# Supplementary material for: Computer Vision for Kinetic Analysis of Lab- and Process-Scale Mixing Phenomena
Source: Org Process Res Dev. 2022 Nov 4;26(11):3073–88. doi: 10.1021/acs.oprd.2c00216 (PMC9680030; doi:10.1021/acs.oprd.2c00216)
Supplement: Supplementary file 3 — op2c00216_si_005.zip [file op2c00216_si_005.zip]

Archive with 284 entries (261 files):
- Collected spreadsheet outputs/Scheme 11 and 12 - bromothymol blue titrations/
- Collected spreadsheet outputs/Scheme 11 and 12 - bromothymol blue titrations/2021-11-30 14-22-14_bromothymol blue_paddle_noprobe.xlsx
- Collected spreadsheet outputs/Scheme 11 and 12 - bromothymol blue titrations/2021-11-30 14-38-55_bromothymol blue_paddle_probe.xlsx
- Collected spreadsheet outputs/Scheme 11 and 12 - bromothymol blue titrations/2021-11-30 14-56-19_bromothymol blue_anchor_noprobe.xlsx
- Collected spreadsheet outputs/Scheme 11 and 12 - bromothymol blue titrations/2021-11-30 15-02-41_bromothymol blue_anchor_probe.xlsx
- Collected spreadsheet outputs/Scheme 11 and 12 - bromothymol blue titrations/2021-12-01 15-15-45_50mLRBF_15x6mm_ovalstirrer.xlsx
- Collected spreadsheet outputs/Scheme 11 and 12 - bromothymol blue titrations/2021-12-01 15-19-10_50mLRBF_5x2mm_microbarstirrer.xlsx
- Collected spreadsheet outputs/Scheme 11 and 12 - bromothymol blue titrations/2021-12-01 15-28-51_50mLschlenk_15x6mm_ovalstirrer.xlsx
- Collected spreadsheet outputs/Scheme 11 and 12 - bromothymol blue titrations/2021-12-01 15-34-32_50mLschlenk_5x2mm_microbarstirrer.xlsx
- Collected spreadsheet outputs/Scheme 11 and 12 - bromothymol blue titrations/2021-12-07 15-13-35_bromothymolblue_nostirring.xlsx
- Collected spreadsheet outputs/Scheme 11 and 12 - bromothymol blue titrations/Additional CSTR experiments/
- Collected spreadsheet outputs/Scheme 11 and 12 - bromothymol blue titrations/Additional CSTR experiments/2021-11-30 14-22-14_bromothymol blue_paddle_noprobe.xlsx
- Collected spreadsheet outputs/Scheme 11 and 12 - bromothymol blue titrations/Additional CSTR experiments/2021-11-30 14-38-55_bromothymol blue_paddle_probe.xlsx
- Collected spreadsheet outputs/Scheme 11 and 12 - bromothymol blue titrations/Additional CSTR experiments/2021-11-30 14-56-19_bromothymol blue_anchor_noprobe.xlsx
- Collected spreadsheet outputs/Scheme 11 and 12 - bromothymol blue titrations/Additional CSTR experiments/2021-11-30 15-02-41_bromothymol blue_anchor_probe.xlsx
- Collected spreadsheet outputs/Scheme 13 - villermaux competing reactions/
- Collected spreadsheet outputs/Scheme 13 - villermaux competing reactions/2022-01-18 16-29-35 villermaux 50rpm plus 130mL HCl-galaxys4.xlsx
- Collected spreadsheet outputs/Scheme 13 - villermaux competing reactions/2022-01-18 16-58-50 villermaux 200rpm plus 130mL HCl-galaxys4.xlsx
- Collected spreadsheet outputs/Scheme 14 - SNAr CSTR reactions/
- Collected spreadsheet outputs/Scheme 14 - SNAr CSTR reactions/2022-01-28 11-51-48 188rpm potcarb reaction paddle_FULL REACTOR ANALYSIS.xlsx
- Collected spreadsheet outputs/Scheme 14 - SNAr CSTR reactions/2022-01-28 11-51-48 188rpm potcarb reaction paddle_TOP LAYER ANALYSIS.xlsx
- Collected spreadsheet outputs/Scheme 14 - SNAr CSTR reactions/2022-02-01 14-25-41 50rpm potcarb reaction paddle.xlsx
- Collected spreadsheet outputs/Scheme 14 - SNAr CSTR reactions/SNAr NMR data.xlsx
- Collected spreadsheet outputs/Scheme 15 - statistical analysis/
- Collected spreadsheet outputs/Scheme 15 - statistical analysis/200 RPM - full reactor analysis/
- Collected spreadsheet outputs/Scheme 15 - statistical analysis/200 RPM - full reactor analysis/200RPM.csv
- Collected spreadsheet outputs/Scheme 15 - statistical analysis/200 RPM - full reactor analysis/Correlation_a_component.png
- Collected spreadsheet outputs/Scheme 15 - statistical analysis/200 RPM - full reactor analysis/Correlation_a_ratio.png
- Collected spreadsheet outputs/Scheme 15 - statistical analysis/200 RPM - full reactor analysis/Correlation_b_component.png
- Collected spreadsheet outputs/Scheme 15 - statistical analysis/200 RPM - full reactor analysis/Correlation_b_ratio.png
- Collected spreadsheet outputs/Scheme 15 - statistical analysis/200 RPM - full reactor analysis/Correlation_blue.png
- Collected spreadsheet outputs/Scheme 15 - statistical analysis/200 RPM - full reactor analysis/Correlation_chroma_ab.png
- Collected spreadsheet outputs/Scheme 15 - statistical analysis/200 RPM - full reactor analysis/Correlation_delta_e.png
- Collected spreadsheet outputs/Scheme 15 - statistical analysis/200 RPM - full reactor analysis/Correlation_green.png
- Collected spreadsheet outputs/Scheme 15 - statistical analysis/200 RPM - full reactor analysis/Correlation_hue.png
- Collected spreadsheet outputs/Scheme 15 - statistical analysis/200 RPM - full reactor analysis/Correlation_Hunter a compent.png
- Collected spreadsheet outputs/Scheme 15 - statistical analysis/200 RPM - full reactor analysis/Correlation_Hunter b component.png
- Collected spreadsheet outputs/Scheme 15 - statistical analysis/200 RPM - full reactor analysis/Correlation_Hunter Lightness.png
- Collected spreadsheet outputs/Scheme 15 - statistical analysis/200 RPM - full reactor analysis/Correlation_light_ratio.png
- Collected spreadsheet outputs/Scheme 15 - statistical analysis/200 RPM - full reactor analysis/Correlation_lightness.png
- Collected spreadsheet outputs/Scheme 15 - statistical analysis/200 RPM - full reactor analysis/Correlation_red.png
- Collected spreadsheet outputs/Scheme 15 - statistical analysis/200 RPM - full reactor analysis/Correlation_saturation.png
- Collected spreadsheet outputs/Scheme 15 - statistical analysis/200 RPM - full reactor analysis/Correlation_value.png
- Collected spreadsheet outputs/Scheme 15 - statistical analysis/200 RPM - full reactor analysis/Correlation_x.png
- Collected spreadsheet outputs/Scheme 15 - statistical analysis/200 RPM - full reactor analysis/Correlation_y.png
- Collected spreadsheet outputs/Scheme 15 - statistical analysis/200 RPM - full reactor analysis/Correlation_z.png
- Collected spreadsheet outputs/Scheme 15 - statistical analysis/200 RPM - full reactor analysis/cross validation/
- Collected spreadsheet outputs/Scheme 15 - statistical analysis/200 RPM - full reactor analysis/cross validation/a_component_CrossValidation_Plot.csv
- Collected spreadsheet outputs/Scheme 15 - statistical analysis/200 RPM - full reactor analysis/cross validation/a_component_CV_LOO.png
- Collected spreadsheet outputs/Scheme 15 - statistical analysis/200 RPM - full reactor analysis/cross validation/a_ratio_CrossValidation_Plot.csv
- Collected spreadsheet outputs/Scheme 15 - statistical analysis/200 RPM - full reactor analysis/cross validation/a_ratio_CV_LOO.png
- Collected spreadsheet outputs/Scheme 15 - statistical analysis/200 RPM - full reactor analysis/cross validation/b_component_CrossValidation_Plot.csv
- Collected spreadsheet outputs/Scheme 15 - statistical analysis/200 RPM - full reactor analysis/cross validation/b_component_CV_LOO.png
- Collected spreadsheet outputs/Scheme 15 - statistical analysis/200 RPM - full reactor analysis/cross validation/b_ratio_CrossValidation_Plot.csv
- Collected spreadsheet outputs/Scheme 15 - statistical analysis/200 RPM - full reactor analysis/cross validation/b_ratio_CV_LOO.png
- Collected spreadsheet outputs/Scheme 15 - statistical analysis/200 RPM - full reactor analysis/cross validation/blue_CrossValidation_Plot.csv
- Collected spreadsheet outputs/Scheme 15 - statistical analysis/200 RPM - full reactor analysis/cross validation/blue_CV_LOO.png
- Collected spreadsheet outputs/Scheme 15 - statistical analysis/200 RPM - full reactor analysis/cross validation/chroma_ab_CrossValidation_Plot.csv
- Collected spreadsheet outputs/Scheme 15 - statistical analysis/200 RPM - full reactor analysis/cross validation/chroma_ab_CV_LOO.png
- Collected spreadsheet outputs/Scheme 15 - statistical analysis/200 RPM - full reactor analysis/cross validation/delta_e_CrossValidation_Plot.csv
- Collected spreadsheet outputs/Scheme 15 - statistical analysis/200 RPM - full reactor analysis/cross validation/delta_e_CV_LOO.png
- Collected spreadsheet outputs/Scheme 15 - statistical analysis/200 RPM - full reactor analysis/cross validation/green_CrossValidation_Plot.csv
- Collected spreadsheet outputs/Scheme 15 - statistical analysis/200 RPM - full reactor analysis/cross validation/green_CV_LOO.png
- Collected spreadsheet outputs/Scheme 15 - statistical analysis/200 RPM - full reactor analysis/cross validation/hue_CrossValidation_Plot.csv
- Collected spreadsheet outputs/Scheme 15 - statistical analysis/200 RPM - full reactor analysis/cross validation/hue_CV_LOO.png
- Collected spreadsheet outputs/Scheme 15 - statistical analysis/200 RPM - full reactor analysis/cross validation/Hunter a compent_CrossValidation_Plot.csv
- Collected spreadsheet outputs/Scheme 15 - statistical analysis/200 RPM - full reactor analysis/cross validation/Hunter a compent_CV_LOO.png
- Collected spreadsheet outputs/Scheme 15 - statistical analysis/200 RPM - full reactor analysis/cross validation/Hunter b component_CrossValidation_Plot.csv
- Collected spreadsheet outputs/Scheme 15 - statistical analysis/200 RPM - full reactor analysis/cross validation/Hunter b component_CV_LOO.png
- Collected spreadsheet outputs/Scheme 15 - statistical analysis/200 RPM - full reactor analysis/cross validation/Hunter Lightness_CrossValidation_Plot.csv
- Collected spreadsheet outputs/Scheme 15 - statistical analysis/200 RPM - full reactor analysis/cross validation/Hunter Lightness_CV_LOO.png
- Collected spreadsheet outputs/Scheme 15 - statistical analysis/200 RPM - full reactor analysis/cross validation/light_ratio_CrossValidation_Plot.csv
- Collected spreadsheet outputs/Scheme 15 - statistical analysis/200 RPM - full reactor analysis/cross validation/light_ratio_CV_LOO.png
- Collected spreadsheet outputs/Scheme 15 - statistical analysis/200 RPM - full reactor analysis/cross validation/lightness_CrossValidation_Plot.csv
- Collected spreadsheet outputs/Scheme 15 - statistical analysis/200 RPM - full reactor analysis/cross validation/lightness_CV_LOO.png
- Collected spreadsheet outputs/Scheme 15 - statistical analysis/200 RPM - full reactor analysis/cross validation/red_CrossValidation_Plot.csv
- Collected spreadsheet outputs/Scheme 15 - statistical analysis/200 RPM - full reactor analysis/cross validation/red_CV_LOO.png
- Collected spreadsheet outputs/Scheme 15 - statistical analysis/200 RPM - full reactor analysis/cross validation/saturation_CrossValidation_Plot.csv
- Collected spreadsheet outputs/Scheme 15 - statistical analysis/200 RPM - full reactor analysis/cross validation/saturation_CV_LOO.png
- Collected spreadsheet outputs/Scheme 15 - statistical analysis/200 RPM - full reactor analysis/cross validation/value_CrossValidation_Plot.csv
- Collected spreadsheet outputs/Scheme 15 - statistical analysis/200 RPM - full reactor analysis/cross validation/value_CV_LOO.png
- Collected spreadsheet outputs/Scheme 15 - statistical analysis/200 RPM - full reactor analysis/cross validation/x_CrossValidation_Plot.csv
- Collected spreadsheet outputs/Scheme 15 - statistical analysis/200 RPM - full reactor analysis/cross validation/x_CV_LOO.png
- Collected spreadsheet outputs/Scheme 15 - statistical analysis/200 RPM - full reactor analysis/cross validation/y_CrossValidation_Plot.csv
- Collected spreadsheet outputs/Scheme 15 - statistical analysis/200 RPM - full reactor analysis/cross validation/y_CV_LOO.png
- Collected spreadsheet outputs/Scheme 15 - statistical analysis/200 RPM - full reactor analysis/cross validation/z_CrossValidation_Plot.csv
- Collected spreadsheet outputs/Scheme 15 - statistical analysis/200 RPM - full reactor analysis/cross validation/z_CV_LOO.png
- Collected spreadsheet outputs/Scheme 15 - statistical analysis/200 RPM - full reactor analysis/Kineticolor.csv
- Collected spreadsheet outputs/Scheme 15 - statistical analysis/200 RPM - full reactor analysis/Mutual Information_input.csv
- Collected spreadsheet outputs/Scheme 15 - statistical analysis/200 RPM - full reactor analysis/Mutual Information_output.csv
- Collected spreadsheet outputs/Scheme 15 - statistical analysis/200 RPM - full reactor analysis/Mutual Information_output.xlsx
- Collected spreadsheet outputs/Scheme 15 - statistical analysis/200 RPM - full reactor analysis/Offline_samples.xlsx
- Collected spreadsheet outputs/Scheme 15 - statistical analysis/200 RPM - full reactor analysis/Scheme 15 outputs/
- Collected spreadsheet outputs/Scheme 15 - statistical analysis/200 RPM - full reactor analysis/Scheme 15 outputs/correlation/
- Collected spreadsheet outputs/Scheme 15 - statistical analysis/200 RPM - full reactor analysis/Scheme 15 outputs/correlation/conversion-a_component correlation.csv
- Collected spreadsheet outputs/Scheme 15 - statistical analysis/200 RPM - full reactor analysis/Scheme 15 outputs/correlation/conversion-a_component correlation.xlsx
- Collected spreadsheet outputs/Scheme 15 - statistical analysis/200 RPM - full reactor analysis/Scheme 15 outputs/correlation/regression_summary.csv
- Collected spreadsheet outputs/Scheme 15 - statistical analysis/200 RPM - full reactor analysis/Scheme 15 outputs/correlation/summary_reg_stats.xlsx
- Collected spreadsheet outputs/Scheme 15 - statistical analysis/200 RPM - full reactor analysis/Scheme 15 outputs/CV_LOO/
- Collected spreadsheet outputs/Scheme 15 - statistical analysis/200 RPM - full reactor analysis/Scheme 15 outputs/CV_LOO/a_component_CrossValidation_Plot.xlsx
- Collected spreadsheet outputs/Scheme 15 - statistical analysis/200 RPM - full reactor analysis/Scheme 15 outputs/CV_LOO/regression_summary.csv
- Collected spreadsheet outputs/Scheme 15 - statistical analysis/200 RPM - full reactor analysis/Scheme 15 outputs/CV_LOO/summary_reg_stats.xlsx
- Collected spreadsheet outputs/Scheme 15 - statistical analysis/200 RPM - top layer analysis/
- Collected spreadsheet outputs/Scheme 15 - statistical analysis/200 RPM - top layer analysis/200RPM.csv
- Collected spreadsheet outputs/Scheme 15 - statistical analysis/200 RPM - top layer analysis/Correlation_a_component.png
- Collected spreadsheet outputs/Scheme 15 - statistical analysis/200 RPM - top layer analysis/Correlation_a_ratio.png
- Collected spreadsheet outputs/Scheme 15 - statistical analysis/200 RPM - top layer analysis/Correlation_b_component.png
- Collected spreadsheet outputs/Scheme 15 - statistical analysis/200 RPM - top layer analysis/Correlation_b_ratio.png
- Collected spreadsheet outputs/Scheme 15 - statistical analysis/200 RPM - top layer analysis/Correlation_blue.png
- Collected spreadsheet outputs/Scheme 15 - statistical analysis/200 RPM - top layer analysis/Correlation_delta_e.png
- Collected spreadsheet outputs/Scheme 15 - statistical analysis/200 RPM - top layer analysis/Correlation_green.png
- Collected spreadsheet outputs/Scheme 15 - statistical analysis/200 RPM - top layer analysis/Correlation_hue.png
- Collected spreadsheet outputs/Scheme 15 - statistical analysis/200 RPM - top layer analysis/Correlation_Hunter a compent.png
- Collected spreadsheet outputs/Scheme 15 - statistical analysis/200 RPM - top layer analysis/Correlation_Hunter b component.png
- Collected spreadsheet outputs/Scheme 15 - statistical analysis/200 RPM - top layer analysis/Correlation_Hunter Lightness.png
- Collected spreadsheet outputs/Scheme 15 - statistical analysis/200 RPM - top layer analysis/Correlation_light_ratio.png
- Collected spreadsheet outputs/Scheme 15 - statistical analysis/200 RPM - top layer analysis/Correlation_lightness.png
- Collected spreadsheet outputs/Scheme 15 - statistical analysis/200 RPM - top layer analysis/Correlation_red.png
- Collected spreadsheet outputs/Scheme 15 - statistical analysis/200 RPM - top layer analysis/Correlation_saturation.png
- Collected spreadsheet outputs/Scheme 15 - statistical analysis/200 RPM - top layer analysis/Correlation_value.png
- Collected spreadsheet outputs/Scheme 15 - statistical analysis/200 RPM - top layer analysis/Correlation_x.png
- Collected spreadsheet outputs/Scheme 15 - statistical analysis/200 RPM - top layer analysis/Correlation_y.png
- Collected spreadsheet outputs/Scheme 15 - statistical analysis/200 RPM - top layer analysis/Correlation_z.png
- Collected spreadsheet outputs/Scheme 15 - statistical analysis/200 RPM - top layer analysis/cross validation/
- Collected spreadsheet outputs/Scheme 15 - statistical analysis/200 RPM - top layer analysis/cross validation/a_component_CrossValidation_Plot.csv
- Collected spreadsheet outputs/Scheme 15 - statistical analysis/200 RPM - top layer analysis/cross validation/a_component_CV_LOO.png
- Collected spreadsheet outputs/Scheme 15 - statistical analysis/200 RPM - top layer analysis/cross validation/a_ratio_CrossValidation_Plot.csv
- Collected spreadsheet outputs/Scheme 15 - statistical analysis/200 RPM - top layer analysis/cross validation/a_ratio_CV_LOO.png
- Collected spreadsheet outputs/Scheme 15 - statistical analysis/200 RPM - top layer analysis/cross validation/b_component_CrossValidation_Plot.csv
- Collected spreadsheet outputs/Scheme 15 - statistical analysis/200 RPM - top layer analysis/cross validation/b_component_CV_LOO.png
- Collected spreadsheet outputs/Scheme 15 - statistical analysis/200 RPM - top layer analysis/cross validation/b_ratio_CrossValidation_Plot.csv
- Collected spreadsheet outputs/Scheme 15 - statistical analysis/200 RPM - top layer analysis/cross validation/b_ratio_CV_LOO.png
- Collected spreadsheet outputs/Scheme 15 - statistical analysis/200 RPM - top layer analysis/cross validation/blue_CrossValidation_Plot.csv
- Collected spreadsheet outputs/Scheme 15 - statistical analysis/200 RPM - top layer analysis/cross validation/blue_CV_LOO.png
- Collected spreadsheet outputs/Scheme 15 - statistical analysis/200 RPM - top layer analysis/cross validation/delta_e_CrossValidation_Plot.csv
- Collected spreadsheet outputs/Scheme 15 - statistical analysis/200 RPM - top layer analysis/cross validation/delta_e_CV_LOO.png
- Collected spreadsheet outputs/Scheme 15 - statistical analysis/200 RPM - top layer analysis/cross validation/green_CrossValidation_Plot.csv
- Collected spreadsheet outputs/Scheme 15 - statistical analysis/200 RPM - top layer analysis/cross validation/green_CV_LOO.png
- Collected spreadsheet outputs/Scheme 15 - statistical analysis/200 RPM - top layer analysis/cross validation/hue_CrossValidation_Plot.csv
- Collected spreadsheet outputs/Scheme 15 - statistical analysis/200 RPM - top layer analysis/cross validation/hue_CV_LOO.png
- Collected spreadsheet outputs/Scheme 15 - statistical analysis/200 RPM - top layer analysis/cross validation/Hunter a compent_CrossValidation_Plot.csv
- Collected spreadsheet outputs/Scheme 15 - statistical analysis/200 RPM - top layer analysis/cross validation/Hunter a compent_CV_LOO.png
- Collected spreadsheet outputs/Scheme 15 - statistical analysis/200 RPM - top layer analysis/cross validation/Hunter b component_CrossValidation_Plot.csv
- Collected spreadsheet outputs/Scheme 15 - statistical analysis/200 RPM - top layer analysis/cross validation/Hunter b component_CV_LOO.png
- Collected spreadsheet outputs/Scheme 15 - statistical analysis/200 RPM - top layer analysis/cross validation/Hunter Lightness_CrossValidation_Plot.csv
- Collected spreadsheet outputs/Scheme 15 - statistical analysis/200 RPM - top layer analysis/cross validation/Hunter Lightness_CV_LOO.png
- Collected spreadsheet outputs/Scheme 15 - statistical analysis/200 RPM - top layer analysis/cross validation/light_ratio_CrossValidation_Plot.csv
- Collected spreadsheet outputs/Scheme 15 - statistical analysis/200 RPM - top layer analysis/cross validation/light_ratio_CV_LOO.png
- Collected spreadsheet outputs/Scheme 15 - statistical analysis/200 RPM - top layer analysis/cross validation/lightness_CrossValidation_Plot.csv
- Collected spreadsheet outputs/Scheme 15 - statistical analysis/200 RPM - top layer analysis/cross validation/lightness_CV_LOO.png
- Collected spreadsheet outputs/Scheme 15 - statistical analysis/200 RPM - top layer analysis/cross validation/red_CrossValidation_Plot.csv
- Collected spreadsheet outputs/Scheme 15 - statistical analysis/200 RPM - top layer analysis/cross validation/red_CV_LOO.png
- Collected spreadsheet outputs/Scheme 15 - statistical analysis/200 RPM - top layer analysis/cross validation/saturation_CrossValidation_Plot.csv
- Collected spreadsheet outputs/Scheme 15 - statistical analysis/200 RPM - top layer analysis/cross validation/saturation_CV_LOO.png
- Collected spreadsheet outputs/Scheme 15 - statistical analysis/200 RPM - top layer analysis/cross validation/value_CrossValidation_Plot.csv
- Collected spreadsheet outputs/Scheme 15 - statistical analysis/200 RPM - top layer analysis/cross validation/value_CV_LOO.png
- Collected spreadsheet outputs/Scheme 15 - statistical analysis/200 RPM - top layer analysis/cross validation/x_CrossValidation_Plot.csv
- Collected spreadsheet outputs/Scheme 15 - statistical analysis/200 RPM - top layer analysis/cross validation/x_CV_LOO.png
- Collected spreadsheet outputs/Scheme 15 - statistical analysis/200 RPM - top layer analysis/cross validation/y_CrossValidation_Plot.csv
- Collected spreadsheet outputs/Scheme 15 - statistical analysis/200 RPM - top layer analysis/cross validation/y_CV_LOO.png
- Collected spreadsheet outputs/Scheme 15 - statistical analysis/200 RPM - top layer analysis/cross validation/z_CrossValidation_Plot.csv
- Collected spreadsheet outputs/Scheme 15 - statistical analysis/200 RPM - top layer analysis/cross validation/z_CV_LOO.png
- Collected spreadsheet outputs/Scheme 15 - statistical analysis/200 RPM - top layer analysis/Kineticolor.csv
- Collected spreadsheet outputs/Scheme 15 - statistical analysis/200 RPM - top layer analysis/Mutual Information_input.csv
- Collected spreadsheet outputs/Scheme 15 - statistical analysis/200 RPM - top layer analysis/Mutual Information_output.csv
- Collected spreadsheet outputs/Scheme 15 - statistical analysis/200 RPM - top layer analysis/Offline_samples.xlsx
- Collected spreadsheet outputs/Scheme 15 - statistical analysis/200 RPM - top layer analysis/Scheme 15 outputs/
- Collected spreadsheet outputs/Scheme 15 - statistical analysis/200 RPM - top layer analysis/Scheme 15 outputs/correlation/
- Collected spreadsheet outputs/Scheme 15 - statistical analysis/200 RPM - top layer analysis/Scheme 15 outputs/correlation/DE correlation.xlsx
- Collected spreadsheet outputs/Scheme 15 - statistical analysis/200 RPM - top layer analysis/Scheme 15 outputs/correlation/regression_summary.csv
- Collected spreadsheet outputs/Scheme 15 - statistical analysis/200 RPM - top layer analysis/Scheme 15 outputs/correlation/summary_reg_stats.xlsx
- Collected spreadsheet outputs/Scheme 15 - statistical analysis/200 RPM - top layer analysis/Scheme 15 outputs/CV_LOO/
- Collected spreadsheet outputs/Scheme 15 - statistical analysis/200 RPM - top layer analysis/Scheme 15 outputs/CV_LOO/delta_e_CrossValidation_Plot.xlsx
- Collected spreadsheet outputs/Scheme 15 - statistical analysis/200 RPM - top layer analysis/Scheme 15 outputs/CV_LOO/regression_summary.csv
- Collected spreadsheet outputs/Scheme 15 - statistical analysis/200 RPM - top layer analysis/Scheme 15 outputs/CV_LOO/summary_reg_stats.xlsx
- Collected spreadsheet outputs/Scheme 15 - statistical analysis/50 RPM/
- Collected spreadsheet outputs/Scheme 15 - statistical analysis/50 RPM/Correlation_a_component.png
- Collected spreadsheet outputs/Scheme 15 - statistical analysis/50 RPM/Correlation_a_ratio.png
- Collected spreadsheet outputs/Scheme 15 - statistical analysis/50 RPM/Correlation_b_component.png
- Collected spreadsheet outputs/Scheme 15 - statistical analysis/50 RPM/Correlation_b_ratio.png
- Collected spreadsheet outputs/Scheme 15 - statistical analysis/50 RPM/Correlation_blue.png
- Collected spreadsheet outputs/Scheme 15 - statistical analysis/50 RPM/Correlation_chroma_ab.png
- Collected spreadsheet outputs/Scheme 15 - statistical analysis/50 RPM/Correlation_delta_e.png
- Collected spreadsheet outputs/Scheme 15 - statistical analysis/50 RPM/Correlation_green.png
- Collected spreadsheet outputs/Scheme 15 - statistical analysis/50 RPM/Correlation_hue.png
- Collected spreadsheet outputs/Scheme 15 - statistical analysis/50 RPM/Correlation_Hunter a compent.png
- Collected spreadsheet outputs/Scheme 15 - statistical analysis/50 RPM/Correlation_Hunter b component.png
- Collected spreadsheet outputs/Scheme 15 - statistical analysis/50 RPM/Correlation_Hunter Lightness.png
- Collected spreadsheet outputs/Scheme 15 - statistical analysis/50 RPM/Correlation_light_ratio.png
- Collected spreadsheet outputs/Scheme 15 - statistical analysis/50 RPM/Correlation_lightness.png
- Collected spreadsheet outputs/Scheme 15 - statistical analysis/50 RPM/Correlation_red.png
- Collected spreadsheet outputs/Scheme 15 - statistical analysis/50 RPM/Correlation_saturation.png
- Collected spreadsheet outputs/Scheme 15 - statistical analysis/50 RPM/Correlation_value.png
- Collected spreadsheet outputs/Scheme 15 - statistical analysis/50 RPM/Correlation_x.png
- Collected spreadsheet outputs/Scheme 15 - statistical analysis/50 RPM/Correlation_y.png
- Collected spreadsheet outputs/Scheme 15 - statistical analysis/50 RPM/Correlation_z.png
- Collected spreadsheet outputs/Scheme 15 - statistical analysis/50 RPM/cross validation/
- Collected spreadsheet outputs/Scheme 15 - statistical analysis/50 RPM/cross validation/a_component_CrossValidation_Plot.csv
- Collected spreadsheet outputs/Scheme 15 - statistical analysis/50 RPM/cross validation/a_component_CV_LOO.png
- Collected spreadsheet outputs/Scheme 15 - statistical analysis/50 RPM/cross validation/a_ratio_CrossValidation_Plot.csv
- Collected spreadsheet outputs/Scheme 15 - statistical analysis/50 RPM/cross validation/a_ratio_CV_LOO.png
- Collected spreadsheet outputs/Scheme 15 - statistical analysis/50 RPM/cross validation/b_component_CrossValidation_Plot.csv
- Collected spreadsheet outputs/Scheme 15 - statistical analysis/50 RPM/cross validation/b_component_CV_LOO.png
- Collected spreadsheet outputs/Scheme 15 - statistical analysis/50 RPM/cross validation/b_ratio_CrossValidation_Plot.csv
- Collected spreadsheet outputs/Scheme 15 - statistical analysis/50 RPM/cross validation/b_ratio_CV_LOO.png
- Collected spreadsheet outputs/Scheme 15 - statistical analysis/50 RPM/cross validation/blue_CrossValidation_Plot.csv
- Collected spreadsheet outputs/Scheme 15 - statistical analysis/50 RPM/cross validation/blue_CV_LOO.png
- Collected spreadsheet outputs/Scheme 15 - statistical analysis/50 RPM/cross validation/chroma_ab_CrossValidation_Plot.csv
- Collected spreadsheet outputs/Scheme 15 - statistical analysis/50 RPM/cross validation/chroma_ab_CV_LOO.png
- Collected spreadsheet outputs/Scheme 15 - statistical analysis/50 RPM/cross validation/delta_e_CrossValidation_Plot.csv
- Collected spreadsheet outputs/Scheme 15 - statistical analysis/50 RPM/cross validation/delta_e_CV_LOO.png
- Collected spreadsheet outputs/Scheme 15 - statistical analysis/50 RPM/cross validation/green_CrossValidation_Plot.csv
- Collected spreadsheet outputs/Scheme 15 - statistical analysis/50 RPM/cross validation/green_CV_LOO.png
- Collected spreadsheet outputs/Scheme 15 - statistical analysis/50 RPM/cross validation/hue_CrossValidation_Plot.csv
- Collected spreadsheet outputs/Scheme 15 - statistical analysis/50 RPM/cross validation/hue_CV_LOO.png
- Collected spreadsheet outputs/Scheme 15 - statistical analysis/50 RPM/cross validation/Hunter a compent_CrossValidation_Plot.csv
- Collected spreadsheet outputs/Scheme 15 - statistical analysis/50 RPM/cross validation/Hunter a compent_CV_LOO.png
- Collected spreadsheet outputs/Scheme 15 - statistical analysis/50 RPM/cross validation/Hunter b component_CrossValidation_Plot.csv
- Collected spreadsheet outputs/Scheme 15 - statistical analysis/50 RPM/cross validation/Hunter b component_CV_LOO.png
- Collected spreadsheet outputs/Scheme 15 - statistical analysis/50 RPM/cross validation/Hunter Lightness_CrossValidation_Plot.csv
- Collected spreadsheet outputs/Scheme 15 - statistical analysis/50 RPM/cross validation/Hunter Lightness_CV_LOO.png
- Collected spreadsheet outputs/Scheme 15 - statistical analysis/50 RPM/cross validation/light_ratio_CrossValidation_Plot.csv
- Collected spreadsheet outputs/Scheme 15 - statistical analysis/50 RPM/cross validation/light_ratio_CV_LOO.png
- Collected spreadsheet outputs/Scheme 15 - statistical analysis/50 RPM/cross validation/lightness_CrossValidation_Plot.csv
- Collected spreadsheet outputs/Scheme 15 - statistical analysis/50 RPM/cross validation/lightness_CV_LOO.png
- Collected spreadsheet outputs/Scheme 15 - statistical analysis/50 RPM/cross validation/red_CrossValidation_Plot.csv
- Collected spreadsheet outputs/Scheme 15 - statistical analysis/50 RPM/cross validation/red_CV_LOO.png
- Collected spreadsheet outputs/Scheme 15 - statistical analysis/50 RPM/cross validation/saturation_CrossValidation_Plot.csv
- Collected spreadsheet outputs/Scheme 15 - statistical analysis/50 RPM/cross validation/saturation_CV_LOO.png
- Collected spreadsheet outputs/Scheme 15 - statistical analysis/50 RPM/cross validation/value_CrossValidation_Plot.csv
- Collected spreadsheet outputs/Scheme 15 - statistical analysis/50 RPM/cross validation/value_CV_LOO.png
- Collected spreadsheet outputs/Scheme 15 - statistical analysis/50 RPM/cross validation/x_CrossValidation_Plot.csv
- Collected spreadsheet outputs/Scheme 15 - statistical analysis/50 RPM/cross validation/x_CV_LOO.png
- Collected spreadsheet outputs/Scheme 15 - statistical analysis/50 RPM/cross validation/y_CrossValidation_Plot.csv
- Collected spreadsheet outputs/Scheme 15 - statistical analysis/50 RPM/cross validation/y_CV_LOO.png
- Collected spreadsheet outputs/Scheme 15 - statistical analysis/50 RPM/cross validation/z_CrossValidation_Plot.csv
- Collected spreadsheet outputs/Scheme 15 - statistical analysis/50 RPM/cross validation/z_CV_LOO.png
- Collected spreadsheet outputs/Scheme 15 - statistical analysis/50 RPM/Kineticolor.csv
- Collected spreadsheet outputs/Scheme 15 - statistical analysis/50 RPM/KS-28_correlation_colour.csv
- Collected spreadsheet outputs/Scheme 15 - statistical analysis/50 RPM/mi_input.csv
- Collected spreadsheet outputs/Scheme 15 - statistical analysis/50 RPM/mi_output.csv
- Collected spreadsheet outputs/Scheme 15 - statistical analysis/50 RPM/Offline_samples.xlsx
- Collected spreadsheet outputs/Scheme 15 - statistical analysis/50 RPM/Scheme 15 outputs/
- Collected spreadsheet outputs/Scheme 15 - statistical analysis/50 RPM/Scheme 15 outputs/correlation/
- Collected spreadsheet outputs/Scheme 15 - statistical analysis/50 RPM/Scheme 15 outputs/correlation/Conversion-a_component correaltion.csv
- Collected spreadsheet outputs/Scheme 15 - statistical analysis/50 RPM/Scheme 15 outputs/correlation/Conversion-a_component correaltion.xlsx
- Collected spreadsheet outputs/Scheme 15 - statistical analysis/50 RPM/Scheme 15 outputs/correlation/regression_summary.csv
- Collected spreadsheet outputs/Scheme 15 - statistical analysis/50 RPM/Scheme 15 outputs/correlation/summary_reg_stats.xlsx
- Collected spreadsheet outputs/Scheme 15 - statistical analysis/50 RPM/Scheme 15 outputs/CV_LOO/
- Collected spreadsheet outputs/Scheme 15 - statistical analysis/50 RPM/Scheme 15 outputs/CV_LOO/a_component_CrossValidation_Plot.xlsx
- Collected spreadsheet outputs/Scheme 15 - statistical analysis/50 RPM/Scheme 15 outputs/CV_LOO/regression_summary.csv
- Collected spreadsheet outputs/Scheme 15 - statistical analysis/50 RPM/Scheme 15 outputs/CV_LOO/summary_reg_stats.xlsx
- Collected spreadsheet outputs/Scheme 15 - statistical analysis/50 RPM/Thumbs.db
- Collected spreadsheet outputs/Scheme 15 - statistical analysis/mutual_info.py
- Collected spreadsheet outputs/Scheme 6 and 7 - intuition building polka dot blur/
- Collected spreadsheet outputs/Scheme 6 and 7 - intuition building polka dot blur/polka dot - IRREGULAR SPACING.xlsx
- Collected spreadsheet outputs/Scheme 6 and 7 - intuition building polka dot blur/polka dot - REGULAR SPACING.xlsx
- Collected spreadsheet outputs/Scheme 6 and 7 - intuition building polka dot blur/polkadots.xlsx
- Collected spreadsheet outputs/Scheme 6 and 7 - intuition building polka dot blur/polkadots_with baffles.xlsx
- Collected spreadsheet outputs/Scheme 6 and 7 - intuition building polka dot blur/polkadots_with opaque glare.xlsx
- Collected spreadsheet outputs/Scheme 9 and 10 - phenolphthalein titrations/
- Collected spreadsheet outputs/Scheme 9 and 10 - phenolphthalein titrations/clip 13_trim2_purple-to-clear_no-baffle.xlsx
- Collected spreadsheet outputs/Scheme 9 and 10 - phenolphthalein titrations/clip 13_trim4_purple-to-clear_with-baffle.xlsx
- Collected spreadsheet outputs/Table 1 and Scheme 8 - solid resting time/
- Collected spreadsheet outputs/Table 1 and Scheme 8 - solid resting time/2021-12-13 15-34-52_NaHCO3_nobaffles_paddle_210rpm.xlsx
- Collected spreadsheet outputs/Table 1 and Scheme 8 - solid resting time/2021-12-13 15-46-26_NaHCO3_nobaffles_paddle_100rpm.xlsx
- Collected spreadsheet outputs/Table 1 and Scheme 8 - solid resting time/2021-12-13 16-07-20_NaHCO3_nobaffles_paddle_60rpm.xlsx
- Collected spreadsheet outputs/Table 1 and Scheme 8 - solid resting time/2021-12-13 16-13-23_NaHCO3_probe_paddle_60rpm.xlsx
- Collected spreadsheet outputs/Table 1 and Scheme 8 - solid resting time/2021-12-13 16-17-12_NaHCO3_probe_paddle_100rpm.xlsx
- Collected spreadsheet outputs/Table 1 and Scheme 8 - solid resting time/2021-12-13 16-27-17_NaHCO3_probe_paddle_210rpm.xlsx
- Collected spreadsheet outputs/Table 1 and Scheme 8 - solid resting time/2021-12-14 11-36-06_NaHCO3_nobaffles_anchor_210rpm.xlsx
- Collected spreadsheet outputs/Table 1 and Scheme 8 - solid resting time/2021-12-14 11-45-30_NaHCO3_nobaffles_anchor_100rpm.xlsx
- Collected spreadsheet outputs/Table 1 and Scheme 8 - solid resting time/2021-12-14 11-55-54_NaHCO3_nobaffles_anchor_60rpm.xlsx
- Collected spreadsheet outputs/Table 1 and Scheme 8 - solid resting time/2021-12-14 12-03-36_NaHCO3_probe_anchor_60rpm.xlsx
- Collected spreadsheet outputs/Table 1 and Scheme 8 - solid resting time/2021-12-14 12-06-15_NaHCO3_probe_anchor_100rpm.xlsx
- Collected spreadsheet outputs/Table 1 and Scheme 8 - solid resting time/2021-12-14 12-11-28_NaHCO3_probe_anchor_210rpm.xlsx
- Collected spreadsheet outputs/Table 1 and Scheme 8 - solid resting time/SatNaHCO3_anchor_baffle_210rpm.xlsx
- Collected spreadsheet outputs/Table 1 and Scheme 8 - solid resting time/SatNaHCO3_anchor_baffle_60rpm.xlsx
- Collected spreadsheet outputs/Table 1 and Scheme 8 - solid resting time/SatNaHCO3_anchor_nobaffle_100rpm.xlsx
- Collected spreadsheet outputs/Table 1 and Scheme 8 - solid resting time/SatNaHCO3_anchor_nobaffle_210rpm.xlsx
- Collected spreadsheet outputs/Table 1 and Scheme 8 - solid resting time/SatNaHCO3_nobaffle_RED BACKGROUND_210rpm.xlsx
- Collected spreadsheet outputs/Table 1 and Scheme 8 - solid resting time/SatNaHCO3_paddle_baffle_100rpm.xlsx
- Collected spreadsheet outputs/Table 1 and Scheme 8 - solid resting time/SatNaHCO3_paddle_baffle_210rpm.xlsx
- Collected spreadsheet outputs/Table 1 and Scheme 8 - solid resting time/SatNaHCO3_paddle_baffle_60rpm.xlsx
