# Supplementary material for: Computer Vision for Kinetic Analysis of Lab- and Process-Scale Mixing Phenomena
Source: Org Process Res Dev. 2022 Nov 4;26(11):3073–88. doi: 10.1021/acs.oprd.2c00216 (PMC9680030; doi:10.1021/acs.oprd.2c00216)
Supplement: Supplementary file 3 — op2c00216_si_005.zip [file op2c00216_si_005.zip › Collected spreadsheet outputs/Scheme 11 and 12 - bromothymol blue titrations/2021-11-30 14-22-14_bromothymol blue_paddle_noprobe.xlsx]

## Sheet: Colour Analysis
frame number	seconds	normalised time	average color	hexcode	red	green	blue	hue	saturation	value	lightness	a_component	b_component	x	y	z	Hunter lightness	Hunter a_component	Hunter b_component	delta_e	light_ratio	a_ratio	b_ratio	chroma_ab	hue_ab
220	7.33333	0	(0.19330038503290595, 0.1806041793880183, 0.4725511256982608)	#312e78	0.1933	0.180604	0.472551	0.673915	0.61781	0.472551	23.6259	24.6707	-42.2406	0.0567912	0.0398623	0.18394	23.6259	24.6707	-42.2406	0	1	1	1	48.9173	-59.7129
222	7.4	0.0666667	(0.1934878977542576, 0.18077683639776573, 0.46804937863265267)	#312e77	0.193488	0.180777	0.468049	0.674041	0.613765	0.468049	23.5489	24.2475	-41.6353	0.0561356	0.0396304	0.180281	23.5489	24.2475	-41.6353	0.742483	0.99674	0.98285	0.985671	48.1814	-59.7844
224	7.46667	0.133333	(0.19229467738652561, 0.1805402333943958, 0.4666976360901916)	#312e77	0.192295	0.18054	0.466698	0.673513	0.613154	0.466698	23.4802	24.1052	-41.5285	0.0557572	0.0394242	0.179174	23.4802	24.1052	-41.5285	0.920872	0.993832	0.977079	0.983143	48.0175	-59.867
226	7.53333	0.2	(0.19247376574620595, 0.18140262794852682, 0.46169151570662875)	#312e75	0.192474	0.181403	0.461692	0.67325	0.607091	0.461692	23.4398	23.5175	-40.7804	0.055104	0.0393034	0.175193	23.4398	23.5175	-40.7804	1.86987	0.992123	0.953259	0.965432	47.0756	-60.0285
228	7.6	0.266667	(0.19196177375217652, 0.18116285874211252, 0.458339043806681)	#302e74	0.191962	0.181163	0.458339	0.67316	0.604741	0.458339	23.3452	23.2308	-40.3888	0.0545128	0.0390212	0.172527	23.3452	23.2308	-40.3888	2.36242	0.988119	0.941636	0.956162	46.5932	-60.0934
230	7.66667	0.333333	(0.19373693941244327, 0.1815066320645903, 0.45618154499400654)	#312e74	0.193737	0.181507	0.456182	0.674088	0.602118	0.456182	23.363	23.0732	-40.0068	0.0544444	0.0390743	0.170852	23.363	23.0732	-40.0068	2.75872	0.988873	0.93525	0.947118	46.1835	-60.0266
232	7.73333	0.4	(0.19372035925096676, 0.18271629124544847, 0.4461768663636158)	#312e71	0.19372	0.182716	0.446177	0.673628	0.590485	0.446177	23.2468	21.9689	-38.5628	0.0530954	0.0387292	0.163158	23.2468	21.9689	-38.5628	4.57916	0.983954	0.890488	0.912934	44.3816	-60.3302
234	7.8	0.466667	(0.19305063663296917, 0.1845386389850058, 0.4372289079991862)	#312f6f	0.193051	0.184539	0.437229	0.672281	0.577936	0.437229	23.1844	20.8147	-37.2005	0.0519182	0.0385447	0.156478	23.1844	20.8147	-37.2005	6.36123	0.981313	0.843704	0.880682	42.6278	-60.7717
236	7.86667	0.533333	(0.19199875048058457, 0.18540504783228148, 0.42381387531944675)	#302f6c	0.191999	0.185405	0.423814	0.671276	0.562532	0.423814	22.9688	19.4024	-35.347	0.0500194	0.0379121	0.146718	22.9688	19.4024	-35.347	8.70101	0.972189	0.786456	0.836803	40.322	-61.2371
238	7.93333	0.6	(0.19253676470588224, 0.18583772926702424, 0.4245050122124969)	#312f6c	0.192537	0.185838	0.424505	0.671345	0.562225	0.424505	23.0238	19.4207	-35.3716	0.050224	0.0380727	0.14723	23.0238	19.4207	-35.3716	8.66648	0.974515	0.787197	0.837384	40.3523	-61.2311
240	8	0.666667	(0.19146622057127344, 0.18725457685957902, 0.41502082061198203)	#302f69	0.191466	0.187255	0.415021	0.669749	0.548807	0.415021	22.9264	18.2605	-33.9675	0.048966	0.0377884	0.140569	22.9264	18.2605	-33.9675	10.4892	0.970393	0.740172	0.804143	38.5647	-61.738
242	8.06667	0.733333	(0.19259901451930245, 0.19084763778637165, 0.4017425848655497)	#313066	0.192599	0.190848	0.401743	0.668051	0.52495	0.401743	22.9729	16.5188	-31.6973	0.0477592	0.0379241	0.131629	22.9729	16.5188	-31.6973	13.3432	0.972363	0.669571	0.750399	35.7433	-62.4741
244	8.13333	0.8	(0.1898869778591945, 0.19650055408553269, 0.37810400976999825)	#303260	0.189887	0.196501	0.378104	0.66081	0.497792	0.378104	22.9339	13.2483	-27.8365	0.0451383	0.0378103	0.116559	22.9339	13.2483	-27.8365	18.3963	0.970711	0.537008	0.659	30.8284	-64.5487
246	8.2	0.866667	(0.1888067654974332, 0.20328910543456133, 0.35422664077164884)	#30335a	0.188807	0.203289	0.354227	0.652075	0.466989	0.354227	23.0572	9.88515	-23.6508	0.0430536	0.0381707	0.102533	23.0572	9.88515	-23.6508	23.7595	0.975931	0.400684	0.559908	25.6335	-67.3169
248	8.26667	0.933333	(0.18676104496008336, 0.20784262840084133, 0.3364797617432212)	#2f3455	0.186761	0.207843	0.33648	0.643199	0.444956	0.33648	23.1147	7.40342	-20.5811	0.0414549	0.0383395	0.0928149	23.1147	7.40342	-20.5811	27.7047	0.978364	0.30009	0.487235	21.8722	-70.2153
250	8.33333	1	(0.18744792726779294, 0.21107348418029281, 0.32477856367460456)	#2f3552	0.187448	0.211073	0.324779	0.637994	0.422844	0.324779	23.2268	5.90579	-18.4318	0.0407421	0.0386699	0.0867633	23.2268	5.90579	-18.4318	30.3173	0.983106	0.239385	0.436352	19.3548	-72.2338
252	8.4	1.06667	(0.18499621186421508, 0.2162641489698532, 0.3120175498111583)	#2f374f	0.184996	0.216264	0.312018	0.62564	0.407097	0.312018	23.4301	3.74134	-15.9627	0.0398492	0.0392745	0.0805128	23.4301	3.74134	-15.9627	33.5947	0.991715	0.151651	0.377899	16.3953	-76.8091
254	8.46667	1.13333	(0.1846408197073525, 0.22715006388945438, 0.2960652577063122)	#2f394b	0.184641	0.22715	0.296065	0.603082	0.376351	0.296065	24.1269	0.54918	-12.1901	0.0397192	0.0413934	0.0733384	24.1269	0.54918	-12.1901	38.5374	1.0212	0.0222605	0.288586	12.2024	-87.4205
256	8.53333	1.2	(0.18179648099147364, 0.2375001130786804, 0.2828459359522357)	#2e3c48	0.181796	0.2375	0.282846	0.574791	0.35726	0.282846	24.7948	-2.47776	-8.94185	0.0396176	0.043495	0.0678145	24.7948	-2.47776	-8.94185	42.9792	1.04947	-0.100433	0.211689	9.27879	74.5121
258	8.6	1.26667	(0.1832218942940499, 0.25131695671348087, 0.27018997218264473)	#2e4044	0.183222	0.251317	0.27019	0.536168	0.321878	0.27019	25.8696	-5.56978	-5.1884	0.0406835	0.0470244	0.063054	25.8696	-5.56978	-5.1884	47.8788	1.09497	-0.225765	0.12283	7.61196	42.9697
260	8.66667	1.33333	(0.18479149704864647, 0.26179153379921744, 0.2653885100753106)	#2f4243	0.184791	0.261792	0.265389	0.507438	0.303694	0.265389	26.7515	-7.45244	-3.06857	0.0420371	0.0500588	0.0616002	26.7515	-7.45244	-3.06857	50.7554	1.1323	-0.302077	0.0726451	8.05947	22.3796
262	8.73333	1.4	(0.18600088766763906, 0.26858877807178216, 0.2624711083972227)	#2f4442	0.186001	0.268589	0.262471	0.487654	0.307488	0.268589	27.3321	-8.61846	-1.72225	0.0429974	0.052126	0.0607727	27.3321	-8.61846	-1.72225	52.5703	1.15687	-0.349341	0.0407724	8.78886	11.3007
264	8.8	1.46667	(0.18811968530203296, 0.2775248066354567, 0.2637757395345681)	#2f4643	0.18812	0.277525	0.263776	0.474369	0.322152	0.277525	28.1489	-9.72788	-0.735203	0.0447672	0.0551298	0.0617832	28.1489	-9.72788	-0.735203	54.0963	1.19144	-0.39431	0.0174052	9.75562	4.32202
266	8.86667	1.53333	(0.19441731969604462, 0.29007966393016266, 0.26262857045932564)	#314942	0.194417	0.29008	0.262629	0.452174	0.32978	0.29008	29.3256	-11.1563	1.18302	0.0475323	0.0596565	0.0620503	29.3256	-11.1563	1.18302	56.5832	1.24125	-0.452208	-0.0280066	11.2188	-6.05305
268	8.93333	1.6	(0.2049166468778976, 0.31488560678019784, 0.25230291799534105)	#345040	0.204917	0.314886	0.252303	0.405151	0.349235	0.314886	31.5582	-14.5214	6.08938	0.0525431	0.0689134	0.0595286	31.5582	-14.5214	6.08938	62.7274	1.33575	-0.588608	-0.14416	15.7464	-22.7502
270	9	1.66667	(0.21795859058733075, 0.3363245047153809, 0.25481677013365905)	#375540	0.217959	0.336325	0.254817	0.385232	0.35194	0.336325	33.6212	-16.2526	8.61861	0.0586947	0.0782758	0.061979	33.6212	-16.2526	8.61861	66.04	1.42307	-0.658783	-0.204036	18.3964	-27.9366
272	9.06667	1.73333	(0.24043819402039965, 0.36106770303277036, 0.24724643519460832)	#3d5c3f	0.240438	0.361068	0.247246	0.34274	0.334091	0.361068	36.0382	-18.011	13.1966	0.0667532	0.0902801	0.0609915	36.0382	-18.011	13.1966	71.0568	1.52537	-0.730058	-0.312416	22.3282	-36.2301
274	9.13333	1.8	(0.25433727412533663, 0.3749891585815408, 0.24838598559377636)	#405f3f	0.254337	0.374989	0.248386	0.325499	0.337618	0.374989	37.4416	-18.5437	14.9588	0.0722529	0.0977831	0.0625771	37.4416	-18.5437	14.9588	73.0077	1.58477	-0.751648	-0.354134	23.825	-38.8924
276	9.2	1.86667	(0.28178691170816644, 0.3940022502657351, 0.2550507157880451)	#476441	0.281787	0.394002	0.255051	0.301264	0.352667	0.394002	39.5112	-18.1675	16.7988	0.0821909	0.109589	0.0668759	39.5112	-18.1675	16.7988	74.6532	1.67237	-0.736402	-0.397693	24.7438	-42.7583
278	9.26667	1.93333	(0.3002927324332269, 0.4155313143134989, 0.2512803050862792)	#4c6940	0.300293	0.415531	0.25128	0.2836	0.395279	0.415531	41.5808	-19.425	20.1548	0.0910362	0.122309	0.0674166	41.5808	-19.425	20.1548	78.4856	1.75997	-0.787371	-0.477144	27.9919	-46.0564
280	9.33333	2	(0.32952112592441835, 0.4470076271569759, 0.2561309281498067)	#547141	0.329521	0.447008	0.256131	0.269252	0.42701	0.447008	44.6642	-20.5283	23.5394	0.106375	0.143029	0.0724759	44.6642	-20.5283	23.5394	82.5383	1.89048	-0.832093	-0.557271	31.2333	-48.9089
282	9.4	2.06667	(0.3500702925345449, 0.46642619071850183, 0.25313073874301767)	#597640	0.35007	0.466426	0.253131	0.257586	0.457297	0.466426	46.5684	-21.1368	26.4607	0.11676	0.156924	0.0734507	46.5684	-21.1368	26.4607	85.7003	1.97107	-0.856757	-0.626429	33.8664	-51.3822
284	9.46667	2.13333	(0.3734749502453807, 0.4817671088043062, 0.25613553610602263)	#5f7a41	0.373475	0.481767	0.256136	0.246659	0.468342	0.481767	48.2091	-20.6671	28.1848	0.127714	0.169596	0.0764816	48.2091	-20.6671	28.1848	87.2902	2.04052	-0.837718	-0.667244	34.9501	-53.7485
286	9.53333	2.2	(0.3869364017233192, 0.49172727683922457, 0.258410608476378)	#627d41	0.386936	0.491727	0.258411	0.241523	0.474484	0.491727	49.2432	-20.5201	29.2093	0.134727	0.177923	0.0786097	49.2432	-20.5201	29.2093	88.3377	2.08429	-0.831762	-0.6915	35.6968	-54.9112
288	9.6	2.26667	(0.4110641269195105, 0.506194492502884, 0.2659048980030306)	#688143	0.411064	0.506194	0.265905	0.23265	0.474698	0.506194	50.8376	-19.6882	30.2528	0.147028	0.191289	0.0835389	50.8376	-19.6882	30.2528	89.2384	2.15178	-0.798042	-0.716204	36.0952	-56.9443
290	9.66667	2.33333	(0.425607246647217, 0.5150550269127262, 0.26954379819978747)	#6c8344	0.425607	0.515055	0.269544	0.227389	0.47667	0.515055	51.8051	-19.2295	31.0116	0.154767	0.199716	0.0862492	51.8051	-19.2295	31.0116	89.9287	2.19273	-0.779447	-0.734167	36.4896	-58.1981
292	9.73333	2.4	(0.4507458528394059, 0.5321039277879552, 0.2725680026912724)	#728745	0.450746	0.532104	0.272568	0.218913	0.487754	0.532104	53.5967	-18.7581	32.9094	0.169123	0.215969	0.0898874	53.5967	-18.7581	32.9094	91.825	2.26856	-0.760339	-0.779095	37.88	-60.3172
294	9.8	2.46667	(0.46726571510957404, 0.5431461457131875, 0.2720635586991428)	#778a45	0.467266	0.543146	0.272064	0.213319	0.499097	0.543146	54.7502	-18.4901	34.4518	0.178753	0.226886	0.0912765	54.7502	-18.4901	34.4518	93.345	2.31738	-0.749478	-0.81561	39.1	-61.7778
296	9.86667	2.53333	(0.4819629469434833, 0.5539747721464598, 0.2781257915507611)	#7a8d46	0.481963	0.553975	0.278126	0.210176	0.497945	0.553975	55.8722	-18.1971	35.0744	0.188528	0.237853	0.0954424	55.8722	-18.1971	35.0744	94.1014	2.36487	-0.737602	-0.830349	39.5139	-62.579
298	9.93333	2.6	(0.4861720887893799, 0.5579814324807203, 0.2799225269692651)	#7b8e47	0.486172	0.557981	0.279923	0.209709	0.49833	0.557981	56.2617	-18.232	35.3278	0.191735	0.241741	0.0967967	56.2617	-18.232	35.3278	94.4594	2.38136	-0.739016	-0.836348	39.755	-62.7026
300	10	2.66667	(0.5017715047379969, 0.5672434951489246, 0.28214719451794557)	#7f9047	0.501772	0.567243	0.282147	0.204941	0.5026	0.567243	57.2659	-17.741	36.318	0.201345	0.25196	0.0992276	57.2659	-17.741	36.318	95.4036	2.42386	-0.719114	-0.85979	40.4196	-63.9649
302	10.0667	2.73333	(0.5117513201935904, 0.5753658802044457, 0.28421571454417976)	#829248	0.511751	0.575366	0.284216	0.203082	0.506026	0.575366	58.0745	-17.6999	37.0661	0.208576	0.260395	0.10138	58.0745	-17.6999	37.0661	96.2888	2.45809	-0.717449	-0.877501	41.0754	-64.4744
304	10.1333	2.8	(0.5286257972046947, 0.5855864967094095, 0.2885290159893255)	#869549	0.528626	0.585586	0.288529	0.198625	0.507282	0.585586	59.1784	-17.1415	37.9084	0.219802	0.27221	0.104981	59.1784	-17.1415	37.9084	97.1395	2.50481	-0.694814	-0.89744	41.6038	-65.6683
306	10.2	2.86667	(0.5390119891670627, 0.5934408428884815, 0.2901781271908994)	#899749	0.539012	0.593441	0.290178	0.19658	0.511024	0.593441	59.9697	-17.0311	38.6902	0.227456	0.280898	0.106995	59.9697	-17.0311	38.6902	98.0291	2.53831	-0.690339	-0.915948	42.2728	-66.2413
308	10.2667	2.93333	(0.517664388131262, 0.5636826899156432, 0.272157696700364)	#848f45	0.517664	0.563683	0.272158	0.192976	0.517179	0.563683	57.278	-15.8197	37.7049	0.20537	0.252085	0.0947777	57.278	-15.8197	37.7049	95.7247	2.42437	-0.641237	-0.892624	40.8892	-67.2387
310	10.3333	3	(0.5237251226903678, 0.5660285495397697, 0.27154055566863383)	#859045	0.523725	0.566029	0.271541	0.190608	0.520271	0.566029	57.5722	-15.493	38.1631	0.208663	0.255133	0.0949354	57.5722	-15.493	38.1631	96.0741	2.43683	-0.627994	-0.903471	41.1881	-67.9044
312	10.4	3.06667	(0.5335050857136391, 0.5709491400366375, 0.2771908711581517)	#889146	0.533505	0.570949	0.277191	0.187911	0.514509	0.570949	58.1521	-14.9507	38.1713	0.21504	0.261214	0.0981557	58.1521	-14.9507	38.1713	96.0624	2.46137	-0.60601	-0.903665	40.9948	-68.6111
314	10.4667	3.13333	(0.5402590208517087, 0.5753910684804487, 0.2772170064681003)	#899246	0.540259	0.575391	0.277217	0.186304	0.518211	0.575391	58.6178	-14.8139	38.7536	0.219612	0.266167	0.098882	58.6178	-14.8139	38.7536	96.6619	2.48108	-0.600468	-0.917451	41.4885	-69.0802
316	10.5333	3.2	(0.5333586912273564, 0.5602421579935319, 0.26618958771513207)	#888e43	0.533359	0.560242	0.26619	0.181904	0.524867	0.560242	57.3226	-13.7931	38.6043	0.209961	0.252546	0.092164	57.3226	-13.7931	38.6043	95.6599	2.42626	-0.55909	-0.913916	40.9944	-70.3385
318	10.6	3.26667	(0.5366634439242824, 0.562051134179162, 0.26495237974082364)	#888f43	0.536663	0.562051	0.264952	0.180909	0.528597	0.562051	57.5211	-13.7055	39.013	0.211933	0.254602	0.0919548	57.5211	-13.7055	39.013	96.0404	2.43466	-0.555538	-0.923591	41.3504	-70.6433
320	10.6667	3.33333	(0.5378439994798374, 0.5650914523825679, 0.2674325768369627)	#899044	0.537844	0.565091	0.267433	0.181923	0.526745	0.565091	57.7776	-13.9279	39.0034	0.21379	0.257276	0.0933827	57.7776	-13.9279	39.0034	96.2121	2.44552	-0.564552	-0.923363	41.4156	-70.3487
322	10.7333	3.4	(0.5385615402447026, 0.5670292675893887, 0.2660561690073952)	#899043	0.538562	0.567029	0.266056	0.182431	0.530789	0.567029	57.9315	-14.1443	39.3633	0.214734	0.25889	0.0930828	57.9315	-14.1443	39.3633	96.6575	2.45204	-0.573325	-0.931884	41.8274	-70.2353
324	10.8	3.46667	(0.520444964606373, 0.5492356022570505, 0.2574966359092657)	#848c41	0.520445	0.549236	0.257497	0.183114	0.531173	0.549236	56.2131	-13.9298	38.3486	0.199875	0.241253	0.0870438	56.2131	-13.9298	38.3486	95.1132	2.3793	-0.564632	-0.907861	40.8001	-70.0368
326	10.8667	3.53333	(0.5239321556188796, 0.5518678901779859, 0.2557601290227742)	#858c41	0.523932	0.551868	0.25576	0.182391	0.536556	0.551868	56.4757	-13.9448	38.8961	0.202137	0.243895	0.086757	56.4757	-13.9448	38.8961	95.6735	2.39042	-0.565239	-0.920824	41.3203	-70.2765
328	10.9333	3.6	(0.5342202800958903, 0.5567707131872357, 0.25961783646561265)	#888d42	0.53422	0.556771	0.259618	0.179315	0.533708	0.556771	57.0642	-13.3851	39.1458	0.208493	0.249885	0.0890908	57.0642	-13.3851	39.1458	95.8651	2.41532	-0.542552	-0.926736	41.371	-71.1229
330	11	3.66667	(0.5392210575118167, 0.5601984389488198, 0.2599044626501118)	#898e42	0.539221	0.560198	0.259904	0.178309	0.536049	0.560198	57.4226	-13.2927	39.5542	0.211908	0.253581	0.0897377	57.4226	-13.2927	39.5542	96.3007	2.4305	-0.538804	-0.936404	41.7281	-71.4245
332	11.0667	3.73333	(0.522624923671891, 0.5418091882081549, 0.24892093255987513)	#858a3f	0.522625	0.541809	0.248921	0.177583	0.540575	0.541809	55.6815	-12.8813	38.8354	0.19738	0.235965	0.0828595	55.6815	-12.8813	38.8354	94.9264	2.3568	-0.522132	-0.919386	40.916	-71.6498
334	11.1333	3.8	(0.5227169979871998, 0.541375277042767, 0.24673769421263303)	#858a3e	0.522717	0.541375	0.246738	0.177221	0.544239	0.541375	55.6449	-12.8627	39.0712	0.197102	0.235604	0.081986	55.6449	-12.8627	39.0712	95.1082	2.35525	-0.521375	-0.924968	41.134	-71.7779
336	11.2	3.86667	(0.525111057398738, 0.542753593075061, 0.25078014394915976)	#858a3f	0.525111	0.542754	0.25078	0.176738	0.537948	0.542754	55.8094	-12.6909	38.7605	0.198867	0.237231	0.0837289	55.8094	-12.6909	38.7605	94.8306	2.36222	-0.514412	-0.917614	40.7853	-71.8706
338	11.2667	3.93333	(0.524156051405568, 0.5428865170635719, 0.2514500785896829)	#858a40	0.524156	0.542887	0.25145	0.177378	0.536828	0.542887	55.8011	-12.7993	38.6601	0.198577	0.237148	0.0839832	55.8011	-12.7993	38.6601	94.7848	2.36186	-0.518805	-0.915237	40.7238	-71.6818
340	11.3333	4	(0.5193496703756473, 0.5340408525001699, 0.24928310943754672)	#84883f	0.51935	0.534041	0.249283	0.175265	0.533213	0.534041	55.0368	-12.1728	38.0197	0.193268	0.229656	0.0819948	55.0368	-12.1728	38.0197	93.7326	2.32951	-0.493414	-0.900076	39.9209	-72.2464
342	11.4	4.06667	(0.5250870281792072, 0.537639312933939, 0.2505668775584049)	#85893f	0.525087	0.537639	0.250567	0.173954	0.53395	0.537639	55.4296	-11.9979	38.3447	0.196975	0.233486	0.0830248	55.4296	-11.9979	38.3447	94.0747	2.34614	-0.486324	-0.907769	40.1779	-72.6252
344	11.4667	4.13333	(0.5322538135784874, 0.5422800478322815, 0.2511110969762761)	#878a40	0.532254	0.54228	0.251111	0.172406	0.536935	0.54228	55.9274	-11.8243	38.8943	0.201644	0.238401	0.0839346	55.9274	-11.8243	38.8943	94.6474	2.36721	-0.479285	-0.92078	40.6519	-73.0902
346	11.5333	4.2	(0.5316058727412531, 0.543318392812719, 0.24607779530497315)	#878a3e	0.531606	0.543318	0.246078	0.173234	0.547084	0.543318	55.9756	-12.1543	39.5862	0.201396	0.238882	0.0821468	55.9756	-12.1543	39.5862	95.3845	2.36925	-0.492663	-0.937161	41.4101	-72.9317
348	11.6	4.26667	(0.537646394486283, 0.5443378253839023, 0.25054844573354135)	#898a3f	0.537646	0.544338	0.250548	0.170463	0.539719	0.544338	56.1932	-11.5189	39.3045	0.204602	0.241055	0.0840771	56.1932	-11.5189	39.3045	94.9732	2.37846	-0.466908	-0.930492	40.9577	-73.6658
350	11.6667	4.33333	(0.51951451082163, 0.5247499406336923, 0.23588259323337193)	#84853c	0.519515	0.52475	0.235883	0.169687	0.550486	0.52475	54.3128	-11.1844	38.8925	0.189094	0.222705	0.0759709	54.3128	-11.1844	38.8925	93.8608	2.29887	-0.453347	-0.920738	40.4687	-73.9563
352	11.7333	4.4	(0.5305499157563827, 0.5303939802564626, 0.23979308015016848)	#87873d	0.53055	0.530394	0.239793	0.166577	0.548029	0.53055	54.9816	-10.636	39.2294	0.195841	0.22912	0.0782526	54.9816	-10.636	39.2294	94.1653	2.32718	-0.431118	-0.928715	40.6457	-74.8305
354	11.8	4.46667	(0.5355516402062551, 0.5330585097360739, 0.24244480346925376)	#88873d	0.535552	0.533059	0.242445	0.165249	0.547299	0.535552	55.295	-10.383	39.2828	0.199049	0.232168	0.0796353	55.295	-10.383	39.2828	94.2218	2.34044	-0.420864	-0.929978	40.6318	-75.1945
356	11.8667	4.53333	(0.513902090824796, 0.5146861925277607, 0.22827858911730767)	#83833a	0.513902	0.514686	0.228279	0.167123	0.55647	0.514686	53.423	-10.5933	38.8025	0.182858	0.214356	0.0720427	53.423	-10.5933	38.8025	93.2706	2.2612	-0.429387	-0.918609	40.2226	-74.7301
358	11.9333	4.6	(0.5126149868828731, 0.5136352392744872, 0.22248771682836913)	#828238	0.512615	0.513635	0.222488	0.167251	0.566837	0.513635	53.3006	-10.7199	39.3861	0.181618	0.213225	0.0699407	53.3006	-10.7199	39.3861	93.787	2.25603	-0.434519	-0.932424	40.8189	-74.7744
360	12	4.66667	(0.5129088218332313, 0.5152565048510749, 0.22292550093855296)	#828338	0.512909	0.515257	0.222926	0.168005	0.56735	0.515257	53.4286	-10.902	39.4783	0.182318	0.214408	0.0702776	53.4286	-10.902	39.4783	93.9766	2.26144	-0.441902	-0.934608	40.956	-74.5624
362	12.0667	4.73333	(0.5210544304226883, 0.5185271784607733, 0.2257233360472215)	#848439	0.521054	0.518527	0.225723	0.16524	0.566795	0.521054	53.8579	-10.3726	39.6632	0.186869	0.21841	0.071747	53.8579	-10.3726	39.6632	94.0757	2.27961	-0.420443	-0.938984	40.9971	-75.3444
364	12.1333	4.8	(0.5298830625098941, 0.5228549963814821, 0.22971378372571633)	#87853a	0.529883	0.522855	0.229714	0.162764	0.566482	0.529883	54.3837	-9.88781	39.8129	0.192225	0.223379	0.0737829	54.3837	-9.88781	39.8129	94.1972	2.30187	-0.400792	-0.942529	41.0224	-76.0524
366	12.2	4.86667	(0.5424296791957842, 0.5306049285342743, 0.23663475020919567)	#8a873c	0.54243	0.530605	0.236635	0.160222	0.56375	0.54243	55.2512	-9.39611	40.007	0.200659	0.231741	0.0773731	55.2512	-9.39611	40.007	94.4742	2.33859	-0.380862	-0.947122	41.0956	-76.7829
368	12.2667	4.93333	(0.5473887164439021, 0.5349738646900513, 0.23982041692109363)	#8b883d	0.547389	0.534974	0.23982	0.159939	0.561883	0.547389	55.6902	-9.37379	40.1375	0.204554	0.236051	0.0791413	55.6902	-9.37379	40.1375	94.7275	2.35717	-0.379957	-0.950213	41.2176	-76.8547
370	12.3333	5	(0.5508528111359887, 0.5351619004002991, 0.2433603874075582)	#8c883e	0.550853	0.535162	0.24336	0.158162	0.558212	0.550853	55.7915	-8.93261	39.8272	0.206357	0.237053	0.0805286	55.7915	-8.93261	39.8272	94.3341	2.36146	-0.362074	-0.942867	40.8167	-77.3587
372	12.4	5.06667	(0.5550370756722528, 0.539556067236583, 0.24641633873849425)	#8d893e	0.555037	0.539556	0.246416	0.158306	0.556036	0.555037	56.2138	-9.00433	39.9511	0.209981	0.241261	0.0822801	56.2138	-9.00433	39.9511	94.6121	2.37933	-0.364981	-0.9458	40.9533	-77.2987
374	12.4667	5.13333	(0.5595837149738786, 0.5422088506682948, 0.24767199267250162)	#8e8a3f	0.559584	0.542209	0.247672	0.157383	0.5574	0.559584	56.5122	-8.8333	40.1625	0.213032	0.244263	0.083168	56.5122	-8.8333	40.1625	94.8382	2.39196	-0.358049	-0.950803	41.1224	-77.5959
376	12.5333	5.2	(0.5600982512382104, 0.5429426464934294, 0.24291768437478806)	#8e8a3d	0.560098	0.542943	0.242918	0.157652	0.566295	0.560098	56.5637	-8.9794	40.8229	0.213192	0.244785	0.0814987	56.5637	-8.9794	40.8229	95.4817	2.39414	-0.363971	-0.966438	41.7988	-77.5948
378	12.6	5.26667	(0.5627530842210002, 0.5433716528710684, 0.24603971605943403)	#8f8a3e	0.562753	0.543372	0.24604	0.156467	0.562793	0.562753	56.6632	-8.67325	40.5605	0.214743	0.245793	0.082764	56.6632	-8.67325	40.5605	95.1804	2.39835	-0.351561	-0.960227	41.4775	-77.93
380	12.6667	5.33333	(0.5665130634145239, 0.5462206843521719, 0.24743485254540132)	#908b3f	0.566513	0.546221	0.247435	0.156067	0.563232	0.566513	56.9582	-8.61505	40.7456	0.217569	0.248799	0.0837157	56.9582	-8.61505	40.7456	95.4237	2.41084	-0.349202	-0.964609	41.6464	-78.0615
382	12.7333	5.4	(0.5661710004070835, 0.5441663981048016, 0.2441450262342542)	#908a3e	0.566171	0.544166	0.244145	0.155278	0.568779	0.566171	56.7927	-8.43898	40.967	0.216424	0.247109	0.0822282	56.7927	-8.43898	40.967	95.4975	2.40383	-0.342065	-0.969849	41.8271	-78.3602
384	12.8	5.46667	(0.5707788435443386, 0.5484315138973697, 0.24366755150733868)	#918b3e	0.570779	0.548432	0.243668	0.15528	0.573096	0.570779	57.204	-8.52081	41.5232	0.22004	0.251322	0.0826751	57.204	-8.52081	41.5232	96.1537	2.42124	-0.345382	-0.983018	42.3885	-78.4036
386	12.8667	5.53333	(0.5754273667367752, 0.5499776669606717, 0.24973679523712602)	#928c3f	0.575427	0.549978	0.249737	0.153643	0.565998	0.575427	57.4376	-8.08413	41.059	0.223158	0.253735	0.0852401	57.4376	-8.08413	41.059	95.6814	2.43113	-0.327682	-0.972029	41.8473	-78.8615
388	12.9333	5.6	(0.5797525414433354, 0.5525666457471106, 0.25247180100413863)	#938c40	0.579753	0.552567	0.252472	0.152822	0.564518	0.579753	57.7298	-7.89863	41.0766	0.22631	0.256777	0.086702	57.7298	-7.89863	41.0766	95.7371	2.4435	-0.320163	-0.972444	41.8291	-79.1154
390	13	5.66667	(0.580607741366443, 0.5511415575457405, 0.25107462910192935)	#948c40	0.580608	0.551142	0.251075	0.151764	0.567566	0.580608	57.643	-7.63473	41.1575	0.226068	0.25587	0.0860065	57.643	-7.63473	41.1575	95.6872	2.43982	-0.309466	-0.974361	41.8597	-79.4911
392	13.0667	5.73333	(0.5839016102404053, 0.5526269590881332, 0.2529867047741817)	#948c40	0.583902	0.552627	0.252987	0.150915	0.566731	0.583902	57.8302	-7.43001	41.1519	0.22829	0.257827	0.0869979	57.8302	-7.43001	41.1519	95.6802	2.44775	-0.301168	-0.974228	41.8173	-79.7655
394	13.1333	5.8	(0.5844102381437006, 0.5543270405047832, 0.2551636672546758)	#958d41	0.58441	0.554327	0.255164	0.151438	0.563383	0.58441	57.9699	-7.56226	41.0417	0.229327	0.259293	0.088066	57.9699	-7.56226	41.0417	95.6787	2.45366	-0.306529	-0.971617	41.7326	-79.5599
396	13.2	5.86667	(0.5835681129429857, 0.5561898986815024, 0.25532563832914945)	#948d41	0.583568	0.55619	0.255326	0.152765	0.562475	0.583568	58.0849	-7.91117	41.1485	0.229652	0.260505	0.0883455	58.0849	-7.91117	41.1485	95.9309	2.45853	-0.320671	-0.974148	41.9021	-79.1172
398	13.2667	5.93333	(0.5866166434855372, 0.5575049613270917, 0.2554172179252324)	#958e41	0.586617	0.557505	0.255417	0.152017	0.564593	0.586617	58.2489	-7.74933	41.3435	0.231578	0.262238	0.0886141	58.2489	-7.74933	41.3435	96.1047	2.46547	-0.314111	-0.978764	42.0635	-79.3838
400	13.3333	6	(0.5870323065789183, 0.5572425905194831, 0.25501684872334157)	#958e41	0.587032	0.557243	0.255017	0.151713	0.565583	0.587032	58.2384	-7.6749	41.3842	0.231644	0.262127	0.088434	58.2384	-7.6749	41.3842	96.1112	2.46503	-0.311094	-0.979727	42.0899	-79.4936
402	13.4	6.06667	(0.5884292240540971, 0.5566162759798271, 0.2556913630504106)	#968d41	0.588429	0.556616	0.255691	0.150732	0.565468	0.588429	58.2273	-7.4172	41.2952	0.232111	0.262009	0.0886484	58.2273	-7.4172	41.2952	95.9432	2.46456	-0.300648	-0.977618	41.956	-79.8174
404	13.4667	6.13333	(0.5894000751973227, 0.5585920856231762, 0.25195514451455353)	#968e40	0.5894	0.558592	0.251955	0.15145	0.572523	0.5894	58.3806	-7.66016	41.9441	0.233043	0.263637	0.0874738	58.3806	-7.66016	41.9441	96.6449	2.47105	-0.310497	-0.992982	42.6378	-79.6503
406	13.5333	6.2	(0.5918902797566549, 0.5578821918040581, 0.25772219960648607)	#968e41	0.59189	0.557882	0.257722	0.149705	0.564578	0.59189	58.4028	-7.16125	41.2623	0.234374	0.263872	0.0896816	58.4028	-7.16125	41.2623	95.8928	2.47198	-0.290274	-0.976841	41.8791	-80.1541
408	13.6	6.26667	(0.5935847072392971, 0.5592614831399689, 0.2594556957731188)	#978e42	0.593585	0.559261	0.259456	0.149546	0.5629	0.593585	58.5451	-7.1255	41.2181	0.235833	0.265389	0.0905799	58.5451	-7.1255	41.2181	95.8942	2.47801	-0.288825	-0.975793	41.8294	-80.192
410	13.6667	6.33333	(0.5983907914376819, 0.5630230737046837, 0.26076014315760915)	#988f42	0.598391	0.563023	0.26076	0.149208	0.564231	0.598391	58.9274	-7.08019	41.5229	0.239666	0.269494	0.0916872	58.9274	-7.08019	41.5229	96.2842	2.49419	-0.286988	-0.983011	42.1222	-80.3234
412	13.7333	6.4	(0.5999666276545227, 0.5655671319854356, 0.2589001967569033)	#989042	0.599967	0.565567	0.2589	0.149857	0.568476	0.599967	59.1398	-7.29469	42.0093	0.241265	0.271791	0.0913102	59.1398	-7.29469	42.0093	96.8559	2.50318	-0.295683	-0.994526	42.638	-80.1491
414	13.8	6.46667	(0.6018461649365631, 0.5661946621209033, 0.26126708901553697)	#999042	0.601846	0.566195	0.261267	0.14922	0.565891	0.601846	59.2341	-7.12132	41.8327	0.242593	0.272816	0.0923761	59.2341	-7.12132	41.8327	96.6798	2.50717	-0.288656	-0.990344	42.4345	-80.339
416	13.8667	6.53333	(0.6021444664947868, 0.5664476191283896, 0.2609727169414479)	#999042	0.602144	0.566448	0.260973	0.149228	0.566595	0.602144	59.2582	-7.1291	41.899	0.242813	0.273078	0.0922978	59.2582	-7.1291	41.899	96.7489	2.50819	-0.288971	-0.991913	42.5011	-80.3436
418	13.9333	6.6	(0.6066602070470632, 0.5677542998168125, 0.2620483072121581)	#9a9042	0.60666	0.567754	0.262048	0.14785	0.568048	0.60666	59.4578	-6.78187	42.0207	0.245597	0.275257	0.0930007	59.4578	-6.78187	42.0207	96.815	2.51664	-0.274896	-0.994795	42.5645	-80.8319
420	14	6.66667	(0.6098240495736947, 0.5705824541465956, 0.259473717687767)	#9b9142	0.609824	0.570582	0.259474	0.147999	0.574511	0.609824	59.7244	-6.87202	42.6663	0.248055	0.278185	0.0924131	59.7244	-6.87202	42.6663	97.5049	2.52792	-0.27855	-1.01008	43.2161	-80.8503
422	14.0667	6.73333	(0.6152570278399708, 0.5744627349209575, 0.2622506473754439)	#9c9242	0.615257	0.574463	0.262251	0.147406	0.573754	0.615257	60.1323	-6.74274	42.8202	0.252477	0.282704	0.0941568	60.1323	-6.74274	42.8202	97.7489	2.54519	-0.27331	-1.01372	43.3478	-81.0513
424	14.1333	6.8	(0.6212659299590656, 0.5761622933487115, 0.2631090983106044)	#9e9243	0.621266	0.576162	0.263109	0.145678	0.576495	0.621266	60.3936	-6.28796	43.0487	0.256221	0.285625	0.0948675	60.3936	-6.28796	43.0487	97.9007	2.55625	-0.254876	-1.01913	43.5055	-81.6898
426	14.2	6.86667	(0.626072777438542, 0.57853575830563, 0.26561984078521844)	#9f9343	0.626073	0.578536	0.26562	0.144686	0.575736	0.626073	60.6793	-6.02717	43.0929	0.259789	0.288842	0.0963145	60.6793	-6.02717	43.0929	97.9648	2.56834	-0.244305	-1.02018	43.5123	-82.038
428	14.2667	6.93333	(0.6264474777800394, 0.5788547673971554, 0.2649888758848409)	#9f9343	0.626447	0.578855	0.264989	0.144722	0.576997	0.626447	60.7088	-6.04221	43.2071	0.260058	0.289175	0.0961087	60.7088	-6.04221	43.2071	98.0802	2.56959	-0.244915	-1.02288	43.6276	-82.0392
430	14.3333	7	(0.6280576051066338, 0.580635558721759, 0.264724766492525)	#a09443	0.628058	0.580636	0.264725	0.144913	0.578502	0.628058	60.8709	-6.1134	43.4348	0.26157	0.291013	0.0962769	60.8709	-6.1134	43.4348	98.3622	2.57645	-0.2478	-1.02827	43.8629	-81.9883
432	14.4	7.06667	(0.6261483846710535, 0.5808790736594522, 0.26187815206820936)	#9f9442	0.626148	0.580879	0.261878	0.145954	0.581763	0.626148	60.8362	-6.4177	43.7351	0.260476	0.290619	0.0951142	60.8362	-6.4177	43.7351	98.7062	2.57498	-0.260135	-1.03538	44.2034	-81.652
434	14.4667	7.13333	(0.630098590474252, 0.5842948696202823, 0.2646336109414932)	#a09443	0.630099	0.584295	0.264634	0.145778	0.580012	0.630099	61.1758	-6.39158	43.8058	0.264077	0.294489	0.0967789	61.1758	-6.39158	43.8058	98.888	2.58936	-0.259076	-1.03706	44.2697	-81.6987
436	14.5333	7.2	(0.6315617013818213, 0.5866235695546956, 0.2676840638216073)	#a19544	0.631562	0.586624	0.267684	0.146084	0.576155	0.631562	61.3819	-6.48713	43.673	0.266007	0.296855	0.0983755	61.3819	-6.48713	43.673	98.8811	2.59808	-0.262949	-1.03391	44.1522	-81.5511
438	14.6	7.26667	(0.6360226553135677, 0.5890565704367099, 0.2716522915394533)	#a29645	0.636023	0.589057	0.271652	0.145184	0.572889	0.636023	61.6669	-6.24407	43.5347	0.269613	0.300147	0.100461	61.6669	-6.24407	43.5347	98.7939	2.61014	-0.253097	-1.03064	43.9802	-81.8379
440	14.6667	7.33333	(0.6372855604179388, 0.5904342645362638, 0.2716138447882037)	#a29645	0.637286	0.590434	0.271614	0.145313	0.573796	0.637286	61.7928	-6.29376	43.6912	0.270829	0.301609	0.100663	61.7928	-6.29376	43.6912	98.9938	2.61547	-0.255111	-1.03434	44.1421	-81.8029
442	14.7333	7.4	(0.6418013292398845, 0.5928585018205667, 0.2725087353280411)	#a39745	0.641801	0.592859	0.272509	0.144578	0.5754	0.641801	62.0697	-6.10642	43.9246	0.274254	0.304841	0.10148	62.0697	-6.10642	43.9246	99.2451	2.62719	-0.247517	-1.03987	44.347	-82.0854
444	14.8	7.46667	(0.6450139652169975, 0.5960725088766764, 0.26958166542280143)	#a49744	0.645014	0.596073	0.269582	0.14494	0.582053	0.645014	62.3615	-6.24928	44.637	0.277039	0.308272	0.100779	62.3615	-6.24928	44.637	100.021	2.63954	-0.253308	-1.05673	45.0724	-82.0303
446	14.8667	7.53333	(0.6519282741931828, 0.5999856814121266, 0.2746231228939095)	#a69846	0.651928	0.599986	0.274623	0.143722	0.578753	0.651928	62.8089	-5.91687	44.5694	0.282746	0.313582	0.103609	62.8089	-5.91687	44.5694	100.034	2.65848	-0.239834	-1.05513	44.9605	-82.4378
448	14.9333	7.6	(0.656652404618133, 0.6043161425469834, 0.27928169595404506)	#a79a47	0.656652	0.604316	0.279282	0.143552	0.574689	0.656652	63.2333	-5.89268	44.5092	0.287483	0.318676	0.106328	63.2333	-5.89268	44.5092	100.142	2.67644	-0.238854	-1.05371	44.8976	-82.4583
450	15	7.66667	(0.6569625511681035, 0.6047389861365541, 0.2796545870366602)	#a79a47	0.656963	0.604739	0.279655	0.143598	0.574322	0.656963	63.271	-5.9087	44.5082	0.287859	0.319131	0.106557	63.271	-5.9087	44.5082	100.161	2.67804	-0.239503	-1.05368	44.8987	-82.4379
452	15.0667	7.73333	(0.659824742180609, 0.6061765836669155, 0.2794372215437503)	#a89a47	0.659825	0.606177	0.279437	0.143161	0.576498	0.659825	63.4369	-5.79288	44.7421	0.290001	0.321139	0.106738	63.4369	-5.79288	44.7421	100.394	2.68506	-0.234809	-1.05922	45.1155	-82.6228
454	15.1333	7.8	(0.6603611450347154, 0.60895595868105, 0.27663865142366034)	#a89b46	0.660361	0.608956	0.276639	0.144339	0.58108	0.660361	63.6357	-6.16973	45.315	0.291243	0.323556	0.10594	63.6357	-6.16973	45.315	101.084	2.69347	-0.250084	-1.07278	45.7331	-82.2467
456	15.2	7.86667	(0.6637488550783629, 0.6091274424994918, 0.2789353218219237)	#a99b47	0.663749	0.609127	0.278935	0.14301	0.579758	0.663749	63.732	-5.77219	45.1643	0.293355	0.324731	0.107039	63.732	-5.77219	45.1643	100.871	2.69755	-0.23397	-1.06922	45.5317	-82.7168
458	15.2667	7.93333	(0.6636221221475901, 0.6087659158242301, 0.2808025193929934)	#a99b47	0.663622	0.608766	0.280803	0.142784	0.576864	0.663622	63.7089	-5.69942	44.908	0.293286	0.324449	0.107794	63.7089	-5.69942	44.908	100.617	2.69657	-0.23102	-1.06315	45.2682	-82.7671
460	15.3333	8	(0.6665057415699847, 0.6110014106565351, 0.28018322986634103)	#a99b47	0.666506	0.611001	0.280183	0.142721	0.579624	0.666506	63.9296	-5.69845	45.2534	0.295772	0.327152	0.107916	63.9296	-5.69845	45.2534	101.004	2.70591	-0.230981	-1.07133	45.6108	-82.8229
462	15.4	8.06667	(0.6679341655924196, 0.6147599622317208, 0.27964852319243716)	#aa9c47	0.667934	0.61476	0.279649	0.143842	0.581323	0.667934	64.2228	-6.06466	45.6611	0.298129	0.330765	0.108259	64.2228	-6.06466	45.6611	101.585	2.71832	-0.245825	-1.08098	46.0621	-82.4343
464	15.4667	8.13333	(0.6704840756948687, 0.6142787135038557, 0.28232696134970725)	#aa9c47	0.670484	0.614279	0.282327	0.142533	0.578921	0.670484	64.2553	-5.66371	45.3863	0.299556	0.331167	0.109423	64.2553	-5.66371	45.3863	101.239	2.7197	-0.229573	-1.07447	45.7384	-82.8869
466	15.5333	8.2	(0.6704323846032069, 0.6148136039306155, 0.28357713096772763)	#aa9c48	0.670432	0.614814	0.283577	0.142705	0.577024	0.670432	64.2947	-5.71758	45.2776	0.299862	0.331655	0.110047	64.2947	-5.71758	45.2776	101.177	2.72137	-0.231756	-1.0719	45.6372	-82.8029
468	15.6	8.26667	(0.6711478758169928, 0.6150572602166594, 0.28340617013818226)	#ab9c48	0.671148	0.615057	0.283406	0.142557	0.577729	0.671148	64.3277	-5.67521	45.3407	0.30035	0.332064	0.110026	64.3277	-5.67521	45.3407	101.232	2.72276	-0.230039	-1.07339	45.6945	-82.8655
470	15.6667	8.33333	(0.6691887028744593, 0.6145539046068244, 0.2815776878802272)	#aa9c47	0.669189	0.614554	0.281578	0.143175	0.579225	0.669189	64.2425	-5.85948	45.4555	0.298894	0.331009	0.109101	64.2425	-5.85948	45.4555	101.353	2.71916	-0.237508	-1.07611	45.8316	-82.6547
472	15.7333	8.4	(0.6701474404640747, 0.6145715166112584, 0.28207488070199277)	#aa9c47	0.670147	0.614572	0.282075	0.142798	0.579085	0.670147	64.2672	-5.74597	45.4287	0.299474	0.331315	0.109346	64.2672	-5.74597	45.4287	101.305	2.7202	-0.232907	-1.07548	45.7906	-82.7913
474	15.8	8.46667	(0.6722064477463416, 0.6180238228509398, 0.2818554091186649)	#ab9d47	0.672206	0.618024	0.281855	0.143533	0.580701	0.672206	64.5542	-5.99409	45.7947	0.302092	0.334881	0.1098	64.5542	-5.99409	45.7947	101.812	2.73235	-0.242964	-1.08414	46.1853	-82.5429
476	15.8667	8.53333	(0.6727317264852887, 0.6174564647081439, 0.2828853721419364)	#ab9d48	0.672732	0.617456	0.282885	0.143035	0.579498	0.672732	64.5296	-5.8382	45.6442	0.302225	0.334574	0.110183	64.5296	-5.8382	45.6442	101.625	2.73131	-0.236646	-1.08058	46.0161	-82.7111
478	15.9333	8.6	(0.6731213108080604, 0.6179743933328812, 0.2815423790623517)	#ab9d47	0.673121	0.617974	0.281542	0.143195	0.581736	0.673121	64.571	-5.89241	45.8576	0.302555	0.33509	0.10968	64.571	-5.89241	45.8576	101.843	2.73306	-0.238843	-1.08563	46.2347	-82.678
480	16	8.66667	(0.6752887181400826, 0.6180560220051102, 0.28184633455458274)	#ac9d47	0.675289	0.618056	0.281846	0.142422	0.582628	0.675289	64.6275	-5.65796	45.8982	0.303829	0.335797	0.109882	64.6275	-5.65796	45.8982	101.83	2.73545	-0.22934	-1.08659	46.2456	-82.9725
482	16.0667	8.73333	(0.6756288870796289, 0.6193305318090323, 0.27931936528936835)	#ac9d47	0.675629	0.619331	0.279319	0.142991	0.586579	0.675629	64.7172	-5.84373	46.3093	0.304364	0.336918	0.108976	64.7172	-5.84373	46.3093	102.278	2.73925	-0.23687	-1.09632	46.6765	-82.8079
484	16.1333	8.8	(0.6786392111631266, 0.6198631182576828, 0.2816439237171224)	#ad9e47	0.678639	0.619863	0.281644	0.141991	0.584987	0.678639	64.8299	-5.53822	46.1733	0.306481	0.338331	0.110143	64.8299	-5.53822	46.1733	102.114	2.74402	-0.224486	-1.0931	46.5043	-83.1604
486	16.2	8.86667	(0.6783223081620191, 0.6210926934210823, 0.27890922891647985)	#ac9e47	0.678322	0.621093	0.278909	0.142786	0.588825	0.678322	64.9007	-5.79414	46.5831	0.306613	0.339221	0.109126	64.9007	-5.79414	46.5831	102.574	2.74702	-0.23486	-1.10281	46.9421	-82.9098
488	16.2667	8.93333	(0.6827126161883444, 0.6222626902548793, 0.2826073258022931)	#ae9e48	0.682713	0.622263	0.282607	0.141486	0.586052	0.682713	65.0931	-5.3967	46.3799	0.309915	0.341647	0.111022	65.0931	-5.3967	46.3799	102.358	2.75516	-0.21875	-1.09799	46.6928	-83.363
490	16.3333	9	(0.6814415270144963, 0.6218350832259077, 0.28143772474387657)	#ad9e47	0.681442	0.621835	0.281438	0.141831	0.586997	0.681442	65.0309	-5.50156	46.4435	0.308909	0.340862	0.110414	65.0309	-5.50156	46.4435	102.419	2.75253	-0.223	-1.0995	46.7683	-83.2444
492	16.4	9.06667	(0.6820558976185627, 0.619928011285252, 0.28331143847389006)	#ad9e48	0.682056	0.619928	0.283311	0.140699	0.584621	0.682056	64.9181	-5.13684	46.0917	0.308582	0.339441	0.110974	64.9181	-5.13684	46.0917	101.961	2.74776	-0.208217	-1.09117	46.3771	-83.6407
494	16.4667	9.13333	(0.685326557093425, 0.620784539882851, 0.2863579618698689)	#ae9e49	0.685327	0.620785	0.286358	0.139705	0.582158	0.685327	65.0617	-4.83276	45.9034	0.311075	0.34125	0.112534	65.0617	-4.83276	45.9034	101.768	2.75383	-0.195891	-1.08671	46.1571	-83.99
496	16.5333	9.2	(0.6890499836035916, 0.6241015757514075, 0.28385763676866343)	#af9f48	0.68905	0.624102	0.283858	0.139952	0.588045	0.68905	65.3708	-4.92327	46.5823	0.314451	0.345169	0.11201	65.3708	-4.92327	46.5823	102.508	2.76692	-0.19956	-1.10279	46.8418	-83.9668
498	16.6	9.26667	(0.6881002499038836, 0.6244184928873515, 0.28252453807359146)	#af9f48	0.6881	0.624418	0.282525	0.140497	0.589414	0.6881	65.3671	-5.09716	46.7338	0.313933	0.345122	0.111445	65.3671	-5.09716	46.7338	102.688	2.76676	-0.206608	-1.10637	47.0109	-83.7755
500	16.6667	9.33333	(0.6922533188592621, 0.6257638323495482, 0.28373374493972886)	#b09f48	0.692253	0.625764	0.283734	0.13954	0.59013	0.692253	65.5599	-4.79868	46.8314	0.31702	0.347581	0.112286	65.5599	-4.79868	46.8314	102.765	2.77492	-0.194509	-1.10868	47.0767	-84.1495
502	16.7333	9.4	(0.6931361241151592, 0.6271533431711784, 0.28253994504376173)	#b09f48	0.693136	0.627153	0.28254	0.139883	0.592375	0.693136	65.6731	-4.91355	47.1093	0.318045	0.349031	0.11199	65.6731	-4.91355	47.1093	103.085	2.77971	-0.199166	-1.11526	47.3648	-84.0455
504	16.8	9.46667	(0.6957642139900946, 0.6283862965601464, 0.28483087669900714)	#b1a048	0.695764	0.628386	0.284831	0.139339	0.590622	0.695764	65.8253	-4.74767	47.0209	0.32031	0.350986	0.113252	65.8253	-4.74767	47.0209	103.024	2.78615	-0.192442	-1.11317	47.26	-84.2344
506	16.8667	9.53333	(0.6950871271230521, 0.6269539854580823, 0.28536127224823005)	#b19f48	0.695087	0.626954	0.285361	0.138952	0.58946	0.695087	65.7123	-4.61687	46.8246	0.319327	0.349533	0.113258	65.7123	-4.61687	46.8246	102.77	2.78137	-0.18714	-1.10852	47.0516	-84.3689
508	16.9333	9.6	(0.7000993254856734, 0.6286859691973681, 0.28658051484723074)	#b2a049	0.700099	0.628686	0.286581	0.137884	0.590657	0.700099	65.952	-4.27663	46.9797	0.323127	0.352618	0.114193	65.952	-4.27663	46.9797	102.906	2.79151	-0.173349	-1.11219	47.1739	-84.7986
510	17	9.66667	(0.7002033720062417, 0.6297298974376365, 0.28468544338150475)	#b2a048	0.700203	0.62973	0.284685	0.138399	0.593425	0.700203	66.0212	-4.44371	47.2877	0.323491	0.353512	0.113508	66.0212	-4.44371	47.2877	103.249	2.79444	-0.180121	-1.11949	47.4961	-84.6316
512	17.0667	9.73333	(0.701931440396227, 0.6304961185743042, 0.2852447729380105)	#b2a048	0.701931	0.630496	0.285245	0.138094	0.593629	0.701931	66.1158	-4.34685	47.3379	0.324896	0.354736	0.113917	66.1158	-4.34685	47.3379	103.304	2.79845	-0.176195	-1.12067	47.5371	-84.7535
514	17.1333	9.8	(0.7003559858199329, 0.6303817677590063, 0.2828977542574119)	#b2a048	0.700356	0.630382	0.282898	0.13873	0.596066	0.700356	66.0649	-4.54958	47.5535	0.323721	0.354078	0.112821	66.0649	-4.54958	47.5535	103.527	2.79629	-0.184413	-1.12578	47.7706	-84.535
516	17.2	9.86667	(0.7038807330890829, 0.6310735831241379, 0.2841498179433253)	#b3a048	0.703881	0.631074	0.28415	0.137756	0.59631	0.703881	66.1983	-4.23118	47.5754	0.326212	0.355807	0.113573	66.1983	-4.23118	47.5754	103.512	2.80194	-0.171507	-1.1263	47.7632	-84.9177
518	17.2667	9.93333	(0.7052918984779615, 0.6317875619105773, 0.2814224025827173)	#b3a147	0.705292	0.631788	0.281422	0.137765	0.600984	0.705292	66.2734	-4.22378	47.9964	0.327139	0.356784	0.112521	66.2734	-4.22378	47.9964	103.906	2.80512	-0.171207	-1.13626	48.1819	-84.9708
520	17.3333	10	(0.7086615866069607, 0.6326020111043271, 0.28526501402175636)	#b4a148	0.708662	0.632602	0.285265	0.136726	0.597459	0.708662	66.4184	-3.89103	47.7196	0.329828	0.358673	0.114426	66.4184	-3.89103	47.7196	103.633	2.81126	-0.157719	-1.12971	47.8779	-85.3384
522	17.4	10.0667	(0.7092299341882081, 0.633207731189362, 0.2868353941922789)	#b4a149	0.70923	0.633208	0.286835	0.13667	0.595568	0.70923	66.4773	-3.88137	47.6004	0.330571	0.359443	0.115231	66.4773	-3.88137	47.6004	103.551	2.81375	-0.157327	-1.12689	47.7584	-85.3384
524	17.4667	10.1333	(0.7102451969830602, 0.6332558320329293, 0.28825976151706345)	#b5a149	0.710245	0.633256	0.28826	0.136259	0.59414	0.710245	66.5082	-3.74907	47.4699	0.331321	0.359847	0.115904	66.5082	-3.74907	47.4699	103.414	2.81506	-0.151965	-1.1238	47.6177	-85.4843
526	17.5333	10.2	(0.7109637271863762, 0.6339854298120629, 0.2877224823031864)	#b5a149	0.710964	0.633985	0.287722	0.136354	0.595306	0.710964	66.5737	-3.7795	47.6132	0.332032	0.360704	0.115792	66.5737	-3.7795	47.6132	103.574	2.81783	-0.153198	-1.12719	47.763	-85.4614
528	17.6	10.2667	(0.7106542591084872, 0.6325665609381014, 0.2869635971458942)	#b5a149	0.710654	0.632567	0.286964	0.135949	0.596198	0.710654	66.4674	-3.63444	47.5829	0.331147	0.359313	0.115233	66.4674	-3.63444	47.5829	103.464	2.81333	-0.147318	-1.12647	47.7215	-85.6322
530	17.6667	10.3333	(0.7111759193296694, 0.633289953524662, 0.2851856327882945)	#b5a148	0.711176	0.63329	0.285186	0.136194	0.598994	0.711176	66.5246	-3.70892	47.8647	0.331633	0.360061	0.114564	66.5246	-3.70892	47.8647	103.753	2.81575	-0.150337	-1.13315	48.0082	-85.5691
532	17.7333	10.4	(0.7132272513965215, 0.6338460320691138, 0.2872397776873146)	#b5a149	0.713227	0.633846	0.28724	0.135609	0.597268	0.713227	66.6164	-3.52003	47.734	0.333288	0.361264	0.115619	66.6164	-3.52003	47.734	103.626	2.81963	-0.142681	-1.13005	47.8636	-85.7825
534	17.8	10.4667	(0.7130832739670264, 0.6365210637311443, 0.28786274227107256)	#b5a249	0.713083	0.636521	0.287863	0.136658	0.596313	0.713083	66.7973	-3.88878	47.862	0.334456	0.363643	0.116294	66.7973	-3.88878	47.862	103.913	2.82729	-0.157628	-1.13308	48.0197	-85.3549
536	17.8667	10.5333	(0.7136649365628602, 0.637049452133795, 0.2885345427098175)	#b5a249	0.713665	0.637049	0.288535	0.136631	0.5957	0.713665	66.8489	-3.88403	47.843	0.335101	0.364322	0.116692	66.8489	-3.88403	47.843	103.916	2.82948	-0.157435	-1.13263	48.0004	-85.3587
538	17.9333	10.6	(0.7141230182961303, 0.638201342243933, 0.28586161713820485)	#b6a248	0.714123	0.638201	0.285862	0.13712	0.599703	0.714123	66.9315	-4.04041	48.2599	0.33567	0.365414	0.115683	66.9315	-4.04041	48.2599	104.355	2.83297	-0.163774	-1.1425	48.4287	-85.2143
540	18	10.6667	(0.686717241106362, 0.6120268081280955, 0.27507495703010176)	#af9c46	0.686717	0.612027	0.275075	0.136426	0.599435	0.686717	64.461	-3.6971	46.6048	0.307154	0.333719	0.106401	64.461	-3.6971	46.6048	101.812	2.7284	-0.149858	-1.10332	46.7512	-85.4643
542	18.0667	10.7333	(0.687924822466472, 0.6113088009136768, 0.27851216726598366)	#af9b47	0.687925	0.611309	0.278512	0.135477	0.595142	0.687925	64.4493	-3.39933	46.182	0.307819	0.333574	0.107802	64.4493	-3.39933	46.182	101.356	2.72791	-0.137788	-1.09331	46.307	-85.7902
544	18.1333	10.8	(0.6877294790465209, 0.6123556550647944, 0.27997768109550625)	#af9c47	0.687729	0.612356	0.279978	0.135858	0.592896	0.687729	64.5205	-3.53664	46.0828	0.308275	0.33446	0.10858	64.5205	-3.53664	46.0828	101.336	2.73092	-0.143354	-1.09096	46.2183	-85.6114
546	18.2	10.8667	(0.6640112541556414, 0.5900736283556095, 0.27003980369541125)	#a99644	0.664011	0.590074	0.27004	0.135388	0.59332	0.664011	62.3916	-3.29716	44.7345	0.284837	0.308627	0.100626	62.3916	-3.29716	44.7345	99.2454	2.64082	-0.133647	-1.05904	44.8559	-85.7846
548	18.2667	10.9333	(0.6651874844516813, 0.5917390087522906, 0.2705093911843859)	#a99644	0.665187	0.591739	0.270509	0.13565	0.593334	0.665187	62.5362	-3.38697	44.8484	0.286202	0.310338	0.101079	62.5362	-3.38697	44.8484	99.427	2.64694	-0.137287	-1.06174	44.9761	-85.6812
550	18.3333	11	(0.668594502679965, 0.5914563544564315, 0.2692317717167605)	#aa9644	0.668595	0.591456	0.269232	0.134474	0.597317	0.668595	62.5949	-2.99248	45.0937	0.287865	0.311035	0.100598	62.5949	-2.99248	45.0937	99.5546	2.64942	-0.121297	-1.06754	45.1929	-86.2033
552	18.4	11.0667	(0.6678332146007184, 0.5904734038944295, 0.26956401101386324)	#aa9644	0.667833	0.590473	0.269564	0.134293	0.59636	0.667833	62.5097	-2.93516	44.9515	0.287067	0.310024	0.100582	62.5097	-2.93516	44.9515	99.3805	2.64581	-0.118974	-1.06418	45.0472	-86.2641
554	18.4667	11.1333	(0.6683427188637848, 0.5907168481579484, 0.26642432492027973)	#aa9643	0.668343	0.590717	0.266424	0.134477	0.601366	0.668343	62.5304	-2.97189	45.3627	0.287203	0.31027	0.0993341	62.5304	-2.97189	45.3627	99.7598	2.64669	-0.120463	-1.07391	45.46	-86.2517
556	18.5333	11.2	(0.6569239630685029, 0.5829496149670939, 0.2587909062125427)	#a79441	0.656924	0.58295	0.258791	0.135699	0.606057	0.656924	61.6985	-3.3189	45.283	0.277222	0.300514	0.0949177	61.6985	-3.3189	45.283	99.4652	2.61148	-0.134528	-1.07203	45.4045	-85.8081
558	18.6	11.2667	(0.6603945315150278, 0.5848104094579003, 0.26151283725716346)	#a89542	0.660395	0.58481	0.261513	0.135085	0.604005	0.660395	61.918	-3.13651	45.2206	0.280061	0.303068	0.09634	61.918	-3.13651	45.2206	99.4434	2.62077	-0.127135	-1.07055	45.3293	-86.0323
560	18.6667	11.3333	(0.6590838223986253, 0.5854175854309429, 0.25827854671280254)	#a89541	0.659084	0.585418	0.258279	0.136034	0.608125	0.659084	61.9202	-3.42806	45.6079	0.27935	0.303093	0.0951018	61.9202	-3.42806	45.6079	99.8666	2.62086	-0.138953	-1.07972	45.7365	-85.7015
562	18.7333	11.4	(0.6607353223873174, 0.5854466466517398, 0.26150993961598457)	#a89542	0.660735	0.585447	0.26151	0.135236	0.604214	0.660735	61.9702	-3.18649	45.282	0.280504	0.303678	0.0964333	61.9702	-3.18649	45.282	99.5314	2.62298	-0.129161	-1.072	45.3939	-85.9747
564	18.8	11.4667	(0.6608693630277951, 0.5864194484021982, 0.2627114288622021)	#a89542	0.660869	0.586419	0.262711	0.135502	0.602476	0.660869	62.044	-3.28338	45.2192	0.281063	0.30454	0.0970506	62.044	-3.28338	45.2192	99.5318	2.6261	-0.133088	-1.07052	45.3382	-85.847
566	18.8667	11.5333	(0.6608107600018097, 0.5835562962209103, 0.26344765587896063)	#a89443	0.660811	0.583556	0.263448	0.134264	0.601327	0.660811	61.8463	-2.87954	44.9061	0.27993	0.302232	0.0969606	61.8463	-2.87954	44.9061	99.0675	2.61774	-0.116719	-1.0631	44.9984	-86.331
568	18.9333	11.6	(0.6616974806070063, 0.5838487176877669, 0.26200864486509673)	#a89442	0.661697	0.583849	0.262009	0.134204	0.604036	0.661697	61.8842	-2.84808	45.1306	0.280422	0.302673	0.0964428	61.8842	-2.84808	45.1306	99.2709	2.61934	-0.115444	-1.06842	45.2204	-86.389
570	19	11.6667	(0.6643749575954951, 0.5853027257615843, 0.2635795338896807)	#a99543	0.664375	0.585303	0.26358	0.133785	0.603267	0.664375	62.0535	-2.72014	45.1468	0.282595	0.304651	0.0973402	62.0535	-2.72014	45.1468	99.3151	2.6265	-0.110258	-1.0688	45.2287	-86.552
572	19.0667	11.7333	(0.6626256162788065, 0.5863921681706121, 0.26241422982110935)	#a89542	0.662626	0.586392	0.262414	0.13492	0.603978	0.662626	62.0835	-3.08872	45.3115	0.281988	0.305003	0.0969723	62.0835	-3.08872	45.3115	99.5737	2.62778	-0.125198	-1.0727	45.4166	-86.1004
574	19.1333	11.8	(0.6641062685166333, 0.5847781537643886, 0.2644680496189246)	#a99543	0.664106	0.584778	0.264468	0.133583	0.601768	0.664106	62.0131	-2.66068	44.9908	0.282304	0.304178	0.0976226	62.0131	-2.66068	44.9908	99.1458	2.62479	-0.107848	-1.06511	45.0694	-86.6156
576	19.2	11.8667	(0.6643122837370241, 0.5855189039283535, 0.2635884529705771)	#a99543	0.664312	0.585519	0.263588	0.133895	0.603216	0.664312	62.0669	-2.75692	45.1605	0.282649	0.304808	0.0973713	62.0669	-2.75692	45.1605	99.3425	2.62707	-0.111749	-1.06913	45.2445	-86.5066
578	19.2667	11.9333	(0.6664352794174178, 0.5857600583485992, 0.26325945055069344)	#a99543	0.666435	0.58576	0.263259	0.133317	0.604974	0.666435	62.134	-2.559	45.2902	0.283889	0.305596	0.0973256	62.134	-2.559	45.2902	99.4282	2.62991	-0.103726	-1.0722	45.3625	-86.7661
580	19.3333	12	(0.6657646097654744, 0.5855713158966004, 0.2617220045457629)	#a99542	0.665765	0.585571	0.261722	0.133587	0.606885	0.665765	62.1008	-2.63678	45.4359	0.283325	0.305205	0.0966642	62.1008	-2.63678	45.4359	99.5649	2.62851	-0.106879	-1.07565	45.5123	-86.6787
582	19.4	12.0667	(0.6657368065449946, 0.5845524063143142, 0.2627031317140465)	#a99542	0.665737	0.584552	0.262703	0.133094	0.605395	0.665737	62.0324	-2.48031	45.2391	0.282973	0.304404	0.0969206	62.0324	-2.48031	45.2391	99.3224	2.62561	-0.100537	-1.07099	45.3071	-86.8618
584	19.4667	12.1333	(0.6669770393739964, 0.5883056714612019, 0.26277537485582475)	#aa9643	0.666977	0.588306	0.262775	0.134228	0.60602	0.666977	62.3216	-2.85988	45.5636	0.285183	0.307801	0.0974888	62.3216	-2.85988	45.5636	99.8241	2.63785	-0.115922	-1.07867	45.6532	-86.4084
586	19.5333	12.2	(0.6672775035619787, 0.5864159288282783, 0.2617348248411243)	#aa9542	0.667278	0.586416	0.261735	0.133435	0.607757	0.667278	62.1957	-2.58416	45.5509	0.284502	0.30632	0.0968224	62.1957	-2.58416	45.5509	99.6885	2.63252	-0.104746	-1.07837	45.6242	-86.753
588	19.6	12.2667	(0.6369799935545147, 0.5615287672162298, 0.2500172586335574)	#a28f3f	0.63698	0.561529	0.250017	0.134169	0.607496	0.63698	59.705	-2.74923	43.9856	0.257582	0.277971	0.0882116	59.705	-2.74923	43.9856	97.409	2.5271	-0.111437	-1.04131	44.0714	-86.4235
590	19.6667	12.3333	(0.639267589388697, 0.5616885191216048, 0.2524071624036003)	#a38f40	0.639268	0.561689	0.252407	0.133244	0.605162	0.639268	59.7782	-2.46819	43.789	0.259009	0.278778	0.0892021	59.7782	-2.46819	43.789	97.1833	2.5302	-0.100045	-1.03666	43.8585	-86.7739
592	19.7333	12.4	(0.6366877275708428, 0.5602313589795781, 0.25086947610647486)	#a28e3f	0.636688	0.560231	0.250869	0.133639	0.605977	0.636688	59.6098	-2.58492	43.7717	0.256995	0.276924	0.0883637	59.6098	-2.58492	43.7717	97.1382	2.52307	-0.104777	-1.03625	43.848	-86.6204
594	19.8	12.4667	(0.6394092204355791, 0.5609498891828935, 0.25263665558495585)	#a38f40	0.639409	0.56095	0.252637	0.132857	0.604891	0.639409	59.7309	-2.34471	43.7084	0.258816	0.278257	0.0891995	59.7309	-2.34471	43.7084	97.0599	2.5282	-0.0950406	-1.03475	43.7712	-86.9293
596	19.8667	12.5333	(0.6379039029106458, 0.5609184250401428, 0.25161442431643916)	#a28f40	0.637904	0.560918	0.251614	0.133451	0.605561	0.637904	59.6893	-2.52951	43.7775	0.257945	0.277798	0.088766	59.6893	-2.52951	43.7775	97.1572	2.52644	-0.102531	-1.03638	43.8505	-86.6931
598	19.9333	12.6	(0.6393774170567886, 0.5605546509261142, 0.25245844358504643)	#a38e40	0.639377	0.560555	0.252458	0.132713	0.60515	0.639377	59.7022	-2.29649	43.6978	0.258635	0.27794	0.0890797	59.7022	-2.29649	43.6978	97.0264	2.52698	-0.0930861	-1.0345	43.7581	-86.9916
600	20	12.6667	(0.6385337087545517, 0.561948755569125, 0.25245820329285124)	#a28f40	0.638534	0.561949	0.252458	0.133605	0.604628	0.638534	59.7785	-2.58625	43.7782	0.258729	0.278782	0.0892371	59.7785	-2.58625	43.7782	97.2069	2.53021	-0.104831	-1.0364	43.8546	-86.6191
602	20.0667	12.7333	(0.6379744357373854, 0.5602620739760732, 0.25132989008752293)	#a28e40	0.637974	0.560262	0.25133	0.133168	0.60605	0.637974	59.6446	-2.43532	43.7627	0.257709	0.277306	0.0885751	59.6446	-2.43532	43.7627	97.1012	2.52454	-0.0987134	-1.03603	43.8304	-86.8149
604	20.1333	12.8	(0.6365820555442476, 0.5616087562475969, 0.24869905805459439)	#a28f3f	0.636582	0.561609	0.248699	0.134452	0.609321	0.636582	59.6975	-2.83019	44.1362	0.257311	0.277888	0.0877122	59.6975	-2.83019	44.1362	97.5623	2.52678	-0.114719	-1.04488	44.2268	-86.331
606	20.2	12.8667	(0.6376649676594971, 0.559873351878237, 0.24944618302915184)	#a28e3f	0.637665	0.559873	0.249446	0.13327	0.608813	0.637665	59.605	-2.45165	43.948	0.257263	0.276872	0.0878001	59.605	-2.45165	43.948	97.2552	2.52287	-0.0993752	-1.04042	44.0163	-86.807
608	20.2667	12.9333	(0.6383086115068871, 0.560808696315896, 0.2488886485966935)	#a28f3f	0.638309	0.560809	0.248889	0.133498	0.610081	0.638309	59.6844	-2.52014	44.1098	0.257916	0.277744	0.0877238	59.6844	-2.52014	44.1098	97.4471	2.52623	-0.102151	-1.04425	44.1817	-86.7301
610	20.3333	13	(0.6373345800257827, 0.5597401310581903, 0.24814329047651357)	#a28e3f	0.637335	0.55974	0.248143	0.133438	0.610655	0.637335	59.5843	-2.49488	44.0824	0.256947	0.276644	0.0872822	59.5843	-2.49488	44.0824	97.3788	2.52199	-0.101128	-1.0436	44.153	-86.7608
612	20.4	13.0667	(0.6368381928896135, 0.562150388990659, 0.2470766192866996)	#a28f3f	0.636838	0.56215	0.247077	0.134729	0.612026	0.636838	59.7372	-2.90729	44.3809	0.257536	0.278326	0.0871765	59.7372	-2.90729	44.3809	97.8154	2.52846	-0.117844	-1.05067	44.476	-86.252
614	20.4667	13.1333	(0.6393855163172532, 0.5617079262500844, 0.25111892767487604)	#a38f40	0.639386	0.561708	0.251119	0.133323	0.60725	0.639386	59.779	-2.48208	43.9493	0.258984	0.278787	0.0887135	59.779	-2.48208	43.9493	97.3294	2.53023	-0.100609	-1.04045	44.0194	-86.7676
616	20.5333	13.2	(0.6372491349480965, 0.5616575779677495, 0.2513156139041545)	#a28f40	0.637249	0.561658	0.251316	0.134022	0.605624	0.637249	59.724	-2.7122	43.849	0.257865	0.27818	0.0887301	59.724	-2.7122	43.849	97.2847	2.5279	-0.109936	-1.03808	43.9328	-86.4606
618	20.6	13.2667	(0.641123366013072, 0.5621709269059407, 0.2520072172467602)	#a38f40	0.641123	0.562171	0.252007	0.13285	0.606929	0.641123	59.856	-2.33395	43.9382	0.260136	0.279637	0.0891557	59.856	-2.33395	43.9382	97.307	2.53349	-0.0946043	-1.04019	44.0001	-86.9594
620	20.6667	13.3333	(0.6390351702964931, 0.5622998366013068, 0.24969402322636075)	#a28f3f	0.639035	0.5623	0.249694	0.133818	0.609264	0.639035	59.8079	-2.63111	44.1544	0.258925	0.279106	0.0882376	59.8079	-2.63111	44.1544	97.5634	2.53146	-0.10665	-1.04531	44.2328	-86.5898
622	20.7333	13.4	(0.6391190746771604, 0.5596998185087186, 0.24928720853970188)	#a28e3f	0.639119	0.5597	0.249287	0.132712	0.609952	0.639119	59.6281	-2.2663	44.0032	0.257944	0.277125	0.0877533	59.6281	-2.2663	44.0032	97.2612	2.52385	-0.0918623	-1.04173	44.0615	-87.0517
624	20.8	13.4667	(0.6379698277811704, 0.5608039328764948, 0.24784544123301008)	#a28f3f	0.63797	0.560804	0.247845	0.1337	0.611509	0.63797	59.673	-2.57729	44.2226	0.257663	0.277619	0.087321	59.673	-2.57729	44.2226	97.5589	2.52575	-0.104468	-1.04692	44.2977	-86.6646
626	20.8667	13.5333	(0.6421546859805051, 0.5631162646719573, 0.25223726168668137)	#a38f40	0.642155	0.563116	0.252237	0.132882	0.607202	0.642155	59.9474	-2.3453	44.0197	0.261057	0.28065	0.0893905	59.9474	-2.3453	44.0197	97.4163	2.53736	-0.0950643	-1.04212	44.0821	-86.9503
628	20.9333	13.6	(0.6411459110749261, 0.5621193064884554, 0.2518721023588213)	#a38f40	0.641146	0.562119	0.251872	0.132832	0.607153	0.641146	59.8526	-2.32677	43.9512	0.260118	0.2796	0.0890978	59.8526	-2.32677	43.9512	97.3152	2.53335	-0.094313	-1.0405	44.0127	-86.9696
630	21	13.6667	(0.6425801445145525, 0.5627181287740006, 0.2504246528484517)	#a38f3f	0.64258	0.562718	0.250425	0.132725	0.610283	0.64258	59.9254	-2.27595	44.2204	0.260996	0.280406	0.0886562	59.9254	-2.27595	44.2204	97.5668	2.53643	-0.0922534	-1.04687	44.279	-87.0537
632	21.0667	13.7333	(0.6456139889635211, 0.5635696395051677, 0.2547726835832372)	#a48f40	0.645614	0.56357	0.254773	0.13168	0.605379	0.645614	60.0702	-1.97078	43.8687	0.263241	0.282014	0.0905143	60.0702	-1.97078	43.8687	97.2253	2.54256	-0.0798835	-1.03854	43.913	-87.4277
634	21.1333	13.8	(0.6455688423004713, 0.56269412782414, 0.2543692753918174)	#a48f40	0.645569	0.562694	0.254369	0.131359	0.605977	0.645569	60.0074	-1.86127	43.8473	0.262851	0.281316	0.0902441	60.0074	-1.86127	43.8473	97.1529	2.5399	-0.0754447	-1.03804	43.8868	-87.5693
636	21.2	13.8667	(0.6495056341452384, 0.5654114509125446, 0.25620191329126785)	#a59041	0.649506	0.565411	0.256202	0.131031	0.605543	0.649506	60.297	-1.76266	43.9742	0.266125	0.284544	0.0914056	60.297	-1.76266	43.9742	97.3472	2.55216	-0.0714478	-1.04104	44.0095	-87.7046
638	21.2667	13.9333	(0.6449821759730421, 0.5638290419974208, 0.2533443726394826)	#a48f40	0.644982	0.563829	0.253344	0.132131	0.607207	0.644982	60.069	-2.10525	44.0391	0.262902	0.282	0.0899784	60.069	-2.10525	44.0391	97.4126	2.54251	-0.085334	-1.04258	44.0894	-87.2631
640	21.3333	14	(0.6476428183730241, 0.5653783047244283, 0.2553988991790488)	#a59041	0.647643	0.565378	0.255399	0.131712	0.605649	0.647643	60.2469	-1.98292	44.0043	0.265061	0.283983	0.0910412	60.2469	-1.98292	44.0043	97.415	2.55004	-0.0803756	-1.04175	44.0489	-87.4199
642	21.4	14.0667	(0.64425481149784, 0.5638183419273128, 0.25393870004749325)	#a48f40	0.644255	0.563818	0.253939	0.13232	0.605841	0.644255	60.052	-2.17441	43.9419	0.262558	0.281811	0.0901889	60.052	-2.17441	43.9419	97.3393	2.54179	-0.0881375	-1.04028	43.9957	-87.1671
644	21.4667	14.1333	(0.6486894180971119, 0.5673471741637832, 0.25619594839089027)	#a59041	0.648689	0.567347	0.256196	0.132126	0.605056	0.648689	60.411	-2.12462	44.098	0.26644	0.28582	0.091633	60.411	-2.12462	44.098	97.5986	2.55698	-0.0861195	-1.04397	44.1492	-87.2416
646	21.5333	14.2	(0.6465778150937426, 0.5654149280819599, 0.25493144605016177)	#a49041	0.646578	0.565415	0.254931	0.132127	0.605722	0.646578	60.2221	-2.11677	44.0268	0.264476	0.283706	0.0908374	60.2221	-2.11677	44.0268	97.4624	2.54899	-0.0858013	-1.04229	44.0777	-87.2474
648	21.6	14.2667	(0.6483013037971815, 0.565893576000181, 0.2553016515141238)	#a59041	0.648301	0.565894	0.255302	0.131718	0.606199	0.648301	60.2985	-1.98254	44.0787	0.265604	0.28456	0.0910862	60.2985	-1.98254	44.0787	97.5002	2.55222	-0.0803604	-1.04352	44.1233	-87.4247
650	21.6667	14.3333	(0.6474966217744311, 0.5671492864735285, 0.25387536185177645)	#a59040	0.647497	0.567149	0.253875	0.132646	0.607912	0.647497	60.362	-2.27518	44.3203	0.265558	0.285271	0.0906744	60.362	-2.27518	44.3203	97.8182	2.55491	-0.0922219	-1.04923	44.3786	-87.0613
652	21.7333	14.4	(0.6491500723703552, 0.5672408802044457, 0.2561454728950403)	#a59041	0.64915	0.567241	0.256145	0.13193	0.605414	0.64915	60.4148	-2.05895	44.1116	0.26664	0.285863	0.091611	60.4148	-2.05895	44.1116	97.594	2.55714	-0.0834573	-1.04429	44.1596	-87.3276
654	21.8	14.4667	(0.6491211807675776, 0.5681280389895289, 0.25366222267453686)	#a59040	0.649121	0.568128	0.253662	0.132532	0.609222	0.649121	60.4689	-2.23274	44.4774	0.266787	0.286471	0.0907593	60.4689	-2.23274	44.4774	97.9858	2.55944	-0.0905017	-1.05296	44.5334	-87.1262
656	21.8667	14.5333	(0.651208471854716, 0.5682266011941107, 0.2548898613655385)	#a69040	0.651208	0.568227	0.25489	0.13177	0.608589	0.651208	60.5301	-1.98853	44.4095	0.26803	0.287159	0.0913005	60.5301	-1.98853	44.4095	97.8819	2.56202	-0.0806028	-1.05135	44.454	-87.4362
658	21.9333	14.6	(0.6493765406970171, 0.5682637758102086, 0.2533569102381437)	#a59040	0.649377	0.568264	0.253357	0.13253	0.609846	0.649377	60.4838	-2.22864	44.5332	0.266953	0.286638	0.0906652	60.4838	-2.22864	44.5332	98.0396	2.56006	-0.0903354	-1.05428	44.5889	-87.1351
660	22	14.6667	(0.6500515780129805, 0.5660573421987021, 0.2531889883981272)	#a59040	0.650052	0.566057	0.253189	0.131392	0.610509	0.650052	60.3472	-1.84815	44.4049	0.266444	0.285105	0.0903316	60.3472	-1.84815	44.4049	97.7709	2.55428	-0.074913	-1.05124	44.4434	-87.6167
662	22.0667	14.7333	(0.6499855966031155, 0.5663408445846627, 0.2527361930931544)	#a59040	0.649986	0.566341	0.252736	0.131573	0.611166	0.649986	60.364	-1.9036	44.4789	0.266485	0.285294	0.090192	60.364	-1.9036	44.4789	97.8578	2.55499	-0.0771606	-1.05299	44.5196	-87.5494
664	22.1333	14.8	(0.6490113106949809, 0.5649656664857411, 0.25487041183255305)	#a59040	0.649011	0.564966	0.25487	0.131127	0.607294	0.649011	60.2505	-1.78131	44.0826	0.265591	0.284024	0.0908163	60.2505	-1.78131	44.0826	97.4308	2.55019	-0.0722034	-1.04361	44.1186	-87.686
666	22.2	14.8667	(0.6475896855281904, 0.5657099079539543, 0.2532370892416941)	#a59040	0.64759	0.56571	0.253237	0.132062	0.608954	0.64759	60.2629	-2.07602	44.2878	0.265002	0.284162	0.0902439	60.2629	-2.07602	44.2878	97.6976	2.55071	-0.0841493	-1.04847	44.3364	-87.3162
668	22.2667	14.9333	(0.6495807607933602, 0.5669173903702193, 0.25518277755162044)	#a59041	0.649581	0.566917	0.255183	0.131734	0.607158	0.649581	60.4004	-1.98361	44.2167	0.266673	0.285701	0.0912041	60.4004	-1.98361	44.2167	97.661	2.55653	-0.0804038	-1.04678	44.2612	-87.4314
670	22.3333	15	(0.6464200703349394, 0.5649261737566998, 0.2533270291969156)	#a49040	0.64642	0.564926	0.253327	0.132114	0.608108	0.64642	60.1802	-2.09671	44.176	0.264085	0.283238	0.0901485	60.1802	-2.09671	44.176	97.5732	2.54721	-0.0849881	-1.04582	44.2257	-87.2826
672	22.4	15.0667	(0.6500735294117648, 0.5666075830562902, 0.25612788916027796)	#a59041	0.650074	0.566608	0.256128	0.131355	0.606002	0.650074	60.3935	-1.86708	44.0959	0.266886	0.285625	0.0915453	60.3935	-1.86708	44.0959	97.5197	2.55624	-0.07568	-1.04392	44.1354	-87.5755
674	22.4667	15.1333	(0.6478195038107518, 0.567144424090282, 0.25582263326322446)	#a59041	0.64782	0.567144	0.255823	0.132366	0.605102	0.64782	60.3747	-2.20131	44.0973	0.265871	0.285413	0.0914391	60.3747	-2.20131	44.0973	97.6054	2.55545	-0.0892277	-1.04396	44.1522	-87.1422
676	22.5333	15.2	(0.6505835849333964, 0.5680502125879175, 0.2574203078001672)	#a59041	0.650584	0.56805	0.25742	0.13168	0.604324	0.650584	60.5092	-1.98635	44.0706	0.267815	0.286924	0.0922519	60.5092	-1.98635	44.0706	97.5735	2.56114	-0.0805146	-1.04332	44.1153	-87.4193
678	22.6	15.2667	(0.6466528145283496, 0.5656003347128928, 0.2529112671596897)	#a49040	0.646653	0.5656	0.252911	0.132358	0.608892	0.646653	60.2315	-2.17238	44.2863	0.264439	0.283811	0.0900808	60.2315	-2.17238	44.2863	97.7109	2.54939	-0.088055	-1.04843	44.3395	-87.1917
680	22.6667	15.3333	(0.6480000480584388, 0.5637565585634483, 0.25296284517267087)	#a58f40	0.648	0.563757	0.252963	0.131124	0.609625	0.648	60.137	-1.76235	44.1828	0.264446	0.282757	0.0898968	60.137	-1.76235	44.1828	97.4718	2.54539	-0.0714349	-1.04598	44.2179	-87.7158
682	22.7333	15.4	(0.6485454548024516, 0.564531924938372, 0.2525777698622706)	#a58f40	0.648545	0.564532	0.252578	0.131305	0.610547	0.648545	60.2031	-1.81638	44.3079	0.265007	0.283494	0.0898618	60.2031	-1.81638	44.3079	97.6222	2.54818	-0.0736249	-1.04894	44.3452	-87.6525
684	22.8	15.4667	(0.6493451896329463, 0.5652066936924709, 0.2532748575208629)	#a59040	0.649345	0.565207	0.253275	0.131261	0.609953	0.649345	60.2712	-1.8074	44.3043	0.265744	0.284255	0.0902374	60.2712	-1.8074	44.3043	97.6421	2.55107	-0.0732611	-1.04886	44.3412	-87.6639
686	22.8667	15.5333	(0.6486705904968669, 0.5676029722731081, 0.2528645232602846)	#a59040	0.648671	0.567603	0.252865	0.132531	0.61018	0.648671	60.4195	-2.22525	44.5166	0.266284	0.285916	0.0903719	60.4195	-2.22525	44.5166	97.9998	2.55734	-0.0901981	-1.05388	44.5722	-87.1383
688	22.9333	15.6	(0.6501852087432437, 0.5677297900128906, 0.2543180507497118)	#a59040	0.650185	0.56773	0.254318	0.131952	0.608853	0.650185	60.4691	-2.04516	44.4043	0.267247	0.286473	0.0909883	60.4691	-2.04516	44.4043	97.8698	2.55944	-0.0828985	-1.05122	44.4514	-87.363
690	23	15.6667	(0.6478139488205894, 0.5676682328063863, 0.2535067536241716)	#a59040	0.647814	0.567668	0.253507	0.13279	0.608674	0.647814	60.4047	-2.31872	44.4157	0.265901	0.285751	0.0906069	60.4047	-2.31872	44.4157	97.9307	2.55672	-0.093987	-1.05149	44.4761	-87.0116
692	23.0667	15.7333	(0.6487184227785686, 0.5646227695230343, 0.2529079030689555)	#a58f40	0.648718	0.564623	0.252908	0.131256	0.610142	0.648718	60.2145	-1.80338	44.2814	0.265158	0.283621	0.090005	60.2145	-1.80338	44.2814	97.5994	2.54867	-0.0730982	-1.04831	44.3181	-87.6679
694	23.1333	15.8	(0.6484915304068573, 0.5648299155302267, 0.2518561865345907)	#a59040	0.648492	0.56483	0.251856	0.131512	0.611628	0.648492	60.2205	-1.87754	44.4156	0.26504	0.283688	0.0896215	60.2205	-1.87754	44.4156	97.7408	2.54892	-0.0761042	-1.05149	44.4553	-87.5794
696	23.2	15.8667	(0.6502567168736005, 0.5645809021417106, 0.25169854071963266)	#a58f40	0.650257	0.564581	0.251699	0.130839	0.612924	0.650257	60.2463	-1.64682	44.4758	0.265874	0.283976	0.0895731	60.2463	-1.64682	44.4758	97.7414	2.55001	-0.0667521	-1.05292	44.5063	-87.8795
698	23.2667	15.9333	(0.6506047589162529, 0.5662337449397289, 0.24983518782368772)	#a5903f	0.650605	0.566234	0.249835	0.13158	0.615995	0.650605	60.3643	-1.87275	44.838	0.266564	0.285297	0.0890836	60.3643	-1.87275	44.838	98.1679	2.55501	-0.0759101	-1.06149	44.8771	-87.6083
700	23.3333	16	(0.6501807986747178, 0.5669041884343123, 0.25236161996517187)	#a59040	0.650181	0.566904	0.252362	0.131778	0.611859	0.650181	60.4068	-1.96718	44.5741	0.266781	0.285773	0.0901256	60.4068	-1.96718	44.5741	97.9754	2.55681	-0.0797375	-1.05524	44.6174	-87.473
702	23.4	16.0667	(0.648305388764502, 0.567033098129679, 0.24983736458828043)	#a5903f	0.648305	0.567033	0.249837	0.132673	0.61463	0.648305	60.3632	-2.24332	44.821	0.265648	0.285285	0.0891303	60.3632	-2.24332	44.821	98.2533	2.55496	-0.0909305	-1.06109	44.8771	-87.1347
704	23.4667	16.1333	(0.6486757497116499, 0.5669295321934998, 0.25119310728905153)	#a59040	0.648676	0.56693	0.251193	0.13239	0.61276	0.648676	60.3686	-2.162	44.6641	0.265903	0.285345	0.0896431	60.3686	-2.162	44.6641	98.094	2.55519	-0.0876343	-1.05737	44.7164	-87.2287
706	23.5333	16.2	(0.6459820317977253, 0.5687802909514441, 0.25109079935318995)	#a49140	0.645982	0.56878	0.251091	0.134083	0.611304	0.645982	60.431	-2.72513	44.7283	0.265186	0.286045	0.0897769	60.431	-2.72513	44.7283	98.3297	2.55783	-0.11046	-1.05889	44.8113	-86.5135
708	23.6	16.2667	(0.6493514796345295, 0.5664411877784566, 0.2526201602324904)	#a59040	0.649351	0.566441	0.25262	0.131836	0.610965	0.649351	60.3551	-1.99118	44.4788	0.266178	0.285194	0.0901445	60.3551	-1.99118	44.4788	97.8782	2.55462	-0.0807104	-1.05299	44.5234	-87.4368
710	23.6667	16.3333	(0.6499699493407508, 0.5669127258746633, 0.25215673553158297)	#a59040	0.64997	0.566913	0.252157	0.131869	0.612049	0.64997	60.4017	-1.99593	44.592	0.266657	0.285716	0.0900427	60.4017	-1.99593	44.592	97.9972	2.55659	-0.0809031	-1.05567	44.6366	-87.4372
712	23.7333	16.4	(0.650512387769409, 0.5661839761856304, 0.2530349045615938)	#a59040	0.650512	0.566184	0.253035	0.131307	0.611022	0.650512	60.3669	-1.81681	44.449	0.266728	0.285326	0.0903001	60.3669	-1.81681	44.449	97.8088	2.55512	-0.0736426	-1.05228	44.4861	-87.6594
714	23.8	16.4667	(0.6521695558269445, 0.5698312442047182, 0.25277273164167635)	#a69140	0.65217	0.569831	0.252773	0.132307	0.612413	0.65217	60.6591	-2.14354	44.8199	0.269014	0.288614	0.0907136	60.6591	-2.14354	44.8199	98.3361	2.56748	-0.0868863	-1.06106	44.8711	-87.2619
716	23.8667	16.5333	(0.6513340739986879, 0.5673092504014291, 0.2522192256371983)	#a69040	0.651334	0.567309	0.252219	0.131579	0.612765	0.651334	60.4627	-1.89643	44.662	0.267544	0.286402	0.0901522	60.4627	-1.89643	44.662	98.0551	2.55917	-0.07687	-1.05732	44.7022	-87.5686
718	23.9333	16.6	(0.6504104897437643, 0.5682614859669356, 0.251155324875048)	#a59040	0.65041	0.568261	0.251155	0.132374	0.613851	0.65041	60.5032	-2.15293	44.831	0.267343	0.286857	0.0898446	60.5032	-2.15293	44.831	98.2899	2.56089	-0.0872668	-1.06133	44.8827	-87.2506
720	24	16.6667	(0.6501537446004928, 0.5679087087545509, 0.24817898093493473)	#a5903f	0.650154	0.567909	0.248179	0.132566	0.618276	0.650154	60.4649	-2.18752	45.1486	0.266854	0.286426	0.0886619	60.4649	-2.18752	45.1486	98.5664	2.55926	-0.0886688	-1.06885	45.2016	-87.2261
722	24.0667	16.7333	(0.653205780582128, 0.5690864514779382, 0.2515853772304772)	#a69140	0.653206	0.569086	0.251585	0.131758	0.614845	0.653206	60.6299	-1.94514	44.9391	0.269193	0.288284	0.0901866	60.6299	-1.94514	44.9391	98.3768	2.56625	-0.0788441	-1.06388	44.9812	-87.5216
724	24.1333	16.8	(0.6503893440305762, 0.5673117664020623, 0.24886377128706155)	#a5903f	0.650389	0.567312	0.248864	0.132183	0.617362	0.650389	60.4311	-2.06522	45.0294	0.266797	0.286046	0.0888492	60.4311	-2.06522	45.0294	98.4148	2.55783	-0.0837115	-1.06602	45.0767	-87.374
726	24.2	16.8667	(0.6528113480109466, 0.5691255767012687, 0.25164405093063763)	#a69140	0.652811	0.569126	0.251644	0.131899	0.614523	0.652811	60.6231	-1.99391	44.9216	0.269001	0.288207	0.0902042	60.6231	-1.99391	44.9216	98.372	2.56596	-0.0808213	-1.06347	44.9659	-87.4585
728	24.2667	16.9333	(0.6504145181717438, 0.5674121237306918, 0.24831623018296142)	#a5903f	0.650415	0.567412	0.248316	0.132263	0.618219	0.650415	60.4372	-2.08641	45.103	0.26681	0.286115	0.0886559	60.4372	-2.08641	45.103	98.4881	2.55809	-0.0845703	-1.06776	45.1512	-87.3515
730	24.3333	17	(0.6516529841463691, 0.5689780514281838, 0.250863030621707)	#a6913f	0.651653	0.568978	0.250863	0.132287	0.615036	0.651653	60.5825	-2.11823	44.9636	0.268266	0.287749	0.0898571	60.5825	-2.11823	44.9636	98.4276	2.56424	-0.0858604	-1.06447	45.0135	-87.3028
732	24.4	17.0667	(0.6517048307212157, 0.5681193319311579, 0.24918343058099823)	#a6903f	0.651705	0.568119	0.249183	0.132058	0.617644	0.651705	60.52	-2.02364	45.0986	0.267837	0.287046	0.0891079	60.52	-2.02364	45.0986	98.4982	2.5616	-0.0820262	-1.06766	45.144	-87.4308
734	24.4667	17.1333	(0.6540974342447485, 0.5683954983377437, 0.2509697627609291)	#a6903f	0.654097	0.568395	0.25097	0.131235	0.616311	0.654097	60.6025	-1.75977	44.9895	0.269358	0.287975	0.0898837	60.6025	-1.75977	44.9895	98.3612	2.56509	-0.0713304	-1.06508	45.0239	-87.76
736	24.5333	17.2	(0.6536703078001666, 0.5688021434063821, 0.24993503629825647)	#a6913f	0.65367	0.568802	0.249935	0.131632	0.617644	0.65367	60.6174	-1.88356	45.1292	0.269212	0.288143	0.0895313	60.6174	-1.88356	45.1292	98.524	2.56572	-0.076348	-1.06839	45.1685	-87.61
738	24.6	17.2667	(0.6546037864396042, 0.5674584577198821, 0.2515891088269219)	#a69040	0.654604	0.567458	0.251589	0.130628	0.615662	0.654604	60.5518	-1.56067	44.8608	0.269311	0.287404	0.090012	60.5518	-1.56067	44.8608	98.1746	2.56295	-0.06326	-1.06203	44.888	-88.0075
740	24.6667	17.3333	(0.6534269200759897, 0.5664094268041702, 0.24986147861682131)	#a6903f	0.653427	0.566409	0.249861	0.13073	0.617614	0.653427	60.446	-1.57869	44.9452	0.268146	0.286213	0.0891872	60.446	-1.57869	44.9452	98.2146	2.55846	-0.0639906	-1.06403	44.9729	-87.9883
742	24.7333	17.4	(0.6558419979871989, 0.5689372441594867, 0.2532526658298848)	#a79140	0.655842	0.568937	0.253253	0.130689	0.613851	0.655842	60.6887	-1.59674	44.8192	0.270676	0.288948	0.090875	60.6887	-1.59674	44.8192	98.1989	2.56874	-0.0647222	-1.06105	44.8476	-87.9596
744	24.8	17.4667	(0.6544129096275186, 0.5681568316484614, 0.25240422235791654)	#a69040	0.654413	0.568157	0.252404	0.130906	0.614304	0.654413	60.5975	-1.6645	44.811	0.269539	0.287918	0.0904106	60.5975	-1.6645	44.811	98.1754	2.56488	-0.0674689	-1.06085	44.8419	-87.8727
746	24.8667	17.5333	(0.6592556878576115, 0.5699566625958336, 0.25390142648754976)	#a89140	0.659256	0.569957	0.253901	0.12995	0.614867	0.659256	60.8448	-1.34275	44.9379	0.272971	0.290717	0.0913452	60.8448	-1.34275	44.9379	98.2956	2.57535	-0.054427	-1.06386	44.958	-88.2885
748	24.9333	17.6	(0.6571568486102626, 0.5679458975054845, 0.25128443245810417)	#a79040	0.657157	0.567946	0.251284	0.130033	0.617619	0.657157	60.6477	-1.34671	45.0225	0.270857	0.288485	0.0900231	60.6477	-1.34671	45.0225	98.2973	2.567	-0.0545876	-1.06586	45.0426	-88.2867
750	25	17.6667	(0.6594965030418162, 0.5692646493430131, 0.25414529479611914)	#a89140	0.659497	0.569265	0.254145	0.129566	0.614637	0.659497	60.8038	-1.21466	44.8637	0.272849	0.290251	0.0913557	60.8038	-1.21466	44.8637	98.1805	2.57361	-0.0492349	-1.0621	44.8802	-88.4491
752	25.0667	17.7333	(0.6566322907479021, 0.5677281503720285, 0.2526727559535926)	#a79040	0.656632	0.567728	0.252673	0.129986	0.615199	0.656632	60.6233	-1.34987	44.8222	0.27059	0.28821	0.0905145	60.6233	-1.34987	44.8222	98.1112	2.56597	-0.0547157	-1.06112	44.8425	-88.275
754	25.1333	17.8	(0.6578492152339595, 0.5693063612411516, 0.2555015604857859)	#a79141	0.657849	0.569306	0.255502	0.129989	0.611611	0.657849	60.7695	-1.38062	44.6481	0.272071	0.289862	0.0918467	60.7695	-1.38062	44.6481	98.0202	2.57216	-0.0559619	-1.057	44.6694	-88.2289
756	25.2	17.8667	(0.6558667763529868, 0.5684331111337266, 0.2554846693579391)	#a79041	0.655867	0.568433	0.255485	0.130271	0.610463	0.655867	60.6604	-1.48212	44.5142	0.270657	0.288628	0.0916763	60.6604	-1.48212	44.5142	97.8872	2.56754	-0.0600763	-1.05383	44.5389	-88.093
758	25.2667	17.9333	(0.6584319803469256, 0.5690495454237056, 0.25672314946739966)	#a79141	0.658432	0.56905	0.256723	0.129582	0.610099	0.658432	60.7694	-1.25647	44.502	0.272378	0.289861	0.0923059	60.7694	-1.25647	44.502	97.8577	2.57215	-0.0509296	-1.05354	44.5197	-88.3827
760	25.3333	18	(0.6568002973969287, 0.568659593595223, 0.2545636859126579)	#a79140	0.6568	0.56866	0.254564	0.130146	0.612418	0.6568	60.6966	-1.42586	44.6741	0.271182	0.289037	0.0913709	60.6966	-1.42586	44.6741	98.0277	2.56907	-0.0577959	-1.05761	44.6968	-88.1719
762	25.4	18.0667	(0.6576329522581819, 0.5713599972861114, 0.2573141975936857)	#a79141	0.657633	0.57136	0.257314	0.130748	0.608727	0.657633	60.9105	-1.65728	44.5828	0.272892	0.291462	0.0928188	60.9105	-1.65728	44.5828	98.0897	2.57812	-0.0671763	-1.05545	44.6136	-87.8711
764	25.4667	18.1333	(0.6551060960716458, 0.5712258435669533, 0.2538332541782572)	#a79140	0.655106	0.571226	0.253833	0.131827	0.612531	0.655106	60.8301	-1.98765	44.9017	0.271216	0.29055	0.0913791	60.8301	-1.98765	44.9017	98.4307	2.57472	-0.0805674	-1.063	44.9457	-87.4654
766	25.5333	18.2	(0.6566021835493138, 0.5707976852794178, 0.25555165434109084)	#a79141	0.656602	0.570798	0.255552	0.131008	0.610797	0.656602	60.8417	-1.72778	44.7147	0.271983	0.290682	0.0920289	60.8417	-1.72778	44.7147	98.1994	2.57522	-0.0700338	-1.05857	44.7481	-87.7872
768	25.6	18.2667	(0.6554567247891082, 0.5708958517086193, 0.25403583463373836)	#a79140	0.655457	0.570896	0.254036	0.131558	0.612429	0.655457	60.8165	-1.89849	44.864	0.271291	0.290395	0.0914233	60.8165	-1.89849	44.864	98.368	2.57415	-0.0769535	-1.06211	44.9042	-87.5769
770	25.6667	18.3333	(0.65727486034783, 0.5706797583508602, 0.2551304362575477)	#a79141	0.657275	0.57068	0.25513	0.130778	0.611836	0.657275	60.849	-1.64356	44.779	0.27227	0.290765	0.0918664	60.849	-1.64356	44.779	98.2365	2.57552	-0.06662	-1.06009	44.8091	-87.898
772	25.7333	18.4	(0.6574506694257868, 0.5703060191781432, 0.2533780135468259)	#a79140	0.657451	0.570306	0.253378	0.130722	0.614605	0.657451	60.823	-1.60418	44.9652	0.272089	0.290469	0.0911424	60.823	-1.60418	44.9652	98.3811	2.57442	-0.065024	-1.0645	44.9938	-87.9568
774	25.8	18.4667	(0.6580799946853017, 0.570105968858131, 0.2559813957301489)	#a79141	0.65808	0.570106	0.255981	0.130202	0.611018	0.65808	60.8315	-1.45721	44.6605	0.272544	0.290566	0.092144	60.8315	-1.45721	44.6605	98.0751	2.57478	-0.0590664	-1.05729	44.6843	-88.1312
776	25.8667	18.5333	(0.6564439723409545, 0.5698784404188433, 0.2551004845421441)	#a79141	0.656444	0.569878	0.2551	0.130718	0.61139	0.656444	60.7733	-1.62589	44.692	0.271505	0.289905	0.0917292	60.7733	-1.62589	44.692	98.126	2.57232	-0.0659037	-1.05804	44.7216	-87.9165
778	25.9333	18.6	(0.6586006089286931, 0.5702716432593797, 0.25561941674016797)	#a79141	0.658601	0.570272	0.255619	0.130135	0.611875	0.658601	60.8548	-1.42851	44.7345	0.272865	0.29083	0.0920374	60.8548	-1.42851	44.7345	98.1419	2.57577	-0.0579031	-1.05904	44.7573	-88.171
780	26	18.6667	(0.6564831682384596, 0.5690446971752942, 0.25449419906370846)	#a79140	0.656483	0.569045	0.254494	0.130414	0.612337	0.656483	60.7151	-1.51654	44.7013	0.271155	0.289247	0.0913859	60.7151	-1.51654	44.7013	98.083	2.56986	-0.0614713	-1.05825	44.727	-88.0569
782	26.0667	18.7333	(0.6591897912567561, 0.5684476134744545, 0.2559011664065858)	#a89041	0.65919	0.568448	0.255901	0.129166	0.611794	0.65919	60.7445	-1.10262	44.5801	0.272494	0.28958	0.0919252	60.7445	-1.10262	44.5801	97.8768	2.5711	-0.0446935	-1.05539	44.5937	-88.5832
784	26.1333	18.8	(0.6580735916050385, 0.5672674395594451, 0.2547984655223106)	#a79040	0.658074	0.567267	0.254798	0.129138	0.612812	0.658074	60.6328	-1.08399	44.5823	0.271347	0.288317	0.0913139	60.6328	-1.08399	44.5823	97.8316	2.56637	-0.0439384	-1.05544	44.5955	-88.6072
786	26.2	18.8667	(0.6599645356989395, 0.570344635547414, 0.2571480002035418)	#a89141	0.659965	0.570345	0.257148	0.129586	0.610361	0.659965	60.8975	-1.25686	44.6042	0.273748	0.291315	0.0926803	60.8975	-1.25686	44.6042	97.9971	2.57758	-0.0509456	-1.05596	44.6219	-88.3859
788	26.2667	18.9333	(0.6569516249406328, 0.570964334984282, 0.2537344234118101)	#a79140	0.656952	0.570964	0.253734	0.131124	0.61377	0.656952	60.8571	-1.74546	44.9565	0.272103	0.290856	0.0913534	60.8571	-1.74546	44.9565	98.4241	2.57587	-0.0707505	-1.0643	44.9903	-87.7766
790	26.3333	19	(0.6578470243345321, 0.5708253188818775, 0.2557985757740235)	#a79141	0.657847	0.570825	0.255799	0.130592	0.611158	0.657847	60.8749	-1.58707	44.7301	0.272686	0.291058	0.0921604	60.8749	-1.58707	44.7301	98.1878	2.57662	-0.0643302	-1.05894	44.7582	-87.9679
792	26.4	19.0667	(0.6569474975688089, 0.5735854563855535, 0.25711205531809045)	#a79241	0.656947	0.573585	0.257112	0.131918	0.608626	0.656947	61.0467	-2.04794	44.7562	0.273381	0.293014	0.0930135	61.0467	-2.04794	44.7562	98.4004	2.58389	-0.083011	-1.05956	44.8031	-87.3801
794	26.4667	19.1333	(0.6570934962797119, 0.5709947248795716, 0.2578862202320374)	#a79141	0.657093	0.570995	0.257886	0.130721	0.607535	0.657093	60.8735	-1.65626	44.4673	0.2725	0.291043	0.0929827	60.8735	-1.65626	44.4673	97.9732	2.57656	-0.0671347	-1.05272	44.4982	-87.8669
796	26.5333	19.2	(0.6562592583169368, 0.5720437416604465, 0.2555370389216815)	#a79141	0.656259	0.572044	0.255537	0.13164	0.610616	0.656259	60.9193	-1.94015	44.8013	0.272285	0.291563	0.0921773	60.9193	-1.94015	44.8013	98.3627	2.5785	-0.0786419	-1.06062	44.8433	-87.5203
798	26.6	19.2667	(0.6587709619603318, 0.572188906416084, 0.2578830257593236)	#a79141	0.658771	0.572189	0.257883	0.130671	0.608539	0.658771	60.9971	-1.63422	44.618	0.273877	0.292448	0.0931802	60.9971	-1.63422	44.618	98.1477	2.58179	-0.0662416	-1.05628	44.648	-87.9024
800	26.6667	19.3333	(0.654703903476039, 0.5713609725897282, 0.25791692109369696)	#a69141	0.654704	0.571361	0.257917	0.131659	0.606056	0.654704	60.8403	-1.97517	44.4102	0.271355	0.290665	0.0929821	60.8403	-1.97517	44.4102	97.9963	2.57515	-0.0800615	-1.05136	44.4541	-87.4534
802	26.7333	19.4	(0.6561092594477237, 0.5699378632652596, 0.2572326113259606)	#a79141	0.656109	0.569938	0.257233	0.130661	0.607942	0.656109	60.7747	-1.63188	44.4298	0.271505	0.289922	0.0925626	60.7747	-1.63188	44.4298	97.8959	2.57238	-0.0661465	-1.05183	44.4598	-87.8965
804	26.8	19.4667	(0.6573077521089178, 0.5716957420222989, 0.25386208924169423)	#a79140	0.657308	0.571696	0.253862	0.1313	0.613785	0.657308	60.9167	-1.80491	45.0099	0.272592	0.291533	0.0915074	60.9167	-1.80491	45.0099	98.5099	2.57839	-0.0731603	-1.06556	45.0461	-87.7037
806	26.8667	19.5333	(0.657353944749757, 0.5705053203519013, 0.2547423502272881)	#a79140	0.657354	0.570505	0.254742	0.130714	0.612473	0.657354	60.8379	-1.61757	44.8145	0.272215	0.290639	0.0916946	60.8379	-1.61757	44.8145	98.2568	2.57505	-0.0655667	-1.06094	44.8437	-87.9328
808	26.9333	19.6	(0.6552841101838662, 0.5712777042766357, 0.2538916451817176)	#a79140	0.655284	0.571278	0.253892	0.131785	0.612547	0.655284	60.8382	-1.97376	44.9049	0.271337	0.290642	0.091413	60.8382	-1.97376	44.9049	98.4328	2.57507	-0.0800045	-1.06307	44.9482	-87.4832
810	27	19.6667	(0.6552234152022984, 0.5700546028676757, 0.2548911476355247)	#a79140	0.655223	0.570055	0.254891	0.131209	0.610986	0.655223	60.7549	-1.79162	44.6888	0.270899	0.289697	0.0916398	60.7549	-1.79162	44.6888	98.1607	2.57154	-0.0726214	-1.05796	44.7247	-87.7042
812	27.0667	19.7333	(0.6564462197797228, 0.5707075757061765, 0.2568525821516614)	#a79141	0.656446	0.570708	0.256853	0.130906	0.608723	0.656446	60.8351	-1.70841	44.5467	0.27196	0.290606	0.0925222	60.8351	-1.70841	44.5467	98.0429	2.57493	-0.0692488	-1.0546	44.5794	-87.8037
814	27.1333	19.8	(0.654093038311056, 0.5688028360132981, 0.25375487651808126)	#a69140	0.654093	0.568803	0.253755	0.131159	0.612051	0.654093	60.6377	-1.76551	44.6888	0.269718	0.288372	0.0910075	60.6377	-1.76551	44.6888	98.1094	2.56658	-0.071563	-1.05796	44.7237	-87.7376
816	27.2	19.8667	(0.6563215505348626, 0.5703310237012912, 0.2580570255783974)	#a79141	0.656322	0.570331	0.258057	0.130681	0.606813	0.656322	60.8092	-1.64728	44.3687	0.271835	0.290313	0.0929439	60.8092	-1.64728	44.3687	97.8591	2.57384	-0.066771	-1.05038	44.3993	-87.8737
818	27.2667	19.9333	(0.6566615922608949, 0.5717695824004336, 0.2577317264852887)	#a79141	0.656662	0.57177	0.257732	0.1312	0.607512	0.656662	60.916	-1.81563	44.5312	0.272558	0.291525	0.0930121	60.916	-1.81563	44.5312	98.0889	2.57836	-0.0735947	-1.05423	44.5682	-87.6652
820	27.3333	20	(0.6562184227785692, 0.5679435935273767, 0.25771462333491657)	#a79041	0.656218	0.567944	0.257715	0.129747	0.607273	0.656218	60.6412	-1.33241	44.2207	0.270823	0.288411	0.0924958	60.6412	-1.33241	44.2207	97.5799	2.56673	-0.0540077	-1.04688	44.2407	-88.2742
822	27.4	20.0667	(0.6568450765542664, 0.5692595749372403, 0.2559132799601964)	#a79141	0.656845	0.56926	0.255913	0.130258	0.61039	0.656845	60.7426	-1.47934	44.5606	0.27154	0.289558	0.0919758	60.7426	-1.47934	44.5606	97.9587	2.57102	-0.0599634	-1.05492	44.5851	-88.0986
824	27.4667	20.1333	(0.6560959727028058, 0.5679135004636233, 0.2565090067168737)	#a79041	0.656096	0.567914	0.256509	0.129886	0.609037	0.656096	60.6329	-1.36467	44.359	0.270655	0.288318	0.0920151	60.6329	-1.36467	44.359	97.7079	2.56637	-0.0553154	-1.05015	44.3799	-88.2379
826	27.5333	20.2	(0.6575505603048593, 0.5675384326164145, 0.25500493305742145)	#a79041	0.657551	0.567538	0.255005	0.129399	0.61219	0.657551	60.639	-1.17682	44.5604	0.271184	0.288387	0.0914161	60.639	-1.17682	44.5604	97.839	2.56664	-0.0477014	-1.05492	44.576	-88.4872
828	27.6	20.2667	(0.6587657603410452, 0.5716149331705, 0.2582462062102814)	#a79141	0.658766	0.571615	0.258246	0.130401	0.607985	0.658766	60.9583	-1.54803	44.5298	0.273676	0.292007	0.0932482	60.9583	-1.54803	44.5298	98.0318	2.58015	-0.0627479	-1.0542	44.5567	-88.009
830	27.6667	20.3333	(0.6536700533731358, 0.5690722883732505, 0.2554542794626502)	#a69141	0.65367	0.569072	0.255454	0.13126	0.6092	0.65367	60.6504	-1.8189	44.492	0.269721	0.288515	0.091692	60.6504	-1.8189	44.492	97.9543	2.56712	-0.0737271	-1.0533	44.5291	-87.659
832	27.7333	20.4	(0.6589522553542757, 0.5717461185743042, 0.25637994153832244)	#a89141	0.658952	0.571746	0.25638	0.130563	0.610928	0.658952	60.9671	-1.58028	44.7698	0.27369	0.292106	0.0925362	60.9671	-1.58028	44.7698	98.2562	2.58052	-0.0640552	-1.05988	44.7977	-87.9784
834	27.8	20.4667	(0.6562226066897348, 0.5699939361557772, 0.25281178619083144)	#a79140	0.656223	0.569994	0.252812	0.131042	0.614747	0.656223	60.7698	-1.70934	44.9664	0.271262	0.289866	0.0908521	60.7698	-1.70934	44.9664	98.3902	2.57217	-0.0692864	-1.06453	44.9989	-87.823
836	27.8667	20.5333	(0.6572246110093393, 0.5714471385439984, 0.2547430428342041)	#a79140	0.657225	0.571447	0.254743	0.131146	0.612396	0.657225	60.8997	-1.76331	44.8829	0.272514	0.29134	0.0918146	60.8997	-1.76331	44.8829	98.3798	2.57767	-0.0714741	-1.06255	44.9175	-87.7502
838	27.9333	20.6	(0.6551210507270963, 0.5699891020422014, 0.25199065122011893)	#a79140	0.655121	0.569989	0.251991	0.13147	0.615353	0.655121	60.7403	-1.8478	45.0261	0.270605	0.289532	0.0905078	60.7403	-1.8478	45.0261	98.4692	2.57092	-0.0748986	-1.06594	45.064	-87.65
840	28	20.6667	(0.6604178398579739, 0.5740298697333596, 0.25604425334147474)	#a89241	0.660418	0.57403	0.256044	0.131061	0.6123	0.660418	61.1596	-1.73982	45.0368	0.27536	0.294304	0.0927417	61.1596	-1.73982	45.0368	98.6085	2.58867	-0.0705218	-1.0662	45.0704	-87.7877
842	28.0667	20.7333	(0.6584831625845268, 0.5743089055114552, 0.2543003398014343)	#a79240	0.658483	0.574309	0.2543	0.131957	0.613809	0.658483	61.127	-2.02834	45.1998	0.27429	0.29393	0.0920499	61.127	-2.02834	45.1998	98.8179	2.58729	-0.0822168	-1.07006	45.2453	-87.4306
844	28.1333	20.8	(0.6580483750593659, 0.5718945626116653, 0.2562386638623153)	#a79141	0.658048	0.571895	0.256239	0.130931	0.610608	0.658048	60.9547	-1.70518	44.7672	0.273247	0.291966	0.0924774	60.9547	-1.70518	44.7672	98.2826	2.58	-0.0691179	-1.05981	44.7996	-87.8187
846	28.2	20.8667	(0.6583118625189405, 0.5711587879096274, 0.25519183798086703)	#a79141	0.658312	0.571159	0.255192	0.130634	0.612354	0.658312	60.9077	-1.59256	44.8443	0.273024	0.291431	0.0919792	60.9077	-1.59256	44.8443	98.3029	2.57801	-0.0645526	-1.06164	44.8726	-87.9661
848	28.2667	20.9333	(0.6585880147906913, 0.5699567615396787, 0.25571988714747695)	#a79141	0.658588	0.569957	0.25572	0.13	0.611715	0.658588	60.8331	-1.38416	44.6977	0.272742	0.290583	0.0920353	60.8331	-1.38416	44.6977	98.0892	2.57485	-0.0561054	-1.05817	44.7192	-88.2263
850	28.3333	21	(0.6585846365651217, 0.5703057647511134, 0.25434116120496625)	#a79140	0.658585	0.570306	0.254341	0.13027	0.613806	0.658585	60.8535	-1.45878	44.8893	0.272775	0.290815	0.0915441	60.8535	-1.45878	44.8893	98.2866	2.57571	-0.05913	-1.06271	44.913	-88.1387
852	28.4	21.0667	(0.6619640918651202, 0.5724212548341141, 0.2579245680394419)	#a89141	0.661964	0.572421	0.257925	0.12973	0.610365	0.661964	61.0918	-1.30714	44.7409	0.275711	0.293529	0.0933085	61.0918	-1.30714	44.7409	98.2055	2.5858	-0.0529834	-1.05919	44.76	-88.3265
854	28.4667	21.1333	(0.6596738952212946, 0.5716984700454574, 0.2565692352488861)	#a89141	0.659674	0.571698	0.256569	0.130293	0.611067	0.659674	60.9821	-1.48902	44.7683	0.274077	0.292277	0.0926225	60.9821	-1.48902	44.7683	98.2362	2.58115	-0.0603558	-1.05984	44.793	-88.095
856	28.5333	21.2	(0.6585888204762872, 0.570999134948097, 0.25728970192459927)	#a79141	0.658589	0.570999	0.25729	0.130289	0.609332	0.658589	60.909	-1.50005	44.5906	0.273267	0.291446	0.0927864	60.909	-1.50005	44.5906	98.054	2.57806	-0.060803	-1.05563	44.6158	-88.0733
858	28.6	21.2667	(0.6574324637582831, 0.571438996879029, 0.25466398670194695)	#a79140	0.657432	0.571439	0.254664	0.131082	0.612639	0.657432	60.9041	-1.74027	44.8988	0.272618	0.29139	0.0917881	60.9041	-1.74027	44.8988	98.3894	2.57785	-0.0705402	-1.06293	44.9325	-87.7803
860	28.6667	21.3333	(0.660130902707104, 0.5719104784358958, 0.2562825949295519)	#a89141	0.660131	0.57191	0.256283	0.130258	0.61177	0.660131	61.0072	-1.47253	44.8347	0.274388	0.292563	0.0925497	61.0072	-1.47253	44.8347	98.3002	2.58222	-0.0596874	-1.06141	44.8588	-88.1189
862	28.7333	21.4	(0.6585383873849432, 0.5695043196055815, 0.2544632579098538)	#a79140	0.658538	0.569504	0.254463	0.129943	0.613594	0.658538	60.7974	-1.34999	44.8112	0.272446	0.290179	0.0914859	60.7974	-1.34999	44.8112	98.1673	2.57334	-0.0547204	-1.06086	44.8316	-88.2744
864	28.8	21.4667	(0.6600011025171317, 0.5710840287672159, 0.25754055284166705)	#a89141	0.660001	0.571084	0.257541	0.129844	0.609788	0.660001	60.9503	-1.34849	44.6157	0.274087	0.291916	0.0929321	60.9503	-1.34849	44.6157	98.0517	2.57981	-0.0546597	-1.05623	44.6361	-88.2688
866	28.8667	21.5333	(0.6563068079019385, 0.5713468377547093, 0.25624191487436926)	#a79141	0.656307	0.571347	0.256242	0.131272	0.60957	0.656307	60.8742	-1.82458	44.6646	0.27209	0.29105	0.0923628	60.8742	-1.82458	44.6646	98.1934	2.57659	-0.0739577	-1.05739	44.7019	-87.6607
868	28.9333	21.6	(0.6599665145758407, 0.5728517029649236, 0.25898239082253444)	#a89242	0.659967	0.572852	0.258982	0.130458	0.607583	0.659967	61.075	-1.57162	44.5788	0.27487	0.293337	0.0937319	61.075	-1.57162	44.5788	98.1259	2.58509	-0.0637039	-1.05536	44.6065	-87.9809
870	29	21.6667	(0.6574490156500892, 0.5711819690390573, 0.25675550410475634)	#a79141	0.657449	0.571182	0.256756	0.130784	0.609467	0.657449	60.8922	-1.66362	44.6296	0.272681	0.291255	0.0925715	60.8922	-1.66362	44.6296	98.1259	2.57735	-0.0674333	-1.05656	44.6606	-87.8652
872	29.0667	21.7333	(0.6587075248207699, 0.5705464385869684, 0.25633230714431104)	#a79141	0.658708	0.570546	0.256332	0.13015	0.610856	0.658708	60.8783	-1.44151	44.6742	0.273083	0.291096	0.0923547	60.8783	-1.44151	44.6742	98.1008	2.57676	-0.0584302	-1.05761	44.6975	-88.1519
874	29.1333	21.8	(0.6598970277268922, 0.5723565172897295, 0.25573915292760696)	#a89141	0.659897	0.572357	0.255739	0.130567	0.612456	0.659897	61.0307	-1.57104	44.926	0.274395	0.292832	0.0923896	61.0307	-1.57104	44.926	98.4162	2.58321	-0.0636804	-1.06357	44.9534	-87.9972
876	29.2	21.8667	(0.6598373787231157, 0.5698184380441914, 0.2555559371961009)	#a89141	0.659837	0.569818	0.255556	0.129556	0.612699	0.659837	60.854	-1.22743	44.7497	0.273355	0.290821	0.0919851	60.854	-1.22743	44.7497	98.1017	2.57573	-0.0497527	-1.0594	44.7665	-88.4288
878	29.2667	21.9333	(0.6593922162290525, 0.5709850001130792, 0.2543577130967725)	#a89140	0.659392	0.570985	0.254358	0.130288	0.614254	0.659392	60.9202	-1.4623	44.9675	0.273481	0.291573	0.0916597	60.9202	-1.4623	44.9675	98.3821	2.57854	-0.0592729	-1.06456	44.9913	-88.1375
880	29.3333	22	(0.6628954220096341, 0.5732313080941723, 0.2567871095958569)	#a99241	0.662895	0.573231	0.256787	0.129869	0.612628	0.662895	61.1675	-1.33651	44.9715	0.276454	0.294395	0.0929912	61.1675	-1.33651	44.9715	98.4464	2.58901	-0.0541741	-1.06465	44.9914	-88.2977
882	29.4	22.0667	(0.6586760748128547, 0.5707244809688583, 0.254166186082276)	#a79140	0.658676	0.570724	0.254166	0.130429	0.614126	0.658676	60.8841	-1.51008	44.9456	0.272976	0.291163	0.0915331	60.8841	-1.51008	44.9456	98.3618	2.57701	-0.0612097	-1.06404	44.971	-88.0757
884	29.4667	22.1333	(0.6599774973426517, 0.5704309287152002, 0.25443577979057835)	#a89140	0.659977	0.570431	0.254436	0.129865	0.614478	0.659977	60.8967	-1.31781	44.9356	0.273588	0.291306	0.0916326	60.8967	-1.31781	44.9356	98.3066	2.57754	-0.053416	-1.0638	44.9549	-88.3202
886	29.5333	22.2	(0.6583493056969036, 0.5711302072732207, 0.25318781520682065)	#a79140	0.658349	0.57113	0.253188	0.130788	0.61542	0.658349	60.9015	-1.62142	45.0823	0.272885	0.29136	0.0911993	60.9015	-1.62142	45.0823	98.5191	2.57775	-0.0657227	-1.06727	45.1114	-87.9402
888	29.6	22.2667	(0.6611591271456682, 0.5713815387746787, 0.2552905556686341)	#a89141	0.661159	0.571382	0.255291	0.1298	0.613874	0.661159	60.9935	-1.30164	44.9476	0.274667	0.292407	0.0921193	60.9935	-1.30164	44.9476	98.3498	2.58164	-0.0527605	-1.06409	44.9665	-88.3412
890	29.6667	22.3333	(0.6606257915507613, 0.5721502900468148, 0.2540232263609018)	#a89140	0.660626	0.57215	0.254023	0.1304	0.615481	0.660626	61.03	-1.49208	45.1396	0.274585	0.292823	0.0917138	61.03	-1.49208	45.1396	98.5842	2.58318	-0.0604801	-1.06863	45.1642	-88.1068
892	29.7333	22.4	(0.6631145260872514, 0.5731545842096933, 0.2560574270077121)	#a99241	0.663115	0.573155	0.256057	0.129833	0.613856	0.663115	61.1658	-1.31471	45.0602	0.276489	0.294374	0.0927009	61.1658	-1.31471	45.0602	98.5186	2.58893	-0.0532903	-1.06675	45.0794	-88.3288
894	29.8	22.4667	(0.6603160549110056, 0.572525160006332, 0.2531134942442949)	#a89140	0.660316	0.572525	0.253113	0.130734	0.616678	0.660316	61.0459	-1.59583	45.266	0.274496	0.293004	0.0914032	61.0459	-1.59583	45.266	98.7298	2.58386	-0.0646855	-1.07162	45.2941	-87.9809
896	29.8667	22.5333	(0.6617552214080553, 0.572212313702875, 0.2539806522378273)	#a89140	0.661755	0.572212	0.253981	0.130068	0.616202	0.661755	61.062	-1.3745	45.1882	0.275222	0.293189	0.0917343	61.062	-1.3745	45.1882	98.6084	2.58454	-0.0557138	-1.06978	45.2091	-88.2578
898	29.9333	22.6	(0.659108996539792, 0.5722936314087347, 0.2528861354230273)	#a89140	0.659109	0.572294	0.252886	0.131048	0.616321	0.659109	60.9996	-1.70354	45.2338	0.273732	0.292477	0.0912544	60.9996	-1.70354	45.2338	98.7125	2.5819	-0.0690513	-1.07086	45.2659	-87.8432
900	30	22.6667	(0.6599317570165316, 0.5709612535902482, 0.2532756066671189)	#a89140	0.659932	0.570961	0.253276	0.130202	0.616209	0.659932	60.9291	-1.41823	45.1131	0.273685	0.291674	0.0912515	60.9291	-1.41823	45.1131	98.5029	2.57891	-0.0574867	-1.068	45.1354	-88.1994
902	30.0667	22.7333	(0.6630702557839743, 0.574205834294502, 0.2569846156455664)	#a99241	0.66307	0.574206	0.256985	0.130195	0.612432	0.66307	61.2394	-1.44891	45.0292	0.276948	0.295218	0.0932012	61.2394	-1.44891	45.0292	98.5547	2.59205	-0.0587301	-1.06602	45.0525	-88.157
904	30.1333	22.8	(0.660736311825768, 0.5744999095370551, 0.25557418526810927)	#a89241	0.660736	0.5745	0.255574	0.131193	0.613198	0.660736	61.1986	-1.77815	45.14	0.275684	0.294751	0.0926281	61.1986	-1.77815	45.14	98.7249	2.59032	-0.0720755	-1.06864	45.175	-87.7442
906	30.2	22.8667	(0.6614504884998986, 0.5739750548431598, 0.2569476106474887)	#a89241	0.66145	0.573975	0.256948	0.130624	0.611539	0.66145	61.1836	-1.59941	44.9602	0.275969	0.294578	0.0931148	61.1836	-1.59941	44.9602	98.5123	2.58968	-0.0648304	-1.06438	44.9886	-87.9626
908	30.2667	22.9333	(0.6611412748490398, 0.5737656613972006, 0.2555488697785918)	#a89241	0.661141	0.573766	0.255549	0.130762	0.613473	0.661141	61.1579	-1.63093	45.1002	0.275614	0.294285	0.092532	61.1579	-1.63093	45.1002	98.6348	2.5886	-0.0661081	-1.0677	45.1297	-87.929
910	30.3333	23	(0.6609468077888598, 0.5737432718185308, 0.2581928613429222)	#a89241	0.660947	0.573743	0.258193	0.13058	0.609359	0.660947	61.1585	-1.60049	44.7762	0.275696	0.294291	0.0935617	61.1585	-1.60049	44.7762	98.3401	2.58862	-0.0648744	-1.06003	44.8048	-87.9529
912	30.4	23.0667	(0.6612550744057708, 0.5736743644978181, 0.2562344658163151)	#a89241	0.661255	0.573674	0.256234	0.130627	0.612503	0.661255	61.1562	-1.59274	45.0153	0.275691	0.294265	0.0927908	61.1562	-1.59274	45.0153	98.5489	2.58853	-0.0645601	-1.06569	45.0435	-87.9736
914	30.4667	23.1333	(0.662954915530226, 0.5751792579777006, 0.26011179241015914)	#a99242	0.662955	0.575179	0.260112	0.130352	0.607648	0.662955	61.3117	-1.53901	44.7267	0.277504	0.296048	0.094563	61.3117	-1.53901	44.7267	98.3386	2.59511	-0.0623823	-1.05886	44.7532	-88.0293
916	30.5333	23.2	(0.6598000344889979, 0.5746929207092292, 0.2585519709613949)	#a89241	0.6598	0.574693	0.258552	0.131316	0.608136	0.6598	61.1967	-1.85469	44.7675	0.275473	0.294729	0.0937992	61.1967	-1.85469	44.7675	98.4153	2.59024	-0.075178	-1.05982	44.8059	-87.6276
918	30.6	23.2667	(0.6619183232693308, 0.5762052067078272, 0.25987059558540826)	#a89242	0.661918	0.576205	0.259871	0.131135	0.607398	0.661918	61.3563	-1.80258	44.7996	0.277325	0.296561	0.0945758	61.3563	-1.80258	44.7996	98.4907	2.597	-0.0730657	-1.06058	44.8359	-87.6959
920	30.6667	23.3333	(0.6569999802112307, 0.5731918012302963, 0.2555559937354409)	#a79241	0.657	0.573192	0.255556	0.131872	0.611026	0.657	61.0168	-2.01634	44.9133	0.273138	0.292673	0.092354	61.0168	-2.01634	44.9133	98.5194	2.58262	-0.0817302	-1.06327	44.9585	-87.4295
922	30.7333	23.4	(0.6592592639708708, 0.5748717687767155, 0.25858586629576863)	#a89241	0.659259	0.574872	0.258586	0.131564	0.607763	0.659259	61.1959	-1.93964	44.7589	0.275252	0.29472	0.0938224	61.1959	-1.93964	44.7589	98.4303	2.59021	-0.0786215	-1.05962	44.8009	-87.5186
924	30.8	23.4667	(0.6587232144876402, 0.5748439231517286, 0.2567474472487959)	#a79241	0.658723	0.574844	0.256747	0.131889	0.610235	0.658723	61.1761	-2.03037	44.958	0.274812	0.294493	0.093081	61.1761	-2.03037	44.958	98.6233	2.58937	-0.0822989	-1.06433	45.0038	-87.4142
926	30.8667	23.5333	(0.6592247325689213, 0.5739213142004206, 0.2583580692946152)	#a89241	0.659225	0.573921	0.258358	0.1312	0.608088	0.659225	61.1289	-1.81555	44.7112	0.274841	0.293953	0.0936064	61.1289	-1.81555	44.7112	98.329	2.58737	-0.0735914	-1.05849	44.748	-87.6747
928	30.9333	23.6	(0.6587445580885181, 0.5746376959088132, 0.2565994979306603)	#a79241	0.658745	0.574638	0.256599	0.131809	0.610472	0.658745	61.162	-2.00204	44.9604	0.274732	0.294331	0.0929964	61.162	-2.00204	44.9604	98.6123	2.58877	-0.0811508	-1.06439	45.0049	-87.4504
930	31	23.6667	(0.6609189056245338, 0.5755825813601102, 0.2594450946468551)	#a89242	0.660919	0.575583	0.259445	0.13124	0.607448	0.660919	61.2878	-1.83611	44.768	0.276501	0.295774	0.0942989	61.2878	-1.83611	44.768	98.4455	2.5941	-0.0744249	-1.05983	44.8056	-87.6514
932	31.0667	23.7333	(0.6576900004523145, 0.5737655483185204, 0.25714193635931865)	#a79241	0.65769	0.573766	0.257142	0.131746	0.609023	0.65769	61.0774	-1.98903	44.792	0.273856	0.293364	0.0930678	61.0774	-1.98903	44.792	98.4277	2.58519	-0.0806233	-1.0604	44.8361	-87.4574
934	31.1333	23.8	(0.6588991931836179, 0.57337340559061, 0.2581424282515774)	#a89241	0.658899	0.573373	0.258142	0.131098	0.608222	0.658899	61.0826	-1.77989	44.6833	0.274432	0.293424	0.093441	61.0826	-1.77989	44.6833	98.2771	2.58541	-0.072146	-1.05783	44.7187	-87.7189
936	31.2	23.8667	(0.6588835459212515, 0.5737527704276644, 0.25641800664902653)	#a89241	0.658884	0.573753	0.256418	0.131413	0.61083	0.658884	61.1039	-1.86669	44.9182	0.274444	0.293667	0.0928124	61.1039	-1.86669	44.9182	98.5164	2.58631	-0.0756644	-1.06339	44.957	-87.6203
938	31.2667	23.9333	(0.6614499372413327, 0.572975156613972, 0.25835637311441284)	#a89241	0.66145	0.572975	0.258356	0.130085	0.609409	0.66145	61.1184	-1.43398	44.7144	0.27568	0.293832	0.0935384	61.1184	-1.43398	44.7144	98.2258	2.58693	-0.0581247	-1.05857	44.7374	-88.1632
940	31.3333	24	(0.6601477231607752, 0.572384193296696, 0.25748094624239554)	#a89141	0.660148	0.572384	0.257481	0.130341	0.609965	0.660148	61.0433	-1.51429	44.7286	0.274672	0.292976	0.0930824	61.0433	-1.51429	44.7286	98.2311	2.58375	-0.0613803	-1.0589	44.7542	-88.061
942	31.4	24.0667	(0.6614523967026262, 0.5721181050274784, 0.2585599995476853)	#a89141	0.661452	0.572118	0.25856	0.129711	0.609103	0.661452	61.06	-1.31049	44.6237	0.27536	0.293166	0.0935066	61.06	-1.31049	44.6237	98.0904	2.58445	-0.0531193	-1.05642	44.6429	-88.3178
944	31.4667	24.1333	(0.6594990614469547, 0.5712006270212809, 0.2560140189293708)	#a89141	0.659499	0.571201	0.256014	0.130193	0.611805	0.659499	60.942	-1.44963	44.7901	0.273746	0.291821	0.0923357	60.942	-1.44963	44.7901	98.2299	2.57946	-0.0587594	-1.06036	44.8136	-88.1463
946	31.5333	24.2	(0.6606848044869618, 0.5710215952009415, 0.259102225953819)	#a89142	0.660685	0.571022	0.259102	0.129454	0.607828	0.660685	60.967	-1.23369	44.4472	0.274552	0.292106	0.0935583	60.967	-1.23369	44.4472	97.8783	2.58052	-0.0500065	-1.05224	44.4643	-88.4101
948	31.6	24.2667	(0.6600022191690986, 0.5709592888481809, 0.25809202342990256)	#a89141	0.660002	0.570959	0.258092	0.129742	0.608953	0.660002	60.9432	-1.32065	44.54	0.27408	0.291835	0.0931332	60.9432	-1.32065	44.54	97.9745	2.57951	-0.0535312	-1.05444	44.5596	-88.3016
950	31.6667	24.3333	(0.6608970531695952, 0.5704817858515958, 0.25765876246692504)	#a89141	0.660897	0.570482	0.257659	0.129296	0.610138	0.660897	60.9313	-1.16165	44.5858	0.274348	0.291699	0.0929229	60.9313	-1.16165	44.5858	97.9685	2.57901	-0.0470862	-1.05552	44.601	-88.5075
952	31.7333	24.4	(0.6601298708641471, 0.5711452750073498, 0.2567059191035124)	#a89141	0.66013	0.571145	0.256706	0.129904	0.611128	0.66013	60.9555	-1.35814	44.7248	0.274119	0.291975	0.0926155	60.9555	-1.35814	44.7248	98.1528	2.58003	-0.0550507	-1.05881	44.7454	-88.2607
954	31.8	24.4667	(0.6601806431915329, 0.571437244159487, 0.2554950443268423)	#a89141	0.660181	0.571437	0.255495	0.130118	0.612992	0.660181	60.9737	-1.41562	44.8939	0.274171	0.292182	0.0921813	60.9737	-1.41562	44.8939	98.3248	2.5808	-0.0573807	-1.06281	44.9162	-88.1939
956	31.8667	24.5333	(0.6592353478300199, 0.5720317977248568, 0.25255518239591096)	#a89140	0.659235	0.572032	0.252555	0.130929	0.616897	0.659235	60.9838	-1.65894	45.2573	0.273674	0.292297	0.0910959	60.9838	-1.65894	45.2573	98.7155	2.58123	-0.0672433	-1.07142	45.2877	-87.9007
958	31.9333	24.6	(0.6600430688423006, 0.5723533086821808, 0.2540118336838773)	#a89140	0.660043	0.572353	0.254012	0.130672	0.615159	0.660043	61.0296	-1.5861	45.1366	0.274346	0.292819	0.0917211	61.0296	-1.5861	45.1366	98.6064	2.58317	-0.0642909	-1.06856	45.1644	-87.9875
960	32	24.6667	(0.6594859160503879, 0.5740233535744174, 0.25374160390799894)	#a89240	0.659486	0.574023	0.253742	0.131561	0.615243	0.659486	61.1304	-1.88619	45.2784	0.274681	0.29397	0.0918214	61.1304	-1.88619	45.2784	98.8505	2.58743	-0.0764547	-1.07192	45.3176	-87.6146
962	32.0667	24.7333	(0.6593939830834293, 0.5718910006332408, 0.2540947062215894)	#a89140	0.659394	0.571891	0.254095	0.130684	0.614654	0.659394	60.982	-1.59318	45.0688	0.273818	0.292276	0.0916761	60.982	-1.59318	45.0688	98.5302	2.58115	-0.0645779	-1.06696	45.097	-87.9754
964	32.1333	24.8	(0.6590796808919648, 0.5727129836940544, 0.2523301558224212)	#a89240	0.65908	0.572713	0.25233	0.131278	0.617148	0.65908	61.0264	-1.77541	45.3311	0.27384	0.292782	0.0910946	61.0264	-1.77541	45.3311	98.8281	2.58303	-0.0719646	-1.07317	45.3659	-87.7571
966	32.2	24.8667	(0.6618487940158764, 0.5740169787638237, 0.25661931496935575)	#a89241	0.661849	0.574017	0.256619	0.130542	0.612269	0.661849	61.1954	-1.5666	45.0162	0.276179	0.294714	0.0930017	61.1954	-1.5666	45.0162	98.5577	2.59018	-0.0635004	-1.06571	45.0435	-88.0069
968	32.2667	24.9333	(0.6579134439242823, 0.5726884032159574, 0.25607245233733666)	#a79241	0.657913	0.572688	0.256072	0.131319	0.610781	0.657913	61.0057	-1.83399	44.8439	0.273473	0.292547	0.0925129	61.0057	-1.83399	44.8439	98.4045	2.58216	-0.0743388	-1.06163	44.8814	-87.6581
970	32.3333	25	(0.6601834277540318, 0.573510527625122, 0.2555030446434628)	#a89241	0.660183	0.573511	0.255503	0.130971	0.612982	0.660183	61.1167	-1.70391	45.0531	0.274988	0.293813	0.0924561	61.1167	-1.70391	45.0531	98.597	2.58685	-0.0690661	-1.06658	45.0853	-87.8341
972	32.4	25.0667	(0.6588539051722193, 0.5737999242372847, 0.2534997003414976)	#a89240	0.658854	0.5738	0.2535	0.131696	0.615241	0.658854	61.0988	-1.93061	45.2683	0.274231	0.293609	0.0916824	61.0988	-1.93061	45.2683	98.8415	2.5861	-0.0782554	-1.07168	45.3094	-87.5579
974	32.4667	25.1333	(0.6625031520682094, 0.5744618726960216, 0.25700971911255877)	#a89241	0.662503	0.574462	0.25701	0.13048	0.612063	0.662503	61.2431	-1.54778	45.0265	0.276741	0.295261	0.0932302	61.2431	-1.54778	45.0265	98.5799	2.59221	-0.0627377	-1.06595	45.0531	-88.0312
976	32.5333	25.2	(0.659578513354591, 0.5722689378519575, 0.2564081970735241)	#a89141	0.659579	0.572269	0.256408	0.130574	0.611254	0.659579	61.0186	-1.5822	44.8284	0.274237	0.292693	0.0926317	61.0186	-1.5822	44.8284	98.3282	2.5827	-0.064133	-1.06126	44.8563	-87.9786
978	32.6	25.2667	(0.6617915196643821, 0.5737558094171922, 0.2594800783635254)	#a89242	0.661792	0.573756	0.25948	0.130196	0.607913	0.661792	61.1835	-1.48328	44.652	0.276259	0.294577	0.0940946	61.1835	-1.48328	44.652	98.2086	2.58968	-0.0601233	-1.05709	44.6767	-88.0974
980	32.6667	25.3333	(0.6596937829341651, 0.5736494447836804, 0.25704974896532995)	#a89241	0.659694	0.573649	0.25705	0.13105	0.61035	0.659694	61.1183	-1.74951	44.8626	0.274891	0.293831	0.0930673	61.1183	-1.74951	44.8626	98.4411	2.58692	-0.0709147	-1.06207	44.8967	-87.7668
982	32.7333	25.4	(0.6619691521360564, 0.574678446638171, 0.2598513156704431)	#a89242	0.661969	0.574678	0.259851	0.130487	0.607457	0.661969	61.2524	-1.58482	44.6852	0.276748	0.295367	0.0943681	61.2524	-1.58482	44.6852	98.2914	2.5926	-0.0642389	-1.05787	44.7133	-87.9688
984	32.8	25.4667	(0.660847708460547, 0.5750779960196307, 0.25984827668091437)	#a89242	0.660848	0.575078	0.259848	0.131018	0.606796	0.660848	61.2524	-1.76632	44.6781	0.276293	0.295367	0.0943908	61.2524	-1.76632	44.6781	98.3338	2.5926	-0.071596	-1.05771	44.713	-87.736
986	32.8667	25.5333	(0.66318688230771, 0.5749408881199543, 0.25980688988398115)	#a99242	0.663187	0.574941	0.259807	0.130206	0.608245	0.663187	61.3002	-1.48553	44.7527	0.277514	0.295916	0.0944162	61.3002	-1.48553	44.7527	98.343	2.59462	-0.0602144	-1.05947	44.7774	-88.0988
988	32.9333	25.6	(0.6586774600266869, 0.5725875653029373, 0.25658551857882717)	#a79241	0.658677	0.572588	0.256586	0.130983	0.610453	0.658677	61.0189	-1.72452	44.801	0.273886	0.292697	0.0927199	61.0189	-1.72452	44.801	98.3421	2.58271	-0.0699018	-1.06061	44.8341	-87.7956
990	33	25.6667	(0.6603221328900641, 0.5734993469706224, 0.262070640251487)	#a89242	0.660322	0.573499	0.262071	0.130332	0.603117	0.660322	61.1366	-1.56348	44.2704	0.275553	0.294041	0.095058	61.1366	-1.56348	44.2704	97.8746	2.5877	-0.063374	-1.04806	44.298	-87.9774
992	33.0667	25.7333	(0.6618845551484729, 0.5741143112377592, 0.2606620756722529)	#a89242	0.661885	0.574114	0.260662	0.130207	0.606182	0.661885	61.2136	-1.50051	44.5413	0.27654	0.294922	0.0946147	61.2136	-1.50051	44.5413	98.1268	2.59095	-0.0608217	-1.05447	44.5666	-88.0705
994	33.1333	25.8	(0.6591939751679218, 0.5709857068548293, 0.2567402667526066)	#a89141	0.659194	0.570986	0.25674	0.130137	0.610524	0.659194	60.9216	-1.44044	44.6761	0.27355	0.291589	0.0925842	60.9216	-1.44044	44.6761	98.1187	2.57859	-0.0583869	-1.05766	44.6994	-88.1533
996	33.2	25.8667	(0.6626835973720515, 0.5729117477440802, 0.2590888685347266)	#a89242	0.662684	0.572912	0.259089	0.129595	0.609031	0.662684	61.1463	-1.27291	44.6642	0.276384	0.294152	0.0938515	61.1463	-1.27291	44.6642	98.1494	2.58811	-0.051596	-1.05738	44.6824	-88.3675
998	33.2667	25.9333	(0.6604206102856363, 0.5719300551823956, 0.25584939050591404)	#a89141	0.660421	0.57193	0.255849	0.130212	0.612596	0.660421	61.0145	-1.45074	44.8979	0.274521	0.292647	0.0923902	61.0145	-1.45074	44.8979	98.3532	2.58253	-0.0588042	-1.06291	44.9213	-88.1493
1000	33.3333	26	(0.6610066688151623, 0.571169671732592, 0.25693806963385146)	#a89141	0.661007	0.57117	0.256938	0.129611	0.611293	0.661007	60.9795	-1.25867	44.7292	0.274623	0.292247	0.0927321	60.9795	-1.25867	44.7292	98.1395	2.58105	-0.0510191	-1.05891	44.7469	-88.3881
1002	33.4	26.0667	(0.6606761398330959, 0.5723876139267703, 0.256827012235113)	#a89141	0.660676	0.572388	0.256827	0.13023	0.611266	0.660676	61.0549	-1.4676	44.8252	0.274913	0.293107	0.0928394	61.0549	-1.4676	44.8252	98.3087	2.58424	-0.0594875	-1.06119	44.8493	-88.1248
1004	33.4667	26.1333	(0.6603143445959697, 0.57260883822964, 0.2581848186217973)	#a89241	0.660314	0.572609	0.258185	0.130316	0.608997	0.660314	61.0648	-1.5137	44.6675	0.274904	0.29322	0.0933936	61.0648	-1.5137	44.6675	98.185	2.58466	-0.0613562	-1.05745	44.6931	-88.0591
1006	33.5333	26.2	(0.6607601996969493, 0.57242217359839, 0.25658204140941265)	#a89141	0.66076	0.572422	0.256582	0.13024	0.611687	0.66076	61.0587	-1.46752	44.8601	0.274954	0.293151	0.09275	61.0587	-1.46752	44.8601	98.3409	2.5844	-0.0594845	-1.06201	44.8841	-88.1263
1008	33.6	26.2667	(0.6605230313001791, 0.5724009996155326, 0.25895827679399325)	#a89142	0.660523	0.572401	0.258958	0.130092	0.60795	0.660523	61.0576	-1.4468	44.5659	0.274994	0.293138	0.0936775	61.0576	-1.4468	44.5659	98.0745	2.58435	-0.0586446	-1.05505	44.5894	-88.1406
1010	33.6667	26.3333	(0.6591122475518459, 0.5733202868806112, 0.25767231777370686)	#a89241	0.659112	0.57332	0.257672	0.131048	0.609062	0.659112	61.0829	-1.75738	44.7427	0.274492	0.293427	0.0932541	61.0829	-1.75738	44.7427	98.3238	2.58542	-0.0712336	-1.05924	44.7772	-87.7507
1012	33.7333	26.4	(0.6610121814008186, 0.5722790018544907, 0.2586965420539614)	#a89141	0.661012	0.572279	0.258697	0.129907	0.608636	0.661012	61.0606	-1.37979	44.6046	0.275193	0.293172	0.0935704	61.0606	-1.37979	44.6046	98.0922	2.58448	-0.0559283	-1.05597	44.626	-88.2282
1014	33.8	26.4667	(0.6605711745482503, 0.5709760810321819, 0.25616521925956076)	#a89141	0.660571	0.570976	0.256165	0.129742	0.612206	0.660571	60.9534	-1.29501	44.7916	0.274253	0.29195	0.0923928	60.9534	-1.29501	44.7916	98.1945	2.57994	-0.052492	-1.06039	44.8103	-88.3439
1016	33.8667	26.5333	(0.6610511652757987, 0.5716631470927473, 0.258256157134134)	#a89141	0.661051	0.571663	0.258256	0.12968	0.609325	0.661051	61.018	-1.29784	44.611	0.27494	0.292686	0.0933168	61.018	-1.29784	44.611	98.0598	2.58268	-0.0526068	-1.05612	44.6299	-88.3336
1018	33.9333	26.6	(0.6597904652056905, 0.5704940972928962, 0.2548804334305807)	#a89140	0.65979	0.570494	0.25488	0.129911	0.613695	0.65979	60.8976	-1.33943	44.881	0.273544	0.291316	0.0918088	60.8976	-1.33943	44.881	98.2643	2.57758	-0.0542924	-1.06251	44.901	-88.2906
1020	34	26.6667	(0.6630689695139868, 0.5732932610760558, 0.25861549290996705)	#a99241	0.663069	0.573293	0.258615	0.129672	0.609972	0.663069	61.1808	-1.29164	44.7637	0.27671	0.294547	0.093724	61.1808	-1.29164	44.7637	98.2556	2.58957	-0.0523551	-1.05973	44.7824	-88.3472
1022	34.0667	26.7333	(0.6590755676549743, 0.5733534896080696, 0.25749021869416744)	#a89241	0.659076	0.573353	0.25749	0.13109	0.609316	0.659076	61.0838	-1.76953	44.7658	0.274471	0.293438	0.0931858	61.0838	-1.76953	44.7658	98.3478	2.58546	-0.0717261	-1.05978	44.8008	-87.7364
1024	34.1333	26.8	(0.6615728679014863, 0.5743828731031044, 0.2580314415270144)	#a89241	0.661573	0.574383	0.258031	0.130656	0.609973	0.661573	61.2175	-1.62224	44.8665	0.276278	0.294967	0.0935981	61.2175	-1.62224	44.8665	98.4484	2.59112	-0.065756	-1.06217	44.8958	-87.9293
1026	34.2	26.8667	(0.6601182944342671, 0.5717331852002624, 0.253676922902956)	#a89140	0.660118	0.571733	0.253677	0.130423	0.61571	0.660118	60.9879	-1.49743	45.1312	0.274119	0.292343	0.0915122	60.9879	-1.49743	45.1312	98.5623	2.5814	-0.0606967	-1.06843	45.1561	-88.0997
1028	34.2667	26.9333	(0.6627568016826114, 0.5740205690119191, 0.2571265576588189)	#a99241	0.662757	0.574021	0.257127	0.130206	0.612035	0.662757	61.2193	-1.45569	44.9872	0.276714	0.294988	0.0932246	61.2193	-1.45569	44.9872	98.5116	2.5912	-0.059005	-1.06502	45.0107	-88.1467
1030	34.3333	27	(0.6607022468733744, 0.5715638640115789, 0.2547889810480134)	#a89140	0.660702	0.571564	0.254789	0.130067	0.614366	0.660702	60.9935	-1.38768	45.0058	0.274452	0.292407	0.0919362	60.9935	-1.38768	45.0058	98.4241	2.58164	-0.0562481	-1.06546	45.0272	-88.2339
1032	34.4	27.0667	(0.6613695241649138, 0.5727294790465207, 0.2562188185539499)	#a89241	0.66137	0.572729	0.256219	0.130203	0.612594	0.66137	61.0939	-1.4486	44.9481	0.27538	0.293553	0.0926636	61.0939	-1.4486	44.9481	98.4273	2.58589	-0.0587175	-1.0641	44.9715	-88.1541
1034	34.4667	27.1333	(0.6598009673881087, 0.5733916253929484, 0.25442965940701534)	#a89240	0.659801	0.573392	0.25443	0.13114	0.614384	0.659801	61.0963	-1.75018	45.1586	0.274654	0.29358	0.0920131	61.0963	-1.75018	45.1586	98.6951	2.58599	-0.0709418	-1.06908	45.1925	-87.7805
1036	34.5333	27.2	(0.6619242881697078, 0.5741310044779163, 0.25739052570278415)	#a89241	0.661924	0.574131	0.257391	0.130496	0.611148	0.661924	61.2071	-1.55966	44.9356	0.276322	0.294848	0.0933215	61.2071	-1.55966	44.9356	98.4889	2.59068	-0.0632194	-1.0638	44.9627	-88.0121
1038	34.6	27.2667	(0.6592341463690424, 0.572710326345071, 0.25484077108352016)	#a89240	0.659234	0.57271	0.254841	0.131007	0.613429	0.659234	61.0365	-1.71147	45.0377	0.274108	0.292897	0.092069	61.0365	-1.71147	45.0377	98.5549	2.58346	-0.0693725	-1.06622	45.0702	-87.8238
1040	34.6667	27.3333	(0.6610330444173057, 0.5738374098197518, 0.25691966607865746)	#a89241	0.661033	0.573837	0.25692	0.130705	0.611336	0.661033	61.1638	-1.62766	44.9385	0.275685	0.294351	0.0930751	61.1638	-1.62766	44.9385	98.4931	2.58885	-0.0659755	-1.06387	44.968	-87.9257
1042	34.7333	27.4	(0.657469878666576, 0.5712508763597711, 0.25473300710134134)	#a79140	0.65747	0.571251	0.254733	0.130986	0.612556	0.65747	60.8922	-1.70858	44.8773	0.27257	0.291255	0.0917913	60.8922	-1.70858	44.8773	98.3573	2.57735	-0.0692556	-1.06242	44.9098	-87.8197
1044	34.8	27.4667	(0.6606309366307074, 0.5725109544971394, 0.25602696643824785)	#a89141	0.660631	0.572511	0.256027	0.130368	0.612451	0.660631	61.0602	-1.50472	44.9288	0.274877	0.293168	0.092541	61.0602	-1.50472	44.9288	98.4122	2.58446	-0.0609924	-1.06364	44.954	-88.0818
1046	34.8667	27.5333	(0.660199089151231, 0.5743708726281741, 0.2538484208562316)	#a89240	0.660199	0.574371	0.253848	0.131464	0.615497	0.660199	61.1721	-1.8524	45.3168	0.275214	0.294447	0.0919266	61.1721	-1.8524	45.3168	98.8913	2.5892	-0.075085	-1.07283	45.3547	-87.6592
1048	34.9333	27.6	(0.6602533810525363, 0.5730661566818194, 0.2536547312119772)	#a89240	0.660253	0.573066	0.253655	0.130928	0.615822	0.660253	61.083	-1.66827	45.2412	0.274715	0.293428	0.0916817	61.083	-1.66827	45.2412	98.7412	2.58543	-0.0676218	-1.07104	45.2719	-87.8882
1050	35	27.6667	(0.6607577543704913, 0.5724383014451458, 0.2514940237917546)	#a89140	0.660758	0.572438	0.251494	0.1307	0.619385	0.660758	61.0466	-1.56362	45.4666	0.274585	0.293013	0.0907805	61.0466	-1.56362	45.4666	98.8994	2.58389	-0.0633797	-1.07637	45.4935	-88.0303
1052	35.0667	27.7333	(0.6602703852590637, 0.5714742774272339, 0.2525264745459891)	#a89140	0.66027	0.571474	0.252526	0.130371	0.617541	0.66027	60.9708	-1.46535	45.2533	0.274016	0.292149	0.0910383	60.9708	-1.46535	45.2533	98.6555	2.58068	-0.0593965	-1.07132	45.277	-88.1453
1054	35.1333	27.8	(0.659804345613678, 0.5730347490784086, 0.253034819752584)	#a89240	0.659804	0.573035	0.253035	0.131114	0.6165	0.659804	61.0682	-1.72578	45.297	0.274412	0.293259	0.0914266	61.0682	-1.72578	45.297	98.8005	2.5848	-0.0699527	-1.07236	45.3299	-87.8181
1056	35.2	27.8667	(0.6607149258203866, 0.5736398896352082, 0.25409275561435635)	#a89240	0.660715	0.57364	0.254093	0.130976	0.615428	0.660715	61.135	-1.68819	45.2491	0.275224	0.294023	0.0919383	61.135	-1.68819	45.2491	98.7733	2.58763	-0.0684291	-1.07122	45.2806	-87.8634
1058	35.2667	27.9333	(0.6581821895424835, 0.5755758673134769, 0.25393028982065746)	#a79240	0.658182	0.575576	0.25393	0.132609	0.614195	0.658182	61.2061	-2.24517	45.3313	0.2746	0.294837	0.0920657	61.2061	-2.24517	45.3313	99.0231	2.59064	-0.0910056	-1.07317	45.3868	-87.1646
1060	35.3333	28	(0.6608860421331165, 0.5764782493158743, 0.2567981489020058)	#a89341	0.660886	0.576478	0.256798	0.131853	0.611434	0.660886	61.3419	-2.01379	45.1522	0.27664	0.296395	0.0933717	61.3419	-2.01379	45.1522	98.8537	2.59639	-0.0816269	-1.06893	45.1971	-87.4463
1062	35.4	28.0667	(0.6567596314765818, 0.5739476615328942, 0.25366090813488035)	#a79240	0.65676	0.573948	0.253661	0.132427	0.613769	0.65676	61.0582	-2.18367	45.1891	0.273166	0.293145	0.0917109	61.0582	-2.18367	45.1891	98.8245	2.58438	-0.0885128	-1.0698	45.2419	-87.2335
1064	35.4667	28.1333	(0.6594939022321736, 0.5752860042517579, 0.2546105428907432)	#a89240	0.659494	0.575286	0.254611	0.132003	0.61393	0.659494	61.2199	-2.04491	45.2728	0.275248	0.294995	0.0923247	61.2199	-2.04491	45.2728	98.9223	2.59122	-0.0828882	-1.07178	45.319	-87.4138
1066	35.5333	28.2	(0.6587496890336297, 0.5769329386887401, 0.25470613677997156)	#a79340	0.65875	0.576933	0.254706	0.132918	0.613349	0.65875	61.3157	-2.35566	45.3633	0.275503	0.296094	0.0925604	61.3157	-2.35566	45.3633	99.1231	2.59528	-0.0954842	-1.07393	45.4244	-87.0274
1068	35.6	28.2667	(0.6595770574665856, 0.5748318944071287, 0.2558121028111361)	#a89241	0.659577	0.574832	0.255812	0.131685	0.612157	0.659577	61.1937	-1.95018	45.0976	0.275202	0.294695	0.0927351	61.1937	-1.95018	45.0976	98.7318	2.59011	-0.0790484	-1.06764	45.1398	-87.5239
1070	35.6667	28.3333	(0.658827388221725, 0.5756154448515273, 0.25686015842323084)	#a89241	0.658827	0.575615	0.25686	0.132165	0.610125	0.658827	61.2322	-2.12385	45.0078	0.275182	0.295135	0.0932296	61.2322	-2.12385	45.0078	98.7141	2.59174	-0.0860882	-1.06551	45.0579	-87.2983
1072	35.7333	28.4	(0.6610242666847602, 0.5769756824298338, 0.2578132703485085)	#a89341	0.661024	0.576976	0.257813	0.131925	0.609979	0.661024	61.3822	-2.04853	45.0745	0.276988	0.296859	0.0938402	61.3822	-2.04853	45.0745	98.8098	2.59809	-0.083035	-1.06709	45.121	-87.3978
1074	35.8	28.4667	(0.6590284279801886, 0.5767394045276699, 0.2559747523576906)	#a89341	0.659028	0.576739	0.255975	0.132639	0.611588	0.659028	61.3124	-2.27397	45.2071	0.275671	0.296056	0.0930364	61.3124	-2.27397	45.2071	98.9615	2.59514	-0.0921731	-1.07023	45.2643	-87.1204
1076	35.8667	28.5333	(0.6587854643010607, 0.5743514796345296, 0.2566844058846145)	#a79241	0.658785	0.574351	0.256684	0.13167	0.610367	0.658785	61.1435	-1.95605	44.9295	0.274647	0.294119	0.0929931	61.1435	-1.95605	44.9295	98.5655	2.58799	-0.0792865	-1.06366	44.972	-87.5071
1078	35.9333	28.6	(0.6569974076712563, 0.5746506151480187, 0.2570220870931991)	#a79241	0.656997	0.574651	0.257022	0.132353	0.608793	0.656997	61.1213	-2.19218	44.8513	0.273821	0.293866	0.0931195	61.1213	-2.19218	44.8513	98.5521	2.58705	-0.0888579	-1.06181	44.9049	-87.2018
1080	36	28.6667	(0.6603674491711329, 0.5759301428183726, 0.25810176233123017)	#a89241	0.660367	0.57593	0.258102	0.131683	0.609154	0.660367	61.2948	-1.97152	44.9367	0.276237	0.295854	0.093799	61.2948	-1.97152	44.9367	98.6338	2.59439	-0.0799134	-1.06383	44.9799	-87.4879
1082	36.0667	28.7333	(0.6609743848519803, 0.5751522039034763, 0.2610675475495854)	#a89242	0.660974	0.575152	0.261068	0.130899	0.605026	0.660974	61.2638	-1.73943	44.5421	0.276484	0.295498	0.09489	61.2638	-1.73943	44.5421	98.2107	2.59308	-0.0705058	-1.05449	44.576	-87.7637
1084	36.1333	28.8	(0.6575407789990273, 0.5729363423570114, 0.25896581066105817)	#a79242	0.657541	0.572936	0.258966	0.131289	0.60616	0.657541	61.0213	-1.85608	44.5042	0.273585	0.292724	0.0936747	61.0213	-1.85608	44.5042	98.1159	2.58282	-0.0752345	-1.05359	44.5428	-87.6118
1086	36.2	28.8667	(0.6597702665264494, 0.574720116131804, 0.26133237781848606)	#a89242	0.65977	0.57472	0.261332	0.13109	0.603904	0.65977	61.2052	-1.80935	44.4354	0.275678	0.294826	0.0949083	61.2052	-1.80935	44.4354	98.1128	2.5906	-0.0733402	-1.05196	44.4722	-87.6683
1088	36.2667	28.9333	(0.6583379836940547, 0.5737268612750747, 0.2598243181355588)	#a79242	0.658338	0.573727	0.259824	0.131281	0.605333	0.658338	61.0977	-1.86041	44.49	0.274393	0.293596	0.0941395	61.0977	-1.86041	44.49	98.1337	2.58605	-0.0754096	-1.05325	44.5289	-87.6055
1090	36.3333	29	(0.656990764298799, 0.5732891195693961, 0.258754721034896)	#a79241	0.656991	0.573289	0.258755	0.131637	0.606152	0.656991	61.0316	-1.97093	44.5381	0.27341	0.292842	0.0936235	61.0316	-1.97093	44.5381	98.1809	2.58325	-0.0798898	-1.05439	44.5817	-87.4662
1092	36.4	29.0667	(0.6572804153379914, 0.5741787378157721, 0.255948051654341)	#a79241	0.65728	0.574179	0.255948	0.132156	0.610595	0.65728	61.0928	-2.11483	44.9525	0.273708	0.29354	0.0926438	61.0928	-2.11483	44.9525	98.6097	2.58584	-0.0857225	-1.0642	45.0023	-87.3065
1094	36.4667	29.1333	(0.6602125313793342, 0.574063397562024, 0.25877753465861525)	#a89241	0.660213	0.574063	0.258778	0.1309	0.608039	0.660213	61.164	-1.71655	44.7058	0.275466	0.294355	0.0938162	61.164	-1.71655	44.7058	98.3111	2.58886	-0.0695784	-1.05836	44.7388	-87.8011
1096	36.5333	29.2	(0.6605201619286698, 0.5728302604202007, 0.259386392677025)	#a89242	0.66052	0.57283	0.259386	0.130232	0.6073	0.66052	61.0882	-1.49887	44.5477	0.275194	0.293488	0.0939035	61.0882	-1.49887	44.5477	98.0841	2.58565	-0.0607551	-1.05462	44.573	-88.0729
1098	36.6	29.2667	(0.6593304611348578, 0.5730997269149876, 0.2605660860076442)	#a89242	0.65933	0.5731	0.260566	0.130626	0.604802	0.65933	61.0807	-1.64766	44.3862	0.274741	0.293402	0.0943779	61.0807	-1.64766	44.3862	97.9781	2.58533	-0.0667864	-1.05079	44.4167	-87.8741
1100	36.6667	29.3333	(0.6557711541940884, 0.5724386830856903, 0.2583827487165572)	#a79141	0.655771	0.572439	0.258383	0.131717	0.605986	0.655771	60.9421	-1.99654	44.4748	0.272389	0.291822	0.093334	60.9421	-1.99654	44.4748	98.0979	2.57946	-0.0809277	-1.05289	44.5196	-87.4296
1102	36.7333	29.4	(0.6594335606214802, 0.5753366776352986, 0.26079587602053506)	#a89242	0.659434	0.575337	0.260796	0.131507	0.604515	0.659434	61.2381	-1.94307	44.5362	0.275697	0.295203	0.0947665	61.2381	-1.94307	44.5362	98.2506	2.59199	-0.0787605	-1.05435	44.5786	-87.5018
1104	36.8	29.4667	(0.6578156167311214, 0.5750337963905287, 0.2590002572539973)	#a79242	0.657816	0.575034	0.259	0.132072	0.606272	0.657816	61.1729	-2.11643	44.6726	0.274564	0.294456	0.0939711	61.1729	-2.11643	44.6726	98.3932	2.58923	-0.0857874	-1.05757	44.7227	-87.2876
1106	36.8667	29.5333	(0.6588604920053366, 0.5734325316054909, 0.2608396657394218)	#a89242	0.65886	0.573433	0.26084	0.130895	0.604105	0.65886	61.0928	-1.74155	44.3631	0.274638	0.293541	0.0945188	61.0928	-1.74155	44.3631	97.9876	2.58584	-0.0705921	-1.05025	44.3972	-87.7519
1108	36.9333	29.6	(0.6578491304249495, 0.5719653922699416, 0.25930897618563)	#a79142	0.657849	0.571965	0.259309	0.130751	0.605823	0.657849	60.9628	-1.67977	44.398	0.273396	0.292058	0.0936914	60.9628	-1.67977	44.398	97.9522	2.58034	-0.0680876	-1.05108	44.4298	-87.8333
1110	37	29.6667	(0.6597432548567297, 0.5746805527285882, 0.2615759351606846)	#a89242	0.659743	0.574681	0.261576	0.131061	0.603519	0.659743	61.2025	-1.80225	44.4021	0.275666	0.294795	0.095	61.2025	-1.80225	44.4021	98.0804	2.59048	-0.0730523	-1.05117	44.4387	-87.6757
1112	37.0667	29.7333	(0.656803025420087, 0.5723873312300698, 0.25852683922473246)	#a79141	0.656803	0.572387	0.258527	0.131341	0.606386	0.656803	60.9642	-1.87078	44.4888	0.272937	0.292073	0.0934103	60.9642	-1.87078	44.4888	98.0846	2.5804	-0.0758302	-1.05322	44.5281	-87.5921
1114	37.1333	29.8	(0.6598242333265483, 0.575712353280413, 0.2609818904493744)	#a89242	0.659824	0.575712	0.260982	0.131518	0.604468	0.659824	61.2741	-1.94798	44.5565	0.276073	0.295615	0.0949003	61.2741	-1.94798	44.5565	98.2836	2.59351	-0.0789594	-1.05483	44.5991	-87.4967
1116	37.2	29.8667	(0.6582519590881342, 0.573701998100278, 0.2587808139403397)	#a79241	0.658252	0.573702	0.258781	0.131391	0.606867	0.658252	61.0911	-1.8863	44.6102	0.274258	0.29352	0.09372	61.0911	-1.8863	44.6102	98.2444	2.58577	-0.0764592	-1.0561	44.6501	-87.5787
1118	37.2667	29.9333	(0.6599460049302307, 0.5730225789854583, 0.25979258543094313)	#a89242	0.659946	0.573023	0.259793	0.130462	0.606343	0.659946	61.0884	-1.58246	44.4942	0.274987	0.29349	0.0940754	61.0884	-1.58246	44.4942	98.0591	2.58566	-0.0641432	-1.05335	44.5223	-87.9631
1120	37.3333	30	(0.6580929139245083, 0.570664252436845, 0.2579311407377252)	#a79141	0.658093	0.570664	0.257931	0.130253	0.608063	0.658093	60.8754	-1.49707	44.4706	0.272915	0.291064	0.0929826	60.8754	-1.49707	44.4706	97.9342	2.57664	-0.060682	-1.05279	44.4958	-88.0719
1122	37.4	30.0667	(0.6609679393672118, 0.5743647805142821, 0.2612418866046997)	#a89242	0.660968	0.574365	0.261242	0.130557	0.604759	0.660968	61.2099	-1.62726	44.4597	0.276183	0.294879	0.0948559	61.2099	-1.62726	44.4597	98.087	2.5908	-0.0659593	-1.05253	44.4894	-87.9039
1124	37.4667	30.1333	(0.6567326763462024, 0.5731700477192029, 0.25941337607707426)	#a79242	0.656733	0.57317	0.259413	0.131614	0.604994	0.656733	61.0188	-1.97088	44.441	0.273273	0.292696	0.0938624	61.0188	-1.97088	44.441	98.0903	2.58271	-0.0798877	-1.05209	44.4847	-87.4607
1126	37.5333	30.2	(0.6576157077594587, 0.5740327815093746, 0.2607224172829457)	#a79242	0.657616	0.574033	0.260722	0.131568	0.603534	0.657616	61.1035	-1.967	44.3813	0.27419	0.293662	0.0945192	61.1035	-1.967	44.3813	98.0688	2.58629	-0.0797305	-1.05068	44.4249	-87.4623
1128	37.6	30.2667	(0.6587237516113714, 0.5758660837460703, 0.25971573433294853)	#a79242	0.658724	0.575866	0.259716	0.132057	0.605729	0.658724	61.2544	-2.11676	44.6826	0.27544	0.29539	0.0943879	61.2544	-2.11676	44.6826	98.4333	2.59268	-0.0858005	-1.05781	44.7327	-87.2877
1130	37.6667	30.3333	(0.6598193144039614, 0.5744630458873273, 0.2602236696293279)	#a89242	0.659819	0.574463	0.260224	0.131066	0.605614	0.659819	61.1858	-1.78907	44.5501	0.275519	0.294603	0.094433	61.1858	-1.78907	44.5501	98.2012	2.58978	-0.0725181	-1.05468	44.586	-87.7003
1132	37.7333	30.4	(0.6570414094126695, 0.5728097225049191, 0.2587428053689756)	#a79241	0.657041	0.57281	0.258743	0.13142	0.6062	0.657041	60.9998	-1.89874	44.5039	0.273248	0.292479	0.0935572	60.9998	-1.89874	44.5039	98.1191	2.5819	-0.0769635	-1.05358	44.5444	-87.557
1134	37.8	30.4667	(0.6609403481692567, 0.5754949171133275, 0.26164704751566153)	#a89242	0.66094	0.575495	0.261647	0.131001	0.604129	0.66094	61.2881	-1.77995	44.498	0.276645	0.295777	0.0951664	61.2881	-1.77995	44.498	98.192	2.59411	-0.0721485	-1.05344	44.5336	-87.7094
1136	37.8667	30.5333	(0.6587877541443341, 0.5751939582061198, 0.25974742463305955)	#a79242	0.658788	0.575194	0.259747	0.131752	0.605719	0.658788	61.2097	-2.01551	44.6287	0.275211	0.294877	0.0943134	61.2097	-2.01551	44.6287	98.3411	2.59079	-0.0816965	-1.05654	44.6742	-87.4142
1138	37.9333	30.6	(0.6600911838207022, 0.5756080523328136, 0.2604820120089558)	#a89242	0.660091	0.575608	0.260482	0.131431	0.605385	0.660091	61.2721	-1.91299	44.6175	0.276139	0.295593	0.0946938	61.2721	-1.91299	44.6175	98.3272	2.59343	-0.077541	-1.05627	44.6585	-87.5449
1140	38	30.6667	(0.6576509459031601, 0.5746764536264328, 0.2590240179116632)	#a79242	0.657651	0.574676	0.259024	0.131975	0.606138	0.657651	61.1443	-2.08477	44.6363	0.274335	0.294129	0.0939292	61.1443	-2.08477	44.6363	98.3416	2.58802	-0.0845038	-1.05672	44.685	-87.3259
1142	38.0667	30.7333	(0.6585616815930525, 0.572542022864509, 0.2584491824411428)	#a79141	0.658562	0.572542	0.258449	0.130835	0.607555	0.658562	61.0178	-1.69627	44.5704	0.273945	0.292684	0.0934446	61.0178	-1.69627	44.5704	98.1301	2.58267	-0.0687567	-1.05516	44.6027	-87.8205
1144	38.1333	30.8	(0.6579804854467738, 0.5722022072958363, 0.25514510821629716)	#a79141	0.65798	0.572202	0.255145	0.131177	0.61223	0.65798	60.9714	-1.77601	44.9192	0.27325	0.292156	0.092089	60.9714	-1.77601	44.9192	98.4426	2.58071	-0.0719889	-1.06341	44.9543	-87.7358
1146	38.2	30.8667	(0.6602890291064518, 0.5725828018635367, 0.25649081518420497)	#a89241	0.660289	0.572583	0.256491	0.130466	0.611548	0.660289	61.0579	-1.54454	44.8672	0.274754	0.293142	0.0927233	61.0579	-1.54454	44.8672	98.3675	2.58437	-0.0626062	-1.06218	44.8938	-88.0284
1148	38.2667	30.9333	(0.6573734790917528, 0.5700428568197758, 0.2556423717122374)	#a79141	0.657373	0.570043	0.255642	0.130436	0.611115	0.657373	60.8089	-1.53417	44.6719	0.272112	0.290309	0.0919854	60.8089	-1.53417	44.6719	98.0971	2.57382	-0.0621862	-1.05756	44.6982	-88.0331
1150	38.3333	31	(0.6603586855734211, 0.5713545553746296, 0.2565305764751114)	#a89141	0.660359	0.571355	0.256531	0.129933	0.611528	0.660359	60.9751	-1.36485	44.7699	0.274312	0.292198	0.0925799	60.9751	-1.36485	44.7699	98.202	2.58086	-0.0553229	-1.05988	44.7907	-88.2538
1152	38.4	31.0667	(0.6599146821358297, 0.572824168306308, 0.2560631233462245)	#a89241	0.659915	0.572824	0.256063	0.130725	0.611975	0.659915	61.0642	-1.62816	44.9241	0.274613	0.293214	0.092578	61.0642	-1.62816	44.9241	98.4425	2.58463	-0.065996	-1.06353	44.9536	-87.9244
1154	38.4667	31.1333	(0.658555363321799, 0.5695947684148625, 0.2547099531854264)	#a79140	0.658555	0.569595	0.25471	0.129953	0.613229	0.658555	60.8047	-1.35612	44.7893	0.272508	0.290262	0.0915939	60.8047	-1.35612	44.7893	98.1522	2.57365	-0.054969	-1.06034	44.8099	-88.2657
1156	38.5333	31.2	(0.6584978062736052, 0.5701052621163804, 0.2540430433995974)	#a79140	0.658498	0.570105	0.254043	0.130242	0.614208	0.658498	60.8367	-1.44611	44.9064	0.272627	0.290625	0.0914001	60.8367	-1.44611	44.9064	98.292	2.575	-0.0586166	-1.06311	44.9297	-88.1556
1158	38.6	31.2667	(0.6588172818146872, 0.5688207589841013, 0.25491602494515664)	#a79141	0.658817	0.568821	0.254916	0.12953	0.61307	0.658817	60.7584	-1.21489	44.7139	0.272364	0.289737	0.09158	60.7584	-1.21489	44.7139	98.0305	2.57169	-0.0492443	-1.05855	44.7305	-88.4436
1160	38.6667	31.3333	(0.6594975348847729, 0.5705874437433562, 0.2558050636632969)	#a89141	0.659498	0.570587	0.255805	0.12996	0.612121	0.659498	60.8992	-1.36823	44.7676	0.273489	0.291334	0.0921739	60.8992	-1.36823	44.7676	98.172	2.57765	-0.0554598	-1.05983	44.7885	-88.2494
1162	38.7333	31.4	(0.6609785970328153, 0.5707695710925661, 0.25676787208539675)	#a89141	0.660979	0.57077	0.256768	0.129471	0.611534	0.660979	60.9508	-1.20922	44.7176	0.274439	0.291921	0.0926124	60.9508	-1.20922	44.7176	98.1053	2.57983	-0.0490147	-1.05864	44.734	-88.451
1164	38.8	31.4667	(0.6592822896171158, 0.5728877326593843, 0.2571132709139017)	#a89241	0.659282	0.572888	0.257113	0.130863	0.61001	0.659282	61.0558	-1.68851	44.7819	0.274372	0.293118	0.0929818	61.0558	-1.68851	44.7819	98.3296	2.58428	-0.0684421	-1.06016	44.8137	-87.8407
1166	38.8667	31.5333	(0.6588023554289074, 0.5723322053734993, 0.25846540923174344)	#a79141	0.658802	0.572332	0.258465	0.130668	0.607674	0.658802	61.0093	-1.63972	44.5605	0.273994	0.292587	0.0934296	61.0093	-1.63972	44.5605	98.1029	2.58231	-0.0664643	-1.05492	44.5906	-87.8926
1168	38.9333	31.6	(0.6574866567157434, 0.5751741694370941, 0.2571002244611804)	#a79241	0.657487	0.575174	0.2571	0.132403	0.608965	0.657487	61.1696	-2.20858	44.8993	0.274299	0.294419	0.0932316	61.1696	-2.20858	44.8993	98.6174	2.58909	-0.0895224	-1.06294	44.9536	-87.1839
1170	39	31.6667	(0.6563746409751906, 0.5721602409706678, 0.25839849492276734)	#a79141	0.656375	0.57216	0.258398	0.131399	0.606325	0.656375	60.9377	-1.8897	44.4719	0.272607	0.291772	0.093319	60.9377	-1.8897	44.4719	98.0646	2.57928	-0.0765969	-1.05282	44.512	-87.5669
1172	39.0667	31.7333	(0.6593764276183367, 0.5729724851301531, 0.25964559728158876)	#a89242	0.659376	0.572972	0.259646	0.130641	0.606226	0.659376	61.0706	-1.64219	44.4884	0.274647	0.293287	0.0939959	61.0706	-1.64219	44.4884	98.0632	2.5849	-0.0665646	-1.05321	44.5187	-87.886
1174	39.1333	31.8	(0.6577465397923871, 0.5714911544202452, 0.25686855451523133)	#a79141	0.657747	0.571491	0.256869	0.130806	0.609472	0.657747	60.9211	-1.67114	44.6502	0.272972	0.291584	0.0926638	60.9211	-1.67114	44.6502	98.1572	2.57858	-0.0677381	-1.05705	44.6815	-87.8566
1176	39.2	31.8667	(0.6603756191057734, 0.5734954881606615, 0.2585753217088453)	#a89241	0.660376	0.573495	0.258575	0.130629	0.608442	0.660376	61.1284	-1.62297	44.6916	0.275316	0.293947	0.0936657	61.1284	-1.62297	44.6916	98.2598	2.58735	-0.0657855	-1.05803	44.721	-87.9202

## Sheet: Mixing Analysis
frame number	seconds	normalised time	contact value	GLCM - contrast value	GLCM - energy value	GLCM - homogeneity value	Colour channel with greatest Variance	cell variance (R)	cell variance (G)	cell variance (B)	cell variance (Gray)	cell variance (L)	cell variance (a*)	cell variance (b*)	cell variance (Delta_E)	Row 1 variance	Row 2 variance	Row 3 variance	Row 4 variance	Row 5 variance	Column 1 variance	Column 2 variance	Column 3 variance	Column 4 variance	Column 5 variance	Row 1 delta_E	Row 2 delta_E	Row 3 delta_E	Row 4 delta_E	Row 5 delta_E	Column 1 delta_E	Column 2 delta_E	Column 3 delta_E	Column 4 delta_E	Column 5 delta_E		cell (0,0) average delta_E value	cell (0,1) average delta_E value	cell (0,2) average delta_E value	cell (0,3) average delta_E value	cell (0,4) average delta_E value	cell (1,0) average delta_E value	cell (1,1) average delta_E value	cell (1,2) average delta_E value	cell (1,3) average delta_E value	cell (1,4) average delta_E value	cell (2,0) average delta_E value	cell (2,1) average delta_E value	cell (2,2) average delta_E value
220	7.33333	0	331	0.101866	0.173945	0.949366	Red	334.221	323.941	187.287	292.413	46.5678	33.585	48.2517	0	498.295	169.048	140.683	218.961	192.407	218.86	483.592	62.5999	378.268	41.5035	0	0	0	0	0	0	0	0	0	0		0	0	0	0	0	0	0	0	0	0	0	0	0
222	7.4	0.0666667	362	0.101424	0.174008	0.949585		333.326	326.95	188.023	293.448	47.467	33.9663	51.3639	1.54009	490.639	171.582	139.073	212.221	188.869	216.383	482.487	70.0805	371.901	42.9448	1.67633	1.18707	0.236057	1.32026	1.0341	0.416369	1.82656	1.47119	1.33988	0.399819		0.13284	3.76286	3.66145	0.0741079	0.750365	0.692326	3.21261	1.56028	0.356323	0.113798	0.180281	0.256943	0.0402185
224	7.46667	0.133333	326	0.102032	0.174828	0.949286		335.222	329.808	190.623	294.283	47.2795	37.0078	56.5479	2.0235	481.626	173.716	141.848	210.603	191.921	221.592	481.701	69.936	379.766	44.8582	1.78184	2.6869	0.661401	0.879395	0.799394	0.696908	1.71268	2.04697	1.86653	0.485848		0.0817875	3.72838	4.65805	0.35498	0.0860133	1.92198	3.7239	3.6443	3.58728	0.557037	0.567578	0.476253	0.848112
226	7.53333	0.2	368	0.102231	0.175101	0.949187		339.329	321.269	204.483	288.849	46.2441	40.3265	67.4776	6.10072	484.072	176.736	142.63	219.808	184.42	223.395	486.293	73.0794	375.287	42.5143	3.74472	3.74844	0.667826	1.0268	1.1672	0.744141	2.15588	3.6661	3.15878	0.630079		0.254424	4.36782	10.0314	3.53455	0.535366	1.53898	4.47984	4.50998	7.57949	0.633895	0.744397	0.737128	0.613605
228	7.6	0.266667	233	0.102532	0.1751	0.949037		340.753	319.859	238.694	286.265	45.9006	47.1407	85.8066	13.851	486.192	173.836	140.589	213.657	185.02	221.917	510.356	76.9228	374.864	44.3197	5.20139	6.03255	0.49818	1.14899	1.39903	0.768697	2.79535	4.70409	5.16222	0.849787		0.288759	6.22585	12.0337	7.15942	0.299226	1.91177	5.21232	8.86393	12.7348	1.4399	0.501552	0.563445	0.514937
230	7.66667	0.333333	373	0.100791	0.176311	0.949893		338.826	319.009	291.395	285.879	45.9096	53.6025	101.651	22.3463	493.835	173.82	138.157	216.934	184.315	221.312	501.488	74.0315	367.495	47.7674	5.88497	7.77602	1.42479	1.38696	0.940048	0.693492	2.66072	6.03629	6.80373	1.21856		0.819972	4.63546	13.1803	9.79134	0.997735	1.14956	4.68603	13.868	16.9751	2.20135	0.09128	1.03388	1.90651
232	7.73333	0.4	328	0.101182	0.177333	0.949721		337.488	321.964	304.018	285.037	45.9974	57.9613	114.632	32.9591	493.473	174.335	137.523	214.566	184.557	223.201	497.522	68.7607	366.436	45.9421	7.55005	11.4484	3.73894	1.1833	0.934388	0.72648	4.65846	8.39798	7.61814	3.45403		0.840019	7.3482	15.12	13.3275	1.11458	1.3014	10.9542	18.1276	17.3599	9.49896	0.354734	2.73362	5.49343
234	7.8	0.466667	182	0.101262	0.176672	0.949668		339.23	321.688	299.863	285.71	46.9941	55.7605	113.558	42.7004	495.09	178.707	140.623	217.683	181.928	222.659	496.503	71.2887	362.924	42.6418	9.3726	13.6169	6.63244	1.60433	1.04307	0.887697	6.97113	9.85379	8.0712	6.48551		0.142553	11.2087	19.4918	12.3935	3.62647	2.53493	15.4197	18.7959	16.6851	14.6489	1.11492	7.82278	6.30087
236	7.86667	0.533333	187	0.100628	0.176588	0.949993		337.689	320.931	317.744	287.138	48.3756	52.8893	114.943	51.1603	494.487	172.482	141.154	215.917	182.26	225.071	494.24	72.1931	361.409	45.2902	11.4978	16.9459	9.2679	3.87376	1.85962	2.56797	9.18381	11.4463	10.3523	9.89452		0.940867	13.5566	21.7024	12.4601	8.82902	6.36092	17.6131	21.4097	22.14	17.2056	3.33013	11.3484	7.96449
238	7.93333	0.6	159	0.100039	0.177206	0.950266		340.64	317.252	325.632	283.267	46.8015	58.9011	124.624	58.7201	503.473	173.721	141.432	224.71	190.657	221.873	498.674	65.9308	371.844	42.494	10.6051	17.3037	11.3365	3.54914	0.534313	2.36362	9.6574	12.2301	9.64421	9.43338		0.0623292	13.2827	19.0964	11.9136	8.6703	6.07225	16.7867	24.8337	23.3462	15.4796	4.84127	13.9773	10.5326
240	8	0.666667	135	0.0999302	0.176628	0.950334		341.347	319.456	373.241	285.9	48.088	64.4353	141.669	71.9713	499.755	173.427	142.41	220.359	188.392	222.589	506.382	68.6137	369.16	43.9821	11.8767	19.9912	13.1604	5.71891	1.59737	3.40021	11.2133	14.7365	14.1349	8.8595		1.81678	12.5999	21.1923	14.5822	9.19219	6.76297	18.7395	28.9632	31.1842	14.306	6.37548	17.2852	12.6787
242	8.06667	0.733333	136	0.0987687	0.175814	0.950899		337.358	324.189	451.51	289.24	50.0687	74.0637	167.02	98.5993	498.291	168.264	141.521	221.326	186.807	219.701	494.935	65.8559	366.283	48.1667	13.188	23.1058	17.8392	9.43171	3.02236	4.86679	13.8956	19.6462	19.5621	8.61647		1.2408	12.5828	23.8724	18.6792	9.56493	9.6984	23.9582	33.0595	36.1086	12.7043	9.77758	22.3203	21.3444
244	8.13333	0.8	144	0.0989388	0.175317	0.950843		336.473	329.722	461.565	294.049	52.9981	74.2541	165.671	112.365	484.688	152.322	141.445	223.844	185.173	221.071	491.236	70.6773	379.298	49.8779	16.3129	24.8802	24.8083	18.49	7.12927	8.09272	21.6469	26.6843	22.3202	12.8765		1.91741	16.6038	32.7676	19.929	10.3465	13.9786	31.8417	37.6278	32.4524	8.50022	14.4207	29.7969	27.529
246	8.2	0.866667	150	0.09726	0.176169	0.951672		333.193	327.243	451.373	295.641	54.8278	69.2933	147.198	123.054	490.462	137.747	142.854	228.353	183.819	227.41	484.295	64.7741	375.75	52.691	18.1286	28.9639	33.0681	26.0069	12.2411	14.4616	27.0331	29.8552	26.5714	20.4873		3.53836	19.5087	36.9116	20.5347	10.1495	23.6394	36.3362	36.8502	35.0276	12.9663	23.355	32.1842	31.2468
248	8.26667	0.933333	134	0.0991088	0.174664	0.950734		342.543	313.164	424.832	293.059	54.991	62.9921	124.508	126.357	490.293	145.483	157.408	221.39	180.202	235.032	511.642	72.8094	377.19	54.8244	19.1151	31.9912	37.5077	31.4212	18.2016	21.1056	28.8537	31.8246	32.1623	24.2907		7.18606	21.2939	37.3598	19.6498	10.0859	32.288	32.4512	36.2417	39.1362	19.8391	29.1026	30.8078	30.7003
250	8.33333	1	118	0.0985299	0.175086	0.95102		341.253	307.92	431.03	291.748	55.2496	60.834	118.965	132.314	488.784	147.37	158.758	221.66	181.784	234.5	510.567	72.9473	374.757	51.7502	20.2745	33.7219	40.3975	34.6471	22.3401	24.0512	31.5754	33.716	35.2671	26.7713		10.351	22.4216	37.6228	20.637	10.34	33.9395	32.3394	36.6703	41.2521	24.4083	31.2764	33.1296	33.7801
252	8.4	1.06667	115	0.0988013	0.177916	0.950889		343.131	298.335	403.581	286.632	54.0837	57.8244	107.876	126.749	483.22	157.95	159.709	220.438	175.682	233.749	527.527	72.3511	371.012	45.8508	22.6195	35.492	41.338	38.7019	29.6628	26.4993	34.9942	38.4937	37.3645	30.4624		16.3894	22.8126	38.1542	22.3226	13.4189	32.5046	31.1507	38.9405	45.0147	29.8496	27.5176	34.7473	41.3849
254	8.46667	1.13333	101	0.0955848	0.182128	0.952461		345.006	287.491	423.632	283.587	54.5765	56.6081	97.669	146.347	472.174	168.342	156.201	226.783	173.553	222.763	533.072	71.4344	374.25	42.6817	24.3167	38.7357	43.5638	46.703	39.3537	29.9005	42.3212	42.0969	43.2909	35.0634		19.5281	23.6499	36.8911	24.267	17.2476	30.3981	34.3908	41.4088	49.6152	37.8655	24.9823	48.7089	43.9208
256	8.53333	1.2	98	0.0919991	0.188772	0.954211		347.307	287.149	426.953	281.327	54.5438	62.3623	98.2402	166.788	476.876	166.083	143.428	220.51	179.047	216.055	533.499	76.1028	383.374	38.0961	26.1895	42.1354	46.7207	52.9368	46.9508	34.8925	44.6925	46.3466	47.5191	41.4825		20.3556	24.3665	39.3194	26.1158	20.7902	30.1093	37.2543	44.7589	53.1039	45.4506	32.8013	52.5968	50.1112
258	8.6	1.26667	99	0.0930991	0.190318	0.953663		349.146	303.061	435.686	288.37	57.0789	66.5939	99.7351	192.372	487.375	169.305	131.983	222.127	209.814	210.889	515.919	82.4474	397.454	48.717	28.2419	46.8245	50.5944	57.5845	56.0143	40.2984	49.254	49.9954	51.2208	48.4909		20.1394	25.3936	43.5638	28.4553	23.6577	32.7322	43.1663	49.6456	57.7114	50.8669	47.9308	59.1312	49.9129
260	8.66667	1.33333	91	0.0941158	0.18521	0.953184		353.092	318.436	417.614	296.543	58.5289	64.9565	91.5945	191.173	492.092	183.445	138.263	230.2	225.262	193.999	512.021	90.4121	390.585	55.798	30.5891	49.4771	52.6759	59.8315	61.084	44.7805	51.3802	52.113	53.4832	51.9008		19.899	27.7475	46.4163	29.3638	29.5187	39.0993	44.7148	55.6549	55.5945	52.3221	54.579	61.3878	50.9236
262	8.73333	1.4	97	0.0922777	0.177501	0.954089		359.086	345.459	449.9	316.471	62.752	66.2975	94.9267	207.79	497.121	177.946	149.197	241.102	283.29	157.194	523.668	92.4153	389.072	61.0399	31.2223	51.6255	54.2128	61.6725	64.018	47.5501	51.9723	52.8529	56.6723	53.7035		20.1511	28.2678	46.0283	29.2591	32.405	41.462	47.7539	57.0189	58.9377	52.9553	55.8516	60.7962	53.1658
264	8.8	1.46667	108	0.0924659	0.173538	0.954008		371.53	390.711	437.494	346.079	69.3223	62.5615	91.3246	208.066	491.588	176.916	181.618	247.161	396.523	122.729	519.978	88.6274	395.919	122.94	32.5447	52.5926	55.7832	63.3045	65.9879	49.6836	53.1489	53.735	57.3095	56.336		21.0058	29.4032	45.6383	29.148	37.5283	43.051	52.6033	55.142	60.3341	51.8325	59.2505	60.5296	52.5819
266	8.86667	1.53333	128	0.0884316	0.18178	0.95602		390.818	390.424	428.583	347.347	68.2745	58.4855	101.588	237.109	467.763	194.719	191.223	239.094	579.452	111.533	478.546	94.0935	402.749	381.42	33.6861	55.2852	57.9901	65.2613	70.087	50.3797	55.8785	56.0682	59.4001	60.5834		23.3093	30.7433	47.6376	29.4041	37.3363	45.7117	55.0626	56.9736	60.5271	58.1511	59.3505	61.4061	54.1465
268	8.93333	1.6	351	0.0864308	0.184175	0.956993		423.819	366.334	466.34	339.534	62.9337	60.3361	121.672	321.321	464.071	203.458	188.408	199.288	882.522	136.194	347.387	75.365	342.045	737.646	36.0093	59.1935	64.3402	73.5079	79.7097	52.7701	61.7749	61.9182	66.5752	69.7223		25.454	34.3552	50.3417	31.0855	38.8099	51.008	56.6822	57.3941	64.113	66.7705	58.3953	63.4851	61.9084
270	9	1.66667	776	0.0908413	0.191024	0.954775		449.374	334.432	489.666	314.185	55.2671	71.1425	164.895	442.267	475.303	210.605	123.95	99.913	1141.69	428.667	288.699	72.5652	168.601	862.584	36.8535	59.614	68.6254	78.1777	85.4044	52.9566	63.1733	62.43	72.8036	77.3117		25.4505	33.6395	50.0007	32.0082	43.1688	51.4003	55.2197	57.7158	64.0675	69.6668	55.2927	66.4882	61.4557
272	9.06667	1.73333	1048	0.0872847	0.195335	0.956548		482.445	393.734	509.439	334.813	60.9598	78.8812	233.027	578.36	460.565	181.657	18.7228	53.5829	1670.31	842.767	271.343	42.1791	94.0202	1032.06	39.7635	62.1644	74.5241	85.3668	90.4441	54.1594	64.0442	67.147	79.9213	86.9908		27.1214	33.3024	52.4276	35.4837	50.4826	50.0624	56.5482	58.06	71.7481	74.4031	51.3713	67.0294	67.9289
274	9.13333	1.8	894	0.0876971	0.186111	0.956361		539.599	449.807	498.214	370.59	68.4214	77.3597	269.339	629.693	455.645	157.104	28.2367	170.166	1913.04	997.765	262.349	15.8243	116.69	1365.36	40.642	63.7107	77.2503	87.849	91.9017	54.5525	63.8684	69.849	82.5633	90.5205		27.6483	32.4531	52.9053	37.2669	52.9361	49.7026	55.8882	60.1251	76.8926	75.9448	50.26	66.7305	72.5479
276	9.2	1.86667	1562	0.0846977	0.160132	0.957804		743.82	583.346	476.725	484.312	89.4566	70.8441	322.141	688.407	454.915	159.474	288.464	399.843	2729.46	914.174	222.967	62.7452	563.795	2302.11	41.2979	65.3532	79.9009	91.2592	91.2496	52.9291	64.9288	72.3352	84.4054	94.4624		24.9621	32.0446	52.9377	40.2139	56.3314	46.3053	56.4444	64.6491	79.3002	80.0671	46.0805	68.0077	76.4732
278	9.26667	1.93333	1392	0.0877695	0.144422	0.95624		888.317	654.453	498.359	557.334	100.933	71.3156	343.479	713.022	445.262	153.89	588.411	576.313	3087.74	1295.34	160.202	111.684	947.456	2383.67	44.8293	69.0246	84.0095	96.8801	93.3477	54.9608	69.1401	77.3341	87.6746	98.9816		23.7047	31.9316	57.5948	45.7974	65.118	44.3491	60.6652	69.5197	85.0322	85.5567	48.8583	71.3797	81.1587
280	9.33333	2	2240	0.0882109	0.147997	0.956125		904.743	595.321	507.143	524.11	90.6375	70.7852	345.23	723.828	422.267	73.5366	612.225	390.737	3127.59	1291.73	99.1072	387.753	387.594	2672.46	48.1186	73.8247	88.1815	101.313	97.0638	57.5405	74.4299	81.586	90.467	104.478		19.2623	34.5176	60.3337	51.8899	74.5896	48.1063	62.9762	72.4194	87.0013	98.6201	55.1167	80.8791	85.6628
282	9.4	2.06667	3788	0.0887573	0.139091	0.955895		905.554	583.253	525.741	519.082	87.7938	71.7284	341.5	723.71	369.443	66.5164	485.437	286.162	3046.99	1088.05	83.7529	574.133	226.754	2772.74	50.5508	76.8739	91.3478	105.899	99.6393	61.5029	78.6362	84.7137	92.0596	107.399		18.0557	33.7413	66.0509	53.2887	81.6175	50.0087	67.6615	73.7067	89.8105	103.182	61.8506	89.437	88.2337
284	9.46667	2.13333	4149	0.0889092	0.130063	0.955863		1026.11	627.329	511.731	575.217	95.4534	65.9816	341.832	708.328	348.856	110.697	343.841	141.272	3338.04	1404.58	156.566	860.779	423.716	2955.99	52.2759	77.9874	93.3218	108.749	100.302	65.1443	80.0883	86.136	93.6972	107.57		18.8454	35.5224	67.3576	54.4791	85.175	51.3067	66.793	77.6211	90.7544	103.462	67.523	92.2953	91.3999
286	9.53333	2.2	3689	0.0890286	0.127807	0.955727		1070.72	643.928	497.805	593.928	97.8329	62.2322	346.142	709.368	347.578	176.929	240.828	282.783	2949.43	1593.38	418.877	946.972	450.986	2807.88	53.0897	78.4574	94.569	110.549	101.267	67.3105	80.7941	87.343	95.2142	107.27		18.9553	36.9819	68.6712	54.29	86.5499	51.8852	66.1841	79.4227	91.3975	103.397	73.1334	91.8826	91.8584
288	9.6	2.26667	4318	0.0875307	0.115327	0.956456		1313.13	749.415	471.633	718.751	116.195	52.8994	346.458	687.569	454.327	327.323	285.181	612.185	3073.23	1870.37	964.783	964.017	711.988	2860.25	54.1044	77.8804	96.4741	112.104	102.412	68.9644	83.4363	90.4641	94.7769	105.333		20.9693	40.8298	73.6138	52.4621	82.6468	52.8941	65.2577	80.2274	91.533	99.4899	76.8532	94.1655	93.6374
290	9.66667	2.33333	4527	0.091138	0.111799	0.955275		1509.41	847.7	467.867	830.525	133.186	49.1989	345.163	672.304	600.106	391.671	388.095	1012.32	3002.98	2439.85	841.874	1144.4	753.141	2633.57	53.5953	77.567	97.8599	113.689	104.142	71.7198	85.2523	92.561	94.5294	102.79		23.9388	42.4466	74.4907	51.9669	75.1336	54.7278	66.3731	80.0915	88.8015	97.8412	79.8676	96.3696	96.1899
292	9.73333	2.4	4280	0.0910801	0.109562	0.955979		1857.69	984.496	440.405	1001.84	159.263	41.2318	336.541	632.384	832.487	380.885	494.168	1052.25	3188.73	3073.33	1171.23	1120.64	895.076	2987.99	55.2	78.4622	101.365	115.824	106.303	78.0249	89.6067	92.2849	95.726	101.511		30.5191	50.803	77.2154	51.6893	65.7734	59.5272	70.8509	80.0048	86.2741	95.654	93.294	97.6349	96.1637
294	9.8	2.46667	4071	0.0904614	0.108877	0.956166		2014.06	1049.11	417.311	1076.25	171.202	37.3298	339.363	611.982	835.507	469.701	681.104	724.654	3326.1	3234.64	1099.67	1007.57	660.817	4105.97	55.8078	80.1162	103.972	116.485	108.523	82.0822	91.1994	93.7518	96.7787	101.093		35.5068	51.6945	78.0515	53.5624	60.2239	67.6315	72.0521	80.8586	88.7962	91.2427	98.1115	103.407	96.5346
296	9.86667	2.53333	5190	0.0881024	0.106972	0.957426		2095.58	1107.08	394.539	1125.98	180.033	38.1932	347.948	620.785	852.312	602.204	790.894	485.902	3123.8	2959.94	1082.36	1095.42	725.936	4556.03	55.1231	81.1653	105.403	117.13	109.802	84.1006	91.8101	95.7917	96.6677	100.254		39.8657	49.8348	78.1928	53.5569	54.1651	72.9847	73.158	81.6881	87.6571	90.3386	99.0448	106.422	99.8857
298	9.93333	2.6	5473	0.0889997	0.103864	0.957331		2062.22	1088.4	388.632	1106.16	176.793	35.6358	342.881	605.913	825.657	683.302	645.744	451.938	2965.19	2922.63	978.354	1260.35	902.542	4422.19	55.5935	81.9197	105.696	117.219	109.963	85.4394	92.486	95.5184	97.2152	99.7321		43.5325	50.6325	77.8074	53.5644	52.4305	75.175	74.6316	82.3631	86.8948	90.5341	99.1061	106.175	100.3
300	10	2.66667	6416	0.0918038	0.105664	0.957041		2057.64	1100.28	362.33	1108.6	178.548	31.7857	342.733	617.737	829.79	739.394	518.78	337.666	2377.4	2714.91	977.576	1163.18	992.398	4937.63	56.1719	82.7304	106.569	117.866	111.682	86.6122	91.8943	96.9842	98.6361	100.893		47.3525	48.999	78.7978	52.4861	53.2238	77.6579	75.092	83.1066	87.3455	90.45	99.6975	105.002	100.931
302	10.0667	2.73333	6005	0.0910259	0.111519	0.957778		2017.75	1074.06	341.434	1080.73	174.43	28.6479	336.499	607.237	743.784	743.236	229.492	167.826	2144.5	2366.93	1055.63	980.224	1021.19	5578.58	56.9882	83.8643	107.547	118.563	112.447	88.0843	92.6354	95.9123	100.75	102.028		51.0142	49.9454	74.8706	56.3436	52.7674	80.6175	76.1173	82.0826	89.8058	90.6985	100.838	105.377	99.0063
304	10.1333	2.8	6889	0.0924406	0.113434	0.958288		1968.69	1051.31	342.468	1050.75	169.967	27.3104	337.222	616.951	830.384	733.876	36.3008	201.647	1825.31	1898.33	1050.75	783.244	1222.76	6076.68	57.5757	85.5388	108.397	119.005	112.897	88.7106	92.7926	97.5243	100.31	104.077		54.9617	46.894	79.3025	53.7779	52.9422	82.1524	78.1474	83.5555	89.3385	94.5003	99.6689	105.715	99.486
306	10.2	2.86667	6625	0.0837135	0.115794	0.960699		2093.57	1049.19	327.287	1075.33	172.087	28.0899	331.808	614.384	830.102	665.24	17.1388	128.384	1610.79	1863.27	850.55	971.973	1701.22	6588.96	58.7141	86.4165	108.176	119.858	115.048	88.89	94.384	97.646	101.439	105.854		55.8151	52.1786	77.397	53.0536	55.126	82.3597	80.3318	83.0417	89.1693	97.1797	98.6747	105.023	99.8771
308	10.2667	2.93333	8465	0.0771864	0.123209	0.962347		2097.27	976.153	277.33	1024.84	166.482	29.429	321.36	600.788	677.803	494.921	35.1054	86.6728	1366.24	1776.42	972.456	1070.54	2258.98	6284.96	56.9059	85.1774	105.212	116.901	113.087	85.5099	92.1532	94.7019	99.9494	104.968		53.752	50.2289	71.9302	49.5638	59.0545	79.9957	79.3932	80.5914	88.1334	97.7734	93.3376	101.966	96.9816
310	10.3333	3	7480	0.0773058	0.118271	0.962567		2175.51	995.286	279.888	1053.2	170.041	29.4924	326.373	607.731	669.2	459.968	83.7963	77.9439	1152.9	1809.06	1066.32	1323.43	2492.95	6228.06	57.3496	85.4413	105.233	117.821	113.281	85.1977	92.6485	95.1419	100.599	105.539		53.4281	49.5058	72.8189	50.4087	60.5862	79.4863	79.6392	80.276	89.2459	98.5593	92.357	101.441	97.4199
312	10.4	3.06667	6996	0.075475	0.11592	0.962639		2251.81	995.165	263.523	1065.81	171.032	27.9695	335.017	627.414	616.6	279.591	183.883	150.682	1010.35	1934.78	1147.56	1805.26	2404.26	6189.84	56.613	86.1669	105.043	117.771	113.557	84.0332	91.7908	95.3831	101.004	106.941		52.7238	48.1298	69.4592	49.1365	63.6154	77.7797	78.8364	81.0202	91.6705	101.528	90.1163	100.474	97.9389
314	10.4667	3.13333	6014	0.076119	0.118073	0.962835		2329.16	962.076	266.277	1057.45	167.067	29.0635	341.008	632.82	523.302	296.692	282.402	122.477	877.489	2308.16	1562.84	1867.92	2201.09	5993.82	57.9915	86.9255	105.595	118.132	113.81	82.9381	90.8833	96.6065	102.561	109.465		51.9727	45.0816	70.7508	51.3262	70.8265	72.9504	77.6955	82.6804	95.5652	105.736	89.783	100.397	99.2798
316	10.5333	3.2	7213	0.0747948	0.123673	0.963614		2203.05	888.808	240.472	980.053	156.112	28.2072	343.016	630.825	431.105	381.273	223.602	90.5492	759.047	2709.15	1869.1	1528.25	1685.47	5334.36	57.5177	86.3219	104.222	116.494	112.777	80.5075	90.0599	95.6133	101.568	109.585		46.3684	43.4608	70.7941	52.0865	74.8784	68.056	75.7921	83.2571	97.1744	107.33	89.8222	100.003	96.6269
318	10.6	3.26667	6441	0.0761335	0.12249	0.963293		2130.52	847.018	247.577	939.751	148.455	26.9379	338.274	623.381	437.833	409.635	156.88	74.5054	587.24	2938.79	1794.74	1447.85	1536.29	4950.94	58.4463	86.5598	103.937	116.552	113.562	80.6564	90.0455	96.7657	101.237	110.352		44.7895	43.7977	71.7978	53.2403	78.6061	67.0938	76.1328	85.7367	95.3067	108.529	91.4456	98.5749	96.8073
320	10.6667	3.33333	5804	0.0732896	0.127312	0.964938		2100.6	800.889	253.991	907.039	141.339	30.1913	325.642	612.524	352.286	314.996	61.029	52.18	498.381	3018.32	1800.17	1536.21	1565.53	4563.57	59.4379	86.3712	103.959	116.492	113.886	80.6886	90.7136	96.4295	101.316	110.999		44.0086	44.6453	70.9915	53.8492	83.6948	68.1799	76.9664	84.3214	94.1875	108.201	90.9987	100.369	96.755
322	10.7333	3.4	4927	0.0778919	0.124584	0.963529		2164.67	796.016	257.787	918.884	141.541	33.6992	321.413	610.237	308.791	270.331	43.8772	33.9409	479.105	3059.95	2032.38	1508.73	1739.26	4496.95	60.749	86.0516	104.275	117.385	114.175	81.3486	91.0151	96.7523	101.591	111.929		45.2455	44.13	72.6478	54.8192	86.9022	69.3995	76.6656	83.4969	92.6597	108.036	91.0638	101.207	96.972
324	10.8	3.46667	5201	0.0744981	0.12907	0.964398		1988.08	721.891	239.74	836.646	129.813	33.1515	299.215	584.188	159.41	168.522	13.2512	40.4482	336.393	2708.78	1921.54	1698.55	1773.11	3705.07	60.5907	84.3315	102.045	115.274	112.818	80.5652	89.7163	93.9951	100.012	110.771		45.0929	43.9455	68.5439	55.2157	90.1555	70.0676	75.71	78.9778	90.4535	106.449	90.1102	98.5897	94.5125
326	10.8667	3.53333	5117	0.0797408	0.124276	0.963931		2032.42	721.516	242.944	847.707	130.494	38.5151	290.639	579.954	81.8079	140.302	20.8924	114.959	230.594	2573.25	2230.28	1838.49	2143.47	3284	62.1786	84.4267	102.812	115.396	113.365	81.5541	89.7519	95.325	100.28	111.267		46.1594	43.7788	71.4813	53.6443	95.8291	72.4738	74.5659	79.3507	90.8942	104.849	91.7254	99.0454	95.7809
328	10.9333	3.6	5954	0.0743497	0.125974	0.963774		2047.05	702.695	242.114	840.001	128.449	40.9691	284.262	570.882	73.8659	179.145	64.0139	111.115	194.284	2339.89	2316.93	1787.17	2504.52	3188.64	63.0834	84.4333	102.946	115.373	113.491	81.5943	90.181	95.8794	100.402	111.27		43.6355	46.4191	72.8483	54.2974	98.2165	76.4146	73.4474	79.9612	89.2088	103.135	91.4297	100.225	96.7085
330	11	3.66667	5624	0.0743353	0.124207	0.964233		2044.53	706.036	249.893	845.12	128.548	40.7802	277.718	559.186	143.196	273.227	103.571	95.7321	171.708	2440.37	2147.9	1591.96	2127.94	3696.71	63.9265	84.6316	103.2	116.199	113.574	82.0608	91.3193	96.7755	100.395	110.981		43.687	47.4121	76.2521	54.4681	97.8132	76.6915	75.6203	80.0336	89.048	101.764	91.7867	101.685	96.7836
332	11.0667	3.73333	6404	0.0695412	0.138231	0.966422		1922.71	654.634	242.742	790.983	121.394	39.89	259.661	516.407	323.103	383.001	71.5407	59.7575	181.532	2431.15	1829.64	1056.76	1769.71	4101.35	63.548	83.7673	101.695	114.057	111.834	81.4245	90.0542	95.7806	98.7038	108.939		43.9214	47.5402	77.0822	55.1632	94.0329	75.6212	75.2852	80.1671	87.6169	100.146	92.0025	100.091	94.8447
334	11.1333	3.8	6149	0.0732064	0.144184	0.967092		1916.22	638.673	234.628	778.539	119.219	40.8091	256.226	507.887	381.735	403.563	48.0536	42.581	229.289	2406.52	1669.5	1026.67	1603.82	4509.15	64.1319	83.6863	102.21	114.15	111.696	81.6625	89.8401	95.8906	99.2392	109.242		44.3031	47.8363	77.4221	57.5588	93.5391	75.7782	75.4588	79.5831	87.7088	99.9025	93.1601	100.345	95.1263
336	11.2	3.86667	6619	0.0685679	0.145224	0.96715		1907.03	634.085	235.932	774.941	118.876	38.897	252.685	498.952	642.781	416.087	22.2451	30.5497	235.018	2336.3	1497.57	709.003	1784.1	4873.37	64.1788	83.4472	101.623	113.711	111.561	81.3944	89.492	95.731	99.3897	108.514		44.9407	49.2086	79.0495	56.6175	91.0778	75.1024	75.169	79.7512	88.236	98.9775	92.841	98.6119	93.9923
338	11.2667	3.93333	6872	0.0717193	0.143419	0.965494		1930.17	638.179	225.392	781.418	120.057	39.8349	247.414	492.349	713.752	362.061	42.3216	74.7259	200.614	2111.93	1331.82	851.669	2063.9	4987.25	64.3062	83.503	101.823	113.345	111.444	81.6068	89.1901	95.7109	99.3589	108.555		47.168	50.1135	78.7808	55.8787	89.5898	75.1735	74.2014	79.8167	88.1723	100.151	93.3876	97.415	94.2712
340	11.3333	4	6343	0.0678045	0.151032	0.968811		1840.76	606.276	215.525	741.283	114.888	38.2488	238.128	491.364	542.481	147.208	47.9375	153.715	176.962	1565.75	1404.03	1336.52	1900.98	4663	63.2717	82.6958	100.353	112.239	110.491	81.5185	86.9954	93.8866	98.4818	108.168		51.0624	48.5381	74.0404	54.4218	88.296	76.3752	71.2396	76.8442	88.1599	100.86	91.2131	94.4819	92.984
342	11.4	4.06667	6378	0.0718062	0.149768	0.967088		1840.14	590.797	216.198	732.001	112.995	38.0764	230.711	478.232	587.64	74.5469	26.615	111.756	150.659	1400.05	1718.8	1428.39	1802.16	4581.91	64.2977	83.0191	100.159	112.869	110.522	82.3987	87.3677	93.9716	98.8223	108.307		54.9105	49.6032	74.9596	55.0762	86.9387	77.3266	70.2589	76.3743	88.6971	102.439	90.6358	94.7852	92.2343
344	11.4667	4.13333	6920	0.0675801	0.148357	0.96803		1852.48	584.383	208.865	731.291	112.377	39.4559	225.269	473.414	630.178	30.5136	9.71802	88.8879	142.598	1406.93	1862.33	1410.02	1894.75	4410.37	64.9707	84.3148	100.274	113.093	111.145	83.054	88.2448	94.5717	98.9835	108.944		56.5282	49.6599	76.8029	54.7708	87.0919	78.2144	71.292	76.6755	89.9733	105.419	91.0424	95.9445	92.0551
346	11.5333	4.2	6752	0.0715167	0.14536	0.96654		1864.13	579.573	218.42	732.862	111.737	42.2021	217.275	457.979	631.442	42.1383	20.9649	124.577	148.465	1379.84	1845.46	1535.81	1862.6	4341.66	66.3168	85.1917	101.112	113.478	111.5	83.6916	89.3081	95.642	99.2385	109.719		57.7731	51.1165	77.2182	56.0444	89.4316	77.8578	72.4368	78.8343	90.3467	106.483	92.3464	97.3333	93.2669
348	11.6	4.26667	7184	0.0697402	0.1487	0.967237		1849.5	573.123	209.166	722.179	110.615	39.7947	226.195	468.104	564.018	72.2039	57.0746	154.2	139.59	1455.24	1673.52	1570.45	1818.36	4258.07	64.6716	85.6929	100.547	113.164	111.306	82.4186	89.4298	95.6701	98.7884	109.075		55.9156	49.7215	74.861	55.1206	87.7393	75.6236	75.0793	81.0411	89.9807	106.74	91.0483	97.9743	93.9804
350	11.6667	4.33333	4320	0.0683725	0.153415	0.966661		1702.43	513.261	199	655.174	101.547	40.3593	207.086	431.745	669.793	149.461	100.824	80.8819	126.699	1504.06	1400.51	1052.9	1756.92	4094.82	65.3868	85.1167	99.0826	110.938	109.541	81.0206	88.3389	94.969	97.9055	107.831		56.258	49.3921	77.2625	55.4481	88.5735	73.9441	75.7195	81.1753	89.0804	105.664	87.8192	97.2531	92.824
352	11.7333	4.4	4529	0.0727252	0.155393	0.966602		1595.96	473.875	201.125	610.358	94.0989	40.4661	190.802	413.033	725.255	119.906	107.876	97.9054	100.422	1369.9	1153.83	1061.87	1579.27	4097.3	66.1114	85.6462	99.3833	110.794	109.532	82.1493	88.3012	94.8248	98.5306	107.661		58.4452	50.7032	76.5315	56.2263	88.6508	75.8038	76.5745	80.9885	90.3497	104.514	88.9265	95.1542	92.3124
354	11.8	4.46667	4568	0.0745234	0.164435	0.966574		1504.85	443.295	193.874	571.866	88.133	38.6527	183.413	408.213	790.451	52.9572	65.452	111.335	97.1689	1275	1031.16	1077.13	1368.73	4051.87	66.4143	85.5186	99.7147	110.747	109.147	82.6082	88.1425	94.2835	98.4353	108.072		59.2635	50.9101	76.2814	57.4346	88.1818	76.6965	75.8213	79.2742	90.3558	105.445	90.1341	95.2675	91.9513
356	11.8667	4.53333	3582	0.0709921	0.174883	0.966999		1378	398.067	185.282	518.001	80.5736	35.9638	170.447	388.231	706.409	35.548	62.6466	67.2706	74.7777	1181.93	1001.05	972.229	1520.99	3388.12	66.7556	84.9157	97.9612	109.303	107.789	81.8493	87.3505	93.3387	96.7878	107.399		59.3354	52.6066	76.8897	55.2389	89.7076	76.402	73.9367	79.1196	89.3987	105.721	88.5599	94.1847	89.8654
358	11.9333	4.6	3726	0.0679673	0.168967	0.967119		1386.36	413.321	183.6	530.399	82.674	36.9657	167.15	389.866	583.326	39.9994	42.4493	60.2141	69.0539	1212.21	1145.13	1108.46	1497.07	3172.27	67.3054	85.444	98.5138	110.239	107.835	82.5079	88.2716	93.5007	97.054	108.003		60.9619	52.2704	75.7953	55.2342	92.2654	76.8157	74.0805	79.8542	90.3435	106.126	88.8426	95.2746	90.1856
360	12	4.66667	4006	0.0676163	0.164176	0.967293		1383.53	402.5	183.363	520.373	80.8038	37.107	170.036	391.076	416.693	71.7627	41.6416	68.8926	80.8957	1167.24	1255.92	1319.64	1470.37	2910.72	67.5279	85.8056	98.3363	110.38	108.2	82.8999	88.1257	93.491	97.3834	108.35		62.9947	51.7207	73.7997	55.2328	93.8916	76.211	74.2487	79.7951	92.0162	106.757	88.1638	94.9682	90.9512
362	12.0667	4.73333	3571	0.0660569	0.168291	0.967819		1329.38	382.367	177.764	496.072	77.0147	37.4935	165.25	387.788	346.409	73.1968	39.6468	133.574	72.4981	979.469	1381.52	1297.67	1446.26	2655.57	68.0432	85.9314	98.626	109.78	108.297	82.5734	88.0228	94.122	97.6175	108.341		63.2258	50.9585	75.4525	56.0502	94.5287	75.9845	73.7322	81.1496	91.5567	107.234	88.6467	95.6516	91.2405
364	12.1333	4.8	3552	0.0681301	0.171683	0.968231		1283.79	367.843	174.088	476.43	73.9014	37.3468	161.425	389.527	278.095	62.6739	59.6661	146.759	78.079	945.905	1253.93	1336.44	1471.42	2424.54	67.8674	85.9957	99.0242	109.913	108.393	82.6564	88.9045	93.8569	97.3607	108.414		62.4628	50.6609	74.9287	55.8267	95.4579	76.497	77.3106	79.4086	89.7323	107.03	89.4312	96.2896	92.0268
366	12.2	4.86667	4282	0.0735031	0.176521	0.967031		1248.62	346.542	170.504	457.972	70.0654	37.4102	152.156	376.981	284.456	44.6179	79.0457	124.965	84.9029	963.839	1235.69	1206.8	1382.94	2403.64	69.0888	85.8822	99.3878	110.458	107.868	82.8042	89.2242	94.3123	97.7605	108.583		62.1639	51.9345	76.6341	57.5222	97.1893	76.9442	77.3564	79.3227	89.8566	105.931	89.799	96.5046	92.3781
368	12.2667	4.93333	4011	0.0705434	0.184386	0.968429		1176.4	317.345	175.401	423.818	64.3943	36.293	147.247	365.821	311.456	92.2936	53.8547	143.668	99.8311	978.916	1141.1	998.406	1132.44	2455.4	69.7856	86.6733	99.023	110.444	107.91	83.033	89.2242	94.9754	97.8151	108.788		63.1172	52.6124	78.1188	57.5338	97.5457	77.3445	76.853	81.6348	91.8376	105.696	89.0525	96.2626	91.7159
370	12.3333	5	4401	0.0679926	0.19167	0.968608		1154.41	314.746	169.16	417.208	63.7937	34.3104	149.22	373.019	255.257	109.341	42.5705	108.956	91.7613	1016.91	1141.62	985.028	1079.38	2434.33	68.8876	86.3435	98.9504	110.177	107.422	82.4216	88.9247	94.0186	97.6957	108.72		62.4313	51.764	75.3827	57.4372	97.4226	76.1563	77.0128	81.495	91.7194	105.334	88.9403	96.3336	91.743
372	12.4	5.06667	5279	0.0787024	0.184083	0.96538		1072.98	288.096	160.163	380.422	58.1783	31.1483	148.637	369.167	227.921	113.85	30.6909	88.8072	83.6015	1071.93	1196.98	914.709	875.818	2135.48	69.3912	86.7729	98.6185	110.309	107.859	82.5645	89.2238	94.3038	98.0544	108.804		62.891	51.336	76.6489	58.9346	97.1453	75.3743	78.0443	81.3159	92.2061	106.924	89.2163	95.8165	91.3726
374	12.4667	5.13333	5304	0.079455	0.187748	0.966659		992.428	258.17	161.332	344.024	52.5501	30.4733	142.826	358.684	216.602	99.6227	12.0976	81.0281	89.28	1041.01	1153.17	819.029	900.236	1819.04	70.1096	87.4245	98.7361	109.738	107.928	82.8397	89.1353	94.6931	98.1296	109.139		62.7886	51.582	78.62	59.8232	97.7343	76.27	78.1212	82.0815	91.8167	108.833	89.7861	95.8222	91.0457
376	12.5333	5.2	4737	0.0728337	0.199726	0.967837		937.003	244.98	156.002	326.095	50.0459	29.1611	132.624	354.638	117.04	47.384	21.0706	54.8426	98.1653	903.419	931.794	882.895	1075.35	1682.86	70.991	87.9765	99.4308	110.413	108.21	84.0152	89.375	94.6136	99.0308	109.987		64.6911	53.957	77.9728	59.3656	98.9687	78.9314	78.2549	81.5085	92.3483	108.839	90.7194	95.827	91.7995
378	12.6	5.26667	5023	0.0713901	0.195312	0.968254		947.301	244.906	155.759	328.757	50.2405	30.4108	130.123	350.2	103.874	29.6629	25.5557	69.4273	96.739	847.254	932.81	945.753	1116.91	1684.51	71.1533	86.9993	99.4719	110.294	107.695	83.5287	89.5405	94.4789	98.5237	109.541		64.1709	54.5318	78.3551	59.9138	98.7952	78.5811	78.0065	80.5744	90.2826	107.552	90.3284	96.0635	91.7797
380	12.6667	5.33333	5130	0.0728156	0.195482	0.96748		932.675	230.886	156.565	316.254	47.8827	30.999	127.899	340.209	119.379	33.6936	38.1013	101.232	97.7107	774.295	964.628	936.361	986.723	1718.94	72.0618	87.0151	99.1746	110.459	108.141	83.5528	89.925	95.1817	99.083	109.109		65.0161	55.095	80.186	61.267	98.7447	78.8174	77.9526	80.7907	92.1957	105.319	89.3982	95.8607	91.9183
382	12.7333	5.4	5230	0.0658253	0.200207	0.969816		948.266	234.096	155.532	322.185	48.9026	32.2834	127.429	339.73	102.287	41.5106	49.4207	124.971	101.633	744.356	909.381	995.624	1059.56	1759.49	72.0582	87.3643	99.722	110.037	108.104	83.8641	89.2014	95.4381	99.5589	109.223		65.1454	53.6833	80.3869	61.8661	99.2094	79.9095	78.2959	81.0304	92.6133	104.973	90.2836	96.1642	92.6054
384	12.8	5.46667	5958	0.0760539	0.200159	0.966518		913.569	220.849	155.919	307.127	46.3613	31.2962	121.437	331.854	121.523	69.8386	67.3567	156.133	99.7294	685.252	829.427	938.206	988.781	1748.89	73.0452	87.9497	100.041	110.907	108.562	84.3035	90.6099	95.8271	100.12	109.644		65.8208	57.3217	79.8434	62.3417	99.8981	80.2568	79.1573	81.6511	92.9316	105.751	90.5635	97.0078	92.9339
386	12.8667	5.53333	6155	0.0712779	0.209931	0.968048		878.438	217.811	153.366	297.695	45.1998	29.5914	122.413	335.473	107.036	87.2823	39.8626	149.502	96.1478	647.292	853.94	853.872	992.11	1645.13	72.0839	87.9687	99.4092	110.49	108.067	83.8015	90.2158	95.4657	99.473	109.063		65.3165	54.7953	79.672	61.4503	99.1856	79.6577	80.2382	82.1371	92.6262	105.184	89.8846	96.6265	92.2268
388	12.9333	5.6	6059	0.0746826	0.223753	0.967206		784.091	192.502	149.145	262.671	39.829	26.3658	115.304	322.143	106.209	102.106	30.8989	140.735	95.8168	630.199	778.443	727.824	780.205	1512.14	72.9041	88.0904	99.0992	109.965	108.118	83.8322	90.271	95.8563	99.1596	109.058		65.2721	55.7342	82.0415	62.3098	99.1627	79.9245	80.7489	82.1984	92.275	105.305	89.6617	95.7292	91.6814
390	13	5.66667	6020	0.0704783	0.221913	0.967574		792.247	195.135	149.227	266.667	40.577	27.3647	114.354	323.517	98.7723	87.1082	68.3601	104.289	89.8594	616.83	798.228	719.591	854.782	1528.74	72.7007	88.2563	99.4938	109.802	107.707	83.9283	89.7787	95.5803	99.4132	109.259		65.7801	54.9118	81.48	62.0897	99.2418	80.1191	80.1932	82.0763	93.3843	105.509	89.8611	95.8807	92.0708
392	13.0667	5.73333	5758	0.0763108	0.226188	0.966544		730.61	177.798	151.055	243.386	37.0448	24.9856	109.746	317.545	110.657	79.8377	80.3529	88.4624	76.9818	581.355	738.928	666.489	702.738	1488.78	72.9622	88.0395	99.2639	109.991	107.539	84.0127	90.0186	95.2303	99.4966	109.037		66.018	56.8898	80.9106	62.3844	98.6079	80.3436	79.6271	81.4669	92.9754	105.784	89.3409	95.3275	91.8418
394	13.1333	5.8	6692	0.0779715	0.227398	0.966249		719.898	178.143	151.018	242.44	36.7379	25.5638	106.078	309.964	149.322	71.6911	86.7572	107.318	80.4374	561.111	719.512	632.278	700.57	1460	73.0963	88.5992	99.2685	109.606	107.288	84.0162	90.1139	95.7426	99.0599	108.926		65.9711	56.7595	81.8004	62.2979	98.6526	80.9149	80.1982	83.0723	92.6141	106.197	89.1219	95.6306	91.7361
396	13.2	5.86667	6934	0.0779534	0.230062	0.966282		684.657	168.332	158.771	230.391	34.7	25.3451	101.295	303.438	195.402	51.8304	90.2889	125.586	83.5031	474.445	636.915	607.56	707.293	1425.39	73.9859	88.6452	99.2485	109.8	107.357	84.5686	90.1709	95.9927	99.1248	109.18		67.5257	57.5007	83.3877	62.6994	98.8163	81.7607	79.8679	82.4855	92.2219	106.89	89.1408	95.8433	91.7066
398	13.2667	5.93333	7468	0.0718098	0.240431	0.968422		694.493	167.836	157.905	233.044	34.9528	26.6066	99.5456	305.908	243.19	29.4003	79.0233	113.913	91.4476	410.974	612.515	617.028	869.902	1412.15	74.3567	88.9935	99.0757	109.72	107.746	84.5212	90.4337	96.1882	99.2004	109.548		68.0075	57.4459	84.5299	61.9934	99.8067	81.8934	80.76	82.1689	92.2894	107.856	88.8132	95.8658	91.7923
400	13.3333	6	7328	0.0750191	0.231358	0.966655		715.52	184.243	156.092	247.885	37.439	25.9146	102.308	312.821	203.759	25.578	64.1667	131.035	98.1414	344.044	709.016	760.075	891.863	1367.34	73.5841	88.9207	99.4422	109.905	108.007	85.1599	90.4893	95.7386	98.9802	109.492		69.3634	56.0345	81.6099	61.7279	99.1847	82.3214	80.2375	81.7452	92.0633	108.236	89.3755	96.3699	91.9974
402	13.4	6.06667	7839	0.0738794	0.239424	0.967953		716.586	183.507	154.789	246.403	37.4836	25.6817	105.136	319.653	167.548	9.8845	64.7597	148.288	95.7118	336.893	699.695	863.3	903.633	1316.76	72.7958	89.0148	99.9034	109.799	107.464	84.7597	90.3008	95.1889	99.3055	109.422		68.3494	55.5607	80.242	61.1351	98.692	81.8654	80.6067	81.0276	93.1261	108.448	89.6942	97.0599	92.2885
404	13.4667	6.13333	7230	0.0709993	0.245503	0.96783		670.394	167.902	158.562	227.552	34.4522	24.7005	99.529	305.954	169.985	21.8669	76.6723	175.465	108.737	345.895	609.357	778.715	777.209	1287.12	74.5434	89.5887	100.341	110.209	107.757	85.0994	90.8248	96.2848	100.165	110.066		69.2086	57.6754	83.0276	63.1904	99.6151	81.4765	81.3034	81.9312	94.1583	109.074	90.3636	97.3022	92.7773
406	13.5333	6.2	7833	0.0712815	0.23771	0.968713		680.962	177.436	154.715	234.944	35.857	23.6661	104.743	315.822	131.841	29.795	83.7028	144.041	105.126	380.83	727.898	787.533	744.52	1238.83	72.9714	89.0629	99.632	109.771	107.213	84.2461	90.3006	95.2141	99.3832	109.506		67.5586	55.7598	80.4296	62.399	98.71	80.5537	80.5442	81.3971	93.8643	108.955	89.6376	96.2099	92.3006
408	13.6	6.26667	7298	0.0749142	0.234911	0.967611		639.737	170.506	151.365	220.674	33.9019	21.6244	104.702	317.17	89.1165	59.9508	84.571	117.528	104.187	431.928	735.87	675.047	672.265	1098.29	73.0882	89.069	99.3146	109.774	107.297	84.0018	90.4357	95.2739	99.1467	109.685		67.3497	56.0061	80.5633	61.8952	99.6266	79.5763	80.9385	81.6773	94.0271	109.126	89.4029	95.5389	92.183
410	13.6667	6.33333	7376	0.0765677	0.249521	0.966914		559.99	141.081	152.781	184.664	28.336	20.3366	99.7296	306.894	59.2834	78.1893	53.3932	91.6707	104.355	451.5	569.274	579.021	540.162	995.245	73.9772	90.1754	99.1254	109.524	107.567	84.097	90.7777	95.7694	99.4939	110.231		67.2646	56.8499	81.9417	63.0352	100.795	80.2168	82.5871	83.2705	94.6761	110.127	89.2347	95.7716	91.595
412	13.7333	6.4	6981	0.0662523	0.274172	0.970069		520.076	130.525	152.106	170.102	26.0949	18.729	96.0269	303.058	51.9824	50.4465	13.9887	92.3511	102.086	420.344	563.525	568.987	520.742	868.123	74.8124	91.0265	99.302	110.232	107.767	84.9809	91.2983	95.5989	100.388	110.874		68.0751	57.6698	81.4118	64.7682	102.137	82.3665	83.2836	83.0498	95.1079	111.325	90.3052	95.9037	91.109
414	13.8	6.46667	7304	0.0650293	0.271703	0.97037		514.525	126.691	153.911	166.389	25.4325	20.414	94.8143	301.74	91.6268	46.9098	24.6395	117.162	100.248	383.292	554.424	502.094	594.876	815.567	74.9302	91.0296	99.2639	109.719	107.344	84.6761	90.8987	95.9719	99.9601	110.78		67.2179	57.2157	83.2521	64.0135	102.952	82.9566	82.7489	83.0469	95.1586	111.237	90.225	95.626	91.3636
416	13.8667	6.53333	7953	0.0719364	0.271227	0.968562		528.002	132.331	150.767	172.483	26.4446	20.4288	95.5676	305.656	83.2374	37.5933	44.2342	122.633	87.6424	355.523	575.877	552.483	629.021	821.983	74.6654	90.8702	99.5153	109.957	107.639	84.9857	90.9359	95.9845	100.072	110.668		67.1284	57.6003	82.2905	63.6121	102.696	84.167	81.9846	82.6099	94.7915	110.798	90.1596	95.8347	91.8904
418	13.9333	6.6	8421	0.0697329	0.280978	0.968947		516.318	122.583	149.156	163.702	25.0884	20.9716	93.595	304.146	79.5883	29.0376	55.6698	98.6381	85.466	335.864	510.663	550.902	645.896	857.085	74.7712	91.2729	99.574	109.704	107.668	84.9776	90.9609	95.7589	100.498	110.795		67.2446	58.0028	82.189	63.4682	102.951	84.7594	82.452	82.2775	95.8667	111.009	89.8871	96.0543	92.1437
420	14	6.66667	8841	0.0724972	0.276666	0.966856		518.385	125.14	146.684	165.533	25.2798	21.6698	91.1122	298.321	87.8097	32.4551	74.7655	122.048	87.3995	310.588	583.039	562.971	596.043	822.194	75.9738	91.6758	100.393	110.573	107.868	85.8156	91.7351	96.5486	101.082	111.301		69.34	58.0772	83.5486	65.0927	103.811	84.9706	83.3161	82.6183	96.1637	111.31	90.6213	97.0698	92.738
422	14.0667	6.73333	8985	0.0674499	0.276518	0.968914		524.95	133.342	147.075	173.128	26.4103	20.7931	89.8125	297.678	89.6476	58.7494	68.9222	171.385	94.1717	280.94	582.727	584.585	629.942	806.355	76.034	92.3206	100.313	110.988	108.044	85.9925	92.3284	96.9443	101.082	111.352		70.0026	59.3343	83.1706	63.844	103.819	85.3089	83.8294	84.1407	96.9855	111.339	90.2296	96.9694	92.6878
424	14.1333	6.8	9370	0.0701852	0.28216	0.968411		482.608	113.023	146.298	151.172	22.9852	20.593	86.2275	289.369	119.362	90.217	76.4442	177.859	88.3199	278.872	466.767	431.559	527.785	853.029	76.5627	92.6757	100.735	110.646	107.862	85.9921	92.1946	97.3727	101.409	111.513		70.4313	59.6673	84.1819	64.7457	103.787	85.143	84.9458	84.7188	96.932	111.639	90.3514	97.4705	93.5573
426	14.2	6.86667	10188	0.072262	0.28016	0.966868		475.807	109.805	151.823	149.568	22.5088	20.9915	83.1263	281.64	183.402	91.6468	70.8094	147.804	91.7096	287.362	453.964	331.993	504.926	912.351	76.8831	92.8151	100.883	110.432	107.846	85.9734	92.604	97.6073	101.316	111.358		69.7426	60.541	85.3652	65.2029	103.564	85.7958	84.7664	85.1069	97.2563	111.15	90.4675	97.9367	93.8551
428	14.2667	6.93333	10164	0.0768065	0.26932	0.965805		463.362	114.271	155.54	151.522	22.727	20.7173	79.9873	279.988	155.798	77.9497	50.0756	134.165	91.7596	291.171	459.815	361.504	419.584	958.303	76.7596	92.6865	101.214	110.865	107.896	86.8129	93.2066	97.0557	100.954	111.391		70.7646	61.1423	83.7613	64.775	103.355	86.9127	85.1871	84.1156	96.2132	111.004	91.2029	98.4588	93.7963
430	14.3333	7	11360	0.0773673	0.279072	0.966573		445.012	103.629	152.818	140.8	21.0725	20.5279	78.2974	274	185.389	87.5058	41.6698	128.895	101.283	271.048	400.294	308.48	397.638	989.393	77.3305	93.3638	101.263	110.725	108.152	87.0761	92.9923	97.7196	101.535	111.511		70.8122	61.0109	85.6605	65.7741	103.395	87.8168	85.9729	84.9298	96.9374	111.162	91.3674	98.5537	93.8579
432	14.4	7.06667	11228	0.0720558	0.281613	0.967374		446.007	100.877	152.363	140.33	20.7751	21.636	73.8597	267.826	144.215	81.3114	26.1284	126.798	104.846	244.215	395.207	363.133	446.586	968.377	77.9512	93.5831	101.751	111.11	108.219	88.0449	93.3169	97.5197	101.797	111.935		72.7254	62.1078	84.3656	66.5036	104.054	89.0975	85.9938	84.8438	96.6718	111.309	92.1714	99.1505	94.1833
434	14.4667	7.13333	11645	0.0760358	0.279575	0.967079		435.899	100.74	156.241	139.957	20.6017	21.0457	71.1812	263.987	166.677	63.8327	16.6868	99.2437	104.992	204.812	353.317	360.921	509.499	976.627	78.513	93.6284	101.415	111.394	108.538	88.3629	93.6946	97.7882	101.863	111.78		73.5626	62.9431	86.1291	66.3778	103.552	89.5786	86.0916	84.4498	96.6729	111.349	92.3406	98.8801	93.5405
436	14.5333	7.2	11829	0.0723634	0.290807	0.967714		462.227	115.84	155.812	154.402	22.9728	20.425	75.4545	273.451	172.903	50.6462	3.26522	117.66	119.041	168.595	369.625	447.51	592.114	1016.43	77.7503	93.7442	101.522	111.196	109.175	88.7956	93.3642	97.7625	101.61	111.855		74.4908	61.427	84.9351	64.6796	103.219	90.0539	86.0889	84.6902	96.7594	111.128	92.5992	98.973	93.3644
438	14.6	7.26667	12366	0.0719943	0.30475	0.968193		478.146	117.219	153.994	157.821	23.4901	21.7639	74.6668	275.304	175.581	25.9524	13.1508	125.327	113.322	163.612	323.485	508.477	711.131	1000.55	77.624	93.7537	101.679	111.033	108.916	88.4522	93.7029	97.3042	101.531	112.016		74.5272	62.995	83.9655	63.5111	103.121	89.9907	86.5183	84.0579	96.5391	111.663	92.2102	99.0103	93.695
440	14.6667	7.33333	11913	0.0728048	0.311198	0.968851		492.697	121.914	147.892	161.149	24.259	21.8276	78.9384	284.159	158.883	22.1731	40.7051	142.455	95.986	173.342	410.739	505.512	723.699	971.504	77.4149	93.9705	102.329	111.49	108.784	88.436	93.7426	97.5039	101.964	112.343		74.6552	62.2842	83.6697	63.085	103.38	89.7696	86.5612	84.1471	97.0516	112.323	92.2378	99.3929	94.5325
442	14.7333	7.4	12834	0.0713141	0.309323	0.969485		483.377	121.82	146.8	158.486	23.8253	21.5597	79.4697	280.46	120.658	41.9097	56.019	155.075	100.731	192.746	430.145	541.293	570.849	961.571	77.4791	94.6352	102.398	111.57	109.155	88.5967	93.8774	97.9917	102.334	112.437		74.4259	61.6956	83.0995	64.9592	103.216	89.828	86.7195	85.3052	98.2478	113.075	92.1129	99.3234	94.8157
444	14.8	7.46667	12763	0.0697691	0.309935	0.969106		482.008	115.478	137.341	151.775	22.8526	22.6083	79.5909	280.794	121.678	79.0966	88.1481	154.759	110.27	214.218	472.328	456.568	547.6	937.84	78.614	95.3981	103.377	112.024	109.735	89.2264	94.2953	99.0202	103.055	113.552		75.3618	61.238	85.4214	65.7191	105.33	89.9575	87.4917	86.3096	99.2027	114.029	93.095	100.138	96.0871
446	14.8667	7.53333	13212	0.0685751	0.319077	0.968935		457.152	102.752	138.124	138.615	20.7331	21.6542	78.2676	278.152	116.724	76.3848	77.2059	134.95	111.596	230.118	440.703	393.902	521.795	900.154	79.1807	95.3009	102.963	111.953	109.775	88.764	94.276	99.0588	103.157	113.917		74.6986	62.3509	86.5126	66.2047	106.137	89.4747	87.2025	86.4551	99.1377	114.235	92.4073	99.7773	95.5353
448	14.9333	7.6	12825	0.0738034	0.317232	0.968018		421.536	97.392	136.146	126.871	19.0802	20.5573	78.5329	282.814	86.8085	75.8469	67.3912	102.017	94.8799	249.407	459.258	372.234	431.92	793.687	79.2362	95.4372	102.813	112.47	109.641	88.9596	94.6399	98.6358	102.98	114.383		74.7999	61.945	86.0104	66.0275	107.398	89.4815	87.4694	86.015	99.3567	114.863	92.3283	99.944	94.7375
450	15	7.66667	12752	0.0714841	0.31364	0.96829		430.586	107.904	135.306	135.626	20.5754	20.3833	79.8371	287.905	84.1535	66.7225	59.7595	84.6161	106.425	252.153	436.435	413.224	497.701	764.371	78.8314	95.94	102.849	112.066	109.954	89.1949	94.0863	98.6604	103.014	114.685		74.6986	60.3643	84.9163	66.0802	108.098	90.2598	88.1758	86.2531	99.38	115.631	92.466	99.7268	94.8841
452	15.0667	7.73333	12854	0.0710138	0.325172	0.968325		423.507	102.607	133.94	131.011	19.7988	20.7252	77.731	287.345	56.038	49.6796	68.5166	93.0794	112.156	237.326	374.2	478.897	519.947	731.309	79.3456	95.8	103.235	112.259	110.165	89.4631	94.3382	98.6245	103.362	115.018		74.9886	61.7498	84.4626	66.2735	109.254	90.7343	87.9917	85.7172	99.1603	115.397	92.9983	99.7031	95.1991
454	15.1333	7.8	12321	0.0748707	0.310165	0.966698		455.551	109.096	133.065	142.013	21.2555	21.8037	76.0281	283.963	71.9809	41.8261	79.6039	97.9303	109.609	221.502	483.391	510.531	601.828	724.113	80.325	96.3064	103.533	113.146	111.011	90.1362	95.802	98.9847	103.874	115.525		75.8645	64.4753	85.0314	66.3624	109.891	91.5897	88.4541	85.7459	99.9467	115.796	93.4187	100.008	95.394
456	15.2	7.86667	12420	0.0757825	0.29928	0.966567		448.599	104.035	133.221	137.173	20.3909	22.9857	74.1046	278.317	82.606	56.5338	109.617	127.202	109.394	236.976	459.164	474.72	504.992	754.504	80.6073	95.8419	103.464	112.821	110.611	89.7676	95.5308	99.3204	103.567	115.16		75.7644	64.3994	86.686	66.7327	109.454	90.8397	87.7478	85.6597	99.6064	115.356	93.1696	99.9786	95.6136
458	15.2667	7.93333	12107	0.0743714	0.289249	0.966492		472.178	115.197	128.824	146.476	22.1052	22.6744	82.4705	294.743	84.7402	87.4929	122.466	148.339	100.079	273.725	570.723	454.431	510.87	680.197	79.582	95.655	103.244	113.121	110.433	89.2504	94.6938	99.4242	103.484	115.183		74.8693	61.0907	85.6589	66.1983	110.093	89.7183	87.3722	86.7284	99.2625	115.194	92.5203	99.918	95.8326
460	15.3333	8	12616	0.0793645	0.295691	0.965867		449.601	105.577	126.045	135.976	20.4538	22.2746	78.6364	287.804	62.2405	90.6976	91.4994	135.84	88.4523	278.415	587.064	432.599	484.847	623.955	80.3826	95.8918	103.565	113.641	110.524	89.6104	95.566	99.4858	103.933	115.409		75.4381	63.6308	85.2475	66.6417	110.955	90.0694	87.3206	86.7235	100.036	115.31	92.9566	100.321	96.4307
462	15.4	8.06667	12300	0.0841224	0.306497	0.964144		433.465	103.069	128.188	130.914	19.7632	21.234	79.8817	287.964	74.3639	84.2107	63.4952	133.517	87.3396	278.341	589.566	391.022	446.687	600.05	80.7824	96.8409	104	113.621	111.573	90.0916	96.0693	100.47	104.307	115.88		75.1927	62.9376	87.2997	67.1867	111.295	91.0326	88.2566	87.7331	100.924	116.258	93.2929	101.256	97.091
464	15.4667	8.13333	13008	0.0730327	0.321513	0.967321		399.762	96.3769	133.068	121.253	18.2736	20.3491	76.2735	280.081	63.4028	55.5146	36.021	110.46	94.2049	269.532	495.557	381.841	392.395	621.454	80.5618	96.3106	103.967	113.116	111.13	90.0994	95.7304	100.002	103.953	115.301		75.3965	63.0266	86.7239	67.603	110.059	90.7822	88.2965	87.0245	99.9581	115.492	93.7975	101.291	96.6435
466	15.5333	8.2	13045	0.075996	0.340081	0.967178		383.835	88.2776	130.312	112.681	17.0226	20.0756	75.6618	282.775	80.3077	42.5323	28.0681	96.3625	91.2122	252.298	421.652	330.365	406.703	679.608	80.5212	96.1993	103.717	113.229	111.09	90.1229	95.3995	99.6556	104.084	115.495		75.2305	63.079	87.0597	67.3244	109.912	91.0181	88.4043	86.7001	99.5364	115.337	93.8242	100.921	95.8261
468	15.6	8.26667	12738	0.0691106	0.331143	0.968691		401.355	91.0767	133.299	119.986	17.7994	21.3112	72.3316	274.926	121.852	31.6702	33.9591	115.993	91.8167	228.484	477.244	319.525	430.789	728.954	81.4208	95.8223	103.902	113.379	110.621	90.1063	95.5766	99.8015	104.258	115.404		75.8661	63.51	88.7295	68.6863	110.312	90.8932	88.0549	85.8539	99.4237	114.886	94.0592	100.821	96.3012
470	15.6667	8.33333	12335	0.0756306	0.314302	0.967179		411.946	98.1689	136.51	127.367	18.8655	21.222	72.3448	275.109	101.154	36.0322	47.8146	126.361	95.4511	194.203	491.415	359.367	442.694	762.723	81.2267	95.8847	104.039	113.852	110.707	90.5293	95.9137	99.7317	104.07	115.465		77.1827	63.8486	86.3318	68.5912	110.179	91.15	88.1991	86.5322	98.9129	114.629	94.0069	100.737	96.5746
472	15.7333	8.4	12817	0.0720811	0.337449	0.967352		402.369	94.3924	137.274	123.779	18.3295	21.8194	69.1967	273.863	96.7023	27.0318	47.1608	95.7485	97.9517	193.218	353.004	383.821	508.384	805.742	81.316	96.1311	103.891	113.253	110.886	90.5743	95.7254	99.6562	103.847	115.673		77.8078	65.0816	86.5763	66.7402	110.374	91.5725	88.3605	86.6217	99.2167	114.884	93.6591	100.685	96.2975
474	15.8	8.46667	12573	0.0737925	0.341504	0.96695		386.79	85.3705	140.077	115.266	16.764	22.993	64.5811	262.987	99.8987	33.1007	51.1844	103.243	94.3714	177.801	349.118	357.425	462.674	791.244	82.5003	96.8251	103.971	113.528	111.266	91.0274	96.6388	99.9866	104.394	116.044		78.7714	67.2616	86.8105	68.2313	111.427	92.1762	88.9527	87.7185	99.7704	115.508	93.5887	100.905	96.2274
476	15.8667	8.53333	11984	0.0722331	0.318825	0.96719		423.53	96.3992	137.01	128.229	18.7802	23.74	69.2139	269.8	140.96	30.4862	68.7913	120.885	98.601	182.509	485.289	342.155	452.786	860.304	81.9729	96.4187	104.097	113.761	110.968	90.8282	96.2691	100.153	104.346	115.621		78.5318	65.199	88.3952	67.8293	109.909	91.9154	88.3928	86.5699	99.806	115.409	93.4658	100.863	96.7364
478	15.9333	8.6	12173	0.0760647	0.322297	0.965878		397.082	85.6793	139.185	116.599	16.9713	23.2204	66.0169	261.901	155.107	45.2159	78.6679	128.864	107.552	172.357	328.774	306.015	472.753	833.577	82.5237	96.8653	104.11	113.562	111.227	90.9281	96.337	100.542	104.56	115.919		78.7196	67.2152	88.0501	68.1605	110.473	91.8751	89.1236	87.7399	100.068	115.52	93.4949	100.628	97.0284
480	16	8.66667	11830	0.0761009	0.327462	0.966312		406.117	92.0609	132.202	120.69	17.8982	23.0495	69.6875	271.043	139.068	40.7862	82.8835	109.629	111.363	168.134	419.019	320.049	487.276	798.08	82.0549	97.0474	104.35	113.641	111.088	91.0686	95.8839	100.383	104.756	116.09		79.3903	64.4301	87.7651	67.9651	110.724	91.8626	88.9965	87.7199	100.787	115.871	93.8884	100.914	96.9901
482	16.0667	8.73333	12499	0.0742484	0.323628	0.966858		399.495	89.4356	133.052	117.301	17.4292	22.9436	69.9387	273.805	118.295	44.6495	85.793	95.5228	115.196	179.535	405.611	349.975	515.205	709.857	82.6397	97.2244	104.827	114.181	111.464	91.5328	96.3634	100.493	105.112	116.835		79.9084	65.1056	87.3192	68.2195	112.646	92.0749	89.2652	87.4267	101.192	116.163	94.5503	101.444	97.3374
484	16.1333	8.8	11998	0.0762529	0.317979	0.965908		378.142	90.4034	135.708	114.874	17.1402	20.7162	69.1659	272.729	65.1017	66.9184	74.5832	105.729	114.564	200.594	349.728	399.253	446.101	641.426	82.2757	97.1792	104.614	113.946	111.401	91.4574	96.2752	100.198	104.791	116.694		79.8587	65.4173	85.8829	68.0471	112.172	91.7441	89.1823	87.8788	100.781	116.31	94.3129	101.372	96.9496
486	16.2	8.86667	11620	0.0769331	0.321651	0.96557		365.232	91.0817	138.288	113.704	17.0268	19.2984	68.1304	270.855	99.0748	96.8957	56.4366	105.64	117.113	216.002	320.78	329.054	479.102	579.988	82.7951	98.0331	104.677	114.288	111.827	91.8413	96.7976	100.66	105.066	117.255		79.7789	66.1326	87.2276	67.9346	112.902	92.2361	90.5812	88.5926	101.821	116.934	94.466	101.519	97.0186
488	16.2667	8.93333	11841	0.0787639	0.338537	0.965173		327.841	80.2486	138.399	100.303	15.0031	17.5694	64.7623	263.637	70.3694	86.6725	32.712	90.6048	112.807	211.86	276.07	307.344	423.417	514.364	82.9383	97.6226	104.537	113.916	111.521	91.4987	97.0232	100.31	104.877	116.826		79.5708	67.8693	86.8309	67.899	112.522	91.767	90.0681	88.2871	101.51	116.481	94.4055	101.554	96.8735
490	16.3333	9	12089	0.0761697	0.324168	0.965233		328.945	88.3101	142.496	106.313	15.9019	16.9396	65.4663	262.435	42.7987	73.9697	21.8489	111.905	108.707	196.223	345.591	375.603	355.602	497.263	82.9319	97.6565	104.343	114.152	111.719	91.7751	97.0804	100.574	104.893	116.48		80.1563	66.724	86.8158	68.8328	112.131	91.7636	89.7771	88.6832	101.679	116.38	94.6089	101.257	96.416
492	16.4	9.06667	11605	0.0789882	0.334397	0.965475		332.827	91.7694	131.081	108.444	16.4776	16.1859	66.5975	266.416	34.5366	52.0031	23.1843	107.989	114.768	164.752	381.068	410.204	378.985	480.729	81.99	97.4053	104.394	113.423	111.32	91.5119	96.3677	99.9406	104.548	116.164		80.2913	65.3896	84.6754	68.1337	111.46	91.7682	89.4068	88.4664	101.351	116.034	94.8433	101.441	96.6624
494	16.4667	9.13333	12009	0.0791112	0.363688	0.96591		294.77	76.6106	129.872	90.8436	13.8693	15.077	64.7923	263.258	58.5593	44.5154	28.2066	106.805	119.091	147.413	302.422	309.637	337.881	447.163	82.3644	96.8578	104.2	113.322	110.809	90.9838	96.0651	99.907	104.632	115.965		79.4976	65.8107	86.7385	68.4861	111.289	91.3314	89.102	87.0932	100.994	115.769	94.2439	101.63	96.5236
496	16.5333	9.2	11965	0.07719	0.329762	0.965748		304.317	81.5207	133.782	95.7645	14.5403	15.6786	65.1567	260.533	57.5586	58.3292	55.3877	127.065	117.038	154.647	366	303.761	302.395	434.405	83.2316	97.6817	104.93	114.258	111.135	91.3671	96.9163	101.21	105.371	116.372		79.6644	66.3156	88.4158	69.9751	111.787	91.6385	89.4135	89.0891	101.57	116.698	94.8651	101.664	97.4882
498	16.6	9.26667	11943	0.0744945	0.321973	0.966446		325.752	96.5998	132.122	108.937	16.7614	15.7182	69.1876	275.605	48.0327	52.4509	62.5781	147.747	117.754	126.732	404.55	352.329	370.68	441.506	82.4293	98.0408	105.248	114.371	111.963	92.0165	97.0532	100.705	105.225	117.052		80.7859	65.1	85.4472	68.3486	112.465	92.3925	89.6603	88.8008	101.792	117.558	95.0493	102.025	97.8865
500	16.6667	9.33333	10678	0.0720848	0.324093	0.967974		315.06	86.7913	131.286	100.957	15.4077	16.161	65.0528	263.871	119.44	67.7232	85.2526	135.882	113.436	130.877	335.522	230.241	395.629	454.855	83.4266	98.0687	105.408	113.837	111.784	91.7827	97.0937	101.403	105.193	117.052		80.7474	66.3964	89.6667	68.3362	111.986	92.4053	90.0419	88.6565	101.936	117.304	94.6272	102.55	98.1208
502	16.7333	9.4	10985	0.0723453	0.320709	0.966849		311.488	88.2292	133.391	101.031	15.439	15.594	66.2627	265.194	81.2933	65.2625	99.4587	134.013	106.565	126.776	388.165	259.786	327.591	436.138	83.5952	98.2655	105.361	114.738	112.103	92.0022	97.6821	101.423	105.722	117.234		81.4709	66.0715	88.4452	70.0149	111.974	92.1676	90.8287	88.7406	102.226	117.365	94.2257	102.523	98.2247
504	16.8	9.46667	10360	0.0748816	0.322353	0.966612		293.682	82.3487	137.729	94.8456	14.4404	15.1187	63.0802	258.45	55.0753	53.509	102.279	133.107	113.725	108.262	290.34	294.237	363.669	394.905	83.6185	98.5002	105.44	114.563	111.613	91.8389	97.9398	101.363	105.596	116.996		81.0703	68.3676	87.6196	69.2982	111.737	92.5154	90.6768	89.93	102.311	117.068	94.4223	102.278	98.0538
506	16.8667	9.53333	11339	0.0802727	0.320983	0.965279		278.856	83.9651	137.633	93.4888	14.3987	13.2421	64.7033	263.598	43.6866	38.0717	104.611	150.199	122.323	93.7377	282.69	306.043	322.688	377.796	83.0335	98.1732	105.591	114.297	111.282	91.7642	97.2338	101.08	105.31	116.988		80.8909	66.8193	86.6619	68.8874	111.908	92.0469	90.3676	89.6431	102.087	116.721	94.7528	102.192	97.8205
508	16.9333	9.6	10653	0.0793356	0.314814	0.965213		271.859	81.9289	137.173	91.7543	14.1155	12.0761	64.529	265.306	32.9819	26.2345	88.8043	125.852	104.489	104.819	325.261	293.232	279.52	398.609	83.2178	97.9505	105.537	114.592	111.72	91.7818	97.721	100.841	105.557	117.116		80.645	66.9892	87.0139	69.8476	111.593	92.174	90.2073	88.4576	101.919	116.994	94.6616	102.151	98.0856
510	17	9.66667	10606	0.0748816	0.312847	0.965895		267.532	87.3471	136.481	94.3722	14.5892	11.6865	64.9844	265.757	58.6765	24.5557	67.2653	129.101	101.854	102.439	402.428	262.601	249.735	373.316	83.68	98.412	105.511	114.925	112.168	92.2735	97.6756	101.49	105.935	117.322		81.3285	65.5214	88.6373	70.7299	112.183	92.5458	90.3177	88.8169	102.663	117.716	94.7103	102.533	98.1711
512	17.0667	9.73333	9603	0.0769403	0.308701	0.966129		273.207	85.5769	134.539	93.9909	14.4503	12.4612	63.3266	260.365	88.2463	34.4536	51.0105	135.687	101.857	96.293	410.09	244.747	315.441	330.383	83.814	98.9428	105.505	114.874	111.915	92.4592	97.8686	101.745	105.82	117.157		81.7471	66.4864	88.8331	69.7432	112.26	92.9694	91.1752	89.9429	102.75	117.877	95.2339	102.513	98.1993
514	17.1333	9.8	10559	0.0752108	0.333083	0.966718		272.431	81.6357	130.426	91.0752	14.066	12.4054	63.3873	262.776	115.316	35.0873	45.371	131.586	110.099	80.9629	364.863	224.473	377.249	331.986	84.2781	98.9402	105.745	115.039	112.134	92.7215	97.6423	102.012	106.196	117.564		82.6154	66.4435	89.9188	69.5961	112.817	93.0147	91.0653	89.6964	102.72	118.205	95.5168	102.839	98.4322
516	17.2	9.86667	10558	0.0766907	0.322896	0.966053		259.545	79.9944	130.536	87.6955	13.6318	11.3232	63.1285	263.716	66.3095	43.9528	39.1884	129.062	110.878	89.3418	332.318	275.636	350.123	272.041	83.9014	99.1784	105.893	115.024	112.008	92.5311	98.1891	101.623	106.029	117.632		81.2857	67.2712	88.3853	69.4379	113.127	93.3974	91.5174	89.5621	102.899	118.516	95.8014	103.133	98.4574
518	17.2667	9.93333	9922	0.0744474	0.318394	0.965575		244.497	86.3226	135.297	91.1055	14.1641	10.0818	59.3346	258.697	65.9281	50.1212	35.968	120.13	117.204	82.9529	278.102	274.962	340.803	253.366	84.4072	99.3002	106.48	115.246	112.488	92.9493	99.0541	101.937	106.204	117.777		81.7124	69.4014	88.7013	69.5879	112.633	93.642	91.5596	89.4552	103.07	118.774	96.5515	103.627	98.9641
520	17.3333	10	10630	0.0761769	0.332282	0.966005		222.561	69.4726	132.013	74.9393	11.6677	10.1053	58.6492	253.233	57.7193	56.2255	35.6998	117.388	114.722	79.5912	256.367	238.954	268.55	264.923	84.7861	99.1442	106.129	114.648	111.903	92.5338	97.9738	101.886	106.514	117.703		81.8495	68.2953	89.8915	70.9998	112.894	92.9271	91.4898	89.3033	103.47	118.531	96.1682	103.101	98.6475
522	17.4	10.0667	10408	0.0758657	0.330925	0.965903		226.787	77.0879	135.183	80.1656	12.5636	9.86884	61.4936	259.086	58.4122	62.8712	35.7798	122.841	109.763	80.9291	312.59	222.748	256.165	264.115	84.1503	99.2166	105.908	115.019	111.875	92.5623	97.9229	101.743	106.48	117.461		82.0006	66.9715	88.737	70.3955	112.647	92.6453	91.2567	90.0333	104.065	118.083	96.0533	102.751	98.675
524	17.4667	10.1333	9972	0.0738106	0.321262	0.966492		220.757	76.8274	135.967	79.1779	12.3554	9.82531	59.5607	253.845	41.6188	62.2929	33.6675	124.87	103.386	78.6726	339.942	248.875	233.851	232.088	84.0839	99.1574	105.698	114.854	111.73	92.5436	98.2071	101.289	106.263	117.221		81.7818	68.0793	86.9753	70.8183	112.765	93.0771	91.1315	89.6938	104.065	117.82	95.7353	102.777	98.597
526	17.5333	10.2	10245	0.0746898	0.328966	0.966219		198.317	68.7087	138.519	70.1324	10.9741	9.228	57.9579	250.229	92.622	50.169	34.2947	128.511	106.848	70.4434	261.803	162.246	229.397	224.044	84.9051	99.0947	105.855	114.681	111.768	92.5393	97.9828	102.152	106.212	117.417		81.7956	68.1533	90.5332	70.7169	113.326	92.8228	90.9688	89.9398	103.802	117.94	95.936	103.168	98.662
528	17.6	10.2667	9992	0.075323	0.333226	0.965933		200.021	70.073	131.942	71.1313	11.2465	8.80011	58.5281	253.918	53.9126	37.27	26.2259	102.603	108.676	65.7731	261.98	229.409	228.9	219.973	84.2949	99.279	106.002	114.254	111.888	92.6385	97.678	101.482	106.271	117.649		81.8517	67.0852	88.1313	71.092	113.314	93.3672	91.7191	89.6935	103.475	118.141	96.063	103.418	98.439
530	17.6667	10.3333	9791	0.0743931	0.333162	0.96565		179.9	66.2337	135.193	66.6909	10.4892	7.86922	54.6728	249.199	41.0406	24.4203	26.9604	98.3705	109.045	58.4265	184.337	224.405	209.87	224.245	84.9502	99.1215	106.589	114.592	111.865	92.9076	98.3572	101.494	106.47	117.889		81.8413	69.2404	89.1606	71.5576	112.951	93.7516	91.9298	88.5521	102.858	118.516	96.966	103.653	98.704
532	17.7333	10.4	10215	0.0797625	0.316574	0.964329		179.245	67.8197	137.004	67.0904	10.5885	7.6898	55.9152	250.349	55.2061	18.48	51.2199	128.241	116.745	40.9101	187.052	206.78	209.552	202.07	84.9184	98.9587	106.236	114.622	111.711	92.4577	98.1323	101.949	106.193	117.713		81.346	69.2382	89.9169	71.0194	113.072	93.1031	91.5252	89.4358	102.675	118.054	96.3477	103.007	98.4767
534	17.8	10.4667	10654	0.0781235	0.316704	0.96406		191.893	69.1433	134.877	69.5277	10.9996	7.70642	58.6214	254.92	86.6185	19.9047	74.845	139.819	114.169	30.7104	252.786	194.216	229.448	173.354	85.2306	99.2407	106.373	115.004	112.018	92.5937	98.0079	102.295	106.785	118.185		82.1388	68.0164	89.8814	71.908	114.208	93.0567	91.4445	90.2917	103.132	118.278	95.8477	103.109	98.7543
536	17.8667	10.5333	10254	0.080298	0.323426	0.964915		197.864	72.1833	134.25	72.6696	11.5284	7.5184	59.3261	259.332	80.0854	30.9561	88.182	127.537	107.784	27.7713	243.589	247.079	264.001	156.686	84.9767	99.5256	106.38	114.805	112.151	92.7035	98.0678	101.888	106.716	118.463		82.6329	68.2635	88.565	70.6923	114.73	93.2462	91.8161	89.7512	103.901	118.914	95.622	103.088	98.8629
538	17.9333	10.6	10237	0.0755835	0.312661	0.965416		193.814	78.5958	140.464	77.2129	12.114	7.72704	56.9292	253.152	84.0732	35.4492	92.2183	149.454	107.028	31.4701	247.586	233.416	248.31	137.618	85.7113	99.9038	106.672	115.26	112.485	93.2435	98.8824	102.47	106.787	118.648		83.3665	69.0677	89.0975	71.4868	115.538	93.6445	92.029	90.6945	104.103	119.047	95.8976	103.379	99.2951
540	18	10.6667	14075	0.0757319	0.394006	0.967379		176.602	64.1596	125.632	64.6139	10.2567	8.46389	51.4193	240.738	45.5141	42.4853	81.7362	144.477	104.964	33.4725	174.05	198.543	212.92	179.008	83.6186	97.9733	103.845	112.242	109.795	90.7654	96.8777	99.6289	104.316	115.886		81.0186	68.7571	87.5119	69.0686	111.737	92.1386	90.6715	88.1232	101.772	117.161	92.8957	100.941	96.1078
542	18.0667	10.7333	14003	0.0738034	0.401026	0.96815		174.195	67.1868	127.369	66.9631	10.6334	7.4853	52.3924	243.29	44.4431	48.0888	76.4387	148.078	116.049	26.3452	147.867	206.388	210.355	188.293	83.0302	97.2629	103.752	112.007	109.128	90.2405	96.1059	99.5156	103.838	115.48		80.4258	67.674	87.3571	68.7141	110.98	91.2308	89.8829	87.7632	100.931	116.506	92.9988	100.909	96.2122
544	18.1333	10.8	13647	0.0745813	0.374237	0.966502		190.925	81.3343	124.474	79.1492	12.652	7.2055	54.3609	251.012	68.0043	53.5032	74.4541	149.986	121.004	20.7442	240.792	212.226	234.785	173.205	82.5326	97.0262	103.832	112.292	109.376	90.3526	96.3621	99.421	103.483	115.44		80.6505	66.5615	86.5308	67.7665	111.154	90.9597	90.0223	87.2357	100.345	116.568	93.2184	100.853	96.5156
546	18.2	10.8667	12364	0.079701	0.319849	0.96411		191.837	76.4139	121.757	75.2194	12.1964	7.73969	55.6291	251.524	38.5108	61.0982	77.3335	159.753	118.617	16.9865	246.223	260.788	196.392	192.043	80.2701	95.4259	101.262	110.122	107.547	88.5984	94.2868	96.8115	101.587	113.344		79.3328	64.5987	83.081	65.6131	108.725	89.3914	87.9753	85.4537	99.2161	115.093	90.8106	98.3023	93.2262
548	18.2667	10.9333	11401	0.0745487	0.34241	0.967067		164.739	65.0955	120.289	63.7566	10.3143	7.21919	50.7344	238.932	41.9666	64.8471	75.0545	143.09	113.738	12.2413	182.606	174.636	171.581	202.308	81.1592	95.9148	101.31	109.837	107.369	88.7166	94.2854	97.238	102.043	113.307		80.0408	65.4715	85.086	66.8888	108.309	89.6525	88.5615	86.4694	99.548	115.343	90.7073	98.4049	93.2434
550	18.3333	11	12700	0.0778847	0.329963	0.964879		156.536	59.9453	119.31	58.8889	9.52813	6.98391	49.8868	237.962	31.6753	66.2022	63.0478	141.003	112.624	11.3707	215.433	183.318	140.166	178.141	81.7307	95.3746	101.212	110.693	107.184	88.8132	94.7689	96.9011	102.311	113.4		80.4417	66.3672	84.9335	68.0984	108.813	89.2017	88.0965	85.1203	99.4223	115.032	90.9816	98.4342	92.9575
552	18.4	11.0667	12686	0.0857361	0.325765	0.963195		165.943	62.2909	117.964	62.2582	10.053	6.86222	51.4159	239.823	33.4914	66.3068	48.8378	143.887	115.839	18.7804	234.011	189.621	152.376	182.791	81.1202	95.5781	101.206	110.21	107.223	88.6484	94.5491	96.963	101.929	113.247		79.179	65.5355	84.7542	67.3536	108.779	89.5096	87.9921	85.3761	99.7812	115.232	90.9978	98.5687	93.1841
554	18.4667	11.1333	13669	0.0863005	0.332328	0.96323		154.131	62.3276	117.765	61.0816	9.88693	6.11404	49.984	238.558	39.2916	64.7984	42.009	151.331	121.299	18.7634	183.814	180.574	138.294	165.562	81.7275	95.5702	102.008	110.438	107.446	88.8145	94.9389	97.6905	102.176	113.569		79.0374	65.5755	86.4974	68.2712	109.256	89.422	88.157	85.3564	99.6387	115.277	92.0541	99.5332	93.9896
556	18.5333	11.2	12090	0.0802039	0.320779	0.964064		157.163	61.0589	109.93	60.0337	9.8933	6.40457	49.2207	237.304	92.5964	51.71	43.542	134.631	109.57	12.6682	236.97	137.043	195.809	121.19	81.5324	95.4079	101.848	110.019	106.968	88.9133	94.558	97.1885	101.819	113.297		79.8655	64.8678	86.1448	67.0986	109.685	89.5377	88.5992	85.3985	99.042	114.462	92.0398	99.6704	93.6459
558	18.6	11.2667	12497	0.0831998	0.320135	0.963069		160.981	63.6003	113.975	63.002	10.2119	6.8195	48.3454	236.953	66.9679	48.3152	47.731	154.833	106.918	18.245	200.106	186.595	219.083	109.647	81.529	95.299	101.368	110.577	106.886	88.804	95.0324	96.9225	101.736	113.165		79.2982	66.5514	84.9909	66.8162	109.988	89.4237	88.737	85.1083	98.9046	114.321	91.4243	99.1241	93.291
560	18.6667	11.3333	12025	0.0805947	0.319681	0.963908		162.196	64.4895	117.703	63.4062	10.2598	7.31153	48.5406	234.641	55.0636	54.3062	54.1284	164.817	111.162	21.6511	200.058	196.822	199.736	110.513	81.8199	96.1713	101.637	110.605	107.54	89.3447	95.3752	97.337	102.127	113.589		79.7151	66.7748	84.5997	67.3407	110.669	90.3067	89.5263	86.3425	99.8308	114.85	91.5602	99.3092	93.6546
562	18.7333	11.4	12428	0.0830623	0.333991	0.963543		143.676	53.8457	114.659	53.28	8.64917	6.73301	46.1683	231.782	59.3816	46.9124	51.0648	149.722	108.646	16.9832	137.284	184.829	182.48	102.49	82.2738	95.3615	101.292	110.205	106.994	88.8341	94.7422	97.1045	101.992	113.454		79.815	67.8549	85.748	67.1739	110.777	89.6004	88.5987	85.1951	99.0886	114.325	91.2726	98.8979	93.3074
564	18.8	11.4667	11792	0.0798602	0.327925	0.963676		137.345	51.8498	115.587	50.8972	8.26763	6.57884	46.2026	229.58	60.9697	47.0982	44.9634	133.91	103.378	22.942	152.155	124.451	157.071	105.175	82.1071	95.7755	101.165	109.877	107.233	88.7877	94.8356	97.4502	101.804	113.28		79.3481	67.1249	86.6853	67.081	110.296	89.8064	89.0906	86.3475	99.2895	114.343	91.294	98.8889	93.3118
566	18.8667	11.5333	12544	0.0784093	0.322907	0.963609		146.072	66.7338	115.935	62.5504	10.2833	5.69135	48.9258	239.253	85.8939	36.0824	37.4517	128.841	100.809	19.0633	224.997	132.909	186.083	102.081	80.9503	95.039	101.269	109.651	106.854	88.5578	94.3369	96.6617	101.386	112.82		78.9676	64.6087	85.1931	66.4841	109.498	89.4643	88.6102	84.5289	98.7106	113.881	91.5758	98.7541	93.1775
568	18.9333	11.6	13105	0.0790389	0.341564	0.964162		113.003	48.2572	120.04	45.6613	7.46831	5.06622	45.2937	230.664	40.541	23.628	37.5365	132.074	113.578	16.9415	73.6886	130.86	122.818	129.518	81.4076	95.4387	101.688	109.514	106.726	88.5856	94.2502	96.982	101.92	113.036		78.0314	67.0052	85.4406	67.313	109.248	89.9473	88.7627	85.5777	98.9139	113.992	92.0501	99.1307	93.4895
570	19	11.6667	12257	0.0860871	0.32936	0.96201		121.297	49.4093	117.057	47.0974	7.74173	5.02132	47.236	232.265	54.9777	19.3725	45.1034	142.39	109.206	8.26135	153.385	120.127	104.246	132.042	81.7129	95.2201	101.229	110.181	106.641	88.5795	94.032	97.2981	102.119	112.956		78.85	65.3794	86.9585	68.5146	108.862	89.7619	88.1912	85.4257	98.8823	113.839	91.4689	98.5823	93.152
572	19.0667	11.7333	11815	0.0896618	0.323354	0.961491		126.746	52.4779	115.582	50.0408	8.20806	5.33955	46.7133	234.116	32.2751	20.8292	52.2823	140.014	98.9039	6.81001	171.4	141.746	131.506	132.309	81.6803	95.8025	101.216	110.191	107.361	89.0433	94.8739	96.9079	102.167	113.259		79.7177	66.3412	85.2142	67.5669	109.562	90.4762	89.2192	85.3369	99.6077	114.372	91.2994	98.6585	93.0299
574	19.1333	11.8	12028	0.0874258	0.327984	0.961668		117.3	49.7322	121.132	47.586	7.68148	5.44817	44.4713	226.841	42.3298	20.202	58.3353	151.984	102.839	3.32845	114.349	133.032	121.96	132.683	81.7378	95.1322	101.115	109.382	106.765	88.6414	94.2277	96.8862	101.529	112.848		79.5799	66.5991	85.6387	67.6931	109.178	89.5865	88.3645	85.3935	98.4696	113.847	91.0764	98.5145	92.9454
576	19.2	11.8667	12029	0.0873281	0.324151	0.962045		132.567	53.354	115.889	52.1219	8.47277	5.65183	46.3701	233.026	57.6802	32.9938	65.2083	154.534	109.56	3.21009	128.772	139.73	158.221	137.858	81.737	95.4614	101.205	109.661	107.055	88.6477	94.2833	97.0656	101.877	113.246		79.7819	66.0724	85.6411	67.4403	109.749	89.6166	88.9077	85.6357	98.8771	114.27	90.8912	98.7356	93.1031
578	19.2667	11.9333	12854	0.0853634	0.338917	0.962839		129.048	51.6957	113.505	50.611	8.25923	5.32606	45.8575	231.638	54.8063	41.2727	74.9266	144.023	111.689	3.05787	105.946	124.698	167.255	136.732	81.8776	95.6828	101.546	109.714	106.724	88.5525	94.1866	97.3942	102.113	113.299		79.2721	66.2767	86.8653	67.476	109.498	89.6777	88.8672	86.0322	99.4482	114.389	91.2844	99.0512	93.371
580	19.3333	12	12216	0.0897414	0.325913	0.961471		131.493	60.3896	116.727	56.0746	9.19664	5.67106	46.953	235.287	38.0956	45.7642	87.9136	158.523	110.954	3.71145	124.7	158.643	152.069	108.392	81.4809	95.8818	101.854	109.762	107.214	88.8488	94.8699	97.0722	101.935	113.467		79.3547	66.6117	84.169	67.0457	110.223	90.0022	89.0839	85.9779	99.7453	114.599	91.3734	99.3661	93.7603
582	19.4	12.0667	12489	0.0842888	0.329439	0.962163		139.199	58.5759	114.828	56.4533	9.22668	5.61278	47.4371	235.147	47.4545	47.5933	86.1441	149.909	120.607	4.04492	123.953	154.182	171.224	127.125	81.3698	95.5657	101.47	109.653	106.933	88.5999	94.1569	97.0929	101.896	113.246		79.3724	65.9597	85.2029	66.8648	109.449	89.4033	88.7526	85.8364	99.5855	114.251	90.9693	98.8506	93.3907
584	19.4667	12.1333	11902	0.0812785	0.333751	0.963639		131.039	51.0041	117.394	50.0411	8.12556	5.88355	45.8501	231.331	68.0797	50.2532	80.0182	146.427	125.073	5.72413	95.649	116.496	163.777	109.054	82.6356	95.9056	101.431	110.177	107.379	88.9423	94.5994	97.6361	102.429	113.921		80.1187	67.5502	86.925	67.7605	110.824	89.6794	88.8855	86.2677	99.932	114.763	91.0413	98.7541	93.3825
586	19.5333	12.2	12691	0.0803812	0.318469	0.963116		134.241	63.4008	120.75	59.0123	9.56304	6.15682	45.2621	231.211	66.8815	47.3729	77.9206	158.421	119.924	5.40862	141.156	126.224	160.597	97.0019	82.3546	95.5855	101.516	110.574	106.805	88.9548	95.0497	97.5069	101.752	113.573		80.0038	67.4782	86.8952	66.9002	110.496	89.429	88.8552	85.9499	99.3054	114.388	91.2006	98.8105	93.4138
588	19.6	12.2667	6784	0.0678841	0.36189	0.970757		137.747	56.4369	107.238	54.2625	8.92214	6.64346	44.5721	223.185	37.2086	52.3947	55.7553	162.199	119.203	7.61867	177.681	155.562	116.192	120.654	80.0367	93.9986	99.1611	107.878	104.502	86.9878	92.6534	95.3121	99.6902	110.933		78.3784	64.7236	83.3006	66.0625	107.719	88.2276	87.1031	84.7069	97.5679	112.388	89.2105	96.6232	91.2237
590	19.6667	12.3333	6781	0.0686077	0.370189	0.970675		127.058	51.8581	108.684	49.9647	8.21803	6.0018	43.9229	222.89	64.17	52.0849	53.0414	150.611	116.617	5.3781	143.386	120.162	125.98	110.457	80.0779	93.5418	99.1323	107.181	104.496	86.5923	92.391	95.2493	99.4696	110.727		77.7478	64.7473	84.4046	65.6965	107.793	87.9213	86.8117	83.732	97.1506	112.094	89.2305	96.6558	91.1885
592	19.7333	12.4	7047	0.0721028	0.355508	0.968629		144.765	65.1466	109.007	61.43	10.209	5.95635	47.4945	233.332	75.0187	51.688	51.4452	148.4	116.368	7.28488	208.116	156.904	161.845	101.312	79.2682	93.3694	99.3426	107.509	104.647	86.7525	92.449	94.9493	99.2215	110.764		77.4129	63.0391	83.2777	64.937	107.674	88.2312	86.6037	83.0364	96.6278	112.348	89.5118	96.7125	91.4162
594	19.8	12.4667	6969	0.0677212	0.367758	0.970252		127.852	52.6133	108.297	50.8428	8.31654	5.93472	43.5645	221.168	34.3421	52.1169	57.9878	152.437	109.765	7.62398	164.698	158.661	105.7	108.607	80.0154	93.0836	99.0759	107.589	104.058	86.4434	92.4591	94.9472	99.5208	110.452		77.2343	64.7613	83.9026	66.9786	107.2	87.6285	86.5231	82.9986	96.4162	111.851	89.2502	96.3188	91.1607
596	19.8667	12.5333	6754	0.0707967	0.374912	0.96913		133.215	59.0543	113.082	56.2483	9.22501	5.99918	44.2713	225.656	73.7332	53.8955	57.4402	166.541	112.368	4.68505	130.196	148.683	178.12	91.0319	80.2332	93.4237	98.8144	107.501	104.271	86.6227	92.2612	95.1842	99.2602	110.915		78.277	65.0322	84.436	64.7892	108.632	87.6304	86.4158	83.6631	97.209	112.2	88.7949	96.0408	90.7622
598	19.9333	12.6	7051	0.0681084	0.375356	0.970016		124.247	54.6745	110.045	51.2644	8.50237	5.86245	44.1208	226.41	50.809	54.1072	59.6379	142.138	99.8285	4.89071	149.437	144.193	155.643	78.1425	79.9538	93.1018	98.9625	107.719	103.871	86.5173	92.3114	94.5631	99.4231	110.793		78.2481	64.8335	82.8348	65.4357	108.417	87.3536	86.0521	83.2964	96.9927	111.814	88.902	96.1568	91.0944
600	20	12.6667	7639	0.0786988	0.360335	0.967528		125.415	55.3439	112.762	51.9053	8.54794	6.0217	43.9143	224.81	53.3359	54.0703	52.6677	147.294	99.9788	8.29219	152.33	137	143.249	78.9367	80.1163	93.3759	98.7291	107.736	104.555	86.7176	92.85	94.8938	99.3417	110.709		78.3114	65.6234	83.5057	64.9535	108.187	87.5902	86.589	83.3924	97.3495	111.958	88.7166	95.954	90.9373
602	20.0667	12.7333	7417	0.0730146	0.355114	0.968049		128.646	63.7051	113.531	58.9544	9.68045	5.91827	42.7631	223.377	62.3264	49.0052	44.9177	143.231	103.568	6.45558	123.666	164.52	175.561	81.2431	79.6444	93.706	98.955	107.118	104.566	86.9266	92.6865	94.7852	98.9795	110.612		78.4109	65.4163	82.1027	64.2548	108.037	88.2691	86.6598	84.3833	97.1932	112.024	89.138	96.3338	91.0306
604	20.1333	12.8	7485	0.0733439	0.382589	0.968428		109.467	47.7428	106.969	44.4886	7.38141	5.27234	40.8965	219.42	37.2911	34.3916	38.8635	125.997	100.216	3.78707	134.936	128.013	113.238	87.7587	80.605	93.7745	99.4119	107.871	104.64	87.361	93.0494	94.9484	99.8269	111.117		78.7224	66.4994	83.7476	66.1692	107.886	88.8862	87.2027	83.2487	96.9225	112.612	89.982	96.5488	91.4518
606	20.2	12.8667	7394	0.0794007	0.378504	0.967175		116.874	54.1819	106.424	49.8198	8.33764	4.71696	43.7713	225.695	49.7583	29.6897	40.3806	142.971	93.7132	2.32919	190.5	142.232	107.501	83.8822	79.9757	93.2949	99.2261	107.966	104.244	87.0124	92.5367	94.8507	99.5571	110.75		78.0724	64.4873	83.9346	65.8544	107.53	88.2208	86.3695	82.7092	97.0871	112.088	89.8018	96.3528	91.204
608	20.2667	12.9333	7037	0.0767196	0.361265	0.966502		114.05	57.034	112.814	52.1473	8.6446	4.5309	43.103	225.813	38.6322	23.138	41.0104	154.658	98.2765	1.60272	144.934	158.529	117.016	86.0974	80.0468	93.4558	99.1382	108.036	104.936	87.1573	93.0327	94.9344	99.5968	110.892		78.4354	65.5838	82.4002	65.8745	107.94	88.1137	86.4963	83.3939	97.0599	112.215	89.5674	96.2307	91.1442
610	20.3333	13	7024	0.071372	0.385234	0.968015		104.027	46.5386	108.521	44.0574	7.26545	4.43615	39.8144	217.357	36.9694	25.9056	44.1415	133.62	100.85	0.638708	81.6119	139.334	120.13	102.221	80.44	93.4754	99.4032	107.449	104.587	87.077	92.5703	94.9669	99.8288	110.912		78.3822	66.7903	83.3171	66.2917	107.419	88.1198	86.5556	83.5025	97.0636	112.136	89.7947	96.8704	91.321
612	20.4	13.0667	7259	0.0776386	0.378628	0.967099		111.004	51.3204	105.49	47.5307	7.92291	4.8257	41.2146	223.18	52.5035	34.4501	48.1321	133.953	96.1782	1.74735	116.669	140.306	139.557	87.3824	80.7701	93.9479	99.5323	108.311	104.95	87.6903	93.1494	95.2881	100.002	111.382		79.6647	66.2595	83.7394	65.5919	108.595	88.6947	87.1552	83.754	97.555	112.581	89.9126	96.9605	91.4465
614	20.4667	13.1333	7384	0.0714443	0.362561	0.968989		112.843	55.6651	109.7	51.8092	8.52626	4.69627	40.4598	222.137	69.028	39.2127	54.3977	135.514	94.6216	1.64329	114.938	115.075	167.072	93.2451	80.2974	93.4814	99.1694	107.777	104.378	87.0065	93.0597	94.8149	99.4542	110.768		78.6117	66.4656	84.2093	64.7685	107.432	88.396	87.002	82.7562	97.051	112.202	89.3357	96.5782	91.1587
616	20.5333	13.2	7065	0.0663934	0.383325	0.970413		113.663	46.6028	106.74	45.1827	7.44864	4.63753	42.4	218.872	36.3305	38.572	62.1592	162.733	104.474	1.90932	123.8	151.933	89.0813	104.387	80.0956	93.9905	99.1868	107.082	104.56	86.8578	92.1288	94.9546	100.123	110.851		78.462	64.5712	82.2936	67.804	107.347	88.5459	87.4021	84.2548	97.3514	112.398	89.026	96.4459	91.4435
618	20.6	13.2667	7184	0.0641212	0.39121	0.971186		100.285	45.1671	111.857	43.1213	7.03809	4.47178	39.4376	216.967	53.0526	39.4671	67.9111	135.512	104.024	2.1775	63.6876	102.971	125.67	77.44	80.8235	93.5184	99.3219	107.188	104.144	86.6724	92.4156	95.1452	99.6048	111.158		77.9438	66.6682	84.8408	65.9926	108.672	87.9557	86.8636	83.7786	96.9641	112.03	89.2505	96.5333	91.4776
620	20.6667	13.3333	7690	0.0726058	0.374084	0.968157		111.401	50.9966	106.624	47.6	7.92362	4.40998	42.588	224.956	63.0752	44.1129	61.8177	126.412	99.8505	2.84769	155.358	111.796	119.239	76.0375	80.5471	93.7024	99.3507	108.077	104.543	87.2258	92.7234	94.9822	99.8695	111.419		79.0941	64.9686	83.5687	66.2908	108.813	88.0906	86.8327	83.8314	97.3563	112.401	89.4807	96.4949	91.2352
622	20.7333	13.4	7720	0.0728301	0.372137	0.968792		112.451	53.4689	109.629	50.0808	8.30271	4.38472	42.6336	224.667	60.7091	47.5006	59.0879	126.718	101.251	0.439707	100.909	118.583	150.266	90.2116	80.0288	93.6445	99.4316	107.485	104.094	86.8967	92.0432	94.9937	99.5313	111.219		77.8588	64.437	83.6506	65.8889	108.309	87.8545	86.5411	83.9798	97.3104	112.537	89.7833	96.5738	91.0979
624	20.8	13.4667	7580	0.0731991	0.38332	0.969268		114.263	52.7508	110.681	49.3061	8.2086	4.39944	43.4347	227.189	54.6445	63.0642	54.2202	139.292	105.389	0.248878	85.33	157.182	142.911	83.1164	80.3861	93.9714	99.5237	107.876	104.386	87.2521	92.2728	95.0925	99.8343	111.692		78.3948	65.3195	83.4143	65.6181	109.184	88.1714	87.0285	83.5317	97.9618	113.163	90.052	96.7718	91.014
626	20.8667	13.5333	7706	0.0729893	0.37413	0.968535		121.22	52.6704	106.459	50.4358	8.38315	4.36842	43.9261	226.887	85.4512	59.6266	51.2866	146.139	108.917	0.235469	115.04	102.172	161.287	87.5237	80.3381	94.0876	99.2499	107.474	104.348	86.7382	92.1297	95.5612	99.6936	111.374		77.7827	64.7445	85.4617	65.0331	108.668	88.1382	87.0375	84.3998	97.7967	113.066	89.5681	96.4507	91.1687
628	20.9333	13.6	7314	0.0756704	0.348135	0.968102		126.207	55.1558	109.448	53.2893	8.72256	4.95	43.8671	225.539	51.1235	57.9658	48.5435	179.252	120.189	0.632657	130.496	151.483	134.266	93.1255	79.8267	94.0678	99.3477	107.108	104.649	86.82	92.6277	95.0229	99.4942	111.035		77.717	64.6599	83.2635	65.4112	108.082	88.3989	87.5049	83.8681	97.421	113.146	89.5166	96.8383	91.3626
630	21	13.6667	7411	0.0719834	0.363145	0.96902		114.659	46.1187	107.955	45.5329	7.44092	4.64868	41.4222	219.311	37.0294	51.7659	54.6169	164.66	116.705	1.21558	97.0855	156.866	111.744	76.774	80.6313	93.7223	100.054	107.539	104.362	86.7562	92.9951	95.1041	100.239	111.214		77.4414	66.6516	83.6473	67.4011	108.015	88.1834	87.1576	83.2383	97.2224	112.81	90.0997	97.9191	91.8428
632	21.0667	13.7333	7334	0.0726166	0.364581	0.969308		120.073	49.3199	109.079	47.8852	7.93114	4.28968	45.2185	228.181	76.3434	50.2557	52.2797	163.869	118.65	0.606468	132.817	144.623	130.589	61.4744	80.1709	93.2936	99.5514	107.507	104.008	86.4826	91.9652	95.087	100.002	110.994		77.8842	63.9142	84.2628	66.4397	108.354	87.616	86.4748	82.8476	97.2905	112.239	89.5893	97.2247	91.437
634	21.1333	13.8	8108	0.0740965	0.34608	0.968284		125.122	57.6044	111.311	54.5888	8.98365	4.55757	45.3782	227.956	58.3387	51.075	52.9571	169.203	111.473	1.99397	179.477	152.203	133.914	59.9533	79.638	93.4463	99.6991	107.616	103.765	86.5524	92.3855	94.8832	99.6275	110.716		77.357	63.4023	83.479	66.0817	107.87	87.7437	86.6889	83.2052	97.3858	112.208	89.7654	97.4002	91.5756
636	21.2	13.8667	8409	0.0714624	0.347254	0.968608		113.928	50.1862	112.129	47.9843	7.80757	4.62228	42.8495	220.424	52.6231	50.1366	51.0884	180.305	114.476	2.3069	135.032	144.625	107.436	53.2671	80.6566	93.5562	99.3529	107.45	104.171	86.4451	92.6958	95.239	99.9355	110.872		77.2433	64.9999	84.7366	67.4996	108.804	87.6685	87.015	83.2446	97.6488	112.204	89.4201	96.9112	91.218
638	21.2667	13.9333	7852	0.0701309	0.348335	0.969123		122.355	56.6672	110.588	53.6635	8.79239	4.78931	42.9256	223.717	45.8273	50.014	48.1642	167.444	116.752	1.75759	122.148	165.392	154.824	79.8154	79.9486	94.1344	99.5768	107.22	104.63	86.9499	92.7593	94.8525	99.9171	111.031		78.008	65.5694	82.2562	65.8553	108.054	88.4401	87.3737	83.7694	98.3458	112.743	89.7575	97.0759	91.3153
640	21.3333	14	8222	0.0707026	0.339851	0.96785		117.417	59.0863	110.549	54.426	8.92764	4.67534	42.0494	222.782	34.4574	44.2072	43.2558	147.577	108.422	3.00761	137.965	145.15	142.804	77.0811	79.9284	94.019	99.4949	107.83	104.263	86.8144	93.1587	94.9695	99.8164	110.777		77.632	66.0472	83.0016	65.6814	107.28	88.2602	87.3566	84.0677	97.9443	112.466	89.7361	96.9734	91.213
642	21.4	14.0667	8202	0.078355	0.342675	0.966907		107.922	53.5674	110.592	48.5504	8.02945	4.52205	42.9897	223.101	21.0861	41.5984	41.8186	151.075	110.366	2.0605	140.275	163.068	79.2005	83.6103	79.6838	93.8214	99.9283	107.658	104.049	87.0613	92.7027	94.8239	99.8285	110.724		78.2697	64.6434	82.3279	66.4225	106.755	88.4464	87.0256	83.5814	97.4378	112.616	90.2102	97.4907	91.6079
644	21.4667	14.1333	8964	0.0776712	0.340206	0.966348		101.996	47.5346	111.996	44.02	7.20293	4.314	41.8782	217.305	77.6078	43.034	45.2233	162.362	107.854	1.73993	141.735	116.15	62.6771	71.3425	81.3023	93.427	99.6939	107.653	104.38	87.0261	92.5604	95.8181	100.256	110.795		79.038	64.4172	87.3086	68.1779	107.57	88.1265	86.5221	82.754	97.3233	112.409	89.9391	97.1063	91.429
646	21.5333	14.2	9038	0.083453	0.343742	0.965437		101.79	48.8964	106.675	44.4591	7.42411	4.09328	42.1483	224.187	46.69	43.5746	47.7259	140.958	107.185	2.02883	136.373	115.27	93.0193	74.3439	80.3253	93.5329	99.9548	107.671	104.265	86.982	92.8721	94.9848	99.9567	110.953		78.2728	65.0253	84.7189	66.2248	107.385	88.4558	86.7377	82.418	97.4015	112.652	90.3439	97.3311	91.6342
648	21.6	14.2667	8294	0.0755727	0.329548	0.967028		115.757	55.6682	106.809	51.4265	8.47331	4.52357	42.6962	222.652	39.6517	35.8683	52.2172	163.787	111.505	1.60003	183.405	142.761	88.2936	92.2532	80.2102	93.7143	99.575	107.932	104.532	87.0587	93.0543	95.2427	99.9157	110.693		78.6191	64.7507	84.1007	66.7592	106.821	88.2485	87.146	83.3555	97.258	112.564	89.8656	96.8865	91.2542
650	21.6667	14.3333	7839	0.0753881	0.339391	0.967857		108.69	54.3852	114.026	50.2576	8.18287	4.4519	41.2863	221.195	25.6304	34.2245	56.2624	166.467	107.304	2.6422	119.896	149.741	111.728	76.3944	80.5388	94.297	99.5889	108.3	104.774	87.2788	93.6871	95.3289	100.106	111.097		78.6054	66.6924	83.3693	66.3718	107.655	88.6847	87.9767	84.0291	97.7392	113.055	89.4734	97.0476	91.3605
652	21.7333	14.4	8512	0.0786951	0.343112	0.967601		108.728	50.61	110.588	47.1809	7.78955	4.23446	43.0466	225.855	37.1268	33.8929	60.3108	152.769	100.501	2.25473	138.873	114.32	118.836	84.9437	80.0633	94.0518	99.6392	108.205	104.413	87.0087	93.1335	95.1497	100.051	111.029		78.4163	65.38	83.6554	65.7618	107.103	88.4943	87.674	83.9605	97.3519	112.778	89.4581	97.1753	91.4898
654	21.8	14.4667	8979	0.0766292	0.337481	0.966657		108.653	51.7834	112.03	48.5627	7.9425	4.45116	41.2348	220.919	47.3669	37.3517	65.6013	160.147	100.241	1.19088	121.175	100.507	133.419	77.0121	80.6293	94.45	100.309	108.198	104.769	87.3291	93.9019	95.7138	100.176	111.235		78.3011	66.7032	84.8519	65.7805	107.51	88.9367	88.0911	84.4164	98.0032	112.803	90.1978	97.9665	92.1455
656	21.8667	14.5333	9456	0.0737636	0.33383	0.967377		110.075	53.6528	113.434	50.3686	8.16964	4.43745	41.0291	219.408	56.4519	36.007	70.6103	175.927	101.503	2.89703	134.877	119.095	123.262	56.7915	81.0037	94.0713	100.04	108.094	104.627	87.2384	93.5381	95.7112	100.13	111.218		78.8406	65.9516	84.7217	66.9863	108.518	88.4785	87.8019	84.1486	97.3395	112.588	89.8747	97.5753	91.8716
658	21.9333	14.6	9063	0.0724176	0.359814	0.967574		101.011	44.0819	110.996	42.6971	6.94048	4.17353	39.8481	216.895	52.3319	38.8279	74.6301	153.537	103.432	3.35113	78.4584	107.924	125.891	56.7918	81.4362	94.5089	100.314	107.647	104.738	87.3601	93.0193	95.7979	100.758	111.71		78.7776	66.2286	85.0315	67.8389	109.304	88.9161	88.0718	84.6937	97.7503	113.113	90.207	97.8012	92.0865
660	22	14.6667	8183	0.0711368	0.351065	0.968393		120.092	58.4984	108.124	55.566	9.12682	4.17376	41.1007	224.304	108.516	41.5568	74.3531	149.037	94.4458	2.4677	114.186	97.6195	213.994	58.2136	80.8107	94.2785	99.757	108.11	104.32	87.033	93.1348	95.6959	99.9577	111.455		78.3981	66.3824	85.8487	64.7098	108.715	88.4845	87.9268	84.3831	97.807	112.791	89.5474	97.0989	91.7135
662	22.0667	14.7333	8383	0.0781488	0.34609	0.966214		112.24	56.1292	111.866	51.8521	8.55014	4.41838	42.0864	225.828	53.37	51.9724	72.4226	147.294	90.5688	1.85787	103.385	105.152	170.871	70.3608	80.2878	94.6458	99.6888	108.452	104.599	87.205	93.6757	95.4565	99.8254	111.511		77.9661	67.1363	83.6679	64.4639	108.205	88.7771	88.2255	84.8673	98.1123	113.247	89.5466	96.9815	91.7093
664	22.1333	14.8	8280	0.07537	0.351176	0.967208		112.759	49.2007	105.853	46.687	7.74799	4.18877	42.9379	225.138	53.1201	59.0964	62.2754	148.819	103.938	1.09624	113.369	137.377	130.36	69.9015	80.0944	94.0498	99.5589	107.333	104.541	86.9192	92.3332	95.0199	99.9987	111.306		77.8841	65.1567	83.1979	66.1211	108.112	88.603	87.5572	83.2769	97.7653	113.046	89.4776	96.8684	91.5044
666	22.2	14.8667	9114	0.0744836	0.35654	0.967527		105.076	50.194	108.368	46.6337	7.72507	3.99447	41.7541	224.669	47.847	55.46	57.1184	147.103	105.053	1.56358	91.9461	122.414	123.52	73.7364	80.4856	94.1867	100.066	107.572	104.583	87.2011	92.6775	95.2366	100.298	111.481		78.621	65.2787	84.2583	66.3956	107.874	88.8755	87.6852	83.19	97.6699	113.513	90.1167	97.4234	91.9533
668	22.2667	14.9333	8965	0.0786336	0.34906	0.966319		112.105	52.0934	112.08	49.2471	8.12906	3.86969	43.581	228.27	76.5786	50.0763	54.4245	153.613	104.553	1.48147	122.182	104.501	154.391	55.3625	80.4504	94.0676	99.7907	108.056	104.296	86.8834	92.8596	95.4794	100.043	111.396		77.7355	65.436	85.3434	65.2662	108.471	88.5238	87.0495	83.8732	97.7781	113.114	89.8535	97.2354	91.6283
670	22.3333	15	8574	0.0750625	0.339282	0.967148		121.306	60.1183	111.628	56.3298	9.26097	4.0605	43.8985	227.975	78.298	50.4545	52.5033	163.376	111.023	1.4805	137.572	129.187	162.448	64.0495	80.0351	94.4212	99.932	107.456	104.391	87.0331	92.5783	95.3457	99.8461	111.432		77.8043	64.5685	83.7123	65.3033	108.787	88.8621	87.432	84.3348	98.1188	113.359	89.9401	97.4531	91.7431
672	22.4	15.0667	8510	0.0733981	0.352628	0.968741		104.837	50.6907	113.815	47.5666	7.76431	3.96727	41.5119	221.438	59.219	47.9141	52.6615	166.673	107.79	1.95963	83.7849	119.326	133.509	60.0148	80.5189	94.1421	99.5817	107.538	104.224	86.8067	92.5556	95.4097	100.06	111.172		77.7017	65.6918	84.6325	66.1697	108.399	88.2704	87.3205	84.0415	98.1491	112.929	89.5832	97.0567	91.5189
674	22.4667	15.1333	8695	0.0737672	0.355851	0.967618		101.117	45.7632	112.775	42.5219	7.04054	4.26873	42.5355	224.73	37.5959	46.4221	54.5449	157.633	102.363	2.48017	74.0974	144.599	113.144	60.774	80.5038	94.0071	99.5051	107.802	104.603	87.1411	92.4513	95.0907	100.336	111.402		78.548	65.4087	83.4071	66.5898	108.565	88.4584	87.1232	83.3693	98.0096	113.075	89.5306	96.9318	91.4799
676	22.5333	15.2	8620	0.0773962	0.334774	0.967546		105.572	48.593	112.189	45.5471	7.44833	4.2396	42.0831	221.167	55.7397	42.1064	55.4322	162.509	98.6134	1.54929	125.976	117.425	112.855	49.0695	80.638	94.1447	99.4617	107.703	104.347	86.9316	92.8692	95.3581	99.9659	111.17		78.1097	65.4176	84.3041	66.4671	108.892	88.3442	87.5563	84.2221	97.7492	112.852	89.4	96.9599	91.4431
678	22.6	15.2667	8546	0.0754316	0.34755	0.967105		108.927	54.0839	111.696	50.2614	8.25595	4.0122	41.982	222.652	73.7874	39.5361	58.0705	158.519	97.4753	1.40574	106.738	109.159	147.849	50.9455	80.5029	94.5158	99.9219	107.493	104.537	87.0936	92.764	95.5734	100.089	111.451		77.8873	65.2872	84.3523	66.0892	108.899	88.7618	87.9106	84.677	98.0993	113.13	89.7616	97.4653	91.9401
680	22.6667	15.3333	8670	0.0736767	0.352281	0.967438		100.405	53.2946	108.845	47.7223	7.93671	3.93689	41.9208	225.643	52.7663	44.5843	58.0241	151.542	100.053	1.61949	85.9263	138.955	116.632	52.0476	80.4136	93.6965	99.7005	107.539	104.426	86.9422	92.3787	95.223	99.9479	111.284		77.7593	64.7486	84.4918	66.3956	108.673	88.6133	87.1092	82.5708	97.3894	112.8	89.5747	97.2237	91.8169
682	22.7333	15.4	9183	0.0756667	0.332366	0.96674		107.889	58.9459	110.447	53.2953	8.76522	3.96048	41.4238	223.65	43.1487	42.1591	56.4158	153.561	101.07	1.37709	128.838	150.583	123.695	58.1447	80.0998	94.053	99.841	107.702	104.82	87.3505	93.3716	94.9283	99.7302	111.135		78.3149	65.686	82.6452	65.9192	107.934	88.9817	87.5942	83.0389	97.7483	112.902	89.8964	97.2584	91.8891
684	22.8	15.4667	9000	0.0752904	0.337622	0.967064		109.717	56.1966	111.764	51.9948	8.49511	3.92076	41.7189	220.583	60.2285	38.8552	55.2843	163.352	100.843	1.76978	149.227	126.722	114.759	58.8565	80.4669	94.1409	99.6735	107.762	104.568	87.2037	92.912	95.4117	99.9712	111.113		78.2374	64.821	84.0851	66.9449	108.246	88.5645	87.3502	84.2559	97.8132	112.721	89.789	97.0052	91.6461
686	22.8667	15.5333	8874	0.0762529	0.342796	0.967767		96.8689	48.3804	111.891	44.0639	7.25413	4.00582	40.6906	221.053	43.1555	43.2366	48.2016	150.792	102.55	1.69127	97.351	120.236	104.077	55.4335	81.1405	94.3784	99.7759	108.315	104.769	87.5236	93.3306	95.5821	100.318	111.625		78.9869	66.4021	84.4915	66.5316	109.29	88.7091	87.7435	84.2113	98.0624	113.166	89.9096	97.1626	91.6515
688	22.9333	15.6	8900	0.0748527	0.33675	0.966887		107.323	55.219	111.504	50.946	8.30897	4.02474	40.7361	220.612	43.032	45.5979	49.4338	156.162	104.082	1.97206	132.883	136.575	122.76	56.8306	80.9838	94.212	99.5705	108.515	104.458	87.3485	93.378	95.4307	100.222	111.36		78.9615	66.0973	84.2213	67.008	108.631	88.528	87.559	83.8945	97.9535	113.125	89.7083	96.9963	91.4581
690	23	15.6667	8956	0.0761335	0.332066	0.966745		109.58	54.5743	108.219	50.331	8.25814	4.21692	41.5441	220.688	62.7748	41.0848	51.0094	157.804	109.482	2.17105	139.204	111.102	116.253	60.6366	80.8654	94.5628	99.8948	107.846	104.9	87.4047	93.2967	95.8566	100.092	111.419		78.2981	65.0339	85.4907	66.8247	108.68	89.0332	87.9797	84.5089	97.8553	113.437	90.1259	97.3499	91.8243
692	23.0667	15.7333	8618	0.0745125	0.33771	0.968054		108.501	55.8017	111.483	51.1132	8.39944	4.21648	41.7549	222.14	74.6581	40.2364	55.1273	153.309	110.42	3.67072	123.273	120.397	132.663	48.6109	80.5301	94.2228	99.665	107.466	104.504	87.0243	92.9753	95.4125	99.7163	111.259		78.0003	65.1746	84.2073	66.1334	109.135	88.6668	87.8098	84.2023	97.4757	112.96	89.7927	97.1506	91.5115
694	23.1333	15.8	8500	0.0761552	0.338953	0.966977		113.897	58.4585	106.651	53.5405	8.90829	4.03575	42.7156	229.096	95.8892	44.0304	54.3686	145.534	106.86	3.07367	132.595	114.465	164.611	45.2582	80.5164	94.0883	99.9265	107.77	104.761	87.2354	93.1267	95.2976	99.7101	111.693		78.1465	64.7458	84.8071	65.403	109.48	89.0281	87.8839	83.165	97.032	113.332	90.0577	97.3753	91.8081
696	23.2	15.8667	8253	0.0695557	0.336557	0.969118		117.866	63.2026	107.868	57.6718	9.535	4.03063	42.3242	226.866	69.2886	46.8837	55.5357	159.569	102.831	3.35578	150.99	148.761	156.96	56.0736	80.4367	94.02	99.9501	108.417	104.249	87.3771	93.2223	95.2008	99.9867	111.286		79.0489	64.8707	83.9491	65.957	108.358	88.6886	87.5241	83.0987	97.8507	112.938	90.1947	97.3909	91.7238
698	23.2667	15.9333	8500	0.0712164	0.3393	0.967847		107.403	60.7599	114.53	55.1688	8.973	4.26017	38.8792	218.62	72.596	41.6592	53.7517	163.274	104.05	3.4993	93.8947	142.407	146.834	39.3551	81.4686	94.4896	100.097	108.637	104.52	87.7691	94.0016	95.6643	99.9163	111.861		79.4523	68.0677	83.8074	65.906	110.11	88.9788	87.8645	84.4974	97.8545	113.253	90.3401	97.5201	91.9785
700	23.3333	16	8634	0.0760213	0.340925	0.966663		105.501	52.0124	107.004	47.5349	7.92753	3.80028	42.1719	225.42	63.858	44.112	51.5042	140.846	97.1633	2.65957	119.744	127.861	134.944	49.1898	80.8078	94.3683	99.9298	108.347	104.781	87.5456	93.2878	95.4274	100.223	111.751		78.8927	65.4588	83.9922	66.4183	109.277	88.9931	87.7333	83.7321	98.2096	113.173	90.2692	97.3724	91.8439
702	23.4	16.0667	9219	0.0791004	0.333673	0.966076		103.811	55.3884	108.813	49.7507	8.2721	3.67119	41.8285	223.232	42.726	39.6958	48.4691	142.418	94.5049	2.01721	126.38	159.675	110.877	51.8975	80.6	95.0316	100.216	108.403	105.366	88.0717	93.8363	95.3401	100.553	111.815		79.3443	65.7834	81.7929	67.215	108.864	89.6245	88.3436	84.9087	98.8296	113.452	90.5988	97.622	92.0279
704	23.4667	16.1333	9227	0.0839921	0.327466	0.964723		100.781	55.5775	112.697	49.8274	8.21759	3.54003	41.4277	222.603	32.2005	44.4235	45.2604	152.395	93.9584	1.90349	116.703	177.855	99.4697	47.7594	80.5799	94.6026	100.273	108.547	104.813	87.8356	93.7736	95.0907	100.5	111.616		78.8199	66.1074	81.9373	67.5254	108.51	89.397	88.1517	83.7649	98.3634	113.336	90.7069	97.6385	91.9628
706	23.5333	16.2	8853	0.0839741	0.349642	0.9653		87.6886	41.3563	112.29	37.7937	6.26059	3.49706	40.3916	219.273	25.264	46.9148	45.9297	147.473	103.808	4.46497	70.7092	144.415	69.7332	54.3425	81.1862	94.8381	100.481	108.202	105.322	88.1412	93.3748	95.4411	101.098	111.974		79.4265	67.0062	83.1408	67.8378	108.52	89.737	88.3881	83.5034	98.7867	113.775	90.9281	97.7811	92.2294
708	23.6	16.2667	8862	0.0816295	0.345924	0.964732		98.2779	49.1188	105.694	44.2235	7.41206	3.52272	42.2323	224.082	79.281	44.1919	49.933	139.363	95.4087	4.83708	145.598	105.849	91.5491	42.9677	80.8519	94.3307	100.08	108.114	104.403	87.6592	92.5705	95.3374	100.551	111.661		79.2145	64.1207	84.669	67.2549	109	89.1011	87.4413	83.4335	98.4437	113.234	90.5577	97.4033	91.8425
710	23.6667	16.3333	8884	0.0761443	0.335162	0.966838		99.8733	53.3994	110.27	48.1	7.95144	3.70249	40.3002	223.564	66.8447	48.7167	55.5496	144.471	96.1629	5.09282	108.403	127.29	127.788	36.471	81.1812	94.066	99.8673	108.571	104.675	87.5568	93.6977	95.2972	100.14	111.668		79.2664	66.8762	84.555	66.0388	109.17	88.9311	87.7832	82.8146	97.4636	113.337	90.0155	97.3242	91.7234
712	23.7333	16.4	9115	0.0700948	0.35026	0.968818		108.793	55.0013	106.887	50.5522	8.36838	3.76678	41.7645	223.339	92.9488	44.7499	58.9631	152.615	95.6987	4.22597	123.17	103.879	142.74	51.9007	80.7779	94.3917	99.7085	108.064	104.512	87.3722	92.574	95.8457	100.223	111.439		79.0979	64.6965	85.7262	66.1409	108.228	88.7137	87.5558	84.5476	97.9753	113.166	89.651	97.1484	91.6732
714	23.8	16.4667	9193	0.0741363	0.358135	0.967794		88.1371	42.6741	111.269	39.9114	6.47216	3.85647	37.3401	212.869	56.1012	46.6488	60.6221	146.37	95.4052	2.58286	44.7908	82.0151	111.674	44.2456	82.0298	94.9087	100.079	108.178	104.924	87.6235	93.6247	96.2834	100.619	111.969		78.8657	68.3422	86.41	67.0659	109.465	89.1432	88.3132	85.3743	98.0649	113.648	90.0503	97.6061	92.1284
716	23.8667	16.5333	9031	0.0702865	0.341438	0.96796		107.832	59.65	111.736	54.625	8.95763	3.9097	40.1141	222.757	111.597	47.3184	62.5481	144.189	94.2031	3.62606	96.2857	81.1813	183.802	42.052	81.0853	94.5672	100.043	108.323	104.635	87.585	93.3668	95.9677	99.9416	111.792		79.0314	66.1256	85.7572	65.3619	109.15	89.0863	87.9449	84.7756	97.4731	113.556	89.9686	97.5655	92.1367
718	23.9333	16.6	8748	0.0727758	0.329056	0.9677		107.62	57.005	108.469	51.7537	8.53265	3.97838	40.9514	221.087	70.4169	48.2236	59.8522	160.181	100.711	2.85104	115.384	104.269	129.344	55.1294	81.0808	95.1546	100.228	108.105	105.278	87.8275	93.5837	96.3668	100.19	111.878		79.0116	65.9421	85.048	66.1696	109.233	89.3191	88.4506	85.9925	98.0687	113.942	90.323	97.6153	92.1813
720	24	16.6667	7900	0.0752145	0.348389	0.967476		98.0594	53.2413	108.418	48.6819	7.99772	3.45473	38.5113	218.624	86.1665	55.0991	59.5033	143.696	106.434	4.62321	56.55	110.093	143.355	37.4959	81.8046	95.2775	100.991	108.021	105.098	88.1796	93.7135	96.2096	100.611	112.478		79.4985	67.491	85.6051	66.2375	110.191	89.7171	88.7609	84.5674	98.9171	114.425	91.2328	98.6017	92.5046
722	24.0667	16.7333	8144	0.0731847	0.350086	0.967552		90.5735	44.3719	110.211	41.6248	6.81471	3.24273	38.2165	216.674	69.7181	48.2097	56.7779	139.313	103.274	4.73272	46.9902	96.7361	118.078	34.8487	81.8723	94.8931	100.453	108.32	104.715	87.7725	93.4754	96.1525	100.655	112.198		79.0907	68.0957	85.6196	66.6541	109.901	89.11	87.9716	85.1437	98.3682	113.872	90.8049	97.9872	92.1168
724	24.1333	16.8	8005	0.0705072	0.335341	0.967557		96.2904	54.4597	113.94	49.1106	7.97872	3.77233	38.5292	215.304	62.0438	53.0863	52.9877	162.145	104.493	8.18049	91.3708	131.165	95.2247	36.0789	81.8531	94.869	100.491	108.653	104.572	88.0994	93.7711	95.8974	100.578	112.092		79.9726	67.2376	84.2553	67.8535	109.946	89.1924	87.9886	84.5031	98.7038	113.957	90.9675	97.9939	92.2127
726	24.2	16.8667	8351	0.0788507	0.331947	0.967144		94.9188	48.2622	111.883	44.7127	7.29059	3.29391	39.6204	218.264	59.4033	51.4952	50.0626	166.611	106.808	7.30482	80.2243	124.62	89.5466	39.4937	81.7064	94.9011	100.286	108.282	105.041	87.8598	93.6384	96.1528	100.51	112.056		79.0682	67.0182	85.2499	67.2909	109.905	89.4788	88.0079	84.5418	98.3966	114.08	90.7656	97.8328	92.0391
728	24.2667	16.9333	8405	0.0751312	0.346903	0.967044		93.1713	51.5285	111.687	47.3265	7.73534	3.15017	38.532	219.344	71.0478	49.4913	48.4253	155.166	108.178	12.8129	47.1062	137.168	111.674	34.3139	81.5772	95.1812	100.704	108.158	105.152	88.123	93.5945	95.8704	100.747	112.438		79.647	67.0754	83.6506	67.2656	110.247	89.6587	88.6097	84.8396	98.5277	114.271	91.0634	98.3558	92.4335
730	24.3333	17	8891	0.074925	0.318553	0.967528		115.828	62.5886	109.081	57.813	9.48728	3.21104	41.6009	224.814	115.367	52.1769	48.999	164.16	106.317	9.04701	153.661	145.472	142.765	28.7308	81.2568	95.1246	100.381	108.433	105.252	88.0324	94.0444	95.7882	100.417	112.166		79.5679	65.867	83.6932	66.5601	110.596	89.5281	88.6533	84.5632	98.8711	114.007	90.7295	97.968	92.1078
732	24.4	17.0667	9237	0.0741254	0.335935	0.967753		91.2857	53.8798	112.839	48.4903	7.87978	3.42761	37.1156	214.459	73.1972	47.4061	51.1182	146.437	100.797	12.597	72.7734	113.516	119.81	29.2612	81.8825	95.135	100.637	108.251	104.952	88.2147	94.0906	95.8016	100.63	112.121		79.9216	67.7597	84.3224	67.2488	110.16	89.7056	88.618	84.5072	98.8241	114.02	91.0457	98.2326	92.258
734	24.4667	17.1333	8627	0.0744945	0.335799	0.966944		87.2058	47.3849	113.31	43.2187	6.99581	3.41266	37.7356	212.445	50.5484	46.6295	52.254	164.004	104.178	12.5216	71.0452	125.458	79.4231	27.073	82.1381	94.7481	100.397	108.335	104.579	87.84	93.5453	95.9145	100.904	111.993		79.4983	67.2131	84.4715	69.1935	110.314	89.2365	87.8982	84.5074	98.4833	113.615	90.7939	97.869	92.0376
736	24.5333	17.2	9282	0.0746247	0.327235	0.967323		101.748	56.872	108.924	51.5887	8.4424	3.48924	39.4432	219.062	79.5212	47.3075	52.8334	175.809	102.249	11.9901	132.694	122.159	110.961	24.8957	81.7605	95.0469	100.528	108.733	104.94	88.0502	94.1221	96.1519	100.577	112.108		79.7632	66.289	85.1155	67.4518	110.183	89.36	88.6472	84.6806	98.8582	113.688	90.9522	98.0267	92.3905
738	24.6	17.2667	9398	0.0741037	0.319841	0.96711		102.362	58.6013	112.057	53.4571	8.68208	3.32041	39.5508	218.829	84.2149	43.636	50.4397	169.209	102.801	13.622	124.933	114.282	121.297	35.2189	81.2209	94.9391	100.132	108.063	104.885	87.8429	93.6571	95.9442	100.095	111.702		79.732	66.0209	84.6702	66.4026	109.279	89.3561	88.2399	84.8393	98.5915	113.669	90.4674	97.7423	91.964
740	24.6667	17.3333	8736	0.0787892	0.327628	0.965424		90.2845	55.2793	111.482	49.2807	8.01151	3.31549	37.5761	214.441	65.2622	39.017	47.9518	151.542	97.3576	13.8954	106.971	89.6664	100.332	42.767	81.3293	95.0878	100.378	108.012	104.667	87.9573	93.7261	95.9392	100.195	111.657		79.8144	66.239	85.2367	66.8189	108.538	89.5265	88.9122	85.0658	98.1769	113.757	90.696	97.9548	92.1039
742	24.7333	17.4	9196	0.078952	0.32642	0.965526		96.1634	52.5583	109.464	47.8139	7.86741	2.92208	40.3357	222.285	80.5015	43.9198	46.3516	149.866	96.435	13.5057	130.275	94.6691	112.658	31.9158	81.1897	94.882	100.071	108.527	104.663	87.6947	93.7083	95.7305	100.403	111.796		79.5729	65.9034	84.902	66.4567	109.113	89.3175	88.5415	84.6709	98.2776	113.603	90.3512	97.4897	91.7797
744	24.8	17.4667	9831	0.0798855	0.321509	0.964871		97.7601	62.3735	112.913	54.8692	9.0299	3.21573	39.5861	223.591	90.4451	45.5718	48.9343	143.004	96.8318	14.9743	108.206	103.679	150.353	30.1718	80.908	95.0403	100.3	108.247	104.71	87.9598	93.8305	95.3506	100.065	111.998		79.8204	66.3622	83.2426	65.439	109.676	89.4468	88.8755	84.3392	98.5139	114.026	90.6192	97.6175	91.9391
746	24.8667	17.5333	9344	0.0738721	0.320386	0.96715		91.5229	49.0818	110.707	45.3147	7.34057	3.01307	38.3112	213.006	65.535	40.273	53.4513	168.303	96.9073	16.8485	118.159	92.5555	86.3175	34.5804	81.7969	94.9302	100.168	108.312	104.67	87.6835	93.7868	96.2914	100.468	111.648		79.6156	66.372	85.8383	68.0978	109.061	89.1007	88.2698	85.6878	97.9723	113.62	90.3593	97.574	91.9218
748	24.9333	17.6	8763	0.0797336	0.33705	0.966189		90.1223	48.2483	106.525	44.1151	7.24028	3.31	37.5931	217.129	66.9747	48.731	61.448	151.63	93.4741	22.5121	71.8532	102.294	120.74	31.7999	81.6121	94.9033	100.534	108.354	104.464	87.8221	93.9478	95.7586	100.386	111.952		79.9678	67.6748	84.9095	66.2273	109.281	89.4842	88.3025	84.4511	98.4008	113.878	90.5172	98.1654	92.4247
750	25	17.6667	9217	0.0726058	0.327546	0.967046		98.3649	56.2554	109.967	51.7576	8.35793	3.30839	36.9289	216.469	72.1826	47.6911	60.6797	167.113	94.8057	20.706	94.3465	111.855	135.745	35.9663	81.5691	94.6266	100.108	108.581	104.399	87.6591	94.2355	95.6116	100.097	111.681		79.9824	68.4454	84.5294	66.1235	108.765	89.2288	88.2972	84.3834	97.3733	113.85	90.0875	97.5236	92.0269
752	25.0667	17.7333	9887	0.0798132	0.315533	0.964716		104.392	61.5269	110.709	55.0186	9.04072	3.63698	40.3652	223.144	85.6267	47.5731	58.7511	169.731	99.4886	14.9731	129.322	94.9334	142.225	39.6411	80.834	94.9905	100.362	108.172	104.543	87.7944	93.7154	95.851	99.8128	111.728		79.4119	65.8647	84.8225	65.1363	108.935	89.5873	88.7114	84.6035	97.8669	114.183	90.495	97.6013	92.2878
754	25.1333	17.8	9208	0.0804427	0.333475	0.965518		100.362	53.3944	107.084	49.3834	8.05465	3.43755	39.0917	219.695	85.5008	47.5618	58.119	167.933	101.902	22.6347	90.5697	106.847	131.264	40.3759	81.1409	94.9467	99.9999	107.874	104.517	87.6932	93.1187	95.8632	100.149	111.655		80.3	66.0401	84.732	65.7779	108.855	89.4205	88.4733	85.0074	98.0268	113.806	90.1397	97.2724	91.9532
756	25.2	17.8667	9905	0.0777978	0.333677	0.965569		96.8059	50.178	108.109	46.0297	7.60703	3.33459	40.6987	223.46	59.1228	49.9208	56.9953	147.637	98.5242	11.833	77.7099	130.028	122.366	33.5826	80.4423	95.0646	100.131	107.622	104.549	87.3417	93.1288	95.0026	100.513	111.821		78.3412	65.7462	81.8402	67.0405	109.243	89.5129	88.7263	84.6141	98.4505	114.019	90.231	97.4104	92.095
758	25.2667	17.9333	10405	0.0791329	0.322981	0.964654		93.9996	53.18	112.969	47.9753	7.88077	3.35721	40.4115	223.159	73.3329	45.8769	56.6546	150.759	96.5606	13.2258	93.3638	88.5572	126.184	30.4035	80.803	94.5761	100.06	107.968	104.229	87.23	93.2244	95.4264	100.118	111.638		78.6899	65.3821	84.2783	66.3662	109.298	88.8954	87.8364	84.6128	98.0249	113.511	90.2756	97.4652	91.8061
760	25.3333	18	9911	0.0768571	0.348017	0.966649		80.5999	41.3728	115.847	38.6467	6.22851	3.25123	38.2372	213.505	29.5295	49.0501	55.8242	153.752	99.5701	13.6582	48.6836	106.099	75.6669	30.4427	81.5172	94.9573	100.385	107.763	103.902	87.3476	92.8295	95.5518	100.94	111.856		78.6396	66.2709	84.4674	68.7467	109.462	88.9883	88.3554	84.7202	99.0448	113.678	90.6847	97.84	91.9906
762	25.4	18.0667	10624	0.0798204	0.3374	0.965585		91.5783	44.6388	110.521	42.2394	6.85938	3.20628	38.9132	218.327	61.8837	52.1696	54.2779	155.343	100.463	14.5385	67.572	109.044	109.314	30.3085	81.5749	94.7228	100.106	108.157	104.268	87.4684	93.0614	95.5758	100.76	111.963		79.0885	66.6422	84.6808	67.6779	109.785	89.2571	87.7007	84.3683	98.5111	113.777	90.3547	97.5425	91.8162
764	25.4667	18.1333	10031	0.0755944	0.326873	0.966163		93.8875	51.7737	112.144	47.4154	7.72364	3.43774	38.2188	220.889	79.4219	57.0248	54.4852	144.543	100.08	16.0513	64.2447	110.273	127.377	28.0065	81.7266	95.0351	100.445	108.255	105.058	87.8588	93.9769	95.5778	100.696	112.41		79.3559	67.8093	84.2705	66.9163	110.281	89.821	88.7913	83.8565	98.0669	114.64	90.5784	97.7732	92.2502
766	25.5333	18.2	9730	0.0785396	0.319164	0.965278		97.0846	55.2981	116.068	50.5042	8.1446	3.62618	38.6606	219.089	91.8566	51.1659	52.4856	165.947	104.287	14.5411	73.6879	112.447	118.65	28.4814	81.5699	94.9904	100.115	107.819	104.87	87.6713	93.539	95.7094	100.346	112.099		79.1167	67.0586	84.2884	66.7478	110.638	89.5832	88.6194	84.5057	97.9961	114.247	90.2826	97.4603	91.9373
768	25.6	18.2667	9882	0.0744583	0.331543	0.966495		96.3732	52.2855	113.733	47.9948	7.81409	3.72467	39.2736	221.934	81.6843	59.1482	54.4454	160.881	106.875	14.6565	50.8964	108.2	131.514	31.8227	81.6514	95.2369	100.349	107.902	105.067	87.8106	93.3847	95.7729	100.822	112.416		78.9766	66.7032	84.7322	67.0317	110.813	89.9573	88.6508	84.2485	98.6154	114.713	90.5575	97.7109	92.1182
770	25.6667	18.3333	10112	0.0759164	0.333098	0.966432		96.6417	49.4929	111.162	46.8304	7.56708	3.31718	38.2561	217.291	81.1812	55.5441	55.2737	164.979	105.615	18.5051	59.8123	101.023	133.026	31.7677	81.8522	94.9338	100.301	108.02	104.472	87.5631	93.0919	96.0324	100.84	112.051		79.2017	66.6725	86.1587	67.4277	109.8	89.3301	88.2682	84.3974	98.6996	113.974	90.4182	97.8377	92.146
772	25.7333	18.4	10110	0.0777978	0.323481	0.966064		97.9986	55.5584	114.804	51.0385	8.22972	3.7891	38.6944	217.957	82.8011	48.529	55.6479	181.512	102.419	14.3035	71.1055	97.5809	134.382	27.2508	81.7403	95.1255	100.549	108.186	104.682	87.7613	93.7363	96.2491	100.52	112.016		79.0739	66.3189	85.9893	67.0796	110.24	89.38	88.3931	85.1797	98.7108	113.964	90.775	98.239	92.2208
774	25.8	18.4667	10087	0.0755292	0.322967	0.966557		97.5366	51.3294	112.231	47.7561	7.71043	3.48789	39.0762	216.86	86.1768	51.0239	52.1746	168.544	105.313	18.3508	102.478	101.585	113.104	29.6124	81.6003	94.9057	99.9444	107.72	104.597	87.5638	93.1813	95.7478	100.44	111.834		79.5263	65.7764	85.2096	67.5221	109.967	89.3318	88.3757	84.418	98.5685	113.834	90.1189	97.449	91.8313
776	25.8667	18.5333	10560	0.0797082	0.334083	0.965778		91.7656	47.4256	108.215	43.6975	7.14369	3.41038	38.701	218.646	65.5925	50.9034	49.3934	153.718	102.294	17.2615	73.29	104.647	113.693	32.4681	81.4348	95.0885	100.034	107.703	104.781	87.649	93.1213	95.6065	100.617	112.048		79.0856	66.3688	84.5541	67.2505	109.915	89.7918	88.6847	84.2057	98.6009	114.159	90.2688	97.3929	91.9896
778	25.9333	18.6	10385	0.0767088	0.316447	0.965825		98.9106	57.3038	111.548	51.6831	8.40752	3.61473	39.163	219.732	75.2074	44.5086	48.7293	165.305	98.1528	14.6585	111.93	107.874	131.734	24.3548	81.291	95.0941	99.8265	108.445	104.429	87.6128	93.7012	95.6449	100.238	111.889		78.9145	66.2877	84.1042	67.0721	110.077	89.7336	88.596	84.8322	98.4006	113.908	90.0598	97.2557	91.7018
780	26	18.6667	10482	0.0817923	0.31331	0.964498		91.2833	54.4446	112.334	48.718	7.88381	3.62161	37.7707	215.511	52.9675	45.7223	47.0451	159.045	99.3648	17.6177	90.7308	110.459	107.907	38.3975	81.2286	95.3576	99.9305	107.881	104.414	87.8475	93.6271	95.4026	100.162	111.773		79.6822	66.4442	83.5665	67.0161	109.434	90.1872	89.2112	84.5608	98.5343	114.294	90.1437	97.4666	91.7228
782	26.0667	18.7333	10041	0.0779028	0.316955	0.966205		89.5294	53.0147	116.478	48.5342	7.76802	3.29554	37.0633	213.666	64.8203	41.3274	50.8991	159.768	101.749	23.9634	64.6786	94.9994	116.695	39.4379	81.3533	94.862	99.7933	107.482	104.289	87.352	93.3533	95.7219	99.9536	111.399		79.3107	66.8764	85.1609	66.5282	108.89	89.4221	88.3364	84.8453	97.8254	113.881	90.0174	97.2573	91.5677
784	26.1333	18.8	10294	0.0816765	0.311802	0.965189		96.9431	57.2463	112.324	51.6285	8.41907	3.25644	39.7534	220.557	85.2168	45.0953	52.7021	164.404	103.14	21.0275	115.871	88.6836	117.098	33.1356	80.9074	94.6483	100.044	107.649	104.267	87.4064	93.2273	95.6783	99.7684	111.435		79.0173	65.0357	85.3455	66.0971	109.041	89.3615	87.9671	84.3368	97.7172	113.859	90.3341	97.5456	91.8008
786	26.2	18.8667	9757	0.0751132	0.314085	0.967429		99.6595	55.0135	112.579	50.9515	8.20004	3.33092	38.9448	216.9	85.0249	48.1372	54.208	174.626	98.5247	21.1411	126.71	93.7995	113.742	33.4262	81.4366	94.8019	99.8755	108.135	104.119	87.5382	93.3474	95.8046	100.194	111.484		79.3546	65.7419	85.7456	67.0788	109.262	89.4352	88.0958	84.4202	98.2605	113.798	90.146	97.3517	91.6033
788	26.2667	18.9333	9494	0.0753013	0.322921	0.967019		98.1825	55.8992	116.779	52.0431	8.27689	3.60218	36.7025	212.098	78.7102	52.5884	53.1326	169.98	100.351	21.2279	86.468	89.0052	139.492	43.2461	81.9157	95.5458	100.233	108.154	104.655	88.0212	94.0148	96.0571	100.493	111.917		79.614	67.9235	85.9361	66.8777	109.227	90.2145	89.0483	84.6977	99.2286	114.54	90.4556	97.6605	91.9816
790	26.3333	19	9432	0.0786915	0.323058	0.966053		92.1292	50.2971	113.476	45.9268	7.45027	3.62049	38.7721	218.897	57.6742	48.9671	55.0832	164.321	94.7526	24.0673	99.1138	104.687	102.288	30.9805	81.4575	94.9983	100.039	108.459	104.358	87.7672	93.6205	95.4607	100.547	111.917		79.4669	66.6665	84.2815	67.2693	109.603	89.8467	88.4174	84.2618	98.2618	114.204	90.2532	97.4387	91.7876
792	26.4	19.0667	9851	0.0804644	0.317628	0.964525		94.6817	53.5333	118.14	49.0935	7.90473	3.46215	39.0937	220.076	69.281	54.8948	53.6844	164.63	100.095	23.0066	85.3531	105.78	124.535	34.111	81.6177	95.1949	100.234	108.327	104.959	87.909	94.1346	95.7075	100.516	112.066		79.5388	67.0409	84.6033	66.7658	110.14	90.0493	88.5211	84.3476	98.5911	114.466	90.3089	97.7965	92.0354
794	26.4667	19.1333	10364	0.0799832	0.311007	0.965113		97.1306	55.7518	114.555	50.8745	8.20603	3.49087	39.1216	218.405	54.9562	52.2052	54.3705	159.517	100.492	19.009	99.4574	125.079	117.757	42.3837	80.8242	94.9862	100.194	107.73	104.509	87.604	93.6606	95.3046	100.195	111.48		79.003	66.1521	83.2791	66.7886	108.898	89.5852	88.5315	84.2177	98.5974	113.999	90.3762	97.7269	91.928
796	26.5333	19.2	10756	0.0801243	0.328903	0.964995		89.4053	48.086	111.819	44.9005	7.23597	3.35093	36.8623	215.735	63.8781	49.267	56.0658	144.402	96.1195	20.0723	62.2574	91.5003	129.398	30.7391	81.7485	95.0796	100.609	108.31	104.469	87.8808	93.874	95.719	100.7	112.042		79.5339	67.6787	85.1021	67.0056	109.422	89.7519	88.5029	84.6401	98.4064	114.096	90.8176	98.1346	92.3245
798	26.6	19.2667	10360	0.0792668	0.320706	0.964577		92.773	53.2062	115.029	48.6618	7.83731	3.42976	37.7972	216.871	90.4237	51.0819	55.1235	157.104	91.205	19.5839	94.3409	83.0467	124.965	21.9996	81.8949	94.662	100.035	108.363	104.173	87.6112	93.7598	95.7056	100.218	111.833		79.527	67.231	85.7241	66.6431	110.349	89.3619	88.0085	84.16	98.0672	113.712	90.164	97.4437	91.87
800	26.6667	19.3333	10254	0.081264	0.310004	0.964114		109.391	62.1061	112.59	55.7546	9.17014	3.63038	42.9877	229.721	110.88	65.189	54.0485	160.775	96.8835	17.6179	164.516	122.812	124.224	31.7693	80.776	94.5772	99.9067	108.205	104.85	87.7645	93.2933	95.2026	100.203	111.852		79.6321	64.1959	83.5587	66.3714	110.122	89.4794	87.7308	83.316	98.2637	114.096	89.9482	97.3404	91.6955
802	26.7333	19.4	9747	0.0833662	0.33067	0.964144		96.2194	50.4963	113.075	46.0948	7.56227	3.59317	41.3498	224.682	98.6224	60.379	57.0789	150.279	96.6263	18.1361	93.1018	99.8246	108.031	29.0372	81.2466	94.501	99.9832	107.778	104.335	87.465	92.5358	95.5322	100.251	112.06		79.0035	64.6885	85.4061	66.6163	110.519	89.2192	87.884	83.4091	98.0035	113.989	89.9561	97.4502	91.9296
804	26.8	19.4667	9968	0.0725985	0.33371	0.967028		93.8432	49.1086	110.206	45.4459	7.38828	3.5955	38.4118	216.999	87.3965	53.0298	53.9242	145.878	90.9336	19.1741	80.0311	89.0583	125.551	28.8722	82.0669	95.5656	100.159	108.27	104.88	88	93.5315	95.9551	101.005	112.448		80.154	66.4857	84.7823	67.9561	110.956	89.6739	88.7952	85.5875	99.2602	114.511	90.1944	97.6617	92.0645
806	26.8667	19.5333	10071	0.0735718	0.325082	0.966357		93.6301	53.8781	113.843	49.3193	7.98074	3.40014	37.7175	217.919	73.0374	55.992	52.6589	143.51	88.6126	19.6311	78.675	106.905	138.194	31.7391	81.5665	95.1222	100.18	108.308	104.482	87.8004	93.824	95.2688	100.694	112.072		79.8109	67.1407	83.6631	67.3253	109.893	89.4477	88.5655	84.5055	98.6928	114.399	90.3798	97.5706	91.8865
808	26.9333	19.6	9980	0.0795092	0.329576	0.964889		90.1461	50.0272	113.586	46.6055	7.47711	3.28928	36.6867	215.261	69.7278	60.2551	53.2497	158.723	99.5641	21.2458	45.6973	110.546	116.913	34.9974	82.0122	95.3334	100.556	107.898	104.741	88.0613	93.6335	95.8069	100.74	112.298		80.0992	67.5615	84.8192	67.3152	110.266	89.9656	88.9865	84.3383	98.6195	114.757	90.7555	97.9368	92.2341
810	27	19.6667	8964	0.0766907	0.335536	0.966884		96.8069	51.6883	109.702	47.843	7.8057	3.2409	39.041	220.677	106.956	53.0592	51.9523	153.77	103.659	22.5713	72.9731	99.9966	123.859	25.658	81.6686	94.7494	100.327	108.189	104.246	87.7019	93.0279	95.9287	100.407	112.116		79.8492	66.2976	85.5066	66.3877	110.302	89.1267	88.0611	84.5689	98.0623	113.928	90.6262	97.7951	91.9481
812	27.0667	19.7333	9539	0.0751385	0.331062	0.966408		97.7266	52.0142	111.479	48.1501	7.87963	3.08836	40.161	224.06	110.481	59.3443	53.6613	147.977	98.2824	21.6377	85.3928	95.719	135.824	26.1495	81.3523	94.5469	100.155	108.279	104.218	87.4389	93.2175	95.4846	100.429	111.981		79.3787	66.0852	84.746	66.4608	110.091	88.952	87.7365	83.8485	98.3538	113.844	90.3647	97.6172	91.7808
814	27.1333	19.8	9076	0.0773058	0.32086	0.966027		97.7103	57.3703	114.378	51.3608	8.40922	3.38916	40.7546	225.659	97.7073	59.4946	53.9279	156.618	97.7955	20.2779	100.535	123.62	111.448	26.0476	81.2497	94.4476	100.638	108.342	104.191	87.7412	93.2317	95.4151	100.412	112.068		79.5757	65.4077	84.1299	66.6453	110.49	89.1293	87.8038	83.5	97.9376	113.867	90.9188	98.1974	92.165
816	27.2	19.8667	9612	0.0756088	0.327208	0.967479		97.5352	51.7632	118.508	49.0629	7.84701	3.1593	39.3392	218.361	89.7965	49.6907	53.3833	160.815	101.91	22.5314	80.159	101.49	134.333	34.3091	81.1767	94.6614	100.145	107.711	103.948	87.4449	92.8537	95.5897	100.146	111.607		79.4169	65.909	85.0993	66.2219	109.236	89.0298	87.9051	84.545	98.2373	113.59	90.4462	97.6732	91.6975
818	27.2667	19.9333	9720	0.0782971	0.341819	0.965939		81.8252	41.7277	119.492	39.9549	6.32945	3.26382	37.4038	210.797	43.8913	44.1952	55.7815	153.166	104.597	24.1379	51.1462	76.7589	88.5888	37.3199	81.5698	95.0865	100.366	107.475	104.352	87.4783	93.1053	96.0075	100.607	111.65		78.6325	66.5991	85.7816	67.9955	108.84	89.3989	88.4058	85.2184	98.531	113.878	90.6533	97.8852	92.1988
820	27.3333	20	9760	0.0803016	0.314465	0.965206		94.7545	56.0125	116.08	51.1182	8.24082	3.1987	39.256	219.746	90.3692	51.1713	52.2594	159.762	102.581	25.6944	92.0692	111.562	111.327	31.5698	80.7444	94.3052	99.9608	107.133	104.109	87.2545	92.8406	94.9927	99.7654	111.399		78.8948	65.1021	83.7383	66.5024	109.484	89.0176	87.8635	83.3479	97.7953	113.502	90.1649	97.5548	91.5686
822	27.4	20.0667	9212	0.0783152	0.332559	0.965551		90.175	51.7251	117.301	48.0342	7.68861	3.13794	38.0096	216.485	97.8013	48.0637	51.7855	154.718	98.8559	25.253	70.1558	81.639	118.932	25.2542	81.6013	94.5936	100.2	107.846	103.912	87.4135	92.9796	95.7076	100.313	111.74		79.1506	65.9717	86.0465	67.1202	109.717	89.1339	88.0714	83.9194	98.2727	113.571	90.4146	97.7156	91.8408
824	27.4667	20.1333	9197	0.0777291	0.331863	0.966258		94.1834	51.5711	112.043	47.9179	7.76322	2.99948	39.0639	219.888	89.2731	49.2305	52.3529	155.257	102.562	22.8168	77.3662	107.396	110.96	26.0087	81.1023	94.3778	99.9217	107.638	103.853	87.1548	92.5508	95.3261	100.194	111.668		78.7992	65.4357	84.3864	67.2247	109.665	89.0379	87.9005	83.8591	97.5994	113.492	90.1344	97.3802	91.5648
826	27.5333	20.2	9711	0.0804934	0.318308	0.965082		90.6251	56.1146	116.597	50.5087	8.14231	3.3199	38.1929	216.28	60.8219	44.0956	53.3948	158.828	101.3	23.1309	89.1369	115.137	100.215	23.7911	81.0827	94.6955	100.148	108.055	103.578	87.4117	93.2821	95.2041	100.06	111.602		79.2458	66.0508	82.9049	67.5749	109.637	89.1631	87.9821	84.7749	97.9163	113.641	90.4078	97.6856	91.7425
828	27.6	20.2667	9747	0.0749395	0.316077	0.966643		93.9658	54.3824	114.479	49.8994	7.9987	3.27456	37.7738	215.425	77.5229	55.5157	53.6361	167.833	100.681	24.1018	92.4165	101.522	108.039	34.5875	81.7505	94.7143	99.9261	107.934	104.218	87.4916	93.4581	95.7711	100.152	111.669		79.6735	66.4921	85.3719	67.1633	110.051	89.1952	88.1128	84.3403	98.2474	113.676	90.1661	97.3657	91.6537
830	27.6667	20.3333	9230	0.0751566	0.317105	0.966633		106.41	59.3151	111.198	54.289	8.86442	3.46291	40.9016	222.73	91.7562	58.6764	55.6181	162.984	102.396	24.268	121.876	115.943	123.571	45.4356	80.7065	95.1253	100.274	107.456	104.575	87.6614	92.884	95.4349	100.39	111.765		79.2294	64.4116	83.5134	67.0452	109.333	89.7747	88.2685	84.4999	98.7712	114.312	90.5511	97.7011	92.047
832	27.7333	20.4	10007	0.0767884	0.317745	0.96707		96.6751	55.0659	111.981	50.8606	8.18902	3.12817	37.8397	217.088	74.0074	59.2413	56.2765	160.128	94.8508	25.1571	107.328	101.7	123.989	29.7803	81.6493	95.0792	100.235	108.373	104.315	87.6793	93.9475	95.7335	100.487	111.805		79.5678	66.9348	85.2431	66.9821	109.519	89.4935	88.6278	84.4166	98.6825	114.176	90.4276	97.7435	91.942
834	27.8	20.4667	10033	0.0814377	0.317708	0.965228		96.6518	55.952	114.121	50.7186	8.23553	3.32854	39.7651	219.618	72.9141	60.5284	57.3251	159.883	96.9831	21.5565	113.728	125.143	103.457	22.4208	81.5771	95.1515	100.767	108.579	104.213	87.9283	93.6658	95.5676	100.932	112.193		79.3752	65.6735	83.7797	68.725	110.332	89.7477	88.4842	84.113	98.9885	114.424	91.0189	98.2895	92.3877
836	27.8667	20.5333	10402	0.0796286	0.311298	0.964953		101.103	57.3313	112.204	52.3647	8.52014	3.11079	40.1301	222.616	112.648	53.5035	55.1098	169.493	97.6264	22.165	108.448	114.065	120.087	23.1868	81.7303	94.9625	100.542	108.446	104.543	87.8151	93.6426	96.0879	100.529	112.15		79.3721	65.8325	85.6134	67.124	110.71	89.5712	88.2183	84.3489	98.229	114.445	90.7576	98.0737	92.1392
838	27.9333	20.6	10068	0.0814848	0.318898	0.964317		99.9439	58.2267	109.631	53.2517	8.69633	3.16717	38.3346	222.575	112.508	53.8229	55.4401	145.809	96.3337	28.1528	78.221	113.04	155.587	22.2773	81.6062	95.1338	100.899	108.521	104.521	88.1673	93.7849	95.6285	100.648	112.452		80.3209	66.8455	83.8297	66.4793	110.556	89.8829	88.305	84.6345	98.3056	114.541	91.1518	98.4305	92.5414
840	28	20.6667	10163	0.0769838	0.319744	0.96645		89.7964	51.3216	119.14	48.441	7.63532	3.14167	35.5733	210.51	73.5169	58.3313	52.396	158.245	96.0875	32.9395	68.8807	99.6486	126.249	28.7179	82.4997	95.3143	100.409	108.534	104.645	88.2102	94.3921	95.7912	100.883	112.126		81.014	68.3688	84.7418	68.1252	110.249	89.7683	88.8801	84.5676	98.9891	114.367	90.6319	97.921	92.1118
842	28.0667	20.7333	10724	0.0752615	0.316593	0.966885		90.8467	56.088	121.136	51.8487	8.17321	3.48098	35.0553	210.671	83.9716	52.6397	50.478	157.739	94.369	29.9259	68.1236	77.527	142.024	32.9351	82.6771	95.5991	100.521	108.723	104.943	88.4998	94.6828	96.277	100.754	112.249		80.8473	68.9907	86.1405	67.0919	110.315	90.2833	88.8601	84.9634	99.1065	114.782	90.6845	98.0859	92.2845
844	28.1333	20.8	10099	0.0748418	0.332332	0.967393		92.5372	51.8051	109.268	47.676	7.72748	3.25307	37.4455	218.298	72.9085	57.8231	49.6506	145.942	96.1096	30.5893	71.5765	116.791	127.054	31.6996	81.566	95.2112	100.249	108.293	104.481	88.0141	93.6182	95.3441	100.728	112.095		80.3115	67.0943	83.3465	67.1616	109.916	90.0082	88.5419	84.286	98.8979	114.322	90.4518	97.7538	91.8895
846	28.2	20.8667	10721	0.0813943	0.31882	0.964398		88.8007	51.1511	109.421	46.0753	7.52286	3.26666	38.1494	218.645	81.8815	58.8445	49.8966	146.11	95.1408	29.7428	102.732	80.4403	106.436	26.8362	81.705	94.9928	100.48	108.259	104.48	87.8603	93.6957	95.6996	100.653	112.009		79.8207	65.9644	85.944	67.2771	109.519	89.6465	88.5678	83.9101	98.6559	114.184	90.7532	98.0611	92.0279
848	28.2667	20.9333	10039	0.0791727	0.310201	0.964906		93.1517	57.067	110.993	50.3677	8.24583	3.33725	40.0252	221.762	66.262	53.7413	48.7597	163.56	97.6864	27.7074	123.595	120.659	86.8297	30.7814	81.0734	94.7462	100.252	108.323	104.416	87.7775	93.5253	95.4972	100.337	111.674		79.9322	64.5515	84.0394	67.7959	109.048	89.4934	88.4736	83.9691	97.8173	113.978	90.6225	97.829	91.7905
850	28.3333	21	10357	0.0774252	0.330833	0.966155		85.2459	47.0018	111.37	43.8473	7.01969	3.29654	35.8129	210.203	66.9691	49.6953	51.446	152.387	97.5544	29.2856	56.2986	78.2312	108.104	36.3604	81.9875	95.3287	100.595	107.724	104.227	87.7924	93.3711	96.2027	100.676	111.82		79.6723	66.9154	87.2101	67.5166	108.623	89.7193	89.0942	84.7538	98.7408	114.335	91.0187	98.1819	92.1935
852	28.4	21.0667	10021	0.0734126	0.33649	0.967763		81.5139	40.8657	111.653	38.9733	6.18279	3.20529	35.7549	207.222	51.3366	45.2873	51.2789	153.865	95.1271	34.1632	72.6811	90.7451	67.9677	27.5765	82.3524	95.1976	99.9545	108.006	103.966	87.6436	93.244	95.7731	100.952	111.865		80.2706	67.1178	85.36	69.3689	109.645	89.4641	88.6453	85.328	98.4641	114.087	90.1577	97.4312	91.6989
854	28.4667	21.1333	10150	0.0748273	0.329117	0.96762		89.6371	50.9401	115.232	47.3472	7.56074	3.44367	36.8418	215.556	74.4248	50.3443	52.8763	151.431	94.3557	33.8756	70.8173	88.6981	122.292	29.6707	81.814	95.3193	99.8729	108.189	104.365	87.8688	93.6163	95.565	100.502	112.008		80.569	67.0236	84.7386	66.846	109.893	89.9356	88.8667	84.927	98.5283	114.339	89.8761	97.239	91.7178
856	28.5333	21.2	9970	0.0778232	0.32226	0.966258		94.7173	54.2345	115.326	50.8639	8.07631	3.32629	36.473	214.788	83.5344	51.4214	51.6731	158.767	101.338	35.0498	57.089	132.978	120.278	35.3676	81.577	95.0326	100.016	107.467	104.563	87.8455	93.3586	95.3153	100.239	111.898		80.5917	67.3127	83.0281	66.8642	110.088	89.774	88.8431	84.3384	97.9699	114.238	90.0815	97.4368	91.8695
858	28.6	21.2667	9910	0.0768535	0.331617	0.966392		85.9235	47.941	111.783	44.5991	7.15179	3.22355	35.9485	212.996	76.5544	53.1072	51.0431	148.844	100.205	31.822	49.4429	85.1559	109.212	29.4659	82.2201	95.3204	100.628	107.718	104.476	87.9266	93.3688	96.1344	100.711	112.222		80.0862	67.3452	86.4865	67.193	109.989	89.9961	88.5432	84.8986	98.5886	114.576	90.8119	98.2775	92.3485
860	28.6667	21.3333	10627	0.0761986	0.329522	0.967042		88.5633	49.0125	115.76	46.8306	7.3998	3.1542	34.95	212.034	89.9258	56.4498	50.3401	144.367	99.2412	35.5764	44.2709	87.8216	135.323	23.7024	82.3655	95.0554	100.273	108.107	104.099	87.7451	93.7506	95.8051	100.536	112.064		80.3237	68.875	86.1367	66.4937	109.998	89.6314	88.5412	84.4712	98.5467	114.087	90.4917	97.801	91.9736
862	28.7333	21.4	10679	0.0796684	0.318557	0.966351		89.877	53.6753	119.767	49.8193	7.88123	3.42428	36.6024	211.475	60.5052	53.3394	50.1712	165.262	101.227	33.4056	72.8738	92.0363	108.986	34.8302	81.5586	95.3298	100.519	107.688	104.12	87.8698	93.4659	95.7656	100.391	111.724		80.0492	66.5093	84.8847	67.4379	108.912	89.8501	88.776	84.9793	98.8334	114.21	90.656	98.0888	92.1744
864	28.8	21.4667	10092	0.0792053	0.319329	0.965515		86.2458	48.5614	120.592	45.4645	7.19662	3.37859	37.3906	213.829	54.51	54.1661	51.3309	165.629	97.6851	30.0332	52.1117	103.82	95.2688	35.1495	81.5342	94.988	100.112	107.721	104.278	87.5461	93.3336	95.5416	100.488	111.725		79.4591	66.761	84.0319	67.9694	109.449	89.5662	88.1904	84.6598	98.4947	114.029	90.185	97.575	91.852
866	28.8667	21.5333	9515	0.0806019	0.326017	0.965957		98.383	49.0341	108.919	46.129	7.49645	3.49261	39.794	219.275	111.155	57.4789	53.6079	148.322	103.284	31.088	114.3	74.9925	100.998	37.7917	81.6722	95.2113	100.05	107.726	104.713	87.8807	92.7219	96.0314	100.598	112.141		79.964	64.8156	86.2409	67.3651	109.976	89.9536	88.332	84.6845	98.623	114.463	90.1708	97.482	91.7865
868	28.9333	21.6	9878	0.0778087	0.312973	0.966786		92.942	51.9187	113.68	47.3637	7.63444	3.63645	39.0852	216.662	76.1979	59.2534	52.6086	155.822	97.2474	26.5156	117.179	80.6115	93.0912	34.7988	81.5396	95.2063	99.8608	108.028	104.396	87.6105	93.4216	95.74	100.457	111.802		79.3338	65.1487	85.4838	68.0504	109.681	89.5132	88.7123	84.8479	98.6018	114.356	89.9712	97.3885	91.5375
870	29	21.6667	10418	0.0727252	0.317276	0.967361		99.6458	55.7462	115.275	52.1335	8.31254	3.62665	37.9442	214.85	104.23	54.0988	54.6174	167.951	101.446	28.4408	93.3705	84.4451	116.942	30.6916	81.7162	95.4004	100.236	107.585	104.115	87.594	93.299	95.754	100.339	112.068		79.0512	66.0368	85.135	67.6242	110.734	89.7026	88.9425	85.073	98.6675	114.617	90.4157	97.821	91.9291
872	29.0667	21.7333	10313	0.0743642	0.324023	0.966915		90.0208	50.8625	114.12	47.6714	7.57074	3.59039	35.8306	212.425	76.8865	57.9026	53.7758	162.189	101.859	29.0861	43.9306	86.2633	120.362	31.8943	81.9298	95.0762	100.084	107.658	104.174	87.4909	93.3946	95.9235	100.28	111.833		79.3528	67.4906	86.2456	67.0323	109.528	89.5169	88.5635	84.388	98.4836	114.429	90.2126	97.6462	91.8097
874	29.1333	21.8	11248	0.0865321	0.314195	0.964278		90.1298	52.3172	113.881	48.397	7.72707	3.53941	35.9658	212.911	71.1006	56.8256	53.9087	156.514	102.654	32.4451	65.7513	73.184	126.744	33.3927	81.816	95.5765	100.39	108.029	104.662	88.0462	94.2479	95.9033	100.322	111.954		80.2086	67.6931	85.1096	66.7284	109.34	90.1639	88.9447	85.2847	98.7867	114.703	90.548	97.9997	91.9753
876	29.2	21.8667	9573	0.0827547	0.306211	0.964945		94.6783	55.8918	113.656	51.4678	8.23089	3.6039	36.5303	215.3	89.8918	59.4801	53.9724	161.879	100.051	28.567	65.1254	95.1904	129.913	35.0292	81.6814	94.9397	100.084	107.794	104.381	87.8094	93.6807	95.557	100.012	111.821		80.0183	67.2443	84.6509	66.4257	110.068	89.7721	88.0906	84.4074	98.2184	114.21	90.2172	97.5731	91.6297
878	29.2667	21.9333	9227	0.0783261	0.312773	0.965825		91.4037	52.6643	113.44	48.3856	7.72268	3.72034	36.0696	212.838	94.4699	65.0905	53.2543	148.216	95.6015	32.0682	77.2576	79.4463	118.219	33.4457	82.4009	95.2047	100.004	108.169	104.535	88.0905	93.7628	95.7284	100.523	112.209		80.4228	67.5997	85.7579	67.3727	110.851	90.0405	88.3892	84.2038	98.9056	114.484	90.1036	97.3969	91.6451
880	29.3333	22	9910	0.0758694	0.316534	0.96663		87.4441	47.1098	112.085	43.8322	7.00014	3.44358	36.8859	209.617	70.9477	68.2453	51.2549	149.925	96.1981	29.9037	114.666	64.7109	83.1449	31.7441	82.7213	95.202	99.8755	108.47	104.393	87.8392	93.6148	96.1406	101.097	111.97		79.8459	66.2738	87.6785	69.8025	110.006	89.8404	88.3974	84.2202	99.3089	114.243	90.0203	97.2007	91.6878
882	29.4	22.0667	10090	0.083131	0.306971	0.964944		96.5293	58.0163	113.117	52.7426	8.49546	3.43513	37.9061	217.631	94.0693	59.3823	50.5866	156.854	99.9379	33.3988	110.252	97.4551	115.44	32.3134	81.6437	95.3687	100.278	107.971	104.914	88.2339	93.8297	95.5865	100.444	112.081		80.2302	65.7411	84.5743	67.4457	110.227	90.2994	89.2978	84.0577	98.5727	114.616	90.6274	97.5591	92.018
884	29.4667	22.1333	9987	0.078858	0.31135	0.966111		91.8996	56.7254	116.892	52.0402	8.25119	3.51966	35.6753	212.261	86.1303	54.8011	48.2218	163.303	99.3564	34.124	76.0353	98.1512	118.908	31.3358	81.98	95.2398	100.196	107.841	104.666	88.0336	94.0447	95.5444	100.355	111.945		79.9711	67.5271	84.5977	67.4502	110.354	90.0851	89.1184	84.0339	98.5121	114.449	90.5347	97.5214	91.9087
886	29.5333	22.2	10005	0.0801388	0.319412	0.965209		90.7632	52.4598	110.853	47.9577	7.77274	3.21608	37.1468	217.63	94.4131	53.9362	48.0149	135.214	94.0371	35.9798	82.3341	80.5298	128.579	28.9073	81.6868	95.7412	100.543	108.115	104.876	88.2919	93.9564	95.6639	100.66	112.391		80.1884	67.0854	84.2771	66.6151	110.268	90.4123	89.5539	85.019	98.8282	114.893	90.9411	97.8793	92.225
888	29.6	22.2667	9723	0.0813617	0.315746	0.965261		92.1898	56.3637	114.699	50.8044	8.21093	3.40402	37.9798	219.015	95.3451	56.9998	47.9375	145.562	88.2503	35.9016	98.2361	82.8362	126.959	27.227	81.7324	95.3165	100.258	108.546	104.244	88.1024	93.8608	95.4427	100.52	112.171		80.5165	66.118	84.4104	67.0384	110.578	89.8475	89.1453	84.4771	98.6295	114.483	90.5726	97.7466	91.8582
890	29.6667	22.3333	9562	0.0754279	0.312679	0.966291		89.803	55.8228	116.879	50.5489	8.05606	3.73645	35.7685	212.937	73.2279	59.2015	50.582	154.817	95.2763	31.7219	78.9019	89.0691	122.293	30.3951	82.3673	95.4685	100.261	108.854	104.354	88.3579	94.3039	95.7439	100.614	112.286		80.7712	68.2309	84.631	67.4643	110.739	90.0843	89.0155	84.5309	99.041	114.671	90.6698	97.5461	91.9217
892	29.7333	22.4	9733	0.0764772	0.326295	0.967421		84.9225	46.1809	113.647	43.5206	6.90348	3.44196	35.2053	209.458	83.1997	51.16	49.1654	134.224	96.0146	38.5925	55.1743	60.9867	114.474	30.6376	82.5989	95.576	100.168	108.144	104.528	88.098	93.6175	96.3207	100.724	112.254		80.6053	67.7604	86.817	67.4692	110.343	89.9502	88.8788	85.7888	98.7468	114.515	90.5909	97.4569	91.9422
894	29.8	22.4667	9939	0.0786481	0.319613	0.965769		89.8804	53.5034	115.518	49.1479	7.87446	3.37707	36.5847	214.918	98.1478	62.0071	48.8227	136.555	94.4678	32.5293	74.3943	64.5784	133.391	32.227	82.2482	95.8252	100.666	108.322	104.941	88.4221	94.2128	96.1247	100.73	112.513		80.1702	66.9626	86.1056	67.2938	110.709	90.5999	89.6487	85.0377	98.8898	114.95	91.1895	98.0426	92.4032
896	29.8667	22.5333	9921	0.0789448	0.313637	0.96533		100.328	61.4581	111.887	55.9587	9.02171	3.43415	37.4515	217.627	120.824	54.0159	49.0709	155.984	91.2971	33.1587	110.699	70.8892	152.039	29.6075	81.9692	95.7851	100.561	108.657	104.445	88.3317	94.1534	96.2079	100.416	112.308		80.2379	66.3521	86.1816	66.5024	110.572	90.5299	89.2868	85.6659	98.7098	114.733	90.9959	98.0185	92.2029
898	29.9333	22.6	9896	0.0799615	0.323575	0.965715		90.8773	50.4726	112.689	47.7657	7.57383	3.27646	35.075	211.017	81.6975	57.7058	48.6526	152.303	97.1547	34.3954	55.7272	88.9417	124.537	37.2578	82.3466	96.0986	100.793	108.103	104.607	88.5203	94.0262	96.1889	100.706	112.507		80.4273	68.4166	85.6815	66.7371	110.47	90.9122	89.9263	85.3927	99.0703	115.192	91.2404	98.2557	92.4575
900	30	22.6667	9837	0.0806562	0.327437	0.965524		89.2232	52.3427	114.004	48.2385	7.73307	3.35244	36.5861	216.39	78.254	59.5527	48.8698	150.145	95.5125	44.1649	58.3445	110.629	115.026	26.5996	81.8358	95.4262	100.837	108.5	104.284	88.3671	93.6794	95.69	100.803	112.343		80.7311	67.3852	84.0211	67.2113	109.83	90.3556	88.9253	84.4401	98.7656	114.644	91.3672	98.3558	92.3754
902	30.0667	22.7333	10103	0.082458	0.327187	0.965352		86.2668	45.6552	115.809	43.2058	6.89061	3.29858	36.9405	216.228	86.4307	60.216	49.6752	138.179	97.5733	41.9242	59.5059	81.5432	110.266	25.2977	82.3278	95.1884	100.422	108.674	104.526	88.0858	93.888	95.8914	100.836	112.436		80.2419	67.8145	85.352	67.4318	110.799	89.8621	88.522	84.6433	98.513	114.402	90.8801	97.96	92.0166
904	30.1333	22.8	9077	0.076441	0.32481	0.9671		85.8516	47.277	119.367	44.6996	7.03451	3.67778	35.7968	212.512	75.7861	54.7555	50.9482	149.306	97.1727	39.941	52.8697	80.9809	101.459	32.2923	82.615	95.4393	100.651	108.689	104.615	88.3676	93.9981	96.2776	100.911	112.455		80.6513	68.2935	86.0053	67.4395	110.685	89.9895	88.8481	85.2012	98.5407	114.617	90.9928	98.2344	92.2383
906	30.2	22.8667	9572	0.076242	0.329692	0.967489		93.583	48.9562	112.063	46.5887	7.44309	3.27951	37.1974	214.966	103.299	56.6777	51.9625	146.727	98.24	36.6635	76.1002	76.6772	114.609	28.3786	82.2699	95.5637	100.544	108.231	104.351	88.0596	93.4024	96.3474	100.736	112.414		80.098	66.8421	86.6809	67.1918	110.537	90.0153	89.0303	85.5411	98.4831	114.749	90.9044	97.9873	92.1819
908	30.2667	22.9333	10077	0.0782971	0.326433	0.965392		84.4152	47.5433	110.813	43.9835	7.04465	3.38252	35.7328	213.535	58.9185	59.6595	53.8144	151.202	95.4139	41.5777	63.7581	87.7289	85.5929	28.487	82.3334	95.5427	100.937	108.395	104.384	88.2748	93.8064	96.1167	100.89	112.504		80.6463	67.4779	85.789	67.7011	110.053	90.3378	89.1535	85.0836	98.2568	114.882	91.2779	98.3751	92.4865
910	30.3333	23	10065	0.0795128	0.30388	0.965821		104.578	59.4296	112.044	55.0195	8.88287	3.24034	39.7746	222.95	102.762	59.2722	54.0306	169.677	98.8835	33.6644	101.411	118.453	131.319	35.3724	81.1049	95.5749	100.639	108.093	104.627	88.011	93.7799	95.8862	100.204	112.158		79.6728	65.7549	84.1295	65.9129	110.054	90.1045	89.0895	85.4989	98.4922	114.689	90.9924	98.0761	92.1644
912	30.4	23.0667	10384	0.0770959	0.320094	0.966367		91.1943	51.7429	116.11	47.7328	7.66415	3.49071	38.8992	218.146	88.4689	61.692	55.7469	155.32	101.695	39.9554	79.8971	76.5254	96.8565	32.6556	82.0081	95.5727	101.044	107.881	104.601	88.174	93.3176	96.1972	100.894	112.524		80.1537	64.9091	86.1729	68.1431	110.662	90.0752	89.0042	85.0851	98.7808	114.918	91.4806	98.4151	92.5209
914	30.4667	23.1333	10372	0.0747043	0.328985	0.967051		92.0135	48.1461	114.496	46.2388	7.32807	3.35332	37.0458	215.12	85.8881	62.9197	55.4853	151.613	100.166	39.6165	56.1251	84.7943	113.534	29.3224	82.0213	95.3112	100.514	108.063	104.19	87.8839	93.256	95.8413	100.886	112.232		79.9951	66.7668	85.2661	67.7461	110.333	89.6966	88.436	84.9436	99.0306	114.449	91	97.9839	92.0182
916	30.5333	23.2	9765	0.0774433	0.307814	0.965986		99.5339	57.5943	115.128	53.2263	8.50001	3.4834	38.4568	218.58	93.8383	67.8766	55.103	164.513	99.4761	36.5742	101.214	111.515	108.843	28.6998	81.8967	95.2254	100.595	108.675	104.059	88.1405	93.7317	95.6218	100.627	112.33		80.2641	66.1387	84.3732	67.8497	110.858	89.8077	88.5504	84.2065	98.9708	114.592	91.0437	98.2667	92.0545
918	30.6	23.2667	10566	0.0856058	0.30947	0.964345		88.7515	48.8701	119.108	46.6665	7.32786	3.2289	36.2987	213.492	62.3028	70.9626	51.8115	155.47	101.322	32.5594	47.9141	101.933	110.905	34.5689	82.0396	95.3689	100.592	108.139	104.691	88.0482	94.1345	95.8076	100.666	112.174		79.6561	68.2834	84.8646	67.3716	110.022	90.0193	88.6108	84.3666	99.1154	114.733	91.0895	98.2664	92.0419
920	30.6667	23.3333	10249	0.0811229	0.310094	0.964315		93.7733	52.6288	112.879	48.1943	7.82485	3.50856	39.6016	222.904	71.9139	62.0877	51.7756	153.66	103.798	34.0053	72.5264	102.634	105.861	38.6558	81.1765	95.4168	101.225	108.107	105.02	88.3693	93.5153	95.8858	100.743	112.432		79.5453	65.5611	84.029	67.1486	109.599	90.3626	88.6088	84.735	98.4381	114.94	91.8177	98.8647	92.6347
922	30.7333	23.4	10054	0.0777001	0.30544	0.966006		100.49	60.1204	111.234	54.3967	8.82216	3.41598	39.3303	222.427	82.3821	67.6348	49.6459	155.341	104.441	36.7092	94.0603	163.186	98.345	35.1694	80.9593	95.4323	100.821	108.488	104.833	88.3577	94.1311	95.1672	100.722	112.156		80.3529	66.2464	81.0509	67.6989	109.447	90.2121	88.7612	84.6242	98.7542	114.81	91.3736	98.2884	92.2871
924	30.8	23.4667	10566	0.0770453	0.310777	0.965913		101.488	58.0116	109.668	52.8728	8.56965	3.4877	39.9056	219.429	107.643	67.1888	51.373	161.941	95.9061	32.7653	151.446	87.7069	103.761	28.104	81.7364	95.722	100.972	108.52	104.574	88.4129	93.6941	95.9677	101.12	112.33		79.7742	64.2374	85.4184	68.9687	110.283	90.4688	89.1853	84.5718	99.4899	114.894	91.6193	98.3794	92.4012
926	30.8667	23.5333	10077	0.0809674	0.308561	0.966257		102.03	57.5286	110.3	53.2869	8.5559	3.42163	38.7732	219.021	98.7888	73.2767	51.4966	170.566	97.4119	33.0684	125.203	121.024	101.962	28.3011	81.7377	95.0238	100.622	108.536	104.127	88.0468	93.5485	95.6022	100.733	112.116		79.3965	65.6237	84.8275	68.4137	110.427	89.9718	88.2507	83.4282	99.0032	114.465	91.28	98.021	92.1128
928	30.9333	23.6	9781	0.0775373	0.312785	0.965844		94.4801	59.5324	113.526	54.3006	8.66806	3.43021	35.6921	217.291	104.754	63.6799	50.7174	154.567	98.8633	40.5602	74.8941	97.9191	123.58	25.7535	82.1493	95.0572	100.849	108.856	104.54	88.4697	94.428	95.7838	100.379	112.391		80.7103	68.0659	84.8884	66.6088	110.473	90.1131	88.8974	83.8718	97.7757	114.628	91.5459	98.3127	92.2618
930	31	23.6667	10550	0.0749322	0.309007	0.96677		97.0695	59.5277	112.966	54.4788	8.69983	3.45316	36.5896	216.39	106.618	60.2517	50.4854	162.614	99.8355	37.4671	88.4865	84.2705	132.905	31.0803	81.873	95.2883	100.515	108.339	104.606	88.3557	94.043	96.0009	100.198	112.023		80.7396	66.7756	85.611	66.2356	110.003	90.0902	88.7178	84.807	98.3204	114.506	91.0599	98.0181	91.9502
932	31.0667	23.7333	9961	0.0766038	0.311897	0.965682		92.9838	58.2173	116.193	53.2084	8.47384	3.52743	36.3703	216.835	92.7554	60.3341	52.013	156.645	93.0557	30.2538	67.8239	80.5121	136.274	31.7106	81.699	95.4127	100.724	108.234	104.453	88.1957	94.1168	95.8465	100.279	112.085		79.4272	67.3421	85.5922	66.1784	109.955	90.4372	88.9	84.489	98.4138	114.824	91.2651	98.3242	92.0427
934	31.1333	23.8	9599	0.0732679	0.320183	0.967045		98.3634	57.1826	109.168	52.6687	8.51955	3.43295	37.5198	221.672	121.178	54.5098	52.5514	150.031	92.5465	37.1392	73.8806	77.9	147.933	26.5994	81.4437	95.2717	100.428	108.358	104.277	87.9775	93.6699	95.7915	100.217	112.122		79.7426	66.7623	85.3951	65.3059	110.012	90.1865	88.7997	85.0564	97.8678	114.448	90.9377	98.0329	91.8424
936	31.2	23.8667	10604	0.07664	0.319071	0.966232		85.4842	48.0998	110.854	44.8138	7.11886	3.53265	35.265	210.7	56.3805	62.3362	56.2301	151.085	92.1536	40.4633	83.3616	73.1928	93.144	33.0825	82.1912	95.4038	100.724	108.369	104.343	88.3111	93.9802	95.8926	100.736	112.112		80.2152	67.1644	86.0574	68.0983	109.421	90.4897	88.8365	84.454	98.5374	114.701	91.2228	98.1993	92.3575
938	31.2667	23.9333	10315	0.0797046	0.312516	0.965962		89.0702	52.5453	114.414	48.3947	7.71835	3.39782	37.1112	214.906	58.0888	58.3866	55.8075	163.535	97.7304	40.4315	89.2894	86.4474	95.9648	36.0468	81.6165	94.9172	100.373	108.355	104.277	87.8701	93.8475	95.8621	100.315	111.643		79.8705	66.1107	85.5571	67.6957	108.848	89.6908	88.5019	84.414	97.8777	114.101	90.8805	97.8226	91.9388
940	31.3333	24	9504	0.0795526	0.327352	0.965505		82.775	46.6007	114.483	43.9699	6.9584	3.38643	35.3705	213.181	75.6663	57.2544	53.5993	143.838	94.4076	47.0581	39.9565	81.4896	98.2042	24.8135	82.0854	94.842	100.583	108.068	103.994	87.9877	93.3634	95.6736	100.455	112.092		80.3703	67.1422	85.3448	67.3714	110.198	89.5642	88.3488	84.4255	97.7043	114.167	91.1291	98.0257	92.0583
942	31.4	24.0667	10245	0.0754714	0.32295	0.966672		91.8864	53.0377	113.065	49.3706	7.89898	3.31632	36.6152	218.131	89.4701	62.469	52.1938	149.028	91.7019	38.8031	68.5458	89.2611	124.719	27.5004	81.5725	94.8136	100.135	108.285	104.044	87.6734	93.6886	95.3493	100.194	111.944		79.491	67.3068	84.5871	66.5049	109.973	89.705	88.5207	84.1045	97.631	114.107	90.6595	97.5668	91.6664
944	31.4667	24.1333	10370	0.0791619	0.313363	0.965226		93.6227	57.1208	115.814	52.5313	8.39604	3.42406	36.6901	216.97	88.7048	63.0979	51.1784	151.964	92.0222	41.3787	78.0487	77.4161	142.602	33.2283	81.4737	95.3738	100.374	108.095	104.211	88.0755	93.9286	95.4694	100.085	111.97		80.2256	67.2703	84.2989	65.8176	109.756	90.1922	88.8513	84.4548	98.7432	114.628	90.8802	97.8049	92.0323
946	31.5333	24.2	10023	0.079227	0.322026	0.965727		89.0487	50.2941	117.881	47.6585	7.50624	3.45954	36.2918	213.58	60.7456	58.252	50.294	163.309	96.8899	40.3381	43.1692	102.685	113.083	39.1118	81.1405	95.1622	99.9821	107.418	104.097	87.6187	93.174	95.3301	100.114	111.563		79.5582	67.2895	83.4672	66.4182	108.969	89.8512	88.3958	84.815	98.6176	114.132	90.3969	97.4396	91.7441
948	31.6	24.2667	9882	0.0751312	0.332676	0.965936		80.7894	41.267	116.431	40.0027	6.29613	3.39584	36.1494	209.666	33.755	57.7333	50.2199	143.996	100.293	37.3483	38.12	80.8041	88.2869	40.8184	81.3981	95.2621	100.093	107.3	104.268	87.5693	92.8515	95.4839	100.762	111.655		78.8384	66.3836	84.2595	68.8758	108.633	90.105	88.2501	84.9841	98.8193	114.152	90.4228	97.5434	91.9347
950	31.6667	24.3333	10591	0.0766292	0.324724	0.966141		88.9239	49.6337	112.27	46.2966	7.41592	3.41954	37.3784	216.504	95.9898	69.9826	52.4808	140.333	94.2077	45.16	72.8649	77.2771	104.361	27.9757	81.7575	94.8931	99.9977	107.589	104.034	87.6842	92.8524	95.3052	100.488	111.942		79.7905	65.07	85.5512	67.8833	110.492	89.9951	88.1545	83.7048	98.5858	114.025	90.3408	97.4492	91.7286
952	31.7333	24.4	10490	0.0783369	0.314702	0.965703		91.0775	50.7984	112.778	47.5045	7.57964	3.4034	37.2757	213.728	79.656	61.6482	51.5143	148.82	94.4832	36.8755	89.5053	82.7096	101.496	35.7408	81.669	95.5122	100.143	107.646	104.224	87.8431	93.3099	95.4642	100.601	111.976		79.4605	65.5838	84.3229	68.3988	110.579	90.2099	88.8865	84.8713	99.0878	114.506	90.513	97.6075	91.7404
954	31.8	24.4667	10155	0.0783767	0.323579	0.964759		94.885	51.3725	111.136	48.7549	7.76357	3.33552	36.4711	214.088	80.8126	63.973	53.1355	159.099	98.1092	37.7614	58.3022	121.282	108.986	33.4624	81.9348	95.4842	100.156	107.959	104.511	87.9372	93.449	95.5102	100.893	112.256		79.8963	67.4082	83.2485	68.4776	110.644	90.2078	88.5675	84.8083	99.1459	114.692	90.5177	97.5712	91.8292
956	31.8667	24.5333	10001	0.0781018	0.330632	0.965787		93.393	49.8253	111.83	47.2414	7.57116	3.45764	37.037	217.986	102.569	69.8161	53.0608	140.256	96.8527	37.3768	59.1047	73.0089	129.626	31.0155	82.3234	95.8071	100.696	108.079	105.053	88.4016	93.6094	95.9931	101.196	112.758		80.1897	67.0563	85.8679	67.3164	111.187	90.7859	89.2197	84.2909	99.6141	115.125	91.0263	98.0566	92.4145
958	31.9333	24.6	10239	0.0772479	0.309939	0.965082		99.2252	60.1433	115.918	55.5185	8.83632	3.59636	37.1907	217.091	116.729	65.5365	51.9369	164.121	97.5664	38.4471	80.9511	94.268	125.969	37.0674	82.1706	95.6874	100.528	108.137	104.879	88.3499	93.911	95.9921	100.738	112.41		80.2076	66.3496	85.1624	67.6577	111.476	90.5576	89.21	84.602	99.1599	114.907	90.9276	97.9599	92.1813
960	32	24.6667	10181	0.0740747	0.318519	0.96713		93.2844	49.3879	116.556	47.8231	7.51033	3.58106	35.9988	210.298	78.9055	58.7888	51.7963	149.855	98.8996	36.0081	69.027	64.0403	126.241	38.7951	82.4676	96.3132	100.804	108.115	104.965	88.4663	93.9744	96.5047	101.244	112.476		80.024	67.1595	86.3344	68.3381	110.482	90.775	89.4463	86.3173	99.7745	115.253	91.147	98.2534	92.4358
962	32.0667	24.7333	10392	0.0775084	0.324474	0.966991		92.4479	50.5466	115.416	48.3817	7.63948	3.49473	36.3838	214.415	83.6717	72.0682	52.3426	155.363	97.6724	36.2925	61.0661	89.8687	115.694	32.578	82.2954	95.5301	100.707	108.076	104.434	88.1649	93.5371	96.0186	100.914	112.408		79.6538	66.666	86.2553	68.0154	110.886	90.2886	89.3689	84.2284	98.9725	114.792	91.1213	98.207	92.3442
964	32.1333	24.8	10209	0.0793211	0.307967	0.964325		94.0278	53.5128	113.337	49.7154	7.95312	3.49592	37.2728	215.412	87.2978	66.1171	52.6086	159.112	97.5546	32.1526	90.7436	90.3301	110.561	29.7573	82.2488	95.7521	101.089	108.484	104.948	88.4871	94.2041	96.0653	101.245	112.522		79.6837	66.4833	85.1721	68.9528	110.952	90.4831	89.0612	84.8496	99.4063	114.96	91.6175	98.6669	92.517
966	32.2	24.8667	10119	0.074158	0.312932	0.966315		92.5901	51.5427	120.151	49.0746	7.7012	3.55199	36.6745	212.338	88.3102	60.8794	51.7561	163.34	97.9498	40.9002	77.2432	82.9301	108.464	34.2515	82.322	95.6024	100.457	108.103	104.683	88.2048	93.8613	95.9664	100.892	112.244		80.1132	66.6633	85.4986	68.4574	110.877	90.1553	89.0509	85.087	99.0844	114.635	90.9782	97.9188	91.9521
968	32.2667	24.9333	9927	0.0768426	0.320928	0.966291		92.4276	51.1593	118.849	48.7888	7.69739	3.52696	36.2451	215.128	87.9665	63.0219	53.6107	147.553	96.0626	36.0808	45.9037	93.6546	131.025	35.8502	81.9109	95.543	100.387	107.851	104.715	88.0653	93.7875	95.6004	100.653	112.3		79.4377	68.0476	84.3673	66.9613	110.74	90.4246	89.0927	84.5866	98.7575	114.854	90.8322	97.8408	91.9128
970	32.3333	25	10415	0.076166	0.309272	0.966159		94.2209	58.2226	119.541	54.3037	8.52911	3.59673	34.7058	213.115	90.4137	72.3868	53.3906	161.916	93.8572	38.3381	64.3107	93.9093	135.542	29.1155	82.5648	95.2041	100.372	108.784	104.446	88.2669	94.4807	95.7475	100.604	112.272		80.2694	69.0179	85.6297	67.2124	110.695	90.2837	88.7579	83.741	98.4611	114.777	90.7129	97.7685	92.0151
972	32.4	25.0667	9869	0.0741435	0.306565	0.966474		101.219	61.9522	113.445	56.5432	9.04124	3.83297	36.895	216.642	97.965	69.0002	53.7433	161.474	96.696	38.1053	101.156	93.2935	140.903	35.3164	82.185	96.0348	100.755	108.807	104.826	88.7844	94.2675	96.0733	100.938	112.544		80.9418	66.9303	84.8892	67.3634	110.8	90.8094	89.433	84.9777	99.6695	115.284	91.0838	98.1002	92.4435
974	32.4667	25.1333	10419	0.0735429	0.311465	0.967134		90.0853	53.3607	118.014	50.3576	7.87472	3.40327	35.0831	208.98	89.6434	64.4183	51.8974	160.265	94.0934	39.7731	67.1798	70.9952	119.207	34.6062	82.6606	95.4957	100.554	107.999	104.614	88.1844	93.9783	96.359	100.699	112.103		80.248	67.0068	87.4674	68.2002	110.381	90.1289	89.0276	84.8099	98.8448	114.667	90.9606	97.8919	92.295
976	32.5333	25.2	10474	0.0755618	0.308676	0.965284		93.5729	55.7918	112.846	50.6692	8.19036	3.486	38.3058	220.672	86.1929	65.9466	52.5221	151.726	95.0225	35.1939	90.4347	97.0186	114.082	28.9719	81.3383	95.2417	100.786	108.136	104.534	88.0172	93.8881	95.3485	100.546	112.236		79.1817	66.1634	83.6021	67.3787	110.365	90.1528	88.7082	84.2059	98.5641	114.578	91.329	98.2573	92.2947
978	32.6	25.2667	11353	0.075399	0.308076	0.96672		104.632	61.7314	114.298	56.7212	9.11863	3.61184	39.4941	222.878	128.455	62.2429	53.2693	167.85	92.3414	43.1142	129.8	87.234	133.867	29.6281	81.4028	95.0387	100.324	108.476	104.17	88.1127	93.4601	95.5776	100.218	112.044		80.2395	64.8807	85.013	66.511	110.37	89.8823	88.1705	84.4658	98.2668	114.408	90.8206	97.8441	91.7046
980	32.6667	25.3333	10339	0.0771104	0.309712	0.965319		95.8897	57.5431	117.855	52.8279	8.40918	3.9183	38.1573	218.273	77.9315	59.3622	54.6732	159.845	95.6042	38.5562	92.8203	94.5494	115.1	37.1795	81.6	95.5958	100.436	108.417	104.534	88.3581	93.6441	95.7516	100.628	112.2		80.1768	65.5554	84.3562	67.6596	110.252	90.4323	88.72	85.0033	98.9202	114.903	90.8652	97.8697	91.8967
982	32.7333	25.4	10284	0.0803088	0.326356	0.96568		88.7573	46.2134	115.042	44.8987	7.03137	3.56216	35.3946	210.617	65.8795	58.5546	55.3089	148.859	93.3904	45.4285	65.3468	73.8989	110.523	32.6881	82.1123	95.5151	100.099	108.14	104.034	87.9438	93.5008	95.7779	100.676	112.002		80.1649	67.4952	85.5959	67.487	109.819	90.1339	88.8408	85.2534	98.8318	114.516	90.4708	97.4261	91.7208
984	32.8	25.4667	10683	0.0770851	0.320315	0.966345		94.0267	49.9151	111.769	47.45	7.53752	3.62671	36.6749	213.278	82.6407	56.875	56.1896	142.826	93.3476	45.4261	87.9119	72.6232	123.392	38.2371	81.8039	95.6593	99.9889	108.132	104.514	88.1413	93.6221	95.7662	100.58	111.988		80.7681	66.3389	84.8427	67.5175	109.552	90.2365	89.0679	85.5513	98.7644	114.676	90.5304	97.2331	91.6921
986	32.8667	25.5333	10726	0.0769657	0.31261	0.965904		91.9285	56.3133	118.653	52.8034	8.30026	3.53129	34.9888	212.866	101.298	62.2562	53.2063	144.071	94.6576	37.2783	52.6191	61.72	153.533	33.8792	81.983	95.3681	100.386	107.949	104.437	87.923	94.1903	95.7015	100.21	112.098		79.6992	68.0778	85.144	66.599	110.395	89.9154	88.8046	84.9024	98.7486	114.469	90.9299	97.7673	91.9534
988	32.9333	25.6	10447	0.0818031	0.329098	0.964658		94.1138	49.3336	108.496	46.4985	7.51483	3.36625	38.3564	220.606	94.4511	61.7828	53.3976	145.26	98.1635	41.5274	84.0556	84.0107	104.151	32.4651	81.4884	95.396	100.798	107.974	104.457	88.1104	93.1334	95.8389	100.651	112.38		79.3964	65.5515	85.2367	67.0599	110.197	90.3306	89.0429	84.7943	98.038	114.774	91.4231	98.2289	92.4246
990	33	25.6667	9745	0.0806815	0.327528	0.965441		89.1527	44.692	114.407	42.7513	6.83887	3.4686	38.9076	218.907	76.8857	65.2041	54.9537	145.677	94.7981	36.0284	78.2827	78.1855	99.2654	24.6599	81.2816	94.5998	100.167	108.249	103.491	87.4153	92.9172	95.2446	100.357	111.855		78.5098	65.8178	84.5866	67.5014	109.992	89.3199	87.2978	84.2903	98.2597	113.831	90.7948	97.7793	91.5138
992	33.0667	25.7333	9914	0.0707931	0.318949	0.967877		94.3476	51.8974	110.945	48.6927	7.78032	3.45482	36.8728	215.671	101.465	60.9944	53.5338	145.268	95.8861	38.6419	92.6156	82.2745	114.028	26.1158	81.7559	94.8684	100.029	108.238	104.178	87.6196	93.7444	95.435	100.322	111.949		79.4828	67.1218	84.3223	67.3969	110.456	89.2983	87.9917	84.751	98.408	113.893	90.5786	97.5641	91.3767
994	33.1333	25.8	9317	0.0764483	0.323014	0.966747		97.517	51.2345	109.428	48.4073	7.79773	3.42851	38.8405	218.681	110.342	61.0627	53.7424	150.826	98.4296	36.117	94.852	86.7749	105.357	28.4191	81.4907	95.0963	100.436	107.869	104.113	87.7925	92.8033	95.655	100.596	112.159		79.2352	64.8842	84.7019	67.9602	110.672	89.5671	88.3061	84.8015	98.634	114.173	91.1082	97.9445	91.8145
996	33.2	25.8667	10428	0.0731087	0.337306	0.967957		88.4747	46.3242	112.42	44.983	7.10486	3.24694	35.7213	213.984	84.1625	65.4878	50.2384	141.219	96.3172	40.0724	42.0686	86.94	118.81	28.8502	81.9788	95.1304	100.16	107.81	104.088	87.6996	93.1266	95.5036	100.673	112.164		79.5164	67.1275	85.1783	67.5316	110.54	89.6747	88.3478	84.5062	98.8685	114.255	90.632	97.6689	91.6142
998	33.2667	25.9333	9843	0.0718351	0.32946	0.968163		90.4539	49.8484	114.314	47.7442	7.56722	3.18377	35.9719	215.898	86.8404	85.1428	50.4625	133.703	93.6966	42.0624	48.641	92.4316	131.391	29.5724	82.0314	95.2567	100.539	108.076	104.256	88.0553	93.5276	95.149	101.03	112.397		79.9605	67.1224	84.5187	67.9851	110.57	90.3611	88.8322	83.2237	99.3221	114.544	90.8825	98.0319	92.1638
1000	33.3333	26	9787	0.0725045	0.314811	0.967868		93.3462	54.1302	115.448	50.8405	8.07488	3.25674	36.5905	214.988	90.2179	68.7663	50.24	153.241	96.3467	39.6058	56.5458	95.1889	130.729	35.6935	81.6292	95.0943	100.442	107.645	104.279	87.8176	93.3226	95.6385	100.379	111.933		79.4602	66.5792	85.1242	67.1819	109.801	89.8964	88.3283	84.1439	98.7496	114.354	90.8348	97.9629	91.955
1002	33.4	26.0667	9601	0.0776784	0.324159	0.965483		88.7519	48.7484	114.478	46.5648	7.36204	3.34842	35.9724	214.041	94.8044	69.4784	52.1254	143.189	100.414	50.6067	44.3359	90.9947	105.919	26.6619	82.2421	95.0421	100.802	107.786	104.082	88.0689	93.149	95.6197	100.681	112.436		80.4443	66.9522	84.9947	67.678	111.141	89.7244	88.145	84.1266	98.7512	114.463	91.425	98.4227	92.2115
1004	33.4667	26.1333	10086	0.0755908	0.323499	0.966633		94.0018	48.7617	107.88	46.0387	7.45054	3.21668	38.5606	219.451	96.8478	60.1875	52.3298	146.371	95.8665	40.6484	81.5582	81.9941	109.176	30.5403	81.5103	95.091	100.522	108.113	104.104	87.7412	92.9033	95.84	100.777	112.079		79.2199	65.4687	85.6595	67.5683	109.635	89.7808	87.7984	84.8681	98.6475	114.36	91.1567	98.0745	91.8291
1006	33.5333	26.2	9827	0.0784889	0.310505	0.965962		86.6924	52.3339	115.701	47.6699	7.60564	3.7408	37.2965	215.943	70.8472	66.8866	52.2935	150.987	93.0068	43.318	83.2266	78.59	92.2163	32.2029	81.8369	95.025	100.8	108.396	104.045	88.1993	93.4842	95.9061	100.558	111.956		80.0593	65.5241	86.4052	67.6955	109.5	89.8586	88.1726	84.0785	98.5778	114.438	91.6293	98.338	92.1002
1008	33.6	26.2667	10129	0.0786373	0.308382	0.966283		98.5029	55.0011	113.334	51.7833	8.23092	3.31661	37.7241	217.292	91.4311	64.076	52.1379	163.429	96.3665	41.2205	102.716	109.228	106.82	33.3069	81.3614	95.0687	100.319	108.062	103.962	87.8527	93.426	95.3597	100.226	111.909		79.5855	66.3561	83.9129	67.0072	109.946	89.8066	88.6499	84.3214	98.2407	114.325	90.9025	97.7671	91.6632
1010	33.6667	26.3333	9998	0.0784998	0.317734	0.966244		90.3061	52.3354	113.803	49.0866	7.75653	3.51884	35.5348	213.475	84.2455	63.9002	52.9359	156.111	97.5861	45.871	59.9749	79.7532	109.528	37.6538	81.9849	95.3257	100.45	107.685	104.602	88.1797	93.5277	95.7736	100.447	112.12		80.557	66.8841	85.2591	67.1395	110.085	90.2623	88.8949	84.5238	98.2855	114.662	90.8484	97.7828	91.9151
1012	33.7333	26.4	10309	0.0766219	0.308418	0.965828		97.3534	60.0644	115.52	55.1992	8.79929	3.31357	37.4995	217.123	114.153	67.5933	51.7414	153.693	98.7733	43.8439	96.9939	73.3634	132.322	35.5146	81.4606	95.1197	100.276	107.591	104.402	87.9273	93.4274	95.6469	100.051	111.797		80.006	65.4908	85.6011	66.4197	109.786	89.8707	88.6889	84.2464	98.4843	114.308	90.7489	97.6355	91.6453
1014	33.8	26.4667	10195	0.0780764	0.316562	0.966168		93.0865	55.5527	115.98	51.6371	8.20661	3.52735	36.7928	213.951	103.697	57.1574	50.4095	149.322	91.4868	42.5752	83.4747	61.052	123.137	33.3107	81.6435	95.2863	100.632	107.905	103.915	87.938	93.3061	96.0199	100.363	111.755		79.8101	65.6194	86.5075	66.9352	109.345	89.7961	88.6348	85.2191	98.6022	114.179	91.2563	98.0301	92.0071
1016	33.8667	26.5333	10784	0.0796322	0.316081	0.966015		86.1949	49.0607	117.794	46.1617	7.28234	3.31052	36.8403	214.368	67.3811	62.4696	49.0923	161.349	94.2354	47.2855	62.8841	97.57	81.8572	30.9977	81.6739	94.8893	100.35	107.952	103.827	87.8322	93.1698	95.5577	100.311	111.821		79.9303	66.2367	84.9118	67.5489	109.742	89.7391	88.3216	84.2475	98.016	114.122	90.9358	97.7593	91.7212
1018	33.9333	26.6	10331	0.0812894	0.307828	0.964858		90.4348	55.5001	114.661	50.9232	8.13508	3.31137	36.278	216.718	67.925	76.8973	51.1838	153.388	90.6897	40.4881	78.0982	107.445	109.696	28.4137	81.6888	94.9232	100.63	108.568	103.892	88.0498	94.0032	95.1526	100.418	112.079		79.7907	67.5101	84.1059	67.2339	109.803	89.9965	88.5437	83.2008	98.4625	114.413	91.2392	98.0214	91.914
1020	34	26.6667	10256	0.0786698	0.307935	0.965728		90.032	54.447	116.923	50.4206	7.95423	3.51476	35.5732	212.133	71.4647	63.5034	52.0767	164.391	94.6387	41.8376	74.6524	85.9287	110.232	34.485	81.8168	95.1904	100.269	108.135	104.283	87.9606	94.0985	95.6869	100.18	111.769		80.0525	67.665	85.0225	66.9156	109.428	89.8743	88.8489	84.5842	98.3964	114.248	90.8679	97.6385	91.6923
1022	34.0667	26.7333	9914	0.0766075	0.30762	0.966307		93.9355	53.8988	117.212	49.8046	7.94759	3.54962	38.5803	215.804	78.4264	65.5012	53.5121	156.18	93.7747	32.2489	104.319	70.972	108.302	45.6287	81.4873	95.6725	100.51	107.778	104.674	88.0209	93.7598	95.8402	100.518	111.983		79.2507	65.4846	84.996	67.95	109.755	90.4437	89.2539	84.8935	98.9858	114.785	91.0535	97.8712	91.9736
1024	34.1333	26.8	10195	0.0808588	0.311903	0.965505		100.408	57.1653	113.973	53.726	8.58712	3.16032	37.8352	219.322	134.762	61.6031	54.3269	136.509	88.1994	39.7492	97.5353	73.5795	154.433	30.6958	81.9495	95.5253	100.449	108.441	104.221	88.0058	94.0484	95.7576	100.423	112.35		80.2764	66.8857	85.1519	66.4397	110.994	90.2141	88.8731	85.1616	98.6392	114.739	91.0832	97.8224	91.8846
1026	34.2	26.8667	10669	0.073058	0.310038	0.966712		97.148	61.3193	115.946	56.2702	8.98089	3.33162	35.9592	214.193	107.688	64.8151	51.5596	141.397	92.9985	33.3743	86.771	76.5738	152.428	29.4492	82.2358	95.6174	100.859	108.437	104.024	88.1085	94.2217	96.0106	100.501	112.332		79.9814	67.5763	85.7203	67.1671	110.734	90.2568	89.2252	84.809	98.9948	114.801	91.5187	98.2948	92.2569
1028	34.2667	26.9333	11130	0.0810831	0.30376	0.964694		86.2743	52.1347	119.509	48.3465	7.62796	3.27656	35.7277	212.461	81.9503	62.9637	48.5882	149.802	93.4741	37.7568	60.6214	82.8689	105.251	31.4385	82.4465	95.2096	100.553	108.298	104.399	88.0048	94.1967	96.201	100.406	112.098		80.1992	68.0611	86.2446	67.3571	110.371	89.9437	88.7469	84.5393	98.164	114.654	91.058	98.0239	92.0273
1030	34.3333	27	11058	0.0801279	0.322103	0.964763		79.6879	46.3115	116.988	43.3361	6.85251	3.39011	34.8048	211.42	68.3132	63.8318	46.0291	126.849	96.959	45.9485	33.5374	75.2353	100.299	31.3688	82.2518	95.2426	100.762	107.906	104.344	88.0925	93.6009	95.8839	100.661	112.269		80.6724	67.6614	85.851	67.5368	109.537	90.0841	88.8896	84.4127	98.1174	114.709	91.0195	98.2655	92.3884
1032	34.4	27.0667	10460	0.0790895	0.312736	0.964927		96.1281	54.8967	110.677	50.34	8.13822	3.30842	38.1796	218.995	130.29	74.3021	45.4581	135.431	94.0634	46.0307	110.799	83.0644	111.394	30.2105	82.2647	95.1617	100.349	108.293	104.432	88.1358	93.572	95.7426	100.666	112.384		81.2186	65.7385	85.8228	67.603	110.94	90.1317	88.5481	83.8493	98.6765	114.603	90.429	97.9384	91.9728
1034	34.4667	27.1333	10742	0.0756378	0.309073	0.96606		98.7533	62.4891	115.782	56.0616	9.04733	3.60272	38.4985	222.452	108.005	66.6789	45.1123	141.481	93.5793	34.6754	104.917	88.1336	135.86	35.2408	81.8565	95.7498	100.513	108.868	104.801	88.4358	94.3453	95.734	100.714	112.559		80.8347	66.4777	84.319	66.8746	110.777	90.7115	89.4693	84.5664	98.8727	115.129	90.4811	98.0673	92.2109
1036	34.5333	27.2	11209	0.0765568	0.327428	0.966103		88.7457	45.6726	113.369	43.9085	6.97008	3.28737	36.5842	213.17	73.6783	62.403	45.6963	136.76	99.9488	36.8407	58.2467	84.906	110.441	33.6797	82.2038	95.7298	100.362	108.115	104.423	87.968	93.5366	95.8856	101.083	112.361		80.0843	67.2599	84.9087	68.2356	110.53	90.205	88.9663	85.3243	99.4237	114.729	90.4537	97.8424	92.035
1038	34.6	27.2667	11209	0.0783406	0.320293	0.965226		88.6391	51.4874	117.084	48.5241	7.69382	3.39053	35.5702	215.667	92.8296	65.2635	45.7566	128.029	98.7467	49.3935	39.3242	92.5873	131.537	29.7775	82.0619	95.3755	100.833	108.268	104.598	88.2903	94.0421	95.4991	100.834	112.47		80.784	67.9662	84.2122	67.1413	110.206	90.1599	89.0422	84.0585	98.8325	114.785	91.0795	98.3292	92.5179
1040	34.6667	27.3333	10863	0.0833988	0.304796	0.96374		93.2649	56.7991	118.486	53.2544	8.42037	3.17789	35.4807	216.761	119.425	68.0044	45.1333	141.279	97.2153	45.1522	49.3976	89.181	144.954	28.3509	82.1903	95.1252	100.556	108.411	104.529	88.1504	94.4013	95.5426	100.336	112.381		80.6649	68.7898	84.7458	66.0588	110.692	89.915	88.8987	83.8079	98.3918	114.613	90.89	98.0085	92.17
1042	34.7333	27.4	11130	0.0819696	0.315985	0.964358		96.2608	57.8657	116.107	53.6026	8.59201	3.40031	37.467	221.456	113.671	67.5266	45.8617	141.735	99.8908	47.4211	56.4761	91.8033	146.023	34.7937	81.4442	95.3182	100.827	107.92	104.617	88.2169	93.4627	95.6432	100.449	112.355		80.1816	66.664	84.6315	65.8683	109.876	90.2737	88.9047	84.0696	98.4678	114.875	91.1501	98.2145	92.3941
1044	34.8	27.4667	10319	0.0785359	0.318305	0.965399		89.9934	50.2829	115.351	47.9148	7.54486	3.40263	35.3998	211.737	91.0877	58.3829	47.2323	143.94	98.0259	53.3722	57.7331	76.34	114.09	35.1562	82.261	95.3872	100.52	108.067	104.225	88.3032	93.2237	96.0642	100.657	112.213		81.1781	67.0796	86.2991	67.212	109.536	90.0883	88.5463	85.0256	98.5592	114.717	90.8994	97.8988	92.0942
1046	34.8667	27.5333	10086	0.0787928	0.325638	0.966562		89.0103	47.3096	111.013	45.3382	7.16341	3.33035	35.1599	210.135	75.1487	68.6304	49.3523	141.523	97.4356	45.5094	74.0824	71.3185	104.868	36.3559	82.8985	95.9832	100.654	108.626	104.703	88.6329	93.956	96.2948	101.334	112.646		81.1716	67.5875	86.5349	68.6984	110.5	90.6532	89.376	84.9023	99.7173	115.267	91.1233	97.9447	92.2878
1048	34.9333	27.6	10282	0.0777436	0.30863	0.965621		95.9582	54.3771	113.291	51.4324	8.13361	3.35322	35.5996	210.784	102.384	58.6149	47.2801	148.731	97.8373	50.1877	76.001	96.7158	119.068	40.6819	82.5062	95.9196	100.596	108.118	104.939	88.6762	93.9946	96.0776	100.838	112.493		81.8193	67.2587	84.3574	68.2745	110.821	90.4701	89.3465	85.4729	99.1767	115.132	90.9748	98.0422	92.234
1050	35	27.6667	10241	0.0787205	0.324798	0.964772		89.8881	52.8256	112.15	49.2323	7.83756	3.44671	35.2209	211.22	100.905	57.8724	46.9372	140.875	97.161	47.7263	55.7891	63.0566	121.277	34.907	82.7339	96.2052	101.058	108.066	104.828	88.6287	93.8525	96.684	101.015	112.711		80.9088	66.9543	87.3318	67.6776	110.797	90.7843	89.889	85.7123	99.4565	115.184	91.4128	98.5309	92.6532
1052	35.0667	27.7333	9704	0.075048	0.326415	0.966917		88.6197	49.6374	110.049	46.4857	7.42177	3.31562	35.4607	212.203	85.5439	63.2429	46.6241	139.707	94.9709	43.012	62.8155	85.1801	101.629	29.8235	82.4277	95.7898	100.777	108.21	104.478	88.2763	93.7307	96.0375	101.051	112.586		80.2176	67.3995	85.4909	68.3924	110.638	90.4613	89.593	84.9049	98.9867	115.003	91.1344	98.3413	92.3917
1054	35.1333	27.8	11113	0.0809167	0.310548	0.964998		88.7981	54.9967	118.547	50.525	7.99755	3.69371	36.1935	212.991	68.6585	64.9492	47.3631	152.284	97.4395	39.9717	69.2031	79.3679	113.195	35.1388	82.2704	96.08	100.959	108.38	104.671	88.5524	94.2592	96.1175	100.872	112.559		80.1567	66.7623	85.5192	68.2704	110.643	90.7903	89.866	84.9532	99.4184	115.372	91.326	98.4971	92.5485
1056	35.2	27.8667	10429	0.0789195	0.307114	0.965595		88.8125	54.4902	117.482	50.535	7.9459	3.71705	34.5006	210.522	90.2685	54.2851	47.43	152.402	93.9668	46.1304	52.4437	75.5418	113.905	36.6916	82.7343	95.6845	100.685	108.358	104.802	88.5341	94.2362	96.348	100.652	112.493		81.0628	68.0856	86.0586	67.6815	110.783	90.458	89.2324	85.2906	98.4126	115.029	90.9685	98.1447	92.2456
1058	35.2667	27.9333	10195	0.0761045	0.315675	0.966413		89.804	51.4095	118.45	48.3987	7.61836	3.62643	35.5339	212.919	80.5584	69.226	46.657	148.319	98.1917	48.4038	54.6587	82.6486	117.214	42.2059	82.8786	95.9296	100.805	108.551	105.31	88.862	94.2629	96.4093	101.194	112.747		81.7212	68.0026	86.0089	67.7964	110.864	90.7121	89.556	84.8008	99.3188	115.26	90.966	98.2822	92.3337
1060	35.3333	28	10901	0.0784021	0.308326	0.966241		97.8275	57.4604	118.569	53.4412	8.48398	3.42459	38.0164	218.214	97.3541	62.0011	46.1749	155.5	94.9646	41.1244	103.118	82.4002	127.067	36.5463	82.3115	95.9736	100.612	108.884	104.821	88.6069	94.2421	96.2192	100.9	112.634		81.0015	66.5401	85.3488	67.4141	111.253	90.4965	89.4008	85.5797	99.2007	115.19	90.7678	98.0825	92.1074
1062	35.4	28.0667	11202	0.0807973	0.304658	0.964948		101.648	61.3017	116.989	56.547	9.03255	3.30947	38.4426	218.834	101.369	62.1706	47.2095	158.617	97.0717	45.0367	111.126	100.132	125.717	39.3849	81.8482	96.1574	101.009	108.569	104.87	88.7844	94.0181	96.0917	100.91	112.648		81.0141	65.9435	84.4921	67.6106	110.181	90.8737	89.5738	85.2649	99.4301	115.645	91.2466	98.443	92.4618
1064	35.4667	28.1333	11220	0.0800049	0.31221	0.966052		85.0399	49.8471	119.566	46.8429	7.32542	3.38469	35.1971	209.3	58.596	65.505	46.4808	157.517	94.9037	48.5796	58.2096	90.5237	89.8505	38.4246	82.8982	95.9173	100.841	108.368	104.974	88.5812	94.2148	96.297	101.267	112.639		81.0931	67.7014	85.8916	69.3686	110.436	90.5594	89.0839	85.0064	99.4305	115.506	90.9697	98.3436	92.3309
1066	35.5333	28.2	11439	0.0817561	0.308603	0.963911		90.5013	51.7192	115.649	48.086	7.6569	3.34825	36.7723	216.059	80.5156	67.0361	46.527	145.096	96.2745	43.1369	83.5461	84.5326	107.52	34.0576	82.574	96.2094	101.062	108.759	105.379	88.8263	94.7965	95.9292	101.42	113.012		80.8914	67.9073	84.1405	68.59	111.341	90.9868	89.7113	84.9499	99.6861	115.713	91.2255	98.5469	92.5534
1068	35.6	28.2667	10927	0.0760141	0.302875	0.965922		96.5309	61.1894	118.357	56.1124	8.89216	3.54073	36.3184	215.643	107.504	69.0245	47.1471	149.815	98.5193	47.143	89.1621	84.8506	131.129	37.2457	82.4603	95.5196	100.783	108.415	104.84	88.4904	94.278	95.9202	100.765	112.565		81.0867	67.0128	85.2201	67.8503	111.132	90.2325	88.8776	84.3519	99.0246	115.111	90.9354	98.2897	92.3043
1070	35.6667	28.3333	10155	0.078431	0.30615	0.966502		88.4193	55.3603	122.718	50.8753	7.99459	3.68309	36.0737	214.578	78.5108	64.8154	45.1958	144.294	94.4763	51.9095	70.219	90.5189	107.826	37.9532	82.3023	95.5971	100.665	108.796	104.562	88.6869	94.404	95.857	100.591	112.382		81.6483	67.8523	85.0036	66.6767	110.33	90.2024	89.1926	84.7782	98.7426	115.07	90.9569	98.1348	92.072
1072	35.7333	28.4	10927	0.0763325	0.313257	0.966178		92.8916	53.3125	117.958	50.38	7.91978	3.44025	35.7455	212.587	95.3541	60.9038	45.4205	141.968	93.5441	52.5695	81.8216	81.9898	119.984	33.3671	82.6801	95.8076	100.526	108.881	104.542	88.5201	94.3005	95.9823	101.035	112.599		81.6176	68.159	84.8389	67.8084	110.976	90.1809	88.8905	85.6518	99.3325	114.982	90.7201	97.9618	92.1154
1074	35.8	28.4667	10823	0.075873	0.305138	0.965662		91.2216	55.7381	118.227	51.2256	8.1293	3.41537	36.6664	215.179	84.5092	66.2896	45.2481	145.814	98.4286	44.5883	80.3889	82.3823	113.908	37.9634	82.4428	96.0019	100.879	108.57	105.274	88.6678	94.5909	96.0583	101.09	112.761		80.8178	67.4824	84.6565	68.2614	110.996	90.72	89.3109	84.9641	99.5728	115.442	91.03	98.2743	92.5881
1076	35.8667	28.5333	11601	0.0756957	0.302945	0.966088		94.0591	61.5238	121.306	55.6412	8.84382	3.65126	37.2381	217.522	96.3758	69.7891	44.9538	149.341	99.0282	46.5427	75.8819	98.7643	120.813	39.3815	81.9074	95.654	100.552	108.173	104.899	88.3829	94.0933	95.6166	100.672	112.42		80.5824	66.5412	83.774	67.6869	110.952	90.3672	89.1825	84.32	99.2762	115.124	90.638	98.0968	92.228
1078	35.9333	28.6	10794	0.0745777	0.31815	0.966388		89.0347	51.5639	114.692	47.2284	7.57395	3.56815	37.5411	218.079	76.5755	71.8565	44.9561	129.253	98.3863	49.1536	66.1425	88.5542	105.839	39.1538	81.787	95.7905	100.585	108.087	104.918	88.3258	93.4939	95.5275	101.268	112.552		80.4995	66.5381	83.7866	68.1052	110.006	90.544	88.8874	84.5358	99.6673	115.318	90.6229	98.058	92.3017
1080	36	28.6667	10721	0.0713286	0.32794	0.96756		84.3723	49.7027	117.463	46.5493	7.35778	3.28733	35.8991	213.533	90.0159	65.9148	44.9235	124.72	93.3286	48.1153	56.9755	61.6108	115.659	25.6196	82.7352	95.4899	100.855	108.441	104.044	88.0219	93.8349	95.9156	101.167	112.625		80.0637	66.949	86.837	68.6476	111.179	89.9014	88.5048	84.6696	99.3356	115.038	91.1597	98.53	92.3331
1082	36.0667	28.7333	10368	0.0708763	0.316805	0.968808		92.9653	54.1209	115.447	50.1065	8.01003	3.27308	38.3408	219.854	93.6885	67.4613	45.187	137.957	92.9687	43.5261	94.5115	81.3338	122.189	29.5668	81.7244	94.9438	100.248	108.59	103.908	87.7011	93.5915	95.5196	100.452	112.15		79.8165	66.2756	84.9279	67.2296	110.372	89.2672	87.9881	84.2617	98.7411	114.461	90.5048	97.8428	91.763
1084	36.1333	28.8	9152	0.0745885	0.322106	0.967813		87.7544	49.6043	116.329	45.9708	7.34469	3.54216	37.767	219.307	82.1709	78.3995	47.0406	133.928	100.461	46.7205	58.0029	96.9301	91.6275	30.8979	81.8274	94.6327	100.253	108.016	104.229	87.7913	93.039	95.3507	100.492	112.285		80.0913	66.2639	84.8609	67.4296	110.491	89.3612	88.2099	82.9417	98.2208	114.43	90.4673	97.7876	91.887
1086	36.2	28.8667	10914	0.0720594	0.326354	0.967615		85.9842	47.7825	115.141	45.0716	7.15511	3.16809	36.6709	215.439	79.2646	67.6573	45.7164	126.271	93.1497	51.7343	55.0119	81.5946	114.49	33.0851	81.7849	95.0344	100.103	107.889	104.139	87.8021	93.24	95.2558	100.67	111.983		80.7669	66.6056	84.4787	67.47	109.603	89.5208	88.1899	83.959	99.0647	114.438	90.2977	97.6221	91.6058
1088	36.2667	28.9333	10733	0.0796069	0.317209	0.966277		87.1737	52.9341	117.418	48.5646	7.77195	3.17857	37.5273	219.79	74.7238	74.4275	45.3494	131.5	91.3533	47.9436	65.9713	91.3686	115.166	29.3126	81.4337	95.1244	100.443	108.202	103.824	87.7987	93.6439	94.9075	100.581	112.096		80.173	66.7045	83.4493	66.9334	109.908	89.7927	88.5655	83.4241	99.1515	114.688	90.6508	97.9835	91.9709
1090	36.3333	29	10505	0.0734524	0.313605	0.967644		98.0284	52.8623	116.951	50.4437	8.02604	3.09111	38.7679	218.305	93.1667	72.2954	44.7928	145.606	96.7519	37.3487	81.0442	112.555	120.809	34.861	81.3982	95.2919	100.458	107.83	104.287	87.7661	93.192	95.3943	100.769	112.145		79.0318	66.1762	83.616	67.9665	110.2	89.7436	88.3611	84.3153	99.3693	114.67	90.6933	97.9383	91.8943
1092	36.4	29.0667	10420	0.0767992	0.323702	0.966368		89.5764	49.5202	113.872	47.1872	7.4613	3.04452	36.1301	211.77	83.162	76.1692	45.7198	140.809	99.5235	52.4077	66.9664	98.4603	98.0723	32.7207	82.5202	95.4917	100.967	107.938	104.533	88.2377	93.4926	95.7786	101.38	112.561		80.4907	66.664	85.1082	69.7846	110.554	90.0685	88.6121	83.9016	99.6982	115.178	91.2564	98.5897	92.5986
1094	36.4667	29.1333	10752	0.0818719	0.322181	0.964985		83.8109	43.8038	115.388	42.1257	6.68521	2.89164	36.7072	214.009	72.3946	76.5164	44.4054	125.352	97.9067	45.0968	54.8605	81.3988	97.8313	30.9504	82.2674	95.0144	100.321	108.085	104.251	87.6875	93.2632	95.7601	101.004	112.225		79.7646	66.9994	86.0297	68.5345	110.009	89.5146	88.2642	83.6261	99.1545	114.513	90.4695	97.932	91.9368
1096	36.5333	29.2	10333	0.0775844	0.311203	0.966616		81.6954	48.6131	120.598	44.9344	7.1005	3.34879	36.9645	214.14	71.1554	65.6136	44.6291	137.717	92.2798	44.7708	68.9356	76.5946	81.1661	32.4167	81.955	94.8968	100.146	108.005	103.807	87.6749	93.3181	95.532	100.35	111.935		79.7907	66.1938	85.5976	67.7333	110.46	89.337	88.393	84.0093	98.506	114.239	90.3363	97.8112	91.5497
1098	36.6	29.2667	10501	0.0730001	0.317116	0.967067		88.0025	51.7788	119.637	48.9922	7.69904	2.98988	36.5124	214.624	90.3215	65.033	43.4837	141.539	96.9483	48.8033	62.8999	88.9012	96.6236	33.7202	81.9021	94.8371	100.062	107.621	103.842	87.5844	92.8837	95.4537	100.287	112.055		79.7666	66.1393	85.4058	67.6885	110.51	89.414	88.3943	83.8551	98.102	114.42	90.2287	97.5988	91.5262
1100	36.6667	29.3333	10329	0.0775735	0.31963	0.96646		85.9992	51.9457	117.414	48.2158	7.64528	3.07868	35.9256	214.116	58.6616	67.3617	45.1045	132.176	99.537	51.4217	54.3535	98.4153	100.949	42.5225	81.4309	95.192	100.499	107.704	104.051	87.8786	93.2792	95.2596	100.482	111.977		80.0566	67.2229	84.0974	67.066	108.712	89.7967	88.7668	83.8707	98.709	114.817	90.7484	97.9191	92.0212
1102	36.7333	29.4	11251	0.075048	0.311756	0.966912		80.5458	50.9995	123.907	47.6989	7.40639	3.05925	34.6594	208.833	50.9771	60.0305	42.942	146.703	97.7959	47.8113	50.3228	90.564	83.3743	40.8507	82.0548	95.1252	100.192	107.881	104.377	87.7979	93.9321	95.6736	100.41	111.816		79.8159	67.6928	85.1624	68.4036	109.199	89.719	88.764	84.3944	98.063	114.686	90.4513	97.5978	91.6479
1104	36.8	29.4667	11366	0.0808588	0.31209	0.96525		85.0612	52.7902	124.182	49.3587	7.71904	3.38147	35.7714	212.418	83.0722	59.5281	43.9095	145.87	99.9462	47.5515	45.4631	64.7107	109.671	40.137	82.1695	95.4433	100.541	107.542	104.634	88.0384	93.6929	96.0725	100.355	112.172		79.8296	66.9166	86.602	67.2433	110.256	90.1674	88.7147	84.8172	98.5054	115.012	90.9538	97.8549	92.0262
1106	36.8667	29.5333	10279	0.0758947	0.315935	0.967203		89.9301	52.0143	117.713	49.0639	7.7594	3.22694	36.7449	216.692	99.6255	65.0028	44.559	135.19	95.1582	47.367	59.7086	88.1845	111.916	35.0756	81.7832	94.6715	100.173	107.71	103.975	87.5035	93.0952	95.4469	100.269	111.998		79.2938	66.5316	85.275	67.2797	110.536	89.2644	87.6838	84.0087	98.0591	114.342	90.5336	97.6133	91.6367
1108	36.9333	29.6	10102	0.0769982	0.302902	0.965751		89.8558	56.3255	120.354	51.337	8.16096	3.41014	37.9707	217.429	74.2767	72.2027	45.2676	143.854	98.9333	47.5915	95.9157	107.155	84.0756	32.4087	81.4535	94.5435	100.324	108.181	103.63	87.7209	93.3254	94.9189	100.293	111.874		79.8276	65.5449	83.4558	68.3237	110.115	89.1359	88.1114	83.1427	98.1483	114.179	90.7508	97.8553	91.7163
1110	37	29.6667	10880	0.0799398	0.309514	0.965735		94.3557	51.9433	118.896	48.9913	7.79037	3.0735	39.4991	216.908	87.6804	62.6169	44.329	146.891	97.7058	42.5473	111.528	95.0202	96.3726	39.0324	81.4398	95.1902	100.094	107.763	104.271	87.5644	93.2185	95.6322	100.545	111.799		79.3171	64.71	84.6691	68.5861	109.917	89.416	88.4761	84.8852	98.8569	114.317	90.3746	97.5228	91.5856
1112	37.0667	29.7333	10427	0.0759453	0.313292	0.966072		97.5319	61.132	124.149	56.8251	9.00494	3.29046	38.2068	219.938	125.057	61.6828	43.8455	138.598	96.5808	48.2822	55.8816	96.3947	145.165	41.8613	81.2093	95.4356	100.378	107.241	104.485	87.7438	93.3826	95.2587	100.149	112.214		79.5157	66.0739	83.0436	66.374	111.039	89.7889	88.9065	84.7916	99.0262	114.665	90.6892	97.8009	91.9619
1114	37.1333	29.8	10819	0.0765568	0.310314	0.96612		88.9221	54.366	121.47	50.4542	7.98123	3.05492	37.1282	217.513	98.9093	66.1904	42.6634	133.197	94.4558	48.6561	57.7283	85.215	122.277	33.6568	81.8773	95.2463	100.152	108.078	104.403	87.7164	93.9336	95.4162	100.477	112.213		79.8933	67.53	84.0463	67.1567	110.76	89.7174	88.4174	84.4623	98.9427	114.692	90.3668	97.5651	91.6764
1116	37.2	29.8667	10686	0.0757753	0.305594	0.966003		91.926	57.6866	120.793	52.7645	8.38856	3.40812	37.7773	219.006	82.152	80.7071	43.8317	138.826	93.1017	44.992	78.2842	104.978	116.234	35.405	81.5274	95.1587	100.381	108.155	104.355	87.9224	93.8607	94.8641	100.741	112.19		79.6223	66.4999	82.8332	68.2416	110.44	89.845	88.763	83.1771	99.22	114.788	90.6325	97.8387	91.8438
1118	37.2667	29.9333	11126	0.0784781	0.30526	0.965598		98.2545	59.7065	121.238	55.6415	8.815	3.18897	38.2128	217.843	112.785	62.1509	44.3046	149.572	94.8242	45.0882	98.3491	86.114	130.885	33.007	81.6498	94.853	100.19	108.113	103.83	87.5199	93.4389	95.5999	100.196	111.881		79.2719	65.8016	85.3754	67.3784	110.422	89.1875	88.2005	84.0384	98.6458	114.193	90.4636	97.8075	91.6791
1120	37.3333	30	10275	0.0783442	0.312068	0.965255		88.3013	54.2287	117.471	49.0285	7.92468	3.20509	38.8188	221.644	83.512	74.2985	43.7891	132.061	95.7946	47.2218	75.0122	89.9589	108.531	29.0441	81.1958	94.5515	100.427	107.959	103.873	87.4692	93.3295	95.0444	100.244	111.92		79.1164	65.5795	84.434	67.1027	109.747	89.2748	87.8565	82.9965	98.3727	114.257	90.6468	98.1404	91.926
1122	37.4	30.0667	11534	0.080099	0.307978	0.965205		89.4946	54.289	120.694	50.6149	7.99859	2.92774	36.8528	215.463	88.3614	66.5897	43.1169	142.209	97.7277	51.0899	70.9153	90.8418	113.626	33.3242	81.7207	94.8708	100.101	107.967	104.118	87.6898	93.7834	95.2925	100.122	111.89		80.0174	66.9496	84.4969	67.1338	110.006	89.2825	88.3698	83.8109	98.4064	114.485	90.3855	97.5586	91.5548
1124	37.4667	30.1333	10660	0.0795092	0.298719	0.96514		94.4817	62.4972	121.606	56.7763	9.02463	3.22074	37.2337	218.464	89.909	61.7687	43.4351	143.97	94.5895	49.552	79.8659	91.2528	133.865	42.5301	81.1255	95.144	100.28	108.008	104.237	88.0153	93.6543	95.2126	100.063	111.849		80.1398	66.5439	83.6951	66.2687	108.98	89.9369	88.3275	84.1794	98.3781	114.898	90.5581	97.6193	91.7227
1126	37.5333	30.2	10127	0.0757138	0.322176	0.967054		91.6416	52.0053	116.117	48.918	7.76479	3.11782	37.4961	217.576	91.1015	62.2035	43.4639	137.655	95.7863	61.5339	77.8505	100.496	97.094	36.3701	81.5151	95.1397	100.049	107.944	104.077	87.9306	92.9374	95.22	100.583	112.054		80.6918	65.8847	83.9486	67.5471	109.503	89.8019	88.5696	84.2221	98.3737	114.731	90.3125	97.3275	91.5027
1128	37.6	30.2667	10376	0.0784672	0.316132	0.96572		84.5452	48.6248	119.139	45.9624	7.21668	3.17659	35.903	213.372	67.6586	63.3463	43.7082	132.833	95.1276	58.0899	67.6771	69.0743	101.267	37.1038	82.1325	95.5376	100.319	108.157	104.418	88.1932	93.7312	95.6265	100.702	112.311		80.8743	67.442	85.1701	67.2727	109.904	90.1662	89.0262	84.5637	98.9914	114.94	90.468	97.5709	91.8983
1130	37.6667	30.3333	11444	0.0790931	0.310938	0.966451		90.0485	54.2117	118.509	50.1893	7.99348	3.11596	37.4419	216.487	93.002	58.2577	43.0171	134.714	95.5964	51.8025	89.8649	62.4874	116.735	37.2015	81.7033	95.1069	100.235	108.09	104.246	87.7603	93.5715	95.8448	100.314	111.89		79.9616	65.9154	86.019	67.1354	109.485	89.5506	88.3618	84.8788	98.28	114.463	90.4724	97.549	91.7804
1132	37.7333	30.4	10782	0.0817995	0.322249	0.96458		86.7128	49.5286	117.116	46.5546	7.3967	3.08229	37.1975	216.887	91.2866	64.7944	42.8669	131.542	96.2785	57.2171	69.2149	77.8228	93.6409	35.307	81.6979	94.8896	100.523	107.758	104.102	87.92	92.9003	95.6615	100.447	112.041		80.3319	65.5905	85.8551	67.171	109.541	89.6414	88.5349	84.0313	97.8048	114.436	90.799	97.9546	92.0198
1134	37.8	30.4667	10835	0.0778051	0.324064	0.966514		82.5405	46.0783	119.572	44.4424	6.90542	3.31625	34.7734	211.42	81.2048	64.075	43.6513	133.942	94.6199	57.686	45.2968	72.5799	95.1164	31.9702	82.3663	94.8816	100.079	108.007	104.033	87.8831	93.3574	95.5905	100.506	112.029		80.5824	67.5307	86.2877	67.5181	109.913	89.6339	88.2645	84.0555	97.9083	114.546	90.3732	97.5254	91.5599
1136	37.8667	30.5333	10922	0.0756631	0.314089	0.966354		89.8759	54.5934	120.194	50.9656	8.04154	3.27771	36.1433	216.118	100.31	56.043	45.0434	131.552	93.6246	57.4121	69.2253	66.0028	122.309	34.8342	81.9211	95.3988	100.227	108.22	104.304	88.1075	93.8455	95.5877	100.29	112.241		80.7734	67.5447	84.7379	66.2488	110.301	89.9387	88.9116	84.9104	98.3325	114.901	90.604	97.5869	91.6943
1138	37.9333	30.6	10955	0.0775265	0.311454	0.966208		87.7376	52.7535	123.157	49.698	7.7412	3.33781	35.6865	210.578	83.4093	54.101	44.0566	148.66	94.5866	53.6262	58.975	76.0691	105.167	40.2008	82.231	95.5112	100.064	107.871	104.342	87.9384	93.6183	96.0239	100.383	112.056		80.4439	67.2497	85.7027	67.588	110.171	89.7092	88.7982	85.5346	98.5488	114.965	90.3809	97.4115	91.5684
1140	38	30.6667	10604	0.0799434	0.318716	0.965164		86.7124	50.174	125.852	48.255	7.48628	3.37166	35.6367	212.784	78.8983	60.5521	45.2645	133.779	100.481	55.5768	35.7783	85.9402	111.827	42.831	81.9204	95.516	100.351	107.583	104.694	88.1585	93.5107	95.5413	100.572	112.282		80.5372	67.8588	83.9895	67.164	110.053	90.183	88.8767	84.7795	98.6724	115.068	90.5981	97.6613	91.879
1142	38.0667	30.7333	10789	0.07736	0.322393	0.965619		83.6096	47.7078	119.389	44.9853	7.11342	3.21197	36.5123	215.49	73.652	71.7056	44.4938	120.815	95.8716	51.4353	44.1385	77.0641	106.15	39.0779	81.6876	95.093	100.378	107.671	104.195	87.7953	93.116	95.435	100.645	112.033		79.6089	66.7391	85.2133	67.2665	109.61	89.853	88.4209	83.9197	98.6516	114.62	90.7306	97.7598	91.869
1144	38.1333	30.8	10214	0.0804789	0.314712	0.966001		91.6133	56.4176	122.629	53.2073	8.32062	3.18288	35.3639	210.584	99.2415	62.6257	45.0787	144.94	97.5328	60.7717	67.2332	82.4699	113.987	37.8558	82.2245	95.5525	100.825	107.843	104.115	88.3512	93.5564	95.9663	100.512	112.174		81.0902	66.8455	85.6	67.4884	110.099	90.206	88.9973	84.9642	98.7457	114.849	91.2387	98.3047	92.1895
1146	38.2	30.8667	10060	0.0782465	0.313928	0.966022		92.9575	53.4578	117.983	51.1872	8.034	3.10799	35.5441	212.02	105.253	64.2136	45.0608	143.927	95.969	52.8242	61.291	84.1992	126.793	40.1105	82.2694	95.3452	100.274	108.017	104.299	88.0733	93.4278	96.0279	100.633	112.042		80.6361	66.9785	85.8404	67.6144	110.277	89.9084	88.5557	84.9585	98.7822	114.521	90.6883	97.7089	91.779
1148	38.2667	30.9333	9508	0.0799036	0.318699	0.965351		95.8033	53.6543	116.791	50.3509	8.06745	3.35344	38.5013	221.031	104.1	59.1739	45.1542	125.517	98.6616	51.8173	65.4716	103.883	123.317	40.7875	81.0939	95.484	99.9924	107.711	104.536	88.068	92.9833	95.1909	100.351	112.224		80.4073	66.3266	82.475	66.1576	110.103	90.2649	88.6783	84.9315	98.6133	114.932	90.3864	97.2745	91.6282
1150	38.3333	31	10179	0.0828162	0.299356	0.964291		92.4548	56.3647	125.632	52.4846	8.26682	3.34665	37.7757	215.769	87.1513	53.1457	44.8657	152.771	98.3601	49.853	75.945	96.4408	109.387	41.5966	81.4801	95.4578	99.9934	108.016	104.389	88.0181	93.7105	95.5274	100.175	111.906		80.3266	66.5273	83.5402	66.8632	110.143	89.9543	88.7995	85.4055	98.458	114.672	90.2722	97.3813	91.5986
1152	38.4	31.0667	9654	0.0789231	0.309058	0.966178		84.0124	48.9755	123.233	46.1443	7.21491	3.39088	35.9491	211.776	61.4328	68.9051	45.5623	137.86	92.0978	45.8063	61.5179	82.5498	95.2491	43.194	82.214	95.5887	100.122	108.093	104.552	88.1486	93.9023	95.6905	100.636	112.192		80.1085	67.6106	85.1529	67.779	110.419	90.2858	89.0601	84.5278	99.0469	115.023	90.448	97.3782	91.7443
1154	38.4667	31.1333	9836	0.0778811	0.31434	0.966498		93.8428	56.1822	119.318	53.1446	8.36347	3.08528	35.967	212.429	91.2983	68.4116	44.3994	143.459	94.0055	51.3557	72.5495	94.9409	120.961	43.2562	81.7487	95.4393	100.189	107.654	104.089	87.8955	93.2866	95.4738	100.502	111.963		80.1666	66.4367	84.3518	67.9	109.888	90.0539	88.9908	84.6833	98.6965	114.772	90.4683	97.5581	91.6864
1156	38.5333	31.2	10260	0.0842128	0.30208	0.963255		94.098	57.7158	116.644	53.3629	8.51129	3.065	36.8209	215.227	95.3562	67.4405	44.2263	146.264	96.0421	43.7327	71.0315	123.885	110.641	36.3074	81.5675	95.4988	100.439	107.825	104.474	88.0386	93.9521	95.025	100.612	112.177		79.848	66.8627	82.0716	68.5059	110.55	90.3008	88.8794	84.4315	98.8713	115.011	90.7506	97.873	91.9374
1158	38.6	31.2667	9718	0.0741724	0.305544	0.966764		102.651	63.4342	116.025	59.0592	9.37749	3.13669	36.4096	215.185	135.776	70.2583	44.5236	151.071	94.4147	49.7847	89.5934	122.301	130.125	38.8498	81.6575	95.0371	99.9418	107.724	104.146	87.9419	93.4466	95.0953	100.121	111.901		80.5584	66.3044	83.4139	67.4417	110.569	89.8252	88.43	83.9784	98.4367	114.515	90.2781	97.3868	91.4236
1160	38.6667	31.3333	9420	0.0744004	0.313799	0.966839		89.1179	54.2335	119.09	50.2386	7.92326	3.6024	35.8733	212.697	89.2929	69.148	44.3992	136.291	91.4272	51.7794	73.3693	81.637	106.614	40.745	81.9216	95.4077	99.8012	107.902	104.208	88.0338	93.4248	95.2887	100.484	112.01		80.6657	66.5059	84.2909	67.7797	110.366	89.987	89.0188	84.4522	98.8877	114.693	90.0907	97.2544	91.2831
1162	38.7333	31.4	10124	0.0751095	0.314694	0.966649		86.5803	55.1917	121.158	51.0782	8.01947	3.55989	34.9001	212.751	90.7401	67.7237	44.9443	133.884	90.8663	49.5104	60.3791	69.5379	117.966	32.9138	82.0927	94.992	99.7699	108.248	103.809	87.7733	93.726	95.1852	100.27	111.957		80.2574	67.6382	84.7864	67.307	110.474	89.6731	88.4478	84.0207	98.458	114.36	90.0655	97.2313	91.3756
1164	38.8	31.4667	10341	0.077143	0.309728	0.965542		88.7866	56.0585	123.887	52.0995	8.15135	3.6148	35.5097	212.22	80.565	63.8244	46.2975	137.188	94.9516	46.0773	63.5221	81.8294	118.712	38.646	82.0467	95.4265	99.9897	108.403	104.153	88.0649	93.9821	95.3983	100.419	112.155		80.3329	67.8095	83.7829	67.7059	110.603	89.9241	88.5782	85.0021	98.9041	114.724	90.3905	97.3478	91.5025
1166	38.8667	31.5333	10586	0.0824508	0.303798	0.964979		97.6629	60.6345	119.469	55.9777	8.87874	3.39122	37.8724	217.671	107.167	72.1187	45.7366	144.604	97.7955	51.5622	95.1203	94.441	123.877	43.121	81.5516	95.1634	100.071	107.733	104.365	88.006	93.3975	95.2866	100.217	111.976		80.3806	65.2599	84.0156	67.49	110.612	89.8607	88.508	84.1018	98.7304	114.616	90.5039	97.4673	91.6134
1168	38.9333	31.6	10740	0.0762963	0.312922	0.96583		89.7138	54.7754	116.777	50.5158	8.04801	3.27831	36.6135	215.573	108.303	54.5274	45.4004	126.284	92.1906	52.016	66.7645	64.6679	124.55	34.0244	82.1069	95.8987	100.602	108.062	104.799	88.3816	93.8051	96.01	100.71	112.562		80.5643	66.4078	85.2023	67.4342	110.926	90.3756	88.8059	86.1915	98.993	115.128	91.1569	98.0377	92.0404
1170	39	31.6667	9805	0.0775048	0.30835	0.966411		101.135	62.2185	113.943	56.6473	9.1631	2.97013	39.4536	225.214	126.443	79.997	44.2454	139.127	91.0906	38.6893	105.369	113.875	128.369	26.5566	81.319	94.7007	100.464	108.51	103.649	87.7041	93.4314	94.8437	100.459	112.205		79.3111	65.8326	83.3088	67.1946	110.948	89.5324	87.6951	83.0005	98.7786	114.497	91.042	98.0461	91.6187
1172	39.0667	31.7333	10194	0.0725624	0.311496	0.96695		94.0463	59.5425	122.234	54.9637	8.69903	3.14915	37.6312	218.039	98.123	65.5768	45.331	149.192	94.696	48.1442	92.7171	89.4396	117.218	30.0408	81.5711	94.7936	100.178	108.397	103.714	87.76	93.4732	95.3615	100.234	111.825		79.9444	66.1267	84.6592	67.0644	110.061	89.27	87.9164	84.1164	98.4798	114.186	90.6862	97.6469	91.4321
1174	39.1333	31.8	9473	0.0765568	0.324364	0.965524		83.7726	48.2221	119.006	45.5979	7.20418	3.07276	36.3297	214.002	66.9027	67.7652	43.7509	136.489	96.4928	46.7328	44.7949	98.9318	93.7491	29.7366	81.8753	94.9944	100.521	108.094	103.676	87.771	93.0149	95.3672	100.779	112.228		79.4745	66.7516	84.6084	68.4226	110.119	89.581	87.8695	84.2889	98.7951	114.437	90.9789	98.0909	91.8365
1176	39.2	31.8667	10264	0.0783478	0.320752	0.965661		82.8329	44.9579	120.289	43.2862	6.8036	3.06639	36.5399	214.446	72.8826	66.2417	44.7474	131.309	95.4001	55.2489	41.8653	97.6658	89.3071	30.3228	81.9168	95.0543	100.24	108.197	104.254	87.9638	93.444	95.2623	100.781	112.211		80.2262	67.2534	83.5819	68.3067	110.216	89.7327	87.8453	84.4683	98.692	114.533	90.6555	97.7516	91.6547
[truncated: 12 more columns]

## Sheet: Complete Cell Analysis
cell (0,0)	average R value, (0,0)	average G value, (0,0)	average B value, (0,0)	average Gray value, (0,0)	average L* value, (0,0)	average a* value, (0,0)	average b* value, (0,0)	average delta_E value, (0,0)	cell (0,1)	average R value, (0,1)	average G value, (0,1)	average B value, (0,1)	average Gray value, (0,1)	average L* value, (0,1)	average a* value, (0,1)	average b* value, (0,1)	average delta_E value, (0,1)	cell (0,2)	average R value, (0,2)	average G value, (0,2)	average B value, (0,2)	average Gray value, (0,2)	average L* value, (0,2)	average a* value, (0,2)	average b* value, (0,2)	average delta_E value, (0,2)	cell (0,3)	average R value, (0,3)	average G value, (0,3)	average B value, (0,3)	average Gray value, (0,3)	average L* value, (0,3)	average a* value, (0,3)	average b* value, (0,3)	average delta_E value, (0,3)	cell (0,4)	average R value, (0,4)	average G value, (0,4)	average B value, (0,4)	average Gray value, (0,4)	average L* value, (0,4)	average a* value, (0,4)	average b* value, (0,4)	average delta_E value, (0,4)	cell (1,0)	average R value, (1,0)	average G value, (1,0)	average B value, (1,0)	average Gray value, (1,0)
	86.8788	81.7987	150.946	91.1514	38.2992	20.2264	-37.3388	0		88.5281	83.852	146.916	92.4152	38.7628	18.1647	-34.1629	0		58.1409	64.6134	129.191	70.0201	29.9845	17.1507	-37.4173	0		60.6713	54.9111	93.9215	61.1675	25.2973	12.8049	-22.3977	0		35.021	32.3468	117.842	42.8716	18.8569	30.3557	-48.3787	0		69.302	65.0286	139.709	74.765
	86.8948	81.895	150.841	91.2015	38.3201	20.1378	-37.2421	0.13284		88.2274	84.9215	141.911	92.3823	38.7605	15.923	-31.1406	3.76286		58.4076	63.7569	122.424	68.8388	29.3276	15.4583	-34.2376	3.66145		60.8359	54.8804	93.9167	61.2112	25.304	12.8772	-22.3829	0.0741079		35.2165	32.6175	116.908	42.9639	18.8404	29.8724	-47.8049	0.750365		69.4762	65.0941	138.639	74.7236
	86.7447	81.863	150.934	91.1426	38.3042	20.1462	-37.324	0.0817875		87.8419	85.4602	142.689	92.6764	38.9156	15.6996	-31.3699	3.72838		59.0287	62.695	119.755	68.1001	28.9065	15.4203	-33.2291	4.65805		60.9716	55.0085	93.4853	61.2795	25.3306	12.7038	-22.059	0.35498		35.2557	32.4232	117.81	42.986	18.889	30.3266	-48.3044	0.0860133		69.3049	65.3027	136.862	74.5909
	86.9529	82.0047	150.77	91.2636	38.3501	20.0622	-37.1513	0.254424		88.1638	85.2464	141.297	92.4871	38.812	15.5189	-30.688	4.36782		59.6595	60.3794	108.889	65.7014	27.6361	13.5339	-28.3601	10.0314		60.7062	55.5961	89.2122	61.0611	25.2504	10.9399	-19.3956	3.53455		35.374	32.5438	117.185	43.0189	18.863	30.041	-47.9456	0.535366		69.5505	65.1111	137.264	74.6041
	86.3642	82.1284	151.164	91.2117	38.3558	19.9467	-37.3827	0.288759		89.2066	83.4269	136.103	91.1555	38.1391	15.4757	-28.5825	6.22585		60.7577	60.1593	105.488	65.5267	27.4701	12.9007	-26.4434	12.0337		60.7351	56.6067	84.7634	61.1687	25.3309	8.96851	-16.353	7.15942		35.3812	32.5173	118.501	43.1446	18.9905	30.5313	-48.5808	0.299226		69.095	65.2745	136.858	74.5095
	86.8167	81.8924	152.422	91.3453	38.4037	20.5991	-38.0617	0.819972		89.4763	83.3339	138.647	91.4538	38.2672	16.3453	-29.9283	4.63546		60.1691	60.9657	104.455	65.7082	27.5954	11.8535	-25.5871	13.1803		60.8395	57.3205	81.5129	61.2681	25.4024	7.6015	-14.1041	9.79134		35.4749	32.5882	119.747	43.3587	19.1408	30.9449	-49.1322	0.997735		69.7252	64.9569	137.739	74.6185
	86.9316	81.789	152.34	91.3182	38.3813	20.67	-38.0474	0.840019		89.2524	84.4657	135.363	91.6851	38.3908	14.621	-27.7364	7.3482		60.6262	60.7845	101.218	65.3564	27.4034	11.0866	-23.8092	15.12		60.8239	58.3268	77.2223	61.3252	25.5169	5.7377	-11.1004	13.3275		35.3216	32.9705	116.725	43.1918	18.9133	29.5935	-47.5674	1.11458		69.9389	64.8796	137.414	74.5943
	86.9629	82.1005	151.373	91.3982	38.4109	20.1871	-37.4181	0.142553		89.2469	84.7676	129.326	91.1808	38.1811	12.7282	-24.3782	11.2087		60.0057	62.6622	96.3731	65.7081	27.6542	8.12215	-20.3005	19.4918		60.4063	57.3842	77.6129	60.7264	25.2055	6.31803	-11.8378	12.3935		35.4365	33.4347	113.114	43.0966	18.6766	27.9985	-45.6287	3.62647		69.6043	65.4078	135.964	74.64
	86.773	82.0594	149.682	91.1132	38.2875	19.6496	-36.5955	0.940867		88.7872	85.516	126.327	91.1285	38.2103	11.2784	-22.4986	13.5566		60.6108	60.5543	90.7369	64.0153	26.7931	8.02299	-17.988	21.7024		60.2118	57.1495	77.2603	60.487	25.0997	6.30618	-11.7684	12.4601		34.936	34.1777	105.592	42.5374	18.1083	24.6581	-41.6758	8.82902		68.9065	66.238	130.718	74.3382
	87.0385	81.811	150.886	91.1814	38.3126	20.2428	-37.2801	0.0623292		89.1706	85.1546	126.347	91.0483	38.1435	11.6358	-22.6122	13.2827		60.2587	60.6545	94.89	64.4379	26.9994	9.09403	-20.3629	19.0964		60.3495	57.2515	78.2048	60.6986	25.1855	6.5482	-12.2598	11.9136		34.8541	34.0757	105.727	42.4681	18.0883	24.764	-41.7972	8.6703		69.0107	66.1817	131.114	74.3891
	86.6922	82.2826	148.482	91.0937	38.2726	19.1233	-35.8955	1.81678		89.3121	84.4877	126.728	90.7614	37.9872	12.2071	-23.0876	12.5999		60.4437	62.06	93.0846	65.1257	27.3468	7.66367	-18.6515	21.1923		60.3273	58.2838	75.2885	60.9336	25.3745	5.057	-10.0444	14.5822		34.9367	34.2329	105.078	42.5068	18.0752	24.4303	-41.3948	9.19219		68.9586	66.2733	130.1	74.2921
	86.8866	82.1938	149.329	91.1886	38.313	19.4882	-36.3415	1.2408		89.1944	84.9614	127.282	91.0594	38.1348	12.0228	-23.1989	12.5828		59.8592	64.8505	91.992	66.4496	28.0931	5.28145	-16.7912	23.8724		60.67	59.3932	70.2151	61.1285	25.5484	3.12968	-6.42146	18.6792		35.1226	34.5608	104.867	42.7232	18.1551	24.1597	-41.1258	9.56493		69.2036	67.05	126.228	74.379
	86.259	82.5477	148.695	91.1378	38.3189	18.9019	-35.9525	1.91741		88.2274	86.615	122.612	91.1895	38.3053	9.38736	-20.0762	16.6038		60.6572	67.9707	81.6759	67.3348	28.6845	0.542114	-9.20061	32.7676		60.6806	59.8799	68.8464	61.2462	25.6501	2.46793	-5.36274	19.929		34.7351	34.7481	103.861	42.6024	18.0819	23.5905	-40.5889	10.3465		68.4421	68.351	120.928	74.3099
	86.8683	82.7105	146.088	91.117	38.2692	18.1795	-34.4528	3.53836		88.1552	87.9677	119.402	91.5938	38.547	7.64996	-17.7318	19.5087		59.4659	70.4174	78.1897	68.0111	29.2338	-2.41152	-6.12474	36.9116		60.4332	59.759	67.8012	60.9769	25.5502	2.188	-4.82234	20.5347		34.9866	34.5919	103.98	42.5832	18.0716	23.7854	-40.6828	10.1495		66.6227	73.0262	111.358	75.4338
	86.6811	83.4303	140.861	90.9017	38.167	16.113	-31.448	7.18606		88.4299	87.6737	116.099	91.1176	38.3488	7.05521	-16.0014	21.2939		60.2926	69.4741	76.3114	67.5013	28.9295	-1.99916	-5.35599	37.3598		60.1859	59.9504	69.4214	61.1884	25.6471	2.36758	-5.7527	19.6498		34.9509	34.3879	103.842	42.4429	18.003	23.8675	-40.7041	10.0859		65.3421	76.7755	102.365	76.2271
	86.751	84.2389	136.547	90.9119	38.172	14.3535	-28.8161	10.351		88.5096	87.9493	114.555	91.1263	38.3723	6.50871	-15.0131	22.4216		60.1842	68.0707	74.3487	66.4241	28.4017	-1.65383	-4.86954	37.6228		60.0081	59.2774	67.1421	60.4939	25.3343	2.17022	-4.71183	20.637		35.207	34.3534	103.392	42.4446	17.9733	23.7686	-40.4574	10.34		65.189	77.3399	100.445	76.3014
	85.8775	85.9348	128.647	90.7368	38.1866	10.7378	-23.976	16.3894		88.1246	88.7025	114.821	91.477	38.5677	5.97399	-14.8817	22.8126		60.0417	67.3092	72.7045	65.7447	28.0879	-1.64324	-4.26717	38.1542		59.5745	59.262	64.5823	60.0657	25.1963	1.37707	-3.22233	22.3226		34.8237	34.9522	99.2721	42.2356	17.7332	21.7494	-38.1446	13.4189		65.163	76.2224	101.354	75.7164
	85.3178	87.2236	125.072	90.9049	38.3421	8.73702	-21.5484	19.5281		87.8291	89.7635	114.717	91.9923	38.8464	5.18349	-14.3943	23.6499		59.9294	68.628	76.1331	66.8733	28.6233	-1.64225	-5.70093	36.8911		59.8059	60.2298	62.6566	60.4584	25.4592	0.379701	-1.55364	24.267		34.9397	36.0005	94.5864	42.3512	17.6288	19.2758	-35.2179	17.2476		66.5484	74.8893	102.838	75.5322
	84.8742	87.5231	124.124	90.8302	38.3489	8.14032	-20.9597	20.3556		87.505	90.1242	114.001	92.0276	38.896	4.66116	-13.8808	24.3665		59.6929	68.6525	72.4366	66.4101	28.4807	-2.70401	-3.51239	39.3194		59.6562	60.5006	60.1253	60.2807	25.4485	-0.444802	0.106975	26.1158		34.1861	36.4163	89.7255	41.8193	17.2902	16.9852	-32.5355	20.7902		65.9497	74.736	103.208	75.3077
	85.7116	87.1638	123.939	90.8779	38.3069	8.58473	-20.9051	20.1394		88.1359	90.3442	112.484	92.1627	38.9542	4.35471	-12.8538	25.3936		59.84	72.0978	69.6889	68.1245	29.5162	-5.49565	-0.2053	43.5638		60.1407	63.7731	60.1976	62.2918	26.5477	-2.33602	1.66251	28.4553		34.388	37.4396	86.6231	42.115	17.3628	15.12	-30.3419	23.6577		65.6233	76.0477	100.691	75.6861
	85.9771	86.5903	123.619	90.5876	38.1509	8.94323	-20.9486	19.899		88.1288	91.7971	110.31	92.7922	39.2969	2.90285	-10.9958	27.7475		59.9354	76.288	69.9985	70.6626	30.9004	-7.95721	1.61128	46.4163		60.1319	64.3732	59.4772	62.5692	26.7191	-2.88317	2.38331	29.3638		34.237	38.7597	79.5186	42.0377	17.2324	11.4518	-25.7654	29.5187		64.9871	79.9768	95.481	77.2156
	86.3319	86.7995	123.41	90.7911	38.2312	8.86868	-20.6935	20.1511		87.8904	93.0587	110.987	93.5395	39.6739	2.21209	-10.8444	28.2678		59.4483	78.7896	73.6481	72.3976	31.7948	-8.76906	0.576084	46.0283		59.6897	64.3654	59.7072	62.4495	26.6842	-3.01458	2.17697	29.2591		34.1503	40.6287	77.5693	42.8831	17.6756	9.34272	-23.7384	32.405		64.7968	81.9126	94.1314	78.1264
	85.8404	87.0745	122.385	90.6822	38.2233	8.2524	-20.0801	21.0058		87.4003	94.9945	111.524	94.5776	40.2264	0.988279	-10.3432	29.4032		59.0219	78.7216	74.2678	72.3018	31.7617	-8.73255	0.129345	45.6383		59.9284	64.0678	59.4898	62.318	26.6025	-2.77189	2.20447	29.148		33.8708	42.6791	72.6399	43.4312	18.002	5.9618	-19.8729	37.5283		65.0998	84.137	94.3009	79.5889
	84.948	89.0688	121.102	91.4293	38.6691	6.35388	-18.6107	23.3093		87.4501	97.2122	112.013	95.9524	40.9069	-0.221335	-9.61688	30.7433		60.5198	81.4974	74.107	74.3552	32.77	-9.87898	1.71049	47.6376		61.246	66.0257	61.2005	64.0582	27.4035	-3.08278	2.25483	29.4041		34.3818	43.3313	73.6598	44.063	18.3129	6.01338	-20.074	37.3363		66.2195	87.1936	93.5994	81.6037
	84.2336	90.1184	118.938	91.6119	38.8259	4.86876	-17.0467	25.454		87.654	101.067	110.715	98.1554	42.0299	-2.79626	-7.13985	34.3552		61.4686	85.3519	74.1999	76.9686	34.1002	-11.7733	3.57963	50.3417		61.6295	67.2951	59.9848	64.7893	27.812	-3.98885	3.63984	31.0855		34.134	43.4892	71.7372	43.8755	18.2331	5.12885	-18.8926	38.8099		67.0987	92.2181	91.0569	84.6284
	83.7514	90.8593	119.938	91.9735	39.046	4.52173	-17.3255	25.4505		87.3702	100.064	110.715	97.4568	41.7076	-2.29556	-7.62384	33.6395		61.1684	85.6178	75.1425	77.1253	34.1941	-11.8153	3.12053	50.0007		60.867	70.1813	62.1951	66.4732	28.7489	-5.63056	3.5397	32.0082		33.0982	46.3161	69.0643	44.9215	18.9455	1.84902	-15.9611	43.1688		67.7904	94.0295	92.5842	86.0784
	83.9408	91.7678	118.253	92.385	39.2584	3.55831	-15.9654	27.1214		87.1527	99.3902	110.476	96.9806	41.4807	-2.02652	-7.8195	33.3024		61.5537	87.2968	73.1302	77.9765	34.7152	-13.1138	5.13072	52.4276		61.4898	71.1528	57.6126	66.7039	28.9927	-6.94454	6.84947	35.4837		33.8495	49.5619	62.288	46.3033	19.7705	-2.49745	-10.06	50.4826		66.1	91.4873	91.9228	84.0263
	83.016	92.1492	118.011	92.3209	39.2889	2.949	-15.7764	27.6483		87.2732	98.7056	111.03	96.6582	41.3041	-1.43383	-8.42102	32.4531		61.7016	89.4283	74.9326	79.4775	35.474	-13.8634	5.09108	52.9053		61.6911	74.3178	58.5888	68.7232	30.0732	-8.58534	7.74321	37.2669		33.676	52.097	61.8659	47.6861	20.6171	-4.39328	-8.4833	52.9361		65.3441	90.884	91.9164	83.4418
	83.9339	90.5583	120.347	91.9408	38.9894	4.88201	-17.662	24.9621		87.2775	99.5545	112.797	97.3714	41.6203	-1.50026	-9.02375	32.0446		62.9	89.0775	74.1987	79.5527	35.4159	-13.3967	5.47512	52.9377		63.6788	77.2571	56.938	70.8583	31.1556	-9.83624	10.3165	40.2139		33.8928	54.6303	59.9416	49.0197	21.4356	-6.59736	-5.93991	56.3314		64.5695	87.1606	92.9356	81.0021
	83.3755	89.342	121.022	91.1196	38.6184	5.64688	-18.6506	23.7047		87.3159	99.3976	112.782	97.2794	41.5757	-1.3961	-9.08127	31.9316		66.9278	94.8575	72.6861	83.964	37.5286	-15.4987	9.42564	57.5948		64.4627	83.7417	55.4732	74.7065	33.3212	-13.5533	14.1847	45.7974		33.9256	61.0784	54.6517	52.2401	23.5288	-12.1725	0.711817	65.118		63.4941	84.8418	93.4173	79.4197
	84.103	87.7274	126.297	90.9941	38.4423	8.37915	-22.1513	19.2623		87.3301	103.75	113.963	99.9879	42.9229	-3.69907	-7.77851	34.5176		67.8576	99.5433	73.646	87.0976	39.1393	-17.5369	11.0916	60.3337		69.4034	93.0764	55.6053	81.6815	36.7502	-16.7158	18.711	51.8899		35.4792	72.6337	53.7134	59.3124	27.6993	-18.4935	7.29148	74.5896		65.4851	90.4226	93.9495	83.3555
	83.7007	86.8496	127.282	90.463	38.2032	9.08832	-23.1282	18.0557		87.7226	102.55	113.659	99.353	42.5808	-2.92558	-8.10334	33.7413		71.7841	106.059	70.9391	91.7562	41.4432	-20.1138	15.9004	66.0509		69.7719	95.1458	55.6929	82.9984	37.4569	-17.6801	19.5844	53.2887		38.8011	80.9925	51.6838	65.0027	30.774	-22.3053	12.8276	81.6175		66.0486	92.9972	93.982	85.0938
	83.7977	86.9505	126.081	90.4169	38.1847	8.71178	-22.4207	18.8454		88.8438	105.975	114.826	101.832	43.7303	-4.28029	-7.08177	35.5224		73.9555	107.537	69.9811	93.1669	42.0362	-20.26	17.2841	67.3576		72.1298	96.1693	54.2318	84.147	37.9281	-17.4984	21.0781	54.4791		40.8758	84.368	49.2394	67.3124	32.0116	-23.8461	15.9945	85.175		66.9501	94.4834	93.5253	86.1834
	83.2853	87.0824	126.137	90.3531	38.1835	8.48304	-22.4599	18.9553		89.8389	108.257	115.086	103.508	44.4962	-5.21594	-6.08911	36.9819		78.6296	111.889	72.1421	97.3577	43.7701	-20.4158	18.3899	68.6712		71.5226	97.1353	56.0565	84.7453	38.234	-17.9895	20.4013	54.29		41.9016	87.1074	50.0489	69.3406	33.037	-24.7189	16.864	86.5499		66.6923	95.1157	93.4316	86.4785
	83.4046	88.4796	124.496	91.0227	38.5218	7.17286	-20.9295	20.9693		93.6268	114.592	115.939	108.433	46.6948	-7.3778	-3.31261	40.8298		89.2916	119.753	70.7934	105.009	46.9271	-20.6486	23.4363	73.6138		71.9765	94.8666	56.3113	83.5744	37.5277	-16.5293	19.3419	52.4621		40.5148	83.0812	52.1434	66.788	31.5997	-22.7295	13.6703	82.6468		68.3305	97.4778	94.4307	88.4466
	82.2978	90.6264	122.418	91.7107	38.9688	4.88589	-18.9735	23.9388		97.9788	117.253	115.71	111.281	47.7915	-7.43033	-1.52719	42.4466		96.4523	122.702	71.5541	108.972	48.3425	-19.2442	24.9306	74.4907		74.9601	96.5864	58.8504	85.7837	38.343	-15.8432	18.9503	51.9669		37.5874	74.3637	54.5034	61.094	28.4364	-18.5694	7.83185	75.1336		69.199	100.215	94.6901	90.3642
	81.8919	96.3869	118.803	94.5427	40.4954	0.186319	-14.4262	30.5191		107.551	129.418	114.902	121.18	52.0695	-11.0112	5.24065	50.803		101.226	128.444	72.8288	113.921	50.4675	-20.1581	27.0088	77.2154		73.1736	96.198	59.2696	85.0726	38.099	-16.2948	18.359	51.6893		34.4946	64.2347	57.4541	54.552	24.7701	-13.0747	0.661787	65.7734		74.3146	106.533	93.4836	95.3628
	81.0947	100.543	115.903	96.4373	41.5803	-3.37898	-11.0187	35.5068		106.865	129.977	114.128	121.216	52.168	-11.7268	5.82601	51.6945		100.036	129.114	72.2652	113.882	50.5853	-21.0568	27.4505	78.0515		75.2654	99.6364	59.9254	87.7922	39.3719	-17.2166	19.6683	53.5624		33.1184	58.438	59.0117	50.8941	22.6936	-9.55123	-3.43833	60.2239		82.6421	116.842	90.6677	103.623
	82.2818	104.908	113.88	99.1233	42.9175	-6.11334	-7.77261	39.8657		105.105	127.569	114.684	119.34	51.343	-10.9171	4.30125	49.8348		102.686	129.872	72.4928	115.15	51.0021	-20.3611	27.8915	78.1928		75.7035	99.5157	59.6633	87.8256	39.3584	-17.0141	19.8096	53.5569		32.6591	54.2514	62.9427	48.75	21.3481	-5.78411	-8.11004	54.1651		92.635	127.049	92.0476	112.743
	82.4591	108.806	112.622	101.33	44.08	-8.64959	-5.27885	43.5325		105.985	129.573	115.748	120.904	52.0288	-11.4879	4.67511	50.6325		99.7344	130.446	74.5721	114.834	51.0135	-21.5429	26.7277	77.8074		77.6136	101.557	61.9998	89.8531	40.1918	-16.9779	19.5581	53.5644		32.8133	54.0977	65.295	48.9658	21.404	-4.85453	-9.6139	52.4305		95.7058	130.05	91.2112	115.323
	84.0293	112.365	110.266	103.631	45.2016	-10.7485	-2.19376	47.3525		103.949	126.463	114.968	118.37	50.9401	-10.659	3.54399	48.999		103.84	132.577	74.6418	117.331	51.9454	-21.0103	27.9322	78.7978		74.2288	97.5493	59.3582	86.1832	38.6131	-16.5909	18.9952	52.4861		33.8724	53.7004	63.4089	48.8043	21.2514	-4.88507	-8.56499	53.2238		103.32	135.741	92.3966	121.058
	86.5417	117.469	109.953	107.381	46.9227	-12.8476	0.531886	51.0142		104.325	127.917	115.111	119.377	51.4038	-11.3008	4.13242	49.9454		93.9606	124.739	73.9506	109.676	48.8499	-20.9444	24.2144	74.8706		80.8725	104.53	59.9705	92.3414	41.3385	-17.5688	22.2646	56.3436		33.6855	53.4941	63.8642	48.7184	21.1874	-4.65921	-8.97151	52.7674		111.209	140.854	91.8032	126.329
	92.7441	125.734	112.441	114.377	49.914	-14.7334	3.44962	54.9617		100.769	124.12	116.332	116.199	50.0578	-10.1907	1.43825	46.894		105.012	133.71	74.9133	118.369	52.3763	-21.0921	28.3473	79.3025		77.7293	101.646	61.6862	89.8993	40.2228	-17.029	19.7833	53.7779		33.9787	54.6655	65.0233	49.6249	21.6609	-4.95582	-9.03271	52.9422		118.6	145.212	93.1693	131.281
	93.913	126.776	112.004	115.257	50.2935	-14.9986	4.26247	55.8151		106.968	132.187	116.221	122.829	52.8868	-12.4751	5.64067	52.1786		94.6452	129.866	75.645	113.122	50.5233	-23.0628	25.4423	77.397		73.249	100.014	61.9206	87.635	39.3945	-17.9066	18.5017	53.0536		33.7319	56.6091	64.264	50.6096	22.2891	-6.54645	-7.57029	55.126		120.118	145.52	92.8766	131.939
	85.9941	117.61	105.364	106.765	46.8037	-14.1693	3.0825	53.752		97.1519	122.266	108.487	113.18	49.0405	-12.1412	4.55228	50.2289		82.7769	115.585	69.9457	100.527	45.1723	-21.1344	21.5533	71.9302		65.597	89.3793	55.8956	78.4108	35.2752	-16.1805	16.5492	49.5638		30.4501	54.4322	56.354	47.4579	21.0201	-8.71795	-4.15193	59.0545		111.104	136.996	87.8333	123.613
	85.7245	117.271	105.561	106.498	46.6874	-14.0298	2.79492	53.4281		96.6384	121.67	109.122	112.759	48.8419	-11.858	3.88802	49.5058		82.1611	115.897	68.8033	100.367	45.2138	-21.7137	22.2502	72.8189		64.5248	89.7707	55.1591	78.2297	35.3184	-16.9546	17.0357	50.4087		30.4994	55.9826	55.9716	48.3381	21.5622	-9.79334	-3.08606	60.5862		109.247	135.015	86.5532	121.749
	84.8882	115.851	105.146	105.343	46.184	-13.6243	2.30658	52.7238		94.3327	119.837	109.684	111.037	48.146	-11.5336	2.53101	48.1298		78.4963	110.961	69.5211	96.4664	43.4144	-20.4249	19.436	69.4592		65.3449	89.3775	56.7357	78.4223	35.2738	-16.1359	16.038	49.1365		30.4864	58.3074	54.2792	49.5099	22.3356	-11.7335	-0.804369	63.6154		102.814	132.398	87.7343	118.413
	82.3147	114.144	104.861	103.589	45.4855	-13.6182	1.44338	51.9727		88.5572	114.216	108.982	105.945	46.027	-10.5544	-0.180636	45.0816		79.1714	112.607	69.0922	97.5808	43.9778	-21.0998	20.4339	70.7508		66.5625	90.8315	54.3612	79.3505	35.7928	-16.8462	18.1614	51.3262		31.242	64.7011	50.8529	53.1018	24.573	-16.1768	4.71034	70.8265		89.6656	123.804	88.4324	109.546
	74.5187	101.83	100.568	93.473	41.0194	-10.3159	-2.55672	46.3684		84.6829	108.196	104.826	100.72	43.7981	-9.44559	-0.979141	43.4608		80.4368	109.695	65.0172	95.815	43.0517	-19.7347	21.5787	70.7941		69.8677	91.6095	53.1619	80.6861	36.2571	-16.1045	19.5205	52.0865		32.6954	68.6169	48.8762	55.6043	26.0046	-18.3748	8.02186	74.8784		78.382	111.93	84.4075	98.7972
	72.4788	99.1636	100.364	91.2701	40.0442	-9.50661	-3.88727	44.7895		87.294	109.378	105.178	102.257	44.3498	-9.12127	-0.361973	43.7977		84.1337	113.519	67.25	99.4036	44.5545	-19.9482	22.3013	71.7978		71.3955	94.4678	54.4578	82.9679	37.3242	-16.8399	20.1589	53.2403		34.724	74.2635	49.2869	59.5566	28.139	-20.6396	10.7165	78.6061		77.063	109.852	83.737	97.1247
	72.4005	98.6909	101.106	91.0149	39.9147	-9.06553	-4.53438	44.0086		87.6011	111.061	105.814	103.432	44.9048	-9.82881	0.0692517	44.6453		81.7967	112.312	67.7022	98.0458	44.0252	-20.1587	21.325	70.9915		71.927	95.4205	54.4632	83.6841	37.673	-17.1396	20.6128	53.8492		39.1399	81.2543	48.3077	64.8776	30.8131	-23.028	14.9621	83.6948		79.9282	112.584	84.6691	99.6309
	72.0471	99.6322	100.29	91.3768	40.1618	-9.94265	-3.67107	45.2455		87.2997	110.828	106.485	103.263	44.8327	-9.64662	-0.441282	44.13		82.6095	114.587	67.3367	99.5802	44.7982	-21.0896	22.5489	72.6478		69.7537	96.0686	54.057	83.3708	37.7308	-18.4418	20.8943	54.8192		42.1502	85.6179	47.412	68.2346	32.4768	-24.4	17.7145	86.9022		80.6973	114.02	84.1534	100.643
	70.0527	96.8911	97.5904	88.9043	39.0826	-9.70828	-3.62425	45.0929		84.8286	106.582	101.87	99.5024	43.2239	-9.15717	-0.033396	43.9455		74.9562	104.651	63.9486	91.0909	41.0497	-19.3833	19.5133	68.5439		68.9686	95.3827	52.578	82.5548	37.4276	-18.6178	21.3544	55.2157		50.1928	90.53	45.6215	73.3122	34.5575	-24.3918	21.5085	90.1555		81.8037	114.379	83.1381	101.06
	70.501	97.8197	96.8463	89.5436	39.3814	-10.2893	-2.72215	46.1594		82.6419	105.363	101.098	98.0436	42.6744	-9.41229	-0.387259	43.7788		79.7389	108.708	62.6296	94.7331	42.648	-19.8568	22.4129	71.4813		67.2745	91.1661	50.3203	79.2917	35.8812	-17.3748	20.6706	53.6443		60.6144	99.7461	43.9097	81.6494	38.246	-25.3756	27.1283	95.8291		86.8829	117.829	82.032	104.492
	69.5089	95.6034	98.5601	88.0817	38.6722	-8.88272	-4.83373	43.6355		85.9891	110.234	101.992	102.006	44.4318	-10.8041	1.66169	46.4191		83.8702	111.995	63.3744	97.9894	43.9867	-19.8319	23.7636	72.8483		68.0167	91.4283	49.2527	79.5562	36.0015	-17.3686	21.4565	54.2974		70.6477	107.166	46.343	89.2726	41.3367	-24.8904	29.6534	98.2165		101.424	126.508	82.8132	114.051
	69.4745	95.7636	98.6821	88.1783	38.7247	-8.95635	-4.83124	43.687		87.8754	112.192	102.348	103.765	45.1721	-11.1599	2.53719	47.4121		94.6359	119.875	64.8025	106.007	47.2301	-19.4235	27.2302	76.2521		74.0851	95.1553	52.4149	83.9453	37.7043	-16.3989	21.8739	54.4681		67.3758	105.623	45.9843	87.3209	40.6286	-25.4371	28.9555	97.8132		102.391	126.547	82.1332	114.314
	67.1572	92.9219	95.3382	85.4627	37.5643	-8.93515	-4.50359	43.9214		87.1428	109.218	98.4637	101.363	44.0997	-10.598	3.31094	47.5402		101.133	120.732	63.1544	108.289	47.9366	-17.394	29.1113	77.0822		75.5394	94.8423	50.3421	83.9461	37.6749	-15.9014	23.0525	55.1632		54.4572	94.4753	42.1392	76.4894	36.0901	-25.3156	25.4176	94.0329		98.2419	122.441	79.6445	110.309
	67.1903	93.2285	95.0726	85.6519	37.6552	-9.17481	-4.20392	44.3031		87.8173	108.935	97.439	101.274	44.0318	-10.4132	3.83509	47.8363		102.271	120.48	61.9877	108.37	47.9271	-16.921	29.7495	77.4221		81.3591	100.738	52.3142	89.3939	40.0357	-16.3761	24.976	57.5588		51.2911	92.9172	41.9402	74.6201	35.3845	-25.7316	24.6324	93.5391		98.305	122.102	78.8894	110.057
	68.4418	94.7928	95.6325	87.0168	38.2511	-9.52809	-3.65892	44.9407		90.1161	112.573	99.1656	104.282	45.3568	-11.2574	4.7259	49.2086		114.238	127.934	66.5559	116.836	51.1689	-15.2916	31.4851	79.0495		77.8361	98.0953	51.3705	86.6694	38.9126	-16.5636	24.0529	56.6175		45.9317	87.3192	40.8089	69.5938	33.1484	-25.0702	22.4653	91.0778		97.9199	122.213	80.4005	110.175
	69.1668	97.0809	94.5568	88.4851	38.9905	-10.8928	-1.89964	47.168		93.4976	114.035	98.7122	106.135	46.0298	-10.9249	5.99118	50.1135		111.595	127.338	66.6611	115.707	50.7873	-16.0825	30.9143	78.7808		75.3366	95.281	49.6013	84.0768	37.7911	-16.3304	23.6183	55.8787		40.5691	83.3119	39.886	65.5233	31.4609	-25.104	20.8433	89.5898		96.8831	122.367	80.6851	109.99
	75.3977	103.861	94.8936	94.3034	41.5457	-12.5577	1.67436	51.0624		91.7711	110.448	97.2916	103.338	44.7739	-9.83564	5.02625	48.5381		100.731	116.04	63.2856	105.416	46.463	-15.0228	27.1994	74.0404		76.4812	94.01	50.4459	83.775	37.4767	-15.0216	22.7585	54.4218		39.7726	81.1743	39.748	64.0158	30.661	-24.3533	19.9131	88.296		101.579	124.166	79.7792	112.324
	81.6236	111.831	96.829	101.049	44.5008	-14.4043	4.82066	54.9105		90.3063	111.807	97.4486	103.706	45.0898	-11.1191	5.37076	49.6032		101.893	118.327	64.1875	107.238	47.2683	-15.6545	27.7289	74.9596		79.5963	96.3094	51.5829	86.1891	38.4712	-14.7955	23.4068	55.0762		37.8395	79.0913	40.087	62.2774	29.8317	-23.9194	18.6445	86.9387		105.001	125.274	78.7306	113.901
	83.1648	113.408	95.6218	102.308	45.0606	-14.9949	6.35534	56.5282		90.0156	111.557	97.0929	103.442	44.9832	-11.1604	5.42818	49.6599		104.415	121.658	64.3922	109.937	48.4833	-16.3533	29.1707	76.8029		76.3864	94.5259	50.4839	84.0551	37.6372	-15.3433	22.9372	54.7708		37.3838	79.4104	40.3385	62.3532	29.929	-24.1821	18.6141	87.0919		104.612	125.897	77.8984	114.036
	82.8076	113.708	93.8855	102.209	45.0882	-15.6589	7.42594	57.7731		91.8886	113.266	96.2933	104.91	45.6192	-11.5914	6.83049	51.1165		102.176	120.495	62.4261	108.368	47.9307	-16.9165	29.5156	77.2182		75.4123	94.4817	48.2049	83.4697	37.5155	-16.046	24.0707	56.0444		36.5406	80.717	37.9277	62.5705	30.32	-25.4991	20.5187	89.4316		102.989	124.625	77.2482	112.722
	82.3793	112.482	95.7081	101.581	44.7233	-14.7445	5.81583	55.9156		90.8791	111.804	97.114	103.845	45.1206	-10.9749	5.62015	49.7215		98.6447	117.642	63.9978	105.812	46.8108	-16.6808	27.2084	74.861		78.9526	95.8137	50.9753	85.6236	38.2535	-14.8811	23.4706	55.1206		37.4477	80.4711	40.4979	63.0148	30.3142	-24.6508	19.0097	87.7393		98.0252	121.163	78.0185	109.306
	78.6986	107.797	90.0491	97.0935	42.8691	-14.6932	6.53266	56.258		85.9647	106.308	91.838	98.5861	42.9405	-10.803	5.62399	49.3921		104.571	118.262	59.212	107.439	47.3839	-15.0658	30.6184	77.2625		75.3601	91.1387	44.9782	81.1492	36.3772	-14.6346	24.4936	55.4481		34.0924	76.9355	35.3424	59.338	28.8079	-24.9053	20.1228	88.5735		90.054	114.633	74.4134	102.669
	85.0288	112.009	89.9993	101.447	44.6046	-14.7265	9.07652	58.4452		93.2008	110.609	93.4082	103.453	44.8275	-10.1776	7.43939	50.7032		108.208	119.878	62.2326	109.807	48.2037	-14.0252	30.06	76.5315		81.0195	95.8798	48.5273	86.039	38.3964	-14.3325	25.0719	56.2263		36.3238	77.9999	35.951	60.6829	29.3025	-24.5887	20.4033	88.6508		99.6281	119.662	75.4139	108.606
	86.6933	113.787	90.408	102.999	45.2803	-15.0073	9.79939	59.2635		100.366	113.426	95.2421	107.42	46.2665	-8.64581	8.46024	50.9101		111.312	121.247	64.0907	111.816	48.8914	-13.2142	29.9575	76.2814		84.4825	100.696	51.8669	90.2916	40.2502	-15.0638	25.5448	57.4346		37.7334	78.6387	37.2541	61.6485	29.6183	-24.2147	20.0486	88.1818		103.849	121.847	75.7261	111.183
	82.9434	110.253	86.7082	99.3986	43.8374	-15.1962	9.93969	59.3354		100.423	113.26	92.0228	106.986	46.1434	-9.13337	10.1969	52.6066		106.442	118.877	60.487	108.507	47.7357	-14.4448	30.3961	76.8897		71.913	90.4738	45.2658	79.7511	35.904	-15.7402	23.6893	55.2389		39.5571	80.4161	36.1821	63.1197	30.325	-24.6326	21.5658	89.7076		98.9323	118.024	72.3126	107.08
	84.2361	111.547	85.1406	100.351	44.2933	-15.7338	11.5211	60.9619		98.7514	110.209	89.1726	104.36	45.0252	-8.58784	10.3037	52.2704		100.213	112.975	56.1599	102.704	45.3774	-14.4294	29.7443	75.7953		69.6471	87.7243	42.2172	77.1138	34.7862	-15.6041	24.0104	55.2342		41.8743	83.3174	34.3748	65.2957	31.445	-25.5003	23.9714	92.2654		95.7975	115.748	69.2409	104.474
	89.209	115.321	85.0796	104.027	45.8061	-15.9242	13.7016	62.9947		91.455	109.169	90.1829	101.669	44.178	-10.6721	8.42991	51.7207		93.8303	109.479	56.643	98.7986	43.8029	-15.2354	27.4409	73.7997		68.5911	88.2553	43.1611	77.2022	34.8976	-16.236	23.5928	55.2328		46.045	87.1459	35.0037	68.8735	33.0125	-25.7806	25.54	93.8916		93.1094	114.193	68.9531	102.752
	94.2529	117.059	85.7297	106.645	46.7068	-14.8131	14.6135	63.2258		90.4458	107.115	89.1882	100.043	43.448	-10.0925	7.98391	50.9585		96.2731	111.917	56.0729	100.9	44.742	-15.5758	28.9475	75.4525		75.7485	91.1137	43.7095	81.1153	36.3808	-14.6063	25.2197	56.0502		51.637	89.5637	35.2827	71.9912	34.1535	-24.864	26.8043	94.5287		95.741	115.063	69.9552	104.119
	96.3763	117.258	86.9165	107.509	46.9439	-13.8836	14.2691	62.4628		91.2959	106.97	89.364	100.26	43.4713	-9.64467	7.92033	50.6609		101.021	112.162	56.7707	102.516	45.2002	-13.561	29.2129	74.9287		81.1861	93.5817	46.2861	84.5324	37.6413	-13.249	25.4086	55.8267		59.0166	94.278	37.5903	77.2329	36.2188	-24.0756	28.0935	95.4579		96.7299	117.254	71.5801	105.881
	95.1914	117.016	87.3974	107.089	46.7953	-14.1259	13.7698	62.1639		95.0436	110.46	90.7104	103.59	44.8529	-9.90727	9.10452	51.9345		108.591	118.426	60.2068	108.901	47.7666	-13.2959	30.6237	76.6341		84.7086	97.7611	47.7863	88.2082	39.2758	-13.8376	26.6286	57.5222		63.2825	98.1291	38.009	80.8488	37.7803	-24.268	29.7489	97.1893		104.273	120.45	73.39	110.254
	94.1352	119.08	88.4985	108.135	47.3815	-15.462	13.9216	63.1172		100.381	113.842	92.7361	107.41	46.3326	-9.3475	10.0394	52.6124		112.615	122.934	62.3703	112.984	49.4803	-13.7621	31.6252	78.1188		86.428	99.2639	49.4305	89.7789	39.912	-13.7156	26.5227	57.5338		65.2553	100.18	39.5341	82.79	38.6057	-24.3355	29.9413	97.5457		105.768	121.585	73.8081	111.457
	95.2177	118.951	89.3456	108.477	47.4348	-14.8225	13.5118	62.4313		101.323	113.028	93.085	107.223	46.1689	-8.44924	9.61329	51.764		108.714	117.952	62.0892	108.867	47.6592	-12.7694	29.4777	75.3827		87.8818	99.3309	49.4698	90.2702	40.0502	-13.1019	26.6963	57.4372		66.9513	100.978	40.4074	83.8609	38.9852	-23.9593	29.9532	97.4226		104.318	120.451	74.8891	110.446
	96.1833	120.162	89.8384	109.499	47.8849	-15.0233	13.8555	62.891		99.1534	112.231	93.2171	106.121	45.7637	-8.82586	8.94025	51.336		112.185	122.069	64.2874	112.561	49.2118	-13.2624	30.2614	76.6489		97.1399	107.691	56.0979	98.7264	43.5008	-12.8739	27.4272	58.9346		70.6454	102.338	41.8164	85.9389	39.6833	-22.9957	30.0885	97.1453		101.959	118.924	74.8472	108.794
	97.3207	120.16	89.7816	109.85	47.9624	-14.5952	14.0079	62.7886		99.8617	113.244	93.912	107.021	46.1405	-8.99217	9.06645	51.582		118.536	127.439	66.3837	117.859	51.3588	-13.2007	31.8867	78.62		98.2418	109.072	55.989	99.8548	44.0145	-13.1672	28.1388	59.8232		77.0029	104.958	42.4274	89.4433	40.965	-21.6482	31.3635	97.7343		104.984	121.194	75.503	111.106
	99.2119	122.091	88.3519	111.366	48.6562	-15.1669	15.8118	64.6911		106.819	116.842	93.0187	111.138	47.7404	-8.4361	11.9148	53.957		113.572	123.467	63.2286	113.698	49.7288	-13.5416	31.4877	77.9728		94.5234	105.071	52.1479	95.9598	42.4216	-13.0366	28.2309	59.3656		85.6176	108.874	42.948	94.3339	42.8307	-19.9788	33.3923	98.9687		109.65	125.207	74.7043	114.781
	100.269	122.014	88.9928	111.692	48.7207	-14.6024	15.5408	64.1709		107.861	118.545	93.9259	112.512	48.3503	-8.82117	12.2435	54.5318		114.72	123.927	62.918	114.262	49.9551	-13.3276	31.9496	78.3551		96.6124	105.976	51.9483	97.0876	42.87	-12.6328	28.9227	59.9138		88.2758	110.432	44.8543	96.3026	43.5393	-19.4631	33.2874	98.7952		111.903	125.439	75.3187	115.668
	101.829	124.093	89.7564	113.456	49.4808	-14.9932	16.1556	65.0161		109.481	120.157	94.6639	114.05	48.9736	-8.95215	12.6973	55.095		119.872	129.311	65.4002	119.256	52.01	-13.7433	33.2243	80.186		101.589	111.977	56.4714	102.561	45.1849	-13.2433	29.3673	61.267		90.3274	111.249	45.6077	97.4802	43.9557	-18.9328	33.4211	98.7447		113.038	125.956	75.3416	116.341
	101.678	123.446	88.7267	112.892	49.2518	-14.8768	16.436	65.1454		106.85	116.42	92.9894	110.833	47.6166	-8.19056	11.7599	53.6833		118.123	127.575	62.9819	117.434	51.3209	-13.8199	33.6294	80.3869		98.3742	108.906	51.5876	99.2341	43.9147	-13.5115	30.4062	61.8661		91.0538	110.662	43.5784	97.1197	43.801	-18.5056	34.2824	99.2094		114.409	127.467	74.9205	117.575
	102.427	124.005	88.0351	113.396	49.4612	-15.0031	17.1284	65.8208		113.463	123.306	93.9446	117.018	50.2047	-9.2405	14.8658	57.3217		120.152	128.499	65.0706	118.801	51.7868	-13.2186	33.133	79.8434		103.051	112.439	54.6918	103.097	45.4212	-13.0504	30.6402	62.3417		91.5524	111.865	43.6325	97.9843	44.2187	-18.9204	34.7374	99.8981		116.433	128.002	74.6188	118.474
	105.778	125.21	89.8443	115.32	50.1047	-14.0373	17.0015	65.3165		111.853	119.724	94.3573	114.457	49.0275	-7.81051	12.98	54.7953		121.579	130.112	67.3075	120.43	52.4104	-13.2333	32.7363	79.672		102.227	111.346	55.1814	102.233	45.026	-12.7585	29.8845	61.4503		94.0457	112.477	45.4834	99.3276	44.6168	-17.9804	34.3125	99.1856		117.379	128.814	76.6972	119.451
	108.062	125.724	90.1563	116.316	50.4335	-13.3617	17.2968	65.2721		113.852	121.984	95.1693	116.482	49.8722	-8.13937	13.7013	55.7342		127.22	135.258	68.402	125.234	54.3982	-13.4595	34.6785	82.0415		108.133	116.148	59.1202	107.282	47.0251	-12.367	30.2975	62.3098		99.285	114.603	47.352	102.36	45.7	-16.6389	34.7128	99.1627		118.137	129.506	76.9458	120.119
	109.399	126.278	89.6736	116.988	50.6897	-13.2103	17.9377	65.7801		112.896	120.133	94.5173	115.009	49.2359	-7.59327	13.1884	54.9118		126.309	132.331	65.9947	122.95	53.4334	-12.5256	34.7524	81.48		104.836	112.069	54.5303	103.368	45.4535	-12.0712	30.8004	62.0897		100.186	114.417	46.7278	102.459	45.7055	-16.2003	35.0516	99.2418		120.391	130.337	77.3135	121.337
	113.16	127.998	90.7593	119.277	51.5082	-12.471	18.4715	66.018		117.67	124.649	95.8726	119.265	50.9775	-7.97643	14.8665	56.8898		128.382	133.104	68.012	124.246	53.8572	-11.8372	34.2509	80.9106		111.373	116.926	59.7038	108.759	47.5369	-11.3048	30.6677	62.3844		99.3467	114.069	47.8103	102.121	45.5441	-16.2803	34.3038	98.6079		122.045	130.948	77.433	122.271
	114.152	128.475	91.2862	119.893	51.7358	-12.2495	18.491	65.9711		117.343	124.047	95.4121	118.787	50.7652	-7.84749	14.8365	56.7595		131.767	134.266	67.4372	125.877	54.4715	-11.0557	35.357	81.8004		110.287	116.391	59.2681	108.095	47.2792	-11.5356	30.568	62.2979		97.9654	113.661	47.4373	101.393	45.3065	-16.7056	34.1924	98.6526		123.294	132.411	77.9984	123.54
	118.629	131.874	91.9398	123.314	53.0977	-12.2005	20.013	67.5257		120.826	126.689	96.9092	121.555	51.8514	-7.67255	15.5105	57.5007		133.914	138.798	69.59	129.421	55.993	-12.3556	36.1112	83.3877		110.06	117.473	59.8823	108.727	47.5945	-12.1658	30.6165	62.6994		96.1187	113.411	47.1336	100.663	45.0839	-17.4111	34.054	98.8163		124.861	134.054	78.2051	124.938
	122.767	133.077	91.9559	125.283	53.7736	-11.1765	20.9658	68.0075		121.234	126.408	96.6254	121.467	51.797	-7.39565	15.6046	57.4459		136.532	141.396	70.2774	131.81	56.9699	-12.5521	36.9792	84.5299		105.539	114.181	57.4388	105.153	46.1929	-12.6115	30.1434	61.9934		96.7603	115.291	47.4563	101.999	45.7233	-18.1014	34.6363	99.8067		125.865	134.775	78.7342	125.772
	126.275	135.456	91.8862	127.751	54.7442	-11.0522	22.3478	69.3634		118.665	123.427	95.8466	118.873	50.7016	-6.89263	14.5142	56.0345		129.608	135.545	69.5064	126.252	54.6908	-12.4704	34.5019	81.6099		105.064	114.261	58.1451	105.146	46.1879	-12.7854	29.7468	61.7279		95.962	114.061	47.2739	101.015	45.2768	-17.8126	34.2011	99.1847		126.271	135.203	78.3709	126.154
	125.879	134.12	92.2166	126.896	54.3296	-10.4377	21.605	68.3494		118.016	122.856	96.0848	118.386	50.4867	-6.79527	14.0714	55.5607		125.664	132.144	68.3651	122.928	53.3564	-12.4561	33.4062	80.242		104.474	112.688	57.3462	103.972	45.6497	-12.2664	29.5129	61.1351		97.076	113.36	47.1227	100.93	45.1408	-16.9654	34.1439	98.692		125.966	134.631	78.5953	125.731
	125.647	134.708	91.3305	127.069	54.4663	-10.9815	22.281	69.2086		121.132	126.349	96.1383	121.37	51.7611	-7.48185	15.8346	57.6754		128.764	136.547	67.8401	126.401	54.894	-13.5442	35.5958	83.0276		107.783	115.61	56.608	106.592	46.7999	-12.498	31.365	63.1904		97.8241	114.051	45.8922	101.422	45.3997	-17.124	35.0738	99.6151		123.465	132.386	76.8252	123.471
	124.552	132.877	92.3397	125.77	53.8637	-10.282	20.8947	67.5586		118.622	123.467	96.4019	118.96	50.7215	-6.84141	14.2194	55.7598		125.188	132.21	68.0918	122.811	53.3332	-12.7265	33.513	80.4296		107.667	115.769	58.4798	106.865	46.8635	-12.4343	30.4372	62.399		98.7071	113.438	46.8415	101.442	45.2878	-16.3159	34.4877	98.71		123.923	132.351	78.5639	123.774
	122.624	132.398	92.3794	124.922	53.5716	-10.8009	20.4543	67.3497		118.432	123.982	96.597	119.211	50.8602	-7.17579	14.2953	56.0061		127.216	133.599	69.4062	124.39	53.9244	-12.4621	33.5786	80.5633		108.23	115.169	58.6759	106.717	46.7311	-11.8334	30.1813	61.8952		105.002	117.81	49.6447	106.274	47.1616	-15.6254	35.3473	99.6266		122.829	131.043	78.9761	122.748
	121.539	132.292	92.5494	124.53	53.4583	-11.1585	20.1914	67.2646		121.91	126.522	97.8023	121.877	51.9105	-6.99617	15.0913	56.8499		129.803	136.575	70.084	126.952	55.0152	-12.8801	34.5971	81.9417		113.749	119.172	61.119	110.968	48.428	-11.3443	31.0366	63.0352		110.121	121.371	51.054	110.077	48.6701	-15.1524	36.4727	100.795		124.001	132.437	79.3327	123.911
	120.029	132.751	91.7949	124.235	53.4616	-12.1345	20.6017	68.0751		122.107	127.417	97.359	122.428	52.1768	-7.4877	15.7152	57.6698		131.664	135.336	69.5598	126.736	54.8008	-11.4637	34.6469	81.4118		116.439	122.179	61.2412	113.564	49.5521	-11.8018	32.3849	64.7682		112.5	123.806	51.0129	112.256	49.5976	-15.4155	37.598	102.137		127.324	136.166	79.3822	127.09
	120.792	132.24	92.6734	124.276	53.3869	-11.4142	20.0152	67.2179		123.846	127.63	98.3023	123.177	52.4016	-6.75126	15.5041	57.2157		137.346	140.299	71.5989	131.579	56.7371	-11.4808	36.0365	83.2521		113.354	118.991	58.853	110.475	48.3106	-11.6601	32.0962	64.0135		114.832	126.282	52.2246	114.534	50.5435	-15.6065	38.1229	102.952		128.917	137.691	79.95	128.493
	121.996	132.366	92.8397	124.743	53.5214	-10.9697	20.1182	67.1284		124.79	127.583	97.4518	123.351	52.4486	-6.47567	16.0701	57.6003		135.441	138.117	70.9998	129.668	55.9409	-11.1876	35.349	82.2905		112.706	118.88	59.6041	110.312	48.2333	-11.8057	31.5908	63.6121		114.368	125.784	52.1896	114.082	50.3564	-15.5473	37.9181	102.696		130.93	139.877	80.0542	130.453
	123.32	132.777	92.9614	125.418	53.7483	-10.6382	20.372	67.2446		128.131	129.203	98.4192	125.381	53.215	-5.86879	16.6097	58.0028		134.181	137.302	70.2539	128.723	55.5901	-11.3673	35.2883	82.189		113.455	118.246	59.0157	110.082	48.0985	-11.1876	31.7565	63.4682		114.262	125.76	51.5928	113.995	50.3342	-15.6338	38.1839	102.951		132.215	141.242	80.4458	131.656
	126.283	135.65	92.1716	127.869	54.8067	-11.1136	22.2711	69.34		125.491	127.689	96.6402	123.497	52.5212	-6.37574	16.6449	58.0772		138.089	139.542	70.0199	131.159	56.5618	-10.9096	36.6546	83.5486		115.874	120.044	57.7716	111.7	48.8238	-11.2347	33.3307	65.0927		115.089	126.865	51.034	114.868	50.7273	-15.9095	38.9165	103.811		131.272	140.777	79.5243	131.005
	128.867	137.568	92.978	129.894	55.5838	-10.9856	22.8892	70.0026		127.133	130.248	97.2672	125.551	53.4083	-7.03629	17.5186	59.3343		136.84	138.871	70.0294	130.411	56.2634	-11.0871	36.2671	83.1706		113.943	118.104	58.0056	110.015	48.0841	-10.9974	32.2856	63.844		116.199	127.877	52.2493	115.914	51.1327	-15.8556	38.8056	103.819		132.277	141.689	79.884	131.878
	129.848	137.829	92.3637	130.28	55.7267	-10.8121	23.435	70.4313		129.995	132.167	98.7621	127.727	54.2278	-6.70763	17.8215	59.6673		144.402	141.858	71.4311	134.585	57.7802	-9.28694	37.5164	84.1819		120.31	121.838	60.6308	114.408	49.7716	-9.96847	33.0495	64.7457		116.084	127.848	52.3007	115.87	51.1154	-15.8859	38.7586	103.787		132.202	141.572	80.0844	131.859
	129.808	136.962	92.623	129.844	55.4769	-10.3204	22.9592	69.7426		133.126	134.632	99.9031	130.241	55.217	-6.6261	18.5618	60.541		150.949	144.378	72.043	138.052	59.0713	-7.75005	38.8791	85.3652		121.009	122.236	60.1458	114.791	49.943	-9.92671	33.5243	65.2029		115.711	127.37	52.2058	115.469	50.9411	-15.8034	38.6003	103.564		134.649	143.654	81.1398	133.83
	131.263	138.554	92.4637	131.188	56.0515	-10.6113	23.8293	70.7646		134.827	135.554	99.7793	131.262	55.62	-6.46038	19.2021	61.1423		148.839	141.041	71.4609	135.396	57.9401	-6.90952	37.7861	83.7613		124.366	123.355	62.426	116.702	50.5929	-8.82783	33.1716	64.775		115.307	126.876	52.0582	115.022	50.7587	-15.7298	38.4579	103.355		136.972	145.799	81.3322	135.89
	131.608	138.732	92.5558	131.4	56.1323	-10.5535	23.8899	70.8122		133.097	134.34	98.6561	129.9	55.1067	-6.66143	19.1181	61.0109		152.503	145.531	72.8339	139.296	59.5414	-7.62681	39.0692	85.6605		126.228	125.217	62.6551	118.373	51.3025	-9.01026	33.9411	65.7741		115.061	126.618	51.6458	114.767	50.657	-15.7366	38.5392	103.395		139.922	147.838	81.7624	137.958
	133.418	141.03	91.487	133.142	56.9225	-11.1995	25.5465	72.7254		133.658	135.522	97.9687	130.7	55.4777	-7.18615	20.0157	62.1078		148.195	142.551	71.9328	136.122	58.3135	-7.96753	37.9757	84.3656		124.599	125.472	61.4383	117.885	51.2199	-9.99189	34.4447	66.5036		115.919	127.765	51.5985	115.699	51.07	-15.9752	39.0453	104.054		142.01	149.597	81.1216	139.563
	136.312	143.908	93.1226	135.915	58.0103	-11.3441	26.1138	73.5626		138.937	138.331	99.4876	134.097	56.7488	-6.35268	20.9482	62.9431		148.431	144.928	70.988	137.517	58.9934	-9.238	39.2661	86.1291		122.591	126.053	62.5485	117.791	51.2332	-11.0858	33.8391	66.3778		116.413	128.034	53.0447	116.168	51.2054	-15.7752	38.5039	103.552		146.201	151.203	81.7851	141.752
	138.852	146.746	94.5773	138.504	59.0517	-11.6352	26.7162	74.4908		135.684	136.25	100.034	131.975	55.8947	-6.45744	19.4423	61.427		147.009	145.262	73.9608	137.62	59.0017	-9.75352	37.7368	84.9351		119.076	122.926	62.2494	114.857	50.0086	-10.9469	32.4535	64.6796		116.494	128.096	53.8773	116.298	51.2392	-15.6983	38.1348	103.219		149.55	152.717	82.4535	143.78
	139.421	147.216	95.0381	138.996	59.2393	-11.5938	26.7182	74.5272		140.277	140.636	102.133	136.164	57.5636	-6.69476	20.5811	62.995		142.794	142.741	72.9707	134.79	57.9133	-10.3102	36.8531	83.9655		116.7	120.066	61.104	112.338	48.9437	-10.5379	31.7282	63.5111		116.789	128.253	54.2691	116.505	51.3141	-15.6174	38.033	103.121		147.115	153.112	83.291	143.373
	139.18	147.019	94.5592	138.774	59.1556	-11.6494	26.8667	74.6552		136.082	138.799	101.491	133.755	56.6814	-7.48645	19.6912	62.2842		143.311	141.559	72.1582	134.133	57.6103	-9.52819	36.9176	83.6697		117.3	119.47	61.1948	112.16	48.8196	-9.9326	31.5414	63.085		116.691	128.267	53.7168	116.454	51.3047	-15.7178	38.2925	103.38		143.623	152.121	82.8084	141.734
	139.118	146.892	94.8629	138.719	59.1194	-11.5669	26.6527	74.4259		135.018	137.18	100.697	132.375	56.1168	-7.14521	19.359	61.6956		142.221	140.296	71.8403	133.03	57.1529	-9.34766	36.51	83.0995		122.571	123.939	62.8269	116.555	50.6133	-9.90459	32.9473	64.9592		116.727	128.122	53.8817	116.361	51.2658	-15.6097	38.1678	103.216		143.799	152.246	82.828	141.842
	138.699	146.845	92.981	138.357	59.0415	-11.9594	27.5706	75.3618		132.077	134.601	98.6095	129.782	55.0951	-7.22961	19.1145	61.238		147.123	144.592	72.0984	137.046	58.7985	-9.52055	38.4458	85.4214		124.336	124.991	62.5141	117.663	51.07	-9.73682	33.6973	65.7191		119.549	131.683	53.5641	119.318	52.5534	-16.2975	39.8389	105.33		141.084	150.921	81.1132	140.082
	139.551	147.441	94.9655	139.203	59.3127	-11.6703	26.8556	74.6986		135.131	137.762	100.147	132.711	56.2812	-7.50058	19.8929	62.3509		149.907	148.151	74.0933	140.214	60.068	-10.0433	39.002	86.5126		125.925	126.841	63.8355	119.348	51.7652	-9.92066	33.8701	66.2047		123.085	135.332	56.2691	122.804	53.9487	-16.4522	40.1794	106.137		141.965	150.823	81.9178	140.375
	140.267	148.214	95.6639	139.952	59.6024	-11.6994	26.8636	74.7999		136.574	138.303	101.5	133.611	56.5812	-7.01175	19.5571	61.945		150.512	148.708	75.8708	140.917	60.2986	-9.9132	38.3876	86.0104		130.385	130.365	68.7466	123.32	53.2394	-9.39634	33.1538	66.0275		126.504	139.153	58.1967	126.265	55.3713	-16.8153	40.9294	107.398		143.05	151	82.0216	140.825
	140.369	148.377	96.062	140.108	59.6638	-11.6929	26.7283	74.6986		133.317	134.683	100.29	130.392	55.2553	-6.51867	18.3973	60.3643		149.396	146.045	74.9742	138.906	59.4408	-9.04827	37.7939	84.9163		128.098	127.518	64.9477	120.546	52.165	-9.22448	33.8111	66.0802		127.713	140.388	58.1147	127.345	55.8302	-16.9481	41.5126	108.098		144.818	153.206	83.0537	142.785
	140.753	148.823	96.006	140.467	59.8209	-11.7819	26.9697	74.9886		138.528	137.915	101.298	133.941	56.6312	-6.03086	19.7661	61.7498		147.586	143.866	73.2872	136.893	58.648	-8.81589	37.6698	84.4626		129.402	128.321	65.5586	121.462	52.5194	-9.03068	33.9436	66.2735		130.774	142.876	58.4382	129.712	56.8067	-16.903	42.5211	109.254		145.909	154.103	83.0973	143.613
	141.029	149.441	95.0028	140.811	60.003	-12.1305	27.7565	75.8645		137.712	141.309	100.242	135.585	57.5062	-8.37987	21.5249	64.4753		147.183	145.045	73.49	137.489	58.9492	-9.60702	37.9181	85.0314		125.521	126.846	63.5112	119.209	51.7277	-10.1337	33.9869	66.3624		130.906	143.595	57.9246	130.142	57.0235	-17.2646	43.0089	109.891		147.088	155.078	82.4119	144.455
	141.082	149.469	95.2327	140.904	60.0188	-12.0934	27.653	75.7644		140.885	141.967	101.005	136.994	57.9694	-7.33701	21.7661	64.3994		151.959	147.895	73.4288	140.564	60.164	-9.08305	39.4946	86.686		130.184	128.711	65.063	121.874	52.6943	-8.95039	34.4298	66.7327		130.227	142.534	57.5543	129.266	56.6545	-17.0343	42.7571	109.454		145.337	153.892	82.6537	143.246
	140.168	148.415	95.7887	140.042	59.6541	-11.8311	26.8616	74.8693		134.329	135.683	100.064	131.262	55.6204	-6.69285	19.0348	61.0907		153.476	148.611	76.5629	141.799	60.535	-8.52056	38.3792	85.6589		130.548	128.144	65.4936	121.7	52.5677	-8.43458	34.0596	66.1983		132.888	145.306	59.5908	131.897	57.6977	-17.1649	43.0192	110.093		142.543	151.807	82.6208	141.213
	140.688	148.947	95.2697	140.463	59.8392	-11.9714	27.3932	75.4381		137.514	140.116	100.42	134.825	57.154	-7.78267	20.9495	63.6308		153.01	146.246	74.5969	140.038	59.8076	-7.63094	38.501	85.2475		132.415	129.719	66.5716	123.308	53.2007	-8.37312	34.2945	66.6417		136.058	147.155	59.6793	133.871	58.4881	-16.7574	43.9293	110.955		142.989	152.11	82.22	141.463
	140.116	148.294	94.9956	139.875	59.6023	-11.8921	27.2253	75.1927		136.513	138.881	100.303	133.802	56.7174	-7.52971	20.4134	62.9376		155.41	150.258	75.0354	143.193	61.1451	-8.71503	39.9211	87.2997		133.436	131.5	67.6912	124.779	53.8178	-8.79195	34.4724	67.1867		137.463	148.013	59.8796	134.803	58.851	-16.5838	44.2703	111.295		144.152	153.87	82.3346	142.91
	141.627	149.828	96.371	141.389	60.1835	-11.9147	27.2574	75.3965		138.393	139.887	101.253	135.05	57.1774	-7.17816	20.527	63.0266		156.498	150.237	76.3053	143.639	61.2492	-8.11779	39.4271	86.7239		137.975	132.129	67.6912	126.486	54.3996	-7.14438	35.2673	67.603		138.079	146.291	60.3061	133.983	58.4032	-15.3817	43.5841	110.059		146.481	154.872	83.9434	144.366
	141.626	149.801	96.6695	141.399	60.1806	-11.8611	27.0912	75.2305		140.95	140.672	101.983	136.373	57.6276	-6.46165	20.7608	63.079		159.303	152.78	78.7476	146.227	62.2316	-8.05069	39.4228	87.0597		139.293	133.269	69.8076	127.799	54.8694	-6.98619	34.7546	67.3244		136.878	146.096	60.5488	133.571	58.253	-15.7784	43.2746	109.912		148.181	155.692	84.3419	145.389
	142.992	151.33	97.1919	142.762	60.7336	-12.0519	27.5493	75.8661		140.027	141.204	101.845	136.401	57.6981	-7.15012	20.9201	63.51		163.161	154.339	77.1301	148.121	62.9821	-7.37668	41.2115	88.7295		137.394	132.541	65.8023	126.331	54.4415	-7.80646	36.2845	68.6863		136.265	146.241	59.8854	133.403	58.2398	-16.174	43.5598	110.312		149.894	155.804	84.6047	145.91
	144.734	153.404	96.9886	144.493	61.4586	-12.472	28.6281	77.1827		139.965	141.575	101.647	136.563	57.7943	-7.40678	21.1593	63.8486		159.119	150.121	77.1438	144.441	61.458	-6.84871	39.3071	86.3318		134.949	132.694	66.1603	125.754	54.2742	-8.93252	35.8481	68.5912		134.741	146.044	60.1528	132.907	58.0646	-16.7057	43.2044	110.179		151.669	155.709	83.787	146.285
	145.825	154.656	97.2006	145.592	61.9039	-12.6638	29.1075	77.8078		146.217	144.803	102.915	140.453	59.2508	-6.44239	22.4971	65.0816		156.612	149.818	76.1291	143.398	61.1404	-7.86022	39.389	86.5763		132.565	128.679	65.0273	122.578	52.8945	-7.88538	34.7386	66.7402		134.376	146.394	60.2467	133.015	58.1393	-17.0375	43.236	110.374		152.584	156.505	83.8333	147.066
	147.281	156.375	97.2793	147.051	62.5082	-12.971	29.8683	78.7714		149.603	148.863	103.466	143.953	60.6819	-7.19494	24.1514	67.2616		157.99	150.034	75.9372	143.907	61.3194	-7.3998	39.7285	86.8105		134.94	131.99	66.0452	125.341	54.0697	-8.56196	35.6636	68.2313		134.836	147.863	59.7573	133.975	58.6007	-17.6448	43.9918	111.427		153.23	157.689	84.0069	147.975
	147.202	156.206	97.5627	146.922	62.4586	-12.8781	29.6513	78.5318		142.833	144.121	101.992	138.937	58.7586	-7.58042	22.3019	65.199		161.997	152.569	75.6891	146.572	62.3734	-7.05625	41.1874	88.3952		136.32	132.154	67.1693	125.955	54.2525	-7.93622	35.3277	67.8293		130.983	144.024	58.4914	130.455	57.1617	-17.4084	42.8977	109.909		151.552	157.559	84.538	147.471
	147.204	156.291	97.286	146.954	62.4785	-12.9571	29.8252	78.7196		147.664	148.53	103.224	143.117	60.4227	-7.83789	23.9111	67.2152		163.595	152.934	76.9888	147.414	62.6318	-6.44817	40.8775	88.0501		135.111	132.316	66.6246	125.618	54.1856	-8.60943	35.5052	68.1605		132.154	145.431	58.9764	131.704	57.6712	-17.5964	43.2637	110.473		151.432	157.127	84.0734	147.122
	148.917	158.059	97.9989	148.584	63.1255	-13.1035	30.3044	79.3903		141.407	142.035	101.002	137.194	58.0324	-7.16143	21.8595	64.4301		162.358	151.594	75.949	146.14	62.1397	-6.35268	40.7898	87.7651		135.09	131.125	65.5235	124.839	53.8281	-8.07076	35.6493	67.9651		133.545	146.121	59.1422	132.521	57.9837	-17.3447	43.5643	110.724		151.398	157.248	84.2606	147.139
	149.084	158.358	97.2975	148.775	63.2126	-13.2807	30.7931	79.9084		143.844	143.408	101.251	138.737	58.6284	-6.88074	22.5541	65.1056		160.72	151.276	76.4479	145.513	61.9115	-6.84377	40.233	87.3192		133.237	131.377	65.2623	124.375	53.7342	-9.05044	35.6332	68.2195		136.626	149.939	59.511	135.724	59.3442	-17.9737	44.9707	112.646		149.589	156.428	82.8887	145.918
	149.085	158.315	97.3448	148.743	63.2012	-13.2518	30.7532	79.8587		146.518	144.881	102.34	140.528	59.2874	-6.44123	22.8697	65.4173		155.467	149.142	76.7803	142.73	60.8594	-7.92855	38.6987	85.8829		135.578	131.736	66.137	125.389	54.0543	-8.13296	35.6113	68.0471		138.435	150.059	60.5588	136.406	59.5297	-17.1753	44.7298	112.172		148.773	156.157	83.3263	145.562
	148.034	157.38	96.4163	147.766	62.839	-13.3016	30.7666	79.7789		146.145	145.394	101.571	140.645	59.386	-6.97906	23.4217	66.1326		159.057	151.84	77.2368	145.449	61.9306	-7.79206	39.8223	87.2276		131.81	129.964	64.0553	122.99	53.1864	-9.02033	35.5761	67.9346		141.19	151.751	60.8122	138.243	60.2399	-16.851	45.4606	112.902		147.457	156.745	83.1601	145.612
	148.258	157.473	96.9421	147.935	62.8912	-13.1944	30.5567	79.5708		150.46	149.981	103.602	144.846	61.0685	-7.43287	24.6033	67.8693		159.067	150.742	76.7909	144.747	61.6213	-7.2381	39.6794	86.8309		135.944	131.516	66.1904	125.363	54.0243	-7.84592	35.5556	67.899		145.216	151.997	61.5531	139.6	60.6386	-15.187	45.6492	112.522		149.21	156.781	84.0514	146.207
	149.391	158.867	97.4065	149.159	63.3825	-13.41	30.958	80.1563		147.276	147.689	103.178	142.499	60.1537	-7.54653	23.5731	66.724		156.422	149.982	75.7953	143.389	61.1654	-8.06071	39.5835	86.8158		138.459	133.125	66.2591	127.068	54.7089	-7.61493	36.3895	68.8328		144.966	151.134	61.3058	139.021	60.3681	-14.8629	45.4584	112.131		150.427	156.582	83.6905	146.45
	150.1	159.363	97.6941	149.671	63.583	-13.3474	31.0734	80.2913		143.017	143.901	101.337	138.772	58.6996	-7.47628	22.5897	65.3896		153.607	145.184	74.596	139.614	59.5639	-6.79747	38.2231	84.6754		138.609	131.881	66.2359	126.348	54.3675	-6.86684	35.9988	68.1337		147.037	150.647	62.0116	139.4	60.4046	-13.6544	45.2175	111.46		153.715	157.749	84.9341	148.211
	149.721	158.814	98.6683	149.336	63.4131	-13.0915	30.3301	79.4976		147.197	146.399	103.399	141.725	59.7892	-6.84643	22.9631	65.8107		163.368	150.202	76.6505	145.704	61.8563	-5.1021	40.1235	86.7385		143.105	134.177	68.6034	129.319	55.4551	-5.92737	36.1681	68.4861		148.932	150.738	62.3632	140.053	60.5913	-12.8518	45.3047	111.289		154.931	157.393	85.3396	148.411
	149.459	158.637	98.1216	149.135	63.3337	-13.1727	30.5154	79.6644		147.691	145.791	101.642	141.341	59.6288	-6.55185	23.7289	66.3156		164.217	152.73	75.9823	147.364	62.6193	-6.15832	41.3799	88.4158		145.044	136.093	67.8159	130.926	56.162	-6.20079	37.4577	69.9751		148.4	151.325	62.0305	140.218	60.7111	-13.4184	45.5806	111.787		154.509	157.636	85.0146	148.407
	150.579	160.155	97.6367	150.311	63.8437	-13.5753	31.4456	80.7859		146.17	143.7	101.538	139.638	58.9122	-6.04735	22.8089	65.1		159.787	148.21	76.8592	143.498	60.9862	-5.55295	38.9022	85.4472		140.93	133.056	67.3635	127.882	54.9251	-6.38414	36.1301	68.3486		148.443	152.593	62.1672	141.002	61.078	-14.0566	45.925	112.465		155.825	158.597	84.5276	149.299
	150.743	160.162	97.7096	150.357	63.8596	-13.5034	31.4298	80.7474		147.213	146.275	102.089	141.527	59.7323	-6.95117	23.6121	66.3964		169.613	156.21	77.73	151.219	64.0783	-5.55067	42.3472	89.6667		140.317	131.72	65.6823	126.742	54.4699	-6.07397	36.4444	68.3362		149.11	151.505	61.7235	140.502	60.8182	-13.2285	45.8584	111.986		155.266	158.989	85.0443	149.417
	151.891	161.437	97.7302	151.444	64.3102	-13.7031	32.0134	81.4709		146.354	145.312	101.583	140.65	59.3808	-6.84681	23.4111	66.0715		166.855	154.972	78.7621	149.808	63.5039	-5.98216	41.093	88.4452		143.813	135.146	66.4537	129.868	55.7667	-6.34688	37.6599	70.0149		149.54	151.575	61.8115	140.67	60.8747	-13.0718	45.8902	111.974		155.515	158.114	84.4159	148.93
	152.918	161.586	98.661	151.875	64.4467	-13.2507	31.7118	81.0703		152.874	150.695	103.412	145.951	61.4669	-6.85817	25.272	68.3676		163.403	151.385	76.0996	146.364	62.1778	-5.77484	40.7824	87.6196		142.417	134.443	67.0851	129.122	55.449	-6.51833	36.9295	69.2982		152.584	151.867	62.5294	141.822	61.22	-11.847	46.0109	111.737		157.87	160.024	85.9721	150.902
	153.342	161.446	98.8168	151.906	64.4428	-12.9857	31.6308	80.8909		151.712	148.205	103.49	144.14	60.6771	-5.97113	24.1642	66.8193		163.04	149.719	76.2292	145.284	61.6887	-5.01984	40.1301	86.6619		144.561	135.317	69.2425	130.508	55.9174	-5.85511	36.4214	68.8874		154.32	152.487	62.8428	142.751	61.5458	-11.3958	46.2674	111.908		160.315	159.221	85.8436	151.133
	153.562	161.451	99.3157	152.003	64.469	-12.8382	31.4034	80.645		152.817	148.263	103.208	144.452	60.7826	-5.58624	24.4764	66.9892		163.494	150.344	76.2224	145.781	61.9015	-5.16182	40.3958	87.0139		147.709	137.676	70.2895	132.947	56.8797	-5.67178	37.0989	69.8476		153.147	151.429	62.2246	141.718	61.1412	-11.3924	46.0786	111.593		163.385	159.845	86.2543	152.448
	154.562	162.322	98.9195	152.726	64.7869	-12.937	32.0364	81.3285		147.595	143.769	100.762	139.992	59.0394	-5.60376	23.4302	65.5214		166.946	154.838	78.1851	149.695	63.4685	-5.92225	41.342	88.6373		148.983	137.876	68.6603	133.267	57.0324	-5.3704	38.1437	70.7299		153.068	152.612	62.4406	142.441	61.471	-12.0376	46.3413	112.183		165.015	160.339	86.027	153.184
	155.627	163.016	98.843	153.46	65.0651	-12.8769	32.4492	81.7471		145.934	145.306	100.773	140.395	59.3291	-7.12589	23.7841	66.4864		168.617	154.704	77.7363	150.046	63.5775	-5.16966	41.7321	88.8331		145.605	136.266	68.594	131.289	56.2712	-5.97774	37.2004	69.7432		155.139	153.052	62.7063	143.323	61.7733	-11.3482	46.6019	112.26		164.567	160.899	85.8126	153.42
	156.332	164.188	98.4622	154.341	65.4442	-13.2494	33.1441	82.6154		146.537	144.838	100.265	140.236	59.2394	-6.69089	23.9547	66.4435		170.524	157.524	78.7922	152.389	64.5309	-5.77253	42.3728	89.9188		142.828	135.661	67.9807	130.042	55.8417	-6.92347	36.9441	69.5961		155.744	153.927	62.5139	143.959	62.0695	-11.5627	47.0316	112.817		163.846	160.243	84.904	152.712
	155.28	161.791	98.272	152.561	64.6845	-12.4431	32.2592	81.2857		150.929	147.487	101.732	143.273	60.3792	-6.13395	24.7244	67.2712		165.756	152.669	76.0999	147.841	62.7426	-5.4499	41.5009	88.3853		144.532	136.193	69.111	131.01	56.1598	-6.36184	36.778	69.4379		159.866	154.922	62.8703	145.843	62.7054	-10.2667	47.6673	113.127		164.344	161.118	85.1548	153.37
	156.739	162.391	98.031	153.318	64.9652	-12.1908	32.768	81.7124		157.052	151.184	101.882	147.287	61.9324	-5.60207	26.7868	69.4014		166.733	152.527	75.3197	147.917	62.7835	-5.01792	41.9597	88.7013		144.554	133.2	65.0547	128.801	55.2699	-5.0714	37.8066	69.5879		160.761	153.704	62.3708	145.384	62.4392	-9.26475	47.6265	112.633		163.661	160.755	84.176	152.844
	158.465	163.544	99.086	154.614	65.442	-11.9679	32.8477	81.8495		154.105	149.677	102.297	145.57	61.2691	-5.94484	25.6405	68.2953		170.349	155.959	76.9995	151.213	64.068	-5.16126	42.7137	89.8915		150.536	137.587	67.8457	133.464	57.0852	-4.5998	38.6562	70.9998		161.489	154.82	63.2287	146.328	62.8215	-9.47851	47.6705	112.894		164.053	160.406	85.2961	152.907
	158.898	164.332	99.7399	155.278	65.7066	-12.1276	32.8478	82.0006		152.333	147.626	102.478	143.855	60.5513	-5.53387	24.5638	66.9715		169.902	155.767	79.3111	151.215	64.0022	-5.0515	41.4758	88.737		150.989	137.13	68.7054	133.426	57.0107	-4.0731	38.1409	70.3955		161.553	155.217	64.3842	146.708	62.9487	-9.57751	47.2798	112.647		164.061	159.985	85.384	152.659
	159.944	164.706	100.604	155.924	65.9075	-11.7953	32.6659	81.7818		152.249	149.139	102.102	144.667	60.9579	-6.44128	25.3073	68.0793		166.189	151.761	78.1921	147.636	62.5586	-4.58936	40.2422	86.9753		152.34	138.245	69.2654	134.545	57.4531	-4.04274	38.4085	70.8183		163.899	155.721	64.6943	147.764	63.2968	-8.79994	47.5788	112.765		164.986	161.157	85.8916	153.7
	160.118	164.42	100.201	155.776	65.8356	-11.6217	32.7894	81.7956		154.558	150.309	103.343	146.209	61.5012	-5.96671	25.3813	68.1533		176.485	159.573	80.4063	155.513	65.6452	-4.17315	43.0183	90.5332		152.522	138.339	69.6319	134.715	57.5007	-3.98204	38.282	70.7169		165.473	157.113	65.162	149.084	63.8251	-8.82048	47.9849	113.326		165.71	160.421	85.5113	153.438
	160.584	164.493	100.147	155.981	65.8927	-11.4761	32.8983	81.8517		152.282	146.989	101.487	143.357	60.3524	-5.33718	24.8453	67.0852		168.238	152.241	76.4024	148.302	62.8559	-4.11923	41.5396	88.1313		152.854	138.474	68.9852	134.795	57.5614	-3.96691	38.6908	71.092		166.067	156.795	64.7412	149.092	63.7857	-8.42334	48.1498	113.314		167.504	162.119	86.4191	155.079
	160.811	163.693	99.1445	155.46	65.673	-11.0789	33.1498	81.8413		159.303	151.693	102.835	148.362	62.2837	-4.82931	26.7655	69.2404		171.192	153.954	76.4034	150.219	63.5937	-3.76689	42.4732	89.1606		154.211	138.486	68.1111	135.133	57.6815	-3.45117	39.3072	71.5576		165.227	155.072	63.3141	147.652	63.2219	-7.97298	48.1644	112.951		169.063	162.444	85.963	155.68
	162.251	163.856	100.313	156.14	65.8528	-10.438	32.7873	81.346		159.109	151.352	102.429	148.06	62.1662	-4.77505	26.8288	69.2382		173.957	155.894	77.2555	152.271	64.3837	-3.54747	43.0397	89.9169		154.792	139.074	70.1233	135.881	57.9225	-3.34513	38.5821	71.0194		167.347	156.402	64.7837	149.194	63.7915	-7.65243	48.1688	113.072		170.109	162.083	86.9414	155.868
	163.529	165.382	100.503	157.413	66.3832	-10.6972	33.3847	82.1388		154.25	149.29	102.388	145.396	61.1761	-5.66331	25.4701	68.0164		174.561	157.93	79.7506	153.934	65.0182	-4.17325	42.5615	89.8814		154.011	139.817	68.9026	135.925	58.0403	-4.20267	39.3226	71.908		170.474	159.429	66.0236	152.015	64.9134	-7.81329	48.912	114.208		169.853	161.922	86.8432	155.677
	165.652	166.694	101.014	158.88	66.927	-10.4601	33.8439	82.6329		154.852	149.842	102.555	145.898	61.3834	-5.6941	25.6616	68.2635		168.719	154.744	78.3885	150.161	63.6053	-5.09086	41.4415	88.565		151.681	138.575	69.8792	134.625	57.4906	-4.45933	38.1245	70.6923		172.312	160.592	66.2825	153.272	65.3981	-7.61351	49.3722	114.73		169.657	162.374	86.989	155.891
	165.636	167.254	100.165	159.102	67.0683	-10.8579	34.467	83.3665		157.325	151.253	102.638	147.498	61.988	-5.43146	26.4519	69.0677		170.784	156.109	78.9915	151.638	64.1712	-4.88331	41.8552	89.0975		151.402	137.829	67.1309	133.791	57.2248	-4.4127	39.2022	71.4868		173.213	161.774	65.8513	154.202	65.7974	-7.87911	50.0275	115.538		168.655	161.992	85.6374	155.19
	156.268	158.896	95.1101	150.811	63.9042	-10.8799	32.9521	81.0186		154.982	147.382	98.6344	144.048	60.6471	-4.79562	26.8407	68.7571		164.972	150.12	75.0027	145.951	61.9608	-4.5067	41.1117	87.5119		147.194	133.468	66.8091	129.957	55.6126	-3.89462	37.3733	69.0686		161.214	151.206	61.1586	143.974	61.7736	-7.81653	47.4659	111.737		161.82	156.915	82.6913	149.875
	158.323	158.961	96.3139	151.591	64.1089	-9.92648	32.611	80.4258		154.885	147.147	100.514	144.093	60.6057	-4.47202	25.7557	67.674		165.577	148.621	73.6927	145.095	61.5922	-3.54217	41.3483	87.3571		147.831	132.458	66.4621	129.513	55.3871	-3.08251	37.3001	68.7141		160.896	150.289	61.788	143.35	61.4969	-7.42027	46.8649	110.98		161.293	156.064	83.614	149.342
	160.335	159.896	96.9171	152.815	64.5445	-9.52199	32.8803	80.6505		150.507	144.075	99.0561	140.837	59.3465	-4.79185	24.8265	66.5615		165.776	148.692	75.6084	145.425	61.6526	-3.33069	40.4623	86.5308		145.757	130.007	65.3887	127.339	54.4939	-2.73463	36.7494	67.7665		160.984	150.657	61.8554	143.631	61.6072	-7.57388	46.9571	111.154		160.33	155.578	83.6146	148.756
	154.995	155.466	94.4142	148.319	62.8292	-9.66329	31.933	79.3328		143.649	138.305	96.1248	135.074	57.0848	-4.85033	23.3488	64.5987		154.481	140.522	72.6707	136.912	58.3245	-4.04942	37.7482	83.081		142.631	127.474	66.7139	125.064	53.5043	-2.59029	34.8075	65.6131		153.796	145.602	61.1437	138.439	59.5484	-8.07089	44.8347	108.725		155.763	150.511	80.8019	144.087
	155.835	156.29	93.9293	149.025	63.122	-9.80993	32.5767	80.0408		146.218	139.82	96.1893	136.716	57.7352	-4.6076	24.215	65.4715		160.431	145.695	74.7922	141.985	60.3274	-4.09334	39.1832	85.086		145.072	128.779	65.7832	126.448	54.0911	-2.31899	36.0514	66.8888		152.825	144.149	60.2219	137.189	59.0452	-7.78375	44.6866	108.309		156.623	151.417	81.3429	144.952
	157.296	156.636	93.4604	149.617	63.3331	-9.44068	33.1171	80.4417		148.336	140.951	95.7651	137.963	58.2298	-4.40125	25.1365	66.3672		161.127	145.607	75.0881	142.168	60.3711	-3.71606	39.1003	84.9335		148.303	132.359	67.7726	129.734	55.4205	-2.70192	36.6744	68.0984		154.721	145.413	60.6467	138.566	59.5734	-7.59746	45.1195	108.813		157.196	150.258	80.8717	144.38
	154.333	153.837	92.7634	146.987	62.2936	-9.25869	32.1177	79.179		146.386	139.491	95.6805	136.516	57.6493	-4.42197	24.3866	65.5355		159.917	144.336	73.9136	140.905	59.8958	-3.65292	39.1058	84.7542		146.548	131.393	68.0428	128.656	54.9882	-2.91737	35.9784	67.3536		154.235	144.904	60.06	138.048	59.3816	-7.58028	45.1704	108.779		158.062	150.972	81.0782	145.101
	154.441	152.948	91.9663	146.432	62.0421	-8.82857	32.2241	79.0374		149.845	138.787	94.8435	137.034	57.7485	-2.68948	25.0384	65.5755		163.428	145.517	71.8361	142.43	60.523	-2.94433	40.9752	86.4974		147.033	131.604	66.3283	128.745	55.0719	-2.9738	36.9778	68.2712		155.517	145.099	59.1336	138.421	59.5431	-7.18614	45.8132	109.256		157.064	150.222	80.3582	144.24
	153.369	152.255	89.472	145.382	61.7212	-9.18747	33.122	79.8655		141.986	135.126	91.9232	132.212	55.9722	-4.33614	24.1927	64.8678		162.283	144.112	70.9021	141.152	60.0208	-2.75546	40.8291	86.1448		140.223	125.456	60.8156	122.47	52.6348	-3.06434	36.7888	67.0986		157.33	145.62	58.7495	139.163	59.8495	-6.69173	46.3733	109.685		154.244	149.128	78.8199	142.595
	152.384	152.424	90.8848	145.385	61.7066	-9.53066	32.3377	79.2982		148.217	139.334	93.5339	136.732	57.731	-3.84059	25.7125	66.5514		159.405	142.734	71.5453	139.559	59.38	-3.20697	39.686	84.9909		139.683	126.784	62.9467	123.322	52.9823	-3.86185	36.0844	66.8162		158.876	147.215	60.1192	140.728	60.446	-6.7736	46.4326	109.988		155.04	148.835	78.6866	142.64
	150.714	152.297	89.9664	144.668	61.5187	-10.2652	32.5584	79.7151		146.642	139.101	92.8168	136.041	57.5135	-4.4639	25.7973	66.7748		156.864	141.927	71.2265	138.301	58.9164	-3.90547	39.2422	84.5997		140.833	127.248	62.4725	123.891	53.2165	-3.64915	36.6323	67.3407		158.976	147.995	59.4985	141.151	60.6657	-7.19356	46.9613	110.669		155.338	149.847	78.0315	143.246
	151.853	153.142	90.7324	145.607	61.8621	-10.1538	32.606	79.815		149.85	142.218	94.3311	138.993	58.6916	-4.64428	26.5568	67.8549		159.921	144.227	71.6394	140.611	59.8391	-3.78993	40.1902	85.748		142.509	128.204	64.1605	125.138	53.6648	-3.28513	36.3282	67.1739		161.268	149.202	60.8175	142.673	61.2202	-6.73975	47.0194	110.777		156.225	149.525	79.1346	143.46
	149.995	152.392	90.8792	144.623	61.4997	-10.5111	32.0375	79.3481		149.424	141.779	95.2514	138.702	58.5474	-4.46677	25.8549	67.1249		162.265	146.002	71.8438	142.357	60.5468	-3.71685	40.9717	86.6853		143.557	127.933	64.171	125.272	53.6894	-2.66514	36.3766	67.081		159.859	147.894	60.2615	141.457	60.7249	-6.69532	46.6977	110.296		156.425	149.951	79.2127	143.796
	152.14	152.128	91.2125	145.17	61.6082	-9.43649	32.0347	78.9676		144.652	136.258	93.7267	133.885	56.5584	-3.61053	24.0045	64.6087		162.546	143.674	72.5159	141.138	59.9453	-2.26449	39.9343	85.1931		141.148	123.968	60.5471	121.816	52.3043	-1.83549	36.5635	66.4841		159.784	146.604	60.4869	140.643	60.3633	-6.01586	46.1949	109.498		157.833	149.942	79.9189	144.297
	151.99	150.054	90.6102	143.802	61.0047	-8.45394	31.5872	78.0314		155.154	142.203	96.1239	140.765	59.1939	-2.18959	26.3182	67.0052		164.363	143.534	72.0602	141.549	60.0752	-1.43114	40.3604	85.4406		147.425	128.043	64.35	126.519	54.0983	-0.984346	36.8593	67.313		157.958	144.919	58.8713	138.94	59.7134	-6.02516	46.1851	109.248		159.462	150.392	79.4271	145.013
	154.913	152.614	91.9276	146.328	61.988	-8.45626	32.1843	78.85		149.233	138.111	94.4389	136.426	57.499	-2.62307	24.9242	65.3794		167.584	147.334	73.3696	144.909	61.4277	-1.99387	41.3647	86.9585		149.937	131.614	66.2087	129.557	55.3525	-1.70079	37.4397	68.5146		157.46	144.995	59.9115	138.968	59.6988	-6.21327	45.6724	108.862		161.026	150.576	80.0577	145.682
	156.064	153.8	91.5441	147.317	62.4105	-8.65415	32.9426	79.7177		149.311	139.094	93.6885	136.937	57.7652	-3.22814	25.6903	66.3412		161.087	144.564	73.2985	141.332	60.0602	-3.32162	39.6398	85.2142		147.105	131.276	67.5053	128.689	55.002	-2.65429	36.2873	67.5669		156.254	145.65	59.1123	138.964	59.7633	-7.15905	46.0833	109.562		161.945	151.343	79.4569	146.374
	158.451	154.404	92.4905	148.51	62.7951	-7.87291	32.9701	79.5799		152.389	140.777	95.1911	139.011	58.5346	-2.67796	25.9212	66.5991		165.04	146.77	75.3015	144.021	61.0568	-2.62961	39.8954	85.6387		147.76	130.811	66.768	128.53	54.9266	-2.17075	36.5954	67.6931		156.834	145.69	60.0829	139.267	59.8363	-6.85465	45.7273	109.178		161.184	150.351	80.1639	145.631
	158.65	154.23	91.8615	148.389	62.7545	-7.76629	33.2552	79.7819		149.431	139.021	94.1319	136.968	57.7635	-3.08209	25.445	66.0724		164.353	146.613	75.0393	143.707	60.9463	-2.86565	39.8815	85.6411		145.254	129.421	65.3511	126.809	54.282	-2.63535	36.5063	67.4403		156.986	146.329	59.5491	139.64	60.0227	-7.17038	46.184	109.749		159.875	150.127	79.8172	145.043
	158.716	153.056	91.505	147.654	62.4297	-7.14677	33.0351	79.2721		151.595	139.204	94.0112	137.714	58.0085	-2.28729	25.8698	66.2767		165.164	146.277	72.0868	143.421	60.8966	-2.5795	41.3276	86.8653		145.738	128.66	64.4469	126.379	54.1058	-2.07424	36.7773	67.476		157.827	145.473	59.0023	139.249	59.8564	-6.37449	46.2771	109.498		159.47	150.536	80.1806	145.194
	158.762	152.662	90.8655	147.344	62.315	-6.9853	33.2299	79.3547		151.321	140.025	94.2761	138.13	58.2146	-2.82449	25.9886	66.6117		160.906	140.392	70.9072	138.565	58.8753	-1.31642	39.4508	84.169		146.911	127.769	64.5412	126.239	53.9744	-1.04388	36.6019	67.0457		160.119	146.75	58.9104	140.64	60.4196	-6.05653	46.9936	110.223		158.941	150.394	79.3124	144.817
	157.691	153.002	91.25	147.29	62.3226	-7.57642	33.0165	79.3724		149.905	138.915	94.2433	137.064	57.7789	-2.81021	25.4116	65.9597		161.673	143.194	71.8562	140.543	59.7237	-2.43978	39.9864	85.2029		145.327	126.745	63.5151	125.04	53.5227	-1.26554	36.562	66.8648		159.331	146.125	59.9729	140.143	60.1843	-5.99298	46.2256	109.449		158.937	149.6	79.6327	144.414
	156.079	154.035	91.0035	147.425	62.4694	-8.83478	33.303	80.1187		152.901	142.727	95.5685	140.358	59.1251	-3.49232	26.495	67.5502		166.776	148.468	74.607	145.454	61.6731	-2.85967	41.0134	86.925		145.488	129.219	64.4395	126.633	54.2371	-2.49847	36.9299	67.7605		162.202	149.475	61.0599	143.113	61.3832	-6.45825	47.1103	110.824		158.836	149.935	79.4476	144.566
	157.033	153.992	91.1572	147.69	62.5403	-8.39453	33.3282	80.0038		153.461	141.756	94.6171	139.848	58.8917	-2.83798	26.7224	67.4782		166.436	147.214	73.2255	144.457	61.2845	-2.44091	41.2418	86.8952		144.981	126.118	62.6677	124.462	53.3046	-1.14167	36.7354	66.9002		161.682	148.646	60.7595	142.419	61.1038	-6.26145	46.9297	110.496		158.327	149.305	79.2194	143.999
	148.116	147.631	87.1591	140.839	59.9451	-9.17108	32.0184	78.3784		140.442	131.864	88.4799	129.446	54.8582	-3.61205	24.6236	64.7236		154.174	137.456	68.7405	134.549	57.4014	-2.84595	38.6579	83.3006		141.643	125.203	62.9563	122.978	52.7268	-2.09817	35.8241	66.0625		151.979	140.505	56.7957	134.411	57.9152	-6.43081	45.0263	107.719		150.829	144.606	76.1482	138.624
	149.898	147.011	87.6141	141.039	59.9285	-8.03292	31.7865	77.7478		142.167	132.809	89.5144	130.619	55.2971	-3.27695	24.6511	64.7473		160.192	141.109	71.0945	138.779	59.0046	-2.00871	39.491	84.4046		141.166	123.938	62.2257	121.998	52.3181	-1.66508	35.7102	65.6965		153.856	140.912	57.125	135.225	58.2051	-5.79243	45.2395	107.793		150.833	144.84	77.0806	138.839
	149.824	146.16	87.28	140.484	59.6783	-7.64105	31.6474	77.4129		138.795	129.394	88.8898	127.547	54.0227	-2.87747	23.2678	63.0391		156.289	138.271	69.9205	135.817	57.8411	-2.26172	38.6245	83.2777		137.174	120.634	59.5331	118.547	50.9683	-1.83366	35.4255	64.937		153.48	140.249	56.5395	134.644	57.9801	-5.63927	45.2563	107.674		149.999	145.082	76.7418	138.688
	150.301	146.604	88.1532	140.984	59.8571	-7.58166	31.4151	77.2343		143.132	132.843	89.5414	130.949	55.395	-2.88335	24.7809	64.7613		156.55	139.517	69.9916	136.627	58.2089	-2.82732	39.0281	83.9026		143.459	126.054	62.195	123.909	53.132	-1.82902	36.7395	66.9786		152.715	139.791	57.082	134.178	57.7865	-5.69281	44.7713	107.2		150.576	144.159	76.8749	138.317
	150.836	148.097	87.8063	141.991	60.3163	-8.20269	32.1905	78.277		144.575	134.629	91.0572	132.597	56.0505	-3.07731	24.8209	65.0322		157.316	141.612	71.2678	138.254	58.8726	-3.53174	39.18	84.436		136.591	121.214	60.442	118.83	51.0854	-2.34408	35.0751	64.7892		155.99	143.409	58.3817	137.455	59.1086	-6.11305	45.6991	108.632		150.884	143.763	76.3851	138.146
	151.685	148.47	88.2817	142.494	60.5005	-7.99252	32.185	78.2481		145.673	134.011	90.7722	132.509	55.974	-2.30377	24.8981	64.8335		154.144	137.19	69.434	134.464	57.3335	-2.65216	38.2232	82.8348		139.133	122.275	60.6002	120.221	51.6338	-1.78363	35.7004	65.4357		156.901	143.507	59.0208	137.813	59.2259	-5.71638	45.554	108.417		150.763	143.518	76.6734	137.977
	149.252	148.097	87.8014	141.541	60.1818	-8.87078	31.9951	78.3114		145.9	136.043	91.5421	133.876	56.5729	-3.24264	25.259	65.6234		156.259	139.983	71.3279	136.968	58.3256	-3.0951	38.478	83.5057		139.127	123.127	62.6187	120.954	51.897	-2.08858	34.9573	64.9535		156.364	142.75	58.5785	137.145	58.962	-5.57482	45.4568	108.187		150.537	143.683	76.3787	137.975
	150.897	148.293	87.767	142.137	60.3761	-8.28698	32.2879	78.4109		146.315	135.608	91.459	133.736	56.4881	-2.83555	25.2012	65.4163		152.439	133.717	66.9926	131.664	56.184	-1.69284	38.0768	82.1027		135.681	119.031	58.9678	117.079	50.3638	-1.64983	34.9731	64.2548		156.189	141.902	57.8259	136.478	58.7036	-5.24344	45.5201	108.037		150.807	145.12	76.6872	138.974
	150.191	147.773	86.5396	141.477	60.1519	-8.44161	32.6456	78.7224		144.938	136.21	90.0249	133.497	56.5067	-3.9301	25.9964	66.4994		155.884	137.808	68.3606	135.237	57.6565	-2.31778	39.1914	83.7476		141.507	124.022	61.3447	122.035	52.364	-1.63566	36.2301	66.1692		154.328	140.365	56.1753	134.849	58.088	-5.34979	45.5655	107.886		151.96	145.529	75.8517	139.499
	151.736	147.444	87.4163	141.811	60.205	-7.51298	32.2741	78.0724		141.513	131.372	88.3895	129.462	54.8161	-2.89349	24.6372	64.4873		156.504	138.758	69.0775	136.033	57.9852	-2.50784	39.2281	83.9346		141.984	124.437	62.5723	122.567	52.5417	-1.54833	35.8134	65.8544		154.501	140.555	57.2824	135.126	58.1672	-5.29892	45.1419	107.53		153.772	144.788	76.3477	139.64
	152.621	148.162	87.5089	142.534	60.4835	-7.51687	32.5918	78.4354		146.608	134.529	89.9371	133.003	56.1894	-2.29887	25.6601	65.5838		154.713	137.128	70.3476	134.738	57.3817	-2.28637	37.8249	82.4002		140.368	123.751	61.5149	121.584	52.179	-1.9805	35.8965	65.8745		154.624	141.316	57.2957	135.671	58.3902	-5.65847	45.3827	107.94		155.153	144.347	76.0514	139.82
	153.15	148.072	87.4981	142.622	60.5039	-7.24537	32.6328	78.3822		147.462	136.294	89.6031	134.25	56.7517	-2.95782	26.5922	66.7903		155.65	136.72	68.0623	134.511	57.3319	-1.84581	38.9567	83.3171		140.67	123.399	60.2466	121.314	52.0949	-1.75604	36.462	66.2917		153.547	139.958	56.7718	134.448	57.9077	-5.43465	45.0709	107.419		154.476	144.5	76.2167	139.692
	154.469	149.774	86.8716	143.963	61.0836	-7.67559	33.7162	79.6647		145.626	135.004	89.1373	132.909	56.2178	-3.07756	26.1231	66.2595		154.784	138.561	69.0926	135.409	57.7678	-3.15524	38.9243	83.7394		138.87	123.271	61.3767	120.842	51.8969	-2.39519	35.5998	65.5919		154.949	142.389	57.1303	136.374	58.7173	-6.10941	45.8247	108.595		153.249	144.593	75.11	139.201
	155.394	148.945	88.0261	143.856	60.9498	-6.71059	32.9545	78.6117		147.993	136.643	90.6399	134.731	56.9146	-2.80096	26.2409	66.4656		158.123	138.913	68.8487	136.635	58.1797	-1.89929	39.6108	84.2093		137.244	120.635	59.9044	118.643	50.9799	-1.76957	35.2473	64.7685		153.974	140.359	57.2629	134.868	58.0635	-5.42839	45.0235	107.432		153.438	145.328	76.6288	139.889
	155.006	148.451	87.7539	143.407	60.7746	-6.63691	32.8717	78.462		141.259	132.031	88.965	129.822	54.9875	-3.29737	24.5362	64.5712		153.398	136.405	69.6341	133.83	57.0486	-2.5289	37.7657	82.2936		145.132	128.369	63.3009	125.901	53.9524	-2.28171	37.1729	67.804		153.083	139.769	56.6974	134.216	57.8109	-5.54321	44.9876	107.347		153.09	145.755	76.8315	140.039
	155.85	148.238	88.5501	143.633	60.801	-6.0764	32.4972	77.9438		150.251	137.853	91.679	136.237	57.4733	-2.38996	26.4347	66.6682		158.879	140.39	69.2025	137.73	58.6604	-2.35004	40.0126	84.8408		141.082	122.95	60.4429	121.194	52.0123	-1.30002	36.2741	65.9926		157.51	143.608	58.5361	137.951	59.3058	-5.53536	45.8833	108.672		153.72	144.901	77.0444	139.74
	156.354	149.749	87.9791	144.632	61.2562	-6.74421	33.3821	79.0941		142.992	132.435	88.6854	130.55	55.2535	-2.82169	25.0701	64.9686		155.686	139.549	70.6504	136.458	58.1439	-3.1669	38.5957	83.5687		140.958	124.971	62.1009	122.53	52.585	-2.34985	36.0847	66.2908		157.117	143.64	58.2379	137.849	59.2755	-5.74824	45.9781	108.813		153.505	144.396	76.1529	139.301
	154.765	147.917	88.3541	143.128	60.6141	-6.38362	32.3459	77.8588		145.814	132.037	89.3535	131.233	55.4152	-1.31511	24.9587	64.437		155.571	137.746	68.4647	135.131	57.6108	-2.4133	39.0775	83.6506		138.214	122.231	59.4492	119.799	51.5177	-2.27326	36.1385	65.8889		155.715	142.019	57.3267	136.341	58.6873	-5.55364	45.7215	108.309		154.135	144.26	76.4892	139.464
	154.302	148.316	87.7404	143.149	60.6755	-6.86326	32.7411	78.3948		145.351	134.199	90.0392	132.461	55.984	-2.63583	25.3132	65.3195		153.83	138.342	69.4487	135.085	57.6217	-3.42423	38.5486	83.4143		139.443	123.215	61.3293	120.967	51.9366	-2.11064	35.6851	65.6181		157.235	143.729	57.4537	137.842	59.3037	-5.7983	46.374	109.184		153.953	144.108	75.6368	139.215
	153.531	147.755	88.332	142.64	60.4607	-6.82002	32.1414	77.7827		143.615	133.171	89.9504	131.327	55.5375	-2.81019	24.7481	64.7445		160.327	142.027	69.8399	139.209	59.2535	-2.55921	40.4194	85.4617		138.741	122.506	61.6802	120.367	51.6735	-1.9952	35.1745	65.0331		157.622	143.385	58.2508	137.841	59.2518	-5.3844	45.9597	108.668		154.549	145.218	77.0382	140.166
	152.326	147.064	87.6721	141.809	60.1535	-7.02895	32.0836	77.717		144.652	133.212	90.184	131.667	55.6481	-2.36426	24.7807	64.6599		155.533	137.427	68.9361	134.984	57.5251	-2.21365	38.7361	83.2635		140.468	124.438	63.3242	122.192	52.4033	-2.16144	35.2209	65.4112		157.001	142.129	58.0159	136.872	58.8439	-4.99255	45.6068	108.082		154.494	145.683	77.0446	140.415
	151.777	146.023	87.0135	140.935	59.8053	-6.7694	31.9857	77.4414		147.744	137.032	90.7097	134.892	57.0009	-3.1139	26.3105	66.6516		157.251	136.982	67.8424	135.123	57.5559	-1.30145	39.3695	83.6473		143.522	125.37	60.4909	123.362	52.9274	-1.56016	37.3779	67.4011		157.603	140.997	56.7061	136.268	58.5757	-4.19654	45.9387	108.015		153.713	145.082	76.7809	139.809
	154.109	147.976	88.3787	142.945	60.5735	-6.69042	32.2694	77.8842		143.711	132.764	91.0841	131.249	55.4528	-2.39933	24.0057	63.9142		160.348	141.238	71.5611	138.977	59.0604	-1.97176	39.3234	84.2628		142.956	125.352	62.4906	123.401	52.8907	-1.63423	36.2909	66.4397		161.037	143.356	59.0093	138.974	59.5711	-3.79722	46.0481	108.354		154.577	144.854	77.7051	140.061
	153.274	147.039	88.3541	142.133	60.2393	-6.53787	31.8452	77.357		143.516	131.024	90.1196	130.065	54.9339	-1.63019	23.8587	63.4023		157.298	138.802	70.1924	136.453	58.0864	-2.08723	38.799	83.479		142.982	124.138	61.8883	122.621	52.5484	-0.991634	36.2011	66.0817		159.281	141.815	58.1445	137.437	58.9734	-3.79677	45.7501	107.87		154.406	144.991	77.5992	140.084
	152.841	147.029	88.5787	142.039	60.2022	-6.69066	31.6703	77.2433		147.195	135.067	91.6803	133.706	56.4222	-2.13456	25.0069	64.9999		159.866	141.322	70.5742	138.701	59.0255	-2.31314	39.7713	84.7366		146.659	127.143	62.7885	125.587	53.7553	-0.955159	37.2428	67.4996		162.641	144.915	59.9784	140.464	60.1597	-3.86833	46.2842	108.804		155.683	145.285	78.1141	140.68
	152.927	147.779	87.9149	142.447	60.4087	-7.13505	32.2871	78.008		145.529	135.25	90.7426	133.205	56.3047	-3.05804	25.3452	65.5694		153.584	136.424	69.7536	133.914	57.0729	-2.44702	37.7375	82.2562		142.011	122.888	60.8128	121.465	52.0914	-0.815133	36.1983	65.8553		158.937	142.283	58.3018	137.563	59.071	-4.1948	45.774	108.054		156.349	146.171	77.5457	141.352
	152.771	147.612	88.4819	142.347	60.3571	-7.04724	31.9167	77.632		147.855	136.248	91.0029	134.507	56.7986	-2.59586	25.8865	66.0472		154.928	136.58	68.496	134.251	57.2293	-2.05008	38.5979	83.0016		142.691	122.25	60.5871	121.256	51.9794	-0.167681	36.2011	65.6814		157.356	140.91	58.3552	136.31	58.5437	-4.14452	45.129	107.28		156.421	146.37	78.1666	141.538
	154.199	148.255	87.9243	143.09	60.6523	-6.85396	32.6123	78.2697		144.864	133.267	90.2821	131.774	55.6843	-2.29236	24.7773	64.6434		154.739	135.185	68.3851	133.353	56.8268	-1.37035	38.176	82.3279		148.344	127.346	65.6681	126.518	54.0131	-0.0690028	36.0968	66.4225		155.048	138.899	56.9784	134.268	57.7566	-4.16986	44.8496	106.755		155.479	146.236	77.6074	141.127
	155.708	150.18	88.61	144.733	61.3288	-7.18151	33.1272	79.038		144.935	133.328	90.7859	131.896	55.7167	-2.23348	24.5401	64.4172		168.723	147.182	72.5881	145.088	61.4862	-1.4779	41.8507	87.3086		151.011	131.257	66.7156	129.759	55.3647	-0.980631	37.2188	68.1779		157.444	141.171	58.0003	136.455	58.6206	-4.27282	45.3818	107.57		156.59	146.277	78.3392	141.588
	155.393	148.478	88.1668	143.594	60.8221	-6.4425	32.7192	78.2728		146.627	133.679	90.0688	132.525	55.9577	-1.80044	25.2847	65.0253		162.798	141.952	71.6793	140.124	59.4909	-1.27958	39.829	84.7189		147.11	126.416	64.8334	125.539	53.6238	-0.169477	36.0402	66.2248		156.466	140.191	57.1623	135.485	58.2497	-4.23121	45.3411	107.385		156.68	146.45	77.8482	141.678
	156.189	149.622	88.8	144.565	61.2185	-6.65601	32.8966	78.6191		143.627	132.386	89.0626	130.762	55.3047	-2.47759	24.938	64.7507		158.85	139.612	69.9373	137.382	58.4534	-1.87279	39.3978	84.1007		147.909	127.637	65.1843	126.529	54.0442	-0.468473	36.3749	66.7592		154.767	139.611	57.7438	134.701	57.9347	-4.63147	44.678	106.821		157.719	146.426	78.2707	142.034
	155.505	149.205	88.3437	144.085	61.0364	-6.76928	32.897	78.6054		149.875	137.538	91.2647	135.896	57.3448	-2.42416	26.4893	66.6924		156.519	139.195	70.7705	136.516	58.1268	-2.59604	38.5335	83.3693		145.082	126.598	64.3862	124.953	53.4686	-1.21697	36.0402	66.3718		156.449	141.332	57.9995	136.232	58.5717	-4.8047	45.3018	107.655		158.199	146.685	77.6593	142.323
	156.46	149.258	88.783	144.435	61.141	-6.34603	32.813	78.4163		147.842	135.232	91.1563	133.918	56.5186	-2.01741	25.4354	65.38		159.511	141.178	72.6948	138.777	58.9778	-2.20672	38.6282	83.6554		145.284	125.982	65.0417	124.744	53.3259	-0.722228	35.5336	65.7618		155.83	140.284	57.9505	135.432	58.2229	-4.5111	44.9258	107.103		158.194	146.786	78.185	142.42
	155.979	148.325	87.9271	143.663	60.8276	-6.13767	32.8643	78.3011		150.074	137.463	91.1683	135.897	57.3409	-2.31025	26.5409	66.7032		162.037	141.666	70.9773	139.639	59.3317	-1.51522	39.9789	84.8519		143.885	124.337	62.9106	123.106	52.7053	-0.609541	35.8768	65.7805		156.011	140.285	56.9794	135.357	58.231	-4.49833	45.3935	107.51		156.774	146.874	77.3347	141.9
	158.09	149.94	88.7139	145.341	61.4719	-6.03328	33.2962	78.8406		148.687	135.95	90.8843	134.572	56.7904	-2.09207	25.956	65.9516		162.308	142.1	71.7698	140.066	59.4853	-1.56827	39.7648	84.7217		144.939	125.807	62.1188	124.197	53.2077	-1.03299	36.904	66.9863		159.7	143.217	58.4068	138.372	59.401	-4.35779	46.1061	108.518		157.443	146.499	77.8659	141.94
	157.645	149.221	88.0018	144.725	61.2235	-5.90851	33.3531	78.7776		149.556	136.937	91.4818	135.485	57.1532	-2.19941	26.1142	66.2286		161.509	142.751	71.7155	140.202	59.5854	-2.28034	39.891	85.0315		145.149	125.443	59.8648	123.791	53.1011	-0.921186	37.9402	67.8389		160.773	144.318	57.9503	139.265	59.8007	-4.51186	46.7806	109.304		157.287	147.007	77.5417	142.158
	157.406	149.143	88.6831	144.68	61.1907	-5.8938	32.9462	78.3981		148.545	136.096	90.207	134.54	56.8062	-2.31482	26.3487	66.3824		162.864	142.366	69.6902	140.157	59.5866	-1.64302	40.9441	85.8487		137.48	119.164	58.399	117.671	50.5726	-0.960003	35.5595	64.7098		160.571	143.827	58.7392	139.019	59.654	-4.28018	46.2514	108.715		157.891	146.316	77.6409	141.972
	155.004	147.843	88.0478	143.107	60.6099	-6.27588	32.508	77.9661		153.192	139.11	92.3006	137.931	58.1005	-1.76661	26.9606	67.1363		158.439	138.944	70.0833	136.874	58.2333	-1.67303	39.0549	83.6679		140.9	121.972	62.6039	120.812	51.7485	-0.641161	34.8311	64.4639		158.814	142.553	58.2874	137.688	59.1338	-4.3981	45.8459	108.205		157.564	146.209	76.8864	141.722
	155.94	148.122	88.5359	143.614	60.7767	-5.97715	32.4757	77.8841		145.419	134.229	90.3874	132.516	56.0045	-2.58069	25.1477	65.1567		158.446	139.093	71.2498	137.099	58.2886	-1.65162	38.5251	83.1979		144.872	125.395	63.5287	124.115	53.104	-0.709671	36.0501	66.1211		160.117	142.915	59.0011	138.378	59.3631	-3.96631	45.7994	108.112		157.601	146.39	77.4733	141.904
	156.569	148.791	87.8185	144.116	61.0069	-6.15143	33.1583	78.621		148.001	134.709	90.7779	133.622	56.3822	-1.70488	25.4699	65.2787		160.209	140.667	70.926	138.501	58.8837	-1.77266	39.4346	84.2583		144.362	123.885	61.1466	122.815	52.6063	-0.292028	36.6875	66.3956		158.317	141.39	57.5657	136.753	58.7595	-4.03362	45.7597	107.874		156.641	146.644	77.1892	141.708
	155.899	148.017	88.7142	143.58	60.7466	-5.91761	32.342	77.7355		148.729	135.963	91.8964	134.703	56.815	-1.95727	25.4282	65.436		162.689	144.183	72.772	141.514	60.1003	-2.4586	39.9908	85.3434		141.734	123.043	62.2186	121.645	52.1244	-0.90586	35.4988	65.2662		160.998	143.609	59.0528	139.048	59.6373	-3.94962	46.0991	108.471		157.05	146.35	77.5873	141.722
	155.303	147.425	87.8861	142.955	60.5177	-5.94008	32.4836	77.8043		144.336	132.944	90.051	131.41	55.5422	-2.36501	24.7105	64.5685		158.601	139.812	70.9594	137.518	58.4967	-2.0049	38.9231	83.7123		140.578	121.373	60.0772	120.085	51.5186	-0.668077	35.8727	65.3033		160.345	143.203	57.7477	138.448	59.452	-4.10816	46.484	108.787		157.016	146.833	77.4458	141.974
	156.802	148.824	89.7245	144.392	61.0645	-5.86227	32.2218	77.7017		150.117	136.557	92.1233	135.494	57.111	-1.6729	25.7139	65.6918		162.028	141.704	71.4914	139.725	59.3473	-1.49689	39.7368	84.6325		144.015	124.187	61.9187	122.976	52.6647	-0.552854	36.3477	66.1697		161.31	144.188	59.9839	139.595	59.8347	-4.06238	45.8896	108.399		157.832	146.311	78.0885	142.008
	156.27	150.151	89.5675	145.03	61.3836	-6.82318	32.6985	78.548		149.831	136.402	92.486	135.367	57.0481	-1.66314	25.4256	65.4087		157.436	140.037	71.724	137.411	58.4565	-2.57342	38.4579	83.4071		145.514	127.042	64.4862	125.394	53.6353	-1.26462	36.1959	66.5898		160.637	144.587	60.0912	139.649	59.8822	-4.57097	45.8737	108.565		158.093	146.409	77.81	142.125
	155.663	149.186	89.3275	144.242	61.0593	-6.58394	32.4058	78.1097		147.591	135.576	91.4582	134.099	56.5959	-2.27789	25.3647	65.4176		160.373	141.684	71.967	139.267	59.1893	-2.17108	39.2699	84.3041		145.783	127.541	65.3692	125.871	53.8109	-1.34672	35.951	66.4671		162.467	145.297	60.2574	140.614	60.2504	-4.13405	46.2491	108.892		158.211	146.618	78.304	142.334
	154.749	147.575	87.8948	142.856	60.5107	-6.2548	32.4598	77.8873		146.551	134.453	90.4215	132.991	56.1714	-2.22102	25.3668	65.2872		160.442	139.813	69.8218	137.953	58.6603	-1.2927	39.7374	84.3523		141.843	122.641	60.0014	121.182	51.9965	-0.820308	36.5029	66.0892		161.405	144.135	58.7093	139.434	59.8169	-4.0792	46.4654	108.899		157.411	146.849	77.6824	142.146
	155.813	147.772	88.381	143.373	60.6663	-5.85814	32.4167	77.7593		148.974	133.53	90.5524	133.189	56.1439	-0.65978	25.3007	64.7486		160.851	138.875	68.5631	137.391	58.43	-0.698757	40.1141	84.4918		144.99	123.809	61.1711	122.935	52.6484	0.0356921	36.7398	66.3956		161.433	143.735	58.7386	139.252	59.7102	-3.8471	46.3364	108.673		158.033	146.534	77.6291	142.145
	156.92	148.293	87.8611	143.942	60.9006	-5.72792	33.0088	78.3149		148.307	135.271	90.6274	134.032	56.5631	-1.90591	25.7951	65.686		156.119	135.392	68.1148	133.874	57.0144	-0.898333	38.5685	82.6452		144.096	123.597	61.8147	122.622	52.508	-0.192298	36.2196	65.9192		159.798	142.031	58.2804	137.702	59.0829	-3.6752	45.8203	107.934		158.053	146.846	77.2172	142.297
	157.03	148.83	88.6446	144.384	61.0704	-5.88777	32.8083	78.2374		145.058	132.776	89.4037	131.477	55.5509	-2.04448	25.0951	64.821		159.338	140.046	70.507	137.801	58.6255	-1.84875	39.3227	84.0851		145.034	124.932	61.2351	123.651	52.9642	-0.572246	37.0768	66.9449		160.674	142.951	58.737	138.571	59.4232	-3.75658	46.0033	108.246		158.473	146.405	77.5867	142.174
	156.519	149.798	88.2543	144.764	61.2883	-6.671	33.2797	78.9869		150.054	136.532	90.7159	135.305	57.0743	-1.85558	26.4433	66.4021		159.569	141.684	71.4691	138.956	59.107	-2.56588	39.4068	84.4915		145.847	127.008	64.6267	125.489	53.6604	-1.08469	36.1605	66.5316		161.455	144.999	58.8851	140.002	60.0606	-4.5153	46.6509	109.29		157.988	146.12	76.9321	141.82
	157.301	150.032	88.5756	145.169	61.4261	-6.4316	33.2971	78.9615		149.595	136.003	90.7004	134.878	56.8859	-1.75844	26.1983	66.0973		157.308	139.836	69.7438	137.008	58.3653	-2.69058	39.3557	84.2213		144.586	126.162	62.4211	124.363	53.275	-1.365	36.8182	67.008		160.508	143.771	58.8683	138.999	59.6339	-4.26897	46.1679	108.631		158.342	146.49	77.763	142.221
[truncated: 244 more rows]
[truncated: 175 more columns]

## Sheet: Config
Video Name	2021-11-30 14-22-14_bromothymol blue_paddle_noprobe
[truncated: 29 more rows]
