# Supplementary material for: Computer Vision for Kinetic Analysis of Lab- and Process-Scale Mixing Phenomena
Source: Org Process Res Dev. 2022 Nov 4;26(11):3073–88. doi: 10.1021/acs.oprd.2c00216 (PMC9680030; doi:10.1021/acs.oprd.2c00216)
Supplement: Supplementary file 3 — op2c00216_si_005.zip [file op2c00216_si_005.zip › Collected spreadsheet outputs/Scheme 11 and 12 - bromothymol blue titrations/2021-11-30 14-38-55_bromothymol blue_paddle_probe.xlsx]

## Sheet: Colour Analysis
frame number	seconds	normalised time	average color	hexcode	red	green	blue	hue	saturation	value	lightness	a_component	b_component	x	y	z	Hunter lightness	Hunter a_component	Hunter b_component	delta_e	light_ratio	a_ratio	b_ratio	chroma_ab	hue_ab
254	8.46667	0	(0.20333387191426353, 0.18951852963209317, 0.432597869597666)	#33306e	0.203334	0.189519	0.432598	0.676139	0.561906	0.432598	23.6685	20.1483	-35.6497	0.0530929	0.0399911	0.153291	23.6685	20.1483	-35.6497	0	1	1	1	40.9494	-60.526
256	8.53333	0.0666667	(0.2021551910458473, 0.1920342341623982, 0.4131609734465612)	#333069	0.202155	0.192034	0.413161	0.674295	0.535207	0.413161	23.4691	17.9343	-32.7765	0.0505727	0.0393911	0.139507	23.4691	17.9343	-32.7765	3.63271	0.991577	0.890114	0.919406	37.3623	-61.314
258	8.6	0.133333	(0.20251479523782542, 0.1946919981562345, 0.4063021103279543)	#333167	0.202515	0.194692	0.406302	0.672828	0.52082	0.406302	23.5483	16.8948	-31.5175	0.0500115	0.0396287	0.1349	23.5483	16.8948	-31.5175	5.26066	0.994922	0.838522	0.884089	35.7601	-61.8067
260	8.66667	0.2	(0.20134446587110572, 0.19720956323884406, 0.3881386293325163)	#333262	0.201344	0.19721	0.388139	0.670276	0.491909	0.388139	23.4011	14.7984	-28.7464	0.0478566	0.039188	0.122991	23.4011	14.7984	-28.7464	8.73774	0.988705	0.734474	0.806358	32.3318	-62.761
262	8.73333	0.266667	(0.20231943724587906, 0.1997174478538248, 0.3803675360202224)	#333260	0.202319	0.199717	0.380368	0.669067	0.474936	0.380368	23.4832	13.7585	-27.323	0.0473248	0.0394332	0.118163	23.4832	13.7585	-27.323	10.4975	0.99217	0.682862	0.766431	30.5916	-63.2725
264	8.8	0.333333	(0.20078491525743833, 0.20210978237833138, 0.3745162389145004)	#33335f	0.200785	0.20211	0.374516	0.665396	0.463882	0.374516	23.5357	12.7252	-26.2677	0.0467048	0.0395908	0.114614	23.5357	12.7252	-26.2677	11.9642	0.994389	0.631578	0.736827	29.1877	-64.1524
266	8.86667	0.4	(0.20001971066313312, 0.20731495023722019, 0.3620910789314835)	#33345c	0.20002	0.207315	0.362091	0.659165	0.447598	0.362091	23.7249	10.6943	-23.8966	0.0457811	0.0401619	0.107328	23.7249	10.6943	-23.8966	15.0836	1.00238	0.530782	0.670317	26.1805	-65.8903
268	8.93333	0.466667	(0.1992012914751034, 0.2100719110460152, 0.3526449010025299)	#323559	0.199201	0.210072	0.352645	0.654859	0.435122	0.352645	23.782	9.35043	-22.2282	0.0449573	0.0403353	0.101949	23.782	9.35043	-22.2282	17.2262	1.0048	0.464081	0.623518	24.1148	-67.1857
270	9	0.533333	(0.19834633271851157, 0.2148515859809483, 0.3443291275058876)	#323657	0.198346	0.214852	0.344329	0.647823	0.423963	0.344329	24.0195	7.75016	-20.4635	0.0445287	0.0410622	0.0974532	24.0195	7.75016	-20.4635	19.6076	1.01483	0.384656	0.574017	21.882	-69.2568
272	9.06667	0.6	(0.20383231807330737, 0.23076302928691156, 0.3320988358957896)	#333a54	0.203832	0.230763	0.332099	0.631673	0.38623	0.332099	25.2358	4.43945	-16.5104	0.045976	0.0449211	0.0915128	25.2358	4.43945	-16.5104	24.81	1.06622	0.220339	0.46313	17.0969	-74.9498
274	9.13333	0.666667	(0.20653235717288393, 0.23967359197808205, 0.32369932355634085)	#343d52	0.206532	0.239674	0.323699	0.619524	0.361962	0.323699	25.9072	2.48187	-14.0639	0.0466886	0.0471512	0.0875327	25.9072	2.48187	-14.0639	27.9832	1.09459	0.12318	0.394502	14.2812	-79.992
276	9.2	0.733333	(0.21233027181550054, 0.25263046423577795, 0.3170864590262318)	#364050	0.21233	0.25263	0.317086	0.602549	0.330371	0.317086	27.0021	0.299218	-11.2725	0.048656	0.0509443	0.0848125	27.0021	0.299218	-11.2725	31.6124	1.14085	0.0148508	0.316203	11.2765	-88.4795
278	9.26667	0.8	(0.21775284451168556, 0.26330748844324237, 0.3075544019198659)	#37434e	0.217753	0.263307	0.307554	0.58212	0.291986	0.307554	27.8847	-1.68292	-8.33768	0.0501025	0.0541458	0.0806718	27.8847	-1.68292	-8.33768	35.2182	1.17813	-0.0835269	0.233878	8.50583	78.5884
280	9.33333	0.866667	(0.22672342050650404, 0.27538959335740815, 0.3066790190552727)	#39464e	0.226723	0.27539	0.306679	0.565223	0.260714	0.306679	29.0442	-2.89062	-6.43057	0.0532033	0.0585522	0.0809375	29.0442	-2.89062	-6.43057	37.5958	1.22713	-0.143467	0.180382	7.05038	65.7955
282	9.4	0.933333	(0.22893435817590319, 0.28126629469609726, 0.30651687122250165)	#3a474e	0.228934	0.281266	0.306517	0.554245	0.25311	0.306517	29.5686	-3.64529	-5.6146	0.0544695	0.0606209	0.0811922	29.5686	-3.64529	-5.6146	38.7692	1.24928	-0.180923	0.157494	6.69417	57.0062
284	9.46667	1	(0.23394863057055318, 0.29317655732074926, 0.30729554733461895)	#3b4a4e	0.233949	0.293177	0.307296	0.532083	0.238685	0.307296	30.6517	-5.02802	-4.11869	0.0573026	0.0650471	0.0822719	30.6517	-5.02802	-4.11869	40.9489	1.29504	-0.249551	0.115532	6.49958	39.3226
286	9.53333	1.06667	(0.24224055262600194, 0.30242877616926245, 0.30591124046379525)	#3d4d4e	0.242241	0.302429	0.305911	0.509116	0.208135	0.305911	31.5579	-5.80036	-2.53349	0.0600946	0.068912	0.0822056	31.5579	-5.80036	-2.53349	42.8049	1.33333	-0.287884	0.0710661	6.32952	23.5948
288	9.6	1.13333	(0.25244526234137243, 0.31290435711972503, 0.3016137983035397)	#404f4c	0.252445	0.312904	0.301614	0.468875	0.193219	0.312904	32.5768	-6.73232	-0.316086	0.0632806	0.0734365	0.0808686	32.5768	-6.73232	-0.316086	45.2812	1.37638	-0.334139	0.00886644	6.73973	2.68809
290	9.66667	1.2	(0.2607423743585118, 0.32467534411474425, 0.29702738299329273)	#42524b	0.260742	0.324675	0.297027	0.427925	0.196914	0.324675	33.6646	-8.01657	2.02608	0.0665238	0.0784813	0.0795294	33.6646	-8.01657	2.02608	48.09	1.42234	-0.397879	-0.0568332	8.26864	-14.1837
292	9.73333	1.26667	(0.27349641843681444, 0.3370659369944248, 0.2972383528376571)	#45554b	0.273496	0.337066	0.297238	0.39558	0.188597	0.337066	34.9215	-8.63485	3.83498	0.0712813	0.0845919	0.0805559	34.9215	-8.63485	3.83498	50.1412	1.47544	-0.428565	-0.107574	9.44816	-23.9473
294	9.8	1.33333	(0.27869601862790555, 0.34287395177812163, 0.2966415631996742)	#47574b	0.278696	0.342874	0.296642	0.379937	0.187176	0.342874	35.4897	-9.02912	4.75712	0.0733857	0.0874554	0.0807217	35.4897	-9.02912	4.75712	51.2228	1.49945	-0.448134	-0.133441	10.2056	-27.7831
296	9.86667	1.4	(0.308393497019969, 0.369056189379044, 0.2972255248191387)	#4e5e4b	0.308393	0.369056	0.297226	0.307421	0.194633	0.369056	38.1823	-9.91363	8.55951	0.0850398	0.101905	0.0831671	38.1823	-9.91363	8.55951	55.3969	1.61321	-0.492034	-0.2401	13.0975	-40.8076
298	9.93333	1.46667	(0.3327525192647602, 0.3892920738373471, 0.2907928680693554)	#54634a	0.332753	0.389292	0.290793	0.262335	0.253021	0.389292	40.2389	-10.6846	12.488	0.0946116	0.113956	0.0820473	40.2389	-10.6846	12.488	59.5188	1.7001	-0.5303	-0.350298	16.4351	-49.45
300	10	1.53333	(0.3537089970294112, 0.4067530354631066, 0.29266388423167927)	#5a674a	0.353709	0.406753	0.292664	0.244156	0.280488	0.406753	42.0481	-10.9439	14.7454	0.10415	0.125311	0.0845845	42.0481	-10.9439	14.7454	62.0016	1.77654	-0.543168	-0.41362	18.3629	-53.4176
302	10.0667	1.6	(0.3673701932526301, 0.4207239087266197, 0.29408966882868487)	#5d6b4a	0.36737	0.420724	0.29409	0.236887	0.300991	0.420724	43.427	-11.4576	16.4444	0.111402	0.134455	0.0866176	43.427	-11.4576	16.4444	64.0556	1.8348	-0.568666	-0.461277	20.0423	-55.1331
304	10.1333	1.66667	(0.38487558430785007, 0.4329740648801165, 0.2946353422402028)	#626e4b	0.384876	0.432974	0.294635	0.224614	0.319508	0.432974	44.7373	-11.3367	18.1838	0.119469	0.143547	0.0881975	44.7373	-11.3367	18.1838	65.8274	1.89016	-0.562664	-0.51007	21.4283	-58.0586
306	10.2	1.73333	(0.39042705271028605, 0.438899378393672, 0.2892862823437085)	#636f49	0.390427	0.438899	0.289286	0.220664	0.340882	0.438899	45.2845	-11.7996	19.7247	0.122202	0.147461	0.0863832	45.2845	-11.7996	19.7247	67.4851	1.91328	-0.585638	-0.553292	22.9846	-59.1116
308	10.2667	1.8	(0.41579448031486693, 0.45898675440639675, 0.2892090904067544)	#6a7549	0.415794	0.458987	0.289209	0.209067	0.369897	0.458987	47.3517	-11.9291	22.5497	0.135407	0.162893	0.0886315	47.3517	-11.9291	22.5497	70.548	2.00062	-0.592068	-0.632536	25.5107	-62.1205
310	10.3333	1.86667	(0.4265821024660714, 0.4705127220509721, 0.29070448484034594)	#6c774a	0.426582	0.470513	0.290704	0.207387	0.382154	0.470513	48.4632	-12.3378	23.8216	0.142339	0.171618	0.0906232	48.4632	-12.3378	23.8216	72.1593	2.04758	-0.612353	-0.668213	26.8271	-62.6192
312	10.4	1.93333	(0.44513218664557125, 0.4817255293656007, 0.2960466201248805)	#717a4b	0.445132	0.481726	0.296047	0.199513	0.385445	0.481726	49.7206	-11.7289	24.7573	0.152257	0.181857	0.0945139	49.7206	-11.7289	24.7573	73.1018	2.10071	-0.582127	-0.694461	27.3951	-64.6506
314	10.4667	2	(0.4640010268010462, 0.493889190820622, 0.2958261236931544)	#767d4b	0.464001	0.493889	0.295826	0.191817	0.401027	0.493889	51.0306	-11.3995	26.5505	0.162532	0.192951	0.0960123	51.0306	-11.3995	26.5505	74.9187	2.15606	-0.56578	-0.74476	28.8942	-66.7636
316	10.5333	2.06667	(0.4798117065111633, 0.5028090422841986, 0.2984702902671432)	#7a804c	0.479812	0.502809	0.29847	0.185424	0.406394	0.502809	52.0421	-10.846	27.5365	0.171318	0.201818	0.0984854	52.0421	-10.846	27.5365	75.8829	2.19879	-0.538311	-0.77242	29.5956	-68.5016
318	10.6	2.13333	(0.4919502854828663, 0.5090367025417514, 0.30047280411112137)	#7d814c	0.49195	0.509037	0.300473	0.180321	0.409723	0.509037	52.7715	-10.3334	28.2364	0.178058	0.208378	0.100333	52.7715	-10.3334	28.2364	76.5346	2.22961	-0.512869	-0.792051	30.0678	-69.8993
320	10.6667	2.2	(0.5041320488527871, 0.5159964411691268, 0.2965716456025564)	#80834b	0.504132	0.515996	0.296572	0.175678	0.425245	0.515996	53.5332	-10.0943	29.7951	0.184716	0.215379	0.0995168	53.5332	-10.0943	29.7951	78.0354	2.26179	-0.501001	-0.835773	31.4585	-71.2841
322	10.7333	2.26667	(0.5136591817906488, 0.5270982728339079, 0.2985226934921937)	#82864c	0.513659	0.527098	0.298523	0.176466	0.433649	0.527098	54.5657	-10.541	30.8641	0.192483	0.225117	0.101892	54.5657	-10.541	30.8641	79.502	2.30542	-0.523173	-0.865762	32.6145	-71.1434
324	10.8	2.33333	(0.523019998139449, 0.533250685641502, 0.3011798839323126)	#85874c	0.52302	0.533251	0.30118	0.174014	0.4352	0.533251	55.2292	-10.2961	31.3721	0.198653	0.231526	0.104048	55.2292	-10.2961	31.3721	80.0928	2.33345	-0.511019	-0.88001	33.0185	-71.8305
326	10.8667	2.4	(0.512568814205667, 0.515163459312309, 0.279430740940474)	#828347	0.512569	0.515163	0.279431	0.168501	0.457588	0.515163	53.5911	-9.53992	32.258	0.186259	0.215918	0.0918894	53.5911	-9.53992	32.258	79.9263	2.26424	-0.473486	-0.904862	33.6391	-73.5251
328	10.9333	2.46667	(0.5223608170482543, 0.5211225285605271, 0.28215800285797604)	#858447	0.522361	0.521123	0.282158	0.165807	0.459841	0.522361	54.2541	-9.21384	32.751	0.192451	0.222147	0.0939471	54.2541	-9.21384	32.751	80.4752	2.29225	-0.457302	-0.918689	34.0224	-74.2871
330	11	2.53333	(0.5228330755838883, 0.5187907948825016, 0.2849899733017736)	#858448	0.522833	0.518791	0.28499	0.163834	0.454912	0.522833	54.1031	-8.75839	32.1828	0.192068	0.220718	0.0949327	54.1031	-8.75839	32.1828	79.7691	2.28587	-0.434697	-0.902751	33.3533	-74.7759
332	11.0667	2.6	(0.5268432092988442, 0.5280607099615786, 0.2874248347360918)	#868649	0.526843	0.528061	0.287425	0.16751	0.455697	0.528061	54.8804	-9.54219	32.8297	0.197152	0.228142	0.0971764	54.8804	-9.54219	32.8297	80.902	2.31871	-0.473599	-0.920896	34.1883	-73.7931
334	11.1333	2.66667	(0.4927055997728175, 0.4957388875715801, 0.26488814653318277)	#7d7e43	0.492706	0.495739	0.264888	0.168857	0.46567	0.495739	51.6652	-9.42446	31.7758	0.170948	0.198482	0.0832558	51.6652	-9.42446	31.7758	78.769	2.18287	-0.467755	-0.891334	33.1439	-73.48
336	11.2	2.73333	(0.4943541330490744, 0.5023834654255521, 0.26941172273853703)	#7e8044	0.494354	0.502383	0.269412	0.172411	0.463733	0.502383	52.2117	-10.0485	31.8374	0.174114	0.203331	0.0858739	52.2117	-10.0485	31.8374	79.2532	2.20596	-0.498729	-0.893062	33.3855	-72.4833
338	11.2667	2.8	(0.49872962048230307, 0.5077338123206334, 0.2695921543447044)	#7f8144	0.49873	0.507734	0.269592	0.172968	0.469029	0.507734	52.7053	-10.3057	32.4394	0.177578	0.207777	0.0866242	52.7053	-10.3057	32.4394	80.0419	2.22681	-0.511493	-0.909949	34.0371	-72.3755
340	11.3333	2.86667	(0.5025602039053415, 0.5142586993060699, 0.2740924946299288)	#808345	0.50256	0.514259	0.274092	0.174785	0.467014	0.514259	53.2887	-10.6675	32.5624	0.18162	0.213115	0.0893188	53.2887	-10.6675	32.5624	80.4976	2.25146	-0.529451	-0.9134	34.2653	-71.8611
342	11.4	2.93333	(0.5054803477414226, 0.5179325486838694, 0.2739056560090595)	#808445	0.50548	0.517933	0.273906	0.175171	0.471156	0.517933	53.6237	-10.8606	33.0119	0.183997	0.216221	0.0897144	53.6237	-10.8606	33.0119	81.0757	2.26562	-0.539033	-0.926007	34.7525	-71.7893
344	11.4667	3	(0.4940171492561643, 0.5061472368350179, 0.2628585637515446)	#7d8143	0.494017	0.506147	0.262859	0.174976	0.480668	0.506147	52.4623	-10.7901	33.0305	0.174738	0.20558	0.0836082	52.4623	-10.7901	33.0305	80.6427	2.21655	-0.535537	-0.926531	34.7483	-71.9092
346	11.5333	3.06667	(0.5060511176253758, 0.5141371618743457, 0.26430039386353493)	#818343	0.506051	0.514137	0.2643	0.172061	0.485934	0.514137	53.3216	-10.5265	33.9389	0.182155	0.213418	0.0853107	53.3216	-10.5265	33.9389	81.6261	2.25285	-0.522452	-0.95201	35.5339	-72.7682
348	11.6	3.13333	(0.5187268366484047, 0.5231361357727552, 0.26857209605206206)	#848544	0.518727	0.523136	0.268572	0.169553	0.486611	0.523136	54.2768	-10.2575	34.5869	0.190598	0.222363	0.0883333	54.2768	-10.2575	34.5869	82.4291	2.29321	-0.509103	-0.970187	36.0759	-73.481
350	11.6667	3.2	(0.5135263271648332, 0.5129068611713232, 0.26002876162058297)	#828242	0.513526	0.512907	0.260029	0.166259	0.493641	0.513526	53.3795	-9.632	34.6177	0.184333	0.213953	0.0835909	53.3795	-9.632	34.6177	81.897	2.2553	-0.478056	-0.971051	35.9327	-74.4513
352	11.7333	3.26667	(0.5267203708794181, 0.5238344304296821, 0.2597007448504317)	#868542	0.52672	0.523834	0.259701	0.164865	0.506948	0.52672	54.4745	-9.6882	36.0405	0.193388	0.224244	0.0849704	54.4745	-9.6882	36.0405	83.5387	2.30156	-0.480846	-1.01096	37.32	-74.9538
354	11.8	3.33333	(0.5328046007401648, 0.5279267222174429, 0.2620590858253194)	#878642	0.532805	0.527927	0.262059	0.163664	0.508152	0.532805	54.9166	-9.51962	36.2895	0.19751	0.228492	0.0865111	54.9166	-9.51962	36.2895	83.8563	2.32024	-0.472478	-1.01795	37.5173	-75.3011
356	11.8667	3.4	(0.5470501222998387, 0.5416023691965278, 0.258019980653054)	#8b8a41	0.54705	0.541602	0.25802	0.163525	0.528343	0.54705	56.2194	-9.9207	38.431	0.208126	0.241317	0.086827	56.2194	-9.9207	38.431	86.323	2.37528	-0.492385	-1.07802	39.6908	-75.5255
358	11.9333	3.46667	(0.537316761827622, 0.53121515748596, 0.2508090534754905)	#89873f	0.537317	0.531215	0.250809	0.163117	0.533219	0.537317	55.223	-9.7393	38.1393	0.19972	0.231466	0.0825825	55.223	-9.7393	38.1393	85.6375	2.33319	-0.483381	-1.06984	39.3632	-75.675
360	12	3.53333	(0.5446514646953201, 0.5361420958352305, 0.2473392353409812)	#8a883f	0.544651	0.536142	0.247339	0.161897	0.545876	0.544651	55.7359	-9.67804	39.2221	0.204335	0.236503	0.0820035	55.7359	-9.67804	39.2221	86.7393	2.35486	-0.480341	-1.10021	40.3985	-76.1392
362	12.0667	3.6	(0.5515637242661484, 0.5405623484366814, 0.2508502654084856)	#8c893f	0.551564	0.540562	0.25085	0.160569	0.545202	0.551564	56.2222	-9.4356	39.3779	0.209159	0.241345	0.084008	56.2222	-9.4356	39.3779	86.9717	2.3754	-0.468308	-1.10458	40.4925	-76.525
364	12.1333	3.66667	(0.5565270063363701, 0.5451293188769819, 0.25376605862978036)	#8d8b40	0.556527	0.545129	0.253766	0.160392	0.544018	0.556527	56.6735	-9.44573	39.5584	0.213207	0.245898	0.0857892	56.6735	-9.44573	39.5584	87.3006	2.39447	-0.468811	-1.10964	40.6705	-76.5704
366	12.2	3.73333	(0.5590558046783795, 0.5468101390308192, 0.2531407172079404)	#8e8b40	0.559056	0.54681	0.253141	0.159995	0.5472	0.559056	56.8501	-9.40881	39.857	0.214892	0.247695	0.0858068	56.8501	-9.40881	39.857	87.6123	2.40193	-0.466979	-1.11802	40.9525	-76.7177
368	12.2667	3.8	(0.5564371682393927, 0.5411061193285504, 0.2451244366758226)	#8d893e	0.556437	0.541106	0.245124	0.158459	0.559475	0.556437	56.3543	-9.08972	40.284	0.211066	0.242671	0.0820155	56.3543	-9.08972	40.284	87.6878	2.38098	-0.451141	-1.13	41.2968	-77.2847
370	12.3333	3.86667	(0.5667954504599974, 0.5524163188622929, 0.24968681868638032)	#908c3f	0.566795	0.552416	0.249687	0.159109	0.559476	0.566795	57.4196	-9.39111	40.9937	0.220167	0.253549	0.0853426	57.4196	-9.39111	40.9937	88.8027	2.42599	-0.4661	-1.1499	42.0556	-77.097
372	12.4	3.93333	(0.5787737561403479, 0.5614290720390465, 0.25494163391465097)	#938f41	0.578774	0.561429	0.254942	0.15774	0.559514	0.578774	58.3531	-9.17908	41.4765	0.229404	0.263344	0.0887576	58.3531	-9.17908	41.4765	89.5074	2.46543	-0.455577	-1.16345	42.4801	-77.5211
374	12.4667	4	(0.5750682773733758, 0.5552570185138942, 0.2516485822381604)	#928d40	0.575068	0.555257	0.251649	0.156457	0.562402	0.575068	57.8156	-8.81369	41.2505	0.225117	0.257673	0.0866232	57.8156	-8.81369	41.2505	88.9857	2.44272	-0.437442	-1.15711	42.1815	-77.9394
376	12.5333	4.06667	(0.5780680192742025, 0.5583646444701384, 0.254554093459879)	#938e40	0.578068	0.558365	0.254554	0.156516	0.559647	0.578068	58.1152	-8.84419	41.2478	0.227881	0.260824	0.0882015	58.1152	-8.84419	41.2478	89.1087	2.45538	-0.438955	-1.15703	42.1853	-77.8981
378	12.6	4.13333	(0.5818633781054964, 0.5590629671052955, 0.2546772256507213)	#948e40	0.581863	0.559063	0.254677	0.155052	0.562308	0.581863	58.2511	-8.51298	41.4107	0.229905	0.262262	0.08842	58.2511	-8.51298	41.4107	89.1949	2.46113	-0.422517	-1.1616	42.2767	-78.3833
380	12.6667	4.2	(0.6005779183217534, 0.5719972749203845, 0.2567091446145756)	#999141	0.600578	0.571997	0.256709	0.152814	0.572563	0.600578	59.6068	-8.15838	42.819	0.243902	0.27689	0.091296	59.6068	-8.15838	42.819	90.8304	2.5184	-0.404917	-1.20111	43.5893	-79.2126
382	12.7333	4.26667	(0.5857881222620683, 0.5561261622331666, 0.24722610536741332)	#958d3f	0.585788	0.556126	0.247226	0.152065	0.57796	0.585788	58.1086	-7.82274	42.2003	0.230073	0.260754	0.0852866	58.1086	-7.82274	42.2003	89.6054	2.4551	-0.388259	-1.18375	42.9193	-79.4982
384	12.8	4.33333	(0.6009791681092939, 0.5663572833977879, 0.24679382772264896)	#99903e	0.600979	0.566357	0.246794	0.150375	0.589347	0.600979	59.1867	-7.53709	43.5661	0.241173	0.272301	0.0867693	59.1867	-7.53709	43.5661	91.1217	2.50065	-0.374081	-1.22206	44.2133	-80.1848
386	12.8667	4.4	(0.6098430491234773, 0.5694377844599121, 0.2520202310582136)	#9b9140	0.609843	0.569438	0.25202	0.147847	0.586746	0.609843	59.6234	-6.86285	43.473	0.247064	0.277074	0.0893539	59.6234	-6.86285	43.473	91.0097	2.51911	-0.340618	-1.21945	44.0114	-81.029
388	12.9333	4.46667	(0.6202778937708571, 0.5773038498744136, 0.25591737469075326)	#9e9341	0.620278	0.577304	0.255917	0.147009	0.587415	0.620278	60.4321	-6.7007	43.9734	0.255635	0.286058	0.0921391	60.4321	-6.7007	43.9734	91.7185	2.55327	-0.33257	-1.23349	44.481	-81.3359
390	13	4.53333	(0.5956489375616836, 0.5545089365964343, 0.24068534073637304)	#978d3d	0.595649	0.554509	0.240685	0.14735	0.595928	0.595649	58.2025	-6.61859	43.1744	0.233655	0.261747	0.0828815	58.2025	-6.61859	43.1744	90.1238	2.45907	-0.328494	-1.21107	43.6787	-81.2845
392	13.0667	4.6	(0.605410961730677, 0.5610543036463326, 0.2417618171300913)	#9a8f3d	0.605411	0.561054	0.241762	0.146337	0.600665	0.605411	58.8983	-6.40331	43.885	0.240923	0.26918	0.0843247	58.8983	-6.40331	43.885	90.9499	2.48847	-0.317809	-1.23101	44.3497	-81.6985
394	13.1333	4.66667	(0.6117557528487079, 0.5638621148884051, 0.24540395318402763)	#9b8f3e	0.611756	0.563862	0.245404	0.144878	0.598853	0.611756	59.255	-6.00652	43.8809	0.245368	0.273044	0.086175	59.255	-6.00652	43.8809	90.9702	2.50354	-0.298116	-1.23089	44.2901	-82.2057
396	13.2	4.73333	(0.6164046715250865, 0.5667512588454923, 0.24764748549153912)	#9d903f	0.616405	0.566751	0.247647	0.144225	0.598239	0.616405	59.574	-5.83971	43.9946	0.248951	0.276531	0.0874954	59.574	-5.83971	43.9946	91.1471	2.51702	-0.289837	-1.23408	44.3805	-82.4389
398	13.2667	4.8	(0.6230050997318992, 0.5696196849231611, 0.2522278295258458)	#9e9140	0.623005	0.56962	0.252228	0.14267	0.595143	0.623005	59.9433	-5.4055	43.8914	0.25371	0.280604	0.0897648	59.9433	-5.4055	43.8914	91.0804	2.53262	-0.268286	-1.23119	44.223	-82.979
400	13.3333	4.86667	(0.62958717421974, 0.5748715484481526, 0.25535878932602535)	#a09241	0.629587	0.574872	0.255359	0.142298	0.594403	0.629587	60.4758	-5.33226	44.1499	0.259352	0.286549	0.0918212	60.4758	-5.33226	44.1499	91.4987	2.55512	-0.264651	-1.23844	44.4707	-83.1134
402	13.4	4.93333	(0.6346370908795868, 0.5762769788827309, 0.25692575207231233)	#a19241	0.634637	0.576277	0.256926	0.140915	0.595161	0.634637	60.6975	-4.92968	44.2401	0.262624	0.289048	0.0927415	60.6975	-4.92968	44.2401	91.5556	2.56449	-0.24467	-1.24097	44.5139	-83.6418
404	13.4667	5	(0.6447120655418019, 0.5822867586730761, 0.2579814126628068)	#a49441	0.644712	0.582287	0.257981	0.139764	0.59985	0.644712	61.359	-4.61101	44.9207	0.270367	0.296591	0.094203	61.359	-4.61101	44.9207	92.3319	2.59243	-0.228854	-1.26006	45.1567	-84.1392
406	13.5333	5.06667	(0.6515016405734689, 0.5865785632199582, 0.25850689978128016)	#a69541	0.651502	0.586579	0.258507	0.139133	0.603214	0.651502	61.8206	-4.43341	45.4189	0.275748	0.301932	0.095157	61.8206	-4.43341	45.4189	92.9083	2.61193	-0.22004	-1.27403	45.6348	-84.4249
408	13.6	5.13333	(0.6546859408694092, 0.586962074809591, 0.2573995074432581)	#a69541	0.654686	0.586962	0.2574	0.138256	0.606835	0.654686	61.92	-4.15063	45.6853	0.27753	0.303091	0.0948523	61.92	-4.15063	45.6853	93.1074	2.61614	-0.206004	-1.28151	45.8734	-84.8088
410	13.6667	5.2	(0.6643898402652899, 0.5901367226161318, 0.2593911517448275)	#a99642	0.66439	0.590137	0.259391	0.13611	0.60958	0.66439	62.3772	-3.46556	46.0193	0.284249	0.308457	0.0963175	62.3772	-3.46556	46.0193	93.412	2.63545	-0.172003	-1.29087	46.1496	-85.6934
412	13.7333	5.26667	(0.6693661042342959, 0.5927636825785852, 0.2583119194954405)	#aa9741	0.669366	0.592764	0.258312	0.135607	0.614095	0.669366	62.6755	-3.2913	46.5151	0.287989	0.311993	0.0963777	62.6755	-3.2913	46.5151	93.9256	2.64806	-0.163354	-1.30478	46.6314	-85.9526
414	13.8	5.33333	(0.6394628459595584, 0.5632901978970163, 0.24349687308305412)	#a38f3e	0.639463	0.56329	0.243497	0.134605	0.619217	0.639463	59.8713	-2.83606	44.9835	0.259089	0.279807	0.0860543	59.8713	-2.83606	44.9835	91.3271	2.52958	-0.140759	-1.26182	45.0728	-86.3925
416	13.8667	5.4	(0.6433647458912227, 0.5663166590076264, 0.24601853697637838)	#a4903e	0.643365	0.566317	0.246019	0.134349	0.617606	0.643365	60.1832	-2.77101	45.0511	0.262482	0.283271	0.0874762	60.1832	-2.77101	45.0511	91.4944	2.54275	-0.137531	-1.26372	45.1362	-86.4803
418	13.9333	5.46667	(0.6490766694435055, 0.5686964872632606, 0.2493832548893706)	#a5913f	0.649077	0.568696	0.249383	0.133149	0.615788	0.649077	60.4962	-2.39653	45.0299	0.266673	0.286777	0.0891928	60.4962	-2.39653	45.0299	91.5082	2.55598	-0.118945	-1.26312	45.0937	-86.9535
420	14	5.53333	(0.650130721285768, 0.570158615581216, 0.24933588774574492)	#a5913f	0.650131	0.570159	0.249336	0.133411	0.616483	0.650131	60.6231	-2.48221	45.1843	0.267802	0.288207	0.0893914	60.6231	-2.48221	45.1843	91.7165	2.56134	-0.123197	-1.26745	45.2525	-86.8556
422	14.0667	5.6	(0.6555324921678439, 0.5747681409095583, 0.2540064475831354)	#a79240	0.655532	0.574768	0.254006	0.133143	0.612519	0.655532	61.0859	-2.42931	45.1698	0.272853	0.293461	0.0919216	61.0859	-2.42931	45.1698	91.8782	2.5809	-0.120572	-1.26705	45.2351	-86.9215
424	14.1333	5.66667	(0.657366898816032, 0.5772024427792736, 0.26001005817373507)	#a79342	0.657367	0.577202	0.26001	0.133043	0.604467	0.657367	61.3145	-2.44913	44.7052	0.275256	0.29608	0.0946471	61.3145	-2.44913	44.7052	91.5684	2.59055	-0.121555	-1.25401	44.7723	-86.8642
426	14.2	5.73333	(0.660875382864593, 0.5794895511802266, 0.2567216788616778)	#a89341	0.660875	0.57949	0.256722	0.133104	0.611543	0.660875	61.5493	-2.43469	45.3937	0.277826	0.298786	0.0937408	61.5493	-2.43469	45.3937	92.2658	2.60047	-0.120839	-1.27333	45.459	-86.9299
428	14.2667	5.8	(0.660779641361057, 0.5798746994963223, 0.2541370359723099)	#a89340	0.66078	0.579875	0.254137	0.133507	0.615398	0.66078	61.567	-2.54654	45.7264	0.277737	0.29899	0.0927818	61.567	-2.54654	45.7264	92.5927	2.60122	-0.12639	-1.28266	45.7972	-86.8124
430	14.3333	5.86667	(0.6626682418410224, 0.5816118957838908, 0.2529068611713228)	#a89440	0.662668	0.581612	0.252907	0.133698	0.618351	0.662668	61.7297	-2.59785	46.0689	0.279373	0.300876	0.0925864	61.7297	-2.59785	46.0689	92.9729	2.6081	-0.128937	-1.29227	46.1421	-86.7725
432	14.4	5.93333	(0.6846800584465232, 0.6007548666382686, 0.27592946128617346)	#ae9946	0.68468	0.600755	0.275929	0.132446	0.596995	0.68468	63.64	-2.35645	45.5604	0.301289	0.323609	0.10512	63.64	-2.35645	45.5604	93.2699	2.68881	-0.116955	-1.278	45.6213	-87.0392
434	14.4667	6	(0.6873252322367962, 0.6017473383959938, 0.27785567849656195)	#af9946	0.687325	0.601747	0.277856	0.131834	0.595744	0.687325	63.7771	-2.16247	45.4969	0.303375	0.325282	0.106155	63.7771	-2.16247	45.4969	93.2268	2.6946	-0.107328	-1.27622	45.5482	-87.2788
436	14.5333	6.06667	(0.6852078957363273, 0.6008737741163603, 0.2772228249199301)	#ae9946	0.685208	0.600874	0.277223	0.132215	0.595418	0.685208	63.6644	-2.28942	45.4329	0.301745	0.323905	0.105704	63.6644	-2.28942	45.4329	93.1531	2.68984	-0.113629	-1.27443	45.4905	-87.1152
438	14.6	6.13333	(0.6881728606970915, 0.600621004796168, 0.2819102696192092)	#af9947	0.688173	0.600621	0.28191	0.130749	0.59035	0.688173	63.7314	-1.83465	44.9512	0.303724	0.324724	0.107778	63.7314	-1.83465	44.9512	92.6541	2.69267	-0.0910575	-1.26091	44.9886	-87.6628
440	14.6667	6.2	(0.685537157537719, 0.5972499218358195, 0.28084551610391983)	#ae9847	0.685537	0.59725	0.280846	0.130307	0.590328	0.685537	63.4339	-1.68235	44.7262	0.300721	0.321102	0.106775	63.4339	-1.68235	44.7262	92.2938	2.6801	-0.0834987	-1.2546	44.7578	-87.8459
442	14.7333	6.26667	(0.6875443017787863, 0.5976483877894605, 0.2815260445847088)	#af9847	0.687544	0.597648	0.281526	0.129765	0.590534	0.687544	63.5118	-1.50119	44.7439	0.302093	0.322049	0.107181	63.5118	-1.50119	44.7439	92.3001	2.68339	-0.0745072	-1.2551	44.7691	-88.0784
444	14.8	6.33333	(0.6865800740443863, 0.5969736368131958, 0.28159365397784014)	#af9847	0.68658	0.596974	0.281594	0.12979	0.58986	0.68658	63.4424	-1.5137	44.65	0.301266	0.321206	0.107091	63.4424	-1.5137	44.65	92.1913	2.68046	-0.0751279	-1.25246	44.6756	-88.0583
446	14.8667	6.4	(0.6867509930523058, 0.5966481380837575, 0.28275598157074006)	#af9848	0.686751	0.596648	0.282756	0.129495	0.58827	0.686751	63.4275	-1.42698	44.4899	0.301325	0.321025	0.10756	63.4275	-1.42698	44.4899	92.0251	2.67983	-0.0708242	-1.24797	44.5127	-88.1629
448	14.9333	6.46667	(0.683658237525382, 0.5957302283093521, 0.28169196947854835)	#ae9747	0.683658	0.59573	0.281692	0.130209	0.587964	0.683658	63.2865	-1.66445	44.4407	0.29909	0.319319	0.106884	63.2865	-1.66445	44.4407	91.9775	2.67387	-0.0826103	-1.24659	44.4719	-87.8551
450	15	6.53333	(0.6840937886230725, 0.5966608681784701, 0.2783979665422335)	#ae9846	0.684094	0.596661	0.278398	0.130748	0.593041	0.684094	63.3519	-1.80885	44.9258	0.299452	0.320109	0.105595	63.3519	-1.80885	44.9258	92.4624	2.67663	-0.0897771	-1.2602	44.9622	-87.6943
452	15.0667	6.6	(0.6865498155884906, 0.5982615307029602, 0.2810800296289459)	#af9847	0.68655	0.598262	0.28108	0.130376	0.59059	0.68655	63.5284	-1.70511	44.8115	0.30174	0.322249	0.107044	63.5284	-1.70511	44.8115	92.4142	2.68409	-0.084628	-1.257	44.844	-87.8209
454	15.1333	6.66667	(0.6838689415765596, 0.596232801257342, 0.2823308663528909)	#ae9847	0.683869	0.596233	0.282331	0.130291	0.587156	0.683869	63.3278	-1.69802	44.41	0.299471	0.319818	0.107239	63.3278	-1.69802	44.41	91.9765	2.67562	-0.0842763	-1.24573	44.4425	-87.8104
456	15.2	6.73333	(0.6848627283111012, 0.5970561026465304, 0.2793920050808464)	#ae9847	0.684863	0.597056	0.279392	0.130574	0.592047	0.684863	63.4003	-1.75875	44.8632	0.300136	0.320695	0.106099	63.4003	-1.75875	44.8632	92.4168	2.67868	-0.0872904	-1.25845	44.8976	-87.755
458	15.2667	6.8	(0.6814255747602787, 0.5969034534228919, 0.27646944112785815)	#ad9846	0.681426	0.596903	0.276469	0.13188	0.594278	0.681426	63.2986	-2.17641	45.0856	0.297878	0.319464	0.10473	63.2986	-2.17641	45.0856	92.6667	2.67438	-0.10802	-1.26468	45.1381	-87.2363
460	15.3333	6.86667	(0.6833068589330644, 0.5969429446947335, 0.28036258387348784)	#ae9847	0.683307	0.596943	0.280363	0.130945	0.589697	0.683307	63.3574	-1.89719	44.6842	0.299282	0.320176	0.106463	63.3574	-1.89719	44.6842	92.2754	2.67687	-0.0941614	-1.25343	44.7245	-87.5688
462	15.4	6.93333	(0.6843593160162073, 0.5985688156045785, 0.2818992322074191)	#ae9847	0.684359	0.598569	0.281899	0.131139	0.588083	0.684359	63.4985	-1.97491	44.662	0.300684	0.321887	0.107386	63.4985	-1.97491	44.662	92.3354	2.68283	-0.0980189	-1.2528	44.7057	-87.4681
464	15.4667	7	(0.6835278449838185, 0.5968779932334651, 0.28130703099917975)	#ae9847	0.683528	0.596878	0.281307	0.130762	0.588448	0.683528	63.3609	-1.8452	44.5727	0.299459	0.320218	0.106871	63.3609	-1.8452	44.5727	92.1674	2.67701	-0.0915812	-1.2503	44.6109	-87.6294
466	15.5333	7.06667	(0.6793364263266746, 0.5956204137560561, 0.27585850849454047)	#ad9746	0.679336	0.59562	0.275859	0.132086	0.593929	0.679336	63.1583	-2.24339	44.9879	0.296115	0.317772	0.104236	63.1583	-2.24339	44.9879	92.5379	2.66846	-0.111344	-1.26194	45.0438	-87.1452
468	15.6	7.13333	(0.6810992926403974, 0.5950647800946081, 0.27897258343283104)	#ad9747	0.681099	0.595065	0.278973	0.131009	0.590408	0.681099	63.1713	-1.91004	44.6296	0.297136	0.317929	0.105543	63.1713	-1.91004	44.6296	92.151	2.66901	-0.0947994	-1.25189	44.6705	-87.5494
470	15.6667	7.2	(0.6808015203370256, 0.5964273758588441, 0.2809914225740949)	#ad9847	0.680802	0.596427	0.280991	0.131494	0.587264	0.680802	63.2631	-2.09205	44.4825	0.297697	0.319036	0.106599	63.2631	-2.09205	44.4825	92.1061	2.67288	-0.103833	-1.24777	44.5317	-87.3073
472	15.7333	7.26667	(0.6784052548711851, 0.5938614923727841, 0.2789027777486337)	#ac9747	0.678405	0.593861	0.278903	0.131396	0.588885	0.678405	63.0233	-2.04464	44.4519	0.295111	0.316149	0.105276	63.0233	-2.04464	44.4519	91.9652	2.66275	-0.101479	-1.24691	44.4989	-87.3664
474	15.8	7.33333	(0.677159132479018, 0.5954638755584278, 0.28089486970188515)	#ac9747	0.677159	0.595464	0.280895	0.132306	0.585186	0.677159	63.1087	-2.36558	44.2946	0.295234	0.317175	0.106327	63.1087	-2.36558	44.2946	91.9429	2.66636	-0.117409	-1.2425	44.3577	-86.943
476	15.8667	7.4	(0.6781402590644229, 0.5952359648957142, 0.28056448877128715)	#ac9747	0.67814	0.595236	0.280564	0.131913	0.586274	0.67814	63.1158	-2.23154	44.35	0.295665	0.31726	0.106178	63.1158	-2.23154	44.35	91.9614	2.66666	-0.110756	-1.24405	44.4061	-87.1195
478	15.9333	7.46667	(0.6757015226452296, 0.5956324443950163, 0.27562241419951167)	#ac9746	0.675702	0.595632	0.275622	0.133311	0.592094	0.675702	63.0708	-2.65422	44.894	0.294054	0.316719	0.104042	63.0708	-2.65422	44.894	92.5191	2.66476	-0.131734	-1.25931	44.9724	-86.6165
480	16	7.53333	(0.6767951776722535, 0.5945667955763614, 0.27867299254450134)	#ac9747	0.676795	0.594567	0.278673	0.132243	0.588246	0.676795	63.0322	-2.32578	44.4802	0.294476	0.316255	0.105231	63.0322	-2.32578	44.4802	92.0618	2.66313	-0.115433	-1.2477	44.541	-87.0068
482	16.0667	7.6	(0.677667147192769, 0.5959795283290066, 0.28054711429037066)	#ac9747	0.677667	0.59598	0.280547	0.132383	0.58601	0.677667	63.1554	-2.38725	44.3945	0.295705	0.317737	0.10626	63.1554	-2.38725	44.3945	92.0551	2.66833	-0.118484	-1.2453	44.4586	-86.922
484	16.1333	7.66667	(0.67625465225508, 0.5939737969885642, 0.2802131101789696)	#ac9747	0.676255	0.593974	0.280213	0.13204	0.58564	0.676255	62.9826	-2.27359	44.229	0.294055	0.31566	0.105802	62.9826	-2.27359	44.229	91.8093	2.66103	-0.112843	-1.24066	44.2874	-87.0573
486	16.2	7.73333	(0.6757499389724847, 0.5949828738258758, 0.2801711288446457)	#ac9747	0.67575	0.594983	0.280171	0.132638	0.585392	0.67575	63.0397	-2.47004	44.2964	0.294184	0.316345	0.105909	63.0397	-2.47004	44.2964	91.9405	2.66344	-0.122593	-1.24255	44.3652	-86.8084
488	16.2667	7.8	(0.6785761319117599, 0.5978107874263041, 0.28370508707174963)	#ad9848	0.678576	0.597811	0.283705	0.132577	0.581911	0.678576	63.3119	-2.47671	44.1874	0.297239	0.319625	0.10792	63.3119	-2.47671	44.1874	91.9644	2.67494	-0.122924	-1.23949	44.2567	-86.7919
490	16.3333	7.86667	(0.6751696285120551, 0.5974798049637579, 0.2805793452114911)	#ac9847	0.67517	0.59748	0.280579	0.133852	0.584431	0.67517	63.1987	-2.87135	44.4241	0.294926	0.318258	0.106416	63.1987	-2.87135	44.4241	92.2191	2.67016	-0.142511	-1.24613	44.5168	-86.3018
492	16.4	7.93333	(0.6774524982111423, 0.598133544289189, 0.2819296305544658)	#ac9847	0.677452	0.598134	0.28193	0.133243	0.583839	0.677452	63.3021	-2.68128	44.3896	0.296592	0.319507	0.107155	63.3021	-2.68128	44.3896	92.1863	2.67453	-0.133077	-1.24516	44.4705	-86.5433
494	16.4667	8	(0.6757470292365515, 0.5979213573918135, 0.2803962276952303)	#ac9847	0.675747	0.597921	0.280396	0.133858	0.585057	0.675747	63.2424	-2.87176	44.5005	0.295418	0.318786	0.106413	63.2424	-2.87176	44.5005	92.3042	2.67201	-0.142531	-1.24827	44.5931	-86.3076
496	16.5333	8.06667	(0.6752065597758383, 0.5953244320594137, 0.2811013350511972)	#ac9747	0.675207	0.595324	0.281101	0.132885	0.583681	0.675207	63.0526	-2.55923	44.1923	0.294097	0.316501	0.106347	63.0526	-2.55923	44.1923	91.8776	2.66399	-0.12702	-1.23963	44.2664	-86.6856
498	16.6	8.13333	(0.6754290006945599, 0.5962730619305117, 0.28064362519523556)	#ac9847	0.675429	0.596273	0.280644	0.133249	0.584496	0.675429	63.122	-2.67464	44.33	0.294576	0.317335	0.106284	63.122	-2.67464	44.33	92.0555	2.66692	-0.132748	-1.24349	44.4106	-86.5473
500	16.6667	8.2	(0.6758518356866515, 0.5961927644100126, 0.2823197869737554)	#ac9847	0.675852	0.596193	0.28232	0.13293	0.582276	0.675852	63.1313	-2.5833	44.1352	0.294919	0.317446	0.107016	63.1313	-2.5833	44.1352	91.8676	2.66731	-0.128215	-1.23802	44.2107	-86.6502
502	16.7333	8.26667	(0.6736929235361961, 0.594503718656513, 0.2786968439856945)	#ab9747	0.673693	0.594504	0.278697	0.133253	0.586315	0.673693	62.9531	-2.66165	44.3672	0.292713	0.315307	0.105151	62.9531	-2.66165	44.3672	92.0123	2.65979	-0.132103	-1.24453	44.4469	-86.5669
504	16.8	8.33333	(0.673928346353702, 0.5954518868868134, 0.2806713795995338)	#ab9747	0.673928	0.595452	0.280671	0.133407	0.583529	0.673928	63.0295	-2.72743	44.2111	0.293399	0.316223	0.106143	63.0295	-2.72743	44.2111	91.9257	2.66301	-0.135368	-1.24015	44.2952	-86.4698
506	16.8667	8.4	(0.6734921797349491, 0.5986576464852692, 0.2835106243831677)	#ab9848	0.673492	0.598658	0.283511	0.134685	0.579044	0.673492	63.2478	-3.16175	44.1061	0.29472	0.318851	0.107818	63.2478	-3.16175	44.1061	92.0373	2.67224	-0.156924	-1.23721	44.2193	-85.8998
508	16.9333	8.46667	(0.6728792746364045, 0.5957528347193055, 0.2830750453072464)	#ab9748	0.672879	0.595753	0.283075	0.13369	0.579308	0.672879	63.0317	-2.83758	43.9082	0.293137	0.31625	0.107208	63.0317	-2.83758	43.9082	91.6911	2.66311	-0.140835	-1.23166	43.9997	-86.3024
510	17	8.53333	(0.6730429892500647, 0.5974874849879305, 0.28221991868127416)	#ab9847	0.673043	0.597487	0.28222	0.134446	0.580681	0.673043	63.1528	-3.07601	44.1547	0.293876	0.317706	0.107077	63.1528	-3.07601	44.1547	92.0169	2.66822	-0.152669	-1.23857	44.2617	-86.015
512	17.0667	8.6	(0.673063735107713, 0.5967283796477962, 0.2846800024900623)	#ab9848	0.673064	0.596728	0.28468	0.133909	0.577039	0.673064	63.1078	-2.91953	43.7968	0.293778	0.317164	0.108055	63.1078	-2.91953	43.7968	91.6479	2.66632	-0.144902	-1.22853	43.894	-86.1863
514	17.1333	8.66667	(0.669968965148218, 0.5953029028113217, 0.28349681712659386)	#aa9748	0.669969	0.595303	0.283497	0.134467	0.576851	0.669969	62.9322	-3.09011	43.7229	0.291366	0.315057	0.107256	62.9322	-3.09011	43.7229	91.5515	2.6589	-0.153369	-1.22646	43.832	-85.9574
516	17.2	8.73333	(0.6708497198329981, 0.596353387429241, 0.28317275927600755)	#ab9848	0.67085	0.596353	0.283173	0.13464	0.577889	0.67085	63.0248	-3.1439	43.8754	0.292263	0.316167	0.107281	63.0248	-3.1439	43.8754	91.737	2.66282	-0.156038	-1.23074	43.9879	-85.9015
518	17.2667	8.8	(0.6720754041280469, 0.59958788067005, 0.2836406671968546)	#ab9848	0.672075	0.599588	0.283641	0.135564	0.577963	0.672075	63.2786	-3.44461	44.1165	0.294328	0.319223	0.107967	63.2786	-3.44461	44.1165	92.1316	2.67354	-0.170963	-1.2375	44.2507	-85.5354
520	17.3333	8.86667	(0.670077576637618, 0.5958861929532627, 0.2829205635095332)	#aa9748	0.670078	0.595886	0.282921	0.134728	0.577779	0.670078	62.9734	-3.17022	43.8429	0.29162	0.315551	0.107086	62.9734	-3.17022	43.8429	91.6935	2.66064	-0.157344	-1.22983	43.9574	-85.8642
522	17.4	8.93333	(0.6710864016708603, 0.5969831214332124, 0.2847146395389749)	#ab9848	0.671086	0.596983	0.284715	0.134701	0.575741	0.671086	63.0782	-3.17342	43.7461	0.292785	0.316808	0.108054	63.0782	-3.17342	43.7461	91.6555	2.66507	-0.157503	-1.22711	43.8611	-85.8509
524	17.4667	9	(0.6699035240679232, 0.5967731448160188, 0.2870420785586734)	#aa9849	0.669904	0.596773	0.287042	0.134832	0.571517	0.669904	63.0421	-3.22827	43.4062	0.292237	0.316374	0.109029	63.0421	-3.22827	43.4062	91.3596	2.66354	-0.160226	-1.21758	43.5261	-85.7465
526	17.5333	9.06667	(0.6670370984337082, 0.5962473079696686, 0.28484350726699564)	#aa9848	0.667037	0.596247	0.284844	0.135797	0.572972	0.667037	62.9313	-3.51855	43.5357	0.290247	0.315046	0.107904	62.9313	-3.51855	43.5357	91.4987	2.65887	-0.174633	-1.22121	43.6776	-85.3794
528	17.6	9.13333	(0.6693514856090481, 0.5950314860007425, 0.2855984438508394)	#aa9748	0.669351	0.595031	0.285598	0.134389	0.573321	0.669351	62.9046	-3.07851	43.4247	0.291088	0.314726	0.108132	62.9046	-3.07851	43.4247	91.2782	2.65774	-0.152793	-1.21809	43.5337	-85.9449
530	17.6667	9.2	(0.6699870810522335, 0.5962032282680847, 0.28232847421421386)	#aa9847	0.669987	0.596203	0.282328	0.134945	0.578606	0.669987	62.9915	-3.23594	43.9369	0.291651	0.315768	0.106868	62.9915	-3.23594	43.9369	91.7995	2.66141	-0.160606	-1.23246	44.0559	-85.7878
532	17.7333	9.26667	(0.6710751124549983, 0.5954870415329834, 0.2838520147473248)	#ab9748	0.671075	0.595487	0.283852	0.134132	0.577019	0.671075	62.9723	-2.98556	43.7317	0.292087	0.315538	0.107467	62.9723	-2.98556	43.7317	91.5499	2.6606	-0.148179	-1.22671	43.8335	-86.0945
534	17.8	9.33333	(0.6683838025632254, 0.594190964010903, 0.28411405885080837)	#aa9748	0.668384	0.594191	0.284114	0.134488	0.574924	0.668384	62.8193	-3.10003	43.5059	0.290081	0.313707	0.107334	62.8193	-3.10003	43.5059	91.3175	2.65413	-0.153861	-1.22037	43.6162	-85.9243
536	17.8667	9.4	(0.6709661372486064, 0.5957405522762736, 0.28742297418378737)	#ab9749	0.670966	0.595741	0.287423	0.133978	0.571628	0.670966	62.9973	-2.96007	43.3132	0.292432	0.315836	0.109084	62.9973	-2.96007	43.3132	91.1915	2.66165	-0.146914	-1.21497	43.4142	-86.0904
538	17.9333	9.46667	(0.6671976095400171, 0.5924484098922627, 0.28449675907176625)	#aa9748	0.667198	0.592448	0.284497	0.134113	0.573594	0.667198	62.6717	-2.98313	43.2804	0.288741	0.311948	0.107233	62.6717	-2.98313	43.2804	91.0289	2.6479	-0.148059	-1.21405	43.383	-86.0571
540	18	9.53333	(0.6670100854525095, 0.596550941712254, 0.28149157540517716)	#aa9847	0.66701	0.596551	0.281492	0.136206	0.57798	0.66701	62.9424	-3.63136	43.966	0.290079	0.315178	0.106472	62.9424	-3.63136	43.966	91.9052	2.65933	-0.180232	-1.23328	44.1157	-85.2784
542	18.0667	9.6	(0.666818700369243, 0.5932330453674, 0.2815691310591228)	#aa9747	0.666819	0.593233	0.281569	0.134832	0.577743	0.666819	62.7086	-3.19306	43.6865	0.28861	0.312387	0.106045	62.7086	-3.19306	43.6865	91.4504	2.64946	-0.158478	-1.22544	43.803	-85.8197
544	18.1333	9.66667	(0.666669800228442, 0.5921111463170511, 0.27927298568983494)	#aa9647	0.66667	0.592111	0.279273	0.13459	0.581092	0.66667	62.6212	-3.10071	43.8711	0.287877	0.311347	0.104889	62.6212	-3.10071	43.8711	91.5499	2.64576	-0.153895	-1.23062	43.9806	-85.9572
546	18.2	9.73333	(0.6701633019347654, 0.5933388590337855, 0.2836906503049976)	#aa9748	0.670163	0.593339	0.283691	0.133536	0.576684	0.670163	62.8019	-2.79324	43.5499	0.290681	0.313499	0.107076	62.8019	-2.79324	43.5499	91.2705	2.6534	-0.138634	-1.22161	43.6394	-86.3301
548	18.2667	9.8	(0.6672264690844062, 0.5918813611129184, 0.28197210150781665)	#aa9647	0.667226	0.591881	0.281972	0.134071	0.577397	0.667226	62.6262	-2.95278	43.5438	0.288313	0.311406	0.106046	62.6262	-2.95278	43.5438	91.2303	2.64597	-0.146553	-1.22144	43.6438	-86.1206
550	18.3333	9.86667	(0.6695843484184951, 0.591907422834292, 0.28061894839625307)	#aa9647	0.669584	0.591907	0.280619	0.133383	0.580906	0.669584	62.6808	-2.72146	43.7902	0.289516	0.312055	0.105521	62.6808	-2.72146	43.7902	91.4094	2.64828	-0.135072	-1.22835	43.8747	-86.4438
552	18.4	9.93333	(0.6703923876831451, 0.5926004016274935, 0.2822880876390079)	#aa9747	0.670392	0.5926	0.282288	0.13326	0.578921	0.670392	62.7526	-2.69398	43.6697	0.290387	0.312911	0.106365	62.7526	-2.69398	43.6697	91.3285	2.65131	-0.133708	-1.22497	43.7527	-86.4699
554	18.4667	10	(0.6675433784971911, 0.5926344091662282, 0.2822291654863351)	#aa9747	0.667543	0.592634	0.282229	0.134265	0.577212	0.667543	62.6865	-3.01647	43.5831	0.288818	0.312123	0.10627	62.6865	-3.01647	43.5831	91.3063	2.64852	-0.149714	-1.22254	43.6874	-86.0408
556	18.5333	10.0667	(0.6667063258078889, 0.5931588610901856, 0.2767869800508224)	#aa9746	0.666706	0.593159	0.276787	0.13523	0.584844	0.666706	62.6876	-3.2909	44.256	0.288125	0.312137	0.103964	62.6876	-3.2909	44.256	91.9609	2.64857	-0.163334	-1.24141	44.3782	-85.7473
558	18.6	10.1333	(0.6696754315467132, 0.5956004512888518, 0.28153375258711194)	#aa9747	0.669675	0.5956	0.281534	0.134859	0.579597	0.669675	62.9403	-3.20331	43.9749	0.291163	0.315153	0.106429	62.9403	-3.20331	43.9749	91.8022	2.65924	-0.158987	-1.23353	44.0914	-85.8337
560	18.6667	10.2	(0.6681816178831258, 0.5970403648920773, 0.27928037194259164)	#aa9847	0.668182	0.59704	0.27928	0.136179	0.582029	0.668182	62.998	-3.61298	44.3114	0.290746	0.315845	0.10561	62.998	-3.61298	44.3114	92.2235	2.66168	-0.17932	-1.24297	44.4584	-85.3386
562	18.7333	10.2667	(0.6685863369712028, 0.5959562924088765, 0.2789815364664756)	#aa9747	0.668586	0.595956	0.278982	0.135597	0.582729	0.668586	62.9318	-3.42442	44.2753	0.290496	0.315052	0.105341	62.9318	-3.42442	44.2753	92.1156	2.65889	-0.169961	-1.24195	44.4075	-85.5773
564	18.8	10.3333	(0.6680478959321756, 0.5973602539863736, 0.2779077739610812)	#aa9846	0.668048	0.59736	0.277908	0.136469	0.584	0.668048	63.0132	-3.69921	44.4977	0.290693	0.316027	0.105058	63.0132	-3.69921	44.4977	92.4138	2.66232	-0.183599	-1.24819	44.6512	-85.2478
566	18.8667	10.4	(0.6694098481971181, 0.5961604915215472, 0.27946972860417313)	#aa9847	0.66941	0.59616	0.27947	0.135359	0.582513	0.66941	62.9669	-3.35134	44.2601	0.291077	0.315473	0.105602	62.9669	-3.35134	44.2601	92.0987	2.66037	-0.166334	-1.24153	44.3868	-85.6699
568	18.9333	10.4667	(0.6690737037511112, 0.5967767400185912, 0.2781427491269043)	#aa9846	0.669074	0.596777	0.278143	0.135844	0.584287	0.669074	62.9979	-3.50006	44.4577	0.291037	0.315843	0.105105	62.9979	-3.50006	44.4577	92.3213	2.66168	-0.173715	-1.24707	44.5952	-85.4985
570	19	10.5333	(0.6707791167692421, 0.5965776189546911, 0.2819660861883368)	#ab9847	0.670779	0.596578	0.281966	0.13486	0.579644	0.670779	63.0353	-3.20693	44.0371	0.292216	0.316292	0.106781	63.0353	-3.20693	44.0371	91.8978	2.66326	-0.159166	-1.23527	44.1537	-85.8349
572	19.0667	10.6	(0.6710757419651768, 0.5951887376432395, 0.2834822684469215)	#ab9748	0.671076	0.595189	0.283482	0.134035	0.57757	0.671076	62.9507	-2.95175	43.753	0.291933	0.315279	0.107263	62.9507	-2.95175	43.753	91.5505	2.65969	-0.146501	-1.2273	43.8525	-86.1405
574	19.1333	10.6667	(0.6734845416781206, 0.5965315667878826, 0.2834499675802257)	#ab9848	0.673485	0.596532	0.28345	0.133784	0.579129	0.673485	63.1009	-2.8704	43.9448	0.293828	0.317081	0.107497	63.1009	-2.8704	43.9448	91.7609	2.66603	-0.142464	-1.23268	44.0384	-86.2628
576	19.2	10.7333	(0.6709724883068476, 0.5972821947242842, 0.27941605236965134)	#ab9847	0.670972	0.597282	0.279416	0.1353	0.583566	0.670972	63.0815	-3.3335	44.4077	0.292405	0.316848	0.105774	63.0815	-3.3335	44.4077	92.2711	2.66521	-0.165448	-1.24567	44.5326	-85.7071
578	19.2667	10.8	(0.6730270556480008, 0.5954532857983199, 0.2830373026747888)	#ab9748	0.673027	0.595453	0.283037	0.133515	0.579456	0.673027	63.0145	-2.78055	43.894	0.293092	0.316043	0.107154	63.0145	-2.78055	43.894	91.6572	2.66238	-0.138004	-1.23126	43.982	-86.3753
580	19.3333	10.8667	(0.6709112859284189, 0.5940609072081017, 0.28372264341116227)	#ab9748	0.670911	0.594061	0.283723	0.133586	0.577109	0.670911	62.8697	-2.80933	43.6287	0.291396	0.314309	0.107209	62.8697	-2.80933	43.6287	91.372	2.65626	-0.139433	-1.22382	43.719	-86.3157
582	19.4	10.9333	(0.6722104690340449, 0.5970064692662644, 0.28429173460130697)	#ab9848	0.67221	0.597006	0.284292	0.134356	0.577079	0.67221	63.1055	-3.06045	43.8372	0.293385	0.317136	0.1079	63.1055	-3.06045	43.8372	91.7175	2.66622	-0.151896	-1.22967	43.9439	-86.0064
584	19.4667	11	(0.6686869886541283, 0.5967125999259982, 0.2804224153186407)	#aa9847	0.668687	0.596713	0.280422	0.135771	0.580637	0.668687	62.9905	-3.48884	44.1644	0.290984	0.315755	0.106072	62.9905	-3.48884	44.1644	92.0609	2.66136	-0.173158	-1.23884	44.302	-85.4832
586	19.5333	11.0667	(0.6726447890896101, 0.5999663701673733, 0.2838541830601609)	#ab9848	0.672645	0.599966	0.283854	0.135511	0.578003	0.672645	63.3188	-3.42932	44.1397	0.294821	0.319709	0.108129	63.3188	-3.42932	44.1397	92.1651	2.67524	-0.170204	-1.23815	44.2727	-85.5575
588	19.6	11.1333	(0.6695817464430935, 0.5994418343087248, 0.2887963975230872)	#aa9849	0.669582	0.599442	0.288796	0.135967	0.568691	0.669582	63.2237	-3.59601	43.3946	0.293317	0.31856	0.110177	63.2237	-3.59601	43.3946	91.5227	2.67122	-0.178477	-1.21725	43.5434	-85.2629
590	19.6667	11.2	(0.6707122627883247, 0.5987510518065897, 0.28829087287181865)	#ab9849	0.670712	0.598751	0.288291	0.135305	0.570172	0.670712	63.2014	-3.38592	43.439	0.293614	0.318291	0.109883	63.2014	-3.38592	43.439	91.4972	2.67028	-0.16805	-1.2185	43.5708	-85.543
592	19.7333	11.2667	(0.6693271305597119, 0.5981084198385236, 0.28743556438735024)	#aa9849	0.669327	0.598108	0.287436	0.135585	0.57056	0.669327	63.1217	-3.46833	43.4454	0.292505	0.317331	0.109375	63.1217	-3.46833	43.4454	91.4895	2.66691	-0.17214	-1.21868	43.5837	-85.4356
594	19.8	11.3333	(0.6706685328146171, 0.5994507453750234, 0.28807381776239904)	#ab9849	0.670669	0.599451	0.288074	0.135643	0.570468	0.670669	63.2481	-3.4917	43.5199	0.293862	0.318854	0.109882	63.2481	-3.4917	43.5199	91.6145	2.67225	-0.1733	-1.22076	43.6597	-85.4129
596	19.8667	11.4	(0.6683363794631406, 0.5994861658143802, 0.2832402287779881)	#aa9848	0.668336	0.599486	0.28324	0.136869	0.576201	0.668336	63.1817	-3.85346	44.0318	0.292177	0.318054	0.107679	63.1817	-3.85346	44.0318	92.1223	2.66944	-0.191255	-1.23512	44.2001	-84.9985
598	19.9333	11.4667	(0.6708790270290692, 0.6001346871998893, 0.28768771818647915)	#ab9949	0.670879	0.600135	0.287688	0.135897	0.571178	0.670879	63.2992	-3.57055	43.6285	0.294232	0.319472	0.109809	63.2992	-3.57055	43.6285	91.7508	2.67441	-0.177214	-1.22381	43.7744	-85.3214
600	20	11.5333	(0.6704626270299078, 0.6012640144703408, 0.2879298557792183)	#aa9949	0.670463	0.601264	0.28793	0.136517	0.57055	0.670463	63.3681	-3.7673	43.6753	0.294493	0.320305	0.110064	63.3681	-3.7673	43.6753	91.872	2.67732	-0.186979	-1.22512	43.8375	-85.07
602	20.0667	11.6	(0.6720595264824446, 0.5989358200384285, 0.2880919756337596)	#ab9849	0.67206	0.598936	0.288092	0.134926	0.57133	0.67206	63.2456	-3.2662	43.5233	0.294423	0.318825	0.109855	63.2456	-3.2662	43.5233	91.5585	2.67215	-0.162108	-1.22086	43.6457	-85.7083
604	20.1333	11.6667	(0.6723820595194886, 0.5988369449731157, 0.2865347912789058)	#ab9849	0.672382	0.598837	0.286535	0.134899	0.573851	0.672382	63.2421	-3.24857	43.7159	0.29443	0.318782	0.109153	63.2421	-3.24857	43.7159	91.719	2.672	-0.161233	-1.22626	43.8364	-85.7501
606	20.2	11.7333	(0.673051746436099, 0.5990126342692752, 0.2869092099437426)	#ab9849	0.673052	0.599013	0.286909	0.13471	0.573719	0.673052	63.2712	-3.19095	43.7069	0.294908	0.319134	0.109362	63.2712	-3.19095	43.7069	91.7091	2.67323	-0.158373	-1.22601	43.8232	-85.8244
608	20.2667	11.8	(0.6714349964292781, 0.5989776335033716, 0.2858612573556515)	#ab9848	0.671435	0.598978	0.285861	0.135347	0.574253	0.671435	63.2274	-3.38665	43.7771	0.293904	0.318605	0.108848	63.2274	-3.38665	43.7771	91.801	2.67137	-0.168086	-1.22798	43.9079	-85.5763
610	20.3333	11.8667	(0.6718937135015235, 0.5979334859545785, 0.2864872282876695)	#ab9849	0.671894	0.597933	0.286487	0.134683	0.573612	0.671894	63.168	-3.17904	43.6333	0.293778	0.317889	0.108994	63.168	-3.17904	43.6333	91.5979	2.66887	-0.157782	-1.22395	43.749	-85.8329
612	20.4	11.9333	(0.6719021909052567, 0.5997327799239408, 0.28679102989963545)	#ab9849	0.671902	0.599733	0.286791	0.135434	0.573166	0.671902	63.2932	-3.42007	43.7399	0.294557	0.3194	0.109379	63.2932	-3.42007	43.7399	91.8058	2.67416	-0.169745	-1.22694	43.8734	-85.5291
614	20.4667	12	(0.6706217951811703, 0.5964234309283943, 0.2876816189323084)	#ab9849	0.670622	0.596423	0.287682	0.134373	0.571023	0.670622	63.0369	-3.08725	43.3245	0.292545	0.316312	0.109285	63.0369	-3.08725	43.3245	91.2506	2.66332	-0.153227	-1.21528	43.4343	-85.9241
616	20.5333	12.0667	(0.6722665513963585, 0.5988996441868584, 0.2882107292315849)	#ab9849	0.672267	0.5989	0.288211	0.134828	0.571285	0.672267	63.2484	-3.23584	43.513	0.294534	0.318858	0.109908	63.2484	-3.23584	43.513	91.543	2.67226	-0.160602	-1.22057	43.6331	-85.747
618	20.6	12.1333	(0.6716202542801443, 0.5987135050217424, 0.2882256975847089)	#ab9849	0.67162	0.598714	0.288226	0.134973	0.57085	0.67162	63.2202	-3.28147	43.4745	0.294098	0.318518	0.109872	63.2202	-3.28147	43.4745	91.5092	2.67107	-0.162866	-1.21949	43.5982	-85.6835
620	20.6667	12.2	(0.6678668208267156, 0.59852298726361, 0.28343765715896446)	#aa9848	0.667867	0.598523	0.283438	0.136603	0.575608	0.667867	63.1045	-3.76886	43.9156	0.291532	0.317125	0.10762	63.1045	-3.76886	43.9156	91.9666	2.66618	-0.187056	-1.23186	44.077	-85.0949
622	20.7333	12.2667	(0.6701007426121742, 0.5990513281615574, 0.28634553254112943)	#aa9849	0.670101	0.599051	0.286346	0.13581	0.572683	0.670101	63.2021	-3.53488	43.6793	0.293234	0.3183	0.109039	63.2021	-3.53488	43.6793	91.7436	2.67031	-0.175443	-1.22524	43.8221	-85.3733
624	20.8	12.3333	(0.6700411070146322, 0.6015107684710533, 0.2881319425355133)	#aa9949	0.670041	0.601511	0.288132	0.13676	0.569979	0.670041	63.3758	-3.84381	43.6563	0.29438	0.320398	0.110178	63.3758	-3.84381	43.6563	91.8789	2.67764	-0.190776	-1.22459	43.8252	-84.9682
626	20.8667	12.4	(0.6689543626104526, 0.5980141192138397, 0.287207262029415)	#aa9849	0.668954	0.598014	0.287207	0.135695	0.570662	0.668954	63.1057	-3.50132	43.4532	0.29224	0.317139	0.10925	63.1057	-3.50132	43.4532	91.4979	2.66623	-0.173778	-1.21889	43.594	-85.3932
628	20.9333	12.4667	(0.6689756680327043, 0.5992912834523457, 0.2873759567680388)	#aa9849	0.668976	0.599291	0.287376	0.136231	0.570424	0.668976	63.1949	-3.67158	43.5354	0.292797	0.318213	0.109503	63.1949	-3.67158	43.5354	91.6515	2.67	-0.182228	-1.2212	43.6899	-85.1793
630	21	12.5333	(0.6701979669619061, 0.5969852198004725, 0.2854961274632206)	#aa9848	0.670198	0.596985	0.285496	0.134948	0.574012	0.670198	63.0594	-3.25642	43.6213	0.292358	0.316582	0.108378	63.0594	-3.25642	43.6213	91.5604	2.66428	-0.161623	-1.22361	43.7427	-85.7307
632	21.0667	12.6	(0.6709677739750699, 0.5971422895844747, 0.2864591801119551)	#ab9849	0.670968	0.597142	0.286459	0.134667	0.573066	0.670968	63.0913	-3.17311	43.5425	0.292932	0.316965	0.108848	63.0913	-3.17311	43.5425	91.4847	2.66562	-0.157488	-1.2214	43.658	-85.832
634	21.1333	12.6667	(0.6717335521230933, 0.5995035682735262, 0.28863929976085656)	#ab9849	0.671734	0.599504	0.288639	0.135243	0.570307	0.671734	63.2786	-3.3694	43.491	0.294525	0.319223	0.110171	63.2786	-3.3694	43.491	91.5712	2.67354	-0.16723	-1.21995	43.6213	-85.5699
636	21.2	12.7333	(0.6730096671779686, 0.6000676793387061, 0.2878232867006181)	#ab9949	0.67301	0.600068	0.287823	0.135105	0.572334	0.67301	63.3456	-3.32249	43.6782	0.295402	0.320033	0.109916	63.3456	-3.32249	43.6782	91.75	2.67637	-0.164902	-1.22521	43.8044	-85.65
638	21.2667	12.8	(0.6699497720823426, 0.5977202778518028, 0.28103813222931234)	#aa9847	0.66995	0.59772	0.281038	0.135713	0.580509	0.66995	63.0918	-3.47524	44.2121	0.292153	0.316972	0.106513	63.0918	-3.47524	44.2121	92.1421	2.66565	-0.172483	-1.24018	44.3485	-85.5056
640	21.3333	12.8667	(0.6736808229516614, 0.6014998989286434, 0.28463838487273047)	#ab9948	0.673681	0.6015	0.284638	0.135744	0.577488	0.673681	63.4515	-3.50996	44.2011	0.296107	0.321316	0.108716	63.4515	-3.50996	44.2011	92.296	2.68084	-0.174206	-1.23987	44.3403	-85.4597
642	21.4	12.9333	(0.6735057631656808, 0.5998728809113628, 0.2818192144692214)	#ab9847	0.673506	0.599873	0.281819	0.135335	0.581564	0.673506	63.3273	-3.3616	44.4073	0.295093	0.319811	0.107245	63.3273	-3.3616	44.4073	92.3832	2.67559	-0.166843	-1.24566	44.5343	-85.671
644	21.4667	13	(0.6732723268025153, 0.5975866118573138, 0.2853392255486006)	#ab9848	0.673272	0.597587	0.285339	0.13415	0.57619	0.673272	63.1738	-3.00155	43.7919	0.294306	0.317958	0.108471	63.1738	-3.00155	43.7919	91.6927	2.66911	-0.148973	-1.22839	43.8946	-86.079
646	21.5333	13.0667	(0.6724583001966171, 0.5976151916194012, 0.28587131552938616)	#ab9848	0.672458	0.597615	0.285871	0.1344	0.574886	0.672458	63.1578	-3.08502	43.702	0.293908	0.317766	0.10869	63.1578	-3.08502	43.702	91.629	2.66843	-0.153116	-1.22587	43.8107	-85.9621
648	21.6	13.1333	(0.6744149437322812, 0.5984799287674264, 0.2860262170005523)	#ab9848	0.674415	0.59848	0.286026	0.134081	0.57589	0.674415	63.2646	-2.98421	43.8179	0.295374	0.319054	0.10893	63.2646	-2.98421	43.8179	91.7499	2.67295	-0.148113	-1.22912	43.9194	-86.1039
650	21.6667	13.2	(0.6734280676205845, 0.5987543812159758, 0.28181089094575557)	#ab9847	0.673428	0.598754	0.281811	0.134887	0.581528	0.673428	63.2482	-3.21618	44.3173	0.294583	0.318856	0.107084	63.2482	-3.21618	44.3173	92.2343	2.67225	-0.159626	-1.24313	44.4338	-85.8492
652	21.7333	13.2667	(0.6746580605630754, 0.599191191334023, 0.2838505738684726)	#ac9848	0.674658	0.599191	0.283851	0.134483	0.579267	0.674658	63.3133	-3.09916	44.1464	0.295623	0.319643	0.108072	63.3133	-3.09916	44.1464	92.0846	2.67501	-0.153818	-1.23834	44.2551	-85.9843
654	21.8	13.3333	(0.674874234358246, 0.5987816460012463, 0.28017468207987406)	#ac9847	0.674874	0.598782	0.280175	0.134536	0.584849	0.674874	63.2802	-3.09179	44.5656	0.295268	0.319242	0.106413	63.2802	-3.09179	44.5656	92.432	2.6736	-0.153452	-1.2501	44.6727	-86.0314
656	21.8667	13.4	(0.6764702804747625, 0.6000475490021216, 0.2851205057344884)	#ac9948	0.67647	0.600048	0.285121	0.13412	0.578517	0.67647	63.4192	-2.99077	44.1214	0.297103	0.320924	0.1088	63.4192	-2.99077	44.1214	92.0813	2.67948	-0.148438	-1.23764	44.2227	-86.1221
658	21.9333	13.4667	(0.6759613564685313, 0.6003645563387128, 0.2874961932120615)	#ac9949	0.675961	0.600365	0.287496	0.134233	0.574685	0.675961	63.4355	-3.043	43.841	0.297151	0.321121	0.109889	63.4355	-3.043	43.841	91.8587	2.68017	-0.151031	-1.22977	43.9465	-86.0295
660	22	13.5333	(0.6750037595746752, 0.6003609331579095, 0.2877347635804584)	#ac9949	0.675004	0.600361	0.287735	0.134543	0.573729	0.675004	63.413	-3.14378	43.7795	0.296632	0.32085	0.10997	63.413	-3.14378	43.7795	91.8212	2.67922	-0.156032	-1.22805	43.8922	-85.8927
662	22.0667	13.6	(0.6748484943865176, 0.6015152449878751, 0.28577445489664466)	#ac9948	0.674848	0.601515	0.285774	0.135253	0.576535	0.674848	63.4835	-3.35975	44.1039	0.296862	0.321704	0.109252	63.4835	-3.35975	44.1039	92.1873	2.68219	-0.166751	-1.23715	44.2317	-85.6437
664	22.1333	13.6667	(0.6799481003830925, 0.6040777850754326, 0.2890683039526945)	#ad9a49	0.679948	0.604078	0.289068	0.134316	0.574867	0.679948	63.7906	-3.08138	44.0791	0.301088	0.325448	0.111219	63.7906	-3.08138	44.0791	92.2284	2.69517	-0.152935	-1.23645	44.1867	-86.0012
666	22.2	13.7333	(0.6783054565242783, 0.6013873425087943, 0.28584936660784266)	#ac9948	0.678305	0.601387	0.285849	0.134001	0.578583	0.678305	63.5573	-2.95741	44.201	0.298758	0.322601	0.109359	63.5573	-2.95741	44.201	92.2015	2.68531	-0.146782	-1.23987	44.2998	-86.1721
668	22.2667	13.8	(0.6792785253794026, 0.6007087445258841, 0.2863555907148648)	#ad9949	0.679279	0.600709	0.286356	0.13334	0.578442	0.679279	63.5353	-2.7458	44.1188	0.299066	0.322334	0.109515	63.5353	-2.7458	44.1188	92.068	2.68438	-0.13628	-1.23756	44.2042	-86.4387
670	22.3333	13.8667	(0.6802925123961039, 0.6039635359726597, 0.2841052876756595)	#ad9a48	0.680293	0.603964	0.284105	0.134557	0.582378	0.680293	63.7772	-3.12685	44.6821	0.300815	0.325284	0.108999	63.7772	-3.12685	44.6821	92.7558	2.6946	-0.155192	-1.25337	44.7914	-85.997
672	22.4	13.9333	(0.6800631888327692, 0.6027286608290089, 0.2857984881963343)	#ad9948	0.680063	0.602729	0.285798	0.133975	0.579747	0.680063	63.6914	-2.94847	44.3724	0.300309	0.324236	0.10957	63.6914	-2.94847	44.3724	92.4058	2.69098	-0.146338	-1.24468	44.4703	-86.1984
674	22.4667	14	(0.679423718404709, 0.6028450222881581, 0.28330411706651065)	#ad9948	0.679424	0.602845	0.283304	0.134446	0.583023	0.679424	63.6773	-3.08501	44.6614	0.299786	0.324063	0.108467	63.6773	-3.08501	44.6614	92.6842	2.69038	-0.153115	-1.25278	44.7678	-86.0485
676	22.5333	14.0667	(0.6822511283969941, 0.6044826300655466, 0.28846972370798285)	#ad9a49	0.682251	0.604483	0.28847	0.133751	0.57718	0.682251	63.8717	-2.89423	44.2614	0.302513	0.326441	0.111067	63.8717	-2.89423	44.2614	92.3745	2.6986	-0.143647	-1.24156	44.3559	-86.2588
678	22.6	14.1333	(0.6817356994522557, 0.6035662590937982, 0.28748059534875897)	#ad9949	0.681736	0.603566	0.287481	0.133621	0.578311	0.681736	63.7937	-2.84491	44.2914	0.301751	0.325485	0.110482	63.7937	-2.84491	44.2914	92.3542	2.6953	-0.141199	-1.24241	44.3827	-86.3248
680	22.6667	14.2	(0.6825010019703667, 0.6048079189582587, 0.2885448312667915)	#ae9a49	0.682501	0.604808	0.288545	0.133798	0.577224	0.682501	63.9003	-2.90987	44.2865	0.302799	0.326791	0.111154	63.9003	-2.90987	44.2865	92.4125	2.6998	-0.144423	-1.24227	44.382	-86.2408
682	22.7333	14.2667	(0.6814221194488567, 0.6070800729952023, 0.28867257986560646)	#ad9a49	0.681422	0.60708	0.288673	0.135119	0.576367	0.681422	64.0312	-3.33948	44.4145	0.303157	0.328401	0.111502	64.0312	-3.33948	44.4145	92.6882	2.70534	-0.165745	-1.24586	44.5399	-85.7001
684	22.8	14.3333	(0.6827048093878151, 0.6068519385066478, 0.2901275037893013)	#ae9a49	0.682705	0.606852	0.290128	0.134464	0.575032	0.682705	64.0501	-3.13686	44.2633	0.303914	0.328633	0.11216	64.0501	-3.13686	44.2633	92.5147	2.70613	-0.155689	-1.24162	44.3744	-85.9463
686	22.8667	14.4	(0.6812333643192232, 0.6058418404639353, 0.2861421308080183)	#ad9a48	0.681233	0.605842	0.286142	0.134863	0.579965	0.681233	63.9345	-3.24067	44.6161	0.302312	0.327212	0.110191	63.9345	-3.24067	44.6161	92.7954	2.70125	-0.160841	-1.25151	44.7337	-85.8456
688	22.9333	14.4667	(0.6817978251122808, 0.6059500602581137, 0.2885843505168626)	#ad9a49	0.681798	0.60595	0.288584	0.134518	0.57673	0.681798	63.9621	-3.14418	44.3484	0.302885	0.327551	0.111313	63.9621	-3.14418	44.3484	92.5516	2.70242	-0.156052	-1.244	44.4597	-85.9447
690	23	14.5333	(0.6791972066535026, 0.6039587097279606, 0.2850916881574447)	#ad9a48	0.679197	0.603959	0.285092	0.134848	0.580252	0.679197	63.7535	-3.228	44.5259	0.300276	0.324994	0.109406	63.7535	-3.228	44.5259	92.6358	2.6936	-0.160212	-1.24898	44.6428	-85.8535

## Sheet: Mixing Analysis
frame number	seconds	normalised time	contact value	GLCM - contrast value	GLCM - energy value	GLCM - homogeneity value	Colour channel with greatest Variance	cell variance (R)	cell variance (G)	cell variance (B)	cell variance (Gray)	cell variance (L)	cell variance (a*)	cell variance (b*)	cell variance (Delta_E)	Row 1 variance	Row 2 variance	Row 3 variance	Row 4 variance	Row 5 variance	Column 1 variance	Column 2 variance	Column 3 variance	Column 4 variance	Column 5 variance	Row 1 delta_E	Row 2 delta_E	Row 3 delta_E	Row 4 delta_E	Row 5 delta_E	Column 1 delta_E	Column 2 delta_E	Column 3 delta_E	Column 4 delta_E	Column 5 delta_E		cell (0,0) average delta_E value	cell (0,1) average delta_E value	cell (0,2) average delta_E value	cell (0,3) average delta_E value	cell (0,4) average delta_E value	cell (1,0) average delta_E value	cell (1,1) average delta_E value	cell (1,2) average delta_E value	cell (1,3) average delta_E value	cell (1,4) average delta_E value	cell (2,0) average delta_E value	cell (2,1) average delta_E value	cell (2,2) average delta_E value
254	8.46667	0	807	0.117085	0.149847	0.944433	Red	470.662	436.173	661.273	401.03	66.716	105.87	203.646	0	820.829	316.823	234.898	326.412	247.868	246.256	602.586	118.232	245.837	30.4784	0	0	0	0	0	0	0	0	0	0		0	0	0	0	0	0	0	0	0	0	0	0	0
256	8.53333	0.0666667	845	0.117246	0.148852	0.944387		477.932	419.943	791.082	406.467	71.0886	105.498	210.739	22.2208	832.17	319.187	234.473	331.815	251.794	248.659	611.681	124.204	251.214	28.2874	1.99825	1.91978	2.46028	4.82239	8.40641	0.944962	2.82587	4.13044	6.25466	5.45116		0.643098	2.08609	3.35089	2.17448	1.73667	0.496053	0.477306	2.21047	4.81372	1.60134	0.503409	2.97781	3.42764
258	8.6	0.133333	850	0.117547	0.14969	0.94423		480.086	412.329	781.979	403.365	70.5189	103.425	207.612	29.1274	841.478	315.522	234.077	319.135	255.634	246.891	637.849	125.552	252.617	24.3886	2.45413	2.54616	4.30237	6.2723	11.0849	1.59328	3.41568	7.50282	6.251	7.89709		0.455861	1.94534	3.51923	4.32933	2.02091	0.261016	0.480276	2.74364	5.03961	4.20625	2.17586	0.881534	6.07647
260	8.66667	0.2	731	0.117285	0.14879	0.944365		473.316	417.932	760.2	413.376	74.855	87.8824	176.52	45.3265	827.189	313.691	234.327	311.478	250.564	245.803	622.712	127.536	250.762	26.722	2.41547	6.01275	6.72592	9.8577	18.1901	4.5793	10.6839	8.17703	9.22873	10.533		0.934826	1.94765	2.06903	3.81005	3.31579	0.911427	4.25808	4.50507	6.88637	13.5028	2.2227	6.59627	7.58677
262	8.73333	0.266667	573	0.117611	0.148428	0.944137		475.033	426.883	741.158	411.18	74.5595	100.315	192.878	59.141	825.567	314.191	236.72	311.437	242.455	253.878	624.69	135.832	250.427	28.3847	3.41833	7.78718	6.45909	11.5414	22.7848	8.27797	12.3367	12.2691	9.53012	9.57692		1.4416	5.5603	3.85657	2.87055	3.36265	4.22482	8.17221	7.31809	5.23705	13.9837	2.42107	7.1547	10.7108
264	8.8	0.333333	551	0.119477	0.148601	0.943213		480.556	419.501	789.313	408.096	74.0196	111.704	203.88	94.0687	821.29	313.157	232.387	312.978	247.885	253.357	646.512	144.005	260.347	26.4764	2.83795	8.39025	7.67059	13.4538	27.4408	8.8062	16.0317	13.4507	10.6941	10.8107		0.246188	6.51942	2.25586	3.16498	2.0033	5.75373	9.86785	7.91254	4.34313	14.074	3.12986	10.0297	12.1737
266	8.86667	0.4	619	0.117335	0.15065	0.944308		486.489	400.611	788.774	402.616	73.5805	108.787	188.917	153.68	817.277	306.797	226.31	323.214	253.387	263.089	655.559	135.919	275.343	23.9706	3.75483	8.06402	8.65819	18.578	36.2609	12.5836	18.8557	14.1203	13.2627	16.4938		3.727	6.42754	3.35406	1.62482	3.6407	6.30674	11.5838	6.90453	4.85469	10.6704	5.77597	13.0961	9.90349
268	8.93333	0.466667	773	0.11885	0.150189	0.943547		497.009	375.735	859.749	393.358	71.5646	117.575	197.55	239.558	817.73	306.602	224.636	344.433	243.806	277.517	664.102	142.597	288.374	31.4196	3.16878	7.92696	9.07282	22.8655	43.6559	16.2605	17.4299	15.9746	16.7069	20.318		2.24544	6.59766	3.34203	0.615059	3.04371	8.63137	11.4763	6.61587	4.53233	8.3789	9.42699	11.708	9.59737
270	9	0.533333	588	0.11074	0.153911	0.947479		501.802	358.127	938.47	383.841	69.0978	138.901	214.562	322.766	832.549	303.288	226.198	352.914	241.633	281.207	668.114	148.239	293.827	36.548	3.42778	7.85449	11.1361	27.7389	48.8567	17.5733	19.9969	16.133	21.3896	23.9211		1.01268	8.0181	4.2622	0.258463	3.58745	9.23346	10.9615	7.36917	5.70357	6.00476	12.8306	12.2787	10.9163
272	9.06667	0.6	573	0.109877	0.15555	0.947928		483.05	380.788	1040.73	370.412	67.7048	188.828	291.139	590.443	839.913	303.109	233.139	340.633	328.198	269.663	677.854	145.764	263.228	173.649	3.96569	9.00322	13.893	34.0746	63.5501	20.1655	21.8171	18.9391	27.3422	36.2228		0.938292	2.88967	3.73665	7.21401	5.04983	12.0499	11.1712	5.85101	6.15918	9.78477	15.106	11.13	9.6798
274	9.13333	0.666667	729	0.110424	0.157723	0.947605		462.322	388.773	1111.66	353.572	64.5627	223.599	352.403	722.585	839.051	312.63	241.49	311.618	320.497	230.312	671.675	143.063	184.614	238.259	4.39204	10.0532	15.6824	38.5166	71.2074	22.3789	24.7321	20.7294	34.2076	37.8036		1.13599	2.94835	4.7053	8.44965	4.72093	13.5108	10.5228	6.22763	10.4791	9.52588	15.0568	10.8007	10.6841
276	9.2	0.733333	667	0.112039	0.155607	0.946802		420.068	409.322	1137.65	335.451	63.1795	247.853	405.22	845.026	832.415	309.151	246.578	265.172	237.344	212.303	656.927	74.3242	112.25	249.242	4.35027	9.83042	20.0544	45.9431	77.0902	25.5242	26.3073	26.2616	38.0904	41.0848		0.49478	4.55063	3.43598	8.01439	5.25557	13.9334	9.79925	7.53854	9.26248	8.61843	17.6649	14.4882	12.9764
278	9.26667	0.8	572	0.111946	0.146331	0.946861		420.674	493.401	1111.06	362.21	71.3173	268.419	457.696	942.985	833.116	306.096	237.172	336.634	293.297	196.465	483.792	33.407	103.41	441.039	6.86422	10.1116	21.607	52.9864	82.3231	28.471	32.2501	29.8696	39.9377	43.3639		2.63736	7.17853	7.46877	11.5338	5.50271	14.2171	11.0993	7.08526	9.79693	8.35948	17.9791	17.4683	14.348
280	9.33333	0.866667	607	0.111416	0.139339	0.947023		492.482	622.55	1115.75	437.81	87.2308	283.824	525.085	1060.57	830.92	308.362	240.399	475.852	550.891	188.46	363.042	37.4108	136.784	839.174	5.85559	10.0702	23.0479	58.5316	86.8128	32.9483	33.9875	32.3962	40.6667	44.3193		1.6765	5.29719	5.56719	9.72289	7.01416	16.6383	9.95119	7.03247	5.83962	10.8893	19.2666	16.9294	18.5735
282	9.4	0.933333	848	0.111359	0.137592	0.946986		533.974	691.888	1111.73	476.237	94.3585	302.141	560.506	1123.97	832.135	308.032	235.081	462.912	752.655	232.04	344.904	34.1203	147.407	965.105	5.48073	9.28263	25.1699	61.1654	88.6281	35.4103	34.8188	34.0365	40.2307	45.2305		2.39359	5.95557	5.77967	8.10666	5.16816	16.0848	9.83016	7.48459	4.59745	8.4161	22.0407	17.7712	23.4841
284	9.46667	1	1489	0.107689	0.138851	0.948588		658.285	830.387	1165.39	574.155	111.584	332.05	619.234	1254.26	824.951	306.239	221.695	453.921	1435.83	377.617	329.169	91.3381	156.904	1257.8	4.79096	8.27066	28.8161	67.0723	90.8823	39.7569	37.9269	33.7175	40.4289	48.002		2.46537	6.21218	4.65783	7.03785	3.58155	13.0714	9.30279	8.31115	5.44644	5.22153	27.9792	23.4479	29.6284
286	9.53333	1.06667	1593	0.107055	0.140045	0.948359		865.168	981.815	1142.03	707.23	134.518	324.409	652.522	1335.08	817.947	305.154	210.114	998.759	2048.01	713.872	429.934	75.5234	120.333	1632.14	4.76745	8.64576	30.8715	71.5123	92.4494	45.1644	37.9764	33.3901	41.7168	49.9987		0.861116	7.01175	6.20297	6.95446	2.80697	12.8258	9.6589	8.21901	4.90255	7.62251	35.6197	28.1075	23.5529
288	9.6	1.13333	1673	0.10482	0.137182	0.948892		952.097	1081.69	1148.14	778.777	148.266	321.246	684.125	1433.55	824.222	304.531	230.619	1532.18	1927.27	766.466	396.105	48.8137	71.0217	2348.5	5.35332	8.60059	36.0885	75.7746	94.0754	48.7116	39.336	33.0141	44.5585	54.272		0.564287	7.22845	7.05885	8.06579	3.8492	11.3218	10.4631	5.90126	7.34907	7.96775	49.5421	30.7355	17.8562
290	9.66667	1.2	1802	0.107177	0.126434	0.947941		898.087	1089.35	1148.09	759.185	147.217	319.523	711.5	1532.46	827.866	305.62	257.197	988.98	1736.6	574.66	334.752	29.3218	80.5522	2639.78	5.84856	9.22319	41.6152	79.8716	96.4154	50.5224	41.7471	33.9517	46.554	60.1988		0.99939	6.90276	4.68189	10.2043	6.45445	13.123	9.49381	4.51731	8.84467	10.1372	59.3101	32.8702	18.1581
292	9.73333	1.26667	1974	0.110005	0.120018	0.946433		917.192	1109.35	1099.63	767.723	149.015	304.287	728.076	1567.87	827.526	307.883	237.037	636.086	1524.82	790.586	327.02	62.0231	145.305	2461.07	5.93481	10.7856	45.3136	81.7185	98.6982	50.4349	43.7581	36.2505	48.6491	63.358		0.363037	7.48014	6.09695	9.51624	6.21768	16.8844	8.15377	4.79641	8.76055	15.3327	55.9298	35.1898	22.7356
294	9.8	1.33333	1909	0.110539	0.120581	0.946266		1050.93	1191.55	1107.47	842.775	160.464	305.978	762.806	1602.91	825.703	306.401	224.231	593.229	1907.72	1322.17	303.109	86.2505	305.077	2552.31	6.04838	10.737	47.6388	82.8991	100.177	51.2332	43.3094	38.5089	50.6417	63.8066		1.1548	8.12542	6.41333	9.22478	5.32355	16.856	7.87514	4.43033	9.80764	14.7158	54.1898	34.5109	29.6275
296	9.86667	1.4	2278	0.106922	0.11774	0.948267		1472.56	1457.9	1064.45	1071.38	199.133	293.733	870.373	1742.19	810.649	303.578	206.924	175.762	3075.47	1754.99	370.473	131.94	341.321	4813.35	6.10232	14.3655	52.3921	89.0095	104.766	52.2083	45.981	43.4464	55.5887	69.4113		1.00066	8.25323	7.64643	9.20689	4.40438	18.3875	11.8039	10.5492	11.2847	19.8024	51.9456	33.2201	39.6277
298	9.93333	1.46667	2543	0.106858	0.109995	0.948229		1908.02	1683.3	1011.61	1290.52	236.196	267.529	930.189	1822.01	806.888	300.774	143.231	180.251	3741.25	2576.94	427.424	262.126	714.518	6183.15	7.84311	17.9816	58.218	93.8223	108.273	54.0753	49.8283	46.3321	60.3068	75.5959		0.819168	9.26994	8.6746	11.5997	8.85216	20.4049	16.5554	12.1189	16.526	24.3025	53.3351	40.5248	43.4716
300	10	1.53333	2905	0.10669	0.102707	0.948074		2287.07	1884.21	980.598	1494.2	268.831	248.481	976.27	1898.05	814.633	314.52	161.435	183.098	3335.59	3004.47	705.289	505.219	1338.7	6966.63	8.03059	20.3002	61.9031	95.9494	111.869	55.4011	52.8935	49.3509	61.1111	79.2959		1.274	9.26066	9.12854	12.5559	7.93382	20.1338	17.0768	15.0627	17.3922	31.8357	55.5367	45.5195	48.8627
302	10.0667	1.6	2669	0.105884	0.0946317	0.948349		2629.14	2018.71	907.783	1659.18	293.274	226.031	969.317	1890.5	815.469	312.437	269.754	231.749	3362.33	3521.37	894.966	582.282	1743.46	7603.76	8.85459	23.2572	64.7061	97.7904	114.011	59.2816	54.8959	50.7483	62.5746	81.1186		2.75324	9.95491	8.84629	13.0036	9.71489	21.9362	18.2976	15.0831	20.119	40.8503	62.8672	50.2328	51.658
304	10.1333	1.66667	3221	0.0995066	0.0919317	0.950819		2946.7	2171.98	875.386	1829.36	319.666	208.966	976.339	1915.81	808.648	310.566	220.493	784.105	3041.43	4225.44	1198.63	791.408	1736.51	7817.95	8.84753	26.4102	66.5858	100.979	114.822	62.3869	56.7524	50.9047	64.3678	83.2326		2.22769	10.6187	8.93735	12.2395	10.2144	25.6893	17.1529	14.7643	24.5603	49.8843	67.772	53.8308	49.2649
306	10.2	1.73333	3551	0.101014	0.0909937	0.950046		3044.02	2192.15	863.317	1871.46	326.246	193.852	959.052	1895.02	817.493	314.228	269.563	1163.39	2777.25	4432.46	1291.24	877.766	1768.57	7676.87	10.3872	28.4892	69.2328	102.394	115.465	63.9769	59.0611	51.9062	64.9736	86.0499		3.78609	11.0906	8.48469	13.3495	15.2254	26.8465	18.6706	15.2978	27.0391	54.592	70.4498	58.4949	51.8568
308	10.2667	1.8	3146	0.0989014	0.0851867	0.951102		3461.68	2363.54	816.585	2077.73	357.573	166.816	955.39	1922.22	822.775	320.434	449.384	1283.01	2376.11	4525.71	2185.58	1031.06	2917.76	7616.22	13.0536	32.3149	72.8712	105.113	118.243	66.768	62.3846	54.1189	66.967	91.357		4.26728	12.5623	12.0292	14.0023	22.407	26.3725	20.0904	18.7913	27.87	68.4502	80.0311	62.703	52.9921
310	10.3333	1.86667	3505	0.0964844	0.0825554	0.952281		3509.03	2422.37	831.857	2115.78	363.828	168.702	987.212	1952.05	819.405	301.515	502.825	790.335	1993.87	4547.89	2169.88	1367.23	2919.52	7905.93	12.4245	34.7587	75.3576	107.721	119.121	67.207	63.6765	55.8628	70.6373	91.9997		3.98965	11.5475	11.2497	13.8626	21.4732	25.957	21.1147	18.7338	33.8462	74.1417	81.2101	66.9039	56.7793
312	10.4	1.93333	3775	0.100631	0.0765591	0.950144		3734.06	2519.92	839.051	2219.35	380.488	158.733	1030.47	2009.94	818.178	309.144	473.264	338.656	1778.87	4580.88	2521.6	1497.3	3979.51	8337.75	12.3701	34.9532	77.2209	109.221	120.227	66.0015	63.7228	58.3959	71.7679	94.1044		2.38594	9.95573	10.2378	13.9569	25.3142	22.3784	20.1114	23.4396	32.6961	76.1404	81.0493	67.3657	63.38
314	10.4667	2	3898	0.0998646	0.07592	0.950542		3876.45	2531.54	785.499	2256.37	386.812	138.931	1019.16	1999.64	838.009	286.041	171.112	194.337	1481.23	4563.16	2804.79	2033	4196.34	8559.6	15.908	35.5704	79.9833	110.709	121.131	65.8933	65.2537	60.5476	73.2352	98.3722		3.83034	11.2499	14.4257	16.1694	33.8649	20.4675	20.094	26.7454	30.0675	80.4776	81.1696	71.3477	62.1734
316	10.5333	2.06667	3928	0.0982819	0.0763735	0.951336		4087.4	2624.71	774.855	2365.94	404.059	122.659	1026.45	2044.66	833.285	314.802	70.8472	252.402	1075.92	4677.32	3140.81	2547.19	4354.31	8915.61	17.5559	35.3177	81.5447	111.986	121.712	66.3807	64.7512	60.318	74.7286	101.937		3.66975	11.3815	13.7049	19.0423	39.9811	20.6366	20.7493	23.175	30.7804	81.2471	82.6336	67.4922	60.7113
318	10.6	2.13333	3963	0.095779	0.0773787	0.952694		4338.37	2741.96	733.494	2494.19	424.378	111.502	1033.56	2073.85	836.862	294.099	185.158	297.448	1150.68	4870.38	3721.79	2507.46	4686.78	9350.25	19.2265	34.3931	82.541	112.577	122.63	66.7649	64.8367	60.1438	75.8231	103.799		5.42086	10.5159	15.4227	20.5017	44.2715	20.9953	20.3739	21.0402	30.148	79.4084	82.0956	65.9249	61.1361
320	10.6667	2.2	3942	0.0958255	0.0791664	0.952562		4271.3	2619.07	621.371	2407.75	410.891	85.2385	980.311	1953.36	813.338	245.457	242.618	164.051	711.118	4782.2	3623.13	3169.34	4715.06	8950.91	22.2528	36.6767	85.7799	112.023	122.912	69.766	64.4448	63.8056	77.5373	104.091		7.72228	11.9548	20.5576	21.7019	49.3272	33.7165	18.7938	23.8635	31.8347	75.1752	83.5983	65.1539	66.0337
322	10.7333	2.26667	3975	0.096599	0.0793453	0.952068		4407.13	2627.68	576.635	2447.85	414.457	81.1733	957.567	1879.53	830.508	197.6	122.461	35.7476	597.894	4832.35	3436.08	3428.29	5876.05	8615.82	24.4933	38.7178	87.4157	113.699	123.511	70.4774	68.0207	67.1616	78.3515	103.826		7.90217	15.8711	26.8782	24.4252	47.3899	38.7018	23.4262	25.8675	28.8782	76.7153	81.8756	73.1822	71.6361
324	10.8	2.33333	3827	0.0929609	0.0799442	0.953843		4649.55	2698.68	551.297	2545.95	428.574	74.654	972.443	1855.51	838.649	246.707	112.535	113.072	534.475	5005.33	3516.42	3595.3	6153.95	9378.37	24.8212	38.9524	89.0342	114.324	123.907	71.4128	69.6527	68.3841	79.0301	102.558		9.13922	17.6861	27.9273	22.7999	46.5536	39.1617	26.4553	27.4445	31.1833	70.5171	83.7115	76.3287	73.9993
326	10.8667	2.4	4076	0.0828631	0.084431	0.958912		4583.23	2602.11	469.414	2481.27	425.624	69.4232	912.537	1713.33	761.646	286.552	29.8074	204.474	483.449	4936.67	3550.67	3292.87	5719.04	9621.59	27.2536	39.7688	89.7366	113.038	121.574	74.0729	69.3843	69.0546	77.6486	101.21		15.0088	19.3571	32.9055	22.5922	46.4044	41.6398	26.703	32.4632	30.5694	67.4689	90.8408	76.1942	71.6775
328	10.9333	2.46667	3828	0.0833214	0.0854207	0.958649		4778.11	2696.91	462.501	2593.64	441.553	63.8596	909.982	1716.94	736.82	255.714	257.355	232.45	427.986	4923.62	4175.8	3637.45	5555.13	9664.82	26.7515	41.0247	90.5772	113.821	122.063	76.3288	70.559	68.6718	77.8377	100.84		18.3681	19.0707	29.5693	22.8872	43.862	44.4807	27.4048	30.8763	35.965	66.3966	95.7491	77.0759	72.8666
330	11	2.53333	3602	0.0842488	0.0866309	0.958195		4705.21	2650.66	446.109	2549.09	434.71	61.4406	905.413	1694.02	739.227	265.874	404.291	150.016	326.206	4835.25	4084.79	3893.31	5506.98	9087.1	26.9364	39.6642	89.8608	112.615	121.708	76.5934	69.8789	68.4089	76.9968	98.9074		20.626	18.7361	29.6787	23.5427	42.0987	44.1171	25.3433	28.9939	36.8607	63.006	95.9859	77.1722	72.292
332	11.0667	2.6	3544	0.0863615	0.0949159	0.957237		4686.31	2466.05	414.762	2452.02	409.55	60.3888	812.504	1578.59	711.086	212.461	315.373	87.5629	258.841	4757.22	4548.15	3718.97	6096.48	8280.37	30.0706	45.0348	89.0702	112.749	121.656	78.3994	70.6747	69.3282	78.616	101.562		24.5915	19.916	32.9254	29.9434	42.9767	50.1143	28.0699	35.8866	33.1463	77.9567	96.4012	74.9435	67.8006
334	11.1333	2.66667	3743	0.0846964	0.095695	0.958334		4382.71	2173.74	367.92	2216.96	375.752	55.8462	729.793	1427.87	613.233	140.168	369.449	86.6975	231.008	4501.69	4171.44	3552.19	5662.71	7887.95	31.6296	45.4418	85.606	109.089	117.832	78.6506	67.9097	66.0012	77.0666	99.9704		30.6821	21.0017	33.3799	29.1013	43.9831	54.3805	31.403	27.6052	34.8133	79.0068	94.3359	67.093	65.7205
336	11.2	2.73333	3888	0.0872997	0.0884201	0.957065		4407.58	2167.66	355.978	2219.64	374.188	59.9482	715.54	1382.62	651.089	207.486	215.103	135.764	196.68	4353.71	4001.8	3534.12	5697.3	8363.6	31.6764	47.5434	86.0907	108.867	118.166	79.7825	68.853	67.6836	77.0441	98.9796		32.3831	24.5908	32.4656	27.5581	41.3845	60.6574	30.8279	34.1998	36.2687	75.7629	92.5624	68.5424	67.6417
338	11.2667	2.8	3771	0.0876327	0.0881958	0.956806		4420.19	2178.56	330.143	2228.08	375.851	63.5252	705.059	1343.43	617.667	330.279	176.693	163.652	231.095	4241.08	3879.41	3438.21	5614.99	8865.87	31.8521	49.706	88.0589	108.797	118.188	81.2039	70.3588	68.9824	77.5623	98.4949		35.378	25.2645	33.5275	25.961	39.1295	65.5942	34.3839	35.8501	39.986	72.7157	92.0098	72.1024	71.1646
340	11.3333	2.86667	3672	0.0860464	0.0912584	0.957515		4411.12	2167.57	335.156	2221.98	372.855	66.6316	692.412	1332.33	632.876	372.913	161.9	117.78	202.545	4064.34	3845.66	3606.7	5545.83	8953.74	31.253	52.3133	88.3228	109.275	118.01	82.2018	70.6683	70.0687	77.2837	98.9516		38.5254	24.0162	33.867	22.6595	37.1967	67.2535	36.9786	39.3919	40.9902	76.9525	92.8662	72.4034	70.9158
342	11.4	2.93333	4075	0.0853052	0.0908809	0.957885		4398.75	2147.66	336.355	2210.77	370.482	65.1673	669.647	1322.13	615.694	381.49	91.0571	115.664	216.234	3921.18	3843.92	3689.29	5528.65	8922.61	31.2841	54.3587	89.4097	109.352	118.069	82.9126	72.5769	68.2849	78.2783	100.421		39.3863	25.3777	28.9119	22.9662	39.7785	69.6694	40.1327	37.5941	44.2499	80.1475	93.5049	76.0517	70.3247
344	11.4667	3	5184	0.0785589	0.0964264	0.961329		4061.73	1854.67	317.01	1968.63	329.312	61.3354	592.48	1224.52	577.832	244.16	286.239	139.721	244.006	3700.64	3255.66	3638.23	5135.76	8060.61	32.9804	57.2295	89.0297	106.386	115.824	82.2967	71.5583	67.2216	77.1675	103.206		42.5316	24.2549	27.3399	25.0401	45.7356	67.8654	41.611	37.9854	46.5488	92.1369	93.8638	77.4351	69.5225
346	11.5333	3.06667	4281	0.0838872	0.0989026	0.958849		4058.9	1798.34	322.262	1945.47	321.376	58.2504	562.513	1191.62	563.676	132.423	319.551	117.139	200.418	3839.94	3753.92	3699.47	4990.03	7542.84	34.6668	59.9126	89.7712	106.833	115.877	83.4156	70.4183	68.7747	79.0553	105.397		45.107	21.083	28.0378	27.8798	51.2265	67.7518	41.048	40.8718	50.5959	99.2954	96.0808	74.3268	73.1823
348	11.6	3.13333	4276	0.0806967	0.102646	0.960421		4011.31	1712.92	323.043	1881.61	308.593	56.7681	547.16	1161.47	583.546	61.3627	248.218	191.308	189.826	3950.7	3984.42	3392.03	4615.27	7607.61	36.139	61.1405	91.3085	106.799	115.859	83.4554	71.9196	68.3053	80.9495	106.617		44.5806	21.7403	29.6033	29.3856	55.3855	67.0969	41.4312	40.4298	56.308	100.437	97.6556	78.8222	71.8117
350	11.6667	3.2	3799	0.0767148	0.109063	0.962642		3904.49	1611	294.274	1797.04	296.592	58.1006	516.175	1104.14	517.545	55.7296	412.067	252.057	166.768	4148.25	3717.17	2987.91	4472.47	7630.11	36.9539	62.1289	91.4007	105.346	113.503	82.1771	71.4559	68.0129	80.2445	107.442		44.0303	23.2717	29.2719	29.5074	58.6881	65.7258	41.9591	44.3832	56.1385	102.438	97.4515	78.7424	70.0503
352	11.7333	3.26667	5065	0.0739326	0.116204	0.963829		3919.73	1556.24	283.36	1768.77	288.396	58.0477	493.579	1078.01	528.518	84.0538	722.843	120.583	134.145	4392.39	3291.31	3169.12	4808.53	7391.02	39.3641	65.1187	93.0098	106.298	114.003	82.8732	72.8945	70.3278	81.1578	110.54		46.5875	24.878	31.1061	30.6388	63.61	64.8414	46.7911	47.6606	56.8169	109.484	98.6961	79.1125	72.7336
354	11.8	3.33333	5345	0.0761276	0.115437	0.962613		3920.99	1542.13	278.116	1759.71	286.337	57.1097	484.494	1071.81	518.893	136.625	610.902	67.4863	144.051	4404.08	3215.9	3388.06	4935.9	7160.51	40.1872	65.3487	93.7289	106.19	114.204	82.4819	73.7087	70.843	80.9946	111.631		46.6474	25.3062	30.7133	30.3362	67.9332	63.3237	49.3175	46.8238	56.1557	111.123	98.4623	80.7511	74.3687
356	11.8667	3.4	4282	0.0725647	0.136442	0.964375		3816.28	1360.81	269.599	1631.64	257.209	64.1105	421.1	980.991	431.318	160.08	46.641	20.064	91.0037	4309.14	3596.98	3511.94	5135.63	6156.98	46.3815	68.611	95.5191	107.738	115.247	84.117	76.5272	73.7971	84.1824	114.873		49.9215	27.6167	35.1156	35.5303	83.7235	67.645	51.5703	49.791	59.6403	114.409	98.5267	85.7881	77.8873
358	11.9333	3.46667	5112	0.0720204	0.134225	0.964356		3698.13	1255.4	247.538	1535.42	242.053	66.6872	403.838	957.685	348.103	89.3581	175.878	15.958	71.7518	4090.17	3536.4	3856.57	5081.12	5536.46	46.6997	68.8371	93.9912	106.968	114.103	84.403	76.3116	71.9806	83.8682	114.035		51.9191	28.7584	32.6067	33.4034	86.8108	69.9326	52.4459	46.9728	60.4995	114.335	97.6659	83.7798	75.591
360	12	3.53333	5755	0.071426	0.138618	0.964678		3617.28	1193.42	249.782	1482.75	231.924	73.3789	376.6	928.724	361.272	178.813	127.989	26.1359	70.4143	4070.6	3561.71	3454.57	5140.93	5260.11	49.4086	70.2296	95.3289	106.78	114.564	85.4273	76.5241	74.262	83.9226	116.176		51.7843	28.4751	37.8597	35.4001	93.5241	73.335	52.6454	49.8297	59.8927	115.445	98.6435	86.0183	77.9009
362	12.0667	3.6	5845	0.0712935	0.138448	0.964804		3482.75	1158.47	252.784	1436.11	223.887	71.4204	364.809	932.014	299.772	127.538	176.737	33.7164	72.8238	4146.12	3481.32	3367.6	4583.67	5039.16	49.8466	70.5836	95.4065	106.746	114.363	84.8265	77.0858	73.836	83.9819	117.215		47.9425	29.9063	37.6943	36.9055	96.7846	73.8114	53.4334	49.063	61.2053	115.405	99.2662	86.6719	77.0373
364	12.1333	3.66667	5361	0.0724072	0.140104	0.964287		3363.83	1090.07	254.528	1366.87	211.114	70.7428	356.669	917.217	259.016	146.507	103.031	31.1868	72.0745	4100.84	3286.01	3063.12	4679.27	4892.22	50.7167	71.3407	94.7175	106.983	114.628	84.8588	76.5633	74.2021	85.277	117.484		45.9105	30.5229	37.9013	40.2201	99.0286	75.5848	53.0962	51.5932	61.4676	114.962	99.2284	83.0772	76.3622
366	12.2	3.73333	5598	0.0742226	0.133385	0.963532		3287.58	1053.67	253.275	1327.51	204.514	72.8131	343.965	891.202	210.101	71.6591	95.9827	30.5138	56.3709	4077.13	3274.65	3135.6	4430.85	4700.27	51.7204	71.6505	95.2897	106.909	114.441	84.9276	77.3658	74.41	85.9243	117.383		45.7014	32.2929	38.4777	41.9968	100.133	75.836	53.7422	51.3499	62.9889	114.336	99.6129	83.7366	76.7161
368	12.2667	3.8	7334	0.0760918	0.148646	0.963256		2790.99	841.067	230.319	1091.26	167.393	70.5131	285.168	810.696	191.733	104.012	114.559	38.2145	71.2402	3347.48	2684.86	2515.86	4021.5	3975.7	55.2219	72.2283	93.9166	105.888	112.761	85.3664	76.7855	75.072	85.4358	117.356		49.2166	34.163	43.8961	45.507	103.327	80.4015	54.4027	51.4008	61.7588	113.178	98.5751	82.0032	76.3117
370	12.3333	3.86667	7336	0.0797334	0.142574	0.961837		2678.18	763.04	232.466	1022.01	153.81	73.0296	252.042	771.5	225.28	291.201	120.027	39.6403	66.4918	2927.54	2513.79	2467.67	4435.47	3499.63	58.0277	74.0788	93.9853	106.498	113.072	87.3751	78.2038	76.1946	85.7993	118.088		54.0795	37.4467	46.3134	46.3529	105.946	84.8939	57.1365	53.3552	59.6627	115.346	99.0848	81.0044	75.9373
372	12.4	3.93333	6501	0.0852693	0.13909	0.959618		2576.48	741.816	235.749	991.121	148.723	69.7878	237.743	754.725	369.262	370.969	194.801	39.521	63.0661	2522.71	2501.21	2154.98	4454.39	3451.81	59.1364	74.9203	94.7076	106.426	113.679	88.8216	78.4362	77.7278	85.6794	118.204		58.4276	36.124	48.718	45.8042	106.608	87.3932	58.1859	55.2712	60.0732	113.678	99.48	80.242	78.1325
374	12.4667	4	7998	0.0809545	0.140507	0.961855		2549.37	718.241	234.985	973.249	145.954	72.1963	224.472	741.119	359.122	392.672	110.426	49.75	61.2338	2338.27	2228.22	2630.25	4139.14	3634.97	59.2102	74.3379	94.5149	105.608	112.712	88.1566	79.7322	75.6117	85.1131	117.769		58.2114	40.517	44.3633	45.2881	107.671	87.068	58.7724	52.4575	61.1184	112.273	98.1799	82.6818	76.1374
376	12.5333	4.06667	7071	0.0853589	0.140147	0.961498		2495.93	687.679	229.88	938.395	139.689	71.4247	225.864	725.7	232.836	324.618	76.2688	47.9666	61.2073	2242.05	2482.96	2471.71	3706.24	3863.1	59.4842	74.6708	94.196	106.089	112.668	88.1274	78.7674	76.7382	86.0661	117.408		58.5565	38.2824	46.7306	47.6381	106.213	87.131	57.6878	53.5266	63.0142	111.994	97.4197	81.0716	77.395
378	12.6	4.13333	7591	0.0860965	0.147665	0.960464		2420.51	654.76	217.608	899.649	133.866	71.0605	221.619	724.724	136.243	243.384	73.0214	43.3899	66.0068	2271.88	2459.65	2477.51	3339.13	3884.49	59.7318	75.0264	94.5306	105.823	112.421	88.1289	77.9843	76.4724	87.0994	117.849		58.3	37.9983	46.546	49.0162	106.798	87.8456	57.2614	52.7171	64.3737	112.934	97.5083	81.0142	77.7592
380	12.6667	4.2	7521	0.0850473	0.150094	0.961713		1911.36	489.832	193.613	678.074	100.211	61.6119	196.728	674.549	190.558	140.226	211.94	39.0306	66.5768	2122.07	2245.94	1868.82	2193.9	2895.13	63.2567	77.5336	95.0303	105.957	112.95	88.6895	79.0181	78.6468	89.0928	119.281		59.9854	38.4495	53.4477	55.2646	109.137	89.1426	59.0135	55.145	68.2826	116.084	96.2505	81.8946	77.1035
382	12.7333	4.26667	8886	0.0777067	0.172927	0.966183		1641.36	389.789	175.549	556.286	82.7722	56.9014	177.596	642.514	212.665	128.125	329.503	45.2174	80.5987	1844.17	1738.67	1524.14	1975.67	2516.19	63.5421	76.5053	92.9432	103.855	111.441	87.685	77.6554	77.3935	87.5176	118.035		60.2815	40.7384	52.9567	55.6139	108.12	87.87	58.591	54.7809	65.696	115.589	94.6528	78.0061	75.7463
384	12.8	4.33333	8666	0.0810583	0.187925	0.96489		1408.11	330.705	169.295	475.105	70.46	52.2275	147.42	594.447	257.117	86.6568	300.657	48.531	79.1856	1500.03	1326.99	1232.33	1876.1	2254.48	66.2019	78.959	94.4395	104.281	111.652	89.1049	79.5423	79.3396	88.612	118.935		64.2116	44.359	57.4429	55.5553	109.441	89.6209	62.8675	57.0254	67.8822	117.399	95.9749	79.1573	78.242
386	12.8667	4.4	10124	0.0785482	0.194439	0.966079		1323.03	317.646	177.943	457.502	67.5671	49.2315	130.015	577.863	250.198	127.404	231.572	57.4145	81.2663	1180.95	1047.77	1315.47	1856.91	2367.44	66.1835	79.1941	94.4461	104.084	110.838	89.507	80.3301	78.4473	88.0085	118.453		65.5548	47.8123	54.6091	54.508	108.433	91.3053	63.0629	57.2255	67.4387	116.938	95.9144	80.1352	77.6246
388	12.9333	4.46667	10779	0.0801775	0.201099	0.9649		1259.64	320.095	194.27	451.894	66.8898	47.2293	118.586	552.636	506.652	164.158	196.487	58.6742	82.0282	891.289	904.115	920.905	2068.38	2437.49	67.0063	80.9578	94.7284	104.502	110.977	90.4939	81.5239	80.0885	87.539	118.526		68.8667	48.2391	58.1647	51.5062	108.255	92.1892	65.5389	60.5822	69.2926	117.186	96.5031	81.4174	78.7124
390	13	4.53333	7247	0.0842596	0.194994	0.963421		1148.11	303.109	193.847	422.571	63.3766	43.4277	106.966	535.462	443.649	171.258	191.576	72.4525	86.4763	656.925	840.445	994.675	1804.17	2201.26	66.2099	79.418	92.911	102.406	109.087	89.3976	80.4606	78.2189	85.3501	116.604		69.1726	47.5693	56.1738	51.3009	106.833	90.4014	65.265	58.3239	67.4158	115.684	95.7598	79.8892	76.5104
392	13.0667	4.6	8017	0.0783155	0.214075	0.964449		1005.45	279.136	191.269	380.574	57.2058	38.5345	94.187	522.167	564.472	139.378	81.4626	59.2741	85.3517	241.873	958.719	1043.95	1584.45	1845.29	67.2932	81.3208	93.3812	102.629	109.159	91.5913	81.0371	77.9663	86.5312	116.657		76.6987	45.7645	54.7584	52.3218	106.922	92.8307	65.8847	59.0957	71.0475	117.745	96.8551	82.474	77.0061
394	13.1333	4.66667	8526	0.0761276	0.225572	0.96633		924.413	254.594	189.199	348.249	52.1507	34.8643	90.5791	520.544	522.051	135.663	78.6092	68.1011	84.0133	224.77	942.779	1107.8	1464.43	1476.5	67.6714	81.3971	92.8421	102.73	108.935	91.1837	81.337	77.6352	86.559	116.86		76.2151	47.1524	54.0232	52.8007	108.166	92.2897	65.9376	58.4325	71.4729	118.853	96.3244	82.2984	76.308
396	13.2	4.73333	8679	0.0841521	0.232137	0.964493		833.852	230.811	182.93	310.778	46.8581	32.1965	90.105	525.599	501.844	206.851	41.677	70.7907	83.4424	214.077	903.632	998.305	1405.61	1147.07	68.0617	81.7595	93.1347	102.265	108.912	91.2817	81.0024	77.6367	86.647	117.565		77.1316	46.1403	53.99	53.0874	109.959	91.635	66.1377	58.9953	71.367	120.662	96.4709	82.2632	76.2989
398	13.2667	4.8	8654	0.0854341	0.237289	0.964377		732.905	192.329	167.129	262.379	39.4188	28.8341	87.1011	529.776	416.862	312.277	30.0914	49.2053	84.9357	177.092	794.92	1082.36	1180.08	867.64	68.7459	81.277	92.9983	101.827	108.68	90.9008	80.48	76.9574	87.1043	118.086		77.3608	47.3088	52.7095	55.0502	111.3	90.9406	64.6556	57.8126	71.0999	121.876	95.7402	81.4584	75.7935
400	13.3333	4.86667	8493	0.0841235	0.244062	0.964796		644.146	163.217	156.988	220.193	33.3752	25.7491	88.7944	528.915	346.509	355.153	69.1558	46.3903	87.0568	156.003	734.185	1063.62	978.183	583.466	69.2649	82.5453	92.901	101.716	108.977	90.7526	79.9497	77.4039	88.369	118.929		76.6734	46.4567	53.0096	56.9089	113.276	91.2529	65.3032	58.7383	74.525	122.907	95.2865	80.3136	75.9281
402	13.4	4.93333	9234	0.0792357	0.24721	0.965981		617.115	148.118	149.293	204.655	30.9141	25.2633	85.9917	523.952	300.039	431.57	86.5243	36.4842	83.839	180.913	738.976	988.289	890.388	453.098	69.6605	82.5008	93.0881	101.787	108.596	90.4334	80.2739	77.1003	88.6399	119.185		75.7251	47.7535	52.8432	57.9277	114.053	90.9336	65.2218	58.9997	74.4329	122.916	95.3629	80.4361	76.0572
404	13.4667	5	10076	0.0751679	0.283554	0.96735		487.794	115.62	147.099	157.211	23.7945	21.3842	76.3689	491.545	322.2	360.921	110.416	53.9652	89.6893	190.782	492.06	655.804	795.47	209.81	71.671	83.7756	93.4649	102.088	108.452	90.9073	80.8119	78.8129	89.1139	119.805		76.4676	49.398	57.3276	59.792	115.37	91.6814	68.4967	60.9414	74.2275	123.531	95.8461	80.5539	76.7386
406	13.5333	5.06667	10775	0.0849507	0.287173	0.965936		418.55	101.559	141.609	134.431	20.3495	19.4114	69.2248	478.679	291.763	295.702	106.102	60.9834	86.6326	159.871	456.942	699.337	530.433	121.668	72.817	84.9813	93.327	102.256	108.854	91.3247	82.1025	79.2053	89.4093	120.193		77.3589	51.5033	57.8868	60.7033	116.633	93.0493	70.5789	61.7792	75.2725	124.227	95.9309	80.6903	76.787
408	13.6	5.13333	10151	0.0816277	0.297815	0.965003		351.164	112.375	147.519	131.861	20.5619	12.4941	67.2828	484.771	273.604	216.512	99.6279	59.3624	80.8351	119.067	421.619	515.754	475.628	101.271	72.2576	85.6864	93.7013	102.087	109.237	91.8668	82.4964	79.037	89.2828	120.287		77.6655	50.9873	56.4635	59.6962	116.476	94.1357	71.2511	62.713	75.9379	124.394	96.5777	81.7026	76.947
410	13.6667	5.2	11087	0.0788991	0.308386	0.9655		285.809	105.787	160.433	119.87	18.5866	8.95567	60.1267	471.452	298.644	229.457	103.987	60.9394	81.0161	56.2168	298.521	378.676	433.522	68.4603	73.4936	85.7809	93.6312	102.204	109.147	91.8885	83.1921	79.4309	89.2823	120.463		78.1316	52.5738	59.1979	59.9068	117.658	94.2251	71.643	62.1429	76.4295	124.464	96.2532	82.034	77.1394
412	13.7333	5.26667	9615	0.0797227	0.290969	0.964166		255.382	105.327	166.304	116.81	17.8681	7.57594	53.8191	464.308	254.578	310.754	99.9443	58.7362	77.992	30.9151	226.795	382.179	334.489	88.7403	74.3368	86.5267	93.6947	102.743	109.396	92.6909	84.2951	79.2829	89.6899	120.738		79.76	55.2171	57.8578	61.3463	117.503	95.5562	72.493	62.8499	76.4252	125.309	96.4011	82.329	76.7794
414	13.8	5.33333	9331	0.073621	0.310919	0.968661		204.359	88.59	151.153	95.6336	14.9456	6.4445	48.8549	449.684	189.736	293.568	62.2335	54.1978	78.7618	20.1704	127.263	338.558	265.485	106.869	72.4832	84.076	91.4948	99.7635	106.014	90.7354	80.8952	76.8741	87.2466	118.08		78.2249	52.6645	56.9199	59.596	115.01	93.8714	70.468	59.6267	73.7364	122.678	94.98	79.488	74.1773
416	13.8667	5.4	8840	0.0766683	0.30097	0.967497		226.289	102.078	151.912	110.293	17.3208	5.98197	49.0791	448.464	354.599	212.876	51.9374	53.4445	81.0128	12.0479	163.796	294.045	429.761	92.8433	71.962	84.5215	91.9009	99.9211	106.366	90.9463	81.5306	77.3685	86.9825	117.843		78.796	52.9531	56.7056	57.5881	113.767	94.1332	70.2227	61.6614	74.1362	122.454	94.9565	79.602	74.734
418	13.9333	5.46667	8760	0.0849113	0.307216	0.968035		187.515	84.0626	143.394	89.2294	13.9674	5.60639	46.7748	438.336	290.213	157.563	59.0313	63.3925	82.3777	12.1555	137.005	354.002	277.982	67.5489	72.5279	84.855	91.7625	99.3993	106.34	90.9035	81.4426	77.2747	87.5575	117.706		79.9195	53.4585	55.8487	59.1192	114.294	93.9872	70.6489	61.4203	76.0052	122.214	94.4267	79.2368	74.9915
420	14	5.53333	9083	0.0844708	0.307713	0.966198		173.699	82.8563	139.057	84.5554	13.4455	4.74571	47.827	437.989	223.79	135.264	60.4059	69.6617	74.9591	11.7282	138.208	320.877	259.885	67.7433	72.4831	85.4614	92.2346	99.5938	106.259	90.8634	81.5094	77.5721	88.0504	118.037		78.9147	52.9675	56.1164	59.4059	115.011	94.34	71.6294	61.9533	76.6615	122.723	94.6536	79.8879	75.3681
422	14.0667	5.6	10007	0.0858924	0.303605	0.964792		153.199	73.953	140.495	74.1512	11.7298	4.53222	46.8335	425.829	158.192	144.229	58.1446	83.3877	76.9999	15.5843	157.913	239.767	193.024	64.7912	73.4236	85.4077	92.0099	100.021	106.106	90.5922	81.5991	78.171	88.4901	118.116		78.5694	52.8158	58.9589	61.4112	115.363	94.009	71.713	61.8974	76.8168	122.602	94.0586	80.1013	75.1609
424	14.1333	5.66667	10502	0.0826196	0.30749	0.965464		151.707	75.1834	147.114	74.1478	11.83	4.1459	50.6893	433.312	182.766	160.118	52.3265	77.0339	75.9721	27.8959	142.481	180.726	213.56	63.1472	72.7074	85.538	91.8584	99.1643	106.175	89.9733	80.9804	78.0978	88.2606	118.131		76.8145	51.1311	59.2336	60.5598	115.798	93.8571	71.6237	62.143	77.1123	122.954	93.4922	80.1028	75.139
426	14.2	5.73333	10701	0.0804711	0.302438	0.964356		144.753	77.8379	155.873	76.45	11.9557	4.47281	46.0977	423.02	162.433	172.552	51.8813	78.6542	82.1972	21.6681	154.091	177.81	174.823	57.3045	74.0598	85.6051	92.2228	100.514	106.46	90.6867	82.5443	78.4003	88.7683	118.463		78.654	53.609	59.7967	62.4346	115.805	93.6431	71.9124	62.372	77.0047	123.093	94.0477	80.3898	75.5933
428	14.2667	5.8	10700	0.0857098	0.314367	0.963394		125.163	64.5325	146.423	63.3313	10.0266	3.81814	44.8005	424.727	181	161.489	49.1297	53.0245	72.9962	17.0906	68.5146	162.248	186.97	46.1528	74.5693	86.1469	92.778	100.437	106.566	91.2023	82.1175	78.5197	89.4522	119.206		79.7348	54.6984	59.2561	61.8451	117.312	93.998	72.1121	63.0015	78.1714	123.452	94.7297	80.9219	75.8854
430	14.3333	5.86667	10430	0.0833644	0.314886	0.964384		137.462	69.4085	145.309	69.7679	10.9997	3.72946	44.657	425.666	213.456	156.048	48.99	48.8622	77.9199	20.8605	83.5632	149.129	246.027	51.5006	74.7684	86.8468	93.1518	100.616	107.007	91.5089	82.6845	78.6665	90.0699	119.46		79.902	54.6059	59.5963	62.0866	117.651	94.6084	73.103	63.2507	79.425	123.847	95.1597	80.8599	76.3696
432	14.4	5.93333	13936	0.0805499	0.38421	0.965669		116.318	69.114	142.14	65.6669	10.2294	3.27059	42.1351	413.564	175.075	122.903	41.4885	63.3085	79.2768	22.2726	81.0349	147.181	183.089	31.7113	75.2301	86.8659	93.9946	101.214	106.834	91.6774	83.5537	79.3457	90.2949	119.267		80.3559	55.3377	60.0655	63.3263	117.065	94.7845	73.5032	63.7229	78.3816	123.937	95.7278	82.0422	77.6804
434	14.4667	6	13898	0.076987	0.389717	0.966219		118.017	66.5375	146.512	64.8854	9.96991	3.35921	41.1311	408.841	175.856	106.661	38.5838	70.9035	87.7748	18.4698	79.7284	163.721	187.012	29.8916	75.5102	86.8606	93.4466	101.046	107.124	91.3383	83.9378	79.2981	90.319	119.094		79.5963	56.9919	59.5009	64.0268	117.435	94.5122	73.2219	64.012	78.7897	123.767	94.9885	81.5131	77.1943
436	14.5333	6.06667	14103	0.0841521	0.37412	0.964232		121.413	68.6059	140.343	64.7222	10.1451	3.36744	44.973	415.308	144.333	108.055	38.2851	88.1368	93.6765	17.2948	140.684	141.832	154.881	45.6547	74.7596	87.2088	93.6068	100.657	107.439	91.437	83.6098	79.6216	89.9951	119.008		79.1268	53.9923	60.2233	63.5893	116.866	94.9711	73.9066	64.4023	78.6405	124.123	95.0296	81.734	77.4023
438	14.6	6.13333	14263	0.0802491	0.399591	0.966189		100.742	52.6275	139.776	51.5602	7.94349	3.26281	40.6367	399.677	134.505	106.013	40.5181	66.6857	83.8443	17.9633	39.5514	116.012	158.13	38.9428	75.3166	86.3978	92.8484	100.274	106.446	90.5568	82.6932	79.5013	89.9488	118.583		78.3802	56.3733	61.5822	63.6322	116.615	93.8953	72.9947	63.7761	78.1282	123.195	94.2816	80.9745	76.8472
440	14.6667	6.2	14865	0.0821755	0.373878	0.964635		109.17	69.4424	146.516	64.2067	10.018	3.23689	43.2587	408.401	153.119	95.098	44.2872	86.588	85.7623	19.6855	70.0368	117.549	162.193	40.7715	74.3174	86.1682	92.591	100.363	105.995	90.5022	82.3559	79.223	89.0541	118.3		78.5015	54.3318	59.9706	62.255	116.528	93.6709	72.4185	64.2483	77.5924	122.911	94.0681	80.5471	76.6451
442	14.7333	6.26667	14255	0.08499	0.366551	0.964547		106.287	64.1459	138.805	60.3799	9.40725	2.99184	41.8924	400.581	122.237	87.7185	46.3277	83.7096	84.795	20.8127	62.8425	119.637	169.906	59.5399	74.2088	86.6443	92.7093	99.6149	106.344	90.3192	82.4253	79.3564	89.4992	117.921		78.2625	54.3252	60.3359	62.8541	115.266	93.7322	73.0871	64.5319	78.8703	123	94.0467	80.6095	76.7035
444	14.8	6.33333	14841	0.0831746	0.381753	0.965476		86.3655	51.7393	138.024	48.4847	7.52225	2.78327	40.5127	397.132	88.6599	96.957	44.7648	78.1638	83.458	22.6625	37.0342	115.944	110.842	47.5034	74.5856	86.3008	93.0518	99.3826	105.708	90.386	81.9965	78.8865	89.8086	117.952		78.9985	54.4168	60.0882	64.0479	115.377	93.6762	72.8519	63.3092	78.958	122.709	94.5865	81.0979	76.7601
446	14.8667	6.4	13831	0.0785697	0.376064	0.965689		103.457	60.5193	142.074	59.0501	9.11712	2.68161	40.4146	398.023	151.791	87.9531	38.0783	68.4863	78.9642	20.2855	27.1886	103.532	212.16	56.4408	74.1012	86.4511	92.3902	99.4926	105.734	89.9754	81.985	78.935	89.4675	117.806		78.0499	54.9932	60.4044	62.2743	114.784	93.4655	73.0782	64.1356	78.8388	122.737	93.9682	80.407	76.1533
448	14.9333	6.46667	13192	0.08499	0.359543	0.963861		101.384	64.7164	142.2	60.8582	9.4923	2.63208	41.1807	406.725	139.904	86.5251	36.1229	68.2561	74.0699	22.4663	36.0444	112.877	183.952	64.0509	73.7017	86.484	92.4463	99.3207	105.99	90.3314	81.9376	78.5887	89.1865	117.899		79.3338	54.0134	58.8204	61.7881	114.553	93.8037	73.414	64.1746	77.865	123.163	93.8449	80.5153	76.5893
450	15	6.53333	13610	0.0902001	0.357175	0.963078		105.428	70.6162	151.135	66.0237	10.162	2.89071	40.8733	402.341	155.107	88.3414	34.4107	96.3729	81.0154	21.4643	75.22	107.832	163.349	55.0743	74.7309	86.441	92.5324	100.491	106.119	90.8961	82.8177	79.3069	89.0556	118.239		80.3224	55.09	60.3326	62.1397	115.77	93.5219	73.1087	64.299	77.9681	123.307	93.9468	80.6004	76.5471
452	15.0667	6.6	13537	0.0807146	0.368545	0.964915		97.8504	61.4133	144.532	58.6169	8.98615	2.70794	39.6186	395.84	134.786	86.3467	35.0249	77.9917	82.7095	23.2162	68.8268	77.9995	164.476	52.1171	74.9787	86.5279	92.1466	100.253	106.244	90.4484	82.7783	79.3389	89.5461	118.038		79.4967	55.1426	61.4224	63.4225	115.409	93.4087	73.022	64.4877	78.7285	122.993	93.4978	80.2116	76.2303
454	15.1333	6.66667	12784	0.0817494	0.341208	0.964323		96.1787	66.9262	146.909	61.0907	9.50878	2.71497	42.4709	404.578	126.612	77.9218	34.1169	85.1814	89.3247	27.9893	86.8785	70.9966	146.554	52.7293	73.9723	86.4222	92.1602	99.2324	106.186	90.136	82.1766	78.8908	89.0427	117.727		78.6835	52.4174	60.3541	63.1614	115.245	93.4494	73.077	64.3422	78.2693	122.973	93.537	80.2273	76.1173
456	15.2	6.73333	12988	0.0790567	0.362915	0.965591		99.8419	69.3917	149.056	64.573	9.94311	2.6268	40.6339	396.384	151.97	75.2182	36.236	87.5859	82.2144	27.8909	87.9015	73.4879	165.952	44.929	74.9001	86.7929	92.5015	100.129	105.802	90.5679	82.475	79.3917	89.5603	118.13		79.8669	53.441	61.0413	63.6558	116.495	93.4984	73.1104	65.228	79.2683	122.86	93.7951	80.6069	76.5925
458	15.2667	6.8	13058	0.0864045	0.339055	0.963576		101.701	71.1031	152.335	66.2173	10.1785	2.78986	40.1511	398.302	163.548	74.6452	39.4055	87.9238	84.695	27.6609	69.4739	76.1918	177.631	48.7515	75.0811	87.2387	92.3771	100.49	106.159	91.0617	82.8408	79.5516	89.4308	118.462		80.1786	54.9316	61.2368	62.4462	116.612	94.2894	73.5818	65.1831	79.7333	123.406	93.9467	80.4274	76.2862
460	15.3333	6.86667	13560	0.0828702	0.34504	0.964583		91.7078	62.3268	147.815	58.2764	8.91668	2.71719	39.6459	392.82	134.03	71.9894	38.2157	90.1448	81.7357	31.9321	61.0249	61.1969	145.007	54.3489	75.0702	86.8569	92.2046	99.4568	105.912	90.5155	82.2398	79.3531	89.3659	118.027		79.5714	53.898	61.6889	63.6436	116.549	93.7478	73.1064	64.8665	79.5715	122.992	93.6133	80.3775	76.1841
462	15.4	6.93333	13967	0.0895484	0.343196	0.961795		82.2466	55.5506	149.269	52.3972	7.93489	2.75048	38.156	392.121	135.801	73.6406	40.2527	73.0868	80.2077	38.6284	50.8903	49.1148	122.691	41.4445	75.63	86.4764	92.0042	99.88	105.821	90.6182	82.3051	79.2713	89.4761	118.141		80.7904	54.983	62.1227	63.7887	116.465	93.6209	72.8787	64.5615	78.3511	122.97	93.4205	79.7541	76.1261
464	15.4667	7	13561	0.083393	0.350722	0.963503		95.7672	63.2317	150.986	60.1499	9.20976	2.5673	40.3606	398.315	172.566	68.9545	42.0169	83.0545	79.5645	33.6491	43.3584	65.7787	179.284	39.9863	74.9427	86.7678	92.0703	99.487	105.693	90.2288	81.8118	79.2541	89.4369	118.229		79.1874	54.5049	61.3028	62.3521	117.366	93.7705	73.3214	64.6475	79.2067	122.893	93.3793	79.7684	76.2573
466	15.5333	7.06667	13042	0.082462	0.343232	0.964156		89.9073	59.8768	145.793	56.5065	8.6796	2.46497	39.1661	397.271	136.246	67.5493	41.6001	74.1395	78.7501	36.4934	41.9851	68.9946	151.539	43.4405	75.0444	87.2421	92.8991	99.6308	105.999	90.7571	82.2677	79.3749	89.8289	118.587		79.6145	54.8135	60.862	63.2922	116.639	94.5726	74.2215	65.0163	78.9194	123.481	94.0548	80.8953	77.1012
468	15.6	7.13333	13324	0.0829776	0.343016	0.965008		81.1696	51.8492	146.169	49.3706	7.53408	2.65354	39.0215	387.748	109.111	66.6373	42.4426	69.226	76.8362	33.6957	44.8193	45.9123	134.474	41.8283	75.046	86.7848	92.4059	99.4979	105.209	90.1392	81.8498	79.1905	89.7582	118.006		78.9769	54.2244	62.1064	64.0769	115.846	93.777	73.2342	64.8672	79.3533	122.692	93.5864	80.5091	76.4136
470	15.6667	7.2	13534	0.087382	0.331011	0.962294		81.7771	50.9908	149.954	48.7351	7.40547	2.80843	39.4114	393.772	106.495	69.6142	42.7892	65.1457	80.9476	35.7688	41.7425	56.6316	132.419	44.8177	74.8561	86.7893	91.9058	99.4922	105.654	90.1279	82.2068	78.7317	89.6369	117.994		79.3495	55.3107	60.0058	63.6893	115.925	93.6844	73.0123	64.8675	79.5208	122.861	93.0305	79.8216	75.9429
472	15.7333	7.26667	13620	0.0895197	0.322574	0.962078		99.3638	66.3231	146.018	62.1684	9.61637	2.70924	40.955	401.829	151.357	68.2672	43.789	73.0857	82.1158	37.4364	72.6682	74.1581	170.487	52.814	74.0847	86.6948	92.261	99.2462	105.617	90.2572	81.9178	78.6287	89.2755	117.824		79.7753	53.2839	58.8549	62.9432	115.566	93.639	72.7151	64.9218	79.3071	122.891	93.538	79.9474	76.6105
474	15.8	7.33333	13459	0.089577	0.323401	0.962147		82.3192	49.9444	146.864	47.5027	7.25079	2.87925	40.1255	395.149	87.1637	72.241	44.0528	80.3888	75.3691	37.1844	43.4224	77.2914	113.944	55.1632	74.5039	86.7862	91.8564	99.2817	105.513	90.0688	81.9069	78.5763	89.5969	117.792		79.3492	54.8725	58.9286	63.788	115.581	93.6569	73.2744	64.454	79.4835	123.062	92.9773	79.627	76.1015
476	15.8667	7.4	13650	0.0790065	0.328766	0.964893		96.3089	64.6877	149.735	60.3842	9.28919	2.87047	41.6531	401.834	118.127	74.1344	42.2735	98.142	85.3027	30.9173	75.9848	83.507	142.008	50.9969	74.1606	86.6234	92.0712	99.607	105.509	90.0373	82.2387	78.5931	89.2365	117.866		78.6059	53.3071	59.2156	63.5404	116.134	93.6164	73.4465	64.2699	78.9366	122.847	93.1814	79.9624	76.1239
478	15.9333	7.46667	13359	0.0849757	0.319354	0.963848		86.0362	61.2759	150.919	55.7139	8.5984	2.92028	41.6247	398.578	94.875	74.4354	41.1807	99.4387	85.5046	36.4211	75.8712	55.5405	111.659	58.6653	74.84	87.0239	93.0218	99.4473	106.449	90.7329	82.5248	79.5198	89.7965	118.208		79.4446	52.7768	61.5916	64.5286	115.859	94.2866	73.854	64.5681	79.0021	123.409	94.1661	80.9759	77.1321
480	16	7.53333	14091	0.0768473	0.335446	0.965986		93.6123	66.8483	157.723	62.8134	9.54686	2.89745	39.6632	396.691	144.081	69.9399	42.1704	101.26	78.0213	33.355	41.5214	69.0765	149.897	52.3162	74.5848	86.5928	92.6389	99.1258	105.552	90.0631	82.3035	78.878	89.2212	118.028		78.6036	54.5442	59.598	63.4252	116.753	93.6075	73.3694	64.5897	78.5823	122.815	93.6784	80.5399	77.0393
482	16.0667	7.6	13522	0.0849399	0.321609	0.962451		84.5135	55.8683	154.343	53.8982	8.07903	2.78392	37.5294	386.124	108.517	72.0285	41.486	89.9305	75.5189	36.4989	30.9853	57.8088	146.259	55.2285	75.0482	86.7117	91.91	99.3869	105.499	89.9433	82.274	78.9843	89.5905	117.764		78.4334	56.6098	60.8483	63.6501	115.7	93.7132	73.2215	64.2913	79.4575	122.875	93.0531	79.7072	76.1063
484	16.1333	7.66667	13264	0.0856417	0.328014	0.963797		94.4628	60.4056	148.806	57.4351	8.8204	2.6492	40.9289	395.354	123.108	65.5611	41.9682	93.5321	73.2935	35.5599	54.4875	69.9996	161.788	52.7725	74.1856	86.6415	92.2488	99.0274	105.193	89.8312	81.3821	78.8877	89.3987	117.797		78.2603	53.6525	60.221	63.0077	115.787	93.4914	73.2821	64.5108	79.2397	122.684	93.4349	80.1468	76.4077
486	16.2	7.73333	13597	0.09044	0.316472	0.962533		102.461	68.7699	156.095	64.3295	9.91854	2.76826	43.5519	405.374	151.368	64.9396	41.3676	99.7729	79.6024	35.389	96.3915	71.8576	168.925	48.607	73.9022	86.7057	92.0384	99.7714	105.424	89.9878	82.2042	78.6701	89.0418	117.937		78.2798	53.0206	59.2209	62.3479	116.642	93.5774	73.4319	64.5558	79.0835	122.88	93.1688	79.967	76.3462
488	16.2667	7.8	13371	0.0844887	0.330064	0.963938		82.3104	53.9229	155.241	51.8823	7.80677	2.71032	38.8338	392.642	127.895	63.2305	39.0641	80.1329	76.8008	42.4499	28.6838	53.5443	132.198	42.7106	75.0937	86.3567	91.9256	99.1941	105.52	89.8617	81.9576	78.9413	89.4039	117.925		78.9835	55.3086	60.9552	63.4749	116.747	93.4881	72.9077	64.2904	78.5162	122.581	93.0445	79.9556	76.1437
490	16.3333	7.86667	13333	0.0794148	0.330599	0.965008		86.8581	62.1652	155.096	58.7293	8.89818	2.69117	38.6208	392.197	144.96	56.685	37.6107	78.7792	78.0851	43.3509	44.135	40.4545	156.747	42.0859	75.0094	87.0311	92.5845	99.0397	105.673	90.1703	82.3797	79.1058	89.5288	118.153		78.9305	54.2494	61.3687	63.6991	116.799	94.0119	73.9448	65.0192	79.267	122.913	93.8216	80.6291	76.7752
492	16.4	7.93333	13632	0.0831137	0.32835	0.964928		86.0375	62.4497	156.15	59.187	8.88289	2.6134	37.0079	384.63	135.096	62.0466	37.9876	90.5858	74.3101	45.1658	63.1903	36.9446	144.248	43.3376	75.3662	86.5177	92.3174	99.7449	105.266	90.2146	82.8338	79.0847	89.3028	117.776		79.8489	55.6266	62.1572	63.3099	115.888	93.576	73.5522	64.3568	78.4777	122.626	93.4279	80.2753	76.5956
494	16.4667	8	13643	0.0908912	0.315899	0.961982		88.2635	64.4824	157.572	59.821	9.04855	3.06569	39.1934	395.119	119.808	56.9832	39.0605	102.631	78.8787	42.5541	73.1927	58.0364	122.396	48.7023	75.107	86.8963	92.1271	99.992	105.644	90.5634	82.75	78.9621	89.315	118.176		80.0671	54.804	60.2208	63.4965	116.946	93.8547	73.819	64.9626	78.8139	123.031	93.1999	79.929	76.2388
496	16.5333	8.06667	13927	0.0840877	0.324407	0.964222		99.9685	75.3764	160.334	70.3528	10.7195	3.02426	39.2063	397.068	165.669	56.7783	39.5937	101.272	80.7646	40.3623	48.3317	60.3055	194.876	53.7487	74.2051	86.5634	92.1996	99.201	105.446	89.9731	82.5483	78.7447	88.6352	117.714		78.6184	54.8242	59.9099	61.4281	116.245	93.4693	73.4966	64.4824	78.7363	122.632	93.3483	80.2282	76.4036
498	16.6	8.13333	14052	0.0832176	0.329552	0.964077		88.5711	59.7863	154.238	56.9289	8.65911	2.70022	39.133	393.102	159.231	57.8337	39.9694	80.0091	72.9705	47.0371	40.2017	38.0119	166.533	43.494	75.0699	86.8719	92.0132	99.0569	105.551	89.9952	81.8263	79.1856	89.3927	118.163		79.0786	54.9365	61.8601	62.4275	117.047	93.8445	73.5649	64.6798	79.4281	122.842	93.0542	79.7935	76.3542
500	16.6667	8.2	13445	0.0840089	0.31741	0.963433		87.7302	57.8872	156.108	55.3266	8.34308	2.73336	39.9181	389.656	106.314	56.3278	38.2416	101.357	72.1621	38.6324	53.2702	59.0821	146.602	51.8981	74.5662	86.7033	92.0687	99.1038	105.222	89.6687	82.0293	78.8518	89.4097	117.705		78.013	54.6077	60.4193	63.9241	115.867	93.6021	73.3438	64.599	79.2847	122.687	93.0495	79.9958	76.2224
502	16.7333	8.26667	13606	0.0872674	0.320242	0.963871		78.5246	53.711	158.26	50.8325	7.65578	2.86552	40.2001	386.98	66.775	56.7484	38.3736	102.214	73.9389	44.6413	43.154	55.1787	119.493	54.4623	74.6136	86.8995	92.6775	98.962	105.246	89.8728	81.8104	79.1291	89.7925	117.793		78.4871	53.9982	61.135	64.4505	114.997	93.6498	73.5499	64.5435	79.8205	122.934	93.6903	80.7696	76.6588
504	16.8	8.33333	13851	0.080532	0.32528	0.965224		83.8005	56.4173	158.919	54.0694	8.11738	2.8425	39.5943	388.654	108.703	52.566	40.4455	98.0038	73.2506	48.5013	44.7062	56.4522	137.059	44.5297	74.8815	86.5821	92.2188	99.0992	105.184	89.7878	81.6806	79.0312	89.6734	117.793		78.9859	54.1309	61.0168	64.1874	116.087	93.3127	73.2135	64.4416	79.3851	122.557	93.0809	80.2159	76.6256
506	16.8667	8.4	14031	0.0917649	0.323972	0.962374		74.166	43.9507	155.616	43.0271	6.40071	2.93663	40.0579	392.264	67.992	49.5611	41.1381	84.5156	75.0073	55.1883	36.364	62.7096	94.0036	50.0251	74.8878	86.8859	92.0598	99.1019	105.626	90.0484	81.8017	78.803	89.8982	118.01		79.5458	54.7362	59.4099	64.7177	116.03	93.6721	73.4293	64.9181	79.5144	122.896	92.9093	79.9814	76.5269
508	16.9333	8.46667	14080	0.0813448	0.327844	0.964164		91.9896	64.5342	163.702	61.4433	9.3083	3.12823	40.6378	397.957	153.344	52.9716	40.9508	80.9244	70.4271	47.128	35.795	43.5424	188.411	49.1026	74.1784	86.4651	92.0719	98.8282	105.194	89.4874	81.6539	78.6097	89.1762	117.81		78.1151	53.8445	60.6259	62.1066	116.2	93.0743	73.2889	64.4057	78.9552	122.601	93.0853	80.1335	76.323
510	17	8.53333	13758	0.0867124	0.314147	0.963431		93.9126	64.1751	164.85	61.2842	9.22795	3.06875	41.2962	394.859	132.992	53.7623	40.5765	108.487	74.3662	45.6664	57.6873	50.4446	169.065	54.8019	74.6581	86.9403	91.9098	99.3133	105.55	89.7183	82.0565	79.0714	89.5871	117.938		78.0219	53.8181	61.2232	63.4933	116.734	93.5595	73.6966	64.8041	79.7068	122.935	92.8613	79.7956	76.0212
512	17.0667	8.6	13508	0.0831746	0.314706	0.963047		97.9253	71.2631	164.223	67.4084	10.2159	2.88564	40.3465	398.801	164.861	55.4603	39.326	92.9162	74.0297	43.4851	61.4647	46.3599	196.859	48.7698	74.1285	86.397	91.7581	99.1872	105.017	89.4128	82.1696	78.2774	88.9216	117.707		78.1173	54.3	60.1162	61.9401	116.169	93.0394	73.1721	64.2819	78.729	122.763	92.6914	79.6866	75.7985
514	17.1333	8.66667	13734	0.0840053	0.320207	0.964255		104.017	79.4489	165.049	73.9786	11.3054	2.95889	41.3103	403.803	201.392	53.5116	39.7555	102.31	82.0225	52.5621	68.3373	51.9635	196.793	48.587	73.7955	86.2488	92.0945	98.7766	105.06	89.597	81.9415	78.4133	88.4117	117.612		78.8845	52.719	60.0778	61.0226	116.274	93.0664	73.1478	64.3863	78.0663	122.577	93.1548	80.147	76.1981
516	17.2	8.73333	13690	0.0824011	0.316345	0.965312		98.3816	72.0147	166.562	68.9545	10.3127	2.79494	38.6059	391.045	152.668	57.1793	40.4539	114.788	81.4474	53.8276	63.7969	58.8145	177.308	55.0854	74.4692	86.3721	91.9132	99.0128	105.196	89.765	82.2935	78.5622	88.926	117.416		79.2942	54.4321	60.1133	63.081	115.425	93.096	73.1934	64.217	78.7751	122.579	92.932	79.8556	76.0282
518	17.2667	8.8	13431	0.0834718	0.313973	0.964757		94.037	66.9123	164.872	63.6592	9.51598	3.0806	39.7991	386.332	142.731	50.2299	39.0336	113.01	75.3497	53.4545	78.1828	30.6464	161.079	57.1476	75.239	87.0317	91.9857	99.3472	105.416	90.0243	82.2279	79.481	89.4522	117.834		79.5548	53.5586	62.9449	63.6839	116.453	93.5427	73.9091	65.2814	79.4155	123.01	92.7557	79.9497	76.2075
520	17.3333	8.86667	13528	0.0797872	0.316404	0.965464		94.9522	68.5319	166.116	65.6575	9.80406	3.20712	39.1175	390.014	138.877	50.611	42.3975	114.713	72.6906	46.9074	51.5082	52.4402	161.55	55.857	74.6533	86.472	91.9477	98.8769	104.845	89.5337	81.7286	78.8442	89.0476	117.64		78.595	53.9221	60.8011	63.296	116.652	93.227	73.3041	64.7917	78.4647	122.573	92.8529	79.9638	76.1931
522	17.4	8.93333	14120	0.0818891	0.312802	0.964242		85.992	61.5279	165.286	58.9021	8.76134	3.07698	38.4802	390.25	107.873	51.6642	39.5814	94.008	70.3696	51.9274	56.6848	47.6709	145.571	54.3549	74.4365	86.5857	91.5545	99.0011	105.044	89.5556	82.2098	78.1616	89.2047	117.49		79.0285	54.7478	59.3036	63.6936	115.409	93.2751	73.5763	64.5761	78.8061	122.695	92.2575	79.5359	75.9203
524	17.4667	9	14070	0.0836652	0.325819	0.964112		94.2169	59.1934	159.069	58.2608	8.73644	2.84831	40.31	392.93	142.913	53.9928	40.0922	94.9253	73.2172	49.4249	46.6137	49.9387	177.063	52.0079	74.0053	86.3561	91.5307	98.2682	104.997	89.099	81.2458	78.4833	88.9555	117.374		77.878	54.2145	60.4962	61.8511	115.587	92.9164	73.3926	64.2858	78.8927	122.293	92.3373	79.5164	75.7674
526	17.5333	9.06667	14177	0.0810834	0.330227	0.964805		95.7945	66.688	163.844	64.2657	9.69892	2.59662	40.38	396.068	180.036	49.8219	41.7378	91.578	69.0555	50.89	41.5877	61.1646	186.524	41.7169	74.0364	86.3358	92.0612	98.5611	104.782	89.2468	81.2841	78.4337	89.149	117.663		78.1437	53.9797	59.6196	62.1086	116.331	92.6813	73.3099	64.4795	78.8675	122.341	93.1239	80.0759	76.3558
528	17.6	9.13333	14194	0.0777246	0.324128	0.965319		86.1395	58.3515	163.007	56.3099	8.45471	2.76024	40.3325	390.233	122.207	52.2487	39.4912	86.335	68.3143	45.7561	48.2009	49.1718	160.772	45.1183	73.9584	86.1126	91.5318	98.6977	104.459	88.9179	81.2039	78.1666	89.2454	117.226		77.561	53.617	60.2635	63.3115	115.039	92.5724	72.7823	64.0923	78.9457	122.17	92.3696	79.4562	75.8391
530	17.6667	9.2	13746	0.0810655	0.315187	0.965242		89.9687	60.9535	160.044	58.9023	8.82905	2.86851	39.0404	384.256	124.444	50.4854	37.3646	98.2426	72.6915	42.2734	61.999	27.3732	174.537	49.622	74.8192	86.8912	91.6938	99.0608	104.926	89.3186	82.1995	78.8223	89.3455	117.705		77.6202	54.7254	62.0594	63.5659	116.125	93.2804	73.6297	64.9676	79.7797	122.799	92.4864	79.7311	75.8954
532	17.7333	9.26667	14370	0.0784086	0.322175	0.965547		90.0871	67.9077	167.36	64.5006	9.65166	2.90391	38.1934	388.675	139.931	47.835	39.8249	94.9752	80.2715	44.448	49.2625	34.5275	173.957	47.6561	74.5744	86.3879	91.5802	98.6325	104.935	89.1675	82.1347	78.364	88.9233	117.52		77.9307	54.9791	60.4998	63.141	116.322	92.8048	73.2268	64.4382	79.0647	122.405	92.581	79.5026	75.8495
534	17.8	9.33333	13767	0.0805534	0.314132	0.964223		93.8576	68.0403	166.991	65.0233	9.78152	2.93782	39.7406	393.253	155.424	46.8143	38.6846	99.4506	70.3574	51.6764	41.7141	48.0156	181.186	54.0421	73.8385	86.4308	91.4573	98.2323	104.965	89.2816	81.139	78.4659	88.7321	117.306		78.2316	53.7542	59.8073	62.0512	115.348	93.0614	73.2781	64.5686	78.7312	122.515	92.3949	79.2798	75.8799
536	17.8667	9.4	13975	0.0859819	0.312373	0.963449		89.267	63.8399	163.395	60.7485	9.11199	2.90815	39.8926	386.344	106.107	48.7795	38.8489	110.005	74.4799	41.484	62.5573	45.697	165.41	53.1226	73.7871	86.2389	91.3661	98.5664	104.41	88.8906	81.6328	78.2682	88.6818	116.895		76.9896	53.708	60.3759	62.7106	115.151	92.7344	73.0265	64.3038	79.2528	121.877	92.2688	79.3285	75.7153
538	17.9333	9.46667	14169	0.0781937	0.318189	0.965534		88.1046	67.2938	168.558	63.0863	9.48929	3.10092	40.5609	391.404	118.622	54.3054	38.3814	117.681	71.7177	37.9706	54.6374	56.8954	140.783	46.6027	73.8211	85.4972	91.8239	98.3843	103.979	88.5171	81.2602	78.0632	88.5757	117.09		76.1344	53.0654	60.3119	63.5238	116.07	92.1234	72.5829	63.0417	78.0266	121.711	92.8376	79.9886	76.0876
540	18	9.53333	13590	0.0835004	0.312755	0.965269		81.9395	55.7085	168.655	53.9965	7.95942	3.05037	39.6078	383.777	82.2296	49.157	42.0249	123.825	73.0968	46.0078	57.1184	49.5489	112.855	55.7574	74.9577	86.306	91.9873	99.3703	105.282	89.6052	82.1439	79.2472	89.3875	117.52		78.1825	54.8192	62.1149	64.3357	115.336	92.9337	73.1769	64.3453	78.5527	122.522	93.0475	80.0134	76.3014
542	18.0667	9.6	13280	0.0765788	0.320919	0.967182		89.5723	61.0991	156.929	57.7077	8.77579	2.83508	41.6555	392.866	109.098	43.8549	40.2655	108.322	72.113	42.6243	67.698	56.2592	144.557	49.851	73.8537	86.3986	91.8642	98.5107	104.973	89.2155	81.1686	78.7278	89.1255	117.362		77.5261	52.4325	60.3108	63.5667	115.433	92.8757	73.0803	64.8632	78.8872	122.286	92.9669	79.8962	76.109
544	18.1333	9.66667	13150	0.0710751	0.329757	0.968828		90.2748	68.5611	160.46	64.9478	9.82023	2.83398	37.3975	385.703	159.672	42.9477	39.5371	91.2592	69.9446	47.7374	33.8452	48.7372	181.143	42.8942	74.1563	86.3344	92.3078	98.6649	104.623	89.3429	81.6255	78.8112	88.8436	117.463		77.7603	55.2048	60.9748	61.8222	115.019	92.9153	73.3478	64.795	78.3044	122.309	93.4167	80.4873	76.5479
546	18.2	9.73333	12788	0.082838	0.315783	0.967298		93.1521	69.9702	163.494	65.2597	9.91284	2.71907	41.1002	389.575	143.132	42.2397	39.1955	112.906	73.9763	41.9718	77.804	31.4342	161.935	47.8606	73.7596	86.2076	91.5775	98.6299	104.546	88.9923	81.6485	78.729	88.2138	117.137		77.3499	53.001	61.8264	61.4866	115.134	92.6726	73.2126	64.7227	78.1593	122.271	92.4529	79.6274	75.8888
548	18.2667	9.8	12780	0.0866981	0.313019	0.963988		91.07	61.661	158.888	58.4325	8.92632	2.73963	42.2029	397.857	122.915	41.253	38.6174	91.8223	69.9549	48.5528	60.8937	58.4117	163.929	48.3398	73.2102	86.5115	91.5425	98.5506	104.663	89.085	81.2752	78.1338	88.685	117.299		77.4983	53.0296	58.8977	61.6632	114.962	93.0706	73.1784	65.1146	78.596	122.598	92.4126	79.4746	75.8923
550	18.3333	9.86667	13213	0.0795831	0.322551	0.96673		91.8485	64.4976	157.365	61.4623	9.32349	2.59382	39.0109	389.154	138.278	43.3567	38.3571	88.8243	74.1531	48.4191	59.0675	48.6333	181.518	45.5964	74.1387	86.3116	91.8119	98.5561	104.562	89.0888	81.7923	78.3553	88.7653	117.379		78.2462	54.4318	60.1814	62.1631	115.671	92.5852	73.0155	64.7662	79.0245	122.167	92.6272	79.8208	76.1
552	18.4	9.93333	13973	0.0815131	0.312166	0.964776		81.9278	58.2511	163.406	55.1159	8.2659	3.07754	40.2312	387.07	90.8287	43.2244	40.2897	106.57	77.2564	42.9223	63.7903	34.3807	128.571	48.6014	74.251	86.2569	91.3133	98.6151	104.585	88.9073	81.7195	78.3985	88.8088	117.187		77.4401	53.2973	60.8164	64.0075	115.694	92.5798	72.9264	64.7958	78.8315	122.151	92.2376	79.2208	75.6877
554	18.4667	10	13315	0.0814952	0.311653	0.966186		102.925	73.5514	163.332	69.0601	10.6033	2.62371	43.0356	400.316	175.155	44.4959	40.9709	105.37	74.5566	37.5023	85.4131	45.8453	194.859	44.3149	73.4194	86.1515	91.7621	98.8846	104.566	89.0135	81.536	78.4726	88.3202	117.441		76.8487	52.7208	60.2526	61.237	116.038	92.7451	72.5406	64.7369	78.2522	122.483	92.584	79.7387	76.115
556	18.5333	10.0667	13367	0.0760954	0.319486	0.967489		93.6453	71.0449	162.865	66.4049	10.0704	3.11581	39.8456	388.88	137.935	50.9477	41.9925	107.991	75.047	43.0401	67.8345	48.9237	175.562	44.1658	74.6586	86.6911	92.6084	99.3682	104.754	89.7411	82.0004	78.9844	89.4528	117.902		78.3392	53.2712	61.1826	64.1687	116.331	92.9095	73.246	64.5895	79.9548	122.756	93.6489	80.7712	76.8147
558	18.6	10.1333	12613	0.078695	0.32903	0.966736		81.4819	55.5507	158.996	53.1348	7.99588	3.11972	40.2064	391.971	101.63	52.5121	40.5822	85.6679	71.3489	46.7668	42.1224	51.2141	150.328	42.2223	74.3399	86.7418	92.1748	99.1239	104.967	89.5669	81.7659	78.5723	89.6787	117.763		78.336	53.8155	59.9854	63.9153	115.647	93.1283	73.4251	64.3286	79.9997	122.827	93.0415	80.2191	76.499
560	18.6667	10.2	13095	0.0860535	0.31695	0.964373		88.2349	58.8537	160.866	56.6592	8.49524	2.79371	40.4272	385.093	115.037	45.7629	40.2803	114.53	75.1601	43.5734	60.6729	31.7719	151.428	53.6814	75.2361	87.3521	92.3195	98.8747	105.723	89.8469	82.1316	79.6594	89.7872	118.08		78.0665	53.8262	62.899	64.7717	116.617	93.8123	73.9065	65.3857	80.3418	123.314	93.0518	80.3278	76.7976
562	18.7333	10.2667	12846	0.0758268	0.326689	0.967592		90.6427	61.3925	159.341	59.6061	8.90949	2.86912	38.4605	389	147.125	47.5593	43.5537	97.0216	71.3421	49.4242	54.0728	48.6134	148.406	46.6926	75.2569	86.8888	92.4521	99.125	105.184	89.9493	81.9375	79.1165	89.6316	118.272		78.9079	54.7175	60.8869	64.1359	117.636	93.3322	73.8082	65.2526	79.0755	122.975	93.3707	80.359	77.0281
564	18.8	10.3333	13672	0.0785482	0.3268	0.966532		90.6276	57.7202	164.167	57.0777	8.50198	2.94538	39.3782	390.227	142.973	51.021	41.5109	94.5287	70.6844	42.8393	40.4393	47.0861	173.33	44.6371	75.4733	87.2735	92.4366	99.6247	105.574	90.0748	82.2688	79.3695	89.998	118.671		78.6037	55.8938	61.4987	63.6993	117.671	93.6039	73.906	65.3937	80.0848	123.379	93.2623	80.55	76.7387
566	18.8667	10.4	12937	0.0711825	0.333939	0.967711		97.7666	68.2267	161.367	65.0535	9.90691	3.04961	40.477	396.508	178.991	48.0321	41.8978	88.3441	73.3356	41.8378	40.156	46.9117	210.517	40.8652	74.6332	87.0624	92.4068	99.4095	105.273	89.7611	82.056	79.0822	89.4728	118.413		78.0774	54.6186	60.7431	62.2604	117.466	93.3453	73.6317	65.328	79.9625	123.045	93.2266	80.6664	76.6746
568	18.9333	10.4667	13640	0.0814988	0.335221	0.965091		90.2324	61.2582	155.607	58.0521	8.87206	2.91834	41.1171	395.359	162.436	49.2421	41.8302	84.8512	73.0296	44.1503	55.7414	34.5301	172.113	36.0505	75.0496	86.963	92.8412	99.696	105.352	89.9395	82.2002	79.39	89.7836	118.589		78.209	53.5937	62.4147	63.4541	117.576	93.3328	73.5443	65.1857	79.7853	122.967	93.7702	81.1647	77.0051
570	19	10.5333	13190	0.07814	0.325375	0.965631		99.1267	68.0167	156.048	64.7748	9.8132	2.68133	40.5335	391.492	171.928	47.9576	39.9289	112.879	76.2559	47.4253	96.9836	41.14	158.354	50.2934	74.8789	86.5647	92.2137	98.7719	105.4	89.5674	81.7965	79.259	89.3302	117.876		78.5073	52.8774	61.8642	64.1527	116.993	92.935	73.4823	64.7916	79.0241	122.591	92.9648	80.2317	76.602
572	19.0667	10.6	13335	0.0796762	0.315301	0.964884		106.06	78.8896	169.012	75.144	11.3592	2.74464	39.9468	393.483	186.007	43.4139	41.2525	103.313	78.6678	52.2117	70.6229	47.0717	229.453	47.7704	73.8573	86.5686	91.9239	98.8111	104.904	89.382	82.1262	78.4471	88.6574	117.452		78.6094	54.0978	59.7449	61.2848	115.549	92.6183	73.1943	65.1875	79.3181	122.525	92.6119	79.9461	76.3231
574	19.1333	10.6667	13584	0.0797621	0.328016	0.966506		90.4435	65.7731	168.657	63.1296	9.39835	2.87224	39.0565	383.129	120.526	44.7831	43.0376	107.853	75.324	47.3166	70.4285	34.2407	168.08	45.9244	74.6821	86.5859	92.1574	99.1739	104.594	89.502	82.1369	78.7903	89.1453	117.619		78.546	54.2889	60.8156	63.7166	116.043	92.4817	73.1791	65.2574	79.582	122.429	92.8602	80.2358	76.6803
576	19.2	10.7333	13867	0.0811514	0.316187	0.96529		94.8762	65.7757	165.849	63.0285	9.44827	2.94573	40.2349	389.56	127.79	47.3345	42.0033	119.969	75.9973	45.8444	72.48	48.4565	169.019	52.1407	75.0151	87.1063	92.2736	99.6532	105.606	90.0932	82.5628	79.3304	89.5547	118.113		79.2555	54.2618	61.0369	64.0606	116.46	93.2133	73.6831	65.5655	79.8939	123.175	93.2109	80.2934	76.7588
578	19.2667	10.8	13940	0.0865083	0.321739	0.963909		84.6136	59.6386	157.14	55.7956	8.45815	3.18565	40.9539	391.25	91.8187	49.9429	43.0364	111.067	73.7465	43.5032	50.3984	52.6411	142.863	53.2762	74.2118	86.7581	91.9915	98.6193	105.082	89.368	81.5439	78.7722	89.3813	117.598		77.8553	52.8718	60.2702	64.086	115.975	93.0339	73.1488	65.0261	79.9407	122.641	92.8312	80.0465	76.3077
580	19.3333	10.8667	13768	0.0797263	0.325238	0.965594		86.587	62.0279	159.565	58.7247	8.85981	2.91936	39.5851	387.99	134.171	45.6456	43.9775	102.65	66.5388	45.3316	51.421	49.6219	142.704	43.1705	74.169	85.9768	92.0725	98.7219	104.296	89.0577	81.2983	78.546	88.906	117.428		77.824	53.5314	60.7093	63.0682	115.712	92.157	72.834	64.5852	78.214	122.094	92.8318	80.3074	76.3219
582	19.4	10.9333	13712	0.0830564	0.322462	0.964732		94.0573	66.3374	155.765	62.2317	9.48485	3.00524	41.147	397.888	138.17	45.4796	43.5152	97.8142	76.4948	41.9632	78.3685	47.3798	171.028	39.3948	73.8757	86.7325	92.1259	99.1781	105.022	89.478	82.1621	78.3656	89.1328	117.795		77.7337	53.2118	59.5782	62.9428	115.912	93.1043	73.6408	64.9306	79.0006	122.986	92.8507	80.3178	76.3388
584	19.4667	11	13437	0.0816993	0.321062	0.964774		100.097	70.0381	160.897	67.1168	10.1905	2.79498	40.0271	394.685	163.24	46.3522	43.2688	91.6441	74.8092	45.4999	41.4882	53.4702	221.286	48.6741	74.0826	87.2493	92.6009	99.206	105.465	89.8173	82.3243	79.0322	89.3183	118.111		78.0167	55.3473	60.3758	61.2899	115.383	93.6045	74.0908	65.3024	79.8054	123.443	93.3242	80.8075	76.8737
586	19.5333	11.0667	13848	0.0843527	0.337303	0.965459		79.226	49.6869	155.822	49.2574	7.26435	2.89621	37.6351	380.832	104.838	54.0133	43.9977	85.0696	74.5908	50.2435	41.256	35.627	131.672	37.9502	75.9593	86.556	92.3578	99.2974	105.098	89.6484	82.1109	79.2579	90.0508	118.201		78.7793	55.2078	63.1464	65.6321	117.031	92.9442	73.3894	64.2083	79.6425	122.596	93.1676	80.4792	76.7263
588	19.6	11.1333	14526	0.0830743	0.318395	0.963169		93.4748	65.4471	167.47	62.7406	9.40816	3.22772	40.3579	399.502	159.745	53.0635	41.3571	91.005	77.0213	53.4275	49.4561	44.3824	182.363	42.807	74.2525	85.9827	91.6363	99.1084	104.973	89.2461	81.9508	78.0965	88.8811	117.778		78.5483	54.3421	59.8309	62.0812	116.46	92.326	73.0254	63.7061	78.5099	122.346	92.2299	79.783	76.003
590	19.6667	11.2	14640	0.0814558	0.324891	0.964779		102.021	75.7983	168.889	72.2489	10.8751	2.97124	39.5252	393.604	182.231	51.6353	41.7709	96.129	74.5178	51.5609	66.698	39.4631	220.153	44.145	74.121	86.0727	91.8805	99.1181	104.622	89.2394	82.0486	78.2428	88.7766	117.507		78.7515	53.9862	60.6884	61.6339	115.545	92.1569	73.131	64.0419	78.7677	122.266	92.4783	80.0552	76.2191
592	19.7333	11.2667	14175	0.0874214	0.324473	0.963337		89.072	66.5493	165.614	62.5988	9.38251	3.09869	40.2001	392.841	119.007	50.9621	42.5798	109.016	78.2613	48.6436	79.9809	48.134	133.727	41.8007	74.3439	85.8151	92.0805	99.2595	104.3	89.2423	81.7987	78.248	88.9281	117.582		78.7031	53.1691	59.9228	63.7844	116.14	92.0032	72.6924	64.0938	78.1766	122.11	92.7376	80.295	76.4265
594	19.8	11.3333	13974	0.0833071	0.330789	0.964347		92.8543	62.0002	162.846	60.7049	9.04765	2.95316	39.6351	392.249	142.516	46.0212	42.8701	94.3243	76.1382	52.2706	43.3775	59.9178	173.9	44.1736	74.2426	86.459	92.2002	98.6605	104.896	89.35	81.5165	78.5891	89.2473	117.756		78.392	54.2568	59.6487	62.9061	116.009	92.7301	73.356	64.7742	78.9691	122.466	92.7962	80.4255	76.5475
596	19.8667	11.4	13926	0.082086	0.318513	0.964664		94.5364	68.9717	172.298	66.186	9.84685	2.931	39.8011	391.082	120.16	45.605	41.3264	118.933	79.8815	43.9045	55.3306	47.2783	173.663	57.0168	74.628	86.867	92.6612	99.0062	105.785	89.7495	82.5596	79.2366	89.3995	118.002		77.9757	54.7353	60.9701	63.5166	115.942	93.1484	73.9741	65.0545	79.095	123.063	93.2912	80.9681	76.9261
598	19.9333	11.4667	13911	0.0857348	0.327814	0.964055		103.144	71.536	166.807	69.3452	10.3934	2.81553	40.3964	390.23	186.064	46.2472	41.9482	115.76	72.2518	50.7625	69.2193	41.4445	203.094	47.6461	74.4287	86.4972	92.198	99.0423	104.974	89.4307	81.9197	79.115	88.9481	117.726		78.3556	53.8933	62.355	61.6214	115.918	92.6587	73.7006	64.6153	78.9683	122.543	92.7212	80.4487	76.485
600	20	11.5333	14613	0.0887714	0.319108	0.962515		85.3916	57.4763	170.949	56.488	8.27376	2.82685	39.3815	383.869	97.3292	42.9366	42.1511	120.414	76.8037	44.331	52.4618	45.9732	117.99	50.047	75.0057	86.58	91.9753	99.1814	105.059	89.3777	81.8824	79.2056	89.4081	117.928		77.67	55.2829	61.598	64.4432	116.034	92.8638	73.6358	65.1358	78.3352	122.93	92.5209	80.0115	76.347
602	20.0667	11.6	14114	0.083701	0.333463	0.965392		97.3718	66.0553	163.354	63.9741	9.6307	2.70577	41.1912	390.035	176.995	44.1171	42.7554	104.021	74.6256	51.5799	60.1659	35.6961	181.348	46.9077	74.363	86.4329	91.9086	98.6966	104.754	89.1561	81.1639	79.1097	89.0743	117.651		78.3563	52.6887	62.4353	62.4651	115.869	92.5168	73.2747	64.8641	79.0945	122.414	92.4681	80.1541	76.2383
604	20.1333	11.6667	14515	0.0889432	0.341632	0.963599		77.4217	49.8986	161.797	49.4339	7.28827	2.52718	38.6752	382.816	101.342	46.9778	42.5589	91.6025	73.1326	43.9119	39.1156	41.5523	120.353	35.882	75.0463	86.0774	92.1347	99.0328	104.722	89.065	81.7168	78.862	89.5954	117.774		77.7624	55.2996	62.039	64.3459	115.785	92.1983	73.2002	64.117	78.7071	122.164	92.8142	80.4548	76.3218
606	20.2	11.7333	14485	0.0831459	0.333581	0.964539		90.7654	68.2449	167.856	64.7722	9.67552	2.78919	38.9535	383.417	113.955	44.2798	43.6939	119.427	82.3415	36.6438	54.1419	38.2912	163.709	49.9891	74.5829	86.3604	92.1716	98.768	105.057	88.9946	82.4297	79.0532	88.9927	117.47		76.9125	54.9058	61.8338	63.5729	115.69	92.3794	73.5094	64.6329	78.8928	122.387	92.8248	80.4487	76.3646
608	20.2667	11.8	14023	0.0879084	0.325218	0.962609		88.4131	64.1591	162.107	60.2829	9.13898	3.08394	41.0677	393.213	128.091	41.7401	42.6812	85.3405	75.3045	45.2179	57.5673	30.6447	178.182	43.0224	74.0605	86.662	92.544	99.1585	104.974	89.3608	82.1669	78.7403	89.3401	117.791		77.4764	53.4111	61.3602	62.6056	115.449	92.8791	73.504	65.1005	79.1497	122.677	93.3022	80.8487	76.7238
610	20.3333	11.8667	14647	0.077252	0.328948	0.965294		100.744	73.9991	166.267	69.9981	10.6092	2.81449	40.5978	393.226	159.337	43.6566	42.9775	101.801	74.6222	34.8466	74.4088	47.4733	207.419	37.6698	73.9287	86.3577	92.1091	99.3392	104.606	88.9176	82.3551	78.3915	89.0358	117.641		76.4148	54.5363	60.0758	62.575	116.041	92.5076	73.3722	64.5878	78.9711	122.35	92.7324	80.329	76.3885
612	20.4	11.9333	14290	0.0830528	0.319954	0.963887		96.1669	69.5633	167.529	65.711	9.92496	2.7667	41.8585	397.431	163.28	46.02	42.7613	107.978	80.9565	40.24	78.2715	31.5868	170.39	44.3504	74.5314	86.4465	91.8962	99.1466	105.322	89.253	82.2208	78.9077	88.9823	117.978		77.4839	53.5034	61.8803	62.6953	117.094	92.8921	73.3309	64.622	78.6284	122.759	92.3332	79.9612	76.2056
614	20.4667	12	14459	0.0878762	0.322028	0.96337		100.78	71.182	166.515	67.3592	10.2509	2.77686	43.2013	397.916	119.383	43.8758	43.4492	114.014	79.5247	32.9005	68.0873	58.506	194.165	55.9993	73.0249	86.2294	91.8347	98.5851	104.899	88.5629	81.8188	78.3701	88.6118	117.209		75.5382	53.0158	59.6252	62.0276	114.918	92.2663	73.175	64.6267	78.7678	122.311	92.3687	80.0548	76.1673
616	20.5333	12.0667	14521	0.08417	0.332037	0.96433		76.5657	52.0848	165.673	50.2951	7.42379	2.89495	40.3205	385.488	59.8008	47.3066	42.3686	110.709	73.1092	39.8924	56.2113	54.2962	107.117	44.4079	74.6106	86.0046	91.8681	99.1577	104.508	88.8868	81.7345	78.4763	89.6042	117.447		77.1272	53.9062	60.4141	65.8637	115.742	91.9675	72.8606	64.0515	78.9555	122.188	92.5218	80.0852	76.0684
618	20.6	12.1333	13895	0.0801918	0.339205	0.96574		85.1553	60.6563	162.812	57.2466	8.66497	2.77156	41.7321	399.343	121.865	49.3449	42.5346	79.4203	71.8491	42.6833	51.5675	47.9323	164.134	36.0016	73.8691	86.1709	92.2495	98.926	104.688	89.0701	81.5483	78.099	89.3748	117.811		77.266	53.2066	59.9429	63.0974	115.833	92.4179	72.9562	63.8258	79.0577	122.597	92.9243	80.4155	76.4472
620	20.6667	12.2	13871	0.0825121	0.324026	0.964588		97.6443	66.533	164.657	63.6082	9.64828	2.74731	43.1414	402.305	140.262	48.591	42.3919	106.199	75.495	38.6132	54.7182	62.5139	195.87	42.8826	74.0764	86.6773	92.7045	99.0246	105.663	89.482	81.7259	78.9315	89.7921	118.214		77.1694	53.3246	60.2267	63.1616	116.5	92.8139	73.0891	64.5609	79.9603	122.962	93.4705	80.8161	76.9788
622	20.7333	12.2667	13874	0.078849	0.332002	0.965217		92.6848	62.7365	170.297	61.0802	9.13383	2.88707	42.356	402.244	147.782	46.3734	43.5574	94.9476	75.283	38.5728	36.9291	73.0622	172.558	34.9886	74.2145	86.4192	92.1868	98.8997	105.296	89.1052	81.5394	78.5239	89.6496	118.198		76.966	53.8207	59.3685	63.6224	117.295	92.4933	73.3002	64.404	79.2357	122.663	92.8004	80.2016	76.4698
624	20.8	12.3333	14767	0.0902037	0.324529	0.962479		78.2612	46.5953	160.4	45.6852	6.81603	2.80295	42.2553	399.843	75.5632	51.8697	43.0001	88.345	73.3237	38.9351	38.7047	73.5639	110.564	39.8919	74.4584	86.6672	92.0326	99.1558	105.465	89.1779	81.8578	78.2364	90.2364	118.27		76.8276	54.8405	58.5225	65.2451	116.857	92.8174	73.5156	64.2365	79.7704	122.996	92.4337	80.0434	76.2104
626	20.8667	12.4	14253	0.0806895	0.32985	0.964271		98.5469	67.718	164.32	65.3918	9.89564	2.73039	40.9135	403.441	176.56	50.0392	44.2298	82.3214	69.5305	36.1643	35.1122	78.2994	196.928	37.7683	73.8278	86.0856	92.0452	99.0627	104.739	88.7857	81.8862	77.8435	89.1988	118.046		76.0935	55.3533	58.2209	62.3497	117.122	92.3064	73.013	64.068	78.527	122.514	92.575	80.1743	76.2431
628	20.9333	12.4667	14690	0.0849793	0.32694	0.963558		89.9991	62.0828	161.533	58.7562	8.90783	3.05482	42.0154	399.24	138.85	53.2663	42.2768	94.8568	71.6629	37.727	67.8744	44.1558	161.743	35.4118	74.2968	86.0344	92.0248	99.638	104.59	89.1459	81.8432	78.4269	89.1826	117.985		77.463	53.3761	61.0814	62.8254	116.738	92.2603	72.9139	63.8285	78.7161	122.453	92.6287	80.2029	76.2576
630	21	12.5333	13565	0.0773522	0.323481	0.966287		94.99	69.7545	167.74	66.6775	10.0247	2.98167	40.5371	392.882	158.913	50.5492	41.8535	114.191	73.4411	37.5267	33.7962	53.0442	190.137	44.9298	74.3177	86.2261	92.1819	98.5471	104.881	88.8004	81.5696	78.8911	89.1387	117.754		76.4508	53.7424	61.884	63.1651	116.346	92.4766	73.24	63.7716	78.8026	122.84	92.8216	80.2964	76.5122
632	21.0667	12.6	14011	0.0792178	0.332344	0.965833		100.473	75.054	164.587	70.5062	10.7239	2.65261	41.4505	396.27	155.077	45.843	41.8755	104.715	80.003	34.574	72.8356	43.884	203.932	45.0107	73.8701	86.2676	92.09	98.6513	104.852	88.8381	81.9495	78.4931	88.8833	117.567		76.8306	53.0381	60.6887	62.6069	116.186	92.2375	73.1449	64.3533	79.2097	122.393	92.8183	80.1129	76.379
634	21.1333	12.6667	13876	0.0838478	0.330173	0.964557		92.9633	70.5272	168.973	66.509	9.96191	2.76884	39.5029	389.12	142.681	41.5855	42.4596	114.52	72.8097	42.2622	67.188	54.8973	159.559	40.7118	74.4301	86.1839	91.8754	99.283	104.454	88.9879	82.2923	78.5219	88.7822	117.642		77.3891	55.1722	60.4391	62.5838	116.566	92.1654	73.1018	64.5745	78.7794	122.299	92.4975	80.1084	76.1378
636	21.2	12.7333	13202	0.0831567	0.324103	0.965292		89.2855	61.4365	166.529	59.3897	8.82505	2.47892	41.035	383.328	118.359	41.4715	40.8692	122.136	73.6582	47.2161	85.1152	39.5386	134.105	44.3613	75.0758	86.5438	92.0337	98.9257	104.592	89.1874	81.6947	79.2012	89.3083	117.78		77.7166	52.8691	63.0964	64.8948	116.802	92.5183	73.5028	64.6857	79.3157	122.696	92.7625	80.2854	76.3066
638	21.2667	12.8	13378	0.0787093	0.320038	0.966416		89.8203	69.9193	171.235	66.6029	9.8955	2.76364	38.1854	385.664	133.129	43.7706	39.761	119.766	72.0418	50.6841	46.3308	50.2249	154.283	50.3636	75.0278	86.7708	92.8257	99.0778	105.351	89.652	82.5293	79.3927	89.3707	118.109		77.7005	55.3786	62.181	63.7572	116.122	93.1658	73.945	64.6998	78.8295	123.214	93.7899	81.0962	76.991
640	21.3333	12.8667	13857	0.0842667	0.334049	0.965109		80.7862	53.0343	163.818	53.4404	7.76215	2.3851	36.8013	375.803	109.763	35.2003	39.8223	111.411	71.0368	56.3125	40.4183	49.1467	124.246	38.6069	75.9709	86.9294	92.5485	99.1981	105.234	89.6505	82.446	79.6152	89.9844	118.185		78.6854	56.4119	62.1895	65.4494	117.118	92.7784	73.7587	65.7519	79.4751	122.883	93.3989	80.8544	76.9308
642	21.4	12.9333	13681	0.080045	0.332344	0.965499		84.4396	65.8174	171.481	62.2849	9.2439	3.08256	39.5274	384.881	121.926	37.6596	39.6385	108.408	78.8538	53.4561	56.0997	30.2502	151.392	41.4214	75.4023	87.183	92.82	99.3209	105.499	89.8406	82.6422	79.5533	89.9277	118.261		78.5677	53.595	62.4527	65.3776	117.019	93.0544	74.0638	65.6471	80.0948	123.055	93.5537	81.0388	77.2048
644	21.4667	13	14313	0.082394	0.337892	0.964864		88.8614	60.0756	158.089	57.2194	8.72502	2.61258	41.8166	393.079	149.968	38.6071	40.8061	80.7634	68.232	35.5542	43.6986	47.7628	171.432	33.0356	74.3183	86.5639	92.4083	98.9628	104.548	88.7579	81.5712	78.8989	89.4329	118.14		75.9787	54.0888	61.4091	62.8343	117.28	92.4387	73.362	65.2242	79.2174	122.577	92.9106	80.6006	76.9651
646	21.5333	13.0667	14741	0.0790925	0.337876	0.965633		89.8751	62.4362	156.756	58.6686	8.95454	2.63315	41.5306	395.828	140.539	42.4644	41.4196	87.0433	70.1925	34.181	66.9033	58.8539	153.313	32.5626	74.1122	86.3539	92.078	99.448	104.475	88.8765	81.9201	78.4766	89.1928	118.001		76.605	54.2902	59.5953	63.0978	116.973	92.3942	73.3228	64.9413	78.6978	122.413	92.7784	80.3689	76.4919
648	21.6	13.1333	14559	0.0798373	0.335643	0.965075		92.8814	65.0127	160.385	62.4415	9.43388	2.54495	39.8284	391.067	147.846	42.9781	40.5084	88.4549	76.7295	33.9161	48.7683	42.8516	197.78	37.3067	74.1166	86.6776	92.2423	98.9467	105.094	88.9356	82.497	78.6262	89.2444	117.774		76.595	54.9544	60.2356	63.0251	115.773	92.5614	73.7456	65.1544	79.3237	122.603	92.9401	80.5756	76.4098
650	21.6667	13.2	14771	0.0789994	0.338369	0.965838		88.5821	64.5007	165.015	61.0529	9.18759	2.77653	40.5895	391.157	122.326	45.4522	42.6714	105.295	80.0398	32.9869	62.1063	33.6613	166.334	39.6353	74.8262	86.9103	93.028	99.1994	105.543	89.491	82.9449	79.175	89.5969	118.299		76.9053	54.6375	61.8139	63.9577	116.817	93.091	73.941	65.0112	79.5831	122.925	93.8448	81.3781	77.0721
652	21.7333	13.2667	14733	0.0811729	0.332104	0.965102		96.4767	68.6206	159.911	64.5634	9.80418	2.63435	41.9606	391.923	140.052	43.9543	43.5405	110.216	76.6923	38.2682	104.738	43.7532	167.348	39.4003	74.5386	86.7915	92.6986	99.6285	105.103	89.5803	82.3721	79.2659	89.5371	118.005		78.0021	52.6386	61.7919	64.1776	116.083	92.8607	73.7014	65.2456	79.3062	122.843	93.4796	81.0785	76.7909
654	21.8	13.3333	14182	0.0796081	0.342233	0.965411		80.7441	53.6648	154.717	50.9927	7.71639	3.0571	41.2464	388.698	108.962	39.7098	45.2732	84.9342	72.512	40.8742	50.1058	41.1205	126.88	32.381	75.2145	87.29	93.3467	99.3766	105.296	89.7024	81.9161	79.7705	90.4034	118.732		77.1403	53.3753	63.1017	65.3362	117.119	93.3661	74.1462	66.0602	79.603	123.274	94.2402	81.6179	77.5415
656	21.8667	13.4	14508	0.0861574	0.333935	0.964554		93.4661	67.3021	169.865	65.1133	9.68425	2.75132	39.2028	384.937	149.801	41.7894	44.5173	112.286	76.7165	46.6415	42.7188	50.1875	177.224	43.3056	74.9357	86.6984	92.8852	99.0585	105.142	89.3702	82.5358	79.4605	89.2406	118.112		77.7031	55.7397	61.7303	62.8	116.705	92.4532	73.6149	65.4796	79.1727	122.772	93.4521	81.0724	77.2788
658	21.9333	13.4667	15019	0.0878869	0.333965	0.962998		91.3595	63.0434	165.754	60.4822	9.06638	2.94158	41.5039	390.325	126.511	44.7958	44.3438	112.028	73.0631	49.4902	53.8233	49.157	172.544	48.4157	74.484	86.5981	92.2692	99.1888	105.114	89.1455	81.948	79.1836	89.377	118.001		77.8181	53.7453	61.5239	63.2862	116.046	92.0369	73.4049	65.099	79.6624	122.787	92.6323	80.7585	76.7118
660	22	13.5333	14373	0.0820395	0.331505	0.964151		103.867	70.5377	161.069	67.7398	10.2987	2.68043	42.2177	401.026	170.715	42.9918	44.4437	96.7407	75.3174	46.3092	51.5767	80.9822	212.398	41.218	73.7536	86.7457	92.5359	99.2089	105.142	89.1123	81.8794	78.693	89.5032	118.198		77.1745	54.1423	59.0194	62.3039	116.128	92.4111	73.7064	65.0461	79.5426	123.022	92.9293	80.903	76.9503
662	22.0667	13.6	14928	0.08933	0.337019	0.961882		89.1573	59.848	157.175	56.1941	8.56875	3.1532	43.6119	395.981	106.323	46.1833	49.6242	99.8737	77.0779	42.323	58.2291	60.4392	144.05	38.2674	74.2918	86.8418	93.318	99.5968	105.258	89.3701	81.7892	79.5027	90.1753	118.469		76.931	52.8688	61.3815	64.3714	115.906	92.5932	73.8326	65.1317	79.5292	123.122	93.8532	81.6556	77.9099
664	22.1333	13.6667	14900	0.0872782	0.342079	0.962077		87.053	58.0973	161.068	56.0338	8.38738	2.79153	40.726	388.957	119.98	50.1361	47.6903	106.348	76.3185	51.9035	46.6943	56.0241	146.683	35.4153	75.1162	86.5606	92.7423	99.9298	105.208	89.3405	82.3903	79.4463	90.0312	118.349		78.4046	55.154	61.7815	63.9208	116.32	92.1704	73.6505	64.6727	79.5276	122.782	93.2011	81.0957	77.137
666	22.2	13.7333	15181	0.0900282	0.33533	0.96185		97.6829	71.0868	163.435	67.035	10.1193	2.89858	40.7217	390.593	150.2	45.9274	47.6772	129.61	81.8764	39.7699	56.3042	54.6744	172.519	40.4515	74.8355	86.7718	92.9653	99.4235	105.382	89.2905	82.6964	79.4986	89.5832	118.309		77.2918	54.6933	61.5045	63.784	116.904	92.3824	73.7794	65.1584	79.5071	123.032	93.5173	81.323	77.3675
668	22.2667	13.8	14854	0.0850939	0.3372	0.962634		98.5681	72.618	161.394	68.1489	10.3484	3.22985	40.6338	397.442	165.001	45.8193	50.6974	102.209	81.2489	45.9212	55.2776	47.6641	186.269	38.6553	74.3774	86.6488	92.8074	99.5159	105.318	89.4228	82.6558	79.0351	89.2919	118.262		78.2311	54.1139	60.4739	62.4943	116.574	92.3574	73.8453	65.5893	78.6546	122.797	93.3402	81.0157	77.3096
670	22.3333	13.8667	15462	0.0937451	0.331709	0.960528		90.949	64.667	158.45	60.6388	9.12995	3.27485	39.871	386.078	112.369	48.9581	51.8773	117.691	80.0244	40.489	78.1893	31.0894	147.557	41.1004	75.7437	87.3287	92.9676	100.452	105.711	90.0217	83.283	80.0535	90.133	118.711		78.6893	54.9663	63.7374	64.346	116.979	92.9272	74.4778	65.8479	79.8438	123.547	93.6272	81.0512	77.4488
672	22.4	13.9333	15023	0.0872997	0.335581	0.962252		101.702	71.4503	157.194	67.6268	10.2322	2.97296	40.5589	389.75	130.518	46.424	50.7586	121.153	85.3336	40.3781	84.7173	40.7074	183.69	45.5454	74.6969	87.3384	93.0761	99.9198	105.415	89.8267	82.8562	79.6097	89.7757	118.378		77.8419	54.2767	61.6563	63.7313	115.978	92.9648	74.3622	66.0811	79.7743	123.51	93.9195	81.3238	77.1412
674	22.4667	14	14987	0.0846141	0.341826	0.963175		97.8069	69.2544	156.353	64.6757	9.85332	2.98577	42.1317	391.429	144.053	47.074	51.9545	125.357	82.7514	47.9072	82.975	43.4504	154.658	42.4214	75.1462	87.2282	93.7082	99.9414	105.761	90.1218	82.715	80.1789	90.1191	118.65		78.5305	52.8819	63.0673	64.6032	116.648	92.9732	73.8822	65.8465	80.0031	123.436	94.5232	82.1887	77.8733
676	22.5333	14.0667	15041	0.0875969	0.339142	0.961961		94.1168	64.2324	156.11	61.2511	9.22549	2.8033	40.4848	392.635	132.748	44.4309	51.3051	130.133	83.3322	49.0883	52.3277	62.6055	142.672	40.4523	75.015	86.9232	93.1882	99.6545	105.505	89.753	82.7471	79.5256	89.7494	118.511		78.7566	54.7294	60.4225	64.0486	117.118	92.6338	73.5613	65.9462	79.2473	123.227	93.8275	81.6378	77.4741
678	22.6	14.1333	15274	0.0881913	0.34696	0.962392		94.7064	67.3412	154.73	63.0507	9.6169	3.03861	41.1285	396.174	160.621	45.8396	51.3727	99.8575	83.413	50.4748	61.8668	36.9935	168.599	31.6499	74.8012	86.9272	93.2566	99.7394	105.421	89.7444	82.6554	79.3936	89.7248	118.627		78.5425	53.558	61.7203	63.2384	116.947	92.4501	73.9866	65.5457	79.3826	123.271	93.8945	81.6847	77.6054
680	22.6667	14.2	14973	0.0835255	0.35506	0.963478		95.3921	64.297	160.057	62.1536	9.32071	2.87571	39.551	385.272	153.61	45.371	51.3407	103.464	79.0197	42.5923	48.9688	45.24	171.268	33.9848	75.4959	86.8997	93.1109	99.7534	105.225	89.431	82.4402	79.8637	89.9978	118.752		77.4825	55.8825	62.8668	63.8049	117.443	92.3501	73.9363	65.5769	79.5692	123.066	93.6043	81.5412	77.4375
682	22.7333	14.2667	15320	0.0879156	0.348186	0.962251		91.2836	55.4987	152.397	54.1714	8.14005	2.91705	41.055	390.546	133.866	45.9279	50.6606	103.957	80.23	50.1462	70.9157	37.9651	137.091	37.1249	75.6859	87.139	92.9035	100.389	105.763	90.0584	82.4595	80.074	90.3789	118.91		78.8431	54.1678	63.4055	64.8084	117.204	92.8911	74.3632	65.5676	79.5175	123.356	93.594	81.1081	77.1885
684	22.8	14.3333	15075	0.0892548	0.346221	0.962621		92.2585	55.6398	151.655	54.7859	8.25975	2.56527	40.993	392.237	143.691	43.5119	51.0101	91.9642	82.2728	46.8561	51.1931	40.8802	164.466	32.2176	75.2256	87.2759	93.1031	99.741	105.628	89.7488	82.5186	79.6861	90.1631	118.857		78.1448	54.6237	61.9639	63.9345	117.461	92.7721	74.3308	66.0077	79.8216	123.447	93.6876	81.4115	77.4478
686	22.8667	14.4	15329	0.0860535	0.352251	0.962728		87.0074	58.0581	154.061	55.8684	8.3979	2.78162	39.3071	388.266	123.799	48.135	49.5597	96.2884	81.8193	41.4528	45.847	42.2021	149.268	31.2219	75.581	87.1376	93.6949	100.182	105.753	89.9797	83.2841	79.7733	90.4087	118.903		77.9704	55.652	62.3419	64.7968	117.144	92.6823	74.5385	65.4253	79.6104	123.431	94.4279	82.1282	77.7951
688	22.9333	14.4667	15201	0.0858924	0.346102	0.963109		103.325	71.4594	151.757	66.3153	10.2354	2.80056	43.5101	402.534	178.31	53.6084	47.8307	105.787	76.5518	39.87	102.025	39.1044	194.524	31.4232	74.7247	87.0782	93.2364	100.522	105.538	89.8463	83.0021	79.4196	89.9947	118.837		77.9422	53.2527	62.086	62.8756	117.467	92.7442	74.3503	64.8873	79.9532	123.456	94.0376	81.7459	77.2247
690	23	14.5333	15473	0.0844207	0.359634	0.962392		98.1812	66.3771	154.17	62.9971	9.58105	3.07494	41.3415	395.238	156.896	52.8857	49.9162	115.551	81.3567	36.6246	50.9797	56.2777	173.958	32.3722	75.2352	87.229	93.5123	100.069	105.51	89.8438	82.5785	79.8134	90.259	119.062		77.2248	54.6865	62.3287	63.7796	118.157	93.0069	74.587	64.9643	80.056	123.531	94.3065	82.0273	77.6437
[truncated: 12 more columns]

## Sheet: Complete Cell Analysis
cell (0,0)	average R value, (0,0)	average G value, (0,0)	average B value, (0,0)	average Gray value, (0,0)	average L* value, (0,0)	average a* value, (0,0)	average b* value, (0,0)	average delta_E value, (0,0)	cell (0,1)	average R value, (0,1)	average G value, (0,1)	average B value, (0,1)	average Gray value, (0,1)	average L* value, (0,1)	average a* value, (0,1)	average b* value, (0,1)	average delta_E value, (0,1)	cell (0,2)	average R value, (0,2)	average G value, (0,2)	average B value, (0,2)	average Gray value, (0,2)	average L* value, (0,2)	average a* value, (0,2)	average b* value, (0,2)	average delta_E value, (0,2)	cell (0,3)	average R value, (0,3)	average G value, (0,3)	average B value, (0,3)	average Gray value, (0,3)	average L* value, (0,3)	average a* value, (0,3)	average b* value, (0,3)	average delta_E value, (0,3)	cell (0,4)	average R value, (0,4)	average G value, (0,4)	average B value, (0,4)	average Gray value, (0,4)	average L* value, (0,4)	average a* value, (0,4)	average b* value, (0,4)	average delta_E value, (0,4)	cell (1,0)	average R value, (1,0)	average G value, (1,0)	average B value, (1,0)	average Gray value, (1,0)
	96.9529	87.3826	157.782	98.2849	41.0213	21.4735	-37.0647	0		98.8776	94.2041	139.206	100.77	42.0884	12.5838	-24.2342	0		66.9787	68.0015	86.7378	69.8861	29.4394	4.21216	-11.2784	0		47.1359	43.7259	67.6342	47.5895	19.2303	7.91336	-14.451	0		35.4265	30.673	128.505	43.2526	19.635	35.2005	-53.8948	0		75.6138	67.8986	147.085	79.1896
	96.9447	87.2641	158.742	98.3189	41.0427	21.824	-37.6035	0.643098		99.2526	93.6896	135.21	100.156	41.8015	11.957	-22.2653	2.08609		66.9694	68.448	82.011	69.586	29.3875	2.67193	-8.30296	3.35089		46.9821	43.8862	64.6103	47.2821	19.1147	6.84248	-12.562	2.17448		35.1819	30.8395	125.698	42.9495	19.3503	34.0972	-52.5841	1.73667		75.3689	67.9583	146.341	79.0644
	97.0394	87.2565	158.405	98.2973	41.0304	21.7568	-37.4218	0.455861		99.7333	93.6343	135.438	100.275	41.8387	12.2079	-22.3419	1.94534		66.956	69.1747	82.5803	70.0781	29.6321	2.34408	-8.30216	3.51923		46.9445	44.4153	62.0272	47.3036	19.1552	5.70615	-10.7273	4.32933		35.1667	30.8883	125.265	42.9258	19.3134	33.9144	-52.3694	2.02091		75.4403	68.1017	146.93	79.2403
	96.533	87.3844	156.229	97.9686	40.8999	20.9061	-36.3318	0.934826		98.995	94.8188	136.636	100.874	42.1536	11.5525	-22.5833	1.94765		66.8671	68.8932	84.5539	70.1035	29.6144	3.0094	-9.60403	2.06903		46.9762	44.5379	62.9331	47.4875	19.2393	5.89426	-11.2199	3.81005		34.9193	31.0218	123.203	42.696	19.1051	33.0807	-51.4007	3.31579		75.2329	68.3593	146.155	79.2377
	96.9907	87.7174	155.714	98.244	40.9993	20.6765	-35.8637	1.4416		99.0134	95.2529	131.077	100.513	42.037	9.8297	-19.4042	5.5603		67.6445	69.8931	82.8345	70.7271	29.924	2.20642	-8.02031	3.85657		47.0555	44.2602	63.9976	47.4764	19.21	6.42841	-11.9944	2.87055		35.3133	31.1404	123.256	42.8916	19.166	33.0734	-51.3329	3.36265		75.9288	68.9407	141.235	79.2223
	96.6349	87.4923	158.26	98.2916	41.0483	21.4568	-37.3089	0.246188		99.0791	95.439	129.68	100.469	42.0366	9.37613	-18.5587	6.51942		67.4332	70.2083	85.9317	71.1807	30.1222	2.73279	-9.71826	2.25586		47.0395	44.2645	63.5682	47.3959	19.1893	6.29398	-11.7319	3.16498		35.3538	31.0208	125.439	43.0868	19.3745	33.9167	-52.3791	2.0033		75.7525	68.9329	138.696	78.8816
	97.0518	88.2567	152.454	98.2115	40.9723	19.4205	-33.9546	3.727		99.0463	95.7305	130.168	100.691	42.1356	9.31109	-18.7024	6.42754		67.4619	70.1819	84.0351	70.9675	30.0428	2.26249	-8.61676	3.35406		47.5761	44.4347	66.0192	47.9502	19.4144	7.09615	-13.0587	1.62482		35.5539	31.3953	123.065	43.0852	19.2202	32.8786	-51.1214	3.6407		75.6951	69.3627	138.287	79.0792
	97.0013	87.8321	154.479	98.1742	40.9638	20.2522	-35.1814	2.24544		99.2278	95.4276	129.526	100.476	42.0401	9.3937	-18.4592	6.59766		68.0139	70.4546	84.3383	71.3378	30.1867	2.37271	-8.5901	3.34203		47.8374	44.2879	69.0177	48.2879	19.545	8.19086	-14.9007	0.615059		35.4504	31.063	123.716	42.9435	19.2078	33.2988	-51.557	3.04371		75.2303	69.6614	134.827	78.7171
	96.9527	87.4618	156.152	98.1363	40.9528	20.9519	-36.1994	1.01268		99.0834	94.9056	126.594	99.8325	41.7613	8.91869	-17.1103	8.0181		67.241	70.1964	82.6109	70.7528	29.9736	1.80074	-7.80483	4.2622		47.3991	44.2719	68.1464	48.0293	19.452	7.78052	-14.4545	0.258463		34.7338	30.8065	122.514	42.4394	18.9709	32.9481	-51.1826	3.58745		75.3314	70.1851	134.449	79.0131
	97.3866	87.3753	156.188	98.226	40.9705	21.1369	-36.1904	0.938292		99.297	94.9808	135.22	100.905	42.1628	11.175	-21.7123	2.88967		67.0415	70.5679	83.9904	71.0614	30.1235	1.84464	-8.46964	3.73665		46.8618	45.1916	58.6603	47.3419	19.2441	4.18172	-8.2771	7.21401		35.2046	31.2481	120.525	42.6014	18.8953	32.0298	-50.0347	5.04983		75.7774	70.5637	130.229	78.9038
	97.0541	87.1883	155.651	97.9531	40.8631	21.0061	-36.0416	1.13599		99.4035	94.703	134.806	100.716	42.0771	11.2724	-21.5936	2.94835		67.7489	70.7032	82.4665	71.2008	30.1692	1.63017	-7.41313	4.7053		46.7364	45.3573	57.0376	47.2136	19.216	3.56985	-7.20318	8.44965		35.1208	31.025	120.838	42.4771	18.8716	32.2688	-50.2741	4.72093		75.4392	70.2542	127.498	78.3078
	97.3546	86.7852	157.694	98.0676	40.8966	21.9306	-37.2074	0.49478		99.111	95.473	133.013	100.873	42.1886	10.2302	-20.3408	4.55063		67.5414	71.6305	85.9382	72.064	30.5694	1.85821	-9.04506	3.43598		47.313	45.758	58.084	47.7626	19.4463	3.81108	-7.56946	8.01439		35.133	31.2624	120.195	42.5544	18.8586	31.8947	-49.8835	5.25557		75.8379	70.6352	127.224	78.6158
	96.7831	87.1596	153.082	97.5898	40.693	20.2087	-34.7739	2.63736		98.8982	95.376	128.523	100.26	41.9556	9.05684	-17.9833	7.17853		67.0015	71.5326	79.1576	71.043	30.2414	-0.0234905	-5.17936	7.46877		46.5303	45.4884	52.6608	46.7071	19.0618	2.22984	-4.41618	11.5338		34.9718	30.6377	119.118	42.0216	18.5935	31.8823	-49.6304	5.50271		75.266	70.9056	127.124	78.593
	97.1412	87.009	154.553	97.7858	40.7644	20.826	-35.5398	1.6765		99.0125	95.4312	131.72	100.687	42.1137	9.88633	-19.6753	5.29719		67.7908	71.1669	81.6524	71.3774	30.2861	1.14111	-6.71277	5.56719		47.1411	45.6406	55.4399	47.3112	19.2821	3.10893	-5.99819	9.72289		35.059	30.9986	116.975	42.0109	18.4596	30.9067	-48.4744	7.01416		75.597	71.5303	123.882	78.6999
	96.7321	87.0774	153.409	97.5616	40.6844	20.3396	-34.9839	2.39359		98.7829	95.4261	130.631	100.502	42.0468	9.53032	-19.1211	5.95557		67.0482	71.4594	81.8001	71.3142	30.3181	0.708766	-6.76638	5.77967		46.818	44.9599	57.0848	47.0046	19.098	3.89132	-7.41365	8.10666		34.6959	30.5088	119.542	41.9044	18.5882	32.078	-49.9118	5.16816		75.3704	71.3194	124.554	78.5775
	97.1892	87.3153	153.528	97.8582	40.7938	20.3546	-34.8797	2.46537		98.7914	96.4272	131.376	101.153	42.3588	9.10907	-19.0918	6.21218		66.8083	72.3342	84.9951	72.1189	30.6888	0.887133	-8.26536	4.65783		47.1883	45.0488	58.727	47.3572	19.2338	4.42976	-8.33574	7.03785		35.279	30.5708	122.289	42.4359	18.9357	33.0788	-51.0953	3.58155		75.7512	70.5212	128.506	78.686
	96.9701	87.1153	156.047	97.9551	40.8581	21.1426	-36.2867	0.861116		98.8968	96.1876	129.732	100.858	42.2328	8.86685	-18.2905	7.01175		67.2993	72.2276	82.0747	71.863	30.5885	0.383235	-6.53548	6.20297		47.5885	45.4913	59.3216	47.8047	19.4411	4.44669	-8.42582	6.95446		35.3173	30.8239	123.863	42.7738	19.161	33.4805	-51.7277	2.80697		75.3548	70.2948	128.672	78.4371
	97.253	87.0616	156.541	98.0719	40.8961	21.397	-36.5199	0.564287		98.9179	96.7611	130.046	101.22	42.4085	8.60154	-18.2101	7.22845		66.9927	72.7285	81.3831	71.9907	30.6936	-0.228278	-5.93644	7.05885		47.4864	45.5826	57.7901	47.6489	19.3948	3.92236	-7.44369	8.06579		35.2822	30.8831	122.16	42.6057	18.9911	32.8422	-50.9215	3.8492		75.9509	70.1385	130.912	78.7836
	96.752	86.9577	155.659	97.7476	40.7765	21.0679	-36.1848	0.99939		98.5519	96.9233	130.839	101.285	42.4553	8.58412	-18.6203	6.90276		66.6485	71.9046	84.3553	71.7402	30.5177	0.934971	-8.11342	4.68189		47.0125	45.6651	54.7697	47.1952	19.2503	2.86122	-5.5851	10.2043		34.6581	30.9926	117.897	42.0016	18.5229	31.1867	-48.9639	6.45445		75.2717	70.9863	129.011	78.8657
	97.1987	86.9821	156.874	98.0457	40.8889	21.528	-36.7311	0.363037		98.8946	97.0909	130.021	101.421	42.4982	8.38442	-18.0577	7.48014		67.1576	72.942	83.2721	72.3878	30.8427	0.181091	-6.92482	6.09695		47.4738	46.0521	56.1825	47.7001	19.4784	3.15956	-6.2109	9.51624		35.0207	31.373	118.703	42.416	18.7205	31.2812	-49.1553	6.21768		75.2424	72.5907	124.783	79.3103
	96.9437	86.9248	155.361	97.7698	40.7687	21.056	-36.0181	1.1548		98.5554	97.2513	129.164	101.308	42.4795	7.95102	-17.5704	8.12542		66.5003	72.8766	82.7914	72.0722	30.7496	-0.147994	-6.76144	6.41333		47.1687	45.6809	56.2184	47.4129	19.3295	3.3004	-6.46301	9.22478		34.8565	30.964	119.759	42.2524	18.7251	31.8917	-49.8249	5.32355		74.7769	72.8544	125.198	79.3571
	97.4288	87.2861	155.994	98.1982	40.9404	21.1483	-36.1219	1.00066		98.5315	97.6764	129.472	101.594	42.6099	7.76103	-17.557	8.25323		66.4506	74.0623	82.3682	72.719	31.1011	-1.02843	-5.96403	7.64643		47.9515	46.4773	57.0878	48.2051	19.7	3.30382	-6.49494	9.20689		35.6391	31.2014	121.567	42.8315	19.0264	32.4811	-50.484	4.40438		75.2948	73.1578	123.007	79.4593
	97.3252	87.5062	156.526	98.3338	41.0176	21.1359	-36.3184	0.819168		98.7999	97.8168	127.881	101.577	42.6086	7.35835	-16.5951	9.26994		66.9078	75.1452	82.0215	73.4589	31.4659	-1.62854	-5.19337	8.6746		48.1904	47.2755	54.4315	48.4354	19.8771	2.15727	-4.40099	11.5997		35.8244	32.4148	115.485	42.8899	18.6964	29.5754	-47.1244	8.85216		75.247	73.3588	119.965	79.2051
	97.5952	87.6656	155.93	98.463	41.0508	20.94	-35.9082	1.274		98.6893	98.4012	128.632	101.965	42.7945	7.15406	-16.7657	9.26066		65.9043	74.8206	81.0286	72.8524	31.2475	-2.05451	-4.89174	9.12854		48.2251	47.5989	53.3782	48.5111	19.946	1.68187	-3.57402	12.5559		35.5574	32.1593	116.717	42.8193	18.7398	30.1443	-47.8468	7.93382		75.1831	73.7528	120.891	79.529
	97.0709	87.9471	153.746	98.2014	40.9609	19.9893	-34.7466	2.75324		98.5187	98.2266	127.256	101.654	42.676	6.85224	-16.1161	9.95491		65.4739	74.5137	81.1953	72.552	31.1218	-1.98079	-5.18961	8.84629		47.9364	47.6205	52.7662	48.3549	19.902	1.39007	-3.22198	13.0036		35.1388	32.4043	114.054	42.5277	18.4982	28.9692	-46.5288	9.71489		74.0503	74.7987	119.366	79.619
	97.5405	87.7795	154.432	98.3293	40.995	20.4233	-35.1003	2.22769		98.4991	99.5571	127.788	102.488	43.0731	6.16662	-15.8314	10.6187		65.2532	75.5073	82.5528	73.2286	31.4657	-2.33978	-5.54762	8.93735		48.5446	48.1386	54.4498	49.0359	20.1936	1.72094	-3.93762	12.2395		35.5723	32.5788	113.429	42.6912	18.5114	28.6924	-46.1027	10.2144		74.2537	76.615	115.463	80.311
	97.1207	87.924	151.967	98.0127	40.865	19.5088	-33.8321	3.78609		98.4152	99.3052	126.673	102.184	42.9509	6.00879	-15.3446	11.0906		64.969	75.2011	82.9976	73.0004	31.3624	-2.13712	-5.98894	8.48469		47.8996	47.8278	52.4955	48.4415	19.9563	1.16507	-2.95564	13.3495		35.0448	33.3222	106.169	42.1502	17.9526	25.469	-42.3068	15.2254		73.8969	77.3641	114.558	80.5464
	97.6964	88.9091	152.267	98.773	41.1918	19.1451	-33.4928	4.26728		98.6602	100.375	125.458	102.73	43.23	5.13391	-14.1839	12.5623		64.8563	76.8541	79.1836	73.5146	31.7461	-4.18601	-2.98075	12.0292		48.1494	48.1851	51.9086	48.6526	20.0767	0.882154	-2.37159	14.0023		35.2954	35.9052	97.8818	42.7826	17.9088	20.6517	-36.9411	22.407		74.1515	77.5658	115.546	80.8253
	97.1259	89.4789	153.495	99.0515	41.3569	18.9772	-33.9707	3.98965		98.4498	100.55	127.465	103.006	43.3393	5.46186	-15.231	11.5475		64.6457	77.9726	82.2842	74.4359	32.1908	-4.1729	-4.30151	11.2497		48.1892	49.0562	53.1446	49.3121	20.4113	0.616863	-2.7233	13.8626		34.8264	36.5113	100.088	43.234	18.2264	20.9663	-37.8791	21.4732		73.8805	76.8401	115.359	80.3062
	97.6526	89.1746	155.863	99.3044	41.4478	19.9967	-35.24	2.38594		97.9592	100.116	129.758	102.846	43.2651	6.14707	-16.7308	9.95573		64.6502	77.9656	84.1549	74.6654	32.2537	-3.68269	-5.39939	10.2378		48.1881	48.9483	52.8733	49.2235	20.3659	0.621459	-2.60475	13.9569		34.9181	37.5948	95.4585	43.3905	18.146	18.4687	-34.957	25.3142		74.1122	76.353	120.571	80.6738
	97.6052	89.3924	153.617	99.1578	41.3822	19.203	-34.0011	3.83034		98.4808	100.471	127.875	103.024	43.3353	5.6243	-15.4838	11.2499		65.4827	80.1049	79.4777	75.6276	32.8415	-5.87965	-1.54794	14.4257		47.856	49.6322	50.3981	49.2335	20.4732	-0.591835	-0.755433	16.1694		34.2788	39.7526	85.2237	43.3047	17.9411	12.8902	-28.4741	33.8649		73.7886	76.116	123.459	80.7813
	97.9055	89.4992	154.009	99.3697	41.4573	19.3341	-34.1152	3.66975		98.2352	101.675	129.28	103.805	43.7135	5.16613	-15.7562	11.3815		65.5643	80.7235	81.6763	76.2758	33.1164	-5.68209	-2.5372	13.7049		48.5803	51.8049	48.5397	50.5005	21.2038	-2.16523	1.58456	19.0423		34.1545	42.5643	79.6567	44.2726	18.4215	8.72179	-23.9632	39.9811		74.5632	76.0104	122.94	80.8673
	97.9882	89.6253	151.14	99.1494	41.3489	18.4631	-32.5685	5.42086		98.1705	101.039	129.966	103.472	43.5536	5.70789	-16.4138	10.5159		66.2947	80.4199	77.9405	75.8877	32.9551	-6.13847	-0.398836	15.4227		48.6783	52.1546	46.7099	50.5105	21.2738	-2.76774	2.92888	20.5017		33.8443	43.5852	74.6675	44.2152	18.4147	6.04648	-20.6003	44.2715		74.2728	76.0845	122.483	80.7833
	97.6762	89.6276	147.245	98.6027	41.1241	17.2722	-30.5862	7.72228		97.3727	100.297	126.622	102.417	43.1457	5.03475	-15.0249	11.9548		66.8896	85.0934	75.3551	78.506	34.4242	-9.32321	3.36939	20.5576		48.9988	54.5955	47.7924	52.1323	22.1554	-3.98122	3.46378	21.7019		34.0498	46.3077	70.6316	45.4035	19.0942	2.70185	-16.7906	49.3272		72.9517	81.5964	108.801	82.0759
	97.5113	90.0558	147.461	98.8177	41.2351	17.0167	-30.5428	7.90217		98.0443	104.229	124.819	104.726	44.2639	2.42631	-12.2348	15.8711		68.536	93.8831	76.08	84.2734	37.4002	-13.6319	7.17835	26.8782		48.4772	60.1912	50.8285	55.59	24.0943	-7.09355	4.19642	24.4252		33.7225	46.0338	73.1751	45.433	19.12	3.71674	-18.4785	47.3899		72.0292	84.0382	103.892	82.673
	97.2242	90.5635	145.994	98.8639	41.2736	16.2029	-29.6026	9.13922		97.8109	105.635	123.542	105.327	44.6071	1.18309	-10.9497	17.6861		69.1845	95.5987	76.4498	85.5047	38.0079	-14.2796	7.8153	27.9273		47.7648	59.0285	52.0843	54.8485	23.6786	-6.36517	2.75868	22.7999		33.2654	45.3461	73.609	44.9236	18.8856	4.23276	-19.1432	46.5536		71.1752	84.7967	104.266	82.8837
	90.7013	86.2668	131.893	92.8118	38.8465	12.9557	-24.9	15.0088		92.8262	100.371	114.893	99.753	42.3671	0.476613	-9.13333	19.3571		70.2833	96.7216	68.4342	85.553	38.2576	-16.1097	13.0533	32.9055		44.7969	51.8627	43.838	48.8228	20.7417	-4.93516	4.07035	22.5922		30.6592	39.928	67.5429	40.2972	16.5548	5.13901	-18.6785	46.4044		66.708	81.5278	96.9988	78.8383
	90.8356	88.1267	128.38	93.5211	39.2147	10.8603	-22.1824	18.3681		92.5444	101.769	117.208	100.748	42.8381	0.106026	-9.83157	19.0707		68.0518	94.9129	72.6948	84.3355	37.6195	-15.108	9.55809	29.5693		45.2826	52.5365	44.1086	49.3864	21.0227	-5.0982	4.29234	22.8872		31.4585	39.0062	69.9766	40.2745	16.4625	6.94694	-20.495	43.862		68.3946	84.0766	95.2075	80.6057
	91.2399	88.8548	125.404	93.7135	39.3227	9.72975	-20.1938	20.626		93.0465	102.298	118.354	101.34	43.0737	0.247493	-10.167	18.7361		69.1086	93.4125	70.0526	83.4785	37.139	-14.4037	10.5159	29.6787		46.226	52.7589	43.1774	49.6998	21.155	-5.02859	5.12091	23.5427		31.5336	37.7029	70.9433	39.6438	16.1098	8.28335	-21.7181	42.0987		68.4593	84.6968	96.5654	81.1555
	89.5065	91.7517	122.451	94.5119	39.8759	6.55477	-17.5491	24.5915		92.3147	102.789	117.108	101.251	43.1176	-0.611997	-9.35277	19.916		71.2995	97.4264	69.119	86.3685	38.5689	-15.9763	13.0764	32.9254		46.842	60.376	42.4258	54.2526	23.8099	-9.70554	9.32312	29.9434		31.2938	38.5857	70.7683	40.0743	16.3634	7.50356	-21.1966	42.9767		70.9768	91.9043	95.2414	85.9938
	80.8532	90.2126	112.109	89.8683	38.3105	1.82448	-13.6563	30.6821		85.1808	97.9659	110.893	95.592	40.9186	-1.75332	-8.93227	21.0017		68.6444	95.2064	65.8778	83.8876	37.6001	-16.3917	13.6835	33.3799		42.8663	56.5282	39.8521	50.5026	22.0979	-9.59192	8.61905	29.1013		28.0323	35.6832	66.268	36.85	14.8792	7.02367	-20.4588	43.9831		66.6732	89.4324	85.9918	82.193
	80.2804	92.0246	111.577	90.705	38.7883	0.367997	-12.6058	32.3831		87.1584	103.509	111.2	99.4646	42.7446	-4.3037	-6.37119	24.5908		66.7036	94.9115	67.7022	83.3581	37.417	-16.6224	12.3074	32.4656		40.781	54.7371	40.5994	48.9187	21.3259	-9.22363	7.02882	27.5581		27.7113	34.3027	68.38	36.183	14.5469	8.77568	-22.4541	41.3845		71.1517	99.0323	86.4592	89.2282
	80.0046	93.6713	108.631	91.2445	39.1538	-1.51837	-10.2415	35.378		85.1109	102.011	108.654	97.6897	42.0584	-4.76002	-5.86343	25.2645		66.0127	94.5989	65.4977	82.7182	37.222	-17.1409	13.3705	33.5275		41.0266	53.3484	41.3123	48.2524	20.8747	-8.0929	5.92232	25.961		27.6922	32.9196	69.9886	35.5458	14.2176	10.4273	-24.0945	39.1295		74.1127	104.524	84.1961	93.0632
	80.011	98.1978	108.912	93.9274	40.541	-4.17978	-8.32656	38.5254		85.429	102.22	111.006	98.1763	42.2234	-4.18773	-7.04485	24.0162		66.4325	96.9112	68.0009	84.4368	38.063	-17.759	13.0089	33.867		39.7707	50.3948	43.093	46.3492	19.7885	-6.33362	3.16053	22.6595		27.846	33.2841	73.1869	36.1635	14.5774	11.4422	-25.7246	37.1967		77.5849	108.95	86.1147	96.9588
	79.8243	98.4544	107.819	93.8897	40.5682	-4.68005	-7.61877	39.3863		85.4387	104.859	112.061	99.8482	43.0588	-5.48186	-6.43766	25.3777		62.3794	89.5545	67.9684	78.9563	35.3816	-15.2231	9.28505	28.9119		40.3109	49.624	41.538	45.868	19.5172	-5.96928	3.84206	22.9662		27.8624	33.4646	69.6768	35.874	14.3813	9.94333	-23.616	39.7785		80.4975	112.787	86.0514	100.092
	77.2936	98.4617	103.125	92.6424	40.2354	-6.75404	-5.26024	42.5316		80.3761	99.3111	108.314	94.6344	40.8862	-4.87584	-7.44094	24.2549		55.6196	83.5137	64.5723	72.9873	32.8575	-15.067	7.803	27.3399		37.0242	50.7938	40.6383	45.4646	19.6428	-8.3336	4.59827	25.0401		25.894	34.6896	62.8896	35.2021	14.1714	5.86314	-19.2362	45.7356		79.3554	107.779	83.0807	96.4316
	78.6451	101.633	102.351	94.8466	41.2854	-8.34589	-3.2213	45.107		77.7556	93.6512	107.544	90.4441	38.9425	-2.56026	-9.90746	21.083		56.7549	85.6844	65.9352	74.7487	33.6902	-15.5713	8.12938	28.0378		37.5616	54.0798	40.1489	47.4862	20.8418	-10.2713	6.62041	27.8798		25.4888	37.763	58.8787	36.4551	14.9449	1.94699	-15.2119	51.2265		80.0927	107.564	82.8293	96.5199
	78.8004	101.037	102.468	94.5157	41.1151	-7.91528	-3.54284	44.5806		79.3571	96.9171	109.967	93.1079	40.1413	-3.35471	-9.57777	21.7403		60.0845	89.6706	67.5892	78.26	35.2664	-16.2184	9.33698	29.6033		38.3945	55.8807	39.7921	48.772	21.5356	-11.1046	7.83167	29.3856		25.2937	39.7727	55.468	37.1882	15.4502	-0.823767	-12.0344	55.3855		80.0169	107.918	84.4672	96.8991
	72.2137	94.8348	97.436	88.3678	38.571	-7.80509	-4.27106	44.0303		76.8126	95.2169	105.962	90.8894	39.2977	-4.24648	-8.40626	23.2717		59.0598	86.5654	64.2092	75.7745	34.0872	-15.5833	9.7783	29.2719		37.0122	54.6843	38.469	47.499	20.9764	-11.2415	7.92604	29.5074		23.9329	39.4929	50.7519	36.0772	15.0277	-2.75667	-9.37153	58.6881		75.1619	102.417	81.0193	91.8417
	72.8021	96.4854	94.987	89.21	39.0516	-9.19082	-2.04738	46.5875		76.9797	96.3014	104.472	91.4	39.5914	-5.23024	-7.04883	24.878		60.4377	89.6393	64.7061	78.0357	35.2104	-16.6734	11.0393	31.1061		37.0077	56.0935	38.4398	48.3302	21.4819	-12.0972	8.64111	30.6388		23.9569	44.941	50.251	39.2238	16.9805	-6.63284	-6.04958	63.61		69.8856	99.3929	80.022	88.3691
	72.7925	95.3013	93.4556	88.3563	38.63	-8.8791	-1.72385	46.6474		77.1298	97.4983	105.175	92.2482	39.9952	-5.71145	-6.87607	25.3062		60.0839	88.5182	63.9819	77.184	34.7981	-16.3339	10.9128	30.7133		37.833	55.4465	37.8615	48.1223	21.2931	-11.4921	8.77521	30.3362		24.1697	48.1377	47.794	40.91	18.0673	-9.44224	-2.71387	67.9332		67.948	98.3686	81.8251	87.4557
	69.7876	96.3062	89.9273	87.6476	38.6427	-11.3817	0.445796	49.9215		77.2913	98.7918	102.739	92.7992	40.3247	-7.04797	-4.8908	27.6167		64.5564	93.2324	61.1025	80.9533	36.5859	-17.7785	15.1497	35.1156		39.2856	61.8688	37.1184	52.2443	23.6785	-14.812	12.4967	35.5303		28.995	64.2614	41.8652	51.139	24.0756	-18.8705	9.87228	83.7235		70.7334	103.009	79.5094	90.6423
	65.8404	95.4565	86.5836	85.5823	38.0223	-13.0756	1.57406	51.9191		75.2563	98.3492	100.82	91.7139	39.9863	-7.97211	-4.23221	28.7584		60.0457	90.7284	63.6024	78.4132	35.5245	-17.6407	12.1442	32.6067		37.0402	59.0939	37.7539	50.0028	22.5487	-13.9942	10.5457	33.4034		32.1774	69.5579	42.4437	55.2843	26.1726	-20.505	12.3644	86.8108		72.727	104.333	76.6524	91.7329
	64.3365	92.686	83.9148	83.2331	36.9546	-12.6611	1.66385	51.7843		76.8117	96.8655	99.0169	91.1021	39.5726	-7.01017	-3.72617	28.4751		68.8719	97.4382	60.5618	84.6301	38.24	-18.4726	17.7268	37.8597		35.8967	58.7466	34.3036	49.0974	22.2751	-14.9461	12.4068	35.4001		36.6619	76.9472	38.7972	60.5093	28.9855	-23.4799	18.3266	93.5241		77.3729	109.317	75.7265	95.9636
	63.2782	88.6597	85.874	80.7433	35.6427	-10.1998	-1.47884	47.9425		78.9649	99.5105	99.1915	93.307	40.5499	-7.76671	-2.37378	29.9063		71.7282	97.9723	60.851	85.8719	38.6079	-17.5847	18.0762	37.6943		40.2281	61.4363	33.9188	51.8998	23.5218	-14.7706	14.342	36.9055		42.6152	83.5068	39.51	66.2224	31.6225	-24.5635	21.2838	96.7846		81.1049	110.343	75.2381	97.6251
	61.9839	86.0489	86.5386	78.9297	34.7364	-8.92716	-3.24056	45.9105		81.1941	103.127	102.021	96.4211	41.9118	-8.40893	-2.07741	30.5229		71.507	99.476	62.5879	86.8537	39.1169	-18.1916	17.7203	37.9013		43.7197	67.4863	35.0586	56.6219	25.9313	-16.526	16.7815	40.2201		46.2245	88.2478	40.3751	70.1771	33.4817	-25.4857	23.1255	99.0286		88.6314	114.02	74.8732	102.028
	62.0498	86.0462	86.8635	78.9636	34.7505	-8.81741	-3.42325	45.7014		82.2282	105.031	101.062	97.7281	42.5425	-9.37604	-0.56165	32.2929		70.969	97.7231	59.2354	85.3086	38.446	-18.0205	18.8069	38.4777		46.8695	69.8562	34.1046	58.8538	26.9603	-16.6755	18.7057	41.9968		50.8806	90.7935	40.2118	73.0468	34.6041	-25.0892	24.6404	100.133		89.409	114.86	75.3028	102.797
	62.6997	88.667	83.9189	80.3565	35.5471	-10.9007	-0.401141	49.2166		85.8888	105.437	97.3398	98.6207	42.8154	-9.14173	2.1207	34.163		85.061	106.931	58.1402	94.7945	42.3718	-17.3879	24.6807	43.8961		54.2291	75.2647	32.8247	64.0765	29.3304	-16.6814	22.481	45.507		70.771	100.717	41.2038	84.94	39.1473	-22.1853	29.7869	103.327		99.4804	122.389	74.0886	110.042
	68.0645	99.2775	86.92	88.518	39.4015	-14.3917	3.3785	54.0795		92.1022	111.644	97.8623	104.211	45.1782	-10.2718	5.26713	37.4467		88.037	112.533	60.4086	99.2188	44.3951	-18.8408	26.0018	46.3134		55.3274	78.0286	34.7126	66.2662	30.3853	-17.4741	22.6924	46.3529		78.771	107.921	43.3285	91.816	42.058	-22.3396	32.1915	105.946		111.524	131.744	74.9002	119.176
	76.3738	108.68	88.6948	96.7246	42.9685	-16.3009	7.46717	58.4276		94.304	110.974	98.8455	104.619	45.1603	-8.85876	4.67465	36.124		97.7697	117.054	60.0061	104.786	46.5058	-17.2338	28.9988	48.718		49.7948	76.2325	34.846	63.567	29.3978	-18.816	21.3287	45.8042		85.8803	111.227	44.5204	96.0281	43.6202	-20.9371	33.5044	106.608		123.139	139.528	77.8426	127.568
	74.2628	106.656	87.1346	94.7189	42.1543	-16.2755	7.23304	58.2114		100.589	117.956	98.5142	110.514	47.7275	-10.4881	8.59134	40.517		85.7676	108.658	59.4291	96.1691	42.9915	-17.8454	24.7481	44.3633		50.2063	75.4606	34.642	63.2051	29.152	-18.2591	21.152	45.2881		87.6924	113.882	45.4453	98.208	44.6044	-21.4523	34.1963	107.671		127.769	139.042	77.1409	128.558
	76.5173	108.679	88.4289	96.7326	42.9705	-16.3071	7.6308	58.5565		95.3615	114.194	98.8588	106.806	46.2157	-10.2863	6.18732	38.2824		92.8465	114.626	61.5498	102.044	45.412	-17.81	26.7169	46.7306		57.2474	81.4297	36.4388	69.0131	31.7066	-18.2719	23.3387	47.6381		79.1258	109.875	45.4104	93.314	42.7407	-22.9661	31.9194	106.213		128.398	139.28	77.2261	128.89
	75.8815	107.088	87.0779	95.4324	42.391	-15.9512	7.61648	58.3		94.9483	113.072	98.0355	105.924	45.8236	-9.97546	6.11377	37.9983		92.3457	112.798	59.5022	100.574	44.7721	-17.3065	27.0411	46.546		67.2439	85.8626	37.4525	74.7349	33.9245	-16.2232	25.6002	49.0162		78.0544	108.905	43.0788	92.165	42.3289	-23.165	32.6174	106.798		128.346	140.382	77.1869	129.53
	77.5753	109.748	86.9557	97.5083	43.3397	-16.8268	9.04335	59.9854		98.1488	113.729	97.3794	107.206	46.2425	-9.26107	7.13311	38.4495		115.836	128.828	64.0429	117.577	51.528	-15.3665	33.2797	53.4477		91.1525	102.088	43.1843	92.1531	41.1013	-13.8492	31.3991	55.2646		97.0971	117.852	45.2846	103.358	46.5259	-19.5117	36.6273	109.137		132.5	142.67	76.8594	132.107
	78.5068	108.435	84.5605	96.7319	42.924	-16.2691	9.90043	60.2815		104.505	117.655	96.9929	111.348	47.8952	-9.09231	9.76645	40.7384		118.513	128.938	65.1149	118.552	51.7864	-14.1589	33.0784	52.9567		94.8168	105.013	46.1632	95.2709	42.35	-13.5174	31.365	55.6139		97.452	116.388	45.4037	102.596	46.0955	-18.5758	36.0937	108.12		126.27	137.703	74.0022	126.979
	89.2296	115.799	83.9065	104.197	45.9314	-16.3907	14.5621	64.2116		113.928	123.546	96.2705	117.572	50.3625	-8.79809	13.7405	44.359		128.534	136.025	64.3775	125.602	54.6797	-13.7086	37.1102	57.4429		93.5254	103.461	44.2308	93.7674	41.7371	-13.4327	31.6379	55.5553		101.139	118.939	45.1204	105.206	47.1632	-18.3386	37.5004	109.441		130.87	141.464	74.5416	130.637
	98.6468	121.217	85.969	110.407	48.2998	-15.3221	16.699	65.5548		127.331	132.751	99.7074	127.338	54.1955	-7.96812	17.2032	47.8123		121.501	130.991	64.1279	120.529	52.6232	-14.0777	34.6579	54.6091		92.2728	102.004	44.5999	92.5444	41.1835	-13.1536	30.7747	54.508		97.436	116.913	45.4501	102.936	46.259	-18.8558	36.2542	108.433		140.23	146.015	75.6495	136.225
	110.019	129.189	87.3481	118.649	51.565	-14.9095	20.4481	68.8667		130.266	134.357	100.639	129.294	54.9161	-7.52461	17.6957	48.2391		133.195	141.195	69.6576	130.659	56.6323	-13.9394	36.8276	58.1647		81.0262	94.8809	42.4269	84.7973	37.9923	-14.495	27.9606	51.5062		94.5537	115.898	45.1478	101.447	45.7256	-19.5992	35.7454	108.255		146.601	149.783	77.9191	140.632
	114.105	127.291	83.6522	118.343	51.2363	-12.7796	22.1571	69.1726		124.886	128.835	95.6131	123.86	52.7807	-7.42102	17.5788	47.5693		124.788	132.355	62.3948	122.18	53.2714	-13.5586	36.3843	56.1738		79.0363	91.8905	38.979	82.0538	36.8284	-14.1008	28.4147	51.3009		89.4707	110.169	41.5193	96.1288	43.5061	-19.1291	34.9406	106.833		140.12	143.365	74.2108	134.497
	139.665	144.444	86.4738	136.395	58.3278	-11.0827	30.1905	76.6987		119.836	124.493	94.1823	119.655	51.0735	-7.28165	16.0029	45.7645		118.865	128.872	61.0671	118.188	51.7434	-14.3932	35.142	54.7584		82.5093	93.1208	38.0457	83.7443	37.4939	-13.2979	29.7542	52.3218		88.8616	110.12	41.4147	95.9147	43.4452	-19.3787	34.9117	106.922		149.718	148.966	75.261	140.741
	142.025	145.08	87.9726	137.634	58.7262	-10.258	29.9306	76.2151		123.371	127.69	95.1371	122.681	52.3141	-7.47537	17.1955	47.1524		119.275	128.886	62.6861	118.508	51.8004	-14.0579	34.3801	54.0232		83.8762	95.5681	40.2474	85.817	38.4129	-13.821	29.6803	52.8007		97.1649	114.921	43.2765	101.41	45.5939	-18.117	36.5662	108.166		152.077	149.412	76.8237	141.898
	146.027	147.285	88.4602	140.198	59.6916	-9.71192	30.9659	77.1316		123.354	126.706	95.8325	122.198	52.0421	-6.82469	16.4249	46.1403		119.63	128.705	62.5075	118.482	51.7729	-13.8244	34.447	53.99		85.4428	96.6606	40.9584	87.0256	38.8964	-13.6452	29.897	53.0874		105.765	120.705	45.3468	107.645	48.0644	-17.223	38.4882	109.959		148.558	148.006	76.6987	140.002
	151.762	149.522	90.2907	143.405	60.8317	-8.29951	31.5342	77.3608		126.536	129.477	96.7438	124.895	53.1259	-6.93074	17.4248	47.3088		117.879	127.11	63.2448	117.089	51.1661	-13.6467	33.3007	52.7095		95.0794	104.186	46.211	94.8757	42.1147	-12.9348	31.0703	55.0502		117.568	127.806	49.8363	115.857	51.196	-15.42	40.0694	111.3		146.698	146.883	76.9073	138.846
	151.363	149.127	91.2219	143.193	60.7012	-8.14637	30.863	76.6734		123.8	128.568	97.4453	123.642	52.6513	-7.4296	16.3382	46.4567		117.898	127.941	63.6945	117.722	51.4213	-14.0393	33.3724	53.0096		100.68	108.87	48.2424	99.6038	44.0508	-12.8047	32.382	56.9089		131.914	135.377	53.4008	125.003	54.6508	-12.8375	42.5298	113.276		147.112	147.769	77.323	139.533
	149.399	147.185	90.9115	141.416	59.985	-7.95639	30.081	75.7251		126.576	130.62	97.2849	125.633	53.4696	-7.4677	17.5845	47.7535		118.364	127.973	64.0801	117.863	51.473	-13.8138	33.2411	52.8432		105.813	111.123	48.8393	102.464	45.1777	-11.68	33.4911	57.9277		140.458	138.294	54.4919	129.346	56.2362	-10.5311	43.9676	114.053		145.757	146.787	76.8771	138.502
	145.53	146.98	89.4596	139.981	59.5791	-9.63755	30.2777	76.4676		131.117	134.668	98.765	129.562	55.0381	-7.6352	18.9359	49.398		131.902	137.828	67.0515	127.946	55.5143	-12.9561	36.8028	57.3276		109.274	114.039	48.54	105.134	46.3521	-11.7586	35.0718	59.792		157.168	144.372	58.295	138.332	59.4836	-6.11879	46.1799	115.37		146.355	148.093	76.8845	139.459
	145.201	147.792	88.6904	140.275	59.7705	-10.3032	30.9287	77.3589		134.946	137.649	98.1311	132.324	56.1951	-7.80681	20.908	51.5033		129.519	137.532	65.3769	126.856	55.2136	-13.9912	37.2521	57.8868		120.483	118.513	52.7144	111.578	48.7111	-8.79625	35.9133	60.7033		165.065	148.342	60.2805	143.23	61.3285	-4.63538	47.4854	116.633		153.302	151.881	78.1995	143.865
	147.581	148.949	89.2775	141.7	60.3041	-9.86092	31.333	77.6655		136.696	136.779	97.9933	132.349	56.0911	-6.62943	20.871	50.9873		135.425	134.547	64.935	126.86	54.8341	-9.85136	37.1514	56.4635		121.533	114.799	50.2543	109.411	47.691	-6.44917	36.0203	59.6962		165.971	147.467	59.5054	142.922	61.1674	-3.81286	47.6906	116.476		159.249	154.39	78.6667	147.172
	155.963	151.94	91.4092	146.211	61.8818	-7.71278	32.3439	78.1316		146.853	140.662	99.4299	137.788	58.0839	-4.38048	22.8866	52.5738		147.074	141.282	68.3109	134.615	57.8131	-8.0987	39.197	59.1979		123.222	115.286	50.5778	110.248	47.9945	-5.92375	36.244	59.9068		170.76	150.7	60.8513	146.385	62.5117	-3.35886	48.6629	117.658		167.16	155.478	79.6454	150.244
	162.65	155.237	91.7851	150.178	63.3768	-6.63555	34.1516	79.76		153.245	145.259	99.7604	142.39	59.9269	-4.21415	25.2486	55.2171		143.749	138.063	67.0052	131.615	56.5927	-7.9221	38.3501	57.8578		129.427	118.109	51.6361	113.869	49.4095	-4.59024	37.4745	61.3463		170.052	150.37	60.7953	145.992	62.3547	-3.49623	48.4991	117.503		176.669	159.016	81.1564	155.364
	157.702	148.256	86.8528	144.039	60.9452	-5.48359	33.614	78.2249		146.401	136.222	94.2185	134.435	56.7145	-2.7924	23.9655	52.6645		140.99	133.992	63.8426	128.012	55.1536	-7.19332	38.2046	56.9199		126.12	114.301	50.4708	110.51	47.985	-4.04481	36.361	59.596		160.211	141.434	55.2131	137.171	58.9304	-3.36922	47.0787	115.01		169.361	152.568	76.9873	148.845
	163.382	150.612	88.3891	147.257	62.1237	-4.18643	34.385	78.796		147.676	137.318	94.9433	135.526	57.147	-2.773	24.1542	52.9531		140.755	133.788	64.0507	127.87	55.0769	-7.16688	38.0041	56.7056		116.455	109.562	47.8768	104.548	45.6545	-6.01917	34.7836	57.5881		160.604	140.724	57.2966	137.12	58.7925	-2.66683	45.9837	113.767		170.69	152.791	76.7253	149.313
	167.397	153.39	89.3207	150.184	63.2576	-3.89145	35.3873	79.9195		149.305	138.159	94.9914	136.524	57.5283	-2.54962	24.6576	53.4585		137.958	132.018	63.4821	125.906	54.3147	-7.48404	37.3374	55.8487		127.147	116.708	54.7096	112.728	48.8243	-4.58119	35.1793	59.1192		163.932	143.37	59.4574	139.88	59.8557	-2.48797	46.2297	114.294		170.928	153.045	77.3494	149.608
	163.416	150.38	87.8849	147.089	62.0564	-4.09808	34.5673	78.9147		147.334	137.354	94.9372	135.47	57.1259	-2.93725	24.1241	52.9675		139.957	132.093	63.2519	126.516	54.5138	-6.65921	37.7332	56.1164		129.553	116.177	53.7922	113.021	48.8929	-3.26168	35.7916	59.4059		163.99	142.982	57.2316	139.424	59.735	-2.39854	47.129	115.011		169.72	153.481	77.0496	149.507
	161.651	151.219	89.5387	147.26	62.1515	-5.12946	33.7798	78.5694		146.093	136.736	94.4835	134.666	56.8345	-3.17371	23.9712	52.8158		149.396	139.73	67.3486	134.332	57.5735	-6.31965	39.4533	58.9589		134.887	120.257	55.1025	117.153	50.5865	-3.03163	37.2049	61.4112		166.34	145.303	59.3972	141.718	60.6123	-2.47813	47.1485	115.363		170.874	154.087	78.5217	150.349
	158.641	148.974	90.5124	145.176	61.2804	-5.07971	32.1087	76.8145		145.959	136.782	97.763	135.028	56.8945	-2.82556	22.2171	51.1311		153.756	142.117	70.3525	137.371	58.6719	-5.44758	39.3256	59.2336		133.963	118.852	55.2075	116.064	50.0999	-2.64918	36.5686	60.5598		169.975	147.597	61.3562	144.421	61.6017	-1.98747	47.4214	115.798		172.321	155.815	80.9357	152.068
	161.065	152.116	90.4116	147.707	62.359	-5.76936	33.5679	78.654		150.998	140.784	97.7182	138.885	58.4546	-2.94734	24.3956	53.609		152.934	142.81	69.7036	137.453	58.7825	-6.24189	39.7641	59.7967		136.492	119.226	51.7805	116.627	50.4169	-1.97903	38.7244	62.4346		170.859	147.871	61.7117	144.857	61.7644	-1.72199	47.4588	115.805		172.646	154.728	80.1351	151.422
	164.723	154.316	90.7371	150.129	63.291	-5.3778	34.634	79.7348		153.957	142.103	97.2506	140.488	59.0769	-2.49734	25.5238	54.6984		152.965	141.085	68.9279	136.396	58.2957	-5.35482	39.5848	59.2561		137.455	120.669	55.1147	118.158	50.9542	-2.09562	37.6858	61.8451		173.075	150.437	61.3948	146.984	62.6659	-2.15902	48.6464	117.312		172.017	154.068	78.5653	150.693
	163.618	153.043	88.9221	148.864	62.8185	-5.34765	34.9758	79.902		154.257	140.97	96.2059	139.804	58.7751	-1.87514	25.7088	54.6059		152.345	139.797	66.5069	135.146	57.8526	-5.12976	40.269	59.5963		134.389	119.6	52.6105	116.351	50.3244	-3.08766	38.1502	62.0866		173.689	150.091	60.1312	146.825	62.6207	-1.78177	49.1894	117.651		172.908	155.748	79.2379	152.01
	171.199	158.102	93.8993	154.615	64.9439	-4.357	35.168	80.3559		162.605	147.661	102.917	146.989	61.4786	-1.24921	25.715	55.3377		158.772	145.254	73.1425	141.059	60.0333	-4.72143	39.6339	60.0655		144.133	125.517	58.9389	123.436	53.0108	-1.49586	38.2802	63.3263		179.1	153.45	66.0544	151.134	64.0972	-0.833053	48.2275	117.065		176.959	159.284	83.1799	155.77
	169.746	157.414	94.6455	153.896	64.6382	-4.51917	34.3649	79.5963		164.529	151.415	103.99	149.879	62.6896	-2.37431	26.7552	56.9919		158.218	145.368	74.4871	141.105	60.0302	-4.90519	38.9354	59.5009		144.243	126.583	58.5608	124.054	53.3139	-2.07448	38.8218	64.0268		179.773	154.973	67.1209	152.361	64.5783	-1.28944	48.2798	117.435		176.646	158.966	83.3875	155.491
	168.247	155.714	93.6224	152.33	64.0275	-4.34097	34.1067	79.1268		156.31	144.878	101.92	143.35	60.1328	-2.45709	24.38	53.9923		160.38	146.241	74.2869	142.234	60.4666	-4.45797	39.6037	60.2233		146.321	128.628	62.5797	126.35	54.1311	-1.95579	37.7805	63.5893		178.049	153.385	66.4074	150.811	63.9818	-1.23405	47.9071	116.866		175.675	159.792	83.3283	155.714
	169.302	156.225	95.7574	153.175	64.292	-3.94498	33.3329	78.3802		164.729	150.874	104.649	149.704	62.5725	-1.91545	26.2448	56.3733		164.61	150.575	77.1266	146.346	62.0774	-4.72412	40.1733	61.5822		147.141	128.959	63.0734	126.849	54.3087	-1.73257	37.7556	63.6322		179.155	154.299	68.2139	151.889	64.3499	-1.11982	47.4981	116.615		176.491	158.272	83.9087	155.078
	169.409	156.475	95.8004	153.37	64.3701	-4.03078	33.4112	78.5015		161.93	146.874	103.983	146.454	61.2224	-0.963608	24.7792	54.3318		164.028	148.04	77.8567	144.754	61.3397	-3.53449	38.9095	59.9706		145.076	125.544	61.7664	124.074	53.1441	-0.853244	37.0145	62.255		178.863	153.977	68.0037	151.588	64.234	-1.0879	47.4603	116.528		177.15	157.753	83.821	155.039
	170.13	155.437	95.113	152.887	64.1435	-3.2406	33.5016	78.2625		162.376	145.787	102.847	145.813	60.9491	-0.321757	25.0502	54.3252		163.381	146.943	75.5543	143.657	60.9519	-3.42293	39.6047	60.3359		146.522	127.16	62.6253	125.543	53.7444	-1.03981	37.3106	62.8541		175.975	150.55	66.5687	148.571	63.0255	-0.593909	46.7149	115.266		177.57	158.441	84.514	155.637
	172.883	156.943	95.4135	154.625	64.804	-2.86504	34.2289	78.9985		164.994	146.675	103.963	147.239	61.4508	0.414746	25.144	54.4168		164.301	146.449	75.816	143.668	60.9063	-2.73066	39.4386	60.0882		152.196	131.565	66.4933	130.264	55.5627	-0.645043	37.5956	64.0479		176.631	150.992	66.8904	149.053	63.2106	-0.524237	46.7865	115.377		176.289	157.862	83.8945	154.776
	170.469	155.506	95.6351	153.094	64.2004	-3.07902	33.3035	78.0499		167.883	148.321	104.995	149.191	62.18	0.833579	25.5906	54.9932		164.317	147.416	76.1754	144.284	61.1758	-3.22001	39.5768	60.4044		143.18	125.135	60.7649	123.157	52.8317	-1.55931	37.1175	62.2743		174.805	149.758	66.6677	147.75	62.7013	-0.669492	46.2752	114.784		176.832	158.337	84.9352	155.334
	172.459	157.558	95.4117	154.864	64.9314	-3.37535	34.3824	79.3338		165.309	146.243	104.347	147.139	61.371	0.830438	24.8319	54.0134		160.742	144.646	75.8306	141.588	60.0813	-3.29167	38.3664	58.8204		144.035	124.57	61.4568	123.173	52.7671	-0.798322	36.7072	61.7881		173.005	148.816	65.9612	146.577	62.2671	-0.99716	46.078	114.553		176.099	158.872	84.7998	155.436
	174.171	159.769	95.9629	156.75	65.6902	-3.79037	35.08	80.3224		163.049	147.456	103.233	147.046	61.4693	-0.912862	25.5366	55.09		163.27	147.721	76.4376	144.206	61.1651	-3.81678	39.4072	60.3326		144.538	126.243	62.7425	124.438	53.2967	-1.40393	36.6765	62.1397		175.7	151.732	66.8507	149.171	63.318	-1.33644	46.8998	115.77		176.051	157.335	83.6013	154.395
	172.73	158.281	95.9148	155.444	65.1585	-3.5991	34.4089	79.4967		163.853	147.359	103.112	147.209	61.5147	-0.540765	25.6765	55.1426		166.408	150.057	77.3307	146.597	62.1035	-3.64738	40.1414	61.4224		146.263	127.435	61.5253	125.496	53.7822	-1.40198	37.9113	63.4225		176.183	151.61	67.5723	149.347	63.3391	-1.00785	46.5949	115.409		176.984	158.131	84.8241	155.277
	172.572	156.896	95.995	154.57	64.7716	-2.90891	33.8755	78.6835		160.81	142.677	103.059	143.538	59.9671	0.772946	23.6034	52.4174		165.966	148.535	78.0132	145.668	61.6567	-2.95124	39.2522	60.3541		147.469	127.23	62.2152	125.836	53.8524	-0.689381	37.6707	63.1614		176.141	150.888	67.0509	148.869	63.1368	-0.671297	46.6151	115.245		176.871	158.942	85.6844	155.813
	174.106	158.733	95.713	156.072	65.4016	-3.28586	34.8471	79.8669		161.423	143.638	102.15	144.186	60.2675	0.381591	24.5159	53.441		165.829	148.517	76.3133	145.403	61.6183	-3.15093	40.0669	61.0413		146.467	126.384	59.7634	124.745	53.4911	-0.864884	38.4755	63.6558		177.966	153.067	66.8919	150.644	63.8935	-1.06445	47.5805	116.495		176.834	158.02	84.4924	155.122
	173.175	159.146	95.5146	156.006	65.4263	-3.91967	34.9644	80.1786		162.722	147.044	103.059	146.685	61.3249	-0.844033	25.436	54.9316		165.755	148.939	76.3121	145.634	61.7262	-3.41246	40.1937	61.2368		144.272	125.425	60.9672	123.668	53.0222	-1.21453	37.2629	62.4462		177.351	153.96	67.7243	151.073	64.0815	-1.7592	47.3818	116.612		176.678	158.029	82.7729	154.905
	173.803	158.469	96.0103	155.846	65.3073	-3.23985	34.5665	79.5714		161.941	145.399	103.221	145.503	60.8105	-0.242072	24.6531	53.898		167.92	149.835	76.8273	146.847	62.1778	-2.91653	40.5182	61.6889		148.463	128.598	62.9411	127.021	54.3369	-0.950818	37.8889	63.6436		178.147	153.422	67.2205	150.944	64.009	-1.15501	47.5592	116.549		176.836	158.306	84.2856	155.262
	176.205	161.459	97.0028	158.471	66.3429	-3.73711	35.3944	80.7904		165.827	148.544	104.977	148.707	62.0487	-0.143185	25.3918	54.983		170.121	152.918	79.9333	149.654	63.2557	-3.36497	40.28	62.1227		149.214	129.543	63.9149	127.902	54.6829	-1.06245	37.8133	63.7887		178.665	154.487	68.7918	151.91	64.3587	-1.39437	47.2225	116.465		176.693	157.889	84.0658	154.959
	173.062	157.96	96.1935	155.38	65.1059	-3.25715	34.2021	79.1874		165.12	147.936	105.181	148.161	61.8235	-0.0765918	24.9697	54.5049		168.32	150.581	78.7234	147.618	62.4405	-2.98257	39.8801	61.3028		145.318	125.276	61.2805	123.904	53.0882	-0.634827	37.2052	62.3521		180.404	156.066	68.7034	153.355	64.9456	-1.49484	47.9642	117.366		176.994	158.456	84.4196	155.416
	172.25	156.988	94.1762	154.31	64.7408	-3.28499	34.7883	79.6145		163.433	146.639	102.931	146.635	61.2784	-0.341465	25.4569	54.8135		164.886	146.946	74.6951	144.009	61.083	-2.84506	40.2295	60.862		146.649	126.263	60.5432	124.809	53.4847	-0.652496	38.0768	63.2922		177.378	152.522	65.8322	150.056	63.681	-1.10013	47.8253	116.639		176.203	159.127	83.429	155.507
	172.336	156.776	95.2481	154.35	64.7069	-3.02229	34.1834	78.9769		164.759	146.211	103.814	146.891	61.3016	0.554048	25.0246	54.2244		168.519	150.352	76.5753	147.306	62.371	-2.95932	40.8875	62.1064		149.88	129.033	62.7835	127.683	54.5946	-0.573562	38.305	64.0769		177.412	152.092	67.1918	149.945	63.5828	-0.757961	47.0794	115.846		175.787	157.569	83.3092	154.416
	172.23	158.152	96.0556	155.249	65.0808	-3.72403	34.2274	79.3495		165.855	149.785	105.694	149.522	62.3983	-0.723802	25.4618	55.3107		164.675	148.187	78.1073	145.065	61.4431	-3.31204	38.9197	60.0058		150.687	129.892	64.9601	128.669	54.9365	-0.512475	37.6106	63.6893		178.309	153.489	68.8015	151.214	64.0582	-1.00893	46.8726	115.925		176.419	157.825	83.8398	154.815
	173.274	158.124	95.1766	155.435	65.1544	-3.36315	34.8021	79.7753		160.303	143.529	102.205	143.771	60.135	-0.0175466	24.2911	53.2839		160.993	144.234	75.341	141.321	59.986	-3.00144	38.5089	58.8549		146.114	126.025	60.9587	124.564	53.3705	-0.724383	37.7188	62.9432		177.327	152.165	67.9453	150.063	63.6016	-0.781692	46.7418	115.566		176.391	157.993	84.134	154.933
	171.613	158.28	96.1889	155.141	65.062	-4.0375	34.1219	79.3492		163.574	148.116	104.46	147.731	61.7175	-0.905646	25.1999	54.8725		162.553	146.318	77.9592	143.328	60.7339	-3.22516	38.0969	58.9286		152.209	132.599	68.3779	131.109	55.871	-1.05273	36.9881	63.788		176.565	152.287	68.0328	149.914	63.5615	-1.1753	46.6352	115.581		175.77	157.783	83.8206	154.578
	170.229	156.641	95.7935	153.707	64.4883	-3.77641	33.5796	78.6059		161.905	144.557	103.473	145.016	60.5842	0.239073	24.2133	53.3071		162.359	146.006	76.8712	142.947	60.6169	-3.23805	38.5105	59.2156		148.932	129.042	63.8414	127.507	54.516	-0.914235	37.6487	63.5404		178.144	153.22	67.9574	150.93	63.9622	-0.995379	47.1603	116.134		175.727	158.129	84.3145	154.802
	171.871	157.005	94.5338	154.288	64.7164	-3.41698	34.5624	79.4446		158.217	141.958	101.255	142.142	59.4983	-0.135939	23.9374	52.7768		167.649	149.348	76.4303	146.452	62.0156	-2.8032	40.5202	61.5916		151.881	131.097	64.6797	129.7	55.3818	-0.677351	38.3052	64.5286		175.351	150.248	64.7497	147.976	62.8665	-0.829689	47.3776	115.859		174.372	158.71	83.496	154.698
	170.637	156.777	95.9649	153.942	64.5645	-3.66044	33.5931	78.6036		164.51	146.702	103.674	147.071	61.4083	0.162815	25.2384	54.5442		164.75	146.703	77.3907	144.136	61.037	-2.53509	38.8013	59.598		147.108	126.289	60.3761	124.96	53.5357	-0.474328	38.2325	63.4252		179.997	154.426	68.0801	152.206	64.4635	-0.829858	47.71	116.753		174.8	157.749	83.8483	154.269
	171.23	157.258	96.882	154.508	64.7614	-3.57306	33.3687	78.4334		167.152	151.554	105.188	150.894	62.9851	-1.2185	26.5349	56.6098		167.37	149.713	78.5604	146.818	62.1145	-2.93587	39.5522	60.8483		148.797	128.723	63.1612	127.21	54.4068	-0.853311	37.8662	63.6501		176.379	152.365	67.8434	149.854	63.5627	-1.31216	46.7214	115.7		175.214	158.105	84.0559	154.636
	170.339	156.223	96.0226	153.545	64.3884	-3.47965	33.3341	78.2603		160.763	145.521	103.712	145.278	60.7442	-0.736619	24.2748	53.6525		164.736	146.796	76.0119	144.025	61.0441	-2.71407	39.5127	60.221		147.634	127.107	62.4826	125.854	53.838	-0.524314	37.521	63.0077		177.17	152.32	67.6095	150.063	63.6244	-0.95814	46.922	115.787		175.289	158.236	84.6948	154.791
	171.624	157.379	97.3455	154.754	64.8363	-3.42265	33.2258	78.2798		158.906	144.477	103.614	144.094	60.2888	-0.942331	23.6926	53.0206		162.622	146.007	76.9266	143.031	60.6424	-3.11932	38.5186	59.2209		146.315	127.666	64.3937	126.011	53.8856	-1.26519	36.559	62.3479		178.409	154.266	68.0791	151.635	64.268	-1.43673	47.4506	116.642		175.348	158.178	84.442	154.738
	172.408	158.949	97.734	155.956	65.3368	-3.89951	33.6697	78.9835		166.095	150.098	106.075	149.833	62.5114	-0.748874	25.4063	55.3086		167.327	150.41	79.0996	147.302	62.3064	-3.28472	39.5064	60.9552		149.124	128.997	63.9964	127.555	54.5245	-0.790548	37.5839	63.4749		179.723	154.799	68.5559	152.392	64.5412	-1.11815	47.5653	116.747		175.548	158.808	85.3886	155.278
	171.69	157.604	96.2717	154.77	64.8872	-3.632	33.8589	78.9305		163.696	146.82	104.29	146.98	61.3756	-0.16354	24.8424	54.2494		167.18	149.165	76.6299	146.193	61.9244	-2.88994	40.3006	61.3687		146.791	126.439	59.8094	124.851	53.5391	-0.746609	38.5159	63.6991		179.124	154.01	67.4045	151.622	64.2618	-1.03302	47.7796	116.799		174.484	159.437	84.9658	155.322
	174.007	160.411	97.6817	157.275	65.8739	-4.02284	34.4065	79.8489		164.691	149.048	104.104	148.558	62.0653	-0.998355	25.8734	55.6266		169.623	151.521	78.0948	148.474	62.8088	-2.9846	40.6658	62.1572		147.764	128.406	63.336	126.725	54.2196	-1.12244	37.5322	63.3099		177.463	152.928	68.1464	150.57	63.8203	-1.12156	46.8945	115.888		175.001	158.586	84.9156	154.948
	172.63	160.619	97.4449	156.966	65.8041	-4.7353	34.4171	80.0671		162.801	147.18	103.473	146.846	61.3759	-0.834653	25.2776	54.804		164.29	147.789	77.0359	144.625	61.2855	-3.35809	39.2692	60.2208		149.827	130.417	65.8308	128.814	55.007	-1.11453	37.2243	63.4965		178.695	155.266	68.6316	152.367	64.5681	-1.81306	47.5324	116.946		175.394	159.042	84.8643	155.358
	171.438	157.757	97.0832	154.868	64.9181	-3.73319	33.4648	78.6184		165.039	147.85	104.435	148.01	61.7798	-0.155498	25.3204	54.8242		164.392	146.37	76.1739	143.678	60.8978	-2.61665	39.2482	59.9099		143.412	123.549	60.9462	122.295	52.4161	-0.54643	36.5446	61.4281		177.524	153.161	67.5935	150.656	63.883	-1.25988	47.2272	116.245		175.501	158.823	85.4455	155.314
	172.32	158.66	97.2016	155.679	65.243	-3.83769	33.8301	79.0786		163.33	148.064	104.247	147.608	61.6774	-1.00485	25.2596	54.9365		169.966	151.835	79.2693	148.908	62.94	-2.90367	40.2361	61.8601		146.124	125.997	62.1624	124.7	53.3781	-0.604582	37.1103	62.4275		179.391	155.322	68.4869	152.57	64.6481	-1.55041	47.7079	117.047		175.338	158.895	84.71	155.225
	169.28	156.661	97.0126	153.583	64.4272	-4.05357	32.8392	78.013		162.754	147.496	104.211	147.081	61.4703	-0.935576	24.9956	54.6077		166.378	149.074	78.587	146.166	61.8486	-3.01455	39.1984	60.4193		149.375	130.261	64.4922	128.418	54.9035	-1.34266	37.7797	63.9241		177.485	152.773	68.0029	150.475	63.7798	-1.03832	46.9177	115.867		175.452	158.945	85.2999	155.355
	171.01	157.127	96.6148	154.329	64.7021	-3.62307	33.4307	78.4871		164.017	145.445	103.336	146.16	61.0178	0.609627	24.8994	53.9982		167.48	148.071	76.0289	145.583	61.6485	-2.21612	40.2845	61.135		153.1	132.63	67.0341	131.219	55.9501	-0.791447	37.7961	64.4505		174.335	149.264	65.5231	147.175	62.512	-0.687641	46.5939	114.997		174.287	158.745	84.9227	154.857
	172.584	159.181	98.0024	156.171	65.4193	-3.92191	33.6359	78.9859		162.432	146.208	103.703	146.16	61.0834	-0.423981	24.7571	54.1309		167.257	149.113	77.4357	146.272	61.9272	-2.75785	39.8978	61.0168		149.931	129.305	62.8527	127.819	54.6755	-0.697515	38.365	64.1874		176.913	152.999	67.7442	150.405	63.7825	-1.42909	47.0278	116.087		174.247	158.167	84.9649	154.483
	173.191	161.078	99.0696	157.616	66.0019	-4.5726	33.8232	79.5458		163.133	148.016	104.573	147.572	61.652	-1.0188	25.0435	54.7362		163.049	147.182	77.9464	143.962	61.0158	-3.48292	38.4534	59.4099		155.324	136.909	72.1916	134.979	57.4029	-1.73246	36.9124	64.7177		175.453	152.911	67.7239	149.904	63.6191	-2.02173	46.8165	116.03		175.022	159.464	85.7518	155.59
	170.952	158.351	98.7937	155.305	65.061	-4.06997	32.7321	78.1151		164.571	146.986	105.393	147.47	61.5208	0.24517	24.442	53.8445		166.607	148.487	77.4791	145.749	61.6969	-2.6946	39.5866	60.6259		144.107	124.321	60.4251	122.904	52.6932	-0.712667	37.1539	62.1066		176.808	153.326	67.8866	150.578	63.8616	-1.64215	47.046	116.2		175.027	158.903	86.3805	155.311
	170.374	158.165	98.7584	155.008	64.9587	-4.21456	32.6099	78.0219		161.841	146.1	104.141	145.987	61.0076	-0.554579	24.4056	53.8181		167.18	150.032	77.978	146.894	62.1761	-3.24292	39.9173	61.2232		147.047	128.682	63.0501	126.649	54.2225	-1.62203	37.6645	63.4933		177.889	154.581	68.2412	151.663	64.3042	-1.82302	47.4007	116.734		175.094	159.309	85.814	155.538
	171.235	158.715	99.2189	155.643	65.1913	-4.10158	32.6779	78.1173		163.963	147.031	104.453	147.203	61.46	-0.148841	24.8689	54.3		164.928	148.701	78.5056	145.524	61.6116	-3.44603	38.9238	60.1162		143.168	124.352	60.6205	122.647	52.6109	-1.13627	36.934	61.9401		177.127	153.805	68.5801	151.031	64.0272	-1.71274	46.9115	116.169		174.786	159.173	86.7709	155.496
	173.783	159.781	98.9363	156.97	65.7022	-3.64289	33.5241	78.8845		160.631	144.304	104.208	144.577	60.4111	-0.056478	23.5549	52.719		164.4	146.492	75.9165	143.752	60.9286	-2.7028	39.4162	60.0778		141.543	122.708	60.4388	121.202	51.9907	-0.956654	36.2624	61.0226		177.95	153.626	68.1307	151.159	64.0536	-1.28777	47.1752	116.274		173.046	158.896	86.3371	154.789
	173.978	160.685	99.1461	157.596	65.9667	-4.02527	33.7527	79.2942		161.239	147.038	103.896	146.331	61.2026	-1.35139	24.7895	54.4321		165.308	148.364	78.2186	145.352	61.5515	-3.12418	39.0068	60.1133		144.795	126.447	60.801	124.395	53.3555	-1.56751	37.7486	63.081		175.536	152.434	68.5537	149.762	63.5073	-1.66705	46.2999	115.425		173.482	158.652	85.9904	154.726
	173.114	161.356	99.376	157.785	66.075	-4.72019	33.7531	79.5548		159.17	145.371	103.57	144.698	60.5552	-1.33202	24.0758	53.5586		171.203	154.269	79.7983	150.818	63.7199	-3.64106	40.9253	62.9449		147.594	129.676	63.9285	127.495	54.5616	-1.8582	37.6245	63.6839		176.442	154.22	68.4118	151.078	64.0714	-2.24772	47.0225	116.453		174.098	159.554	86.1175	155.442
	170.936	158.698	98.2128	155.441	65.1448	-4.32737	33.146	78.595		162.934	145.831	103.767	146.126	61.029	-6.89533e-06	24.6585	53.9221		166.179	149.011	77.5485	145.965	61.8002	-3.15926	39.6648	60.8011		146.221	126.903	61.1833	125.148	53.6269	-1.1512	37.9045	63.296		177.735	154.145	67.8763	151.351	64.1691	-1.68026	47.418	116.652		173.671	159.043	86.1788	155.032
	172.413	160.275	99.1852	156.925	65.7174	-4.45294	33.3869	79.0285		164.937	148.961	105.805	148.797	62.0942	-0.637955	24.9824	54.7478		163.649	147.442	78.6524	144.388	61.1516	-3.30054	38.2677	59.3036		148.162	129.063	63.3015	127.247	54.44	-1.31572	37.8174	63.6936		174.566	151.839	67.8089	149.037	63.2474	-1.82279	46.3372	115.409		174.063	159.326	86.4229	155.35
	170.692	158.536	99.4912	155.423	65.0986	-4.20107	32.4053	77.878		161.67	147.94	105.385	147.162	61.5129	-1.47953	24.388	54.2145		165.777	149.427	78.6577	146.178	61.8898	-3.45999	39.1983	60.4962		145.203	127.333	64.9069	125.497	53.6908	-1.52937	36.0354	61.8511		176.844	153.523	69.5937	150.916	63.9348	-1.61011	46.3189	115.587		173.725	159.227	87.0726	155.285
	171.855	159.071	99.5903	156.108	65.3483	-3.99343	32.6925	78.1437		161.522	147.289	105.108	146.708	61.3179	-1.21819	24.2791	53.9797		164.455	146.985	77.5829	144.246	61.0886	-2.79941	38.7582	59.6196		142.877	124.466	60.2852	122.616	52.61	-1.35952	37.098	62.1086		178.356	154.43	69.0294	151.817	64.3164	-1.48169	47.0547	116.331		171.913	158.784	87.015	154.506
	170.691	158.182	99.727	155.247	65.0062	-3.98414	32.162	77.561		162.269	146.7	105.254	146.596	61.2291	-0.566738	24.0926	53.617		166.91	149.338	79.407	146.544	61.9803	-2.85464	38.9494	60.2635		146.703	127.368	61.8221	125.634	53.8104	-1.14266	37.8037	63.3115		175.591	151.936	68.8368	149.502	63.382	-1.3526	46.0255	115.039		172.689	158.35	86.7417	154.437
	168.414	156.988	98.1845	153.685	64.4567	-4.4625	32.2389	77.6202		163.327	147.601	104.155	147.317	61.5501	-0.762695	25.1417	54.7254		169.51	151.598	78.3907	148.546	62.8229	-3.04934	40.5307	62.0594		146.478	128.119	62.057	126.021	53.9993	-1.64498	37.8978	63.5659		175.966	152.943	67.5508	150.057	63.6749	-1.82656	46.974	116.125		173.303	159.013	86.019	154.886
	170.68	158.365	99.184	155.289	65.0466	-4.14823	32.5018	77.9307		164.546	148.233	104.486	148.088	61.8386	-0.563924	25.3619	54.9791		166.984	148.508	77.9086	145.908	61.7434	-2.50484	39.432	60.4998		146.026	125.508	59.8534	124.099	53.2063	-0.564101	38.09	63.141		177.788	153.984	68.4644	151.328	64.137	-1.5286	47.1064	116.322		173.299	158.498	86.4313	154.631
	171.663	159.394	99.7833	156.268	65.4215	-4.22602	32.6801	78.2316		163.13	147.203	105.636	147.196	61.4508	-0.43914	24.1912	53.7542		165.951	148.748	79.5618	145.967	61.7327	-2.93353	38.5512	59.8073		143.679	124.366	60.5012	122.821	52.6641	-0.92429	37.0702	62.0512		176.064	153.03	69.5069	150.359	63.7272	-1.68999	46.1064	115.348		173.487	158.868	86.3238	154.891
	170.524	157.478	100.073	154.805	64.8062	-3.63562	31.7191	76.9896		163.14	146.634	105.101	146.803	61.2885	-0.190023	24.2708	53.708		166.08	148.785	78.2795	145.864	61.7386	-3.01422	39.2169	60.3759		148.161	129.569	66.281	127.855	54.6156	-1.34235	36.4886	62.7106		175.313	151.68	68.2397	149.223	63.2808	-1.37864	46.1894	115.151		173.252	158.821	86.9693	154.869
	167.412	154.651	98.4758	152.009	63.737	-3.58504	31.1446	76.1344		163.598	145.42	105.113	146.212	61.004	0.671029	23.8929	53.0654		166.507	147.419	76.988	145.003	61.3918	-2.19956	39.4705	60.3119		147.917	127.194	61.4198	125.833	53.8777	-0.533811	38.1178	63.5238		178.153	153.552	68.5297	151.172	64.0572	-1.13033	46.9961	116.07		172.382	157.805	87.0491	154.06
	169.985	158.749	99.109	155.282	65.0882	-4.65296	32.5821	78.1825		161.168	148.282	104.515	147.113	61.5452	-1.98536	24.9016	54.8192		169.247	151.693	78.296	148.525	62.8229	-3.22294	40.5726	62.1149		150.389	132.956	67.0333	130.617	55.7767	-2.17488	37.5267	64.3357		172.639	150.827	66.6472	147.706	62.7797	-2.20216	46.3148	115.336		172.628	157.747	85.2398	153.847
	168.876	156.92	98.3023	153.784	64.4811	-4.21983	32.2157	77.5261		157.594	142.564	102.526	142.463	59.6284	-0.569007	23.3948	52.4325		164.989	147.544	76.7197	144.636	61.2799	-2.94992	39.4392	60.3108		147.682	128.635	62.9724	126.774	54.2707	-1.31804	37.7763	63.5667		174.592	151.284	67.0498	148.627	63.0934	-1.56523	46.5259	115.433		173.04	157.934	85.5978	154.123
	170.686	156.553	97.433	153.965	64.53	-3.36006	32.7729	77.7603		165.3	148.011	103.88	148.098	61.8376	-0.204124	25.7059	55.2048		167.551	147.991	76.3432	145.602	61.6375	-2.1143	40.1141	60.9748		142.086	122.042	57.9049	120.677	51.8295	-0.54571	37.3923	61.8222		173.974	150.236	66.6821	147.785	62.749	-1.29314	46.2994	115.019		172.332	157.554	85.042	153.637
	170.201	156.467	98.1597	153.877	64.4743	-3.43689	32.307	77.3499		160.581	145.34	104.786	145.228	60.6975	-0.575011	23.6161	53.001		170.318	150.77	78.2269	148.254	62.6723	-2.2647	40.4529	61.8264		145.454	125.734	63.9176	124.522	53.2602	-0.606484	36.0464	61.4866		175.816	151.873	68.5412	149.514	63.3839	-1.24171	46.1746	115.134		173.307	158.061	86.1952	154.348
	170.263	157.161	98.6609	154.379	64.6753	-3.73065	32.2982	77.4983		160.549	145.018	104.369	144.996	60.5998	-0.464081	23.716	53.0296		162.712	145.012	76.5766	142.429	60.3751	-2.56839	38.3798	58.8977		145.183	126.783	64.6847	125.179	53.5336	-1.24938	35.9642	61.6632		173.799	150.641	67.3248	148.065	62.8474	-1.54367	46.0993	114.962		173.135	158.482	85.8333	154.497
	171.819	158.173	98.3367	155.382	65.0834	-3.66248	33.0186	78.2462		161.215	145.619	102.318	145.306	60.7874	-0.777937	25.1079	54.4318		164.516	146.04	75.1892	143.386	60.8077	-2.4693	39.6449	60.1814		144.73	125.511	61.8587	123.961	53.1018	-0.982328	36.9089	62.1631		174.698	150.992	66.1161	148.406	63.016	-1.42643	46.8837	115.671		173.298	157.531	85.7524	153.961
	170.528	157.396	99.0568	154.634	64.7685	-3.70267	32.2115	77.4401		162.393	145.082	104.126	145.543	60.783	0.233624	24.1247	53.2973		167.74	150.274	79.384	147.324	62.3114	-3.0075	39.3767	60.8164		150.495	130.453	64.8079	128.917	55.0699	-0.923912	37.8404	64.0075		175.42	152.222	67.6437	149.503	63.4301	-1.6685	46.6425	115.694		173.073	156.989	85.1138	153.504
	168.67	155.697	98.2586	152.978	64.1301	-3.64975	31.7868	76.8487		158.176	143.91	103.505	143.517	60.0659	-0.9461	23.4443	52.7208		165.746	148.227	77.8425	145.404	61.5502	-2.89366	39.207	60.2526		141.91	123.747	61.2582	121.999	52.3262	-1.3073	36.2404	61.237		176.977	152.936	67.7827	150.406	63.7721	-1.36407	46.9998	116.038		172.96	158.079	86.0507	154.25
	170.886	157.377	97.2037	154.509	64.7675	-3.74637	33.1999	78.3392		160.641	142.491	101.153	143.167	59.8669	0.566713	24.5238	53.2712		166.085	147.46	74.8368	144.673	61.3372	-2.59149	40.486	61.1826		146.063	126.771	58.8827	124.765	53.5484	-1.33404	38.9755	64.1687		176.925	153.483	67.7756	150.678	63.9135	-1.68382	47.1593	116.331		171.629	157.299	84.7345	153.24
	171.478	158.224	98.2032	155.302	65.0645	-3.84664	33.059	78.336		165.149	146.319	104.802	147.173	61.3844	0.77915	24.5963	53.8155		164.51	147.139	76.9045	144.267	61.1273	-2.92072	39.1522	59.9854		149.014	129.808	63.8769	127.976	54.7361	-1.30316	37.8899	63.9153		175.431	151.791	67.2083	149.182	63.3114	-1.461	46.7163	115.647		172.499	158.628	85.8712	154.414
	169.062	156.993	97.2853	153.785	64.502	-4.2937	32.7857	78.0665		158.659	145.663	103.321	144.705	60.5841	-1.73646	24.2436	53.8262		171.122	152.726	78.0916	149.671	63.2746	-2.99011	41.2534	62.899		149.602	131.132	63.5471	128.907	55.1552	-1.807	38.5612	64.7717		176.352	153.687	67.3354	150.564	63.9092	-2.07592	47.3465	116.617		172.519	159.258	85.1455	154.732
	171.711	159.25	98.2256	156.014	65.3635	-4.29926	33.4312	78.9079		160.905	146.369	102.547	145.67	60.9667	-1.29114	25.2137	54.7175		166.648	149.041	77.5007	146.087	61.8515	-2.97622	39.7608	60.8869		146.77	127.588	60.1144	125.578	53.8582	-1.37557	38.7284	64.1359		178.843	155.781	67.6342	152.582	64.7102	-2.09646	48.1614	117.636		172.66	158.226	84.9503	154.117
	169.313	158.534	97.9879	154.83	64.9537	-4.94171	32.9925	78.6037		164.019	150.271	104.867	149.171	62.3486	-1.852	25.8182	55.8938		167.112	150.71	78.0875	147.285	62.3557	-3.63083	40.0742	61.4987		145.657	127.803	61.1569	125.498	53.8207	-1.91027	38.1285	63.6993		178.184	155.963	67.7655	152.504	64.6977	-2.47301	48.0688	117.671		172.412	158.034	84.126	153.817
	169.978	157.458	97.816	154.373	64.7175	-4.10268	32.7953	78.0774		164.032	147.667	104.523	147.604	61.6391	-0.461254	25.0689	54.6186		165.993	147.665	76.0951	144.914	61.3993	-2.63476	39.9213	60.7431		142.621	123.248	58.4163	121.595	52.224	-0.943102	37.6003	62.2604		178.819	155.405	67.5632	152.361	64.6068	-1.90951	48.0793	117.466		172.419	158.13	84.8028	153.967
	170.793	157.449	97.5522	154.574	64.784	-3.78651	33.0345	78.209		160.034	144.578	102.708	144.399	60.4032	-0.645652	24.3645	53.5937		169.613	150.468	76.2619	147.662	62.5009	-2.5745	41.2236	62.4147		145.558	126.58	60.2513	124.649	53.4611	-1.34432	38.1701	63.4541		178.865	155.409	67.3026	152.35	64.6095	-1.90899	48.2051	117.576		171.679	157.654	84.2446	153.407
	172.304	158.987	98.7547	156.057	65.3529	-3.85242	33.149	78.5073		154.607	142.155	100.927	141.14	59.215	-1.78995	23.6834	52.8774		168.706	150.188	77.0221	147.323	62.3493	-2.75096	40.6411	61.8642		147.66	128.3	61.1501	126.379	54.1549	-1.29105	38.5691	64.1527		179.59	155.437	68.7702	152.758	64.7008	-1.506	47.6386	116.993		173.164	158.355	85.9755	154.438
	173.839	159.895	99.6362	157.135	65.7483	-3.60471	33.2139	78.6094		162.025	147.086	104.696	146.664	61.3012	-0.951013	24.4921	54.0978		164.842	146.548	76.8908	144.013	60.9974	-2.45521	39.0116	59.7449		141.485	122.502	59.5623	120.971	51.9169	-0.940319	36.6277	61.2848		175.687	151.851	67.5256	149.319	63.3554	-1.35892	46.622	115.549		173.276	158.376	86.688	154.583
	173.434	159.807	99.6548	156.965	65.6889	-3.72442	33.121	78.546		163.063	147.291	104.656	147.12	61.4511	-0.639498	24.7303	54.2889		168.893	149.493	78.8057	147.159	62.2003	-2.13568	39.5642	60.8156		148.928	128.89	63.2333	127.376	54.4665	-0.881722	37.9023	63.7166		176.894	153.123	68.0042	150.487	63.8165	-1.48614	46.9424	116.043		173.636	157.755	86.2523	154.263
	172.135	160.347	98.7977	156.805	65.7067	-4.6496	33.5727	79.2555		159.948	146.622	103.646	145.678	60.9677	-1.68867	24.5942	54.2618		166.671	149.541	77.725	146.413	61.9924	-3.21916	39.8154	61.0369		147.218	129.209	62.3599	126.938	54.377	-1.8975	38.201	64.0606		175.851	153.36	67.2783	150.209	63.773	-2.1219	47.2087	116.46		173.455	158.07	85.0414	154.268
	171.973	158.036	98.9826	155.41	65.0698	-3.45315	32.6617	77.8553		162.043	143.397	103.1	144.333	60.2775	0.891736	24.014	52.8718		165.501	146.996	76.3294	144.42	61.1742	-2.4631	39.5236	60.2702		152.392	131.92	66.8794	130.573	55.6841	-0.723202	37.5447	64.086		177.428	152.968	67.9883	150.57	63.8261	-1.16968	46.9748	115.975		173.654	158.138	85.5158	154.429
	172.288	158.434	99.5158	155.806	65.2137	-3.47807	32.5681	77.824		162.449	145.42	104.035	145.729	60.8778	0.0590234	24.3013	53.5314		168.479	149.141	78.5435	146.792	62.0629	-2.14638	39.5241	60.7093		147.352	127.37	62.5749	125.913	53.8838	-0.790165	37.52	63.0682		177.464	152.751	68.3418	150.486	63.7752	-1.01133	46.7515	115.712		172.507	156.935	85.943	153.433
	171.451	157.969	99.1412	155.249	65.0074	-3.61722	32.4885	77.7337		161.107	144.426	103.421	144.69	60.4738	-0.0261545	24.082	53.2118		164.852	146.417	77.1398	143.947	60.9657	-2.35653	38.8465	59.5782		146.482	127.919	63.3135	126.063	53.9588	-1.42476	37.2068	62.9428		177.474	152.963	68.1357	150.617	63.8308	-1.13661	46.9115	115.912		172.956	158.826	86.1696	154.713
	170.403	158.024	98.6055	154.91	64.9207	-4.14343	32.6432	78.0167		163.747	148.655	104.125	148.061	61.8731	-1.17113	25.5925	55.3473		165.267	147.296	76.3551	144.509	61.2341	-2.72586	39.5763	60.3758		141.238	123.154	60.2636	121.328	52.0824	-1.36039	36.4528	61.2899		173.904	150.927	66.6937	148.169	62.9279	-1.6984	46.4916	115.383		172.875	159.229	85.5684	154.845
	172.145	160.514	99.9755	157.055	65.7703	-4.60615	33.0318	78.7793		163.047	147.753	103.327	147.217	61.5512	-1.06583	25.5933	55.2078		171.32	152.879	77.7196	149.747	63.3299	-3.01912	41.5099	63.1464		151.732	132.946	64.1758	130.658	55.87	-1.81497	39.1258	65.6321		178.221	155.412	68.6009	152.312	64.5617	-2.10119	47.5272	117.031		173.138	158.671	86.3337	154.719
	172.577	162.072	102.297	158.384	66.2658	-5.00419	32.4441	78.5483		163.151	148.799	106.245	148.2	61.8955	-1.23058	24.4475	54.3421		165.409	149.222	79.9164	146.093	61.8158	-3.39297	38.4575	59.8309		144.337	126.964	63.7068	124.898	53.4892	-1.815	36.3994	62.0812		177.329	155.894	70.5608	152.534	64.6264	-2.60897	46.6495	116.46		173.369	158.663	87.6628	154.931
	173.463	161.83	101.599	158.432	66.2673	-4.58494	32.8309	78.7515		162.527	147.595	105.542	147.214	61.5001	-0.915955	24.2989	53.9862		166.623	149.059	77.9907	146.122	61.8601	-2.95392	39.5214	60.6884		141.639	123.485	59.9421	121.617	52.2106	-1.39344	36.7782	61.6339		175.417	153.048	69.048	150.132	63.6658	-2.01555	46.2394	115.545		173.416	158.509	87.8441	154.869
	172.959	161.289	101.055	157.898	66.0684	-4.56443	32.8556	78.7031		161.39	145.22	104.41	145.348	60.7328	-0.222349	23.8838	53.1691		165.548	148.329	78.6947	145.501	61.5701	-2.9582	38.791	59.9228		148.869	130.041	64.4387	128.158	54.7929	-1.45006	37.6651	63.7844		176.799	154.484	69.5035	151.435	64.187	-2.15575	46.6443	116.14		172.172	157.699	87.176	153.954
	172.819	160.743	101.052	157.538	65.9081	-4.32944	32.6501	78.392		163.901	148.28	105.915	148.079	61.8176	-0.677937	24.5376	54.2568		164.786	147.408	78.087	144.649	61.2411	-2.84129	38.6902	59.6487		145.618	127.891	63.1604	125.782	53.8649	-1.80844	37.1544	62.9061		176.506	153.496	68.5471	150.672	63.8847	-1.81859	46.7515	116.009		172.774	159.254	87.4889	155.074
	170.219	158.795	99.5888	155.446	65.1286	-4.52688	32.3833	77.9757		161.282	147.751	104.094	146.795	61.4038	-1.70018	24.9475	54.7353		166.552	149.39	77.6792	146.3	61.9397	-3.19225	39.7731	60.9701		145.809	127.859	61.701	125.645	53.8576	-1.82874	37.898	63.5166		173.907	151.884	66.5827	148.724	63.1845	-2.22369	46.83	115.942		172.571	159.576	86.9702	155.137
	172.779	161.093	101.539	157.788	66.007	-4.48011	32.5178	78.3556		160.48	146.98	104.833	146.181	61.1346	-1.5144	24.1701	53.8933		171.408	153.168	80.0034	150.226	63.4435	-2.93934	40.4973	62.355		142.628	125.666	62.829	123.537	52.9505	-1.9285	36.1779	61.6214		176.057	153.615	68.9027	150.658	63.8774	-2.05352	46.5628	115.918		173.104	159.085	87.4463	155.05
	170.255	159.967	101.597	156.368	65.4808	-4.91563	31.7683	77.67		162.791	150.652	106.425	149.213	62.3691	-2.37107	24.972	55.2829		169.869	153.28	81.5663	150.02	63.3509	-3.52269	39.5595	61.598		149.903	131.816	65.2543	129.585	55.3935	-1.91013	37.9766	64.4432		175.354	154.45	69.68	150.989	64.0431	-2.755	46.3613	116.034		173.21	159.285	87.245	155.169
	173.526	160.787	101.19	157.787	65.9848	-4.04426	32.6875	78.3563		159.982	144.826	104.771	144.759	60.503	-0.541095	23.3551	52.6887		171.779	153.089	79.819	150.26	63.4545	-2.75337	40.612	62.4353		144.735	126.804	62.6896	124.829	53.4711	-1.63503	36.9133	62.4651		177.437	154.326	69.9626	151.611	64.2102	-1.75891	46.4685	115.869		173.481	158.876	87.5094	155.035
	171.698	159.266	100.598	156.268	65.4025	-4.05198	32.2245	77.7624		164.224	149.889	105.655	149.103	62.2775	-1.45978	25.2958	55.2996		171.002	152.221	79.5654	149.453	63.1446	-2.64009	40.3534	62.039		150.71	131.597	65.4221	129.719	55.4135	-1.41476	37.9338	64.3459		176.711	154.014	69.7448	151.16	64.0552	-1.92249	46.3789	115.785		172.777	157.523	86.5611	153.934
	169.999	157.443	100.179	154.632	64.7515	-3.82325	31.5828	76.9125		163.661	148.457	104.782	148.011	61.8231	-1.0167	25.1643	54.9058		169.368	151.104	78.327	148.181	62.6749	-2.84835	40.3837	61.8338		147.938	127.916	62.162	126.352	54.0876	-0.868026	37.9835	63.5729		175.935	152.71	68.2896	150.004	63.6168	-1.66108	46.5586	115.69		173.439	158.581	87.4521	154.831
	171.374	158.275	100.022	155.526	65.0967	-3.71712	32.1336	77.4764		162.61	145.792	104.702	146.097	61.005	0.00505599	24.105	53.4111		169.717	151.046	79.4998	148.407	62.706	-2.56272	39.8343	61.3602		145.95	126.528	62.3211	124.974	53.5094	-0.967172	37.1779	62.6056		174.012	151.267	66.9717	148.44	63.0325	-1.8156	46.4795	115.449		172.999	159.236	87.1498	155.058
	168.935	156.71	100.322	153.905	64.4604	-3.85445	31.1139	76.4148		162.851	147.827	104.733	147.377	61.5779	-1.01201	24.8527	54.5363		165.984	148.348	78.4679	145.598	61.6133	-2.80069	38.9685	60.0758		143.258	123.796	58.4748	122.143	52.4404	-0.960036	37.8366	62.575		177.342	154.75	70.0913	151.815	64.3159	-2.0198	46.5238	116.041		173.219	158.56	87.1451	154.73
	170.953	158.911	100.741	155.861	65.2424	-4.15465	31.9301	77.4839		159.747	146.43	104.923	145.656	60.9204	-1.50337	23.8233	53.5034		169.536	152.581	79.975	149.321	63.111	-3.43098	40.073	61.8803		145.466	127.001	62.5533	125.127	53.5959	-1.42979	37.1477	62.6953		178.712	156.636	70.0325	153.333	64.9505	-2.44516	47.2996	117.094		173.523	159.185	87.0712	155.212
	167.499	155.292	100.427	152.65	63.9493	-3.67307	30.374	75.5382		160.656	145.46	104.898	145.353	60.7391	-0.596225	23.6105	53.0158		164.051	146.159	76.5182	143.507	60.8126	-2.61929	38.9632	59.6252		144.52	126.36	63.146	124.539	53.3323	-1.4432	36.5092	62.0276		173.651	151.119	68.0306	148.345	62.9686	-1.81678	45.8951	114.918		173.754	158.599	87.7254	155.006
	170.746	158.31	100.765	155.448	65.0619	-3.91423	31.682	77.1272		163.243	147.398	105.562	147.338	61.5126	-0.509411	24.3162	53.9062		167.103	149.918	79.7682	146.993	62.1601	-3.05379	38.985	60.4141		154.949	135.418	67.4333	133.439	56.8997	-1.4879	38.753	65.8637		175.278	153.075	68.6118	150.034	63.6554	-2.1227	46.4316	115.742		173.022	157.662	87.2303	154.184
	171.562	158.656	100.9	155.913	65.2301	-3.74607	31.8406	77.266		162.595	146.339	105.711	146.546	61.1695	-0.175139	23.7666	53.2066		166.021	148.064	78.4685	145.422	61.5395	-2.62999	38.8805	59.9429		147.19	127.541	62.6669	125.969	53.9162	-0.951341	37.5066	63.0974		175.995	153.043	68.3755	150.228	63.7129	-1.80949	46.627	115.833		172.937	158.813	87.635	154.879
	168.582	156.972	99.0864	153.832	64.4809	-4.28264	31.793	77.1694		159.05	144.957	103.561	144.413	60.4315	-1.15464	23.9145	53.3246		165.268	147.479	76.9193	144.704	61.2907	-2.77557	39.3567	60.2267		144.562	126.669	60.8201	124.448	53.3948	-1.79495	37.7786	63.1616		176.025	153.728	67.6604	150.57	63.8924	-2.21792	47.1662	116.5		172.286	159.179	87.2105	154.869
	168.776	157.906	100.597	154.633	64.7752	-4.53405	31.3687	76.966		164.555	147.922	106.47	148.138	61.7908	-0.140899	24.2071	53.8207		163.081	146.572	77.3461	143.56	60.8447	-3.19107	38.5564	59.3685		145.877	127.066	60.507	125.023	53.6302	-1.45257	38.2438	63.6224		179.47	157.052	70.1039	153.819	65.134	-2.33349	47.4911	117.295		172.859	158.924	87.6044	154.926
	167.83	157.986	100.972	154.425	64.7199	-4.92751	31.081	76.8276		163.235	149.568	106.12	148.682	62.1093	-1.63351	24.8016	54.8405		161.233	145.415	77.5416	142.376	60.3591	-3.34252	37.8315	58.5225		154.044	135.637	68.9997	133.495	56.8913	-1.87471	37.9205	65.2451		177.537	155.949	69.6906	152.546	64.6519	-2.61147	47.0962	116.857		173.197	159.618	87.7468	155.445
	167.511	156.384	100.578	153.355	64.2495	-4.24123	30.6806	76.0935		165.784	150.071	105.919	149.71	62.4728	-0.882297	25.436	55.3533		160.103	143.268	75.4991	140.528	59.6402	-2.84586	37.9939	58.2209		142.347	124.36	59.4584	122.305	52.5186	-1.60757	37.402	62.3497		178.598	155.885	68.9994	152.75	64.7281	-2.16378	47.5352	117.122		173.302	158.966	88.067	155.119
	169.82	158.942	100.808	155.573	65.152	-4.63464	31.7582	77.463		162.022	145.978	104.907	146.064	61.0048	-0.315295	23.9819	53.3761		166.803	150.43	78.6851	147.074	62.2581	-3.55876	39.6478	61.0814		145.939	129.007	64.7919	126.708	54.226	-2.14835	36.7456	62.8254		177.583	155.625	69.5576	152.338	64.5679	-2.42578	47.0662	116.738		172.159	158.11	87.1154	154.191
	168.519	155.745	99.1193	153.066	64.1426	-3.64218	31.3409	76.4508		165.597	146.618	105.336	147.547	61.5161	0.865875	24.4844	53.7424		169.816	150.252	77.3559	147.728	62.4746	-2.27573	40.6467	61.884		143.716	124.91	58.4991	122.916	52.7958	-1.37812	38.245	63.1651		177.113	153.816	68.1694	151.01	64.0246	-1.75347	47.1024	116.346		172.719	158.732	87.4077	154.759
	169.253	156.376	99.0922	153.672	64.3789	-3.68013	31.6713	76.8306		160.105	144.37	103.588	144.382	60.3692	-0.390098	23.8338	53.0381		166.411	148.224	76.976	145.456	61.6012	-2.68123	39.7238	60.6887		143.927	125.031	60.0295	123.227	52.8678	-1.22623	37.555	62.6069		177.073	153.972	68.7487	151.142	64.0683	-1.81409	46.8763	116.186		173.507	158.505	87.6681	154.851
	171.613	159.611	101.766	156.579	65.5064	-4.14215	31.7349	77.3891		163.098	150.02	105.952	148.873	62.2165	-1.95889	25.0339	55.1722		166.56	149.452	79.0254	146.463	61.9738	-3.10217	39.1289	60.4391		146.845	127.336	63.5664	125.863	53.8364	-0.914301	36.9418	62.5838		178.861	156.349	70.9281	153.294	64.8968	-2.16042	46.8188	116.566		173.496	158.071	87.3051	154.601
	172.258	159.893	101.435	156.895	65.6345	-4.06286	32.0869	77.7166		158.448	144.889	104.331	144.28	60.3723	-1.26735	23.3997	52.8691		172.765	154.431	80.0325	151.351	63.911	-3.03563	41.0697	63.0964		151.893	133.529	66.7354	131.369	56.0764	-1.85269	38.0687	64.8948		177.585	155.275	68.9561	152.074	64.4682	-2.27966	47.2389	116.802		174.232	159.264	87.9889	155.553
	171.995	158.516	99.8565	155.83	65.2147	-3.60682	32.3833	77.7005		163.682	148.016	103.346	147.572	61.6809	-0.944531	25.7649	55.3786		170.002	150.612	77.1	147.965	62.5863	-2.41287	40.9122	62.181		146.339	126.353	59.4502	124.643	53.4664	-0.930575	38.6024	63.7572		175.481	152.637	67.1561	149.692	63.5427	-1.90142	47.0001	116.122		173.538	159.475	86.8273	155.349
	174.351	161.101	100.897	158.168	66.1383	-3.90265	33.0535	78.6854		164.805	150.615	104.286	149.579	62.5029	-1.78699	26.3527	56.4119		169.365	151.903	78.3898	148.652	62.8918	-3.27724	40.6097	62.1895		151.368	133.298	64.9666	130.872	55.941	-2.10709	38.7988	65.4494		178.513	155.58	68.6144	152.481	64.6346	-2.06327	47.6097	117.118		173.718	159.011	87.1126	155.159
	174.904	160.126	100.022	157.652	65.9119	-3.24346	33.2375	78.5677		163.642	144.959	103.564	145.798	60.8561	0.750286	24.5528	53.595		170.393	151.127	77.1386	148.374	62.7627	-2.51984	41.1103	62.4527		149.867	130.183	60.9874	128.128	54.8898	-1.36723	39.5537	65.3776		177.451	153.949	66.7376	151.014	64.0785	-1.77847	47.8436	117.019		173.303	158.953	86.4371	154.918
	168.462	155.032	99.2508	152.676	63.9464	-3.26496	31.0177	75.9787		163.671	146.997	104.803	147.127	61.43	-0.207406	24.6318	54.0888		168.712	149.626	77.4788	147.022	62.2031	-2.40299	40.2371	61.4091		146.091	126.326	61.5702	124.829	53.4587	-0.853251	37.5078	62.8343		179.674	155.704	68.4212	152.888	64.7764	-1.6374	47.889	117.28		173.77	158.007	86.6484	154.521
	169.567	156.797	100.046	154.159	64.5359	-3.66932	31.3693	76.605		161.87	147.649	104.926	147.01	61.444	-1.2958	24.5525	54.2902		164.516	147.296	78.0139	144.469	61.1844	-2.90365	38.6537	59.5953		146.995	127.014	61.9887	125.498	53.7433	-0.799588	37.6477	63.0978		179.438	156.323	69.9421	153.347	64.9345	-1.96669	47.3433	116.973		173.328	157.13	85.6892	153.762
	169.795	156.22	99.4015	153.785	64.3899	-3.33457	31.5302	76.595		165.201	148.845	105.291	148.727	62.0779	-0.529155	25.2477	54.9544		166.486	147.955	77.7726	145.419	61.5449	-2.43141	39.253	60.2356		144.234	125.588	59.7696	123.624	53.0498	-1.42223	37.906	63.0251		176.674	152.651	68.0422	150.175	63.6696	-1.32388	46.7545	115.773		173.553	157.831	86.1683	154.314
	169.812	155.626	98.0864	153.269	64.2105	-3.15274	32.0021	76.9053		163.048	147.49	104.177	147.15	61.4951	-0.814826	25.0518	54.6375		169.572	150.468	77.7027	147.806	62.5144	-2.46868	40.5132	61.8139		148.009	128.082	61.4499	126.374	54.1323	-0.988381	38.3997	63.9577		177.424	153.539	66.7	150.747	63.9658	-1.57076	47.7359	116.817		172.657	157.877	85.0553	153.927
	172.99	158.948	99.7646	156.361	65.419	-3.43474	32.711	78.0021		157.63	142.887	102.481	142.663	59.719	-0.738783	23.5413	52.6386		169.325	150.82	78.0904	147.951	62.5912	-2.73373	40.4029	61.7919		147.893	129.041	62.0376	127.009	54.3927	-1.52832	38.4	64.1776		176.437	152.947	67.6706	150.21	63.7222	-1.61434	46.9826	116.083		173.111	157.997	85.7069	154.217
	171.496	156.583	98.7561	154.388	64.6311	-2.89247	32.2137	77.1403		162.105	143.604	102.334	144.393	60.3254	0.707534	24.5027	53.3753		171.378	150.918	75.6087	148.357	62.7811	-2.1086	41.9212	63.1017		151.495	130.916	62.389	129.192	55.2675	-0.935674	39.3249	65.3362		178.494	154.333	67.0208	151.557	64.2838	-1.51008	47.9665	117.119		173.19	158.387	85.0811	154.391
	174.048	159.645	101.217	157.251	65.7238	-3.20987	32.3491	77.7031		165.889	149.764	104.808	149.425	62.3804	-0.807779	25.9238	55.7397		168.704	149.792	76.8926	147.05	62.2404	-2.54758	40.5774	61.7303		146.674	127.528	63.2342	125.871	53.8686	-1.12653	37.1466	62.8		178.513	154.386	68.0832	151.736	64.3101	-1.45629	47.4983	116.705		174.363	158.681	87.4378	155.189
	174.132	160.795	102.321	158.086	66.058	-3.67103	32.1926	77.8181		162.813	146.565	104.911	146.663	61.2364	-0.31098	24.3007	53.7453		169.032	151.07	78.945	148.165	62.6418	-2.92054	40.0238	61.5239		148	129.169	64.3715	127.338	54.4662	-1.35612	37.2951	63.2862		175.828	153.755	68.7715	150.595	63.8921	-2.23889	46.6356	116.046		174.73	158.693	88.3592	155.412
	172.664	159.347	101.916	156.744	65.5304	-3.54587	31.7048	77.1745		162.67	146.22	103.722	146.27	61.1089	-0.329572	24.7847	54.1423		163.028	145.635	77.0825	142.957	60.5809	-2.72615	38.3739	59.0194		142.953	125.108	60.6082	123.027	52.8001	-1.65921	37.1554	62.3039		176.761	153.576	68.374	150.765	63.9289	-1.7631	46.8896	116.128		174.864	159.849	88.9381	156.185
	171.391	157.984	100.799	155.453	65.0316	-3.46637	31.6367	76.931		160.914	143.352	102.909	143.964	60.1564	0.423083	23.9403	52.8688		169.043	149.98	78.0412	147.402	62.3369	-2.40334	40.1189	61.3815		149.709	130.365	63.6171	128.458	54.9545	-1.32522	38.2947	64.3714		175.879	152.957	68.088	150.079	63.6758	-1.83427	46.7187	115.906		173.41	159.312	87.8665	155.342
	175.145	161.509	101.972	158.746	66.3351	-3.673	32.7504	78.4046		165.735	149.305	105.463	149.208	62.2539	-0.539078	25.3955	55.154		171.367	152.724	80.8722	150.031	63.3305	-2.6399	39.9211	61.7815		150.525	130.494	65.0753	128.967	55.0873	-0.911349	37.7244	63.9208		178.357	154.863	69.6038	152.12	64.4378	-1.6739	46.9187	116.32		174.125	158.729	88.0972	155.244
	172.095	157.878	99.9565	155.471	65.0529	-3.20984	32.1251	77.2918		163.424	146.851	103.403	146.836	61.3431	-0.403792	25.2828	54.6933		170.705	150.416	78.7156	148.238	62.6192	-1.86285	40.1511	61.5045		147.574	127.487	61.0489	125.873	53.9203	-0.882407	38.3471	63.784		180.085	155.502	69.0851	152.955	64.7686	-1.30295	47.5792	116.904		173.848	158.472	87.3254	154.9
	174.301	159.817	100.338	157.322	65.7793	-3.29337	32.8906	78.2311		165.325	146.132	104.028	147.041	61.337	0.859295	24.9628	54.1139		167.755	148.611	78.3021	146.243	61.8486	-2.19223	39.3746	60.4739		145.391	125.31	60.9999	123.942	53.1014	-0.644113	37.3666	62.4943		178.779	154.834	68.977	152.166	64.4641	-1.51886	47.2557	116.574		174.401	158.3	87.1915	154.919
	172.308	159.854	99.3902	156.653	65.5973	-4.2478	33.1239	78.6893		164.202	147.759	103.948	147.655	61.6695	-0.512577	25.4283	54.9663		173.412	154.635	78.8768	151.549	64.0122	-2.9668	41.7842	63.7374		150.964	130.664	64.3617	129.126	55.1687	-0.870417	38.1959	64.346		177.864	155.347	68.6319	152.136	64.5108	-2.22009	47.4465	116.979		174.26	158.434	86.1165	154.813
	172.448	158.515	99.5772	155.913	65.2509	-3.44812	32.5859	77.8419		161.948	146.248	103.402	146.027	61.0444	-0.684553	24.8635	54.2767		170.608	151.358	79.3922	148.837	62.8726	-2.35726	40.1079	61.6563		148.003	127.8	61.6599	126.227	54.0563	-0.815923	38.2048	63.7313		176.906	153.159	68.2049	150.532	63.8293	-1.48593	46.862	115.978		174.46	158.851	86.5379	155.174
	174.561	159.605	99.486	157.18	65.7328	-3.16407	33.287	78.5305		158.857	143.061	102.322	143.089	59.8763	-0.345525	23.8586	52.8819		172.613	152.657	78.0187	150.054	63.3943	-2.31435	41.4658	63.0673		150.266	129.805	62.5271	128.204	54.8425	-0.853751	38.7326	64.6032		178.883	155.058	69.0879	152.34	64.535	-1.58677	47.2854	116.648		174.105	158.366	85.9314	154.719
	175.317	160.898	100.539	158.282	66.1643	-3.42993	33.2933	78.7566		164.435	147.977	104.691	147.928	61.7629	-0.443767	25.1471	54.7294		168.734	149.913	80.1853	147.529	62.3162	-2.30974	38.9954	60.4225		151.256	131.365	66.0038	129.815	55.4099	-0.993024	37.6445	64.0486		181.572	157.397	71.0375	154.757	65.4351	-1.53846	47.4422	117.118		174.414	158.675	87.0422	155.119
	175.669	160.355	100.364	158.055	66.0472	-3.00996	33.2431	78.5425		163.54	145.456	104.162	146.108	60.9911	0.507554	24.4003	53.558		171.431	151.686	79.8466	149.321	63.0439	-2.14012	40.1004	61.7203		148.287	127.687	62.7883	126.417	54.0664	-0.531682	37.6472	63.2384		180.783	156.43	70.1867	153.843	65.0935	-1.42078	47.441	116.947		174.161	158.331	87.0205	154.847
	173.015	158.96	100.845	156.492	65.441	-3.31158	32.1661	77.4825		166.117	150.774	105.673	150.165	62.6888	-1.16021	25.8616	55.8825		172.933	153.959	80.0922	151.122	63.7999	-2.70299	40.9113	62.8668		148.662	127.588	61.4065	126.321	54.0602	-0.421881	38.3551	63.8049		181.735	157.448	70.3301	154.744	65.457	-1.54517	47.805	117.443		175.136	158.838	87.8709	155.525
	174.4	161.576	101.128	158.517	66.2744	-4.11165	33.1059	78.8431		161.132	147.529	104.965	146.684	61.3452	-1.52999	24.3882	54.1678		173.933	155.545	80.8909	152.455	64.3299	-3.06	41.1622	63.4055		151.003	132.792	65.8253	130.56	55.7762	-1.91542	38.1601	64.8084		179.103	156.941	70.1691	153.623	65.0704	-2.42943	47.3796	117.204		175.185	159.285	87.2362	155.726
	174.007	160.011	100.732	157.42	65.8113	-3.47769	32.7171	78.1448		163.657	148.993	105.949	148.432	61.9885	-1.16559	24.7422	54.6237		170.884	152.382	79.9009	149.56	63.1812	-2.74879	40.2245	61.9639		149.427	131.222	65.6483	129.148	55.1879	-1.75711	37.5217	63.9345		180.915	157.275	70.0351	154.357	65.33	-1.82996	47.7804	117.461		175.347	159.314	87.5343	155.83
	172.438	158.503	99.2993	155.894	65.2424	-3.47611	32.7224	77.9704		166.007	149.536	104.747	149.339	62.3287	-0.641988	25.8911	55.652		171.294	153.056	79.8746	150.052	63.401	-2.93952	40.5093	62.3419		149.99	130.388	62.6825	128.475	54.9777	-1.29007	38.8036	64.7968		179.679	156.074	69.2215	153.183	64.8836	-1.77883	47.6325	117.144		174.478	158.704	86.9741	155.162
	172.961	159.245	100.231	156.595	65.5037	-3.55556	32.571	77.9422		160.129	145.02	103.882	144.818	60.553	-0.700974	23.9158	53.2527		172.254	154.067	81.9347	151.16	63.7885	-2.89074	39.95	62.086		146.652	127.706	63.2602	125.978	53.9158	-1.23395	37.188	62.8756		180.778	156.997	69.6619	154.106	65.2392	-1.76633	47.8509	117.467		175.043	159.148	87.3872	155.641
	170.398	156.838	98.8479	154.245	64.6028	-3.47895	32.1086	77.2248		164.565	147.478	104.244	147.637	61.6325	-0.171256	25.2224	54.6865		171.919	152.666	79.6302	150.032	63.3511	-2.48045	40.5874	62.3287		148.218	127.853	61.6618	126.349	54.092	-0.748648	38.2507	63.7796		182.307	158.183	69.5684	155.232	65.6997	-1.74584	48.4478	118.157		174.089	158.788	86.3615	155.044
[truncated: 175 more columns]

## Sheet: Config
Video Name	2021-11-30 14-38-55_bromothymol blue_paddle_probe
Video Path	C:/Users/marcr/Documents/GitHub/Kineticolor/Saves/Videos/2021-11-30 14-38-55_bromothymol blue_paddle_probe.mp4
FPS	30
Number of frames	4235
Video Length (s)	141.17
Step Interval	2
Start Frame	254
Start Time	8.46667
End Frame	690
End Time	23
Region of Interest Info
Input min X	211
Input max X	428
Input min Y	73
Input max Y	255
angle	0
Rotated ROI bounds
X Coordinate	562
Y Coordinate	194
Width	578
Height	485
Mixing Analysis Settings
Grayscale Contact Threshold	130
GLCM
Number of Gray Levels	16
Pixel Pair Vector	1	1
Cell Splitting
Number of Cells	25
Cell Height	97
Cell Width	115
