# Supplementary material for: Computer Vision for Kinetic Analysis of Lab- and Process-Scale Mixing Phenomena
Source: Org Process Res Dev. 2022 Nov 4;26(11):3073–88. doi: 10.1021/acs.oprd.2c00216 (PMC9680030; doi:10.1021/acs.oprd.2c00216)
Supplement: Supplementary file 3 — op2c00216_si_005.zip [file op2c00216_si_005.zip › Collected spreadsheet outputs/Scheme 11 and 12 - bromothymol blue titrations/2021-11-30 14-56-19_bromothymol blue_anchor_noprobe.xlsx]

## Sheet: Colour Analysis
frame number	seconds	normalised time	average color	hexcode	red	green	blue	hue	saturation	value	lightness	a_component	b_component	x	y	z	Hunter lightness	Hunter a_component	Hunter b_component	delta_e	light_ratio	a_ratio	b_ratio	chroma_ab	hue_ab
660	22	0	(0.23375816678492625, 0.21048645494481621, 0.517426617595088)	#3b3583	0.233758	0.210486	0.517427	0.679303	0.593205	0.517427	27.3538	25.698	-43.3643	0.0730335	0.0522046	0.224262	27.3538	25.698	-43.3643	0	1	1	1	50.4069	-59.3487
662	22.0667	0.0666667	(0.231796466631225, 0.21107497662064081, 0.5154020588373399)	#3b3583	0.231796	0.211075	0.515402	0.678015	0.590465	0.515402	27.3106	25.3187	-43.1139	0.0724522	0.0520487	0.222416	27.3106	25.3187	-43.1139	0.456564	0.998421	0.98524	0.994225	49.9984	-59.5763
664	22.1333	0.133333	(0.23310601603650324, 0.21129160911775371, 0.5094019405050003)	#3b3581	0.233106	0.211292	0.509402	0.678863	0.585216	0.509402	27.2385	24.8376	-42.2726	0.0716434	0.0517892	0.216991	27.2385	24.8376	-42.2726	1.39476	0.995785	0.96652	0.974825	49.0294	-59.5633
666	22.2	0.2	(0.23179681552264442, 0.2111788881150287, 0.5105217220524524)	#3b3582	0.231797	0.211179	0.510522	0.678146	0.586347	0.510522	27.2239	24.8805	-42.4763	0.0716228	0.0517366	0.217987	27.2239	24.8805	-42.4763	1.21399	0.99525	0.968188	0.979522	49.2268	-59.6404
668	22.2667	0.266667	(0.23244866099107553, 0.21262161228248996, 0.5018425537340031)	#3b367f	0.232449	0.212622	0.501843	0.678092	0.576318	0.501843	27.1695	23.9271	-41.1776	0.070421	0.0515415	0.210296	27.1695	23.9271	-41.1776	2.81987	0.993261	0.931089	0.949574	47.6246	-59.8404
670	22.3333	0.333333	(0.23173013365012646, 0.21236590394641255, 0.49743749428508616)	#3b367e	0.23173	0.212366	0.497437	0.677988	0.57308	0.497437	27.0544	23.5503	-40.6595	0.0695465	0.0511304	0.20641	27.0544	23.5503	-40.6595	3.46672	0.989053	0.916427	0.937626	46.9874	-59.9202
672	22.4	0.4	(0.23246684695630776, 0.21482257926413265, 0.4887356044129527)	#3b367c	0.232467	0.214823	0.488736	0.677403	0.560452	0.488736	27.0755	22.4302	-39.2302	0.0685247	0.0512055	0.198993	27.0755	22.4302	-39.2302	5.27704	0.989824	0.872838	0.904665	45.1898	-60.2409
674	22.4667	0.466667	(0.22963741023132825, 0.21530612823416898, 0.48255663561678364)	#3a367b	0.229637	0.215306	0.482557	0.675604	0.553822	0.482557	26.9345	21.6487	-38.4684	0.0671613	0.0507042	0.193754	26.9345	21.6487	-38.4684	6.36733	0.984668	0.842428	0.887097	44.1416	-60.6306
676	22.5333	0.533333	(0.23202298438521915, 0.21601591875249215, 0.47879757770502457)	#3b377a	0.232023	0.216016	0.478798	0.676819	0.548837	0.478798	26.9679	21.349	-37.8075	0.0670096	0.0508226	0.190653	26.9679	21.349	-37.8075	7.06694	0.985889	0.830763	0.871857	43.4187	-60.5476
678	22.6	0.6	(0.23068518931211832, 0.21726179547374427, 0.467845294566845)	#3a3777	0.230685	0.217262	0.467845	0.675595	0.535612	0.467845	26.8311	20.1165	-36.2644	0.0652519	0.0503388	0.181703	26.8311	20.1165	-36.2644	9.0463	0.980889	0.782804	0.836272	41.4702	-60.9821
680	22.6667	0.666667	(0.23166875783461127, 0.21809675078874916, 0.46613767458926386)	#3b3776	0.231669	0.218097	0.466138	0.675786	0.532119	0.466138	26.881	19.8898	-35.9075	0.065241	0.0505151	0.180366	26.881	19.8898	-35.9075	9.46379	0.982714	0.773982	0.828042	41.0482	-61.0172
682	22.7333	0.733333	(0.22975950769094805, 0.2202483496345584, 0.45092536907260694)	#3a3872	0.22976	0.220248	0.450925	0.673539	0.511564	0.450925	26.7307	18.1017	-33.6902	0.0629398	0.0499859	0.16844	26.7307	18.1017	-33.6902	12.3159	0.977221	0.704401	0.77691	38.2452	-61.7509
684	22.8	0.8	(0.23048700444880174, 0.22347805204035348, 0.4426449400350139)	#3a3870	0.230487	0.223478	0.442645	0.671997	0.49513	0.442645	26.8398	16.8923	-32.1718	0.0622521	0.0503694	0.162255	26.8398	16.8923	-32.1718	14.2505	0.981206	0.657339	0.741895	36.3369	-62.2976
686	22.8667	0.866667	(0.2284797012791667, 0.22510887229425633, 0.4348588029157437)	#3a396e	0.22848	0.225109	0.434859	0.669345	0.48234	0.434859	26.7876	15.8158	-30.992	0.0610539	0.0501856	0.156496	26.7876	15.8158	-30.992	15.8447	0.979299	0.615447	0.71469	34.7943	-62.964
688	22.9333	0.933333	(0.2286550919030876, 0.2279725149154717, 0.43141916963551463)	#3a3a6e	0.228655	0.227973	0.431419	0.667226	0.471575	0.431419	26.9446	15.0435	-30.1821	0.0609666	0.0507401	0.154092	26.9446	15.0435	-30.1821	16.9546	0.985038	0.585397	0.696012	33.7234	-63.5071
690	23	1	(0.22629546654850863, 0.22943902184801676, 0.4301972646621982)	#393a6d	0.226295	0.229439	0.430197	0.664097	0.473973	0.430197	26.9816	14.5228	-29.9274	0.060637	0.0508713	0.153247	26.9816	14.5228	-29.9274	17.4807	0.986391	0.565132	0.690139	33.265	-64.1143
692	23.0667	1.06667	(0.22698191041602228, 0.2307764825668407, 0.422208014588313)	#393a6b	0.226982	0.230776	0.422208	0.663427	0.462393	0.422208	26.9713	13.6655	-28.6409	0.05982	0.050835	0.147555	26.9713	13.6655	-28.6409	19.0186	0.986016	0.531774	0.66047	31.734	-64.4926
694	23.1333	1.13333	(0.22697073135346169, 0.2326232811464454, 0.4136255182673002)	#393b69	0.226971	0.232623	0.413626	0.661619	0.451265	0.413626	26.9786	12.6264	-27.2279	0.0589152	0.0508608	0.141603	26.9786	12.6264	-27.2279	20.77	0.986282	0.491337	0.627888	30.0131	-65.1215
696	23.2	1.2	(0.2265080286457302, 0.23595865404086783, 0.4084770148152382)	#393c68	0.226508	0.235959	0.408477	0.658011	0.445482	0.408477	27.142	11.5877	-26.1284	0.058617	0.051443	0.138201	27.142	11.5877	-26.1284	22.2761	0.992255	0.450918	0.602531	28.5826	-66.0831
698	23.2667	1.26667	(0.22548840800990758, 0.23783023844838708, 0.40659021001955115)	#393c67	0.225488	0.23783	0.40659	0.655309	0.445416	0.40659	27.2337	11.0323	-25.6763	0.0584747	0.0517718	0.136992	27.2337	11.0323	-25.6763	22.9774	0.995608	0.429307	0.592106	27.9461	-66.7482
700	23.3333	1.33333	(0.2262033156023808, 0.2403491472730281, 0.4017653760446214)	#393d66	0.226203	0.240349	0.401765	0.653238	0.436977	0.401765	27.3703	10.2518	-24.6703	0.0583046	0.0522642	0.133857	27.3703	10.2518	-24.6703	24.2498	1.0006	0.398935	0.568907	26.7156	-67.4344
702	23.4	1.4	(0.22419976301550354, 0.24058056404403516, 0.40237189470282486)	#393d66	0.2242	0.240581	0.402372	0.651344	0.442805	0.402372	27.3545	10.1114	-24.7973	0.0581196	0.052207	0.13426	27.3545	10.1114	-24.7973	24.242	1.00002	0.393471	0.571837	26.7796	-67.8162
704	23.4667	1.46667	(0.22475543074934182, 0.2411708883255265, 0.40121726762486815)	#393d66	0.224755	0.241171	0.401217	0.651162	0.439816	0.401217	27.3946	9.95579	-24.5443	0.058135	0.0523521	0.133518	27.3946	9.95579	-24.5443	24.5359	1.00149	0.387415	0.566003	26.4866	-67.9213
706	23.5333	1.53333	(0.2241200704004736, 0.2423292223748137, 0.39523399784065294)	#393d64	0.22412	0.242329	0.395234	0.648931	0.432943	0.395234	27.3864	9.21356	-23.5779	0.0574493	0.0523224	0.129604	27.3864	9.21356	-23.5779	25.7535	1.00119	0.358532	0.543716	25.3142	-68.6559
708	23.6	1.6	(0.2262802170860561, 0.24508191752468478, 0.3896953465589351)	#393e63	0.22628	0.245082	0.389695	0.647491	0.419341	0.389695	27.5667	8.45373	-22.3834	0.0574646	0.0529775	0.126143	27.5667	8.45373	-22.3834	27.159	1.00778	0.328965	0.51617	23.9266	-69.3095
710	23.6667	1.66667	(0.22657168679261366, 0.24786175351955148, 0.3848459012018004)	#393f62	0.226572	0.247862	0.384846	0.644248	0.411266	0.384846	27.7223	7.60689	-21.3436	0.0573098	0.053547	0.123172	27.7223	7.60689	-21.3436	28.5015	1.01347	0.296011	0.492192	22.6586	-70.3838
712	23.7333	1.73333	(0.2277286107390814, 0.2540352127387236, 0.3815579339289783)	#3a4061	0.227729	0.254035	0.381558	0.638165	0.403161	0.381558	28.1817	6.38147	-20.085	0.0579743	0.0552527	0.121398	28.1817	6.38147	-20.085	30.2612	1.03027	0.248326	0.463169	21.0744	-72.3737
714	23.8	1.8	(0.22696129674799745, 0.2566726574230792, 0.37738179086256257)	#394160	0.226961	0.256673	0.377382	0.633746	0.39859	0.377382	28.3191	5.53784	-19.1872	0.0577524	0.0557698	0.118915	28.3191	5.53784	-19.1872	31.4944	1.03529	0.215497	0.442465	19.9704	-73.9007
716	23.8667	1.86667	(0.23012177328134284, 0.2621747914029083, 0.3747133093790303)	#3a425f	0.230122	0.262175	0.374713	0.62972	0.385872	0.374713	28.7809	4.65315	-18.0274	0.0587327	0.0575315	0.117563	28.7809	4.65315	-18.0274	32.9679	1.05217	0.181071	0.415719	18.6182	-75.527
718	23.9333	1.93333	(0.23148490659377166, 0.26587373823054794, 0.3685815426844665)	#3b435d	0.231485	0.265874	0.368582	0.624861	0.371957	0.368582	29.0262	3.66435	-16.6405	0.0587936	0.0584819	0.114029	29.0262	3.66435	-16.6405	34.6762	1.06114	0.142593	0.383737	17.0392	-77.5813
720	24	2	(0.23325374247830083, 0.27008456691890065, 0.3709732951239081)	#3b445e	0.233254	0.270085	0.370973	0.622094	0.371238	0.370973	29.4217	3.29203	-16.4185	0.0599901	0.0600365	0.115706	29.4217	3.29203	-16.4185	35.1053	1.0756	0.128104	0.378618	16.7453	-78.6621
722	24.0667	2.06667	(0.23521138676925243, 0.2732677940802138, 0.35917038563114)	#3b455b	0.235211	0.273268	0.35917	0.615499	0.345126	0.35917	29.5786	2.02467	-14.2411	0.0594572	0.0606608	0.108859	29.5786	2.02467	-14.2411	37.597	1.08133	0.078787	0.328407	14.3843	-81.9085
724	24.1333	2.13333	(0.2350499808763891, 0.2775133520019316, 0.35421538608251785)	#3b465a	0.23505	0.277513	0.354215	0.607277	0.336421	0.354215	29.8595	0.936098	-12.9992	0.0595675	0.0617896	0.106215	29.8595	0.936098	-12.9992	39.2616	1.0916	0.0364269	0.299767	13.0329	-85.8811
726	24.2	2.2	(0.237636705470661, 0.28116420996227487, 0.35138629824895784)	#3c4759	0.237637	0.281164	0.351386	0.60289	0.323717	0.351386	30.1722	0.350136	-12.054	0.0602555	0.0630621	0.104816	30.1722	0.350136	-12.054	40.3831	1.10303	0.013625	0.277971	12.0591	-88.3362
728	24.2667	2.26667	(0.2354196167980168, 0.2843995091679214, 0.3469648263661899)	#3c4858	0.23542	0.2844	0.346965	0.593483	0.321489	0.346965	30.3429	-0.698183	-11.0747	0.0599725	0.063764	0.102483	30.3429	-0.698183	-11.0747	41.8129	1.10927	-0.0271688	0.255387	11.0967	86.3927
730	24.3333	2.33333	(0.23929319831816906, 0.28862455518161156, 0.3478318651546296)	#3d4958	0.239293	0.288625	0.347832	0.590916	0.312043	0.347832	30.7666	-0.983354	-10.5658	0.0613762	0.0655289	0.103234	30.7666	-0.983354	-10.5658	42.418	1.12476	-0.0382658	0.243651	10.6114	84.6828
732	24.4	2.4	(0.23661409018348925, 0.28765107543599466, 0.35365423784596767)	#3c495a	0.236614	0.287651	0.353654	0.593989	0.330945	0.353654	30.6967	-0.633369	-11.6272	0.0614208	0.0652354	0.106463	30.6967	-0.633369	-11.6272	41.3734	1.12221	-0.0246466	0.268129	11.6445	86.882
734	24.4667	2.46667	(0.2397029422158761, 0.29330147373189225, 0.3480076046699702)	#3d4a58	0.239703	0.293301	0.348008	0.584186	0.311213	0.348008	31.1531	-1.6931	-10.0076	0.062258	0.067167	0.103602	31.1531	-1.6931	-10.0076	43.3287	1.13889	-0.0658844	0.23078	10.1498	80.3976
736	24.5333	2.53333	(0.2378506631335596, 0.2945977071146665, 0.34152290523047835)	#3c4b57	0.237851	0.294598	0.341523	0.575438	0.303559	0.341523	31.1589	-2.53102	-8.94505	0.0615078	0.0671918	0.10006	31.1589	-2.53102	-8.94505	44.6771	1.1391	-0.0984909	0.206277	9.29624	74.201
738	24.6	2.6	(0.24113236489797607, 0.300817917784028, 0.33687538078227514)	#3d4c55	0.241132	0.300818	0.336875	0.562768	0.284209	0.336875	31.681	-3.56331	-7.39561	0.0626343	0.0694482	0.0979163	31.681	-3.56331	-7.39561	46.5693	1.15819	-0.138661	0.170546	8.20927	64.2746
740	24.6667	2.66667	(0.24189874851194157, 0.30570569758585997, 0.32923313229919027)	#3d4d53	0.241899	0.305706	0.329233	0.544899	0.265266	0.329233	32.0233	-4.79738	-5.63878	0.0628591	0.0709547	0.0941412	32.0233	-4.79738	-5.63878	48.7339	1.1707	-0.186683	0.130033	7.40342	49.6094
742	24.7333	2.73333	(0.24391301497282059, 0.31229621288540316, 0.33226973784153335)	#3e4f54	0.243913	0.312296	0.33227	0.537676	0.265919	0.33227	32.6259	-5.44615	-5.22871	0.0646942	0.0736595	0.096164	32.6259	-5.44615	-5.22871	49.5185	1.19274	-0.211929	0.120576	7.54983	43.8331
744	24.8	2.8	(0.24392945648095601, 0.31578320817580524, 0.3304087510108762)	#3e5054	0.243929	0.315783	0.330409	0.528187	0.261734	0.330409	32.8951	-6.11613	-4.52674	0.0651615	0.0748897	0.0953958	32.8951	-6.11613	-4.52674	50.5094	1.20258	-0.238	0.104389	7.6091	36.5063
746	24.8667	2.86667	(0.24503016529748572, 0.31935069562407287, 0.33264065303169954)	#3e5154	0.24503	0.319351	0.332641	0.525282	0.263379	0.332641	33.2264	-6.42244	-4.39297	0.0662391	0.0764225	0.0968123	33.2264	-6.42244	-4.39297	50.8427	1.21469	-0.24992	0.101304	7.78112	34.3723
748	24.9333	2.93333	(0.24765755027925096, 0.32059226935115337, 0.33663628840004356)	#3f5155	0.247658	0.320592	0.336636	0.530052	0.264317	0.336636	33.4098	-6.1103	-4.76025	0.0673096	0.0772798	0.099053	33.4098	-6.1103	-4.76025	50.3857	1.22139	-0.237773	0.109773	7.74569	37.9205
750	25	3	(0.24802957029224448, 0.3250306624677587, 0.33591627827056275)	#3f5255	0.24803	0.325031	0.335916	0.520643	0.261633	0.335916	33.773	-6.81421	-4.10392	0.0681542	0.0789965	0.0989535	33.773	-6.81421	-4.10392	51.3773	1.23467	-0.265165	0.0946381	7.95459	31.0588
752	25.0667	3.06667	(0.24980695401654734, 0.3290687026806927, 0.3318714346749514)	#3f5354	0.249807	0.329069	0.331871	0.505692	0.247278	0.331871	34.1008	-7.54478	-2.9643	0.068828	0.0805675	0.0970691	34.1008	-7.54478	-2.9643	52.7519	1.24665	-0.293594	0.0683581	8.10622	21.4496
754	25.1333	3.13333	(0.24913049716591104, 0.3329311342125686, 0.3282976381068514)	#3f5453	0.24913	0.332931	0.328298	0.490785	0.251706	0.332931	34.3765	-8.43093	-1.98511	0.0691277	0.0819047	0.0954359	34.3765	-8.43093	-1.98511	54.0957	1.25673	-0.328077	0.0457775	8.66148	13.2493
756	25.2	3.2	(0.2517050105605071, 0.33886984765510797, 0.3262709860005861)	#405653	0.251705	0.33887	0.326271	0.47591	0.257222	0.33887	34.8931	-9.23008	-0.896379	0.070556	0.0844506	0.0947992	34.8931	-9.23008	-0.896379	55.5008	1.27562	-0.359175	0.0206709	9.2735	5.54688
758	25.2667	3.26667	(0.25350616251275077, 0.34242947050929845, 0.3176989709592964)	#405751	0.253506	0.342429	0.317699	0.453648	0.259684	0.342429	35.1507	-10.1407	0.853754	0.0707576	0.0857396	0.0906708	35.1507	-10.1407	0.853754	57.4495	1.28504	-0.394611	-0.0196879	10.1766	-4.81242
760	25.3333	3.33333	(0.2543891340093395, 0.34872671349661744, 0.31974966749920863)	#405851	0.254389	0.348727	0.31975	0.448806	0.27052	0.348727	35.7008	-10.8741	1.3283	0.0724232	0.0885357	0.0921547	35.7008	-10.8741	1.3283	58.3491	1.30515	-0.423148	-0.0306311	10.9549	-6.96433
762	25.4	3.4	(0.2585839718409734, 0.3505513429339531, 0.3189808271081658)	#415951	0.258584	0.350551	0.318981	0.442787	0.262351	0.350551	35.9168	-10.8074	1.77281	0.0734506	0.0896499	0.0919278	35.9168	-10.8074	1.77281	58.6799	1.31304	-0.420554	-0.0408818	10.9518	-9.31566
764	25.4667	3.46667	(0.2623539762210145, 0.35722056232283783, 0.31640267942795175)	#425b50	0.262354	0.357221	0.316403	0.428289	0.265569	0.357221	36.5115	-11.602	3.04961	0.0752958	0.0927661	0.0911397	36.5115	-11.602	3.04961	60.2446	1.33478	-0.451476	-0.0703253	11.9961	-14.7271
766	25.5333	3.53333	(0.2667553141614588, 0.36239136575145126, 0.31636232432045003)	#445c50	0.266755	0.362391	0.316362	0.419784	0.263903	0.362391	37.0115	-11.9564	3.78534	0.0772062	0.0954415	0.0915353	37.0115	-11.9564	3.78534	61.1082	1.35307	-0.465266	-0.0872915	12.5413	-17.5675
768	25.6	3.6	(0.26768243495973437, 0.371624486420928, 0.3071203069197812)	#445e4e	0.267682	0.371624	0.30712	0.39657	0.279696	0.371624	37.7248	-13.7449	6.26081	0.0785899	0.099346	0.0876862	37.7248	-13.7449	6.26081	64.2336	1.37914	-0.534862	-0.144377	15.1036	-24.4893
770	25.6667	3.66667	(0.27301305973268236, 0.37583402130360133, 0.3045366932739989)	#455f4d	0.273013	0.375834	0.304537	0.384431	0.273581	0.375834	38.144	-13.9941	7.27177	0.0802879	0.10169	0.0868113	38.144	-13.9941	7.27177	65.2373	1.39447	-0.54456	-0.16769	15.7707	-27.4578
772	25.7333	3.73333	(0.2569290635419949, 0.3631149084065534, 0.28914039114507756)	#415c49	0.256929	0.363115	0.28914	0.383891	0.29243	0.363115	36.7241	-14.5324	7.64218	0.0731971	0.0938974	0.07856	36.7241	-14.5324	7.64218	65.635	1.34256	-0.565508	-0.176232	16.4193	-27.7386
774	25.8	3.8	(0.25961763535642424, 0.36770986654757826, 0.2872351532527364)	#425d49	0.259618	0.36771	0.287235	0.375917	0.293961	0.36771	37.139	-15.0408	8.53097	0.0745265	0.0961318	0.0780704	37.139	-15.0408	8.53097	66.6973	1.35773	-0.585292	-0.196728	17.2917	-29.5613
776	25.8667	3.86667	(0.25804852527231326, 0.36843194095129006, 0.289909972930387)	#415d49	0.258049	0.368432	0.28991	0.381441	0.299603	0.368432	37.1904	-15.1456	8.18057	0.0746486	0.096411	0.0793143	37.1904	-15.1456	8.18057	66.4969	1.35961	-0.589367	-0.188647	17.2137	-28.3748
778	25.9333	3.93333	(0.26490986753610396, 0.3763808068433886, 0.2901495595754634)	#435f49	0.26491	0.376381	0.29015	0.371071	0.296165	0.376381	37.965	-15.6173	9.24569	0.0776872	0.100684	0.0800869	37.965	-15.6173	9.24569	67.7301	1.38792	-0.607726	-0.21321	18.1489	-30.6261
780	26	4	(0.2537381753065991, 0.359170225722572, 0.2720156954619838)	#405b45	0.253738	0.35917	0.272016	0.362226	0.293543	0.35917	36.235	-15.1983	9.63724	0.0703708	0.0913085	0.0707967	36.235	-15.1983	9.63724	67.5318	1.32468	-0.59142	-0.222239	17.9962	-32.3788
782	26.0667	4.06667	(0.25517431414852093, 0.3689479077490384, 0.27720577514151556)	#415e46	0.255174	0.368948	0.277206	0.365607	0.308373	0.368948	37.1088	-16.174	10.0456	0.0732145	0.095968	0.073737	37.1088	-16.174	10.0456	68.5641	1.35662	-0.629386	-0.231655	19.0397	-31.8442
784	26.1333	4.13333	(0.2564178067784079, 0.3733962151968088, 0.2759661930029538)	#415f46	0.256418	0.373396	0.275966	0.361185	0.313282	0.373396	37.4939	-16.7475	10.7763	0.0743418	0.0980708	0.0735558	37.4939	-16.7475	10.7763	69.5389	1.3707	-0.651705	-0.248507	19.915	-32.7596
786	26.2	4.2	(0.26045203826001434, 0.38144899258329534, 0.2742936220758718)	#426145	0.260452	0.381449	0.274294	0.352399	0.317203	0.381449	38.2224	-17.5767	12.0515	0.0767782	0.102132	0.0735038	38.2224	-17.5767	12.0515	71.1459	1.39733	-0.683971	-0.277914	21.3115	-34.4367
788	26.2667	4.26667	(0.26919426870250646, 0.39174008287043427, 0.2781633367161262)	#446346	0.269194	0.39174	0.278163	0.345532	0.312824	0.39174	39.2415	-17.9805	12.8779	0.081108	0.108	0.0760529	39.2415	-17.9805	12.8779	72.1964	1.43459	-0.699684	-0.29697	22.1165	-35.6108
790	26.3333	4.33333	(0.2715573975084212, 0.3993867797191161, 0.2781161055402359)	#456546	0.271557	0.399387	0.278116	0.341885	0.320064	0.399387	39.9151	-18.8105	13.8126	0.0834215	0.111999	0.0766827	39.9151	-18.8105	13.8126	73.5391	1.45922	-0.731985	-0.318524	23.3372	-36.2898
792	26.4	4.4	(0.27207795804319024, 0.40051909228337956, 0.27762206075333506)	#456646	0.272078	0.400519	0.277622	0.340527	0.320687	0.400519	40.0148	-18.9405	14.0252	0.0837596	0.112599	0.0765693	40.0148	-18.9405	14.0252	73.8001	1.46286	-0.737042	-0.323427	23.568	-36.5195
794	26.4667	4.46667	(0.261347453550559, 0.3906495500536346, 0.27074815839844873)	#426345	0.261347	0.39065	0.270748	0.345451	0.330993	0.39065	38.987	-18.9381	13.6466	0.078858	0.106514	0.0727567	38.987	-18.9381	13.6466	73.3346	1.42528	-0.736948	-0.314697	23.3427	-35.7762
796	26.5333	4.53333	(0.25889564817556704, 0.3959433231704176, 0.2672202701262743)	#426444	0.258896	0.395943	0.26722	0.343457	0.34613	0.395943	39.3748	-20.0594	14.7065	0.0794563	0.108783	0.0717095	39.3748	-20.0594	14.7065	74.903	1.43946	-0.780581	-0.339137	24.8728	-36.2469
798	26.6	4.6	(0.2632818820249831, 0.3973471750189089, 0.2679666070207708)	#436544	0.263282	0.397347	0.267967	0.339157	0.337401	0.397347	39.5629	-19.8042	14.8588	0.0806242	0.109896	0.0721684	39.5629	-19.8042	14.8588	74.8962	1.44634	-0.77065	-0.342651	24.7586	-36.8805
800	26.6667	4.66667	(0.2732000219220106, 0.40953424303863517, 0.2670350378568993)	#456844	0.2732	0.409534	0.267035	0.326123	0.347954	0.409534	40.7281	-20.5592	16.5963	0.0854145	0.116956	0.0728974	40.7281	-20.5592	16.5963	76.9017	1.48894	-0.800032	-0.382718	26.4219	-38.912
802	26.7333	4.73333	(0.27484676034692046, 0.405783195092377, 0.2589157530436049)	#466742	0.274847	0.405783	0.258916	0.315255	0.361936	0.405783	40.4001	-20.271	17.3828	0.0841329	0.114938	0.0693166	40.4001	-20.271	17.3828	77.2888	1.47694	-0.788815	-0.400855	26.7034	-40.6138
804	26.8	4.8	(0.2852162930548368, 0.41653363000733673, 0.26030200041256435)	#486a42	0.285216	0.416534	0.260302	0.306755	0.375076	0.416534	41.4632	-20.656	18.6169	0.0889774	0.121561	0.0708879	41.4632	-20.656	18.6169	78.6729	1.51581	-0.803796	-0.429313	27.8075	-42.0278
806	26.8667	4.86667	(0.29168173078055304, 0.4210628657272476, 0.25981743384255485)	#4a6b42	0.291682	0.421063	0.259817	0.300398	0.382949	0.421063	41.938	-20.658	19.3346	0.0914027	0.124599	0.0711545	41.938	-20.658	19.3346	79.3268	1.53317	-0.803876	-0.445865	28.2945	-43.1047
808	26.9333	4.93333	(0.2920606559362201, 0.42818724304692124, 0.25807051996887287)	#4a6d41	0.292061	0.428187	0.258071	0.300033	0.397295	0.428187	42.5257	-21.6432	20.366	0.0932684	0.12843	0.0711068	42.5257	-21.6432	20.366	80.8265	1.55465	-0.842212	-0.469648	29.7187	-43.2586
810	27	5	(0.2890534008845265, 0.4212462953909557, 0.24373822037174114)	#496b3e	0.289053	0.421246	0.243738	0.290786	0.421388	0.421246	41.8391	-21.6089	21.5654	0.0897642	0.123963	0.0649796	41.8391	-21.6089	21.5654	81.6311	1.52955	-0.84088	-0.497307	30.5289	-44.9422
812	27.0667	5.06667	(0.29533670275221546, 0.4285259875407965, 0.24596785459833811)	#4b6d3e	0.295337	0.428526	0.245968	0.288262	0.426014	0.428526	42.5512	-21.8667	22.1799	0.0931309	0.128598	0.0665213	42.5512	-21.8667	22.1799	82.3979	1.55559	-0.850909	-0.511478	31.1464	-45.4075
814	27.1333	5.13333	(0.307986226348251, 0.43870768583083597, 0.2522348457921732)	#4e6f40	0.307986	0.438708	0.252235	0.283504	0.42505	0.438708	43.6183	-21.7211	22.6862	0.0990014	0.135758	0.0699572	43.6183	-21.7211	22.6862	82.9203	1.5946	-0.845245	-0.523154	31.4081	-46.245
816	27.2	5.2	(0.3155800661469055, 0.44534040245497436, 0.25078610324772843)	#50713f	0.31558	0.44534	0.250786	0.277827	0.436866	0.44534	44.2781	-21.9027	23.7672	0.1024	0.140315	0.0701053	44.2781	-21.9027	23.7672	84.0173	1.61871	-0.852312	-0.548082	32.3204	-47.3378
818	27.2667	5.26667	(0.32029603146186547, 0.4550845618309007, 0.2462403533339699)	#51743e	0.320296	0.455085	0.24624	0.274234	0.458913	0.455085	45.1331	-22.8829	25.5194	0.105934	0.146371	0.0693787	45.1331	-22.8829	25.5194	86.1463	1.64997	-0.890456	-0.588488	34.2764	-48.1178
820	27.3333	5.33333	(0.32993438951488235, 0.4594817566857408, 0.25053666042005673)	#54753f	0.329934	0.459482	0.250537	0.270001	0.454741	0.459482	45.6634	-22.3436	25.6141	0.109709	0.150213	0.0715362	45.6634	-22.3436	25.6141	86.0305	1.66936	-0.869469	-0.590671	33.99	-48.9012
822	27.4	5.4	(0.33861319440477045, 0.4722488130786601, 0.25377018609432206)	#567840	0.338613	0.472249	0.25377	0.268611	0.462635	0.472249	46.8536	-23.0294	26.6906	0.115827	0.15908	0.0741617	46.8536	-23.0294	26.6906	87.5345	1.71287	-0.896154	-0.615496	35.2525	-49.2114
824	27.4667	5.46667	(0.3468154572272931, 0.4760490547150423, 0.24928857405314836)	#58793f	0.346815	0.476049	0.249289	0.261652	0.476338	0.476049	47.2768	-22.8619	27.8753	0.118642	0.162315	0.0729291	47.2768	-22.8619	27.8753	88.4877	1.72834	-0.889638	-0.642817	36.0514	-50.6431
826	27.5333	5.53333	(0.33810052753836306, 0.4702774457252149, 0.24146299766635232)	#56773d	0.338101	0.470277	0.241463	0.262943	0.486552	0.470277	46.6388	-23.2544	28.1366	0.114222	0.157455	0.0693233	46.6388	-23.2544	28.1366	88.7729	1.70502	-0.904912	-0.648841	36.5025	-50.4268
828	27.6	5.6	(0.3437919787246012, 0.4733229770730368, 0.24365233493401817)	#57783e	0.343792	0.473323	0.243652	0.260664	0.48523	0.473323	46.986	-23.0039	28.2846	0.116666	0.160088	0.0705037	46.986	-23.0039	28.2846	88.8306	1.71771	-0.895162	-0.652255	36.4582	-50.8785
830	27.6667	5.66667	(0.34962109665004637, 0.4804295027817549, 0.2448932399525448)	#597a3e	0.349621	0.48043	0.244893	0.259227	0.490262	0.48043	47.6603	-23.2978	28.9698	0.120384	0.165285	0.0717684	47.6603	-23.2978	28.9698	89.6949	1.74236	-0.906599	-0.668056	37.1758	-51.1934
832	27.7333	5.73333	(0.36022674162598795, 0.48614944676723687, 0.24489228050114156)	#5b7b3e	0.360227	0.486149	0.244892	0.253657	0.496261	0.486149	48.2951	-22.9684	29.7918	0.124847	0.170278	0.0724968	48.2951	-22.9684	29.7918	90.3259	1.76557	-0.893782	-0.687012	37.6178	-52.3691
834	27.8	5.8	(0.35809643969390004, 0.4772907447392623, 0.24121825033569894)	#5b793d	0.358096	0.477291	0.241218	0.250818	0.494609	0.477291	47.5339	-22.1504	29.3501	0.121253	0.164302	0.0701857	47.5339	-22.1504	29.3501	89.3538	1.73774	-0.861951	-0.676826	36.7705	-52.9583
836	27.8667	5.86667	(0.3648223830127093, 0.48406402099395957, 0.23926069326760221)	#5d7b3d	0.364822	0.484064	0.239261	0.247849	0.505725	0.484064	48.1844	-22.4088	30.4411	0.124969	0.1694	0.0702658	48.1844	-22.4088	30.4411	90.5285	1.76152	-0.872004	-0.701985	37.7996	-53.6419
838	27.9333	5.93333	(0.3691000534821469, 0.4889830847263918, 0.2392010619091833)	#5e7c3c	0.3691	0.488983	0.239201	0.246658	0.510819	0.488983	48.6505	-22.6125	31.0342	0.12765	0.173118	0.0708207	48.6505	-22.6125	31.0342	91.2283	1.77856	-0.879932	-0.715663	38.3986	-53.9218
840	28	6	(0.37808658060387595, 0.49624277376819165, 0.24132415341860536)	#607e3d	0.378087	0.496243	0.241324	0.243918	0.513697	0.496243	49.3898	-22.5677	31.6816	0.132544	0.179125	0.0724905	49.3898	-22.5677	31.6816	91.9078	1.80559	-0.878189	-0.730591	38.8976	-54.5366
842	28.0667	6.06667	(0.36551932269708776, 0.481461000262977, 0.23377619284159118)	#5d7a3b	0.365519	0.481461	0.233776	0.244684	0.514444	0.481461	47.9684	-22.1686	30.9245	0.123953	0.167696	0.068041	47.9684	-22.1686	30.9245	90.7469	1.75362	-0.862659	-0.713131	38.0496	-54.3646
844	28.1333	6.13333	(0.36878491730764557, 0.48966550180544005, 0.23534054928011333)	#5e7c3c	0.368785	0.489666	0.235341	0.245883	0.519385	0.489666	48.6869	-22.853	31.5975	0.127525	0.17341	0.0695066	48.6869	-22.853	31.5975	91.8236	1.77989	-0.889289	-0.728651	38.9956	-54.1236
846	28.2	6.2	(0.3733703972317791, 0.4916365493417509, 0.23570399237904843)	#5f7d3c	0.37337	0.491637	0.235704	0.243683	0.520573	0.491637	48.9232	-22.6259	31.8525	0.129395	0.175317	0.0699047	48.9232	-22.6259	31.8525	91.9675	1.78853	-0.880455	-0.734533	39.0707	-54.6125
848	28.2667	6.26667	(0.3824725091733004, 0.49855870047250067, 0.23722915668146702)	#617f3c	0.382473	0.498559	0.237229	0.240702	0.52417	0.498559	49.6353	-22.5402	32.544	0.134216	0.18115	0.0713185	49.6353	-22.5402	32.544	92.6578	1.81456	-0.877119	-0.750479	39.5875	-55.2932
850	28.3333	6.33333	(0.386617121177695, 0.49922576632909976, 0.23450078217095058)	#627f3b	0.386617	0.499226	0.234501	0.237563	0.530271	0.499226	49.7504	-22.2775	33.0619	0.135393	0.182105	0.0704742	49.7504	-22.2775	33.0619	92.9744	1.81877	-0.866897	-0.762423	39.867	-56.0274
852	28.4	6.4	(0.3948294437028079, 0.5076313310890892, 0.23615928114412005)	#64813c	0.394829	0.507631	0.236159	0.23592	0.534782	0.507631	50.5642	-22.4691	33.8499	0.140617	0.188951	0.0721065	50.5642	-22.4691	33.8499	93.9192	1.84852	-0.874351	-0.780592	40.6285	-56.4243
854	28.4667	6.46667	(0.40537427981179086, 0.5142497431650351, 0.2400605123092529)	#67833d	0.405374	0.51425	0.240061	0.232847	0.533183	0.51425	51.2823	-22.1196	34.2377	0.146184	0.195132	0.0744036	51.2823	-22.1196	34.2377	94.2399	1.87478	-0.860751	-0.789535	40.7614	-57.1351
856	28.5333	6.53333	(0.41838947068955923, 0.5197022037290385, 0.2362098122513515)	#6a843c	0.418389	0.519702	0.23621	0.226229	0.54549	0.519702	51.9279	-21.5719	35.562	0.151704	0.200803	0.0738281	51.9279	-21.5719	35.562	95.2244	1.89838	-0.839438	-0.820075	41.5933	-58.759
858	28.6	6.6	(0.40953899668422256, 0.5089630060252092, 0.22806921598719337)	#68813a	0.409539	0.508963	0.228069	0.225659	0.551894	0.508963	50.9022	-21.3225	35.37	0.144811	0.191843	0.0696292	50.9022	-21.3225	35.37	94.6813	1.86088	-0.829732	-0.815647	41.2999	-58.9167
860	28.6667	6.66667	(0.4143411672540402, 0.5084939651233599, 0.22800869786308378)	#69813a	0.414341	0.508494	0.228009	0.222613	0.5516	0.508494	50.9514	-20.7518	35.4571	0.146088	0.192267	0.0696231	50.9514	-20.7518	35.4571	94.4841	1.86268	-0.807527	-0.817656	41.0834	-59.661
862	28.7333	6.73333	(0.421002318528853, 0.5150345162642277, 0.23204631649888627)	#6b833b	0.421002	0.515035	0.232046	0.222047	0.549455	0.515035	51.5965	-20.7951	35.7225	0.150613	0.197879	0.0718584	51.5965	-20.7951	35.7225	94.8897	1.88626	-0.80921	-0.823777	41.3344	-59.7951
864	28.8	6.8	(0.41921504954766975, 0.5106629794658504, 0.22945837078464645)	#6a823a	0.419215	0.510663	0.229458	0.220867	0.550666	0.510663	51.2141	-20.4789	35.6001	0.1484	0.194539	0.0704361	51.2141	-20.4789	35.6001	94.5357	1.87228	-0.796905	-0.820953	41.07	-60.0904
866	28.8667	6.86667	(0.4093999489164813, 0.5009089929816128, 0.22041728576722164)	#687f38	0.4094	0.500909	0.220417	0.221041	0.559965	0.500909	50.2431	-20.4811	35.5865	0.141582	0.186229	0.066155	50.2431	-20.4811	35.5865	94.285	1.83678	-0.79699	-0.820641	41.0594	-60.0784
868	28.9333	6.93333	(0.4132880821162474, 0.5030680784557947, 0.22504724934731843)	#698039	0.413288	0.503068	0.225047	0.220488	0.552651	0.503068	50.4974	-20.2272	35.3033	0.143757	0.188382	0.0679938	50.4974	-20.2272	35.3033	93.9859	1.84608	-0.787112	-0.814108	40.6874	-60.1892
870	29	7	(0.41942406458212744, 0.5096885838802575, 0.2234237558132214)	#6a8138	0.419424	0.509689	0.223424	0.21922	0.561647	0.509689	51.1237	-20.4864	36.2728	0.147744	0.193755	0.0682775	51.1237	-20.4864	36.2728	95.0793	1.86898	-0.797199	-0.836466	41.6582	-60.5428
872	29.0667	7.06667	(0.42495630498401565, 0.510517070166862, 0.2248402404385219)	#6c8239	0.424956	0.510517	0.22484	0.216584	0.559583	0.510517	51.2941	-19.9649	36.3154	0.149825	0.195235	0.0689273	51.2941	-19.9649	36.3154	94.9057	1.87521	-0.776904	-0.837449	41.4416	-61.1996
874	29.1333	7.13333	(0.4303836308286853, 0.5143435658825478, 0.22629421635425623)	#6d8339	0.430384	0.514344	0.226294	0.215246	0.560033	0.514344	51.6971	-19.8496	36.6238	0.152928	0.198764	0.0699347	51.6971	-19.8496	36.6238	95.2118	1.88994	-0.772418	-0.844561	41.657	-61.5429
876	29.2	7.2	(0.4365746799902481, 0.5185636983420828, 0.2317213822903592)	#6f843b	0.436575	0.518564	0.231721	0.214306	0.553148	0.518564	52.1562	-19.6022	36.4922	0.156715	0.202835	0.0723808	52.1562	-19.6022	36.4922	95.1017	1.90672	-0.762792	-0.841525	41.4238	-61.757
878	29.2667	7.26667	(0.4377289581767865, 0.5171167874775893, 0.2319751281122024)	#6f833b	0.437729	0.517117	0.231975	0.213069	0.551407	0.517117	52.0662	-19.2793	36.3597	0.156604	0.202033	0.07232	52.0662	-19.2793	36.3597	94.8134	1.90343	-0.750225	-0.838471	41.1548	-62.0658
880	29.3333	7.33333	(0.4468963854994327, 0.523467672520628, 0.2309620491904919)	#71853a	0.446896	0.523468	0.230962	0.210296	0.558785	0.523468	52.727	-19.1582	37.3037	0.161748	0.207974	0.0728445	52.727	-19.1582	37.3037	95.7247	1.92759	-0.745514	-0.86024	41.9357	-62.8161
882	29.4	7.4	(0.43111825078635063, 0.5037179323357078, 0.2193256626647367)	#6d8037	0.431118	0.503718	0.219326	0.209213	0.564586	0.503718	50.8637	-18.5323	36.5516	0.149122	0.191513	0.0664205	50.8637	-18.5323	36.5516	94.3164	1.85947	-0.721158	-0.842895	40.9813	-63.1142
884	29.4667	7.46667	(0.44230266301551824, 0.5121671230602546, 0.22156087915404304)	#708238	0.442303	0.512167	0.221561	0.206735	0.567405	0.512167	51.739	-18.3857	37.3336	0.155719	0.199132	0.0682775	51.739	-18.3857	37.3336	95.1324	1.89147	-0.715452	-0.860929	41.6153	-63.7811
886	29.5333	7.53333	(0.4475488996764176, 0.5134212568784312, 0.22177105715989892)	#728238	0.447549	0.513421	0.221771	0.20431	0.568052	0.513421	51.9373	-17.9745	37.5619	0.157891	0.200887	0.0685712	51.9373	-17.9745	37.5619	95.1876	1.89872	-0.699453	-0.866193	41.6411	-64.4274
888	29.6	7.6	(0.4586252427884512, 0.5206919214627972, 0.2261874555799439)	#748439	0.458625	0.520692	0.226187	0.201792	0.565602	0.520692	52.7241	-17.6284	37.9648	0.16442	0.207947	0.0710661	52.7241	-17.6284	37.9648	95.5785	1.92748	-0.685981	-0.875485	41.8579	-65.093
890	29.6667	7.66667	(0.4640940721748774, 0.5217296263038544, 0.22652381598245416)	#768539	0.464094	0.52173	0.226524	0.199206	0.565821	0.52173	52.9115	-17.1594	38.1659	0.166691	0.209653	0.0713895	52.9115	-17.1594	38.1659	95.5883	1.93433	-0.667731	-0.880123	41.8459	-65.7914
892	29.7333	7.73333	(0.4734482581668575, 0.5272277480323622, 0.22906262615513967)	#78863a	0.473448	0.527228	0.229063	0.196728	0.565534	0.527228	53.5229	-16.8096	38.597	0.172082	0.215283	0.073057	53.5229	-16.8096	38.597	95.9655	1.95669	-0.654119	-0.890063	42.0986	-66.4662
894	29.8	7.8	(0.47924594679027904, 0.5308331483481952, 0.22935217695889096)	#7a873a	0.479246	0.530833	0.229352	0.195185	0.567939	0.530833	53.913	-16.6496	39.0387	0.175465	0.218927	0.0736816	53.913	-16.6496	39.0387	96.3793	1.97095	-0.647893	-0.900249	42.4408	-66.9023
896	29.8667	7.86667	(0.4820030030828914, 0.5315974240765023, 0.23107641289031675)	#7a873a	0.482003	0.531597	0.231076	0.194171	0.565317	0.531597	54.0308	-16.4083	38.9715	0.176852	0.220035	0.0744167	54.0308	-16.4083	38.9715	96.2486	1.97525	-0.638507	-0.8987	42.2849	-67.1672
898	29.9333	7.93333	(0.48883726265025734, 0.537547113061608, 0.2350727460414995)	#7c893b	0.488837	0.537547	0.235073	0.193506	0.562694	0.537547	54.6291	-16.3631	39.1924	0.181776	0.225724	0.0766524	54.6291	-16.3631	39.1924	96.5852	1.99713	-0.636746	-0.903794	42.4711	-67.3391
900	30	8	(0.4889769936636957, 0.5353350978516865, 0.2341358998949112)	#7c883b	0.488977	0.535335	0.234136	0.192319	0.562637	0.535335	54.462	-16.0718	39.1187	0.180964	0.224125	0.0760566	54.462	-16.0718	39.1187	96.3484	1.99102	-0.62541	-0.902094	42.2916	-67.6649
902	30.0667	8.06667	(0.49824522153224116, 0.5420132139717635, 0.23722459201873078)	#7f8a3c	0.498245	0.542013	0.237225	0.1906	0.562327	0.542013	55.1609	-15.8785	39.5828	0.187083	0.230861	0.0781279	55.1609	-15.8785	39.5828	96.8611	2.01657	-0.617888	-0.912797	42.6489	-68.142
904	30.1333	8.13333	(0.4975475840650242, 0.5419109306373326, 0.2367146726722512)	#7e8a3c	0.497548	0.541911	0.236715	0.190893	0.563185	0.541911	55.1378	-15.9534	39.6165	0.186746	0.230636	0.0779205	55.1378	-15.9534	39.6165	96.9154	2.01572	-0.620803	-0.913573	42.708	-68.0655
906	30.2	8.2	(0.4987186671882596, 0.5405779328212481, 0.23493502115372286)	#7f893b	0.498719	0.540578	0.234935	0.189492	0.5654	0.540578	55.056	-15.6857	39.7518	0.186583	0.229842	0.0771454	55.056	-15.6857	39.7518	96.8933	2.01273	-0.610384	-0.916693	42.7346	-68.4663
908	30.2667	8.26667	(0.5001345994021451, 0.5380643300536088, 0.23490588872020943)	#7f893b	0.500135	0.538064	0.234906	0.187519	0.563424	0.538064	54.8956	-15.1903	39.579	0.186205	0.228288	0.0768552	54.8956	-15.1903	39.579	96.4883	2.00687	-0.591106	-0.912709	42.3939	-69.0034
910	30.3333	8.33333	(0.5086773075642133, 0.5463931968499172, 0.2358775658601603)	#818b3c	0.508677	0.546393	0.235878	0.18691	0.568301	0.546393	55.6976	-15.3487	40.4212	0.192623	0.236124	0.078373	55.6976	-15.3487	40.4212	97.5101	2.03619	-0.597272	-0.932131	43.2372	-69.2073
912	30.4	8.4	(0.5130398022599737, 0.549270809665048, 0.2316273705899941)	#828c3b	0.51304	0.549271	0.231627	0.185677	0.5783	0.549271	55.9906	-15.3486	41.3036	0.195119	0.239031	0.0773121	55.9906	-15.3486	41.3036	98.3542	2.0469	-0.597269	-0.952478	44.0632	-69.6147
914	30.4667	8.46667	(0.5177830828656373, 0.5512718327891358, 0.23666672917637957)	#848c3c	0.517783	0.551272	0.236667	0.184408	0.57069	0.551272	56.2508	-14.9824	41.0032	0.198086	0.241632	0.0794286	56.2508	-14.9824	41.0032	98.0195	2.05641	-0.583019	-0.945551	43.6547	-69.9279
916	30.5333	8.53333	(0.5270012157412246, 0.5573538969935881, 0.24023902841880515)	#868e3d	0.527001	0.557354	0.240239	0.182619	0.568965	0.557354	56.9031	-14.7046	41.3542	0.204344	0.248236	0.0816551	56.9031	-14.7046	41.3542	98.401	2.08026	-0.572207	-0.953646	43.8907	-70.4258
918	30.6	8.6	(0.5293295280909197, 0.5577019307215031, 0.24104444426030744)	#868e3d	0.52933	0.557702	0.241044	0.1816	0.56779	0.557702	56.9792	-14.4762	41.354	0.205485	0.249014	0.0820371	56.9792	-14.4762	41.354	98.3302	2.08304	-0.563321	-0.953642	43.8146	-70.7071
920	30.6667	8.66667	(0.5383703223654955, 0.566675708769284, 0.24383073474643077)	#89903e	0.53837	0.566676	0.243831	0.181279	0.569717	0.566676	57.8388	-14.6263	42.0379	0.212875	0.257917	0.084385	57.8388	-14.6263	42.0379	99.2417	2.11447	-0.569161	-0.969412	44.5097	-70.8156
922	30.7333	8.73333	(0.5165338480644741, 0.541369102263128, 0.23050507411689394)	#838a3a	0.516534	0.541369	0.230505	0.179982	0.574218	0.541369	55.4694	-13.9152	40.8712	0.19351	0.233877	0.0760137	55.4694	-13.9152	40.8712	97.2385	2.02785	-0.54149	-0.942508	43.1751	-71.1981
924	30.8	8.8	(0.5273109295615839, 0.5479128225010546, 0.22901602007637484)	#868b3a	0.527311	0.547913	0.229016	0.177434	0.582021	0.547913	56.1782	-13.6341	41.9154	0.200169	0.240905	0.0765073	56.1782	-13.6341	41.9154	98.237	2.05376	-0.530553	-0.966588	44.0771	-71.9815
926	30.8667	8.86667	(0.5287992567449803, 0.5463009877552194, 0.2299692205082446)	#868b3a	0.528799	0.546301	0.229969	0.175888	0.579043	0.546301	56.0926	-13.2285	41.7109	0.200243	0.240048	0.0766655	56.0926	-13.2285	41.7109	97.8722	2.05063	-0.514767	-0.96187	43.7583	-72.4037
928	30.9333	8.93333	(0.5368797564621598, 0.5501965930462163, 0.23756987822671877)	#888c3c	0.53688	0.550197	0.23757	0.173766	0.568209	0.550197	56.5724	-12.6943	41.3635	0.205543	0.244873	0.0799835	56.5724	-12.6943	41.3635	97.5013	2.06817	-0.493981	-0.953861	43.2676	-72.9389
930	31	9	(0.5383468739546884, 0.5492066717924627, 0.2367908909102297)	#898c3c	0.538347	0.549207	0.236791	0.17246	0.568849	0.549207	56.5286	-12.4122	41.4185	0.205735	0.244429	0.0796101	56.5286	-12.4122	41.4185	97.4252	2.06657	-0.483002	-0.955128	43.2383	-73.3177
932	31.0667	9.06667	(0.5397630532999966, 0.551495893766052, 0.2374385642187716)	#898c3c	0.539763	0.551496	0.237439	0.172893	0.569464	0.551496	56.7293	-12.5525	41.5742	0.207229	0.246465	0.0801551	56.7293	-12.5525	41.5742	97.6759	2.07391	-0.488461	-0.95872	43.4279	-73.1994
934	31.1333	9.13333	(0.5442708612719048, 0.5551610998860143, 0.23611707981952418)	#8a8d3c	0.544271	0.555161	0.236117	0.172356	0.574687	0.555161	57.092	-12.5768	42.1728	0.210425	0.25017	0.0802317	57.092	-12.5768	42.1728	98.3154	2.08717	-0.489406	-0.972524	44.0082	-73.3944
936	31.2	9.2	(0.544673554655513, 0.5533799365046688, 0.23423479607514577)	#8a8d3b	0.544674	0.55338	0.234235	0.171213	0.57672	0.55338	56.9646	-12.3285	42.2621	0.209798	0.248864	0.0793481	56.9646	-12.3285	42.2621	98.2583	2.08251	-0.479744	-0.974583	44.0236	-73.7373
938	31.2667	9.26667	(0.5517319769597921, 0.5607259034870391, 0.23796203218203482)	#8c8e3c	0.551732	0.560726	0.237962	0.171311	0.575618	0.560726	57.6653	-12.4629	42.6365	0.215866	0.256103	0.0817476	57.6653	-12.4629	42.6365	98.8492	2.10812	-0.484974	-0.983215	44.4206	-73.7061
940	31.3333	9.33333	(0.5498242532160891, 0.5579399328180497, 0.24085144915685305)	#8c8e3d	0.549824	0.55794	0.240851	0.170932	0.56832	0.55794	57.4276	-12.2354	42.0025	0.214178	0.253632	0.0824008	57.4276	-12.2354	42.0025	98.137	2.09943	-0.476123	-0.968597	43.7484	-73.7591
942	31.4	9.4	(0.558347525218671, 0.5634252618611812, 0.24151550582496)	#8e8f3d	0.558348	0.563425	0.241516	0.169296	0.571344	0.563425	58.0143	-12.0181	42.6339	0.22003	0.25976	0.0835168	58.0143	-12.0181	42.6339	98.7839	2.12088	-0.467666	-0.983155	44.2954	-74.2574
944	31.4667	9.46667	(0.5545545085420978, 0.5602950516584623, 0.23890152408855383)	#8d8e3c	0.554555	0.560295	0.238902	0.169644	0.573615	0.560295	57.6967	-12.0695	42.5734	0.21699	0.256431	0.0820887	57.6967	-12.0695	42.5734	98.6528	2.10927	-0.469668	-0.981761	44.2512	-74.172
946	31.5333	9.53333	(0.561961764117128, 0.5672430789028123, 0.24276397015757242)	#8f903d	0.561962	0.567243	0.242764	0.169379	0.572028	0.567243	58.3744	-12.1087	42.9085	0.223187	0.26357	0.0845416	58.3744	-12.1087	42.9085	99.1697	2.13405	-0.471193	-0.989489	44.5843	-74.241
948	31.6	9.6	(0.5616195307090591, 0.5660884518248546, 0.2422631946737076)	#8f903d	0.56162	0.566088	0.242263	0.168967	0.57204	0.566088	58.2813	-12.0002	42.8628	0.222553	0.262582	0.0842012	58.2813	-12.0002	42.8628	99.0595	2.13064	-0.46697	-0.988434	44.5109	-74.3595
950	31.6667	9.66667	(0.566880028306724, 0.5712291924428378, 0.24507511414200844)	#90913e	0.56688	0.571229	0.245075	0.168889	0.570969	0.571229	58.7771	-12.0548	43.1092	0.227094	0.267874	0.0860174	58.7771	-12.0548	43.1092	99.4504	2.14877	-0.469096	-0.994117	44.763	-74.3772
952	31.7333	9.73333	(0.5687214481436142, 0.5688737101738625, 0.24582626283066375)	#91913e	0.568721	0.568874	0.245826	0.166745	0.567872	0.568874	58.6471	-11.5136	42.8813	0.227053	0.26648	0.086029	58.6471	-11.5136	42.8813	99.0064	2.14402	-0.448034	-0.988861	44.4001	-74.9706
954	31.8	9.8	(0.5702013583215177, 0.5699168082947772, 0.24633225714867596)	#91913e	0.570201	0.569917	0.246332	0.16652	0.567991	0.570201	58.7564	-11.4802	42.9515	0.228162	0.267652	0.086385	58.7564	-11.4802	42.9515	99.0897	2.14801	-0.446735	-0.990481	44.4593	-75.0356
956	31.8667	9.86667	(0.5744597089286108, 0.5746210130614773, 0.24773831864282397)	#92923f	0.57446	0.574621	0.247738	0.166749	0.568867	0.574621	59.1943	-11.6171	43.2992	0.23204	0.272384	0.0876191	59.1943	-11.6171	43.2992	99.5831	2.16402	-0.452061	-0.998499	44.8306	-74.9814
958	31.9333	9.93333	(0.572526574259866, 0.5716538514487214, 0.24585357812136807)	#91913e	0.572527	0.571654	0.245854	0.166221	0.570581	0.572527	58.9318	-11.4676	43.2218	0.22986	0.269541	0.0864821	58.9318	-11.4676	43.2218	99.3761	2.15443	-0.446245	-0.996713	44.7172	-75.1406
960	32	10	(0.5553923131370264, 0.5531394630939023, 0.23176566242632718)	#8d8d3b	0.555392	0.553139	0.231766	0.165506	0.582699	0.555392	57.1726	-11.1448	42.8602	0.21416	0.250999	0.0786675	57.1726	-11.1448	42.8602	98.3932	2.09011	-0.433683	-0.988375	44.2855	-75.4244
962	32.0667	10.0667	(0.5533804453046552, 0.5506458052857337, 0.23209344591477926)	#8d8c3b	0.55338	0.550646	0.232093	0.165248	0.58059	0.55338	56.9471	-11.0224	42.5557	0.212371	0.248685	0.0784292	56.9471	-11.0224	42.5557	98.0122	2.08187	-0.428921	-0.981352	43.96	-75.4788
964	32.1333	10.1333	(0.5585757583554767, 0.5565184619528811, 0.23223528481387598)	#8e8d3b	0.558576	0.556518	0.232235	0.165616	0.584237	0.558576	57.4902	-11.2404	43.1775	0.216861	0.254282	0.0793223	57.4902	-11.2404	43.1775	98.8035	2.10172	-0.437402	-0.995691	44.6166	-75.4081
966	32.2	10.2	(0.5571416111020739, 0.5527468875614545, 0.23315723038943126)	#8e8c3b	0.557142	0.552747	0.233157	0.164406	0.581512	0.557142	57.1858	-10.8662	42.7161	0.214869	0.251135	0.0791414	57.1858	-10.8662	42.7161	98.1668	2.09059	-0.422841	-0.985051	44.0765	-75.7278
968	32.2667	10.2667	(0.5619274128494678, 0.55745183372242, 0.23447274002312296)	#8f8e3b	0.561927	0.557452	0.234473	0.164389	0.582735	0.561927	57.6374	-10.9467	43.0906	0.218843	0.255812	0.0802964	57.6374	-10.9467	43.0906	98.6629	2.1071	-0.425975	-0.993687	44.4593	-75.7461
970	32.3333	10.3333	(0.5638158603422535, 0.555573271486514, 0.23510528016635135)	#8f8d3b	0.563816	0.555573	0.235105	0.162487	0.583011	0.563816	57.5437	-10.4643	42.92	0.219011	0.254837	0.0803223	57.5437	-10.4643	42.92	98.3063	2.10368	-0.407204	-0.989754	44.1773	-76.298
972	32.4	10.4	(0.5669868617667478, 0.5586126826973558, 0.235147176210955)	#908e3b	0.566987	0.558613	0.235147	0.162461	0.585269	0.566987	57.8348	-10.5241	43.2601	0.221582	0.257875	0.0807881	57.8348	-10.5241	43.2601	98.7164	2.11432	-0.40953	-0.997597	44.5218	-76.327
974	32.4667	10.4667	(0.572476290284057, 0.5610185507021365, 0.23735314396960805)	#918f3c	0.572476	0.561019	0.237353	0.160968	0.585392	0.572476	58.1364	-10.1932	43.363	0.225124	0.261048	0.081997	58.1364	-10.1932	43.363	98.7794	2.12535	-0.396654	-0.999968	44.5449	-76.7718
976	32.5333	10.5333	(0.5704997186336076, 0.5592112495386274, 0.2343018995247955)	#918e3b	0.5705	0.559211	0.234302	0.161071	0.589304	0.5705	57.9537	-10.2284	43.5169	0.223333	0.259123	0.0806389	57.9537	-10.2284	43.5169	98.8706	2.11867	-0.398021	-1.00352	44.7028	-76.7731
978	32.6	10.6	(0.5777774482692147, 0.564439678199999, 0.23803364214585077)	#938f3c	0.577777	0.56444	0.238034	0.160124	0.588018	0.577777	58.5034	-10.0535	43.7232	0.228903	0.264944	0.0827932	58.5034	-10.0535	43.7232	99.16	2.13876	-0.391218	-1.00828	44.8642	-77.0507
980	32.6667	10.6667	(0.5738052758488202, 0.5613821537096385, 0.23522739216311367)	#928f3b	0.573805	0.561382	0.235227	0.160551	0.590057	0.573805	58.1867	-10.1362	43.6851	0.225722	0.26158	0.0813135	58.1867	-10.1362	43.6851	99.0573	2.12719	-0.394435	-1.0074	44.8456	-76.9369
982	32.7333	10.7333	(0.5819826074720037, 0.5660975811503264, 0.237881714469879)	#94903c	0.581983	0.566098	0.237882	0.158973	0.591256	0.581983	58.7162	-9.81173	44.005	0.231472	0.267221	0.0830431	58.7162	-9.81173	44.005	99.3879	2.14654	-0.381809	-1.01478	45.0856	-77.4305
984	32.8	10.8	(0.5780416899079237, 0.5627203848970138, 0.23478954796900858)	#938f3b	0.578042	0.56272	0.23479	0.159227	0.593819	0.578042	58.3766	-9.8522	43.9756	0.228142	0.263594	0.0814203	58.3766	-9.8522	43.9756	99.2698	2.13413	-0.383384	-1.0141	45.0657	-77.3721
986	32.8667	10.8667	(0.5854779470821846, 0.5671886227671129, 0.23812839524048168)	#95903c	0.585478	0.567189	0.238128	0.157891	0.593275	0.585478	58.8735	-9.56398	44.1721	0.233536	0.268912	0.0833491	58.8735	-9.56398	44.1721	99.4964	2.15229	-0.372168	-1.01863	45.1957	-77.7831
988	32.9333	10.9333	(0.5832398958500964, 0.5636548178779519, 0.23617038752096822)	#948f3c	0.58324	0.563655	0.23617	0.157262	0.595072	0.58324	58.5636	-9.36885	44.0495	0.230994	0.265587	0.0821433	58.5636	-9.36885	44.0495	99.2215	2.14097	-0.364575	-1.0158	45.0348	-77.9927
990	33	11	(0.587182310739852, 0.568323508405594, 0.23658824314417487)	#95903c	0.587182	0.568324	0.236588	0.157702	0.597079	0.587182	58.9894	-9.55819	44.4972	0.234669	0.270163	0.0829813	58.9894	-9.55819	44.4972	99.8171	2.15653	-0.371943	-1.02612	45.5122	-77.8768
992	33.0667	11.0667	(0.5901477860440825, 0.5682015272431139, 0.23956904059656928)	#96903d	0.590148	0.568202	0.239569	0.156233	0.594052	0.590148	59.0546	-9.15026	44.2291	0.236219	0.270868	0.0841032	59.0546	-9.15026	44.2291	99.4583	2.15891	-0.356069	-1.01994	45.1657	-78.3114
994	33.1333	11.1333	(0.590174141883382, 0.5679528112725658, 0.2370941066279047)	#96903c	0.590174	0.567953	0.237094	0.156177	0.598264	0.590174	59.031	-9.1613	44.5013	0.235965	0.270613	0.0831801	59.031	-9.1613	44.5013	99.6944	2.15805	-0.356499	-1.02622	45.4345	-78.3673
996	33.2	11.2	(0.5954221956870911, 0.5706706754290745, 0.24204278251955114)	#97913d	0.595422	0.570671	0.242043	0.154993	0.593494	0.595422	59.3568	-8.84858	44.3002	0.239854	0.274153	0.0854432	59.3568	-8.84858	44.3002	99.5124	2.16996	-0.344329	-1.02158	45.1752	-78.7043
998	33.2667	11.2667	(0.5911337386579392, 0.5676451181150091, 0.23870412423093074)	#96903c	0.591134	0.567645	0.238704	0.155559	0.596193	0.591134	59.0346	-8.97995	44.3173	0.236408	0.270651	0.0837401	59.0346	-8.97995	44.3173	99.4701	2.15818	-0.349441	-1.02198	45.2179	-78.5453
1000	33.3333	11.3333	(0.5972791557292845, 0.5713618147936065, 0.24261403407011947)	#98913d	0.597279	0.571362	0.242614	0.154487	0.593801	0.597279	59.4497	-8.72387	44.3463	0.241051	0.275168	0.0857848	59.4497	-8.72387	44.3463	99.5398	2.17336	-0.339476	-1.02265	45.1963	-78.8708
1002	33.4	11.4	(0.5916716856151046, 0.5685394576570111, 0.23946774578782645)	#96903d	0.591672	0.568539	0.239468	0.15572	0.595269	0.591672	59.1129	-9.02744	44.3157	0.237063	0.271499	0.0841441	59.1129	-9.02744	44.3157	99.5102	2.16104	-0.35129	-1.02194	45.2259	-78.486
1004	33.4667	11.4667	(0.5983653855519119, 0.5728677319193926, 0.2437944064273941)	#98923e	0.598365	0.572868	0.243794	0.154681	0.592566	0.598365	59.5851	-8.78562	44.3616	0.242246	0.276652	0.0864414	59.5851	-8.78562	44.3616	99.6183	2.17831	-0.341879	-1.023	45.2232	-78.7978
1006	33.5333	11.5333	(0.5933826345983119, 0.5694745884207878, 0.24385306379726723)	#97913e	0.593383	0.569475	0.243853	0.155267	0.589046	0.593383	59.2297	-8.87758	43.926	0.238543	0.272769	0.0859084	59.2297	-8.87758	43.926	99.1521	2.16532	-0.345458	-1.01295	44.8141	-78.5742
1008	33.6	11.6	(0.5996924812881533, 0.5742072714495896, 0.24413720678401907)	#98923e	0.599692	0.574207	0.244137	0.15472	0.592896	0.599692	59.7118	-8.81387	44.47	0.243435	0.278046	0.086774	59.7118	-8.81387	44.47	99.7646	2.18294	-0.342979	-1.0255	45.335	-78.7894
1010	33.6667	11.6667	(0.5978277148004538, 0.5725833563383612, 0.24098751681038802)	#98923d	0.597828	0.572583	0.240988	0.154876	0.596895	0.597828	59.5455	-8.86161	44.6528	0.24168	0.276218	0.0853613	59.5455	-8.86161	44.6528	99.8883	2.17686	-0.344837	-1.02971	45.5236	-78.7752
1012	33.7333	11.7333	(0.6006773726906111, 0.5740024140378793, 0.24323208068230368)	#99923e	0.600677	0.574002	0.243232	0.154229	0.59507	0.600677	59.717	-8.69296	44.5913	0.243765	0.278104	0.0864349	59.717	-8.69296	44.5913	99.8314	2.18313	-0.338274	-1.02829	45.4307	-78.9687
1014	33.8	11.8	(0.6009245913354853, 0.5753513445621132, 0.2439603915201361)	#99923e	0.600925	0.575351	0.24396	0.154727	0.594025	0.600925	59.821	-8.83609	44.6209	0.244468	0.279251	0.086887	59.821	-8.83609	44.6209	99.9406	2.18693	-0.343843	-1.02898	45.4874	-78.7989
1016	33.8667	11.8667	(0.5999941706058693, 0.5718128151016492, 0.24564504281261135)	#98913e	0.599994	0.571813	0.245645	0.153412	0.590588	0.599994	59.5511	-8.42167	44.1093	0.242745	0.276279	0.0870269	59.5511	-8.42167	44.1093	99.2595	2.17706	-0.327717	-1.01718	44.9061	-79.1908
1018	33.9333	11.9333	(0.604832378751873, 0.5744705972483223, 0.2495729060227527)	#9a923f	0.604832	0.574471	0.249573	0.152423	0.587368	0.604832	59.8608	-8.16681	44.0091	0.246412	0.279691	0.0889632	59.8608	-8.16681	44.0091	99.1849	2.18839	-0.317799	-1.01487	44.7604	-79.4872
1020	34	12	(0.600638238703077, 0.5717074935044414, 0.24566413008067636)	#99913e	0.600638	0.571707	0.245664	0.153083	0.590995	0.600638	59.5582	-8.33456	44.119	0.243015	0.276357	0.0870348	59.5582	-8.33456	44.119	99.2404	2.17732	-0.324327	-1.0174	44.8993	-79.3023
1022	34.0667	12.0667	(0.6052551188549498, 0.5763229344792086, 0.24402798923262928)	#9a923e	0.605255	0.576323	0.244028	0.153318	0.596818	0.605255	59.9884	-8.48244	44.8265	0.246956	0.281105	0.0871386	59.9884	-8.48244	44.8265	100.055	2.19305	-0.330082	-1.03372	45.622	-79.2847
1024	34.1333	12.1333	(0.6027309766590194, 0.5732648430402925, 0.24777410908758932)	#99923f	0.602731	0.573265	0.247774	0.152831	0.588914	0.602731	59.7224	-8.27226	44.0596	0.244788	0.278163	0.0880768	59.7224	-8.27226	44.0596	99.2202	2.18333	-0.321903	-1.01603	44.8294	-79.3664
1026	34.2	12.2	(0.6065311456096885, 0.578001887211836, 0.2498270007360156)	#9a933f	0.606531	0.578002	0.249827	0.153337	0.588105	0.606531	60.152	-8.4564	44.3159	0.248658	0.282924	0.089565	60.152	-8.4564	44.3159	99.6497	2.19903	-0.329068	-1.02194	45.1155	-79.1966
1028	34.2667	12.2667	(0.6046314754429142, 0.5756847975361284, 0.2485686802208075)	#9a923f	0.604631	0.575685	0.248569	0.153117	0.588892	0.604631	59.9403	-8.37599	44.2194	0.246722	0.280572	0.0887382	59.9403	-8.37599	44.2194	99.4677	2.1913	-0.325939	-1.01972	45.0057	-79.2742
1030	34.3333	12.3333	(0.6058344966681594, 0.5782443085996943, 0.2453038706159433)	#9a933e	0.605834	0.578244	0.245304	0.153912	0.595098	0.605834	60.142	-8.65626	44.8476	0.248092	0.282813	0.0878798	60.142	-8.65626	44.8476	100.183	2.19867	-0.336846	-1.03421	45.6754	-79.0754
1032	34.4	12.4	(0.6078385144435952, 0.5779404096363231, 0.2472610061069081)	#9a933f	0.607839	0.57794	0.247261	0.152847	0.593213	0.607839	60.1706	-8.35197	44.6558	0.249089	0.283131	0.0886172	60.1706	-8.35197	44.6558	99.9194	2.19971	-0.325005	-1.02978	45.4301	-79.4064
1034	34.4667	12.4667	(0.605162052068846, 0.5763568496325955, 0.24506528703369737)	#9a923e	0.605162	0.576357	0.245065	0.153335	0.595042	0.605162	59.9914	-8.47742	44.7041	0.246997	0.281137	0.0875257	59.9914	-8.47742	44.7041	99.9461	2.19316	-0.329886	-1.0309	45.5008	-79.2623
1036	34.5333	12.5333	(0.6110004010797613, 0.5798731808765051, 0.24873393845642583)	#9b933f	0.611	0.579873	0.248734	0.152346	0.592907	0.611	60.3837	-8.23424	44.7358	0.251517	0.285515	0.089502	60.3837	-8.23424	44.7358	100.02	2.20751	-0.320423	-1.03163	45.4873	-79.5707
1038	34.6	12.6	(0.605955198562102, 0.5761120441533726, 0.24652699670922693)	#9a923e	0.605955	0.576112	0.246527	0.152828	0.59316	0.605955	59.9955	-8.32642	44.5371	0.24739	0.281184	0.0880569	59.9955	-8.32642	44.5371	99.7487	2.19331	-0.32401	-1.02704	45.3088	-79.4105
1040	34.6667	12.6667	(0.5822812149155143, 0.5519970326784784, 0.2356196769527128)	#948c3c	0.582281	0.551997	0.23562	0.152107	0.595351	0.582281	57.7012	-7.88016	43.1476	0.22608	0.256478	0.0804488	57.7012	-7.88016	43.1476	97.6359	2.10944	-0.306645	-0.995003	43.8613	-79.65
1042	34.7333	12.7333	(0.5780578552103516, 0.5468323639239883, 0.23499863568917925)	#938b3b	0.578058	0.546832	0.234999	0.151497	0.593469	0.578058	57.2314	-7.65417	42.6707	0.222164	0.251605	0.079495	57.2314	-7.65417	42.6707	96.99	2.09226	-0.297851	-0.984004	43.3517	-79.8306
1044	34.8	12.8	(0.5859127094020855, 0.552026775671976, 0.23801046994075079)	#958c3c	0.585913	0.552027	0.23801	0.150433	0.593778	0.585913	57.7929	-7.42684	42.9808	0.227942	0.257436	0.0813866	57.7929	-7.42684	42.9808	97.3616	2.11279	-0.289004	-0.991156	43.6178	-80.1964
1046	34.8667	12.8667	(0.5811442213913761, 0.5488427198935422, 0.2355559897315441)	#948b3c	0.581144	0.548843	0.235556	0.151089	0.594669	0.581144	57.4483	-7.57288	42.865	0.22437	0.253847	0.0800085	57.4483	-7.57288	42.865	97.2015	2.10019	-0.294688	-0.988485	43.5288	-79.981
1048	34.9333	12.9333	(0.5854964674016935, 0.5543420627420159, 0.23820848035835815)	#958d3c	0.585496	0.554342	0.238208	0.151715	0.593151	0.585496	57.9499	-7.79057	43.1302	0.228633	0.259083	0.0817391	57.9499	-7.79057	43.1302	97.6673	2.11853	-0.303158	-0.9946	43.8281	-79.7611
1050	35	13	(0.597646669228111, 0.5672507545140371, 0.24787188590785397)	#98903f	0.597647	0.567251	0.247872	0.152183	0.585253	0.597647	59.1773	-8.01306	43.4029	0.239994	0.272199	0.0872149	59.1773	-8.01306	43.4029	98.3754	2.1634	-0.311816	-1.00089	44.1364	-79.5398
1052	35.0667	13.0667	(0.6001858282922157, 0.5684612187562283, 0.2502577217303096)	#99903f	0.600186	0.568461	0.250258	0.151557	0.583033	0.600186	59.3279	-7.84702	43.2958	0.241856	0.273838	0.0883327	59.3279	-7.84702	43.2958	98.273	2.16891	-0.305355	-0.99842	44.0012	-79.7271
1054	35.1333	13.1333	(0.5998489881640042, 0.5707815356775645, 0.24980294176522483)	#98913f	0.599849	0.570782	0.249803	0.152827	0.583557	0.599849	59.4849	-8.2134	43.5268	0.242568	0.275554	0.0884541	59.4849	-8.2134	43.5268	98.6532	2.17464	-0.319612	-1.00375	44.2949	-79.3141
1056	35.2	13.2	(0.5994534615916338, 0.5674035834928427, 0.25047015299324826)	#98903f	0.599453	0.567404	0.25047	0.15136	0.582169	0.599453	59.2362	-7.7791	43.1615	0.241108	0.27284	0.0882599	59.2362	-7.7791	43.1615	98.1016	2.16555	-0.302712	-0.995323	43.8569	-79.7831
1058	35.2667	13.2667	(0.6044978936407414, 0.5722578115698502, 0.25199857361558053)	#9a9140	0.604498	0.572258	0.251999	0.151423	0.583127	0.604498	59.7017	-7.85149	43.531	0.245554	0.277935	0.0895912	59.7017	-7.85149	43.531	98.604	2.18257	-0.305529	-1.00384	44.2334	-79.7757
1060	35.3333	13.3333	(0.6011740487002997, 0.5668143785713217, 0.25321716412041323)	#999040	0.601174	0.566814	0.253217	0.150209	0.578796	0.601174	59.2408	-7.44908	42.8384	0.241908	0.272889	0.0892764	59.2408	-7.44908	42.8384	97.7058	2.16572	-0.28987	-0.987872	43.4812	-80.1356
1062	35.4	13.4	(0.6071681195813712, 0.5711863950954003, 0.2568086814651868)	#9a9141	0.607168	0.571186	0.256809	0.14955	0.577039	0.607168	59.6991	-7.30733	42.9518	0.24679	0.277907	0.091379	59.6991	-7.30733	42.9518	97.9084	2.18248	-0.284354	-0.990487	43.569	-80.3448
1064	35.4667	13.4667	(0.6045617262333345, 0.5674497243830475, 0.25666332457761254)	#9a9041	0.604562	0.56745	0.256663	0.148888	0.575456	0.604562	59.3731	-7.08651	42.5825	0.24405	0.274331	0.0907763	59.3731	-7.08651	42.5825	97.4008	2.17056	-0.275761	-0.981971	43.1682	-80.5515
1066	35.5333	13.5333	(0.608345904327286, 0.5695311960535729, 0.25883527542288204)	#9b9142	0.608346	0.569531	0.258835	0.148158	0.574526	0.608346	59.614	-6.90546	42.6106	0.246871	0.27697	0.0919889	59.614	-6.90546	42.6106	97.4443	2.17936	-0.268716	-0.982618	43.1665	-80.7947
1068	35.6	13.6	(0.6074395861798872, 0.5669727607385502, 0.2580083882219491)	#9a9041	0.60744	0.566973	0.258008	0.147365	0.575253	0.60744	59.4091	-6.67041	42.4739	0.245369	0.274724	0.0913093	59.4091	-6.67041	42.4739	97.1774	2.17187	-0.259569	-0.979466	42.9945	-81.0748
1070	35.6667	13.6667	(0.6093250680956099, 0.5700338032173903, 0.25598933904119675)	#9b9141	0.609325	0.570034	0.255989	0.148133	0.579881	0.609325	59.6645	-6.92337	43.0269	0.247335	0.277525	0.0909573	59.6645	-6.92337	43.0269	97.8345	2.18121	-0.269413	-0.99222	43.5804	-80.859
1072	35.7333	13.7333	(0.6125685371753256, 0.5704376741095374, 0.25828062528901624)	#9c9141	0.612569	0.570438	0.258281	0.146847	0.578365	0.612569	59.7741	-6.56913	42.8879	0.249262	0.278733	0.0919851	59.7741	-6.56913	42.8879	97.6304	2.18522	-0.255628	-0.989013	43.3881	-81.2917
1074	35.8	13.8	(0.6105200648182115, 0.5691132095960842, 0.25457997761570805)	#9b9140	0.61052	0.569113	0.25458	0.147278	0.583011	0.61052	59.6229	-6.69073	43.1612	0.247458	0.277067	0.0903158	59.6229	-6.69073	43.1612	97.8621	2.17969	-0.26036	-0.995316	43.6767	-81.1883
1076	35.8667	13.8667	(0.6147658989456359, 0.5723142592940675, 0.26022594208315203)	#9c9142	0.614766	0.572314	0.260226	0.14671	0.576707	0.614766	59.9632	-6.54262	42.8755	0.251233	0.280825	0.093053	59.9632	-6.54262	42.8755	97.6736	2.19213	-0.254596	-0.988728	43.3719	-81.3238
1078	35.9333	13.9333	(0.6089475966541896, 0.5700526288168899, 0.2602057645294016)	#9b9142	0.608948	0.570053	0.260206	0.148078	0.572696	0.608948	59.6686	-6.88185	42.5061	0.247473	0.277571	0.0926149	59.6686	-6.88185	42.5061	97.3624	2.18136	-0.267797	-0.98021	43.0596	-80.8035
1080	36	14	(0.615535277210951, 0.5735329515588977, 0.26273464583377837)	#9c9242	0.615535	0.573533	0.262735	0.146824	0.573161	0.615535	60.0741	-6.57334	42.6952	0.252285	0.282057	0.0942358	60.0741	-6.57334	42.6952	97.5618	2.19619	-0.255792	-0.984569	43.1982	-81.2475
1082	36.0667	14.0667	(0.6121748713571914, 0.5698463613023589, 0.2590604702969109)	#9c9142	0.612175	0.569846	0.25906	0.146688	0.576819	0.612175	59.7252	-6.51558	42.7329	0.248894	0.278194	0.0922075	59.7252	-6.51558	42.7329	97.4595	2.18343	-0.253544	-0.98544	43.2268	-81.3308
1084	36.1333	14.1333	(0.6168051256801373, 0.5753659398531554, 0.25557905726921826)	#9d9241	0.616805	0.575366	0.255579	0.147547	0.585641	0.616805	60.2139	-6.82924	43.7467	0.253103	0.283615	0.0916694	60.2139	-6.82924	43.7467	98.6212	2.2013	-0.26575	-1.00882	44.2765	-81.1272
1086	36.2	14.2	(0.6140169744397785, 0.5722815507235064, 0.2554479177069809)	#9c9141	0.614017	0.572282	0.255448	0.147268	0.583973	0.614017	59.9307	-6.71877	43.4248	0.250491	0.280464	0.091148	59.9307	-6.71877	43.4248	98.2062	2.19094	-0.261451	-1.0014	43.9415	-81.2048
1088	36.2667	14.2667	(0.6173685853223418, 0.575794087773231, 0.2605940806791056)	#9d9242	0.617369	0.575794	0.260594	0.147245	0.577895	0.617369	60.2707	-6.72419	43.1964	0.253929	0.284249	0.0937181	60.2707	-6.72419	43.1964	98.1197	2.20337	-0.261662	-0.996127	43.7166	-81.152
1090	36.3333	14.3333	(0.6184219030544137, 0.5737370094277728, 0.2580997250880988)	#9d9241	0.618422	0.573737	0.2581	0.145998	0.582648	0.618422	60.1427	-6.37289	43.3656	0.253455	0.28282	0.0924821	60.1427	-6.37289	43.3656	98.1108	2.19869	-0.247992	-1.00003	43.8314	-81.6398
1092	36.4	14.4	(0.6191787503029175, 0.5734682031263284, 0.25808770287127464)	#9d9241	0.619179	0.573468	0.258088	0.145568	0.583177	0.619179	60.1412	-6.25122	43.3701	0.253728	0.282804	0.0924598	60.1412	-6.25122	43.3701	98.0746	2.19864	-0.243257	-1.00013	43.8183	-81.7981
1094	36.4667	14.4667	(0.6216727715396478, 0.5757655222882735, 0.2584920971005522)	#9e9241	0.621673	0.575766	0.258492	0.145599	0.584199	0.621673	60.3625	-6.28102	43.5868	0.255918	0.285276	0.0929807	60.3625	-6.28102	43.5868	98.35	2.20673	-0.244417	-1.00513	44.0371	-81.7999
1096	36.5333	14.5333	(0.6177465364894632, 0.5746447086037062, 0.2531932069096202)	#9d9240	0.617747	0.574645	0.253193	0.146961	0.590134	0.617747	60.1783	-6.67159	44.0047	0.253112	0.283217	0.0906705	60.1783	-6.67159	44.0047	98.7856	2.19999	-0.259615	-1.01477	44.5076	-81.379
1098	36.6	14.6	(0.6231682219228541, 0.5795393935482133, 0.2548091556667744)	#9e9340	0.623168	0.579539	0.254809	0.146926	0.591107	0.623168	60.654	-6.70688	44.3773	0.257899	0.288557	0.0920722	60.654	-6.70688	44.3773	99.2853	2.21739	-0.260989	-1.02336	44.8813	-81.4057
1100	36.6667	14.6667	(0.6167333121963285, 0.5747257677101284, 0.258865265547801)	#9d9242	0.616733	0.574726	0.258865	0.147103	0.580264	0.616733	60.1757	-6.68298	43.2982	0.253059	0.283189	0.0928752	60.1757	-6.68298	43.2982	98.1641	2.1999	-0.260058	-0.998474	43.8109	-81.2258
1102	36.7333	14.7333	(0.6245377079665432, 0.5799112100412113, 0.25718685068944586)	#9f9341	0.624538	0.579911	0.257187	0.14642	0.588196	0.624538	60.7182	-6.55796	44.1676	0.258917	0.289282	0.0930836	60.7182	-6.55796	44.1676	99.073	2.21973	-0.255193	-1.01852	44.6518	-81.5545
1104	36.8	14.8	(0.6164500269009823, 0.5758580512001067, 0.2501951247948261)	#9d923f	0.61645	0.575858	0.250195	0.148195	0.594136	0.61645	60.2265	-7.04304	44.4166	0.252726	0.283756	0.0896508	60.2265	-7.04304	44.4166	99.2879	2.20176	-0.274069	-1.02427	44.9716	-80.9898
1106	36.8667	14.8667	(0.6247335668870647, 0.5787583128832084, 0.25709908996034436)	#9f9341	0.624734	0.578758	0.257099	0.145824	0.588466	0.624734	60.6411	-6.37888	44.0925	0.25855	0.28841	0.0929005	60.6411	-6.37888	44.0925	98.9225	2.21691	-0.248225	-1.01679	44.5515	-81.7681
1108	36.9333	14.9333	(0.6213359168742941, 0.5741815261702731, 0.25735171642221727)	#9e9241	0.621336	0.574182	0.257352	0.145075	0.585809	0.621336	60.2397	-6.12281	43.586	0.255037	0.283903	0.0923144	60.2397	-6.12281	43.586	98.2569	2.20224	-0.23826	-1.00511	44.014	-82.0036
1110	37	15	(0.6246812186370233, 0.5763944717573122, 0.26106922718079295)	#9f9242	0.624681	0.576394	0.261069	0.144534	0.582076	0.624681	60.4836	-5.97938	43.4251	0.257883	0.286637	0.0941597	60.4836	-5.97938	43.4251	98.1501	2.21116	-0.232679	-1.0014	43.8348	-82.16
1112	37.0667	15.0667	(0.6233576990378299, 0.5753821051555833, 0.26367175364893164)	#9e9243	0.623358	0.575382	0.263672	0.144436	0.577014	0.623358	60.3885	-5.93485	42.9859	0.25701	0.285569	0.0950413	60.3885	-5.93485	42.9859	97.7154	2.20768	-0.230946	-0.991273	43.3937	-82.1392
1114	37.1333	15.1333	(0.6245277500239502, 0.5752593099131249, 0.26278747380952067)	#9f9243	0.624528	0.575259	0.262787	0.143967	0.579222	0.624528	60.4047	-5.80499	43.1214	0.257486	0.28575	0.0946959	60.4047	-5.80499	43.1214	97.7986	2.20827	-0.225893	-0.994397	43.5103	-82.3329
1116	37.2	15.2	(0.6275872806399715, 0.5792213354080739, 0.26169388819280204)	#a09342	0.627587	0.579221	0.261694	0.144636	0.583016	0.627587	60.7522	-6.03197	43.6712	0.260532	0.289666	0.0948538	60.7522	-6.03197	43.6712	98.4755	2.22097	-0.234725	-1.00708	44.0858	-82.1359
1118	37.2667	15.2667	(0.6265362016278406, 0.5753004500263192, 0.26047022422524646)	#9f9242	0.626536	0.5753	0.26047	0.143339	0.584269	0.626536	60.4482	-5.63257	43.4703	0.258346	0.286238	0.0938202	60.4482	-5.63257	43.4703	98.0668	2.20986	-0.219183	-1.00244	43.8337	-82.6172
1120	37.3333	15.3333	(0.6326024494212837, 0.5798762046021392, 0.25979077272326184)	#a19342	0.632602	0.579876	0.259791	0.143095	0.58933	0.632602	60.91	-5.59907	44.1157	0.263221	0.291457	0.0943016	60.91	-5.59907	44.1157	98.784	2.22674	-0.21788	-1.01733	44.4696	-82.7668
1122	37.4	15.4	(0.6274886461283012, 0.575725806815041, 0.2584468575131807)	#a09241	0.627489	0.575726	0.258447	0.14329	0.588125	0.627489	60.4949	-5.62499	43.7789	0.258847	0.286764	0.0930957	60.4949	-5.62499	43.7789	98.3535	2.21157	-0.218888	-1.00956	44.1388	-82.6784
1124	37.4667	15.4667	(0.6322379305738055, 0.5809234021972313, 0.2570247179394585)	#a19441	0.632238	0.580923	0.257025	0.143873	0.593468	0.632238	60.9678	-5.8386	44.5175	0.263244	0.292115	0.0933393	60.9678	-5.8386	44.5175	99.2354	2.22886	-0.2272	-1.02659	44.8987	-82.5281
1126	37.5333	15.5333	(0.629475742669901, 0.5766302642082025, 0.2580967740481764)	#a09341	0.629476	0.57663	0.258097	0.142951	0.589981	0.629476	60.6041	-5.53426	43.9581	0.260195	0.287994	0.0931245	60.6041	-5.53426	43.9581	98.5203	2.21556	-0.215358	-1.01369	44.3051	-82.8243
1128	37.6	15.6	(0.63287885864824, 0.5802631542604513, 0.2580665077175509)	#a19341	0.632879	0.580263	0.258067	0.14327	0.592234	0.632879	60.9391	-5.65539	44.3618	0.263388	0.291788	0.0936768	60.9391	-5.65539	44.3618	99.0296	2.22781	-0.220071	-1.023	44.7208	-82.7349
1130	37.6667	15.6667	(0.6339787969962196, 0.578687037273669, 0.2585477598190766)	#a19341	0.633979	0.578687	0.258548	0.142121	0.592182	0.633979	60.8554	-5.30511	44.2153	0.263363	0.290837	0.0936838	60.8554	-5.30511	44.2153	98.761	2.22475	-0.20644	-1.01962	44.5324	-83.1582
1132	37.7333	15.7333	(0.6334373901991457, 0.5797731798734429, 0.2531166107059369)	#a19340	0.633437	0.579773	0.253117	0.14315	0.600408	0.633437	60.9048	-5.62091	44.9302	0.263114	0.291398	0.0916936	60.9048	-5.62091	44.9302	99.5111	2.22655	-0.21873	-1.03611	45.2804	-82.8692
1134	37.8	15.8	(0.6374015235797539, 0.5815761635056383, 0.25679145495135774)	#a29441	0.637402	0.581576	0.256791	0.142221	0.597128	0.637402	61.1338	-5.3548	44.7656	0.266161	0.294009	0.0934602	61.1338	-5.3548	44.7656	99.3592	2.23493	-0.208374	-1.03231	45.0848	-83.1788
1136	37.8667	15.8667	(0.6334164421768443, 0.578631650760853, 0.25310595498050487)	#a19340	0.633416	0.578632	0.253106	0.142658	0.600411	0.633416	60.8241	-5.46586	44.8409	0.262647	0.290481	0.0915371	60.8241	-5.46586	44.8409	99.356	2.2236	-0.212696	-1.03405	45.1728	-83.0502
1138	37.9333	15.9333	(0.6405268202283169, 0.5831664396691864, 0.2578820895281548)	#a39441	0.640527	0.583166	0.257882	0.141682	0.597391	0.640527	61.3215	-5.20321	44.8638	0.268513	0.296161	0.0941786	61.3215	-5.20321	44.8638	99.463	2.24179	-0.202475	-1.03458	45.1645	-83.3845
1140	38	16	(0.6350327252882747, 0.5791182961422344, 0.255537437430322)	#a19341	0.635033	0.579118	0.255537	0.14211	0.5976	0.635033	60.9025	-5.30506	44.6433	0.263855	0.291372	0.0925843	60.9025	-5.30506	44.6433	99.1567	2.22647	-0.206439	-1.02949	44.9574	-83.2232
1142	38.0667	16.0667	(0.6432260768424631, 0.5826907989046562, 0.2583682697209786)	#a49441	0.643226	0.582691	0.258368	0.140451	0.598324	0.643226	61.3531	-4.82589	44.8573	0.269775	0.296523	0.0943731	61.3531	-4.82589	44.8573	99.3515	2.24294	-0.187792	-1.03443	45.1162	-83.8596
1144	38.1333	16.1333	(0.6403590470670515, 0.5803780994459746, 0.25521663177025594)	#a39341	0.640359	0.580378	0.255217	0.14071	0.601448	0.640359	61.1154	-4.88801	44.9557	0.267108	0.293799	0.092757	61.1154	-4.88801	44.9557	99.377	2.23425	-0.19021	-1.0367	45.2207	-83.7946
1146	38.2	16.2	(0.6469276112814617, 0.5839027168610934, 0.26087504003165596)	#a49442	0.646928	0.583903	0.260875	0.139458	0.596748	0.646928	61.5318	-4.53063	44.7763	0.272408	0.298583	0.0956234	61.5318	-4.53063	44.7763	99.2505	2.24948	-0.176303	-1.03256	45.0049	-84.2223
1148	38.2667	16.2667	(0.6434394675568055, 0.5813747659338344, 0.26364926468952826)	#a49443	0.643439	0.581375	0.263649	0.13943	0.59025	0.643439	61.2801	-4.51751	44.129	0.26976	0.295685	0.0963135	61.2801	-4.51751	44.129	98.5853	2.24028	-0.175792	-1.01763	44.3596	-84.155
1150	38.3333	16.3333	(0.6481380319122264, 0.584772037980901, 0.2614570490676529)	#a59542	0.648138	0.584772	0.261457	0.139355	0.596603	0.648138	61.6226	-4.50406	44.8153	0.273446	0.299634	0.0960033	61.6226	-4.50406	44.8153	99.3084	2.2528	-0.175269	-1.03346	45.0411	-84.2609
1152	38.4	16.4	(0.6476275601543326, 0.5855122692755604, 0.2577693685254294)	#a59541	0.647628	0.585512	0.257769	0.140112	0.601979	0.647628	61.6526	-4.73398	45.295	0.273195	0.299981	0.0946252	61.6526	-4.73398	45.295	99.8147	2.25389	-0.184216	-1.04452	45.5417	-84.0334
1154	38.4667	16.4667	(0.6490853157271087, 0.5844634871319396, 0.2599253430511225)	#a59542	0.649085	0.584463	0.259925	0.138991	0.599551	0.649085	61.6195	-4.38483	45.0049	0.273709	0.299598	0.0953739	61.6195	-4.38483	45.0049	99.4396	2.25268	-0.170629	-1.03783	45.218	-84.4352
1156	38.5333	16.5333	(0.6525398931897994, 0.5882563148256615, 0.26012403671442536)	#a69642	0.65254	0.588256	0.260124	0.139364	0.601367	0.65254	61.9662	-4.51812	45.3927	0.277108	0.30363	0.0960519	61.9662	-4.51812	45.3927	99.9442	2.26536	-0.175816	-1.04677	45.617	-84.3158
1158	38.6	16.6	(0.650722750380837, 0.5842062087844762, 0.2616621826850712)	#a59442	0.650723	0.584206	0.261662	0.138172	0.59789	0.650723	61.6451	-4.13269	44.8321	0.274611	0.299894	0.096074	61.6451	-4.13269	44.8321	99.2188	2.25362	-0.160817	-1.03385	45.0222	-84.7333
1160	38.6667	16.6667	(0.6546991967211183, 0.5884594713917032, 0.26336839255983235)	#a69643	0.654699	0.588459	0.263368	0.138455	0.597726	0.654699	62.04	-4.24277	45.0945	0.278598	0.304493	0.0974351	62.04	-4.24277	45.0945	99.622	2.26805	-0.165101	-1.0399	45.2937	-84.6251
1162	38.7333	16.7333	(0.6506941703587379, 0.5838559799480469, 0.2630985395841298)	#a59443	0.650694	0.583856	0.263099	0.137926	0.595665	0.650694	61.6238	-4.05977	44.6321	0.274564	0.299647	0.0966039	61.6238	-4.05977	44.6321	99.0117	2.25284	-0.15798	-1.02923	44.8163	-84.8026
1164	38.8	16.8	(0.6552352683869049, 0.5882688603796138, 0.263015663334899)	#a79643	0.655235	0.588269	0.263016	0.13821	0.598594	0.655235	62.0385	-4.16329	45.1394	0.278782	0.304476	0.0972804	62.0385	-4.16329	45.1394	99.6375	2.268	-0.162008	-1.04093	45.331	-84.7304
1166	38.8667	16.8667	(0.6527131468537767, 0.5843095533303072, 0.26211652653588197)	#a69442	0.652713	0.58431	0.262117	0.137479	0.59842	0.652713	61.7008	-3.91551	44.8523	0.275753	0.300541	0.0963202	61.7008	-3.91551	44.8523	99.191	2.25566	-0.152366	-1.03431	45.0229	-85.0109
1168	38.9333	16.9333	(0.653830413475583, 0.5864698744615976, 0.2613057174145224)	#a69542	0.65383	0.58647	0.261306	0.138065	0.600346	0.65383	61.8756	-4.10461	45.1554	0.277165	0.302573	0.0963143	61.8756	-4.10461	45.1554	99.5775	2.26204	-0.159725	-1.0413	45.3415	-84.8061
1170	39	17	(0.6519846906445205, 0.5855750697310383, 0.2644427019256335)	#a69543	0.651985	0.585575	0.264443	0.138106	0.594404	0.651985	61.7777	-4.12709	44.6495	0.276052	0.301433	0.0974116	61.7777	-4.12709	44.6495	99.1008	2.25846	-0.160599	-1.02964	44.8398	-84.719
1172	39.0667	17.0667	(0.6528690286325005, 0.5852944011213372, 0.2642663809245945)	#a69543	0.652869	0.585294	0.264266	0.137685	0.595223	0.652869	61.7787	-3.99283	44.6779	0.276399	0.301445	0.0973244	61.7787	-3.99283	44.6779	99.0861	2.2585	-0.155375	-1.03029	44.856	-84.8931
1174	39.1333	17.1333	(0.6530835241696709, 0.5853259321833583, 0.2655411284107954)	#a69543	0.653084	0.585326	0.265541	0.137527	0.593404	0.653084	61.7894	-3.94849	44.5349	0.276625	0.301569	0.0978525	61.7894	-3.94849	44.5349	98.9495	2.25889	-0.15365	-1.02699	44.7096	-84.9334
1176	39.2	17.2	(0.6518227032659578, 0.5817151821990948, 0.26526956005228136)	#a69443	0.651823	0.581715	0.26527	0.136439	0.593034	0.651823	61.5076	-3.59509	44.2409	0.274474	0.298304	0.0972254	61.5076	-3.59509	44.2409	98.4847	2.24859	-0.139898	-1.02021	44.3867	-85.3542
1178	39.2667	17.2667	(0.6556503474158993, 0.5869784563909713, 0.26539127954619707)	#a79543	0.65565	0.586978	0.265391	0.137339	0.595224	0.65565	61.965	-3.89296	44.7685	0.278665	0.303616	0.0980793	61.965	-3.89296	44.7685	99.2015	2.26531	-0.151489	-1.03238	44.9374	-85.0302
1180	39.3333	17.3333	(0.6505147529463511, 0.58336277831541, 0.26421225914317187)	#a59443	0.650515	0.583363	0.264212	0.137695	0.593841	0.650515	61.5881	-3.99004	44.4539	0.274355	0.299235	0.0969836	61.5881	-3.99004	44.4539	98.8201	2.25154	-0.155266	-1.02513	44.6326	-84.8711
1182	39.4	17.4	(0.6547103176351088, 0.5882278947121293, 0.2631914319245241)	#a69543	0.65471	0.588228	0.263191	0.138366	0.598003	0.65471	62.0237	-4.21295	45.0978	0.278496	0.304302	0.0973325	62.0237	-4.21295	45.0978	99.6103	2.26746	-0.163941	-1.03997	45.2942	-84.663
1184	39.4667	17.4667	(0.6523265460868847, 0.5847889882890231, 0.26281276843742135)	#a69543	0.652327	0.584789	0.262813	0.137768	0.597115	0.652327	61.7268	-4.01168	44.7939	0.275792	0.300842	0.0966551	61.7268	-4.01168	44.7939	99.1768	2.2566	-0.156109	-1.03297	44.9732	-84.8823
1186	39.5333	17.5333	(0.654289961623397, 0.588622796187373, 0.26028071803598535)	#a69642	0.65429	0.588623	0.260281	0.138889	0.602194	0.65429	62.0336	-4.36994	45.4606	0.278209	0.304418	0.0962081	62.0336	-4.36994	45.4606	99.9832	2.26782	-0.17005	-1.04834	45.6702	-84.5093
1188	39.6	17.6	(0.6550910308593009, 0.5862151255769246, 0.26244365585292234)	#a79542	0.655091	0.586215	0.262444	0.137431	0.599378	0.655091	61.8908	-3.90665	45.0419	0.277827	0.302751	0.0967684	61.8908	-3.90665	45.0419	99.4228	2.2626	-0.152022	-1.03869	45.211	-85.0429
1190	39.6667	17.6667	(0.6554279582103668, 0.587444429955759, 0.26374820448119046)	#a79543	0.655428	0.587444	0.263748	0.137738	0.597594	0.655428	61.9877	-4.01385	44.9939	0.278607	0.303882	0.0974695	61.9877	-4.01385	44.9939	99.4458	2.26614	-0.156193	-1.03758	45.1726	-84.9022
1192	39.7333	17.7333	(0.6575037749324717, 0.5869808114080516, 0.2656043940548324)	#a79543	0.657504	0.586981	0.265604	0.136675	0.596041	0.657504	62.0099	-3.68204	44.8051	0.279684	0.304141	0.0982135	62.0099	-3.68204	44.8051	99.187	2.26695	-0.143281	-1.03322	44.9561	-85.302
1194	39.8	17.8	(0.655004505787309, 0.585798578296541, 0.26382573106199214)	#a79543	0.655005	0.585799	0.263826	0.137181	0.597215	0.655005	61.8635	-3.83224	44.8415	0.277717	0.302432	0.0972677	61.8635	-3.83224	44.8415	99.2129	2.2616	-0.149126	-1.03406	45.0049	-85.1153
1196	39.8667	17.8667	(0.6600339791168129, 0.5896484642744637, 0.26475091842031845)	#a89643	0.660034	0.589648	0.264751	0.136989	0.598883	0.660034	62.2531	-3.7843	45.2004	0.282078	0.306994	0.0982923	62.2531	-3.7843	45.2004	99.6538	2.27584	-0.14726	-1.04234	45.3585	-85.2142
1198	39.9333	17.9333	(0.6530705570385867, 0.5852587269737114, 0.26350137833916354)	#a69543	0.653071	0.585259	0.263501	0.137655	0.596519	0.653071	61.779	-3.98014	44.7733	0.276434	0.301449	0.097015	61.779	-3.98014	44.7733	99.1672	2.25851	-0.154881	-1.03249	44.9499	-84.92
1200	40	18	(0.660510492109893, 0.5901681089692574, 0.2658573257966974)	#a89643	0.66051	0.590168	0.265857	0.13696	0.597497	0.66051	62.3034	-3.78165	45.125	0.282635	0.307587	0.0988259	62.3034	-3.78165	45.125	99.6037	2.27768	-0.147157	-1.0406	45.2832	-85.2096
1202	40.0667	18.0667	(0.6532046912521732, 0.586048326404205, 0.2635756922114788)	#a69543	0.653205	0.586048	0.263576	0.13794	0.596488	0.653205	61.8373	-4.07284	44.8309	0.276831	0.302127	0.0971549	61.8373	-4.07284	44.8309	99.2664	2.26064	-0.158489	-1.03382	45.0156	-84.809
1204	40.1333	18.1333	(0.6596910915373335, 0.5890593320386552, 0.26693697029378555)	#a89644	0.659691	0.589059	0.266937	0.136694	0.595361	0.659691	62.2098	-3.69924	44.8819	0.28182	0.306485	0.0990961	62.2098	-3.69924	44.8819	99.3304	2.27426	-0.143951	-1.035	45.0341	-85.2882
1206	40.2	18.2	(0.653816792173086, 0.5857959470737533, 0.2641333806081203)	#a69543	0.653817	0.585796	0.264133	0.137574	0.596013	0.653817	61.8358	-3.95876	44.7649	0.277101	0.302109	0.097362	61.8358	-3.95876	44.7649	99.173	2.26059	-0.154049	-1.0323	44.9396	-84.9462
1208	40.2667	18.2667	(0.6577032972128957, 0.5882664908253914, 0.26441104002933025)	#a79643	0.657703	0.588266	0.264411	0.137241	0.597978	0.657703	62.1007	-3.86037	45.055	0.280222	0.305205	0.0979072	62.1007	-3.86037	45.055	99.4939	2.27027	-0.15022	-1.03899	45.2201	-85.1028
1210	40.3333	18.3333	(0.654613965454807, 0.5864647719245916, 0.2628395022424272)	#a69543	0.654614	0.586465	0.26284	0.137675	0.598482	0.654614	61.8979	-3.98694	44.9984	0.277701	0.302833	0.0969495	61.8979	-3.98694	44.9984	99.4105	2.26286	-0.155146	-1.03768	45.1746	-84.9367
1212	40.4	18.4	(0.6562398576174118, 0.5881562702111716, 0.26480605780171346)	#a79543	0.65624	0.588156	0.264806	0.137678	0.59648	0.65624	62.0593	-4.0011	44.9505	0.279416	0.304719	0.0980155	62.0593	-4.0011	44.9505	99.4284	2.26876	-0.155697	-1.03658	45.1282	-84.9134
1214	40.4667	18.4667	(0.6554157615478334, 0.5921842071100875, 0.2598877790749755)	#a79742	0.655416	0.592184	0.259888	0.140022	0.603476	0.655416	62.3072	-4.74248	45.8221	0.280242	0.307631	0.0965655	62.3072	-4.74248	45.8221	100.512	2.27782	-0.184547	-1.05668	46.0669	-84.0911
1216	40.5333	18.5333	(0.6544476314706461, 0.586430696862637, 0.26254644798733967)	#a69542	0.654448	0.586431	0.262546	0.137741	0.598827	0.654448	61.8908	-4.00645	45.0251	0.277575	0.30275	0.0968226	61.8908	-4.00645	45.0251	99.4376	2.2626	-0.155905	-1.0383	45.203	-84.9151
1218	40.6	18.6	(0.6580444839467069, 0.5895019589526332, 0.26460320651566355)	#a79643	0.658044	0.589502	0.264603	0.137631	0.597895	0.658044	62.1951	-3.98918	45.1402	0.280926	0.306313	0.0981617	62.1951	-3.98918	45.1402	99.6409	2.27373	-0.155233	-1.04095	45.3162	-84.9497
1220	40.6667	18.6667	(0.6533275446432012, 0.5845728500547545, 0.2640627010214234)	#a69543	0.653328	0.584573	0.264063	0.137229	0.595819	0.653328	61.7389	-3.84572	44.6609	0.276338	0.300983	0.0971562	61.7389	-3.84572	44.6609	99.0132	2.25705	-0.14965	-1.0299	44.8262	-85.0784
1222	40.7333	18.7333	(0.6578115407757398, 0.588451635871911, 0.26249354732588526)	#a79642	0.657812	0.588452	0.262494	0.137424	0.600959	0.657812	62.1111	-3.91045	45.3015	0.280209	0.305327	0.0971602	62.1111	-3.91045	45.3015	99.7314	2.27066	-0.152169	-1.04467	45.4699	-85.0664
1224	40.8	18.8	(0.6551147845500999, 0.5855804339366093, 0.26246147838959294)	#a79542	0.655115	0.58558	0.262461	0.137152	0.599366	0.655115	61.8474	-3.81591	44.9909	0.277584	0.302244	0.0966905	61.8474	-3.81591	44.9909	99.3354	2.26101	-0.148491	-1.03751	45.1524	-85.152
1226	40.8667	18.8667	(0.6570863118121116, 0.5879879882499189, 0.26278885483805564)	#a79543	0.657086	0.587988	0.262789	0.137459	0.60007	0.657086	62.0624	-3.92188	45.2059	0.279651	0.304756	0.0971978	62.0624	-3.92188	45.2059	99.6329	2.26887	-0.152614	-1.04247	45.3758	-85.0417
1228	40.9333	18.9333	(0.6560278915430316, 0.5868602548855338, 0.2656445892537662)	#a79543	0.656028	0.58686	0.265645	0.137137	0.595071	0.656028	61.9664	-3.82953	44.7415	0.27884	0.303633	0.0981762	61.9664	-3.82953	44.7415	99.1592	2.26536	-0.149021	-1.03176	44.9051	-85.1078
1230	41	19	(0.6549898523476982, 0.5893398116655049, 0.26710401659792793)	#a79644	0.65499	0.58934	0.267104	0.138458	0.592201	0.65499	62.118	-4.25964	44.7273	0.279402	0.305407	0.0990835	62.118	-4.25964	44.7273	99.3285	2.2709	-0.165758	-1.03143	44.9297	-84.5598
1232	41.0667	19.0667	(0.6572313779568362, 0.5890215063939434, 0.2650297698872109)	#a79643	0.657231	0.589022	0.26503	0.137681	0.596748	0.657231	62.1436	-4.0055	45.0247	0.280322	0.305707	0.0982491	62.1436	-4.0055	45.0247	99.5251	2.27184	-0.155868	-1.03829	45.2025	-84.9162
1234	41.1333	19.1333	(0.6528135694339723, 0.5864668507359647, 0.2599221448797785)	#a69542	0.652814	0.586467	0.259922	0.138522	0.601843	0.652814	61.8476	-4.24431	45.2858	0.276512	0.302247	0.0957362	61.8476	-4.24431	45.2858	99.7256	2.26102	-0.165161	-1.04431	45.4842	-84.6457
1236	41.2	19.2	(0.6581841132001472, 0.5899605621861889, 0.2637627706979471)	#a79643	0.658184	0.589961	0.263763	0.137838	0.599257	0.658184	62.2281	-4.05296	45.2808	0.281124	0.306701	0.0978869	62.2281	-4.05296	45.2808	99.7963	2.27493	-0.157715	-1.0442	45.4619	-84.8852
1238	41.2667	19.2667	(0.6521381447204521, 0.5849087888801325, 0.2610628744495328)	#a69542	0.652138	0.584909	0.261063	0.138015	0.599682	0.652138	61.7261	-4.08289	45.0058	0.275606	0.300833	0.095964	61.7261	-4.08289	45.0058	99.3862	2.25658	-0.15888	-1.03785	45.1906	-84.8164
1240	41.3333	19.3333	(0.6586092664688745, 0.5895849514990047, 0.26520898377960206)	#a79643	0.658609	0.589585	0.265209	0.137424	0.59732	0.658609	62.2159	-3.92593	45.0933	0.281313	0.306557	0.0984337	62.2159	-3.92593	45.0933	99.5877	2.27449	-0.152772	-1.03987	45.2639	-85.0242
1242	41.4	19.4	(0.6527260412991494, 0.5861287022649306, 0.26333254396649725)	#a69543	0.652726	0.586129	0.263333	0.138162	0.596565	0.652726	61.8309	-4.14216	44.8504	0.276588	0.302052	0.0970554	61.8309	-4.14216	44.8504	99.3022	2.26041	-0.161186	-1.03427	45.0412	-84.7234
1244	41.4667	19.4667	(0.6588677659363061, 0.5884545723746903, 0.26925658943228237)	#a89644	0.658868	0.588455	0.269257	0.136546	0.591334	0.658868	62.1544	-3.66258	44.5288	0.281308	0.305835	0.0999496	62.1544	-3.66258	44.5288	98.9865	2.27224	-0.142524	-1.02685	44.6792	-85.2979
1246	41.5333	19.5333	(0.6545093271032961, 0.5848375278077368, 0.26827440193832414)	#a69544	0.654509	0.584838	0.268274	0.136602	0.590114	0.654509	61.7968	-3.66825	44.2158	0.277407	0.301655	0.098944	61.7968	-3.66825	44.2158	98.5848	2.25916	-0.142745	-1.01963	44.3677	-85.2575
1248	41.6	19.6	(0.6574156507748085, 0.5880397404771176, 0.2682499213904023)	#a79544	0.657416	0.58804	0.26825	0.136955	0.591963	0.657416	62.0883	-3.78697	44.5684	0.280273	0.305059	0.0994401	62.0883	-3.78697	44.5684	99.0354	2.26982	-0.147364	-1.02777	44.729	-85.1433
1250	41.6667	19.6667	(0.6558396646223088, 0.5894134277549805, 0.26518384906026854)	#a79643	0.65584	0.589413	0.265184	0.138327	0.595658	0.65584	62.1381	-4.21211	44.9908	0.279742	0.305644	0.0983298	62.1381	-4.21211	44.9908	99.555	2.27164	-0.163908	-1.03751	45.1875	-84.6515
1252	41.7333	19.7333	(0.6568846961831711, 0.5883172254526167, 0.26750044447313115)	#a79644	0.656885	0.588317	0.2675	0.137318	0.592774	0.656885	62.0929	-3.89918	44.6624	0.28004	0.305113	0.0991555	62.0929	-3.89918	44.6624	99.1539	2.26999	-0.151731	-1.02993	44.8323	-85.0105
1254	41.8	19.8	(0.6582590230953036, 0.5897903467849871, 0.26610780076148455)	#a79643	0.658259	0.58979	0.266108	0.137567	0.59574	0.658259	62.2242	-3.97612	44.9905	0.281276	0.306655	0.0988195	62.2242	-3.97612	44.9905	99.5142	2.27479	-0.154725	-1.0375	45.1659	-84.9495
1256	41.8667	19.8667	(0.6562791660506556, 0.5849420498621084, 0.2651685123749604)	#a79543	0.656279	0.584942	0.265169	0.136267	0.595952	0.656279	61.838	-3.54536	44.6562	0.278162	0.302135	0.0977296	61.838	-3.54536	44.6562	98.9543	2.26067	-0.137963	-1.02979	44.7968	-85.4607
1258	41.9333	19.9333	(0.6606659813857708, 0.5894295494459827, 0.2651706638720463)	#a89643	0.660666	0.58943	0.265171	0.136647	0.598631	0.660666	62.2541	-3.67543	45.1543	0.282365	0.307006	0.0984494	62.2541	-3.67543	45.1543	99.581	2.27588	-0.143024	-1.04128	45.3037	-85.3466
1260	42	20	(0.6545879148954971, 0.5870292782410527, 0.26625123874625256)	#a69543	0.654588	0.587029	0.266251	0.137672	0.593254	0.654588	61.9455	-4.00202	44.6341	0.278179	0.303388	0.0984105	61.9455	-4.00202	44.6341	99.108	2.2646	-0.155733	-1.02928	44.8132	-84.8764
1262	42.0667	20.0667	(0.6618963469760055, 0.5909518063199062, 0.26872769911487726)	#a89644	0.661896	0.590952	0.268728	0.136593	0.594003	0.661896	62.3984	-3.67987	44.8898	0.283935	0.308707	0.100148	62.3984	-3.67987	44.8898	99.3981	2.28116	-0.143197	-1.03518	45.0404	-85.3136
1264	42.1333	20.1333	(0.6560621701249801, 0.5867871621331859, 0.26481739677284155)	#a79543	0.656062	0.586787	0.264817	0.137156	0.596353	0.656062	61.96	-3.83156	44.8358	0.278765	0.303558	0.0978303	61.96	-3.83156	44.8358	99.2413	2.26513	-0.1491	-1.03393	44.9992	-85.1155
1266	42.2	20.2	(0.6606194189184335, 0.5900577865950392, 0.2675964913734417)	#a89644	0.660619	0.590058	0.267596	0.136744	0.594931	0.660619	62.3029	-3.72079	44.9123	0.282784	0.307581	0.0995266	62.3029	-3.72079	44.9123	99.3965	2.27767	-0.144789	-1.0357	45.0662	-85.2641
1268	42.2667	20.2667	(0.6566669734003722, 0.5903235255594211, 0.2620348423323335)	#a79642	0.656667	0.590324	0.262035	0.138648	0.600962	0.656667	62.2128	-4.3055	45.4641	0.280318	0.306521	0.0972012	62.2128	-4.3055	45.4641	100.029	2.27437	-0.167542	-1.04842	45.6676	-84.5902
1270	42.3333	20.3333	(0.6584285407136662, 0.5916109203595736, 0.26639486571387355)	#a79643	0.658429	0.591611	0.266395	0.13826	0.595408	0.658429	62.3555	-4.20289	45.1047	0.282135	0.308201	0.0991895	62.3555	-4.20289	45.1047	99.7294	2.27959	-0.163549	-1.04013	45.3001	-84.6765
1272	42.4	20.4	(0.6580106269418893, 0.5940179804100366, 0.26498128851706765)	#a79743	0.658011	0.594018	0.264981	0.13953	0.597299	0.658011	62.5092	-4.60845	45.4478	0.282788	0.310019	0.0989317	62.5092	-4.60845	45.4478	100.21	2.28521	-0.179331	-1.04805	45.6809	-84.2099
1274	42.4667	20.4667	(0.6579252503041537, 0.5928837053315402, 0.26263556067069144)	#a79742	0.657925	0.592884	0.262636	0.139243	0.600812	0.657925	62.4222	-4.50645	45.6345	0.282095	0.308989	0.0978245	62.4222	-4.50645	45.6345	100.314	2.28203	-0.175362	-1.05235	45.8565	-84.3603
1276	42.5333	20.5333	(0.6602956622184462, 0.5974430329363674, 0.25962196742488053)	#a89842	0.660296	0.597443	0.259622	0.140522	0.60681	0.660296	62.7876	-4.92583	46.4226	0.285037	0.313328	0.0973073	62.7876	-4.92583	46.4226	101.267	2.29538	-0.191682	-1.07053	46.6832	-83.9431
1278	42.6	20.6	(0.6578522157003756, 0.5901307194388201, 0.26347804622549625)	#a79643	0.657852	0.590131	0.263478	0.138047	0.599487	0.657852	62.2313	-4.11896	45.317	0.280992	0.306738	0.0977865	62.2313	-4.11896	45.317	99.8492	2.27505	-0.160283	-1.04503	45.5038	-84.8065
1280	42.6667	20.6667	(0.6632848039906203, 0.5938532891229749, 0.2646088178526576)	#a99743	0.663285	0.593853	0.264609	0.137641	0.601063	0.663285	62.6217	-4.00413	45.6537	0.285566	0.311353	0.0988924	62.6217	-4.00413	45.6537	100.251	2.28932	-0.155815	-1.05279	45.829	-84.9876
1282	42.7333	20.7333	(0.6580394540954119, 0.5888555067640602, 0.26497080723734545)	#a79643	0.658039	0.588856	0.264971	0.137332	0.597333	0.658039	62.1511	-3.89342	45.0456	0.280688	0.305796	0.0982231	62.1511	-3.89342	45.0456	99.5129	2.27212	-0.151507	-1.03877	45.2136	-85.06
1284	42.8	20.8	(0.6596872391945792, 0.5920998626094665, 0.26522308480779966)	#a89643	0.659687	0.5921	0.265223	0.13811	0.597956	0.659687	62.4162	-4.15232	45.3244	0.282929	0.308918	0.0988099	62.4162	-4.15232	45.3244	99.9305	2.28181	-0.161581	-1.0452	45.5142	-84.7656
1286	42.8667	20.8667	(0.6602290675687841, 0.5909790198506145, 0.26561974527728216)	#a89643	0.660229	0.590979	0.26562	0.137418	0.597685	0.660229	62.3523	-3.92958	45.2075	0.282795	0.308164	0.0988323	62.3523	-3.92958	45.2075	99.7379	2.27947	-0.152914	-1.0425	45.3779	-85.0321
1288	42.9333	20.9333	(0.6600799019498814, 0.5924617356970143, 0.26249596049153556)	#a89742	0.66008	0.592462	0.262496	0.138321	0.602327	0.66008	62.4436	-4.21022	45.6894	0.283081	0.309242	0.0977654	62.4436	-4.21022	45.6894	100.281	2.28281	-0.163835	-1.05362	45.8829	-84.7351
1290	43	21	(0.6625757257922775, 0.5913147406188554, 0.26636391613755106)	#a89643	0.662576	0.591315	0.266364	0.136691	0.597987	0.662576	62.4335	-3.69964	45.2233	0.284271	0.309122	0.0992422	62.4335	-3.69964	45.2233	99.7124	2.28244	-0.143966	-1.04287	45.3743	-85.3231
1292	43.0667	21.0667	(0.6607567076919365, 0.5885425511609295, 0.2656798127499751)	#a89643	0.660757	0.588543	0.26568	0.136202	0.597916	0.660757	62.1961	-3.53298	45.0272	0.282092	0.306324	0.0985387	62.1961	-3.53298	45.0272	99.4058	2.27376	-0.137481	-1.03835	45.1656	-85.5136
1294	43.1333	21.1333	(0.6654703470641001, 0.5918667886042168, 0.26897148699412743)	#a99644	0.66547	0.591867	0.268971	0.135728	0.595817	0.66547	62.5477	-3.40276	45.052	0.286289	0.310475	0.100465	62.5477	-3.40276	45.052	99.5133	2.28662	-0.132413	-1.03892	45.1803	-85.6807
1296	43.2	21.2	(0.6600338628196741, 0.5885289443955759, 0.2656810920185128)	#a89643	0.660034	0.588529	0.265681	0.136446	0.597474	0.660034	62.1779	-3.61184	45.0018	0.281693	0.30611	0.0985189	62.1779	-3.61184	45.0018	99.4	2.2731	-0.140549	-1.03776	45.1466	-85.4113
1298	43.2667	21.2667	(0.6658510312140068, 0.5926322418410656, 0.2704830736054771)	#a99744	0.665851	0.592632	0.270483	0.135801	0.593778	0.665851	62.6138	-3.43684	44.9438	0.286932	0.311259	0.101208	62.6138	-3.43684	44.9438	99.4507	2.28903	-0.13374	-1.03642	45.0751	-85.6271
1300	43.3333	21.3333	(0.658485700757865, 0.5879741052788574, 0.2675502632603816)	#a79544	0.658486	0.587974	0.26755	0.136606	0.593689	0.658486	62.1074	-3.67202	44.6829	0.280771	0.305283	0.0991701	62.1074	-3.67202	44.6829	99.1097	2.27052	-0.142891	-1.03041	44.8336	-85.302
1302	43.4	21.4	(0.665819979877687, 0.592012319937502, 0.2699365061228265)	#a99644	0.66582	0.592012	0.269937	0.135594	0.59458	0.66582	62.5687	-3.36526	44.9596	0.286617	0.310724	0.100895	62.5687	-3.36526	44.9596	99.4278	2.28738	-0.130954	-1.03679	45.0854	-85.7194
1304	43.4667	21.4667	(0.6605642940741808, 0.5875051370627207, 0.2657589529535908)	#a89543	0.660564	0.587505	0.265759	0.135825	0.597679	0.660564	62.1198	-3.40954	44.9302	0.281572	0.305429	0.0984255	62.1198	-3.40954	44.9302	99.2564	2.27097	-0.132677	-1.03611	45.0593	-85.6604
1306	43.5333	21.5333	(0.6658822133846084, 0.5902938261773525, 0.2686986248299337)	#a99644	0.665882	0.590294	0.268699	0.134948	0.596477	0.665882	62.4481	-3.14471	44.9754	0.28585	0.309295	0.100148	62.4481	-3.14471	44.9754	99.3348	2.28297	-0.122372	-1.03715	45.0852	-86.0003
1308	43.6	21.6	(0.6642497213593207, 0.5881560521540339, 0.2668866863179761)	#a99544	0.66425	0.588156	0.266887	0.134751	0.598213	0.66425	62.2563	-3.06616	44.9701	0.283939	0.307032	0.0990696	62.2563	-3.06616	44.9701	99.2397	2.27596	-0.119315	-1.03703	45.0745	-86.0995
1310	43.6667	21.6667	(0.6676269176126354, 0.5904172029055097, 0.2708594692983547)	#aa9645	0.667627	0.590417	0.270859	0.134234	0.594295	0.667627	62.5043	-2.92543	44.7848	0.287033	0.30996	0.101108	62.5043	-2.92543	44.7848	99.1218	2.28503	-0.113839	-1.03276	44.8803	-86.2626
1312	43.7333	21.7333	(0.6700094680408918, 0.5939773490968296, 0.27075554326682466)	#aa9745	0.670009	0.593977	0.270756	0.134927	0.595893	0.670009	62.807	-3.15368	45.156	0.289805	0.31356	0.101614	62.807	-3.15368	45.156	99.6253	2.29609	-0.122721	-1.04132	45.266	-86.005
1314	43.8	21.8	(0.6684003081292721, 0.5903644912269066, 0.2705303629299377)	#aa9644	0.6684	0.590364	0.27053	0.133978	0.595257	0.6684	62.5184	-2.83822	44.8463	0.287413	0.310127	0.100984	62.5184	-2.83822	44.8463	99.1563	2.28554	-0.110445	-1.03417	44.936	-86.3787
1316	43.8667	21.8667	(0.6699671940305838, 0.5927265297471369, 0.26920315089655644)	#aa9744	0.669967	0.592727	0.269203	0.134544	0.598185	0.669967	62.7155	-3.01539	45.2425	0.289144	0.312469	0.100795	62.7155	-3.01539	45.2425	99.6297	2.29275	-0.117339	-1.04331	45.3428	-86.1869
1318	43.9333	21.9333	(0.6651610402837306, 0.5872240178016037, 0.2679811877746706)	#a99544	0.665161	0.587224	0.267981	0.133962	0.597118	0.665161	62.2168	-2.81438	44.7969	0.284146	0.306567	0.0994169	62.2168	-2.81438	44.7969	98.9989	2.27452	-0.109517	-1.03304	44.8852	-86.4051
1320	44	22	(0.6681086203655784, 0.591474780020325, 0.2669708418357446)	#aa9644	0.668109	0.591475	0.266971	0.134826	0.600408	0.668109	62.5786	-3.09241	45.3487	0.287426	0.310841	0.0996555	62.5786	-3.09241	45.3487	99.6979	2.28774	-0.120337	-1.04576	45.454	-86.0989
1322	44.0667	22.0667	(0.6634546414261173, 0.5857093057046217, 0.2672070558637675)	#a99544	0.663455	0.585709	0.267207	0.133966	0.597249	0.663455	62.0689	-2.81018	44.7136	0.282535	0.304832	0.0988498	62.0689	-2.81018	44.7136	98.8715	2.26911	-0.109354	-1.03111	44.8018	-86.4038
1324	44.1333	22.1333	(0.6650730324232063, 0.5875517431414856, 0.2658590847909363)	#a99543	0.665073	0.587552	0.265859	0.134303	0.600256	0.665073	62.2316	-2.91018	45.0734	0.284066	0.306742	0.0985883	62.2316	-2.91018	45.0734	99.278	2.27506	-0.113245	-1.03941	45.1673	-86.3058
1326	44.2	22.2	(0.6623598783008586, 0.584062625428283, 0.26544490706477514)	#a89443	0.66236	0.584063	0.265445	0.133789	0.599244	0.66236	61.924	-2.73826	44.759	0.281134	0.303138	0.0978788	61.924	-2.73826	44.759	98.8405	2.26381	-0.106555	-1.03216	44.8427	-86.4991
1328	44.2667	22.2667	(0.6611880101719289, 0.5854438865573738, 0.26295191796516054)	#a89543	0.661188	0.585444	0.262952	0.134967	0.602304	0.661188	61.9847	-3.10816	45.1252	0.28086	0.303847	0.097024	61.9847	-3.10816	45.1252	99.295	2.26603	-0.12095	-1.04061	45.2321	-86.0598
1330	44.3333	22.3333	(0.6666810729748563, 0.5872169818246469, 0.26790731001662904)	#aa9544	0.666681	0.587217	0.267907	0.133455	0.598148	0.666681	62.2528	-2.64502	44.8566	0.284975	0.306991	0.0994247	62.2528	-2.64502	44.8566	99.0161	2.27583	-0.102927	-1.03441	44.9345	-86.6254
1332	44.4	22.4	(0.6656212426029566, 0.5872661609776288, 0.2675145891127562)	#a99544	0.665621	0.587266	0.267515	0.133863	0.598098	0.665621	62.2295	-2.77775	44.8716	0.28438	0.306717	0.0992423	62.2295	-2.77775	44.8716	99.0594	2.27498	-0.108092	-1.03476	44.9575	-86.4577
1334	44.4667	22.4667	(0.6696193928969485, 0.5909855761018681, 0.27123592313980177)	#aa9645	0.669619	0.590986	0.271236	0.13377	0.59494	0.669619	62.5925	-2.77452	44.8514	0.288398	0.311006	0.101394	62.5925	-2.77452	44.8514	99.1689	2.28825	-0.107966	-1.03429	44.9372	-86.4602
1336	44.5333	22.5333	(0.6641197156941975, 0.5880205369119128, 0.2687680832966636)	#a99544	0.66412	0.588021	0.268768	0.134586	0.595302	0.66412	62.2488	-3.02575	44.7297	0.28396	0.306944	0.0998228	62.2488	-3.02575	44.7297	99.0115	2.27569	-0.117743	-1.03149	44.832	-86.1301
1338	44.6	22.6	(0.6706036301279943, 0.5927690363517242, 0.27266473526191787)	#ab9745	0.670604	0.592769	0.272665	0.134068	0.593404	0.670604	62.743	-2.88372	44.8528	0.28979	0.312796	0.102263	62.743	-2.88372	44.8528	99.2551	2.29375	-0.112216	-1.03433	44.9454	-86.3214
1340	44.6667	22.6667	(0.6621389864210006, 0.5874167366993502, 0.2688512793630291)	#a89544	0.662139	0.587417	0.268851	0.135001	0.593965	0.662139	62.1597	-3.16177	44.6057	0.282636	0.305897	0.0997246	62.1597	-3.16177	44.6057	98.9093	2.27243	-0.123035	-1.02863	44.7176	-85.9455
1342	44.7333	22.7333	(0.669378483371908, 0.5906808485213773, 0.2707597735752837)	#aa9645	0.669378	0.590681	0.27076	0.133762	0.595506	0.669378	62.5644	-2.76843	44.8766	0.288102	0.310673	0.101148	62.5644	-2.76843	44.8766	99.1795	2.28722	-0.107729	-1.03487	44.9619	-86.4699
1344	44.8	22.8	(0.6638056698053811, 0.5864049515833208, 0.26654975896690924)	#a99543	0.663806	0.586405	0.26655	0.134194	0.598452	0.663806	62.1237	-2.87989	44.8586	0.282958	0.305474	0.0986831	62.1237	-2.87989	44.8586	99.04	2.27111	-0.112067	-1.03446	44.9509	-86.3267
1346	44.8667	22.8667	(0.6686544028425343, 0.5902602453782427, 0.27013823804890635)	#aa9644	0.668654	0.59026	0.270138	0.133881	0.595997	0.668654	62.5163	-2.80301	44.8937	0.28748	0.310102	0.100813	62.5163	-2.80301	44.8937	99.1876	2.28547	-0.109075	-1.03527	44.9811	-86.4273
1348	44.9333	22.9333	(0.6662788302426643, 0.5896220648237348, 0.2705102725990417)	#a99644	0.666279	0.589622	0.27051	0.134385	0.593998	0.666279	62.416	-2.97262	44.719	0.285937	0.308916	0.100819	62.416	-2.97262	44.719	99.0456	2.2818	-0.115675	-1.03124	44.8177	-86.197
1350	45	23	(0.6662948647108106, 0.590903194115481, 0.2669552725561573)	#a99644	0.666295	0.590903	0.266955	0.135202	0.599344	0.666295	62.4955	-3.21624	45.2451	0.28619	0.309856	0.0995241	62.4955	-3.21624	45.2451	99.6123	2.28471	-0.125155	-1.04337	45.3593	-85.934
1352	45.0667	23.0667	(0.6691988188281001, 0.5917381639676285, 0.269702167386183)	#aa9644	0.669199	0.591738	0.269702	0.134351	0.596978	0.669199	62.6302	-2.95498	45.0798	0.288352	0.311454	0.100847	62.6302	-2.95498	45.0798	99.4373	2.28963	-0.114989	-1.03956	45.1765	-86.2496
1354	45.1333	23.1333	(0.6637696903777636, 0.5879791932787235, 0.2670027799377548)	#a99544	0.66377	0.587979	0.267003	0.13483	0.597748	0.66377	62.2329	-3.09309	44.9262	0.283613	0.306756	0.0990809	62.2329	-3.09309	44.9262	99.2002	2.2751	-0.120363	-1.03602	45.0325	-86.0615
1356	45.2	23.2	(0.6696831382666864, 0.5925349302093593, 0.2721841954803734)	#aa9745	0.669683	0.592535	0.272184	0.134319	0.593563	0.669683	62.7034	-2.96326	44.8611	0.289144	0.312325	0.102005	62.7034	-2.96326	44.8611	99.2713	2.29231	-0.115311	-1.03452	44.9589	-86.2209
1358	45.2667	23.2667	(0.6626342523278687, 0.5880953450470721, 0.2712323033913262)	#a89545	0.662634	0.588095	0.271232	0.134927	0.590676	0.662634	62.2249	-3.15402	44.3894	0.283371	0.306663	0.100819	62.2249	-3.15402	44.3894	98.7378	2.27482	-0.122734	-1.02364	44.5014	-85.9358
1360	45.3333	23.3333	(0.6702482696802742, 0.5928153952990668, 0.27449224305346315)	#aa9745	0.670248	0.592815	0.274492	0.134057	0.590462	0.670248	62.7425	-2.8942	44.6249	0.289758	0.312791	0.103032	62.7425	-2.8942	44.6249	99.0554	2.29374	-0.112624	-1.02907	44.7186	-86.2892
1362	45.4	23.4	(0.6627819060839538, 0.5875849314377484, 0.27116285946173896)	#a99545	0.662782	0.587585	0.271163	0.134664	0.590872	0.662782	62.193	-3.06828	44.3626	0.283239	0.306288	0.100725	62.193	-3.06828	44.3626	98.6777	2.27365	-0.119398	-1.02302	44.4686	-86.0435
1364	45.4667	23.4667	(0.6683805812269383, 0.5918894229350466, 0.2725096239517447)	#aa9645	0.668381	0.591889	0.27251	0.134463	0.592284	0.668381	62.6285	-3.01294	44.7275	0.288184	0.311433	0.10202	62.6285	-3.01294	44.7275	99.1403	2.28957	-0.117244	-1.03144	44.8289	-86.1463
1366	45.5333	23.5333	(0.6640815411580664, 0.5905586056903317, 0.267398800772969)	#a99644	0.664082	0.590559	0.267399	0.135776	0.59734	0.664082	62.4198	-3.40727	45.091	0.284867	0.308961	0.0996023	62.4198	-3.40727	45.091	99.5042	2.28194	-0.132589	-1.03982	45.2196	-85.6787
1368	45.6	23.6	(0.6657388771598378, 0.5921597410993072, 0.2668808278495602)	#a99744	0.665739	0.59216	0.266881	0.135921	0.599121	0.665739	62.5689	-3.4533	45.3334	0.286393	0.310726	0.0996509	62.5689	-3.4533	45.3334	99.7857	2.28739	-0.13438	-1.04541	45.4647	-85.6439
1370	45.6667	23.6667	(0.6659991646957936, 0.5935136869376944, 0.26666348303246495)	#a99743	0.665999	0.593514	0.266663	0.136414	0.599604	0.665999	62.6682	-3.61527	45.4736	0.287076	0.311906	0.099754	62.6682	-3.61527	45.4736	99.9927	2.29102	-0.140683	-1.04864	45.6171	-85.4544
1372	45.7333	23.7333	(0.6666641226667339, 0.5916091468281915, 0.26824285633916056)	#a99644	0.666664	0.591609	0.268243	0.13527	0.597634	0.666664	62.5565	-3.24795	45.1589	0.286783	0.31058	0.10016	62.5565	-3.24795	45.1589	99.5664	2.28694	-0.126389	-1.04138	45.2756	-85.8862
1374	45.8	23.8	(0.668978377599659, 0.5939022938302477, 0.267983368346041)	#aa9744	0.668978	0.593902	0.267983	0.135463	0.599414	0.668978	62.7698	-3.31133	45.4464	0.288984	0.313116	0.100427	62.7698	-3.31133	45.4464	99.9158	2.29473	-0.128856	-1.04801	45.5669	-85.8327
1376	45.8667	23.8667	(0.6657375833541578, 0.5889146002482084, 0.26854011182842197)	#a99644	0.665738	0.588915	0.26854	0.134431	0.596628	0.665738	62.3489	-2.97319	44.8816	0.285195	0.308123	0.0998916	62.3489	-2.97319	44.8816	99.1667	2.27935	-0.115697	-1.03499	44.98	-86.21
1378	45.9333	23.9333	(0.6700429180057197, 0.5936894555273192, 0.2678209157789197)	#aa9744	0.670043	0.593689	0.267821	0.135028	0.600293	0.670043	62.7802	-3.16626	45.4849	0.289474	0.31324	0.100358	62.7802	-3.16626	45.4849	99.9117	2.29511	-0.12321	-1.0489	45.5949	-86.018
1380	46	24	(0.665058844172154, 0.5880630144422144, 0.2683589790332246)	#a99544	0.665059	0.588063	0.268359	0.134318	0.596488	0.665059	62.2733	-2.93464	44.8138	0.284461	0.307232	0.0996837	62.2733	-2.93464	44.8138	99.0685	2.27658	-0.114197	-1.03342	44.9098	-86.2533
1382	46.0667	24.0667	(0.6690618934831587, 0.591818379919787, 0.26962334699970064)	#aa9644	0.669062	0.591818	0.269623	0.134437	0.597013	0.669062	62.6322	-2.98286	45.0909	0.288303	0.311478	0.100822	62.6322	-2.98286	45.0909	99.4559	2.2897	-0.116073	-1.03982	45.1894	-86.2153
1384	46.1333	24.1333	(0.6677066829133769, 0.5919586051960679, 0.266972092029997)	#aa9644	0.667707	0.591959	0.266972	0.135163	0.600166	0.667707	62.6024	-3.20411	45.3728	0.287403	0.311123	0.0997117	62.6024	-3.20411	45.3728	99.76	2.28861	-0.124683	-1.04632	45.4858	-85.9606
1386	46.2	24.2	(0.6676003146419117, 0.5949172771176218, 0.2641112260029938)	#aa9743	0.6676	0.594917	0.264111	0.136644	0.604387	0.6676	62.7969	-3.67837	45.939	0.28834	0.31344	0.0989481	62.7969	-3.67837	45.939	100.47	2.29573	-0.143138	-1.05937	46.086	-85.422
1388	46.2667	24.2667	(0.6692791074659713, 0.5931954834261307, 0.2649149991473966)	#aa9743	0.669279	0.593195	0.264915	0.135307	0.604179	0.669279	62.7202	-3.23823	45.7662	0.288621	0.312524	0.0990814	62.7202	-3.23823	45.7662	100.162	2.29292	-0.126011	-1.05539	45.8806	-85.9527
1390	46.3333	24.3333	(0.6674314366578177, 0.5931573670385704, 0.26215151743781123)	#aa9742	0.667431	0.593157	0.262152	0.136122	0.607223	0.667431	62.6661	-3.49112	46.0286	0.287371	0.311881	0.0979112	62.6661	-3.49112	46.0286	100.449	2.29094	-0.135852	-1.06144	46.1608	-85.6626
1392	46.4	24.4	(0.6721132251508273, 0.5950092972294688, 0.2654491373732346)	#ab9743	0.672113	0.595009	0.265449	0.135066	0.605053	0.672113	62.9148	-3.16212	45.9385	0.290985	0.314848	0.0996219	62.9148	-3.16212	45.9385	100.362	2.30003	-0.123049	-1.05936	46.0472	-86.0623
1394	46.4667	24.4667	(0.6668295553480625, 0.5907184851832353, 0.26074105118949453)	#aa9642	0.66683	0.590718	0.260741	0.135429	0.608984	0.66683	62.4794	-3.2479	45.9864	0.285932	0.309666	0.0969972	62.4794	-3.2479	45.9864	100.276	2.28412	-0.126387	-1.06047	46.101	-85.9601
1396	46.5333	24.5333	(0.6733315539870948, 0.5964046593867567, 0.2661582591830034)	#ab9843	0.673332	0.596405	0.266158	0.135178	0.604714	0.673332	63.0421	-3.20537	46.0034	0.292297	0.316374	0.100136	63.0421	-3.20537	46.0034	100.477	2.30469	-0.124732	-1.06086	46.1149	-86.0142
1398	46.6	24.6	(0.6653105111826237, 0.5914235947416829, 0.26053383876070274)	#a99642	0.665311	0.591424	0.260534	0.136244	0.608403	0.665311	62.4912	-3.51905	46.0147	0.285368	0.309806	0.0969715	62.4912	-3.51905	46.0147	100.384	2.28455	-0.136939	-1.06112	46.149	-85.6267
1400	46.6667	24.6667	(0.6742888102817142, 0.5967540886803486, 0.2660475879173668)	#ab9843	0.674289	0.596754	0.266048	0.135013	0.60544	0.674289	63.0889	-3.14883	46.0756	0.292968	0.316936	0.100164	63.0889	-3.14883	46.0756	100.542	2.3064	-0.122532	-1.06252	46.183	-86.0905
1402	46.7333	24.7333	(0.6682670316070919, 0.5927039826391629, 0.2629354764570253)	#aa9743	0.668267	0.592704	0.262935	0.135596	0.606541	0.668267	62.6568	-3.32052	45.9287	0.287707	0.31177	0.0981862	62.6568	-3.32052	45.9287	100.308	2.2906	-0.129213	-1.05914	46.0486	-85.8649
1404	46.8	24.8	(0.673168897899979, 0.5956094922306961, 0.2636278224043827)	#ab9743	0.673169	0.595609	0.263628	0.135103	0.608378	0.673169	62.9768	-3.16101	46.2356	0.291681	0.315591	0.0989927	62.9768	-3.16101	46.2356	100.648	2.3023	-0.123006	-1.06621	46.3435	-86.0889
1406	46.8667	24.8667	(0.6704155776529815, 0.593780356279195, 0.25967286196067396)	#aa9742	0.670416	0.59378	0.259673	0.13557	0.612669	0.670416	62.7744	-3.2893	46.4685	0.289092	0.313171	0.0970836	62.7744	-3.2893	46.4685	100.821	2.2949	-0.127998	-1.07158	46.5847	-85.951
1408	46.9333	24.9333	(0.6724421861478189, 0.5952787431651801, 0.2648736264399223)	#ab9743	0.672442	0.595279	0.264874	0.135112	0.606102	0.672442	62.9398	-3.17334	46.0385	0.291235	0.315147	0.0994333	62.9398	-3.17334	46.0385	100.463	2.30095	-0.123486	-1.06167	46.1477	-86.057
1410	47	25	(0.6720347827300484, 0.596892700333816, 0.26290859728059485)	#ab9843	0.672035	0.596893	0.262909	0.136056	0.608787	0.672035	63.0364	-3.47796	46.3816	0.291525	0.316306	0.0988497	63.0364	-3.47796	46.3816	100.89	2.30448	-0.13534	-1.06958	46.5118	-85.7117
1412	47.0667	25.0667	(0.6721754150463207, 0.5946810485524564, 0.2651734550034011)	#ab9743	0.672175	0.594681	0.265173	0.134933	0.6055	0.672175	62.8929	-3.11503	45.9478	0.290863	0.314586	0.0994661	62.8929	-3.11503	45.9478	100.349	2.29923	-0.121217	-1.05958	46.0533	-86.1216
1414	47.1333	25.1333	(0.6754535552108315, 0.5984304828759004, 0.2667287402650207)	#ac9844	0.675454	0.59843	0.266729	0.135259	0.605112	0.675454	63.2341	-3.23731	46.1637	0.294369	0.318686	0.100705	63.2341	-3.23731	46.1637	100.697	2.31171	-0.125975	-1.06455	46.277	-85.9886
1416	47.2	25.2	(0.6717536780060731, 0.5930668297152566, 0.26597112254796595)	#ab9743	0.671754	0.593067	0.265971	0.134348	0.604065	0.671754	62.7735	-2.92427	45.7139	0.290025	0.31316	0.0995588	62.7735	-2.92427	45.7139	100.044	2.29487	-0.113794	-1.05418	45.8074	-86.3398
1418	47.2667	25.2667	(0.6764378360533059, 0.5980535638458941, 0.2670143369660198)	#ac9844	0.676438	0.598054	0.267014	0.134758	0.605264	0.676438	63.2325	-3.07023	46.1337	0.294787	0.318667	0.100796	63.2325	-3.07023	46.1337	100.622	2.31165	-0.119474	-1.06386	46.2357	-86.1925
1420	47.3333	25.3333	(0.6730913858563203, 0.5943369980015794, 0.2674652209769219)	#ab9744	0.673091	0.594337	0.267465	0.134307	0.602632	0.673091	62.8971	-2.92224	45.6799	0.29141	0.314637	0.100381	62.8971	-2.92224	45.6799	100.057	2.29939	-0.113715	-1.0534	45.7733	-86.3397
1422	47.4	25.4	(0.6761615285863457, 0.5980976840732959, 0.26694561989355614)	#ac9844	0.676162	0.598098	0.266946	0.134873	0.605204	0.676162	63.2287	-3.10842	46.136	0.294645	0.318621	0.100767	63.2287	-3.10842	46.136	100.634	2.31151	-0.12096	-1.06391	46.2406	-86.1455
1424	47.4667	25.4667	(0.6750873209805416, 0.5974866589009254, 0.26769294531374127)	#ac9844	0.675087	0.597487	0.267693	0.13492	0.603469	0.675087	63.1628	-3.12996	45.9641	0.293847	0.317826	0.100961	63.1628	-3.12996	45.9641	100.463	2.3091	-0.121798	-1.05995	46.0706	-86.1044
1426	47.5333	25.5333	(0.6761249822101713, 0.6005355337915151, 0.2666982849515428)	#ac9944	0.676125	0.600536	0.266698	0.135896	0.605549	0.676125	63.3953	-3.45304	46.3525	0.295621	0.320635	0.101003	63.3953	-3.45304	46.3525	100.985	2.3176	-0.13437	-1.06891	46.4809	-85.7396
1428	47.6	25.6	(0.6777820420062356, 0.599926078630532, 0.269555487618643)	#ac9844	0.677782	0.599926	0.269555	0.13488	0.602298	0.677782	63.4003	-3.13086	46.0226	0.296523	0.320696	0.10214	63.4003	-3.13086	46.0226	100.601	2.31779	-0.121833	-1.0613	46.129	-86.1082
1430	47.6667	25.6667	(0.6750870447748355, 0.5988642130586858, 0.26908170760834776)	#ac9844	0.675087	0.598864	0.269082	0.135377	0.601412	0.675087	63.2614	-3.29375	45.9063	0.294529	0.319015	0.101725	63.2614	-3.29375	45.9063	100.494	2.31271	-0.128171	-1.05862	46.0243	-85.8961
1432	47.7333	25.7333	(0.6790889020401573, 0.6014094777226294, 0.27133138855441347)	#ad9945	0.679089	0.601409	0.271331	0.134916	0.600448	0.679089	63.5384	-3.15619	45.9707	0.29802	0.322372	0.103121	63.5384	-3.15619	45.9707	100.611	2.32283	-0.122819	-1.0601	46.0789	-86.0724
1434	47.8	25.8	(0.6733548715636197, 0.5983928752883261, 0.267566181431388)	#ab9844	0.673355	0.598393	0.267566	0.135878	0.602637	0.673355	63.1835	-3.45045	45.9915	0.293245	0.318075	0.100989	63.1835	-3.45045	45.9915	100.588	2.30986	-0.134269	-1.06058	46.1207	-85.7095
1436	47.8667	25.8667	(0.6804156634221219, 0.6029797943895642, 0.2731561924374585)	#ad9945	0.680416	0.60298	0.273156	0.134977	0.598545	0.680416	63.6831	-3.19022	45.9203	0.299574	0.324134	0.104142	63.6831	-3.19022	45.9203	100.628	2.32812	-0.124143	-1.05894	46.031	-86.0259
1438	47.9333	25.9333	(0.6721371387501927, 0.5971675831608142, 0.26693958697943027)	#ab9844	0.672137	0.597168	0.26694	0.13583	0.60285	0.672137	63.0682	-3.42916	45.93	0.292007	0.316688	0.10053	63.0682	-3.42916	45.93	100.486	2.30564	-0.133441	-1.05917	46.0578	-85.7302
1440	48	26	(0.6777299263504756, 0.6007992520930943, 0.26840030812927174)	#ac9944	0.67773	0.600799	0.2684	0.135343	0.603972	0.67773	63.4563	-3.27866	46.2253	0.296767	0.321374	0.101782	63.4563	-3.27866	46.2253	100.843	2.31983	-0.127584	-1.06598	46.3415	-85.9429
1442	48.0667	26.0667	(0.6747400577211784, 0.5970941269799043, 0.2717108661214951)	#ac9845	0.67474	0.597094	0.271711	0.134557	0.59731	0.67474	63.1379	-3.03838	45.4441	0.293807	0.317527	0.102566	63.1379	-3.03838	45.4441	99.9661	2.30819	-0.118234	-1.04796	45.5456	-86.1749
1444	48.1333	26.1333	(0.6764706754581489, 0.5996108843074605, 0.27370271630868265)	#ac9845	0.676471	0.599611	0.273703	0.134862	0.595396	0.676471	63.3581	-3.15461	45.4607	0.295983	0.320184	0.103798	63.3581	-3.15461	45.4607	100.093	2.31624	-0.122757	-1.04834	45.57	-86.0305
1446	48.2	26.2	(0.6767328092111985, 0.5991834632445071, 0.27331422571326863)	#ac9845	0.676733	0.599183	0.273314	0.134628	0.596127	0.676733	63.3339	-3.07396	45.4825	0.295921	0.319891	0.103582	63.3339	-3.07396	45.4825	100.081	2.31536	-0.119619	-1.04885	45.5863	-86.1335
1448	48.2667	26.2667	(0.6746827668426972, 0.6002188712170538, 0.2711161952344047)	#ac9945	0.674683	0.600219	0.271116	0.135914	0.598158	0.674683	63.3505	-3.48685	45.7564	0.295028	0.320092	0.102749	63.3505	-3.48685	45.7564	100.449	2.31596	-0.135686	-1.05516	45.8891	-85.6422
1450	48.3333	26.3333	(0.6785729933909791, 0.6018569745793354, 0.2734017829223753)	#ad9945	0.678573	0.601857	0.273402	0.13511	0.597093	0.678573	63.5624	-3.23592	45.7421	0.298082	0.322663	0.10404	63.5624	-3.23592	45.7421	100.44	2.32371	-0.125921	-1.05483	45.8564	-85.9535
1452	48.4	26.4	(0.6741793601360444, 0.5991796835874644, 0.2713180143833398)	#ab9845	0.674179	0.59918	0.271318	0.135639	0.597558	0.674179	63.2673	-3.39589	45.6346	0.294328	0.319086	0.102676	63.2673	-3.39589	45.6346	100.285	2.31292	-0.132146	-1.05235	45.7608	-85.7442
1454	48.4667	26.4667	(0.6796299017972414, 0.6034557985826576, 0.27398437344407145)	#ad9945	0.67963	0.603456	0.273984	0.135369	0.596862	0.67963	63.6993	-3.32738	45.8326	0.299396	0.324331	0.104537	63.6993	-3.32738	45.8326	100.596	2.32871	-0.12948	-1.05692	45.9532	-85.8477
1456	48.5333	26.5333	(0.6715298060120101, 0.5974107604800801, 0.2695083872770347)	#ab9844	0.67153	0.597411	0.269508	0.135939	0.598665	0.67153	63.0771	-3.48176	45.6236	0.291971	0.316795	0.101608	63.0771	-3.48176	45.6236	100.232	2.30597	-0.135488	-1.0521	45.7563	-85.6359
1458	48.6	26.6	(0.6790983511827637, 0.6025377925727116, 0.2745848301138648)	#ad9946	0.679098	0.602538	0.274585	0.135122	0.595663	0.679098	63.6249	-3.24863	45.6718	0.298759	0.323425	0.104649	63.6249	-3.24863	45.6718	100.404	2.326	-0.126416	-1.05321	45.7872	-85.9314
1460	48.6667	26.6667	(0.6729983626816444, 0.5976806716043519, 0.27404480434532624)	#ab9845	0.672998	0.597681	0.274045	0.135202	0.5928	0.672998	63.1429	-3.26835	45.1525	0.293263	0.317586	0.103584	63.1429	-3.26835	45.1525	99.7754	2.30837	-0.127183	-1.04124	45.2707	-85.8599
1462	48.7333	26.7333	(0.6782747493760294, 0.6025231245959585, 0.27428532136752026)	#ac9945	0.678275	0.602523	0.274285	0.135415	0.595613	0.678275	63.6035	-3.34394	45.6788	0.298264	0.323163	0.104498	63.6035	-3.34394	45.6788	100.43	2.32521	-0.130124	-1.05337	45.801	-85.8131
1464	48.8	26.8	(0.674222113872054, 0.6020081608610407, 0.2706221068360763)	#ab9945	0.674222	0.602008	0.270622	0.136846	0.598616	0.674222	63.4618	-3.79385	45.939	0.295479	0.321441	0.10278	63.4618	-3.79385	45.939	100.74	2.32003	-0.147632	-1.05937	46.0954	-85.279
1466	48.8667	26.8667	(0.6784630925938937, 0.6028503847472813, 0.27331983705026264)	#ad9945	0.678463	0.60285	0.27332	0.135561	0.597149	0.678463	63.628	-3.38649	45.8255	0.29843	0.323462	0.104141	63.628	-3.38649	45.8255	100.581	2.32611	-0.13178	-1.05676	45.9504	-85.7735
1468	48.9333	26.9333	(0.677585470765734, 0.6014688764867676, 0.2718089627588936)	#ac9945	0.677585	0.601469	0.271809	0.135403	0.598857	0.677585	63.5078	-3.32268	45.8683	0.297235	0.322	0.10329	63.5078	-3.32268	45.8683	100.557	2.32171	-0.129297	-1.05774	45.9885	-85.8568
1470	49	27	(0.6777648154924067, 0.6001104822827845, 0.2756504753427536)	#ac9946	0.677765	0.60011	0.27565	0.134481	0.593295	0.677765	63.4287	-3.04203	45.3104	0.297077	0.321039	0.104728	63.4287	-3.04203	45.3104	99.953	2.31882	-0.118376	-1.04488	45.4124	-86.1591
1472	49.0667	27.0667	(0.6797366916458382, 0.6026454401127151, 0.2766533637275911)	#ad9946	0.679737	0.602645	0.276653	0.134791	0.592999	0.679737	63.6531	-3.15275	45.4547	0.299332	0.323768	0.105562	63.6531	-3.15275	45.4547	100.194	2.32703	-0.122685	-1.0482	45.5639	-86.0323
1474	49.1333	27.1333	(0.6768777735959263, 0.5982603837718389, 0.2730975932161553)	#ac9845	0.676878	0.59826	0.273098	0.134216	0.596533	0.676878	63.2732	-2.93467	45.4413	0.295601	0.319158	0.103366	63.2732	-2.93467	45.4413	99.9824	2.31314	-0.114198	-1.0479	45.536	-86.3049
1476	49.2	27.2	(0.6808445818107495, 0.6035780123394171, 0.2719905898169351)	#ad9945	0.680845	0.603578	0.271991	0.135169	0.60051	0.680845	63.7315	-3.24693	46.1195	0.299976	0.324725	0.103747	63.7315	-3.24693	46.1195	100.839	2.32989	-0.12635	-1.06353	46.2336	-85.9729
1478	49.2667	27.2667	(0.6760212451614925, 0.5979902255161451, 0.269714509420141)	#ac9844	0.676021	0.59799	0.269715	0.134658	0.601027	0.676021	63.2252	-3.05718	45.7945	0.294739	0.318578	0.101891	63.2252	-3.05718	45.7945	100.314	2.31138	-0.118966	-1.05604	45.8965	-86.1807
1480	49.3333	27.3333	(0.6795612137990625, 0.6022858638936774, 0.2696334212394338)	#ad9944	0.679561	0.602286	0.269633	0.135248	0.603224	0.679561	63.6057	-3.25627	46.2557	0.29852	0.32319	0.102549	63.6057	-3.25627	46.2557	100.917	2.32529	-0.126713	-1.06668	46.3702	-85.9732
1482	49.4	27.4	(0.6777864903718326, 0.599880257557461, 0.2695386681448031)	#ac9844	0.677786	0.59988	0.269539	0.134862	0.602325	0.677786	63.3973	-3.12437	46.0212	0.296505	0.320658	0.102127	63.3973	-3.12437	46.0212	100.596	2.31767	-0.12158	-1.06127	46.1272	-86.1162
1484	49.4667	27.4667	(0.6785592267170584, 0.6020903684017185, 0.26691520819150527)	#ad9944	0.678559	0.60209	0.266915	0.135706	0.606644	0.678559	63.5613	-3.39173	46.5281	0.297659	0.322649	0.101373	63.5613	-3.39173	46.5281	101.182	2.32367	-0.131984	-1.07296	46.6516	-85.8307
1486	49.5333	27.5333	(0.6795598036962425, 0.6007268280493009, 0.2701834630991355)	#ad9944	0.67956	0.600727	0.270183	0.134572	0.602414	0.67956	63.4997	-3.03135	46.0698	0.29791	0.321902	0.10256	63.4997	-3.03135	46.0698	100.65	2.32142	-0.117961	-1.06239	46.1694	-86.2354
1488	49.6	27.6	(0.678099736717813, 0.6013792113920027, 0.26812370991946277)	#ac9944	0.6781	0.601379	0.268124	0.135478	0.604595	0.6781	63.5044	-3.3225	46.3152	0.297197	0.321958	0.101759	63.5044	-3.3225	46.3152	100.953	2.32159	-0.12929	-1.06805	46.4343	-85.8968
1490	49.6667	27.6667	(0.6825420984743117, 0.6027546722012476, 0.27009786840426264)	#ae9944	0.682542	0.602755	0.270098	0.134425	0.604277	0.682542	63.7106	-2.98019	46.3368	0.300443	0.32447	0.102886	63.7106	-2.98019	46.3368	100.948	2.32913	-0.11597	-1.06855	46.4325	-86.32
1492	49.7333	27.7333	(0.6782907111584628, 0.5992506684541538, 0.2689457998633796)	#ac9844	0.678291	0.599251	0.268946	0.134485	0.603495	0.678291	63.3645	-2.99254	46.0597	0.29648	0.320261	0.101807	63.3645	-2.99254	46.0597	100.581	2.31647	-0.11645	-1.06216	46.1568	-86.2827
1494	49.8	27.8	(0.6834629537641825, 0.6036696544855584, 0.2720254353474396)	#ae9945	0.683463	0.60367	0.272025	0.134344	0.601989	0.683463	63.8006	-2.96754	46.2101	0.301504	0.32557	0.103844	63.8006	-2.96754	46.2101	100.865	2.33242	-0.115478	-1.06562	46.3053	-86.3256
1496	49.8667	27.8667	(0.6760973907137603, 0.5982910862167391, 0.2720852702258537)	#ac9845	0.676097	0.598291	0.272085	0.134569	0.597565	0.676097	63.254	-3.04515	45.5383	0.295095	0.318925	0.102924	63.254	-3.04515	45.5383	100.093	2.31243	-0.118498	-1.05013	45.64	-86.1743
1498	49.9333	27.9333	(0.683553825441773, 0.6039202021360588, 0.2755474651511986)	#ae9946	0.683554	0.60392	0.275547	0.134137	0.59689	0.683554	63.8292	-2.92524	45.8141	0.301944	0.325921	0.10537	63.8292	-2.92524	45.8141	100.511	2.33346	-0.113832	-1.05649	45.9074	-86.3466
1500	50	28	(0.6757286560949661, 0.5992927680187513, 0.2723085316599335)	#ac9845	0.675729	0.599293	0.272309	0.135088	0.597015	0.675729	63.3147	-3.22005	45.5773	0.295322	0.31966	0.103147	63.3147	-3.22005	45.5773	100.2	2.31466	-0.125304	-1.05103	45.6909	-85.9587
1502	50.0667	28.0667	(0.6808990379464488, 0.601826054077298, 0.27282412049197746)	#ad9945	0.680899	0.601826	0.272824	0.134372	0.599318	0.680899	63.6144	-2.98384	45.8864	0.299338	0.323297	0.103854	63.6144	-2.98384	45.8864	100.514	2.32561	-0.116112	-1.05816	45.9833	-86.2795
1504	50.1333	28.1333	(0.6774003257192142, 0.5999841399775635, 0.26827773094395013)	#ac9844	0.6774	0.599984	0.268278	0.135129	0.60396	0.6774	63.3919	-3.2054	46.1657	0.296232	0.320593	0.101609	63.3919	-3.2054	46.1657	100.746	2.31748	-0.124733	-1.0646	46.2769	-86.0282
1506	50.2	28.2	(0.6798373468203129, 0.6010222227843256, 0.2722706769409375)	#ad9945	0.679837	0.601022	0.272271	0.134437	0.599506	0.679837	63.5322	-3.00173	45.8541	0.298356	0.322296	0.103481	63.5322	-3.00173	45.8541	100.461	2.32261	-0.116808	-1.05742	45.9523	-86.2546
1508	50.2667	28.2667	(0.680408351239459, 0.6025099684820217, 0.27006232509091904)	#ad9944	0.680408	0.60251	0.270062	0.135027	0.603088	0.680408	63.6425	-3.18475	46.2506	0.299127	0.323639	0.102781	63.6425	-3.18475	46.2506	100.905	2.32664	-0.12393	-1.06656	46.3601	-86.0609
1510	50.3333	28.3333	(0.6792259146079522, 0.6007629237740576, 0.2715151961838254)	#ad9945	0.679226	0.600763	0.271515	0.134592	0.600258	0.679226	63.4977	-3.04838	45.9033	0.297842	0.321877	0.103112	63.4977	-3.04838	45.9033	100.506	2.32134	-0.118623	-1.05855	46.0044	-86.2006
1512	50.4	28.4	(0.6820929734576496, 0.6044658247044492, 0.2707355692330682)	#ad9a45	0.682093	0.604466	0.270736	0.135215	0.603081	0.682093	63.8192	-3.2538	46.3786	0.300958	0.325798	0.10338	63.8192	-3.2538	46.3786	101.102	2.3331	-0.126617	-1.06951	46.4926	-85.9869
1514	50.4667	28.4667	(0.6774654957289142, 0.5987452992332667, 0.270617164207636)	#ac9845	0.677465	0.598745	0.270617	0.134419	0.600545	0.677465	63.3142	-2.98331	45.7943	0.295936	0.319653	0.102409	63.3142	-2.98331	45.7943	100.325	2.31464	-0.116091	-1.05604	45.8914	-86.2727
1516	50.5333	28.5333	(0.6808528825191007, 0.6028033716285279, 0.27121368131182005)	#ad9945	0.680853	0.602803	0.271214	0.134911	0.601656	0.680853	63.6763	-3.15402	46.1518	0.299593	0.324052	0.103314	63.6763	-3.15402	46.1518	100.821	2.32788	-0.122734	-1.06428	46.2595	-86.0905
1518	50.6	28.6	(0.6757258649636121, 0.5972813072263707, 0.2678368920984963)	#ac9844	0.675726	0.597281	0.267837	0.134614	0.603631	0.675726	63.1643	-3.02772	45.9526	0.294131	0.317845	0.101009	63.1643	-3.02772	45.9526	100.424	2.30916	-0.117819	-1.05969	46.0522	-86.2304
1520	50.6667	28.6667	(0.6792076995684357, 0.6016092325973323, 0.26495125478072096)	#ad9943	0.679208	0.601609	0.264951	0.135447	0.609911	0.679208	63.5386	-3.28953	46.7439	0.297671	0.322374	0.100521	63.5386	-3.28953	46.7439	101.337	2.32284	-0.128007	-1.07793	46.8595	-85.9745
1522	50.7333	28.7333	(0.6781040397119845, 0.5999112362080673, 0.26708676100981366)	#ac9844	0.678104	0.599911	0.267087	0.13496	0.606127	0.678104	63.4007	-3.13916	46.3245	0.296504	0.3207	0.101128	63.4007	-3.13916	46.3245	100.871	2.3178	-0.122156	-1.06826	46.4307	-86.1233
1524	50.8	28.8	(0.6790121750021914, 0.6014877311605528, 0.2670377708396842)	#ad9944	0.679012	0.601488	0.267038	0.135304	0.606726	0.679012	63.5309	-3.256	46.4823	0.297672	0.32228	0.101351	63.5309	-3.256	46.4823	101.092	2.32256	-0.126702	-1.0719	46.5962	-85.9931
1526	50.8667	28.8667	(0.6805124662538404, 0.6008437938976281, 0.2722103914111075)	#ad9945	0.680512	0.600844	0.27221	0.134146	0.599992	0.680512	63.536	-2.90313	45.8701	0.298659	0.322342	0.103448	63.536	-2.90313	45.8701	100.449	2.32274	-0.112971	-1.05778	45.9619	-86.3786
1528	50.9333	28.9333	(0.6771742150052088, 0.5991055877722863, 0.2726815983471852)	#ac9845	0.677174	0.599106	0.272682	0.134499	0.597324	0.677174	63.3375	-3.02618	45.5668	0.296086	0.319934	0.103316	63.3375	-3.02618	45.5668	100.143	2.31549	-0.117759	-1.05079	45.6671	-86.2004
1530	51	29	(0.6795234026914934, 0.6019889136844089, 0.2712702889446051)	#ad9945	0.679523	0.601989	0.27127	0.135014	0.600793	0.679523	63.5886	-3.18878	46.0375	0.298504	0.322982	0.103188	63.5886	-3.18878	46.0375	100.698	2.32467	-0.124087	-1.06164	46.1478	-86.0377
1532	51.0667	29.0667	(0.6777238498249217, 0.5990933765726097, 0.2715651894167857)	#ac9845	0.677724	0.599093	0.271565	0.134401	0.599298	0.677724	63.3469	-2.98455	45.7173	0.296302	0.320048	0.102861	63.3469	-2.98455	45.7173	100.268	2.31583	-0.11614	-1.05426	45.8146	-86.2649
1534	51.1333	29.1333	(0.6811327951973926, 0.6038149386874213, 0.271672633436794)	#ad9945	0.681133	0.603815	0.271673	0.135195	0.601146	0.681133	63.7539	-3.25347	46.1852	0.300213	0.324998	0.103655	63.7539	-3.25347	46.1852	100.907	2.33071	-0.126604	-1.06505	46.2996	-85.9705
1536	51.2	29.2	(0.6775473253038881, 0.5986191313737553, 0.2707128476793851)	#ac9845	0.677547	0.598619	0.270713	0.134332	0.600452	0.677547	63.3077	-2.95498	45.7759	0.295937	0.319575	0.102434	63.3077	-2.95498	45.7759	100.298	2.3144	-0.114989	-1.05561	45.8712	-86.3065
1538	51.2667	29.2667	(0.6820123650026431, 0.6033907303329543, 0.2706332713614951)	#ad9945	0.682012	0.603391	0.270633	0.134814	0.603184	0.682012	63.743	-3.11672	46.3048	0.300452	0.324866	0.103184	63.743	-3.11672	46.3048	100.97	2.33031	-0.121283	-1.06781	46.4096	-86.1493
1540	51.3333	29.3333	(0.6764454680531029, 0.5978435748228905, 0.2702909216562863)	#ac9844	0.676445	0.597844	0.270291	0.134412	0.600425	0.676445	63.2268	-2.97877	45.7289	0.294962	0.318597	0.102122	63.2268	-2.97877	45.7289	100.234	2.31144	-0.115914	-1.05453	45.8258	-86.273
1542	51.4	29.4	(0.6794029188546887, 0.6015580473186893, 0.26942761891346223)	#ad9944	0.679403	0.601558	0.269428	0.135021	0.603435	0.679403	63.5512	-3.17753	46.2184	0.298109	0.322528	0.102357	63.5512	-3.17753	46.2184	100.842	2.3233	-0.123649	-1.06582	46.3275	-86.0671
1544	51.4667	29.4667	(0.6791890193403592, 0.6002486723591207, 0.2703943824992579)	#ad9944	0.679189	0.600249	0.270394	0.134482	0.601886	0.679189	63.4585	-3.00278	45.9953	0.297517	0.321401	0.102571	63.4585	-3.00278	45.9953	100.561	2.31991	-0.116849	-1.06067	46.0932	-86.2648
1546	51.5333	29.5333	(0.6777022040197814, 0.6006483710913805, 0.26666650675809944)	#ac9943	0.677702	0.600648	0.266667	0.135423	0.606514	0.677702	63.4407	-3.29333	46.4176	0.296553	0.321185	0.101047	63.4407	-3.29333	46.4176	101.013	2.31926	-0.128155	-1.07041	46.5343	-85.9417
1548	51.6	29.6	(0.6809446409623828, 0.6022774178139018, 0.268594553426979)	#ad9944	0.680945	0.602277	0.268595	0.13487	0.605556	0.680945	63.6356	-3.12044	46.4241	0.299218	0.323554	0.102154	63.6356	-3.12044	46.4241	101.039	2.32638	-0.121427	-1.07056	46.5289	-86.1546
1550	51.6667	29.6667	(0.6769948412042515, 0.6025377489612846, 0.26419900126923773)	#ac9943	0.676995	0.602538	0.264199	0.136605	0.609747	0.676995	63.5478	-3.67794	46.83	0.296755	0.322486	0.100286	63.5478	-3.67794	46.83	101.528	2.32318	-0.143122	-1.07992	46.9742	-85.5093
1552	51.7333	29.7333	(0.6818876363202369, 0.6049901939705458, 0.2685916459984843)	#ad9a44	0.681888	0.60499	0.268592	0.135657	0.606106	0.681888	63.8449	-3.3888	46.6653	0.300893	0.326112	0.102558	63.8449	-3.3888	46.6653	101.405	2.33404	-0.13187	-1.07612	46.7881	-85.8465
1554	51.8	29.8	(0.6766138372372098, 0.5995870724680913, 0.26732989471765306)	#ac9844	0.676614	0.599587	0.26733	0.1353	0.6049	0.676614	63.3432	-3.25609	46.2208	0.295549	0.320004	0.101143	63.3432	-3.25609	46.2208	100.792	2.3157	-0.126706	-1.06587	46.3354	-85.9704
1556	51.8667	29.8667	(0.6830995688138172, 0.6045394698682099, 0.272437112685096)	#ae9a45	0.6831	0.604539	0.272437	0.134783	0.601175	0.6831	63.8528	-3.11996	46.2165	0.301696	0.326209	0.104129	63.8528	-3.11996	46.2165	100.932	2.33433	-0.121409	-1.06577	46.3217	-86.138
1558	51.9333	29.9333	(0.67395471767343, 0.598093860804825, 0.2696374771021832)	#ab9844	0.673955	0.598094	0.269637	0.135395	0.599918	0.673955	63.1826	-3.30323	45.7425	0.293618	0.318065	0.101819	63.1826	-3.30323	45.7425	100.323	2.30983	-0.12854	-1.05484	45.8616	-85.8696
1560	52	30	(0.6809849524584564, 0.6019046418695002, 0.2723193909053601)	#ad9945	0.680985	0.601905	0.272319	0.134415	0.60011	0.680985	63.6205	-2.99466	45.9553	0.299379	0.323371	0.103655	63.6205	-2.99466	45.9553	100.581	2.32584	-0.116533	-1.05975	46.0528	-86.2716
1562	52.0667	30.0667	(0.676381679071938, 0.5993587230341458, 0.2667981551203233)	#ac9844	0.676382	0.599359	0.266798	0.135325	0.605551	0.676382	63.3206	-3.26045	46.2583	0.295282	0.31973	0.100887	63.3206	-3.26045	46.2583	100.819	2.31487	-0.126875	-1.06674	46.373	-85.9683
1564	52.1333	30.1333	(0.6804864738431006, 0.6011720571117809, 0.270355452031718)	#ad9944	0.680486	0.601172	0.270355	0.134435	0.602703	0.680486	63.5531	-2.98626	46.1149	0.298634	0.32255	0.102718	63.5531	-2.98626	46.1149	100.696	2.32337	-0.116206	-1.06343	46.2115	-86.2949
1566	52.2	30.2	(0.6795591349876903, 0.6009843971396136, 0.2696308045537889)	#ad9944	0.679559	0.600984	0.269631	0.13472	0.603227	0.679559	63.516	-3.0773	46.1552	0.297974	0.322099	0.102366	63.516	-3.0773	46.1552	100.745	2.32201	-0.119749	-1.06436	46.2577	-86.1856
1568	52.2667	30.2667	(0.6802224211872453, 0.6009650482029836, 0.2716361161349053)	#ad9945	0.680222	0.600965	0.271636	0.134337	0.600666	0.680222	63.5358	-2.963	45.9381	0.298499	0.32234	0.103217	63.5358	-2.963	45.9381	100.526	2.32274	-0.115301	-1.05935	46.0335	-86.3095
1570	52.3333	30.3333	(0.6814990294276828, 0.6029663329956356, 0.27097306252962855)	#ad9945	0.681499	0.602966	0.270973	0.134784	0.602387	0.681499	63.7024	-3.10906	46.2146	0.300009	0.32437	0.103253	63.7024	-3.10906	46.2146	100.873	2.32883	-0.120984	-1.06573	46.319	-86.1513
1572	52.4	30.4	(0.6783363141743968, 0.5989329301311503, 0.2713224482117935)	#ac9845	0.678336	0.598933	0.271322	0.134152	0.600018	0.678336	63.3499	-2.89882	45.7543	0.296561	0.320085	0.102753	63.3499	-2.89882	45.7543	100.278	2.31594	-0.112803	-1.05511	45.846	-86.3748
1574	52.4667	30.4667	(0.6814522198289246, 0.6032813237987128, 0.270801378877038)	#ad9945	0.681452	0.603281	0.270801	0.13494	0.602611	0.681452	63.7225	-3.16086	46.2577	0.300101	0.324615	0.103224	63.7225	-3.16086	46.2577	100.934	2.32956	-0.123	-1.06672	46.3656	-86.091
1576	52.5333	30.5333	(0.6772979551619296, 0.5979230348436406, 0.2701464806086876)	#ac9844	0.677298	0.597923	0.270146	0.134175	0.601141	0.677298	63.2523	-2.89747	45.7809	0.295463	0.318906	0.102095	63.2523	-2.89747	45.7809	100.266	2.31238	-0.112751	-1.05573	45.8725	-86.3786
1578	52.6	30.6	(0.681821637693415, 0.6027788038577506, 0.27113699788528156)	#ad9945	0.681822	0.602779	0.271137	0.134589	0.602334	0.681822	63.6977	-3.04424	46.1914	0.300126	0.324312	0.103304	63.6977	-3.04424	46.1914	100.833	2.32866	-0.118462	-1.06519	46.2916	-86.2294
1580	52.6667	30.6667	(0.678339279751462, 0.5989138283259422, 0.2711581639647206)	#ac9845	0.678339	0.598914	0.271158	0.134156	0.600262	0.678339	63.3482	-2.89897	45.7724	0.296542	0.320064	0.102682	63.3482	-2.89897	45.7724	100.293	2.31588	-0.112809	-1.05553	45.8642	-86.376
1582	52.7333	30.7333	(0.6799191182467156, 0.6017135220574248, 0.270324865883958)	#ad9944	0.679919	0.601714	0.270325	0.134844	0.602416	0.679919	63.5766	-3.12461	46.1415	0.298537	0.322837	0.102766	63.5766	-3.12461	46.1415	100.768	2.32423	-0.12159	-1.06404	46.2472	-86.126
1584	52.8	30.8	(0.679200852574332, 0.5999692248693876, 0.2711835458154765)	#ad9845	0.679201	0.599969	0.271184	0.134302	0.600731	0.679201	63.4416	-2.94805	45.8803	0.29747	0.321196	0.102862	63.4416	-2.94805	45.8803	100.437	2.31929	-0.114719	-1.05802	45.9749	-86.3235
1586	52.8667	30.8667	(0.6785833874478461, 0.6007449704031049, 0.2699683279276968)	#ad9944	0.678583	0.600745	0.269968	0.134918	0.602159	0.678583	63.477	-3.14666	46.064	0.297349	0.321626	0.102447	63.477	-3.14666	46.064	100.669	2.32059	-0.122447	-1.06226	46.1713	-86.0922
1588	52.9333	30.9333	(0.6813920796705191, 0.601747742490803, 0.2715553477713324)	#ad9945	0.681392	0.601748	0.271555	0.134278	0.60147	0.681392	63.6175	-2.94216	46.0476	0.299483	0.323335	0.103323	63.6175	-2.94216	46.0476	100.647	2.32573	-0.11449	-1.06188	46.1415	-86.3441
1590	53	31	(0.6765542785645029, 0.5988371158251181, 0.26814643147314576)	#ac9844	0.676554	0.598837	0.268146	0.134951	0.603659	0.676554	63.2922	-3.14408	46.0642	0.295267	0.319388	0.101374	63.2922	-3.14408	46.0642	100.603	2.31383	-0.122347	-1.06226	46.1713	-86.0954
1592	53.0667	31.0667	(0.6828139575756752, 0.6034564527540692, 0.2712011212207247)	#ae9945	0.682814	0.603456	0.271201	0.134534	0.602818	0.682814	63.7682	-3.0259	46.2695	0.30098	0.325174	0.103452	63.7682	-3.0259	46.2695	100.922	2.33123	-0.117748	-1.06699	46.3684	-86.2583
1594	53.1333	31.1333	(0.6765202616511199, 0.5986996962173342, 0.2673800333220382)	#ac9844	0.67652	0.5987	0.26738	0.134966	0.604772	0.67652	63.28	-3.14329	46.1431	0.295131	0.319239	0.101038	63.28	-3.14329	46.1431	100.668	2.31338	-0.122316	-1.06408	46.2501	-86.103
1596	53.2	31.2	(0.6838252193545769, 0.604423855974133, 0.2720519365581659)	#ae9a45	0.683825	0.604424	0.272052	0.134529	0.602162	0.683825	63.8612	-3.03057	46.2775	0.30203	0.326312	0.103971	63.8612	-3.03057	46.2775	100.964	2.33463	-0.11793	-1.06718	46.3766	-86.2532
1598	53.2667	31.2667	(0.6756125479380446, 0.5988764533326467, 0.26834544495358387)	#ac9844	0.675613	0.598876	0.268345	0.135264	0.602812	0.675613	63.2729	-3.25074	46.0121	0.294771	0.319154	0.101436	63.2729	-3.25074	46.0121	100.58	2.31313	-0.126498	-1.06106	46.1268	-85.9588
1600	53.3333	31.3333	(0.6814115885157163, 0.6023756307484405, 0.2711467232335954)	#ad9945	0.681412	0.602376	0.271147	0.134559	0.602081	0.681412	63.6601	-3.03418	46.1453	0.299725	0.323854	0.103241	63.6601	-3.03418	46.1453	100.775	2.32728	-0.118071	-1.06413	46.245	-86.2381
1602	53.4	31.4	(0.6752437987821073, 0.5987039846743635, 0.26722987917744767)	#ac9844	0.675244	0.598704	0.26723	0.135401	0.604247	0.675244	63.2493	-3.28902	46.1185	0.294405	0.318869	0.100943	63.2493	-3.28902	46.1185	100.677	2.31226	-0.127988	-1.06351	46.2357	-85.9208
1604	53.4667	31.4667	(0.6785055991984809, 0.5997959421311256, 0.269122019104422)	#ad9844	0.678506	0.599796	0.269122	0.134623	0.603361	0.678506	63.4076	-3.04045	46.0882	0.296842	0.320784	0.101961	63.4076	-3.04045	46.0882	100.636	2.31805	-0.118315	-1.06281	46.1884	-86.2257
1606	53.5333	31.5333	(0.679724713040442, 0.6011616194434863, 0.2681084749941527)	#ad9944	0.679725	0.601162	0.268108	0.134856	0.605563	0.679725	63.5283	-3.11174	46.3546	0.298022	0.322248	0.101765	63.5283	-3.11174	46.3546	100.936	2.32246	-0.121089	-1.06896	46.4589	-86.1595
1608	53.6	31.6	(0.6800705952712712, 0.6010252465099595, 0.2717458279491389)	#ad9945	0.680071	0.601025	0.271746	0.134403	0.600415	0.680071	63.5366	-2.98612	45.9246	0.298447	0.32235	0.103267	63.5366	-2.98612	45.9246	100.521	2.32277	-0.116201	-1.05904	46.0216	-86.2797
1610	53.6667	31.6667	(0.6806313800792599, 0.6026775526604348, 0.2736317605162781)	#ad9945	0.680631	0.602678	0.273632	0.134745	0.597974	0.680631	63.6687	-3.11557	45.8475	0.299608	0.323958	0.104306	63.6687	-3.11557	45.8475	100.537	2.3276	-0.121238	-1.05726	45.9532	-86.1124
1612	53.7333	31.7333	(0.6779493209046583, 0.5993239501893532, 0.27371947763395216)	#ac9845	0.677949	0.599324	0.273719	0.134249	0.596254	0.677949	63.3738	-2.95017	45.486	0.296697	0.320375	0.103804	63.3738	-2.95017	45.486	100.063	2.31682	-0.114802	-1.04893	45.5816	-86.2891
1614	53.8	31.8	(0.6808722896043006, 0.6043868444094006, 0.27421628447792273)	#ad9a45	0.680872	0.604387	0.274216	0.135319	0.597257	0.680872	63.7937	-3.31295	45.9189	0.30051	0.325485	0.104799	63.7937	-3.31295	45.9189	100.703	2.33216	-0.128919	-1.05891	46.0383	-85.8734
1616	53.8667	31.8667	(0.6759777936426465, 0.5987653895641635, 0.2703204465926468)	#ac9844	0.675978	0.598765	0.27032	0.134944	0.600105	0.675978	63.2791	-3.15744	45.7813	0.295085	0.319229	0.102249	63.2791	-3.15744	45.7813	100.35	2.31335	-0.122867	-1.05574	45.89	-86.0547
1618	53.9333	31.9333	(0.6813640811341182, 0.6040347402815931, 0.27151305922388214)	#ad9a45	0.681364	0.604035	0.271513	0.135221	0.601515	0.681364	63.7741	-3.26099	46.2288	0.300424	0.325246	0.103625	63.7741	-3.26099	46.2288	100.955	2.33145	-0.126897	-1.06606	46.3437	-85.965
1620	54	32	(0.6753922230067433, 0.6015067893543344, 0.2702285427779402)	#ac9944	0.675392	0.601507	0.270229	0.136273	0.599894	0.675392	63.454	-3.60205	45.9857	0.295893	0.321346	0.102577	63.454	-3.60205	45.9857	100.723	2.31975	-0.140168	-1.06045	46.1265	-85.5212
1622	54.0667	32.0667	(0.6801807141254931, 0.6038820275999284, 0.2716288039522421)	#ad9945	0.680181	0.603882	0.271629	0.135541	0.600652	0.680181	63.7356	-3.36947	46.1638	0.299699	0.324775	0.10362	63.7356	-3.36947	46.1638	100.915	2.33004	-0.131118	-1.06456	46.2866	-85.8254
1624	54.1333	32.1333	(0.6774904705396811, 0.6036630982343042, 0.2665548760410591)	#ac9943	0.67749	0.603663	0.266555	0.136724	0.606556	0.67749	63.6433	-3.7339	46.6564	0.297689	0.323649	0.101417	63.6433	-3.7339	46.6564	101.424	2.32667	-0.145299	-1.07592	46.8056	-85.4244
1626	54.2	32.2	(0.6779313820708478, 0.6030071532916964, 0.2685815862958941)	#ac9944	0.677931	0.603007	0.268582	0.136161	0.603822	0.677931	63.6137	-3.55677	46.3815	0.29782	0.323288	0.102171	63.6137	-3.55677	46.3815	101.118	2.32559	-0.138406	-1.06958	46.5177	-85.6148
1628	54.2667	32.2667	(0.6785343536662888, 0.6051014031104546, 0.2653659994554388)	#ad9a43	0.678534	0.605101	0.265366	0.137045	0.608913	0.678534	63.7644	-3.83731	46.9416	0.298791	0.325127	0.101161	63.7644	-3.83731	46.9416	101.751	2.33109	-0.149323	-1.08249	47.0982	-85.3267
1630	54.3333	32.3333	(0.6777775791034976, 0.6029170811569414, 0.2684520022079011)	#ac9944	0.677778	0.602917	0.268452	0.136185	0.603923	0.677778	63.6035	-3.56393	46.3847	0.297686	0.323164	0.102101	63.6035	-3.56393	46.3847	101.12	2.32521	-0.138685	-1.06965	46.5214	-85.6064
1632	54.4	32.4	(0.680205369119127, 0.6065626185231394, 0.26844467548809514)	#ad9a44	0.680205	0.606563	0.268445	0.136859	0.605348	0.680205	63.9127	-3.79496	46.748	0.300593	0.326945	0.102674	63.9127	-3.79496	46.748	101.62	2.33652	-0.147675	-1.07803	46.9018	-85.359
1634	54.4667	32.4667	(0.676585795089383, 0.6012340870987074, 0.26811055380552584)	#ac9944	0.676586	0.601234	0.268111	0.135922	0.60373	0.676586	63.4581	-3.47146	46.2551	0.296283	0.321397	0.101693	63.4581	-3.47146	46.2551	100.926	2.3199	-0.135087	-1.06666	46.3851	-85.708
1636	54.5333	32.5333	(0.6807543061560004, 0.6058436259936322, 0.2697733266985814)	#ad9a44	0.680754	0.605844	0.269773	0.136288	0.603714	0.680754	63.8796	-3.61028	46.5541	0.300704	0.326538	0.103138	63.8796	-3.61028	46.5541	101.383	2.33531	-0.140489	-1.07356	46.6939	-85.5656
1638	54.6	32.6	(0.6770515215227481, 0.5999009293740557, 0.26868722771023595)	#ac9844	0.677052	0.599901	0.268687	0.135179	0.603151	0.677052	63.3789	-3.22512	46.0991	0.296033	0.320435	0.101758	63.3789	-3.22512	46.0991	100.688	2.317	-0.125501	-1.06307	46.2118	-85.9981
1640	54.6667	32.6667	(0.6803840015258177, 0.6021912125590444, 0.2688180183810534)	#ad9944	0.680384	0.602191	0.268818	0.135002	0.604902	0.680384	63.6168	-3.16685	46.3723	0.298882	0.323325	0.102219	63.6168	-3.16685	46.3723	100.999	2.3257	-0.123233	-1.06936	46.4803	-86.0932
1642	54.7333	32.7333	(0.6799069506584671, 0.6009711828771066, 0.2699964572983797)	#ad9944	0.679907	0.600971	0.269996	0.134572	0.602892	0.679907	63.5244	-3.02987	46.1225	0.298193	0.322201	0.102525	63.5244	-3.02987	46.1225	100.705	2.32232	-0.117903	-1.0636	46.2219	-86.2415
1644	54.8	32.8	(0.6785980263503154, 0.6016842733267714, 0.26539564068893867)	#ad9943	0.678598	0.601684	0.265396	0.135643	0.608906	0.678598	63.5303	-3.35965	46.6771	0.297393	0.322273	0.100696	63.5303	-3.35965	46.6771	101.294	2.32254	-0.130736	-1.07639	46.7978	-85.8832
1646	54.8667	32.8667	(0.6818808184004174, 0.601828525391518, 0.2706555131894767)	#ad9945	0.681881	0.601829	0.270656	0.134222	0.603075	0.681881	63.6325	-2.9158	46.177	0.299723	0.323517	0.102972	63.6325	-2.9158	46.177	100.76	2.32627	-0.113464	-1.06486	46.2689	-86.3869
1648	54.9333	32.9333	(0.6796356294313755, 0.6000831524549374, 0.2701758601736232)	#ad9944	0.679636	0.600083	0.270176	0.134286	0.60247	0.679636	63.4573	-2.93433	46.0234	0.297683	0.321386	0.102469	63.4573	-2.93433	46.0234	100.566	2.31987	-0.114185	-1.06132	46.1168	-86.3519
1650	55	33	(0.6836287062626445, 0.6037360892266549, 0.27166369309417393)	#ae9945	0.683629	0.603736	0.271664	0.134345	0.602615	0.683629	63.8082	-2.96504	46.2637	0.301598	0.325663	0.103706	63.8082	-2.96504	46.2637	100.914	2.3327	-0.11538	-1.06686	46.3586	-86.3329
1652	55.0667	33.0667	(0.6773091487616318, 0.6015442661076265, 0.2676522558519631)	#ac9944	0.677309	0.601544	0.267652	0.135842	0.60483	0.677309	63.4956	-3.44213	46.3573	0.296784	0.321852	0.101567	63.4956	-3.44213	46.3573	101.022	2.32127	-0.133946	-1.06902	46.4849	-85.7535
1654	55.1333	33.1333	(0.683452167204468, 0.6055793698177807, 0.2714603766195648)	#ae9a45	0.683452	0.605579	0.27146	0.135164	0.60281	0.683452	63.9302	-3.24217	46.4244	0.302258	0.327159	0.103876	63.9302	-3.24217	46.4244	101.18	2.33716	-0.126164	-1.07057	46.5374	-86.0051
1656	55.2	33.2	(0.6752492065991071, 0.5996384758038708, 0.2672590552223887)	#ac9844	0.675249	0.599638	0.267259	0.135779	0.604207	0.675249	63.3139	-3.41664	46.1876	0.294799	0.31965	0.101085	63.3139	-3.41664	46.1876	100.799	2.31463	-0.132953	-1.06511	46.3138	-85.7694
1658	55.2667	33.2667	(0.6826458936715597, 0.603583056727854, 0.26975736491614766)	#ae9944	0.682646	0.603583	0.269757	0.134752	0.604836	0.682646	63.7692	-3.08905	46.4445	0.300823	0.325185	0.102864	63.7692	-3.08905	46.4445	101.096	2.33127	-0.120206	-1.07103	46.5471	-86.1948
1660	55.3333	33.3333	(0.6772265923295353, 0.5998517792953586, 0.26412506536262687)	#ac9843	0.677227	0.599852	0.264125	0.13545	0.60999	0.677227	63.3679	-3.2837	46.6397	0.295756	0.320303	0.0998879	63.3679	-3.2837	46.6397	101.181	2.3166	-0.127781	-1.07553	46.7551	-85.9727
1662	55.4	33.4	(0.6812530319027771, 0.600890167382113, 0.26965505250743155)	#ad9944	0.681253	0.60089	0.269655	0.134126	0.604178	0.681253	63.5503	-2.87516	46.2019	0.298895	0.322516	0.102408	63.5503	-2.87516	46.2019	100.741	2.32327	-0.111883	-1.06543	46.2912	-86.439
1664	55.4667	33.4667	(0.679583004975628, 0.5990488929166462, 0.27174874991477593)	#ad9845	0.679583	0.599049	0.271749	0.133755	0.600124	0.679583	63.389	-2.76788	45.7545	0.297347	0.320558	0.10298	63.389	-2.76788	45.7545	100.255	2.31737	-0.107708	-1.05512	45.8381	-86.5382
1666	55.5333	33.5333	(0.6799824565764659, 0.6002325942795473, 0.27003386136595975)	#ad9944	0.679982	0.600233	0.270034	0.134244	0.602881	0.679982	63.4755	-2.91897	46.0634	0.29793	0.321607	0.10244	63.4755	-2.91897	46.0634	100.603	2.32053	-0.113587	-1.06224	46.1558	-86.3741
1668	55.6	33.6	(0.6799943624961501, 0.602355903846106, 0.26592918289193485)	#ad9943	0.679994	0.602356	0.265929	0.135416	0.608924	0.679994	63.6114	-3.28658	46.7126	0.298505	0.32326	0.101044	63.6114	-3.28658	46.7126	101.334	2.3255	-0.127892	-1.07721	46.8281	-85.9754
1670	55.6667	33.6667	(0.6791432854901432, 0.6006341101546162, 0.2684372179340075)	#ad9944	0.679143	0.600634	0.268437	0.134807	0.604741	0.679143	63.4788	-3.09772	46.2555	0.297498	0.321648	0.101812	63.4788	-3.09772	46.2555	100.826	2.32066	-0.120543	-1.06667	46.3591	-86.1686
1672	55.7333	33.7333	(0.6820214797909738, 0.6054389555586468, 0.2676491885149015)	#ad9a44	0.682021	0.605439	0.267649	0.135864	0.607565	0.682021	63.8765	-3.45309	46.8152	0.301085	0.3265	0.102236	63.8765	-3.45309	46.8152	101.568	2.33519	-0.134372	-1.07958	46.9424	-85.7815
1674	55.8	33.8	(0.6787611912374172, 0.5991221455775615, 0.2689422818749017)	#ad9844	0.678761	0.599122	0.268942	0.134279	0.603775	0.678761	63.3669	-2.92245	46.0659	0.296691	0.320291	0.1018	63.3669	-2.92245	46.0659	100.568	2.31656	-0.113723	-1.0623	46.1585	-86.37
1676	55.8667	33.8667	(0.6832310281931896, 0.6034031305154831, 0.2698293092342399)	#ae9944	0.683231	0.603403	0.269829	0.134483	0.605069	0.683231	63.771	-2.99778	46.4417	0.301086	0.325208	0.102884	63.771	-2.99778	46.4417	101.068	2.33134	-0.116654	-1.07096	46.5383	-86.3067
1678	55.9333	33.9333	(0.6779823056809271, 0.5985023690454238, 0.26903191789538206)	#ac9844	0.677982	0.598502	0.269032	0.134275	0.603187	0.677982	63.3058	-2.92211	45.9812	0.296001	0.319551	0.101731	63.3058	-2.92211	45.9812	100.47	2.31433	-0.11371	-1.06035	46.0739	-86.3637
1680	56	34	(0.6790543327153585, 0.6010064645218852, 0.26838860572958206)	#ad9944	0.679054	0.601006	0.268389	0.134991	0.604761	0.679054	63.5022	-3.15984	46.287	0.2976	0.321932	0.101841	63.5022	-3.15984	46.287	100.88	2.32151	-0.122961	-1.0674	46.3948	-86.0947
1682	56.0667	34.0667	(0.6783283623574647, 0.6001097118142334, 0.26803929273312954)	#ac9944	0.678328	0.60011	0.268039	0.134893	0.604853	0.678328	63.4222	-3.12373	46.2347	0.296788	0.32096	0.101553	63.4222	-3.12373	46.2347	100.795	2.31858	-0.121555	-1.06619	46.3401	-86.1348
1684	56.1333	34.1333	(0.6775857033600137, 0.6009773320883718, 0.26811338854830796)	#ac9944	0.677586	0.600977	0.268113	0.135485	0.604311	0.677586	63.4643	-3.32463	46.2682	0.296738	0.321472	0.101685	63.4643	-3.32463	46.2682	100.897	2.32013	-0.129373	-1.06696	46.3875	-85.89
1686	56.2	34.2	(0.6807622288986476, 0.6034037410754665, 0.26970571444894553)	#ad9944	0.680762	0.603404	0.269706	0.135301	0.603818	0.680762	63.7116	-3.27506	46.3737	0.299675	0.324482	0.102767	63.7116	-3.27506	46.3737	101.066	2.32916	-0.127444	-1.0694	46.4892	-85.9603
1688	56.2667	34.2667	(0.6763666331294796, 0.6023348249895225, 0.26779617356243296)	#ac9944	0.676367	0.602335	0.267796	0.136467	0.604067	0.676367	63.528	-3.65327	46.3701	0.296596	0.322245	0.101711	63.528	-3.65327	46.3701	101.106	2.32245	-0.142161	-1.06931	46.5138	-85.4953
1690	56.3333	34.3333	(0.6817403314555716, 0.6044524941448028, 0.2697233480027634)	#ad9a44	0.68174	0.604452	0.269723	0.135403	0.604361	0.68174	63.8072	-3.31016	46.4854	0.300672	0.325651	0.102947	63.8072	-3.31016	46.4854	101.209	2.33266	-0.12881	-1.07197	46.6031	-85.9269
1692	56.4	34.4	(0.6758910505135177, 0.5980234428866928, 0.27061944653900444)	#ac9845	0.675891	0.598023	0.270619	0.134644	0.599611	0.675891	63.2267	-3.05913	45.6851	0.294751	0.318596	0.102269	63.2267	-3.05913	45.6851	100.218	2.31144	-0.119041	-1.05352	45.7874	-86.1691
1694	56.4667	34.4667	(0.6835099814200787, 0.605082955476658, 0.27241735670847717)	#ae9a45	0.68351	0.605083	0.272417	0.13487	0.601443	0.68351	63.8999	-3.14947	46.2746	0.302158	0.326787	0.104208	63.8999	-3.14947	46.2746	101.01	2.33605	-0.122557	-1.06711	46.3817	-86.1064
1696	56.5333	34.5333	(0.674455769363001, 0.5989354450567979, 0.2650309619328934)	#ab9843	0.674456	0.598935	0.265031	0.135924	0.607045	0.674456	63.2407	-3.44985	46.3699	0.293889	0.318766	0.100056	63.2407	-3.44985	46.3699	100.944	2.31195	-0.134246	-1.06931	46.498	-85.7451
1698	56.6	34.6	(0.6802759760201118, 0.6031032728777188, 0.2698355165940757)	#ad9944	0.680276	0.603103	0.269836	0.135329	0.603344	0.680276	63.6796	-3.28542	46.3189	0.299283	0.324091	0.102766	63.6796	-3.28542	46.3189	101.008	2.32799	-0.127847	-1.06813	46.4353	-85.9428
1700	56.6667	34.6667	(0.674121734903286, 0.5992679095051254, 0.27245353965608893)	#ab9845	0.674122	0.599268	0.272454	0.135607	0.595839	0.674122	63.275	-3.39275	45.5043	0.294423	0.319179	0.103163	63.275	-3.39275	45.5043	100.171	2.3132	-0.132024	-1.04935	45.6306	-85.736
1702	56.7333	34.7333	(0.679220710310948, 0.6021447954631318, 0.27197391571452006)	#ad9945	0.679221	0.602145	0.271974	0.135123	0.599579	0.679221	63.5939	-3.23063	45.9559	0.298454	0.323047	0.103496	63.5939	-3.23063	45.9559	100.64	2.32486	-0.125715	-1.05976	46.0693	-85.9788
1704	56.8	34.8	(0.6780218321713068, 0.6022983222247761, 0.2678840215143891)	#ac9944	0.678022	0.602298	0.267884	0.135895	0.604904	0.678022	63.5652	-3.46219	46.412	0.297519	0.322698	0.101786	63.5652	-3.46219	46.412	101.101	2.32381	-0.134726	-1.07028	46.541	-85.7338
1706	56.8667	34.8667	(0.6777725201779184, 0.6017540370734928, 0.269719233991444)	#ac9944	0.677773	0.601754	0.269719	0.135617	0.602051	0.677773	63.5265	-3.38064	46.1446	0.297295	0.322227	0.102463	63.5265	-3.38064	46.1446	100.826	2.3224	-0.131552	-1.06411	46.2683	-85.8099
1708	56.9333	34.9333	(0.6790249676875668, 0.6040027731052976, 0.2687275828177373)	#ad9a44	0.679025	0.604003	0.268728	0.136192	0.604245	0.679025	63.7088	-3.56922	46.4777	0.298867	0.324448	0.1024	63.7088	-3.56922	46.4777	101.241	2.32906	-0.138891	-1.07179	46.6145	-85.6086
1710	57	35	(0.6755937223385441, 0.6003951776809501, 0.2672119548807802)	#ac9944	0.675594	0.600395	0.267212	0.135977	0.604478	0.675594	63.3743	-3.48334	46.2632	0.295305	0.32038	0.10118	63.3743	-3.48334	46.2632	100.907	2.31683	-0.135549	-1.06685	46.3942	-85.6941
1712	57.0667	35.0667	(0.6809928461268183, 0.6046063552607235, 0.27170178040745013)	#ad9a45	0.680993	0.604606	0.271702	0.135561	0.601021	0.680993	63.8051	-3.37739	46.2384	0.30047	0.325625	0.103774	63.8051	-3.37739	46.2384	101.008	2.33258	-0.131426	-1.06628	46.3616	-85.8224
1714	57.1333	35.1333	(0.6736761424122434, 0.5995634641487174, 0.2678031950022466)	#ab9844	0.673676	0.599563	0.267803	0.136233	0.602475	0.673676	63.2726	-3.57144	46.065	0.29393	0.31915	0.101257	63.2726	-3.57144	46.065	100.72	2.31312	-0.138977	-1.06228	46.2032	-85.5667
1716	57.2	35.2	(0.6815044517818245, 0.604868183733781, 0.2722904329175565)	#ad9a45	0.681504	0.604868	0.27229	0.135454	0.600457	0.681504	63.8369	-3.34539	46.206	0.300917	0.326014	0.104072	63.8369	-3.34539	46.206	100.982	2.33374	-0.130181	-1.06553	46.327	-85.8589
1718	57.2667	35.2667	(0.6752907101408626, 0.5994031340043969, 0.2691856627141628)	#ac9844	0.675291	0.599403	0.269186	0.135522	0.601378	0.675291	63.3037	-3.34336	45.9426	0.294875	0.319526	0.101848	63.3037	-3.34336	45.9426	100.556	2.31425	-0.130102	-1.05946	46.0641	-85.8378
1720	57.3333	35.3333	(0.6801536750404967, 0.6022743359396975, 0.2733858792885114)	#ad9945	0.680154	0.602274	0.273386	0.134757	0.598053	0.680154	63.6289	-3.11785	45.8294	0.299148	0.323473	0.104133	63.6289	-3.11785	45.8294	100.507	2.32614	-0.121327	-1.05685	45.9353	-86.1081
1722	57.4	35.4	(0.6772443712547777, 0.6014034011970751, 0.2737270805594648)	#ac9945	0.677244	0.601403	0.273727	0.135342	0.595822	0.677244	63.5002	-3.31504	45.6235	0.297169	0.321907	0.104079	63.5002	-3.31504	45.6235	100.335	2.32144	-0.129	-1.0521	45.7438	-85.8441
1724	57.4667	35.4667	(0.6775897592227624, 0.6012608935894257, 0.2742876182360314)	#ac9945	0.67759	0.601261	0.274288	0.135123	0.595201	0.67759	63.5001	-3.24625	45.5571	0.297349	0.321906	0.104305	63.5001	-3.24625	45.5571	100.256	2.32143	-0.126323	-1.05057	45.6727	-85.9242
1726	57.5333	35.5333	(0.6780120050629957, 0.6026978028998984, 0.2735140968851121)	#ac9945	0.678012	0.602698	0.273514	0.135635	0.596594	0.678012	63.6072	-3.41196	45.7754	0.298127	0.323209	0.10419	63.6072	-3.41196	45.7754	100.537	2.32535	-0.132771	-1.0556	45.9024	-85.7372
1728	57.6	35.6	(0.677524196710216, 0.6021296477606768, 0.27191249628757735)	#ac9945	0.677524	0.60213	0.271912	0.135687	0.598667	0.677524	63.5522	-3.41852	45.9053	0.297486	0.322539	0.103424	63.5522	-3.41852	45.9053	100.634	2.32334	-0.133027	-1.0586	46.0324	-85.7411
1730	57.6667	35.6667	(0.6796720449732676, 0.6059568557963437, 0.270060115445263)	#ad9a44	0.679672	0.605957	0.27006	0.136673	0.602661	0.679672	63.8624	-3.7409	46.4931	0.300162	0.326327	0.103244	63.8624	-3.7409	46.4931	101.36	2.33468	-0.145572	-1.07215	46.6434	-85.3998
1732	57.7333	35.7333	(0.6769084615036833, 0.6012916105714674, 0.27030692705014775)	#ac9944	0.676908	0.601292	0.270307	0.135671	0.600674	0.676908	63.4755	-3.4021	46.0102	0.296661	0.321607	0.10262	63.4755	-3.4021	46.0102	100.695	2.32053	-0.132388	-1.06102	46.1358	-85.7711
1734	57.8	35.8	(0.6801920094851945, 0.6057474918704665, 0.26934385589854043)	#ad9a44	0.680192	0.605747	0.269344	0.136467	0.604018	0.680192	63.8585	-3.66767	46.5787	0.300311	0.32628	0.102931	63.8585	-3.66767	46.5787	101.413	2.33454	-0.142722	-1.07412	46.7228	-85.4977
1736	57.8667	35.8667	(0.6754411695654455, 0.5994804425280617, 0.2707909266716005)	#ac9845	0.675441	0.59948	0.270791	0.13538	0.59909	0.675441	63.3168	-3.30685	45.763	0.295119	0.319685	0.102531	63.3168	-3.30685	45.763	100.391	2.31473	-0.128681	-1.05531	45.8823	-85.867
1738	57.9333	35.9333	(0.678918672101814, 0.6029310658879983, 0.2726137244289846)	#ad9945	0.678919	0.602931	0.272614	0.135496	0.598459	0.678919	63.6425	-3.36036	45.9309	0.298664	0.323639	0.103867	63.6425	-3.36036	45.9309	100.672	2.32664	-0.130763	-1.05919	46.0537	-85.8156
1740	58	36	(0.6770207027807079, 0.6012974835770264, 0.27301979042964675)	#ac9945	0.677021	0.601297	0.27302	0.135428	0.596733	0.677021	63.4857	-3.33887	45.6921	0.296942	0.321731	0.10376	63.4857	-3.33887	45.6921	100.398	2.32091	-0.129927	-1.05368	45.8139	-85.8206
1742	58.0667	36.0667	(0.67694531315985, 0.6024463103351376, 0.2714395594315454)	#ac9945	0.676945	0.602446	0.27144	0.136047	0.599023	0.676945	63.559	-3.53551	45.9668	0.297255	0.322622	0.103255	63.559	-3.53551	45.9668	100.725	2.32358	-0.137579	-1.06001	46.1026	-85.6018
1744	58.1333	36.1333	(0.6793469217818876, 0.6029775992810514, 0.27345682054377346)	#ad9945	0.679347	0.602978	0.273457	0.135308	0.597471	0.679347	63.6582	-3.30309	45.8486	0.298993	0.32383	0.10424	63.6582	-3.30309	45.8486	100.588	2.32721	-0.128535	-1.05729	45.9675	-85.8793
1746	58.2	36.2	(0.6766034867917711, 0.601830676888603, 0.2721402642358242)	#ac9945	0.676603	0.601831	0.27214	0.135855	0.597785	0.676603	63.5102	-3.47549	45.8243	0.296861	0.322029	0.103453	63.5102	-3.47549	45.8243	100.563	2.3218	-0.135244	-1.05673	45.9559	-85.6628
1748	58.2667	36.2667	(0.6802250960214598, 0.6041881362089548, 0.2744688818655112)	#ad9a45	0.680225	0.604188	0.274469	0.135434	0.596503	0.680225	63.7652	-3.35275	45.8518	0.30008	0.325137	0.104861	63.7652	-3.35275	45.8518	100.644	2.33112	-0.130467	-1.05736	45.9742	-85.8179
1750	58.3333	36.3333	(0.6743851479248734, 0.6010054033104855, 0.2711585419304254)	#ab9945	0.674385	0.601005	0.271159	0.136336	0.597917	0.674385	63.3978	-3.62749	45.8027	0.295193	0.320665	0.102869	63.3978	-3.62749	45.8027	100.548	2.31769	-0.141158	-1.05623	45.9461	-85.4717

## Sheet: Mixing Analysis
frame number	seconds	normalised time	contact value	GLCM - contrast value	GLCM - energy value	GLCM - homogeneity value	Colour channel with greatest Variance	cell variance (R)	cell variance (G)	cell variance (B)	cell variance (Gray)	cell variance (L)	cell variance (a*)	cell variance (b*)	cell variance (Delta_E)	Row 1 variance	Row 2 variance	Row 3 variance	Row 4 variance	Row 5 variance	Column 1 variance	Column 2 variance	Column 3 variance	Column 4 variance	Column 5 variance	Row 1 delta_E	Row 2 delta_E	Row 3 delta_E	Row 4 delta_E	Row 5 delta_E	Column 1 delta_E	Column 2 delta_E	Column 3 delta_E	Column 4 delta_E	Column 5 delta_E		cell (0,0) average delta_E value	cell (0,1) average delta_E value	cell (0,2) average delta_E value	cell (0,3) average delta_E value	cell (0,4) average delta_E value	cell (1,0) average delta_E value	cell (1,1) average delta_E value	cell (1,2) average delta_E value	cell (1,3) average delta_E value	cell (1,4) average delta_E value	cell (2,0) average delta_E value	cell (2,1) average delta_E value	cell (2,2) average delta_E value
660	22	0	1443	0.122088	0.141976	0.940952	delta_E	546.61	524.391	491.106	462.878	69.6144	92.3837	178.17	0	0	0	0	0	0	0	0	0	0	0	0	0	0	0	0	0	0	0	0	0		0	0	0	0	0	0	0	0	0	0	0	0	0
662	22.0667	0.0666667	1449	0.123137	0.141524	0.940463		555.722	518.667	482.154	456.799	67.8196	97.9273	189.364	3.73239	0.443068	0.799444	2.31357	9.80338	0.129922	0.229387	3.97322	5.19371	7.15009	0.347393	0.713399	0.963697	2.39574	3.57671	0.419581	0.428664	2.66734	2.00027	2.4095	0.563352		0.212207	1.20716	0.241104	1.63852	0.268007	0.102272	2.33469	0.712694	1.32414	0.344686	1.27468	5.05641	2.12043
664	22.1333	0.133333	1409	0.122795	0.141237	0.940503		550.354	523.527	532.329	465.235	70.7727	95.2553	187.085	2.63273	2.20611	2.69794	4.80134	2.63962	0.0112835	0.402926	2.68359	0.243435	3.86528	0.0406086	1.58257	1.27397	2.01542	2.30573	0.164214	0.633936	1.81137	0.95471	3.59352	0.348361		0.955003	1.20948	1.45815	4.09998	0.190242	0.25972	0.781354	1.06086	4.13343	0.134461	0.245242	3.12915	0.850649
666	22.2	0.2	1420	0.12415	0.141471	0.939979		552.806	520.988	543.269	459.224	68.7515	104.354	203.914	6.58905	5.01885	11.9746	10.4422	5.88712	0.0672491	0.0968686	0.648297	3.03662	12.5691	0.187848	1.90762	3.04856	2.81812	2.94737	0.418656	0.980583	1.52861	2.38904	5.83492	0.407168		0.866172	1.17677	1.29114	5.86095	0.343082	1.36448	1.60865	1.88176	9.22025	1.16767	0.849203	1.96402	2.83088
668	22.2667	0.266667	1411	0.121604	0.140501	0.941049		552.038	516.993	579.897	466.834	71.974	94.3367	189.374	11.7146	8.64954	20.086	16.3216	3.51293	0.0543931	0.567288	3.02285	4.95446	24.8394	5.2882	2.22258	3.72492	6.28117	3.01887	0.635682	0.935022	2.3225	2.22621	7.48541	2.91407		0.950081	1.71587	0.813714	7.39819	0.235053	0.259287	1.04801	2.09895	11.3741	3.84427	2.15924	4.53169	6.10493
670	22.3333	0.333333	1412	0.123621	0.139138	0.940101		552.86	515.83	604.359	466.778	72.218	96.4903	197.964	15.7071	12.9256	23.8318	22.1923	4.70993	0.158159	0.329418	5.80061	11.5137	34.4335	9.6461	3.69106	4.29112	7.58989	2.97974	0.787739	1.00677	2.76164	3.42681	7.90156	4.24277		1.91686	3.17724	1.96902	10.0138	1.37839	0.824238	0.571853	2.75451	12.465	4.83999	0.686664	6.53031	9.42606
672	22.4	0.4	1369	0.120194	0.140304	0.941842		551.954	508.285	649.236	467.21	73.5825	94.3303	201.313	28.8675	11.9651	43.406	29.2995	15.5476	0.0217257	0.288581	14.4456	29.4184	44.7446	28.5165	3.75936	7.02802	10.56	4.91922	0.280018	0.807327	4.12825	4.88627	9.80266	6.92213		1.12229	2.61832	2.7696	9.83508	2.45152	0.267316	2.01883	7.24499	17.0496	8.5593	1.53281	9.70096	13.2579
674	22.4667	0.466667	1401	0.123141	0.137466	0.940397		552.457	515.007	730.581	474.477	75.5644	100.808	216.884	39.2053	10.9329	39.4104	49.6562	17.5891	0.0140075	0.914671	15.6209	53.4841	50.5755	37.3535	4.08888	7.20227	13.7977	7.6727	0.724258	1.27891	4.54443	8.82408	11.4798	7.35861		0.809618	2.86747	4.20997	9.58634	2.97101	0.547077	2.65031	8.10918	16.7547	7.95011	2.91584	10.755	19.9814
676	22.5333	0.533333	1320	0.120804	0.139044	0.941565		552.666	510.369	732.197	469.069	74.2627	105.905	226.146	47.3981	14.7161	39.2557	69.1941	20.5058	0.021988	0.753898	36.4189	55.1728	76.7922	33.1975	4.77829	7.823	14.6703	8.69017	0.251195	1.13818	7.14795	9.02605	12.2289	6.67188		0.869711	3.77809	4.24007	11.2074	3.79622	0.521236	4.77426	9.01279	17.4549	7.35174	1.55657	12.9244	19.8881
678	22.6	0.6	1331	0.123636	0.137691	0.940189		551.784	513.803	851.546	474.791	76.3306	118.092	252.333	79.6379	26.7393	60.7965	123.811	54.7406	0.134111	1.90007	40.3494	95.7951	127.756	45.1826	5.0336	9.91451	17.8422	12.1012	0.934614	1.34999	8.68499	12.3898	16.646	6.7554		0.210317	4.52636	4.31385	13.7427	2.37477	0.50014	7.96258	11.5385	21.8797	7.6916	1.84935	14.0907	23.879
680	22.6667	0.666667	1349	0.120975	0.138691	0.94153		561.583	504.007	839.761	468.627	74.3712	121.817	259.989	93.6588	42.2377	76.7499	135.297	25.9757	0.112494	9.38726	74.1541	95.498	181.844	63.8042	5.7719	10.1213	20.6751	12.1763	0.578263	2.39131	10.7338	10.8343	16.9475	8.41599		0.274911	5.19171	3.21662	16.9659	3.21032	0.408695	9.30148	9.73846	24.3046	6.8533	2.91134	19.2499	25.3248
682	22.7333	0.733333	1429	0.122583	0.137694	0.940686		555.223	499.481	893.808	474.76	78.2367	114.532	247.267	121.738	47.6833	80.0066	156.638	25.4688	0.0464412	28.0436	72.2736	122.978	204.768	93.663	7.09114	11.4866	22.4371	20.6893	0.651835	4.28233	11.6207	12.3246	22.4013	11.7271		1.21054	6.30319	3.78826	18.9655	5.18821	1.49568	10.463	9.87037	26.0718	9.53219	4.7377	20.79	26.7538
684	22.8	0.8	1356	0.12188	0.138404	0.941074		564.726	484.817	877.73	465.935	76.364	115.892	250.563	143.481	42.4668	82.6857	142.313	33.2428	0.408597	47.4526	121.878	151.439	216.053	163.139	6.7339	14.3098	25.4988	24.0613	1.26545	6.71333	14.1804	13.4697	22.6801	14.8256		0.403736	5.68609	4.80302	17.7775	4.99916	4.97468	12.8323	10.4758	29.3614	13.9047	8.32591	27.27	30.6929
686	22.8667	0.866667	1347	0.122576	0.138076	0.940787		557.802	497.099	970.721	474.884	79.2391	129.231	268.061	183.505	34.7411	71.6653	148.03	34.7194	0.596397	72.8848	199.149	214.47	252.425	201.13	6.37848	14.3342	28.1732	29.8513	1.38395	8.22467	15.4556	16.6783	24.2078	15.5547		0.749868	4.34343	5.65114	16.3795	4.76844	4.95727	11.9242	12.7455	28.1265	13.9174	10.7087	33.2811	34.5058
688	22.9333	0.933333	1355	0.120793	0.139287	0.941622		561.949	498.369	955.142	471.061	78.0256	139.883	280.08	197.716	37.5989	59.0851	151.54	25.0451	1.52251	99.2822	271.332	302.085	221.066	157.591	6.59475	14.5622	29.2632	32.836	2.3745	9.84532	17.4016	19.5601	23.7989	15.0248		0.726932	4.51762	5.83595	16.9963	4.89695	5.86267	12.1079	13.2798	26.9309	14.6298	12.3048	38.0381	36.1493
690	23	1	1330	0.120443	0.138814	0.941694		559.997	513.436	966.925	474.336	78.5636	154.031	293.155	209.588	47.2272	68.4981	125.288	12.4631	1.03261	142.806	322.862	276.585	233.049	157.37	6.15795	15.1353	30.9706	33.8034	2.62694	11.5611	19.1817	19.4068	24.379	14.1658		0.881565	4.35639	5.87537	17.9207	1.75568	5.79611	13.2037	14.0451	28.5772	14.0545	17.1149	39.477	36.186
692	23.0667	1.06667	1318	0.119479	0.138035	0.942194		562.733	511.83	998.351	474.179	78.9874	159.549	304.13	244.414	50.5487	82.8746	84.7775	17.077	0.252686	235.254	315.598	327.016	282.628	168.375	6.6945	15.2299	33.146	38.1006	3.04767	13.363	20.944	19.9866	26.7138	15.2111		0.122091	6.96386	5.2234	18.5359	2.62724	4.20375	15.0139	13.4368	29.5482	13.9467	23.5541	37.7135	36.4197
694	23.1333	1.13333	1328	0.120015	0.138084	0.941864		557.498	503.651	938.651	464.569	77.7388	156.591	290.194	252.952	51.5476	85.6194	55.2071	6.41652	0.810041	288.303	266.409	270.848	288.7	291.582	8.47399	16.4137	34.6195	41.26	4.24895	16.0222	21.6887	19.5559	28.6512	19.0981		1.60669	10.0024	6.52866	20.0653	4.16686	5.12224	17.0397	13.551	30.757	15.5987	27.132	35.8345	36.867
696	23.2	1.2	1321	0.117697	0.137662	0.943127		565.309	510.747	999.369	470.206	78.9089	172.805	303.937	317.369	42.3192	75.3842	52.5692	8.3404	3.68973	341.439	304.81	346.744	370.787	442.626	7.64041	16.5494	37.6556	46.3865	4.58147	17.9739	22.7348	20.8504	29.837	21.4172		1.31538	10.5262	5.4369	17.5388	3.38481	6.33235	17.7868	13.6707	30.1278	14.8292	29.7235	37.226	36.911
698	23.2667	1.26667	1333	0.118586	0.138495	0.942737		565.473	501.752	993.035	459.573	76.0887	182.72	312.312	355.872	30.0353	64.9375	49.1431	42.7507	6.45606	354.929	346.071	347.906	377.842	645.1	7.77043	15.8232	39.5804	48.6447	4.61703	18.9698	23.6675	21.2597	28.5084	24.0304		2.32261	10.6168	5.91649	15.8717	4.12455	6.49534	17.8812	13.9677	28.2416	12.53	30.6159	39.7747	36.8822
700	23.3333	1.33333	1262	0.118095	0.13767	0.942914		563.012	515.245	1031.12	468.744	78.6461	192.414	314.768	395.389	16.5977	61.6418	38.7984	58.2679	4.44738	385.37	330.844	382.406	439.571	778.902	6.89979	16.1183	41.716	51.8106	6.28452	20.3923	24.0412	22.9948	29.1799	26.2212		2.44849	9.1172	6.39068	12.6094	3.93317	7.79421	18.9167	14.6242	28.0714	11.1851	34.0895	40.7808	37.8245
702	23.4	1.4	1341	0.119122	0.140094	0.942478		566.981	507.915	1023.25	461.419	76.5563	197.969	324.196	396.227	13.0567	59.3208	34.6757	29.8003	3.24557	393.601	405.423	386.861	452.812	697.339	5.72196	16.3327	44.1035	50.1253	6.34667	20.599	25.3539	23.2607	28.4156	25.001		1.44515	7.49435	6.8069	10.2139	2.64951	9.15817	18.3632	15.833	28.2516	10.0577	36.6756	44.5143	40.4237
704	23.4667	1.46667	1287	0.116167	0.140167	0.943845		561.706	516.186	1069.22	467.716	78.1776	205.845	332.052	414.91	16.0179	60.9127	42.1977	17.0192	3.69905	384.42	468.038	400.949	533.033	640.148	5.96231	15.047	44.5952	51.6979	7.069	20.995	25.6105	23.5873	30.4979	23.6808		1.79958	6.91674	6.46309	11.8941	2.73807	9.61669	15.0157	15.6736	27.5163	7.41251	37.4046	46.396	40.1923
706	23.5333	1.53333	1351	0.118095	0.13976	0.942929		568.645	511.833	1000.67	463.838	77.6078	199.477	317.673	396.407	27.0213	59.9073	36.3279	13.3723	8.48757	364.05	463.801	404.224	494.402	576.615	7.33723	16.0283	46.1894	51.504	9.24057	23.0573	26.3989	23.8713	32.6445	24.3275		2.24061	8.31018	6.58045	15.6375	3.91737	12.5832	14.5056	15.0136	29.1812	8.85793	39.5967	47.544	41.7505
708	23.6	1.6	1252	0.113901	0.138245	0.944909		576.09	529.095	1005.75	476.238	80.7074	203.234	317.788	432.621	30.5607	57.9822	24.1199	30.7144	18.5703	396.345	474.26	444.624	528.562	665.144	7.79174	16.6619	48.5843	53.9518	10.2689	25.698	27.3415	23.3534	34.4187	26.4468		2.44875	9.90466	5.56424	16.4102	4.63085	15.4737	14.7787	12.8283	29.8209	10.4076	44.8145	48.9005	43.0042
710	23.6667	1.66667	1289	0.115185	0.139014	0.944242		575.706	539.764	1017.62	478.069	81.1145	214.629	331.179	477.657	32.3781	54.8152	28.4726	41.7654	22.4295	432.928	467.894	523.827	540.48	829.789	8.4926	16.7041	50.1517	57.4998	11.1765	27.7845	28.1107	24.7649	35.03	28.3346		3.41541	10.9161	6.02765	17.3242	4.77954	17.0354	16.062	11.4974	28.8545	10.071	47.9483	51.4535	42.1554
712	23.7333	1.73333	1207	0.112569	0.142477	0.945569		577.202	533.469	966.607	465.194	78.447	226.217	325.268	531.751	24.2705	35.7767	62.3512	136.016	16.5688	424.073	493.703	416.894	650.762	1111.06	8.29534	18.0557	51.8773	61.1118	13.4572	29.3985	29.5527	24.6646	36.2631	32.9186		4.69853	10.47	6.20867	15.9194	4.18009	20.3917	17.8127	12.4915	26.8838	12.6989	46.7884	54.9096	40.6498
714	23.8	1.8	1250	0.116696	0.141507	0.943462		569.695	533.44	1016.79	460.39	77.6069	239.551	348.576	595.237	15.9498	14.6284	87.7477	185.473	6.52745	425.594	502.316	452.645	773.929	1335.84	7.8711	18.0105	53.9908	64.3079	14.5677	29.54	30.4611	26.9016	35.8807	35.9647		6.06182	9.55579	6.74413	13.7711	3.22267	21.1196	18.9053	14.24	22.0049	13.7826	46.2216	55.2785	42.6358
716	23.8667	1.86667	1260	0.116699	0.141593	0.943401		558.612	523.312	968.225	443.597	75.445	243.069	347.536	628.387	11.2247	7.49739	100.024	256.306	2.38937	421.515	484.634	476.092	792.886	1472.09	9.05556	18.2069	54.7339	67.291	16.4469	28.6746	31.2859	29.0446	36.9967	39.7326		7.62906	11.0219	7.35404	13.8452	5.42763	19.8073	19.0511	14.9119	21.4158	15.8487	44.2624	52.743	46.5082
718	23.9333	1.93333	1301	0.119643	0.136397	0.94183		553.325	535.701	991.587	453.465	79.5301	235.157	343.974	637.181	12.1386	16.8391	122.851	270.529	9.02046	416.623	435.423	599.594	752.696	1425.58	9.50978	20.2498	55.2914	69.4846	19.3355	28.6014	30.2704	32.2025	40.4562	42.3405		7.3777	11.1568	7.85579	14.838	6.32064	20.0668	18.6714	15.5987	26.8205	20.0917	42.2583	49.673	50.74
720	24	2	1210	0.117232	0.141334	0.943177		542.303	496.473	989.25	431.536	75.3421	225.828	330.39	647.451	22.4406	42.7159	156.655	313.433	28.3962	395.169	515.066	541.845	704.78	1384.68	9.42495	21.4111	54.5367	69.9693	20.3822	27.5119	29.51	30.4827	43.0993	45.1204		5.62537	9.84818	6.5449	17.4153	7.69103	18.0175	17.0946	16.0193	31.5546	24.3697	39.5094	49.23	48.8445
722	24.0667	2.06667	1225	0.114619	0.138273	0.944574		543.443	493.749	990.656	439.84	78.1132	205.658	306.538	635.499	37.5914	80.4811	200.596	258.903	46.3875	402.148	527.097	574.104	679.764	1173.4	11.7183	23.7979	56.2602	71.7851	24.4075	29.3907	31.7435	30.8604	46.9194	49.0551		5.95711	12.0331	6.70904	21.266	12.6263	19.0001	17.7248	15.689	36.1299	30.4455	40.8783	50.6312	47.2036
724	24.1333	2.13333	1333	0.117366	0.13961	0.943206		543.104	488.537	929.282	429.824	76.9482	205.055	291.187	642.795	48.0802	103.936	198.614	239.897	62.1098	429.84	518.67	616.294	677.245	1106.65	12.1743	25.5444	57.5627	73.4117	27.418	31.3341	32.8052	31.6541	48.3477	51.9699		5.83286	11.4152	6.91822	23.2291	13.4761	20.4443	18.3001	15.9674	38.1275	34.8825	43.9121	52.3569	46.7037
726	24.2	2.2	1393	0.117715	0.137483	0.94289		524.898	515.725	913.817	441.821	80.3874	198.766	292.689	657.849	46.7044	112.475	210.78	257.099	43.3808	463.266	542.487	590.23	662.619	1163.73	13.0993	26.6002	58.6721	74.992	27.9428	33.046	34.2985	31.8376	47.3261	54.7982		7.58073	10.7289	6.93519	22.7719	17.4799	19.843	20.121	16.7929	38.6574	37.5866	46.7701	53.24	46.7208
728	24.2667	2.26667	1370	0.11696	0.13601	0.943204		527.283	539.23	843.917	453.884	83.9271	187.749	276.651	632.94	62.4144	114.193	167.442	311.728	21.8978	470.668	497.993	559.162	627.889	1121.5	15.5166	28.2065	59.3263	75.779	29.1977	34.3589	35.8251	33.9031	46.6658	57.2732		9.65848	11.4073	8.36167	23.4965	24.6589	19.6062	23.5815	18.5846	37.6507	41.6096	47.2746	53.5646	50.6379
730	24.3333	2.33333	1416	0.115148	0.131685	0.944014		525.253	579.127	839.822	474.27	88.74	187.037	284.172	652.135	80.3494	127.553	117.451	370.819	16.0758	565.033	456.082	537.146	725.724	1133.99	15.2097	28.9406	59.0643	77.1965	30.0733	35.0018	36.8241	35.1036	45.398	58.1569		7.60759	11.5442	8.21212	20.1954	28.4892	18.886	26.1181	19.0134	35.7285	44.957	50.0574	51.277	52.6408
732	24.4	2.4	1497	0.116372	0.133067	0.943413		534.861	586.894	829.632	479.256	89.0372	190.001	291.874	629.507	92.244	103.157	69.7246	349.349	20.5898	615.561	401.419	572.771	748.07	1091.1	14.7213	28.0004	57.9152	75.8439	28.5984	34.8881	35.8557	36.2258	43.4811	54.6283		6.3231	11.3817	8.04423	17.8805	29.9768	18.1472	25.5383	20.1415	33.3851	42.7897	52.0465	49.6575	54.6837
734	24.4667	2.46667	1431	0.114035	0.137461	0.944514		503.247	571.348	794.442	457.421	86.8439	184.192	284.76	652.697	121.215	82.4739	79.5597	431.944	14.7759	540.404	458.537	512.906	846.826	1165.44	16.7591	28.8117	58.9107	78.6786	31.4675	36.8806	38.0917	35.5208	48.0813	56.0534		7.82717	12.0124	8.66193	21.3271	33.9672	22.9101	25.8622	19.1784	34.6829	41.425	51.9678	55.0529	51.2922
736	24.5333	2.53333	1463	0.117514	0.135034	0.942888		507.724	563.339	824.946	459.502	88.0386	178.164	270.598	657.56	150.434	94.9213	108.981	390.164	16.3645	523.439	502.958	587.491	684.442	1178.59	17.7641	29.9888	60.6146	79.7309	33.4779	38.7607	38.3527	35.7014	50.4109	58.3507		7.50949	12.151	8.3699	25.0222	35.7681	27.2288	24.2731	18.5637	37.6098	42.2684	51.7025	57.4928	50.5797
738	24.6	2.6	1462	0.115259	0.139871	0.943971		491.461	546.879	792.651	441.364	85.6026	173.323	263.92	693.893	209.883	133.342	164.228	410.116	27.6367	531.031	480.675	661.948	700.749	1101.37	19.7245	30.9532	63.7664	81.0593	35.3668	41.1718	37.8155	35.4707	53.1525	63.2597		9.20227	12.1667	7.71979	28.6415	40.8922	28.8985	24.169	16.7712	39.547	45.3801	55.6788	56.9548	52.358
740	24.6667	2.66667	1457	0.116644	0.132347	0.943153		503.017	572.07	790.981	460.647	89.3974	168.85	255.13	700.96	243.378	193.991	202.973	353.054	57.0194	547.073	526.396	742.676	632.414	931.884	21.8169	32.7103	66.5122	82.1894	38.3144	43.9997	38.672	37.2028	53.3611	68.3075		11.506	12.5372	8.60188	32.3742	44.0653	30.3244	23.7701	16.524	41.473	51.4603	62.6288	56.9081	51.7518
742	24.7333	2.73333	1687	0.115937	0.131766	0.94348		498.678	571.041	767.386	450.878	87.2076	180.554	261.601	740.37	249.526	262.809	194.479	355.473	116.298	583.301	598.909	735.667	788.286	804.111	21.2625	33.7852	68.3874	82.7016	39.0809	44.8529	38.4502	37.7233	53.5247	70.6664		11.102	10.7293	8.88725	31.3159	44.2778	30.0163	23.1631	16.7772	41.0592	57.9103	67.1754	58.2152	52.9752
744	24.8	2.8	1778	0.115285	0.126634	0.943802		502.695	604.334	805.31	474.158	92.3642	177.405	282.984	757.563	243.493	265.071	184.194	370.682	94.8072	609.509	683.504	682.473	759.592	906.718	22.0288	34.3029	70.735	83.5969	38.9429	45.8873	40.062	38.1508	54.341	71.1653		12.6044	10.1714	10.9252	31.2625	45.1807	28.7874	23.9885	18.0972	41.7264	58.9148	68.993	61.2215	55.3748
746	24.8667	2.86667	1831	0.115114	0.128113	0.943888		512.069	624.618	791.171	479.025	94.3029	191.593	291.985	768.4	239.962	216.993	128.475	322.163	61.4643	636.264	736.778	759.041	795.097	953.477	21.4	33.9289	71.9099	85.0983	38.8125	45.4198	41.6588	39.8329	55.1769	69.0613		11.1588	10.145	11.134	29.5845	44.9778	28.7112	24.3007	18.9524	42.5524	55.1277	65.9037	65.0732	61.0574
748	24.9333	2.93333	1980	0.116335	0.125724	0.943286		520.515	659.081	807.617	499.123	97.9139	198.017	316.687	768.413	206.914	163.919	93.0195	334.324	82.339	678.366	724.608	778.031	817.692	997.23	19.7122	33.8719	71.7939	84.6851	38.6507	44.5882	41.6348	41.0513	54.2854	67.1541		7.89684	10.4407	11.2058	27.7319	41.2858	29.3582	24.6918	20.7061	44.3883	50.215	62.2664	66.2707	66.0958
750	25	3	2023	0.114485	0.128057	0.944209		534.179	682.116	788.689	506.271	99.3559	209.031	336.126	778.298	184	123.382	111.593	280.447	111.823	665.244	717.902	885.057	936.256	963.188	20.181	34.5583	71.9364	87.0463	39.6164	45.2164	43.0492	43.2858	55.8769	65.91		8.64986	12.6047	11.2622	28.1383	40.2502	30.934	26.3871	22.8467	46.0241	46.5997	59.1876	67.6239	67.8299
752	25.0667	3.06667	2156	0.116446	0.124851	0.943202		548.639	721.154	735.85	531.412	105.715	197.362	322.426	764.942	171.084	95.1737	131.454	304.561	105.936	615.079	722.574	836.885	844.2	1034.72	21.7302	35.9296	72.4723	88.3657	41.5572	46.6231	45.0902	43.226	57.4405	67.6753		11.6691	14.5915	11.847	29.4525	41.0908	33.6707	28.9584	24.8978	46.1553	45.966	57.2948	69.4168	67.968
754	25.1333	3.13333	2041	0.112963	0.130674	0.944968		558.676	712.925	730.015	534.761	105.47	187.673	310.426	754.934	141.243	84.7552	167.548	263.863	107.199	572.056	683.224	865.942	761.727	1072.68	22.4211	37.8921	74.0163	89.2314	43.2565	48.8908	46.1599	43.2925	59.268	69.2062		15.4999	15.4483	11.053	31.8795	38.2248	37.3965	33.4266	25.1578	46.5066	46.9729	59.1812	69.1357	66.6554
756	25.2	3.2	2376	0.115304	0.129967	0.943802		530.275	721.409	658.276	525.236	105.032	181.062	311.178	761.756	117.996	83.1567	223.46	280.867	122.464	502.824	646.829	803.516	846.427	1131.49	23.753	39.5795	75.544	90.2989	44.4056	50.9701	46.7082	43.7563	60.8141	71.3324		20.125	16.6626	11.7849	33.0995	37.0931	40.3321	36.9593	25.5121	47.134	47.96	62.6348	67.951	63.8636
758	25.2667	3.26667	2404	0.112785	0.133684	0.945099		540.775	735.616	679.294	541.329	108.426	170.686	303.707	763.716	95.8831	96.0694	245.114	269.329	111.875	501.684	650.151	806.981	805.911	1145.86	24.9592	41.1941	78.331	91.475	47.4203	52.3143	48.6795	45.6653	62.8773	73.8431		22.2777	19.1242	13.5746	32.2019	37.6174	40.9731	38.6286	26.3878	48.6362	51.3448	66.7283	70.1027	64.6213
760	25.3333	3.33333	2168	0.114266	0.133342	0.944294		512.583	732.265	682.183	520.786	106.255	182.503	328.377	802.223	56.2938	94.7058	225.022	286.945	81.0028	534.736	701.762	807.926	872.502	1277.32	24.313	41.694	79.8548	93.7562	48.0112	51.0147	49.773	48.4263	64.904	73.5112		21.0318	19.474	16.8999	29.3044	34.8546	38.2397	37.9857	29.1385	50.8126	52.2936	67.7251	72.4899	67.9333
762	25.4	3.4	2147	0.114418	0.127925	0.944082		573.171	787.316	744.57	570.96	114.678	183.55	354.955	818.355	40.4346	101.569	177.017	319.695	69.277	640.769	708.165	761.727	818.192	1395.53	23.8665	41.7737	80.5354	94.4843	48.274	50.5161	50.113	50.0416	64.6901	73.5731		20.0985	19.6971	18.5937	27.7241	33.2192	35.3018	35.9147	32.2521	53.2644	52.1354	69.6536	74.3288	70.2289
764	25.4667	3.46667	2254	0.117034	0.123812	0.942814		581.807	859.791	700.011	598.774	122.625	194.823	376.646	875.723	42.8188	110.193	155.796	367.005	87.4562	698.187	738.685	809.309	882.697	1495.85	23.7194	42.8247	81.6803	97.6812	50.2741	51.6015	50.9362	51.626	66.4557	75.5602		19.473	20.3428	17.3112	29.6531	31.8168	37.2165	35.2579	33.2991	55.5304	52.8194	73.3165	74.3774	71.537
766	25.5333	3.53333	2701	0.116387	0.118033	0.943132		626.985	890.014	690.891	634.116	127.632	175.244	384.592	875.254	60.8381	96.3243	156.906	412.425	132.332	697.885	725.244	768.353	827.586	1530.49	25.278	43.4432	82.4638	98.0135	50.7936	53.8884	51.2442	50.306	67.1708	77.3827		21.9629	21.5011	16.0567	33.4924	33.3768	41.6204	35.2379	33.2978	55.5595	51.5002	76.5628	74.3913	71.4275
768	25.6	3.6	2578	0.115546	0.12105	0.943626		647.051	928.877	637.9	658.525	133.813	161.65	368.12	872.665	100.265	82.1247	151.653	333.916	164.627	646.044	743.268	938.819	886.069	1313.14	29.2615	45.3339	84.4079	102.163	54.0394	57.7488	54.4925	52.5167	69.8291	80.6192		27.4731	23.695	16.4682	38.996	39.6753	46.9188	38.3474	33.9497	51.8975	55.5562	80.1434	78.8277	70.6307
770	25.6667	3.66667	3272	0.112963	0.116758	0.944712		687.235	972.774	597.531	700.797	141.516	141.138	343.883	863.011	120.236	128.856	174.155	349.693	201.095	599.837	733.755	927.147	866.49	1186.09	30.9304	46.7442	85.5132	101.889	55.4239	59.8194	55.7545	51.5521	68.6403	84.734		30.3087	23.7745	17.4569	38.2386	44.8733	48.5293	42.1291	31.673	48.4988	62.891	82.521	79.575	69.626
772	25.7333	3.73333	2469	0.113879	0.121086	0.944194		611.556	872.741	548.178	628.177	128.928	128.11	304.2	846.015	178.538	263.817	192.995	311.457	240.637	483.061	656.153	1084.25	869.466	929.153	32.4151	47.9789	85.0905	100.843	56.5142	61.3852	56.3058	49.788	67.6203	87.7423		33.8949	25.5817	15.4856	35.4821	51.631	52.4606	45.1354	24.3097	48.4069	69.5818	82.3708	76.0231	70.2064
774	25.8	3.8	2844	0.110842	0.119439	0.945845		555.959	852.204	531.352	601.057	125.747	124.634	293.385	846.446	195.424	314.857	213.357	312.291	305.475	390.801	742.927	1031.7	899.385	829.648	33.9815	49.9509	85.87	101.152	57.209	61.7775	56.951	49.9325	69.4556	90.0464		35.9902	25.8514	18.0581	34.6352	55.3726	54.8139	45.4934	23.8778	52.619	72.9505	80.1897	77.5102	70.6096
776	25.8667	3.86667	3136	0.112494	0.119625	0.94505		575.761	856.595	553.792	617.396	127.214	117.507	284.758	815.936	193.428	287.619	209.099	322.544	272.544	362.645	678.438	1006.78	881.723	836.793	33.2918	51.246	85.8465	99.6712	57.3688	61.9514	55.3552	50.513	71.0228	88.5818		35.8591	26.4438	16.2675	33.8588	54.0301	55.8463	44.1299	27.4056	55.3965	73.4515	77.2675	75.9323	73.3073
778	25.9333	3.93333	3199	0.110522	0.1155	0.945955		617.588	899.068	540.63	642.136	132.854	119.824	320.679	839.314	171.094	241.734	222.384	349.804	249.14	363.236	764.943	962.136	954.255	914.291	33.1916	53.3301	87.6446	101.572	57.4764	61.7966	55.8299	52.9629	74.1138	88.5119		34.6221	26.7545	16.8324	35.3595	52.3898	55.5644	42.2862	34.3242	60.4593	74.0165	75.9612	77.1363	77.3425
780	26	4	2331	0.10916	0.119083	0.946579		601.178	855.655	545.235	615.111	129.436	116.526	319.863	785.377	159.676	228.579	252.402	335.023	206.271	357.005	763.919	848.449	840.583	884.253	33.8596	53.6173	87.3395	99.4854	58.0996	60.2746	55.1447	55.1582	73.7461	88.0779		33.1358	25.6117	20.1008	37.3985	53.0514	52.9137	38.6787	39.3138	64.2483	72.9318	71.8634	79.0915	76.7615
782	26.0667	4.06667	2228	0.105725	0.123773	0.948194		581.736	871.831	536.775	614.429	130.112	124.745	329.822	810.45	182.883	265.521	292.878	320.29	169.975	392.493	769.376	912.573	869.808	873.687	34.3055	54.9134	88.7064	100.906	58.6154	59.4087	57.0917	56.2173	75.5534	89.176		31.9781	25.7712	19.7116	39.4075	54.6591	49.021	40.3644	40.6668	69.9027	74.6123	69.7518	82.5865	77.7843
784	26.1333	4.13333	2408	0.1075	0.122378	0.947353		616.272	857.447	562.095	624.972	129.246	114.499	316.549	795.655	263.401	348.73	313.437	298.956	164.448	464.733	759.895	839.801	729.765	797.634	35.6396	57.3095	90.6332	99.128	59.8409	61.3012	59.5571	53.7075	76.4092	91.5762		31.855	26.9986	16.7571	43.6134	58.9737	48.7793	43.9643	39.0821	75.3988	79.3231	70.9092	86.1556	78.5081
786	26.2	4.2	2400	0.103812	0.12665	0.948965		648.793	872.721	552.792	643.306	131.821	112.995	302.555	813.935	356.126	400.249	308.86	242.646	140.73	477.779	785.875	961.557	764.338	652.969	37.1703	59.1654	92.0741	101.409	61.102	62.9367	61.0904	54.6918	78.6534	93.5489		32.6517	25.7268	16.4983	46.139	64.8356	51.3228	46.9153	37.6875	74.2907	85.6106	71.9758	89.9226	79.8515
788	26.2667	4.26667	2606	0.104824	0.117492	0.948234		741.576	893.402	563.579	691.085	136.517	95.5311	284.207	779.014	442.769	423.818	291.206	268.102	128.487	506.043	791.058	830.802	705.158	545.548	38.9873	62.1224	92.8144	100.098	62.6276	64.5768	62.66	55.5533	77.4438	96.4163		32.2516	25.4078	19.6898	44.9315	72.6559	54.9857	50.378	40.2757	72.4927	92.4801	71.6612	94.7196	80.9003
790	26.3333	4.33333	3339	0.104363	0.11747	0.948662		752.363	871.214	558.61	683.204	133.999	87.6477	277.703	774.584	596.167	405.045	264.66	268.027	90.9296	455.774	742.635	961.041	769.158	456.441	41.2247	63.8153	92.5893	102.18	63.544	63.8686	64.815	59.0185	77.2184	98.4332		31.7158	27.3406	20.8805	43.9738	82.2129	56.768	55.6418	41.951	69.3577	95.3581	70.4291	95.0772	83.6619
792	26.4	4.4	3614	0.106737	0.10898	0.94754		760.318	858.231	549.791	683.101	132.899	79.3602	257.838	754.055	751.651	400.696	269.362	311.876	74.4759	397.837	716.456	937.124	653.918	430.417	42.9411	64.7464	91.8956	100.832	64.6514	63.0383	65.2934	60.3913	75.27	101.073		31.5582	27.4759	21.8767	44.0242	89.7703	59.4834	56.0091	44.5538	65.9304	97.7555	68.5786	93.6922	84.8172
794	26.4667	4.46667	3068	0.105051	0.11668	0.948471		654.567	721.326	550.33	583.008	113.546	73.7314	233.92	723.148	775.239	428.559	270.029	265.543	60.5238	381.515	679.146	878.397	645.879	362.774	42.7611	64.5754	90.0368	99.6185	66.0883	62.1047	64.2505	60.2385	76.1837	100.303		30.9638	27.407	21.1514	44.0093	90.2742	58.5139	54.6427	45.8042	64.3204	99.5956	67.957	88.4972	82.3865
796	26.5333	4.53333	2474	0.106146	0.117006	0.948026		563.92	650.941	555.178	517.664	101.686	73.3054	228.027	736.103	775.304	437.355	286.399	257.854	86.6641	399.642	657.385	829.73	718.302	325.537	43.7924	65.7901	91.1909	101.466	68.6374	63.4013	64.2538	60.8061	80.8316	101.584		31.8127	27.5164	22.8027	45.615	91.215	57.7749	56.6709	46.3566	67.4047	100.744	72.768	85.0451	80.3756
798	26.6	4.6	3035	0.105211	0.124252	0.948323		596.439	643.689	573.016	527.234	100.661	72.1251	219.516	741.938	785.504	422.761	307.692	244.03	139.309	462.718	676.4	745.029	628.25	299.229	43.4026	65.2308	91.6561	100.527	70.3128	64.7755	63.845	58.1303	81.9302	102.448		31.0656	26.9812	21.8836	46.2568	90.8256	57.553	54.2492	44.5928	72.3607	97.3981	77.8007	81.9636	77.7679
800	26.6667	4.66667	2595	0.104419	0.133498	0.948781		671.799	694.138	542.488	561.719	107.025	73.3143	246.988	820.638	753.232	490.806	382.865	303.95	192.925	492.504	725.621	772.346	676.755	332.437	43.6154	66.3905	92.8128	104.469	73.5702	66.6283	65.1483	57.7583	84.9857	106.338		31.5124	26.8575	22.4403	47.5929	89.6742	59.9255	52.5608	42.8713	77.8769	98.7182	80.4653	84.0691	73.4777
802	26.7333	4.73333	2806	0.101341	0.13289	0.950189		758.448	726.121	546.785	601.974	113.493	67.7851	255.114	820.586	696.951	596.886	413.295	360.652	256.356	483.349	675.419	698.678	533.974	360.135	44.525	67.4751	93.8902	102.365	74.4401	67.5672	64.3148	57.0058	84.7248	109.083		32.6196	27.7075	23.7703	50.4426	88.0848	61.9882	49.8129	42.1504	81.0051	102.419	81.5221	84.7996	73.8027
804	26.8	4.8	2690	0.101687	0.126651	0.949901		935.778	841.269	517.27	705.89	131.514	73.58	274.54	865.573	715.655	661.293	370.22	345.482	296.333	524.749	694.094	833.827	576.244	344.957	44.5777	69.0473	94.9023	105.473	75.5614	69.7887	64.1215	59.0292	85.4528	111.17		32.7398	27.8027	23.3567	50.142	88.8473	65.2048	49.57	42.2448	82.3495	105.867	84.518	84.6509	76.4032
806	26.8667	4.86667	3163	0.099648	0.113239	0.950638		1033.6	856.594	528.006	747.926	135.716	63.8045	270.32	829.852	720.228	643.394	318.42	365.098	311.358	546.845	648.129	703.382	573.554	309.064	45.6342	70.9342	96.3604	103.698	76.22	72.1848	64.1576	59.9054	84.4583	112.141		33.4849	29.1706	26.0221	48.3601	91.1336	69.611	50.8742	45.1837	80.4381	108.564	86.8425	85.9303	79.8011
808	26.9333	4.93333	3255	0.100202	0.112796	0.95045		900.464	810.592	510.684	690.255	127.139	59.4622	255.927	801.359	717.732	577.422	261.477	288.223	278.231	522.221	686.842	736.842	693.13	249.256	47.016	72.2232	98.0045	105.823	77.0569	73.7863	66.6058	62.3498	86.2878	111.094		35.3458	31.7288	26.8836	48.346	92.7757	73.0089	53.7372	47.883	77.5722	108.915	87.6048	90.2683	82.7339
810	27	5	3589	0.0990042	0.107336	0.95102		856.38	765.202	477.005	662.542	121.957	43.5604	224.066	723.424	672.183	504.826	229.589	248.329	247.235	435.485	634.997	718.359	656.908	209.404	49.4321	72.9684	98.8439	104.768	78.4739	75.0219	69.1238	63.6221	86.8073	109.911		39.9892	35.2467	28.5776	49.6045	93.7424	73.881	58.614	48.1645	76.8299	107.353	87.8428	94.5107	83.5926
812	27.0667	5.06667	3164	0.0964662	0.110039	0.952444		924.68	783.204	480.745	690.705	125.24	41.0891	229.08	702.431	623.208	369.619	198.466	192.878	255.649	398.644	692.562	829.932	655.725	207.577	49.3938	73.409	99.42	106.763	79.4076	75.2251	71.5862	65.5289	87.8946	108.158		42.1391	35.0468	27.9127	50.3819	91.4884	72.9251	62.5463	50.6724	78.995	101.906	88.1855	96.2444	85.5282
814	27.1333	5.13333	3869	0.100173	0.102028	0.95071		1125.55	872.247	467.577	794.271	140.694	35.7587	235.191	668.631	582.874	276.806	166.131	182.571	274.365	377.097	702.874	854.007	559.042	232.628	50.5469	73.6567	99.9173	107.303	80.1241	75.6942	72.5958	67.8298	87.5525	107.876		43.9807	34.9109	30.4629	52.371	91.0093	73.1259	63.6872	53.6036	80.6064	97.2602	89.0059	97.2994	87.7549
816	27.2	5.2	3329	0.0994768	0.101234	0.950834		1272.37	892.956	484.284	849.313	146.07	34.3839	228.818	648.751	576.495	283.679	168.452	169.443	277.499	366.859	756.728	749.019	485.553	225.81	52.3389	75.4413	100.974	107.697	80.8983	77.3089	75.3168	66.889	89.165	108.67		46.3775	36.3511	30.7264	56.8151	91.4246	75.2296	64.8908	55.1117	83.0271	98.9471	90.4149	99.832	87.1812
818	27.2667	5.26667	3641	0.0958707	0.102481	0.952402		1311.04	902.204	454.001	858.529	146.876	30.8253	230.782	651.652	545.573	328.859	189.829	173.225	231.314	365.431	726.654	732.292	548.607	230.99	54.3499	78.1498	102.394	110.672	82.4073	79.5961	77.4941	68.2628	92.6831	109.936		48.7779	39.1636	33.0686	58.2806	92.4587	77.6558	68.2188	55.1687	86.7765	102.929	91.4961	101.683	86.7594
820	27.3333	5.33333	3773	0.0967899	0.100239	0.951994		1486.16	953.67	466.489	937.293	157.155	26.9627	229.253	621.726	500.863	329.884	183.18	212.728	186.546	369.381	685.137	632.38	490.781	274.612	54.9082	78.8435	103.011	109.054	82.0149	80.1676	77.1827	68.6541	91.8055	110.022		49.4877	39.3576	35.2324	59.1223	91.341	78.4299	69.6628	55.4127	86.9668	103.745	92.6862	101.488	87.6958
822	27.4	5.4	4435	0.0947804	0.101018	0.953044		1554.12	973.085	438.75	961.38	159.49	26.3322	231.732	633.222	478.777	363.174	184.035	216.296	148.763	361.831	643.67	737.401	501.461	309.46	56.106	80.3552	103.599	112.262	83.2016	81.0407	78.2577	71.1909	93.7691	111.265		50.6918	41.6846	35.5909	61.401	91.1618	80.18	70.2284	56.1834	88.3285	106.855	94.0035	101.297	88.2022
824	27.4667	5.46667	4720	0.092555	0.0997708	0.954182		1536.69	883.985	444.539	907.242	147.177	22.2569	214.067	601.363	502.546	399.895	176.215	257.444	155.453	340.461	596.751	597.193	447.099	275.908	58.1389	82.5717	104.524	110.155	85.1173	82.2629	79.0501	70.9276	95.312	112.954		52.0198	43.3735	37.5857	63.4671	94.2485	82.1532	72.2952	57.5032	89.8266	111.08	95.8221	101.429	89.4805
826	27.5333	5.53333	4196	0.0952381	0.105749	0.953116		1407.27	806.827	424.525	828.729	134.667	23.473	201.17	604.718	573.06	428.074	172.893	224.251	160.644	324.724	570.44	690.816	464.481	212.698	58.7982	82.4277	104.013	110.643	86.1543	81.988	78.0686	72.08	96.8841	113.016		52.3779	43.2993	36.8345	63.9238	97.5555	81.3075	70.9042	57.026	91.2208	111.68	96.4873	99.8018	89.0804
828	27.6	5.6	4583	0.0949069	0.105083	0.953253		1380.05	756.774	436.425	794.294	127.078	21.9039	195.386	594.131	601.459	427.858	171.654	250.245	197.466	324.064	558.285	593.228	423.692	194.58	59.8273	82.5214	103.737	109.471	86.754	82.1953	77.6615	71.1834	97.4987	113.772		52.5423	43.1784	38.454	65.2704	99.6912	81.549	69.9382	57.4798	92.3276	111.312	96.8685	99.208	88.6068
830	27.6667	5.66667	4390	0.0964029	0.108972	0.952613		1378.59	746.697	438.959	786.49	125.066	23.4566	196.746	607.308	681.622	396.72	203.7	219.835	206.65	337.588	579.25	637.044	432.827	155.253	60.4632	83.4517	104.124	110.752	87.6984	83.156	78.2567	71.8454	98.3244	114.907		52.466	43.0635	37.5893	66.2748	102.923	84.7141	69.6886	59.4206	93.0266	110.409	98.1842	99.5735	86.416
832	27.7333	5.73333	4582	0.0938835	0.104955	0.954324		1509.89	820.488	434.475	863.932	137.661	23.3322	199.506	601.455	696.517	370.703	210.723	237.867	205.97	359.115	548.896	607.901	415.964	158.834	61.8265	83.7695	105.114	111.09	88.052	84.1812	78.3457	73.3081	97.3247	116.692		52.5635	43.7126	40.7957	66.5601	105.501	86.2026	70.5706	60.1464	92.2078	109.72	100.317	99.8248	87.1156
834	27.8	5.8	4275	0.0931132	0.106401	0.954595		1537.28	803.337	425.423	862.149	137.032	22.835	195.267	597.016	695.69	383.962	234.016	229.37	208.054	362.52	526.933	606.381	373.646	161.773	61.0887	82.9975	103.762	109.723	87.456	83.377	78.3081	71.4751	95.5863	116.281		51.4496	44.2286	39.1463	65.9342	104.685	84.904	72.0851	57.6073	90.7906	109.601	99.5962	98.6091	84.5072
836	27.8667	5.86667	5304	0.0917102	0.103136	0.955042		1598.8	828.137	419.459	889.701	140.864	24.9448	194.85	613.598	711.606	408.619	243.083	240.265	240.799	352.897	511.81	626.796	404.25	156.059	62.0354	84.2915	104.803	110.858	88.9274	84.7474	79.3742	71.9441	96.6956	118.154		52.9798	45.9877	39.2124	65.5348	106.462	85.635	74.3405	58.0536	90.8031	112.626	100.579	99.5561	85.2362
838	27.9333	5.93333	5330	0.0949627	0.100457	0.953849		1661.49	848.213	448.411	925.974	144.46	24.8278	183.787	613.715	744.611	441.895	237.841	261.468	273.427	348.675	490.009	562.823	385.177	129.456	63.3788	84.6438	105.717	109.935	90.8475	85.8696	80.4945	71.0662	97.074	120.018		54.4604	47.5819	39.0176	67.2815	108.553	85.7136	75.5967	57.6472	89.0122	115.249	101.928	100.62	85.7744
840	28	6	5363	0.0944082	0.102877	0.954249		1624.07	828.436	422.193	899.333	140.884	24.0252	186.418	626.589	760.502	465.79	212.296	246.521	286.18	328.98	468.841	668.98	454.412	108.905	63.6832	84.7516	105.837	111.637	92.0012	86.0874	80.3131	73.1793	97.5604	120.77		55.0823	48.2832	39.8043	65.1016	110.145	87.0397	74.008	57.546	89.0451	116.119	100.439	99.8693	88.5857
842	28.0667	6.06667	4503	0.0911855	0.104412	0.95567		1527.31	732.688	411.222	817.789	127.129	22.2254	172.063	595.697	750.711	491.547	198.063	266.816	273.253	283.515	443.871	570.895	429.35	96.4915	63.5091	84.0227	105.112	107.492	92.0356	85.571	79.0014	71.3332	96.8552	119.41		56.4433	47.9085	39.5258	63.9621	109.706	87.9408	71.4727	55.7369	89.9954	114.967	98.6599	99.0388	89.3426
844	28.1333	6.13333	5234	0.0891908	0.107091	0.95656		1467.41	715.495	404.78	792.245	122.785	20.5173	171.848	612.88	720.206	513.955	212.656	244.957	238.069	251.285	474.375	727.876	468.282	109.588	63.5808	84.2142	105.813	110.391	93.4062	85.5088	79.3023	74.0558	99.3646	119.174		58.0702	47.8918	38.5746	65.3352	108.032	88.1137	70.4888	55.4663	91.6308	115.372	97.5975	99.7937	90.1039
846	28.2	6.2	4543	0.0896002	0.107849	0.956157		1436.31	627.56	397.042	727.925	109.748	21.5586	163.03	587.339	674.62	517.445	224.408	257.877	238.842	215.131	465.726	636.805	422.976	122.828	64.1497	85.0429	105.878	108.262	94.8672	85.7291	79.2857	73.8604	100.304	119.021		60.4127	47.8846	38.7257	67.6038	106.122	87.8055	70.7988	57.0449	92.6158	116.949	96.5599	100.108	89.9073
848	28.2667	6.26667	5157	0.0893062	0.113959	0.956674		1380.95	606.139	387.236	698.54	105.675	22.9702	162.854	609.183	680.674	511.532	252.463	246.661	234.173	181.518	509.567	725.49	482.626	130.044	63.8264	85.3844	106.332	110.017	96.0852	84.7497	80.8279	75.1677	101.513	119.386		61.7416	47.597	37.3731	66.8054	105.615	86.4637	71.3519	58.4391	92.5651	118.102	95.1945	101.666	89.4304
850	28.3333	6.33333	5584	0.0875534	0.114666	0.957777		1363.58	574.682	380.64	673.853	101.272	22.9589	156.568	593.674	654.572	518.573	258.121	279.137	232.799	152.627	485.096	647.67	477.223	135.561	65.1003	85.4558	106.716	108.986	97.0793	84.3648	81.4517	75.5795	101.634	120.308		63.5893	48.6865	40.243	66.3228	106.66	84.765	71.4512	58.5095	94.348	118.205	94.7698	101.637	90.7593
852	28.4	6.4	5563	0.0886549	0.11938	0.957311		1352.33	546.556	368.745	650.586	96.8651	24.0545	154.74	592.818	668.284	511.281	268.119	277.72	229.159	151.707	489.212	648.614	448.093	129.475	66.0761	86.3973	107.027	109.938	98.6236	85.1839	82.7247	76.0101	102.826	121.317		64.2206	49.703	40.4007	68.2973	107.759	85.1005	72.4797	59.5276	96.434	118.445	94.7107	102.999	90.612
854	28.4667	6.46667	6620	0.0876092	0.118683	0.957699		1465.93	577.113	361.538	691.695	102.502	26.1659	160.915	591.54	662.595	506.453	268.657	295.424	220.729	162.528	482.568	638.108	432.857	133.214	66.3351	87.0707	107.711	109.784	99.0795	85.5473	82.7965	76.8241	102.65	122.163		63.7305	49.3373	41.716	68.8141	108.077	85.767	73.3707	60.5703	96.1429	119.503	95.6352	103.622	91.2867
856	28.5333	6.53333	6745	0.0884986	0.119841	0.957221		1492.5	592.234	379.247	712.161	105.217	24.807	159.612	589.229	660.799	517.248	274.745	286.14	210.877	166.811	506.054	607.847	414.432	127.979	67.3041	88.0906	108.453	110.623	100.347	86.4451	84.1053	77.5641	103.343	123.36		64.1818	49.8086	43.0226	70.6513	108.856	86.5644	74.5801	61.6493	96.0864	121.573	95.371	105.128	91.9197
858	28.6	6.6	4845	0.0850936	0.125947	0.958864		1411.95	545.517	348.377	658.363	98.1894	25.8641	156.454	586.624	669.282	523.789	280.703	258.519	213.466	157.348	475.457	660.923	433.086	108.395	66.7965	87.6713	106.769	110.712	100.137	85.6521	84.0954	77.0264	102.742	122.569		63.9382	50.2045	41.4249	69.9015	108.514	85.9953	75.1329	61.031	94.1188	122.079	93.3555	102.631	90.4334
860	28.6667	6.66667	5659	0.0842562	0.120173	0.959279		1428.53	548.688	370.155	671.501	99.3351	25.4503	149.727	567.77	696.656	511.112	271.435	242.692	207.207	179.676	447.379	591.745	404.036	85.779	67.2874	87.8157	106.982	109.029	100.004	85.4846	84.4564	76.3557	102.266	122.555		62.4392	51.2906	42.0421	70.2361	110.429	85.312	76.4513	61.0151	94.6636	121.637	93.9619	102.629	90.8202
862	28.7333	6.73333	6203	0.0874827	0.122893	0.957652		1374.83	543.055	362.839	656.426	97.2849	24.2883	148.404	576.261	739.217	472.115	260.303	216.32	183.113	181.221	461.905	732.48	436.621	68.3081	67.0826	87.4921	106.64	111.361	100.565	85.4909	84.5682	78.2438	103.053	121.785		62.2548	51.2083	40.4947	70.0337	111.422	85.479	75.7838	61.6972	94.9785	119.522	94.2903	101.667	90.945
864	28.8	6.8	5880	0.0847289	0.124384	0.959061		1264.1	484.089	375.522	598.976	87.7745	25.6513	132.884	553.951	794.131	467.227	241.797	200.318	183.005	182.922	447.814	655.351	384.158	51.7952	67.4885	88.0134	106.391	108.508	100.885	86.1393	84.662	76.7709	101.904	121.809		62.5975	51.4026	39.6589	70.3476	113.436	86.7926	76.6086	61.8979	95.0373	119.731	94.8824	101.755	91.218
866	28.8667	6.86667	4722	0.0876353	0.133389	0.957557		1162.81	448.136	348.486	549.681	81.4628	25.151	132.038	568.385	834.802	484.752	226.75	198.237	182.257	181.586	478.435	707.821	429.017	47.1087	67.4059	86.8187	105.564	110.039	100.083	85.7316	84.3167	76.8112	102.007	121.044		62.3566	50.5246	39.5714	69.753	114.824	86.5701	75.4734	59.97	92.8023	119.277	95.703	100.85	90.222
868	28.9333	6.93333	4465	0.0809851	0.135678	0.960895		1119.15	410.125	345.175	517.277	75.5096	25.1053	123.381	555.568	813.056	504.482	225.822	216.401	203.987	170.283	450.376	622.592	399.263	52.646	68.2362	86.418	105.248	108.557	100.042	86.0024	83.876	75.7459	101.359	121.518		63.7181	50.9339	41.3238	70.011	115.194	86.1811	74.8584	58.9177	92.7274	119.405	96.4699	101.051	88.8391
870	29	7	4235	0.0832142	0.14076	0.960394		1124.73	395.355	339.21	505.249	73.238	27.1045	123.587	567.91	844.045	520.436	227.629	220.774	205.305	153.255	472.418	651.664	411.887	46.5614	69.2438	87.3434	105.36	110.535	101.403	87.0571	85.2729	76.2982	102.415	122.841		66.2837	51.537	40.8882	70.8614	116.649	86.517	76.1629	59.5299	93.2961	121.211	97.8369	101.62	87.6202
872	29.0667	7.06667	5300	0.0800436	0.137463	0.961627		1094.08	393.167	335.768	495.957	72.3241	25.9101	124.307	572.167	857.786	545.668	232.556	216.375	210.699	157.228	456.006	675.769	395.206	41.6908	69.4216	86.659	105.5	109.859	101.476	87.1312	83.8805	76.5789	102.229	123.096		66.2715	50.932	41.359	71.2869	117.258	86.3261	74.2442	58.4383	93.1286	121.158	98.327	100.697	87.6532
874	29.1333	7.13333	4599	0.0815173	0.139521	0.9609		975.367	350.424	333.578	442.143	64.3407	22.9667	121.142	575.44	905.676	552.682	229.343	194.446	205.161	151.281	475.138	692.676	406.818	31.5884	69.9619	86.5038	105.289	110.448	101.986	87.5407	83.9077	76.7163	103.153	122.871		66.7487	51.3291	40.6708	72.081	118.98	87.5657	72.188	58.5353	93.4624	120.768	97.5535	100.182	88.134
876	29.2	7.2	5652	0.0809293	0.14276	0.961427		929.23	334.812	320.018	418.887	61.1714	23.6482	119.584	571.268	902.063	555.061	234.988	175.659	187.746	143.352	486.694	757.362	406.502	28.7955	69.7912	86.5076	104.759	110.736	101.895	87.1601	83.8725	77.6534	102.872	122.131		66.2381	51.0985	41.0429	71.6287	118.948	89.3135	71.5044	58.1034	93.4621	120.154	94.977	100.202	88.3321
878	29.2667	7.26667	4928	0.0819341	0.142378	0.961102		930.24	330.831	337.117	421.022	61.0392	23.9658	114.091	566.438	922.672	558.354	239.751	176.373	185.467	139.944	495.792	699.423	386.577	33.1346	69.8308	86.4486	105.077	109.186	101.703	86.7398	84.8388	76.2358	102.21	122.221		66.0444	51.5776	40.3475	71.6486	119.536	89.3237	72.6534	57.085	93.1507	120.03	94.0433	101.495	88.7541
880	29.3333	7.33333	5559	0.0806763	0.149912	0.961709		918.332	329.747	325.005	414.623	60.5313	23.4288	117.019	575.952	914.714	555.315	243.789	182.343	171.215	138.364	504.458	751.931	428.181	37.4115	70.5112	86.659	105.407	111.652	102.511	86.9219	85.7382	78.1414	103.073	122.865		66.489	51.8848	42.3014	71.3777	120.503	88.7015	74.047	57.2573	92.5966	120.693	94.6741	100.822	89.0901
882	29.4	7.4	4108	0.0778294	0.154794	0.963168		852.748	279.975	309.809	365.568	53.2499	25.1427	109.609	548.851	905.26	516.035	232.482	208.008	168.617	132.979	470.492	624.674	398.635	37.655	69.7558	85.974	104.379	107.658	101.982	86.1619	84.6854	75.7729	101.428	121.701		66.1239	51.416	41.1116	70.8766	119.251	87.5682	74.0994	57.7689	91.3514	119.082	94.0809	99.2369	88.8312
884	29.4667	7.46667	4852	0.0793142	0.155447	0.96242		897.723	302.75	298.221	387.6	57.0161	24.5088	116.263	558.307	879.715	485.029	232.916	203.216	169.176	142.139	477.088	679.134	447.34	39.4256	69.8847	86.1525	104.942	110.498	102.481	86.275	85.306	77.6235	102.995	121.759		65.7374	51.93	41.8495	71.1161	118.791	86.7043	74.5539	59.3086	91.5545	118.641	94.5907	99.9376	89.3293
886	29.5333	7.53333	4851	0.0763259	0.155609	0.963829		865.945	285.165	303.781	370.976	54.0718	24.0439	110.803	544.809	884.091	461.791	225.648	211.666	177.566	139.47	441.027	644.923	417.597	39.1337	70.3167	86.567	105.025	109.164	103.068	86.7964	85.0028	77.5494	102.587	122.206		66.4826	52.9792	41.676	71.138	119.308	86.9843	74.2238	60.837	92.6749	118.115	94.9067	100.344	89.5784
888	29.6	7.6	5572	0.0791914	0.158432	0.962372		862.108	282.721	291.161	367.459	53.6168	24.0344	110.002	544.3	875.159	444.208	227.986	199.926	175.971	136.391	449.503	699.163	419.736	35.4771	70.5664	86.7973	105.072	110.549	103.175	86.6965	85.8448	78.3427	103.463	121.811		66.5572	53.6703	41.4589	72.1077	119.038	87.3075	74.8218	61.1634	93.3491	117.345	95.1863	101.134	88.8261
890	29.6667	7.66667	5313	0.0748932	0.161977	0.964554		809.228	270.028	294.102	351.097	50.905	23.1553	100.635	527.695	854.883	438.788	226.086	203.039	180.169	119.852	433.061	658.132	392.008	36.7803	71.4047	86.6523	105.478	109.374	103.247	86.9409	85.6298	78.5116	103.007	122.067		68.2422	53.5651	43.1773	72.7525	119.287	86.8921	75.5975	60.7685	92.9706	117.033	95.1377	101.589	89.7453
892	29.7333	7.73333	4964	0.0813052	0.173476	0.9613		733.118	241.935	282.312	316.489	45.6947	21.58	94.2066	528.858	875.711	447.493	229.927	193.754	173.046	100.542	450.265	697.222	377.98	33.9604	71.9989	86.9511	104.978	110.394	103.596	87.5192	86.3776	78.4926	103.323	122.206		70.4096	53.7655	42.0126	74.2296	119.577	87.3132	76.1009	60.8984	92.4588	117.984	95.0157	101.32	88.5291
894	29.8	7.8	5459	0.0734381	0.181924	0.965272		697.847	226.714	270.822	296.753	42.8518	21.8215	91.2944	522.728	850.132	478.021	224.591	202.742	166.22	86.6766	441.442	693.142	378.585	34.6915	72.8075	87.4358	105.074	110.606	104.05	88.2531	86.0151	79.3475	103.846	122.512		72.3834	53.6435	44.0448	74.2132	119.752	87.7825	75.8725	60.4509	93.8796	119.193	95.3269	100.345	89.2761
896	29.8667	7.86667	5250	0.0779522	0.18203	0.963159		642.723	207.732	276.838	274.751	39.465	19.501	86.8752	508.367	815.78	472.943	227.786	217.435	159.4	87.3088	434.134	592.206	374.604	36.7791	73.4094	87.1159	104.945	109.961	103.835	88.2176	85.9129	78.768	103.955	122.414		72.4885	54.3004	45.9055	74.6938	119.659	86.9161	75.0705	60.9315	93.6306	119.031	95.3068	100.347	88.7445
898	29.9333	7.93333	5734	0.0787783	0.185079	0.963133		626.692	213.054	268.302	272.413	39.5844	18.6083	88.9652	514.753	826.976	467.015	222.827	216.035	148.767	87.1994	436.418	674.682	384.311	35.7205	73.2769	87.469	104.522	111.322	104.318	88.4553	85.9081	80.0122	104.163	122.368		72.6509	54.1931	45.253	74.5745	119.713	87.36	75.1544	61.7648	93.7106	119.355	95.1956	99.3303	88.6571
900	30	8	5936	0.0772079	0.181923	0.963615		618.041	207.411	276.825	268.985	38.8928	19.5974	82.9298	504.525	812.125	475.423	216.015	223.891	153.349	88.0654	414.274	596.23	379.92	32.4032	73.2402	87.7091	104.803	109.459	104.468	88.9656	85.9758	78.5683	103.72	122.45		73.1492	55.1424	44.9342	73.6964	119.279	87.8672	75.2009	61.5338	94.3635	119.58	96.2214	99.8704	88.6637
902	30.0667	8.06667	6625	0.0793514	0.177081	0.962492		668.619	242.318	263.904	301.925	44.352	17.8934	86.8042	524.354	814.879	490.422	214.845	211.969	155.934	82.636	441.94	711.195	405.747	30.5897	73.2877	87.2364	104.856	112.12	104.748	89.2686	86.5888	79.5042	104.342	122.545		74.031	55.5597	44.1045	73.708	119.035	87.9172	74.34	60.3516	94.3831	119.19	96.4251	100.397	88.5549
904	30.1333	8.13333	5223	0.0743536	0.184512	0.964984		601.701	205.218	275.072	266.121	38.2067	18.2321	77.5054	504.627	804.284	503.381	208.784	218.013	161.775	79.0011	409.607	611.41	370.315	27.7618	74.2067	87.8487	104.865	110.075	105.396	89.9826	86.7442	78.6209	103.854	123.19		74.7553	56.9475	45.0536	74.5853	119.692	89.6152	74.4931	60.6259	94.2591	120.25	96.318	100.824	88.9858
906	30.2	8.2	6356	0.0751276	0.186988	0.964494		611.242	220.913	263.152	278.436	40.6484	15.9238	78.7265	510.408	802.878	511.109	209.607	208.473	159.286	75.4945	427.3	677.781	388.911	24.1221	74.1433	87.5197	104.354	111.574	104.715	89.7017	86.9775	79.1342	103.874	122.62		74.7649	56.6344	45.0832	74.7062	119.528	89.9575	74.638	59.7778	92.9403	120.285	96.5981	100.844	87.5548
908	30.2667	8.26667	5873	0.0717449	0.188003	0.966486		557.16	200.219	267.012	254.687	37.0374	15.7895	72.7868	498.568	814.474	511.618	199.903	219.507	157.519	68.4068	405.765	619.393	368.605	25.8176	74.2809	87.5959	104.039	109.955	104.306	89.8402	86.1238	78.3893	103.291	122.532		75.6528	56.0629	45.1961	74.6257	119.867	90.0575	74.7799	59.8116	92.937	120.393	96.4602	99.8238	88.1291
910	30.3333	8.33333	7354	0.0739294	0.192882	0.965201		527.451	195.579	257.763	245.623	35.8212	14.5783	69.8794	500.156	827.762	501.246	202.754	209.463	149.147	61.2155	405.135	677.587	390.88	22.0214	75.1098	88.6398	104.406	111.625	105.404	90.7345	87.2762	79.8242	104.447	122.904		77.3111	57.3276	45.1831	74.8536	120.874	91.1028	75.956	61.0634	94.0614	121.016	96.9879	100.152	88.023
912	30.4	8.4	6872	0.0710043	0.196212	0.966746		525.52	200.763	257.554	248.975	36.4649	15.2061	67.6013	493.015	824.045	481.402	197.673	208.265	149.955	58.3606	395.965	674.825	396.283	22.6472	75.9565	89.6073	105.516	112.025	106.243	91.3866	87.9968	81.4677	104.684	123.813		78.268	57.9516	47.0852	74.3631	122.115	92.0119	77.3615	62.5334	94.7328	121.397	97.7611	100.485	90.0239
914	30.4667	8.46667	6910	0.0738549	0.205851	0.965573		482.216	181.914	253.565	226.813	33.2047	14.3683	65.7859	495.4	842.833	469.066	205.79	209.149	158.684	56.7332	398.945	643.15	398.816	21.9064	75.5278	89.5621	105.195	111.459	105.846	90.7516	88.3053	80.2442	104.648	123.641		77.7174	58.1114	45.5593	74.2114	122.04	91.3956	77.7841	62.8292	94.7304	121.071	96.7646	101.34	88.9179
916	30.5333	8.53333	7583	0.0699028	0.216869	0.967453		504.388	191.643	245.994	234.302	34.577	15.2429	70.2488	506.289	851.657	473.744	214.588	200.414	166.63	56.3854	404.186	711.732	414.638	21.0378	75.3303	90.1933	105.143	112.347	106.536	90.7072	88.6044	81.3026	104.95	123.986		77.5263	57.7785	45.5405	73.5386	122.267	91.9139	78.8223	62.9453	95.6136	121.672	95.9481	101.34	88.8481
918	30.6	8.6	7371	0.0707029	0.217173	0.966974		462.415	163.217	248.687	206.046	30.0126	15.8594	69.1387	502.542	848.923	471.512	217.909	205.49	181.921	58.5087	409.119	641.54	394.493	20.9858	75.2411	90.6685	105.587	110.853	106.789	90.4851	88.6999	80.2382	105.753	123.963		77.071	57.3812	44.965	75.1068	121.681	91.7775	79.3854	63.3767	96.9348	121.868	96.0412	102.292	89.1629
920	30.6667	8.66667	7978	0.0735758	0.216992	0.965568		496.781	162.581	233.432	209.041	30.277	16.6109	73.2209	498.551	808.647	469.169	217.583	199.606	179.763	56.7566	409.442	688.561	398.524	20.5137	76.3436	91.2176	105.71	113.206	107.527	90.7097	89.2002	82.7033	107.141	124.25		77.5659	58.0636	47.7528	76.3688	121.967	91.6093	79.7371	64.1268	98.4335	122.181	96.271	101.582	89.7171
922	30.7333	8.73333	5505	0.074815	0.225812	0.964998		380.861	116.283	225.685	154.337	22.3606	15.5573	66.2173	477.016	806.684	474.177	209.782	197.984	173.611	56.3933	401.725	583.945	342.057	17.4848	75.2052	89.748	104.011	108.913	106.024	89.1544	87.1562	80.0202	104.887	122.684		76.0279	56.2744	46.8701	76.2194	120.634	90.1738	77.499	62.9916	97.0714	121.004	94.6678	99.5073	88.627
924	30.8	8.8	6263	0.073226	0.224878	0.96567		424.98	133.678	213.437	173.875	25.5836	14.8964	69.6558	487.699	795.325	479.589	208.405	200.734	162.387	55.309	434.937	657.442	350.95	18.6148	75.8177	90.0157	104.77	111.747	106.569	89.3873	88.8703	81.4033	106.222	123.036		76.5798	57.5184	46.783	77.6749	120.532	89.787	77.4551	63.6497	97.3701	121.816	95.4712	101.311	88.8213
926	30.8667	8.86667	5592	0.0723738	0.234131	0.9662		369.524	112.291	215.92	148.9	21.7034	15.316	63.6405	477.085	797.41	491.251	203.31	209.12	159.058	53.7838	408.046	588.567	333.693	18.4051	75.912	90.2255	104.421	109.954	106.445	89.2943	88.5947	80.3645	105.411	123.292		76.7672	57.8269	46.9651	77.1173	120.884	89.1818	78.0404	63.6361	97.5711	122.698	95.3069	100.823	88.8033
928	30.9333	8.93333	6837	0.0754998	0.235757	0.964915		410.935	130.73	209.784	169.193	25.0138	15.4985	66.2759	485.071	806.357	488.936	203.855	201.026	152.633	54.9792	414.744	640.795	364.716	16.6747	75.0962	89.7164	103.738	110.743	105.889	88.5931	88.6203	80.4997	104.746	122.723		76.1289	57.6441	46.0696	74.9657	120.673	87.8382	78.0111	63.3263	97.0577	122.349	94.9354	100.598	87.5827
930	31	9	6381	0.0673871	0.238416	0.968706		416.346	130.433	222.474	173.575	25.2749	16.1443	62.3407	472.807	769.893	491.384	203.56	205.639	156.29	58.4328	375.829	607.325	358.964	19.6252	75.4724	89.722	103.934	110.027	105.596	88.5633	88.4181	80.5716	104.445	122.752		75.6953	58.5682	47.7642	74.8549	120.48	88.0282	78.9323	62.6243	96.6941	122.331	95.328	100.055	88.0724
932	31.0667	9.06667	6605	0.0662819	0.241565	0.969238		407.401	121.498	219.751	165.938	23.8869	16.1005	60.8275	475.903	781.842	492.988	210.557	206.958	155.338	57.5042	370.208	617.438	354.199	19.498	75.895	89.7852	103.781	110.449	106.058	89.1693	88.6133	80.2554	104.971	122.959		76.437	58.9749	46.9903	76.3999	120.673	88.3994	79.3552	62.5881	95.8646	122.719	95.7515	99.9861	86.9726
934	31.1333	9.13333	7033	0.0660139	0.237976	0.969525		424.276	125.256	216.969	171.465	24.5693	17.5465	59.8496	467.439	743.938	491.883	207.383	202.178	165.231	60.206	353.428	624.51	355.104	19.1592	76.6766	90.5434	104.339	111.04	106.649	89.7963	88.884	81.6806	105.602	123.286		76.4971	60.0539	49.1614	76.9228	120.748	90.1228	79.5945	63.2078	96.6448	123.147	96.3004	100.022	87.95
936	31.2	9.2	6267	0.0679714	0.239124	0.968526		395.95	113.425	221.406	157.702	22.4856	17.8758	57.2694	468.738	754.395	503.437	210.356	208.247	176.073	59.2429	353.275	577.775	356.635	19.0438	76.9078	90.4975	104.598	110.186	106.66	90.1649	88.8583	80.5116	105.948	123.366		76.7811	60.4986	48.6135	77.6103	121.035	91.5704	78.6539	62.7226	96.3914	123.149	96.4485	100.968	87.725
938	31.2667	9.26667	7436	0.0664791	0.244965	0.969212		422.805	120.663	207.438	165.82	23.7742	17.6224	60.0212	475.29	768.872	503.925	209.876	204.885	175.807	52.1959	361.125	650.253	361.139	18.5721	77.5261	90.8309	104.4	112.073	107.045	90.6187	89.1707	81.8412	106.532	123.712		77.9715	60.7052	48.9114	78.0951	121.947	92.3378	78.732	62.8956	96.9706	123.219	96.1765	100.347	87.8833
940	31.3333	9.33333	7215	0.0667545	0.246897	0.969048		383.98	104.991	211.765	146.108	20.8283	19.5845	57.026	471.1	792.758	497.843	206.624	210.242	176.728	54.7041	368.922	569.331	349.19	17.7337	76.8633	90.5983	104.457	109.629	106.72	90.5214	88.6943	79.9035	105.784	123.365		77.4926	59.5787	47.7936	77.5738	121.878	93.0779	78.5266	62.3474	96.7656	122.274	95.8279	100.67	88.3294
942	31.4	9.4	8324	0.06962	0.238909	0.967589		466.965	134.014	212.078	183.638	26.4428	19.9728	61.753	484.973	806.336	510.266	205.871	204.459	160.694	53.459	386.938	667.666	381.047	18.2084	77.0056	90.8171	104.572	112.267	106.897	90.5888	89.5555	81.5594	106.184	123.671		77.758	59.9154	48.1259	76.4158	122.813	92.8011	79.179	62.0064	97.1683	122.931	96.1786	100.835	88.2203
944	31.4667	9.46667	7539	0.0680309	0.24644	0.96862		392.896	109.892	217.108	152.069	21.6746	20.5829	56.026	476.34	838.153	505.585	199.914	212.386	156.275	48.625	373.917	591.826	362.565	17.9446	77.2224	91.3212	104.715	110.157	107.354	91.1719	89.3966	80.3778	105.762	124.062		78.9243	59.575	47.5454	76.4027	123.665	93.155	80.0648	62.567	97.4341	123.385	96.3907	100.807	88.7362
946	31.5333	9.53333	8986	0.0721915	0.242559	0.966915		435.343	120.328	210.232	166.577	23.8351	20.7774	61.332	487.555	853.956	483.747	208.074	201.195	159.222	50.6239	400.124	677.146	364.795	15.1385	77.2428	91.3756	105.115	112.116	107.651	90.9627	89.9063	81.7054	106.919	124.007		78.4996	59.3632	46.5996	78.0885	123.663	92.8713	79.8429	63.7062	97.5153	122.942	96.4331	101.339	88.8355
948	31.6	9.6	8481	0.0650129	0.252255	0.970113		388.609	96.4979	211.927	141.125	19.7342	21.1459	56.6577	463.281	812.807	468.132	200.473	204.615	156.024	49.5521	381.77	578.73	345.247	18.2931	78.2419	90.9869	105.433	110.844	107.606	90.9038	89.7181	81.9301	106.548	124.011		78.7079	60.0297	49.8208	78.4578	124.193	91.7593	79.3791	64.1878	97.3375	122.271	96.5673	101.825	89.6579
950	31.6667	9.66667	10643	0.06831	0.254902	0.968462		392.248	94.3562	205.275	139.273	19.5204	19.9243	59.1656	463.741	802.959	458.763	206.514	207.592	154.674	49.287	387.625	593.96	345.504	17.5503	78.6493	91.2424	105.422	111.949	107.85	90.7791	90.2631	82.6582	107.289	124.123		78.7048	60.411	50.5117	79.285	124.334	91.1697	79.8342	64.8617	98.0861	122.26	96.3105	102.572	89.041
952	31.7333	9.73333	9660	0.0650501	0.252051	0.970116		405.384	100.058	206.922	145.685	20.4777	21.1122	59.1927	464.209	807.824	478.241	205.645	200.894	151.65	55.8035	358.667	621.809	332.344	18.3068	78.1567	90.9786	105.4	110.958	107.423	90.1231	89.7658	82.4371	106.631	123.958		77.5078	60.7584	49.6717	78.6836	124.162	89.7552	80.1784	63.8768	98.3984	122.684	96.3362	101.679	89.6351
954	31.8	9.8	9435	0.0749453	0.248832	0.965335		378.855	91.903	203.121	134.801	18.9441	19.8801	58.8453	471.772	836.512	480.933	213.739	205.619	154.2	57.3051	369.114	606.042	330.741	18.0999	78.1543	91.1822	105.288	110.972	107.592	90.2033	90.0834	81.6173	107.065	124.22		77.3663	60.6965	48.5066	79.5755	124.626	89.9758	80.3124	64.1898	98.2194	123.214	96.5179	101.934	88.568
956	31.8667	9.86667	8721	0.0721319	0.254814	0.966592		390.485	95.3124	196.185	138.472	19.4312	20.7109	58.7863	473.44	833.156	497.997	211.514	198.119	159.775	55.8481	365.067	651.434	327.406	15.6875	78.5896	91.9482	105.09	111.734	108.306	90.6966	90.1432	82.7083	107.534	124.585		77.8299	60.8404	49.15	80.194	124.933	91.3331	80.6512	64.3578	99.0001	124.399	96.5862	100.966	88.7301
958	31.9333	9.93333	9374	0.0729022	0.255847	0.96608		340.337	83.4911	202.739	120.982	16.8955	20.2261	54.6147	466.666	839.287	499.891	213.33	207.2	163.128	57.4359	359.196	571.241	314.135	16.5924	78.7045	92.2945	105.382	110.155	107.93	90.9868	90.204	81.2693	107.314	124.692		77.7872	60.8881	49.0032	80.7439	125.1	93.0204	81.1451	64.1591	98.5408	124.607	96.87	101.81	88.6474
960	32	10	6595	0.0698321	0.261836	0.967649		361.087	98.191	189.496	137.609	19.7928	16.3112	55.4925	472.064	837.707	505.879	210.536	195.027	152.982	49.9793	357.311	662.083	336.875	20.1489	77.8231	90.3327	103.638	111.141	106.596	89.7795	89.4144	81.1966	105.85	123.29		77.4404	60.6655	48.1039	78.471	124.435	90.9185	79.7426	61.6951	96.5331	122.774	95.1462	100.02	87.1127
962	32.0667	10.0667	5990	0.0710155	0.272312	0.966907		289.313	73.1677	194.258	105.649	14.8686	17.2996	49.4663	453.994	820.798	501.013	210.667	205.36	158.069	49.1994	332.321	544.261	311.501	18.7293	78.1858	90.7184	103.386	108.797	106.508	89.6858	89.1415	79.9285	105.417	123.423		77.3559	61.0914	49.0353	79.0018	124.445	91.1625	80.2095	62.3617	96.6776	123.181	94.6665	99.8842	86.9418
964	32.1333	10.1333	7301	0.0712351	0.261971	0.966795		348.333	93.1069	184.839	129.385	18.6713	17.6012	54.5094	466.382	835.996	495.156	210.097	198.225	151.578	53.0245	344.209	640.03	325.266	17.5945	78.2329	91.2725	104.183	111.231	106.78	89.9906	90.0024	81.4929	106.468	123.745		77.2646	61.6798	48.0396	79.5175	124.663	91.4598	80.7003	63.2974	97.2148	123.69	95.5827	100.406	87.7752
966	32.2	10.2	6475	0.0644361	0.275535	0.970274		297.832	72.8438	190.559	106.085	14.9811	17.7396	50.2538	451.967	821.428	492.605	205.042	204.24	151.853	51.1246	320.81	558.833	314.298	18.4633	78.2872	90.8107	103.784	109.124	106.502	89.6154	89.3257	80.4451	105.705	123.416		77.1245	62.0577	48.8084	78.7713	124.674	90.7361	80.0186	62.9672	97.3315	123	94.9314	99.486	88.1618
968	32.2667	10.2667	7277	0.0718268	0.268265	0.966714		326.707	77.3389	181.863	112.755	16.0698	18.536	53.5722	459.51	832.656	483.058	215.053	195.247	149.325	52.1158	329.849	615.587	326.151	14.7536	78.4276	91.1274	103.763	110.589	107.143	89.6642	90.0731	81.2575	106.584	123.471		77.1047	62.6221	48.136	79.3653	124.91	90.5263	80.454	63.7383	97.8033	123.115	94.7593	99.6159	87.5348
970	32.3333	10.3333	6733	0.0667098	0.270594	0.969236		311.302	75.3478	189.539	109.369	15.4697	18.7547	51.6338	453.109	823.503	483.894	213.094	198.559	153.362	51.8684	321.4	581.388	312.009	17.1104	78.4194	90.7916	103.935	109.382	106.773	89.5127	89.3219	80.998	106.029	123.439		77.0472	62.0903	48.9285	79.1876	124.843	90.2556	79.8838	63.3843	97.7579	122.676	95.0309	99.5474	87.9302
972	32.4	10.4	6825	0.0718082	0.280577	0.966825		297.532	72.2739	187.833	105.261	14.8674	17.2701	50.521	457.438	842.065	485.438	216.208	198.734	153.055	48.5042	315.015	609.11	315.826	17.8558	79.0103	90.9052	104.025	110.215	107.12	89.8985	90.0075	81.0526	106.632	123.685		77.9018	63.4199	48.1359	80.0031	125.591	90.3397	80.032	63.4567	97.825	122.872	95.3479	100.352	87.2832
974	32.4667	10.4667	7154	0.0703196	0.282665	0.967611		301.694	76.6035	183.909	108.851	15.4063	17.2832	49.8541	450.205	825.357	488.445	209.628	194.149	152.867	48.9794	305.101	629.452	304.345	17.4147	79.2218	91.1682	104.131	110.107	107.04	89.8422	89.895	81.9909	106.229	123.711		77.7757	63.501	49.246	79.9629	125.623	90.8102	80.4409	63.5377	97.7655	123.287	95.5855	100.091	87.9157
976	32.5333	10.5333	6969	0.0733972	0.278739	0.965979		261.282	67.6537	185.698	94.4697	13.3888	16.2439	47.5654	448.705	841.981	493.265	203.267	200.831	152.98	47.9454	316.907	570.496	298.203	17.7377	79.477	91.4138	104.816	109.201	107.073	90.3129	90.3345	80.9764	106.355	124.001		78.406	63.4075	48.9417	80.5152	126.115	91.6926	80.6574	63.4833	97.5876	123.648	96.364	101.507	88.5139
978	32.6	10.6	8058	0.0694897	0.282586	0.968025		291.872	75.9739	179.235	106.303	15.1024	16.1161	49.9079	452.104	835.204	490.707	201.025	193.117	149.893	46.2963	328.808	637.851	309.243	18.3313	79.582	91.3908	104.347	110.939	107.275	90.3354	90.4564	82.3632	106.557	123.822		78.4766	63.2103	49.7371	80.2086	126.277	92.1963	80.4533	63.3244	97.7373	123.243	95.7448	100.621	88.4545
980	32.6667	10.6667	7336	0.0730697	0.278827	0.966268		249.819	60.1918	184.385	85.7211	11.9859	17.9718	46.4005	444.299	849.722	483.121	198.735	201.82	152.48	45.1255	323.935	549.333	296.05	18.5397	79.7443	92.0149	104.657	109.037	107.512	90.7625	90.4894	81.091	106.537	124.085		79.0116	63.1341	49.2888	80.7023	126.584	93.051	80.9535	64.2511	98.1772	123.642	95.8613	101.425	88.8307
982	32.7333	10.7333	8433	0.068805	0.275612	0.968233		307.262	76.7217	179.88	109.432	15.5126	17.5541	50.0732	453.69	838.159	478.433	197.463	197.711	149.999	45.3931	335.116	634.508	318.081	18.4635	79.594	91.64	104.654	111.417	107.45	90.5711	90.9708	82.3266	107.011	123.875		78.8186	63.4717	49.0367	80.6019	126.041	92.3468	80.8575	64.1127	97.5533	123.33	95.9363	101.53	88.6896
984	32.8	10.8	6964	0.070033	0.280107	0.967699		257.189	60.7854	186.437	89.696	12.3774	17.6146	44.7195	440.825	830.054	476.003	192.579	206.063	150.456	44.2994	305.299	556.579	298.413	18.8475	80.0775	91.838	104.784	109.577	107.793	90.8929	90.923	81.3071	106.795	124.152		79.2522	64.6477	49.1954	81.0983	126.194	92.2742	81.1712	64.4061	97.8575	123.481	95.8968	101.532	89.3086
986	32.8667	10.8667	8762	0.0740075	0.273372	0.965843		305.245	78.4305	181.501	110.223	15.6727	17.9173	49.8266	457.901	854.156	483.082	198.269	201.766	151.469	45.868	327.885	636.068	319.709	18.5416	79.481	92.1224	104.777	111.346	107.535	90.8159	91.0577	81.9642	107.327	124.097		79.0006	63.5902	48.0389	80.6694	126.106	92.6876	81.5044	64.3329	98.1793	123.908	96.2198	101.561	88.6629
988	32.9333	10.9333	7409	0.0689501	0.274872	0.968299		265.606	71.137	187.965	98.9985	13.9123	16.591	46.0643	445.293	837.059	483.945	196.088	202.625	152.632	43.9819	318.829	572.457	300.014	20.4028	79.7728	91.9389	105.222	109.662	107.239	90.9525	90.593	81.5182	106.577	124.192		79.4763	63.1464	49.5189	80.5184	126.204	92.7449	81.6737	63.7475	97.9929	123.536	96.6746	101.707	89.5307
990	33	11	8795	0.0731032	0.279298	0.966325		290.579	70.5904	180.342	101.283	14.2782	18.3926	48.0356	452.314	855.955	475.013	203.669	194.136	151.52	41.594	327.215	621.024	313.08	17.6316	79.9612	92.6533	105.155	111.104	107.967	91.4709	91.4032	82.0619	107.607	124.298		80.1629	63.7258	48.4016	81.0466	126.469	93.7211	82.235	64.7024	98.7855	123.822	96.4008	102.085	88.7267
992	33.0667	11.0667	9425	0.0699251	0.277212	0.967882		297.328	72.3555	182.988	103.946	14.4891	20.1344	46.2913	438.656	825.763	466.857	201.356	190.466	152.777	40.9585	309.667	600.165	295.355	17.8211	80.0487	92.5028	105.04	110.192	107.526	91.1559	90.6102	82.565	106.869	124.109		79.9294	63.4962	49.8424	80.9282	126.047	93.4535	81.9612	65.0436	98.477	123.578	96.0059	101.374	89.2936
994	33.1333	11.1333	9015	0.0702638	0.280497	0.967598		265.891	63.4792	186.835	92.3044	12.733	18.905	43.9783	428.598	800.05	457.135	202.388	197.162	155.236	40.2926	305.55	533.831	292.535	17.7772	80.8054	92.6576	105.453	110.107	107.478	91.4207	91.1244	82.4203	107.134	124.401		80.3203	64.3707	51.465	81.5862	126.285	93.7643	82.2084	65.5676	98.2129	123.535	96.4547	102.214	89.4348
996	33.2	11.2	9834	0.0693744	0.283091	0.968087		294.481	75.4293	183.073	105.724	14.7978	19.5612	45.7818	437.076	818.459	459.767	203.505	189.191	156.738	37.8796	303.91	607.433	302.737	17.4823	80.2496	92.4567	104.883	110.713	107.35	91.0064	90.8582	82.8564	106.821	124.11		80.2173	64.1446	50.2445	80.4123	126.229	93.2868	82.1065	65.1205	98.5401	123.23	95.7472	101.095	89.1608
998	33.2667	11.2667	9294	0.0710788	0.2775	0.967434		262.785	67.7832	189.738	94.7492	13.1176	19.7257	42.2442	428.937	807.101	460.759	207.88	197.738	158.074	38.5456	292.782	524.616	300.327	16.4322	80.5364	92.8728	105.24	109.268	107.418	91.3135	91.1338	81.7046	106.928	124.255		80.4526	64.9182	50.5882	80.4965	126.226	94.0592	82.4344	65.4118	98.8878	123.571	96.0362	101.894	89.0217
1000	33.3333	11.3333	10123	0.0691585	0.276819	0.968284		305.234	85.5263	185.053	116.521	16.5208	17.9099	46.0813	444.143	822.339	460.232	208.628	191.306	155.318	34.9287	313.518	618.303	331.25	16.4517	79.8502	92.4406	104.814	111.172	107.367	91.1503	91.0685	82.5583	106.906	123.961		80.8064	64.1863	49.4001	79.0171	125.841	93.5544	81.8389	65.0679	98.6508	123.091	95.6972	101.009	88.7554
1002	33.4	11.4	8826	0.070755	0.278968	0.967404		249.345	67.522	196.024	93.8759	12.89	18.5739	40.6875	434.061	833.085	459.025	208.646	203.47	156.612	31.3016	293.856	541.307	299.053	16.2204	80.5491	92.8634	104.767	109.094	108.033	91.7214	91.1562	81.1439	106.959	124.327		81.9409	65.0909	48.817	80.6911	126.205	94.1381	82.1655	65.5087	99.098	123.407	95.8063	100.921	88.728
1004	33.4667	11.4667	9845	0.0725338	0.282338	0.966579		282.637	80.7988	186.779	109.959	15.4903	16.502	43.6561	440.994	821.319	461.489	209.386	196.853	151.522	28.4365	313.309	610.191	319.79	16.9534	80.3078	92.3437	104.65	111.125	107.476	91.4687	91.3348	82.1121	107.089	123.897		82.2255	64.6777	48.9683	80.0268	125.641	93.4685	81.7506	64.893	98.6086	122.998	95.7964	101.158	88.3143
1006	33.5333	11.5333	8607	0.069687	0.285161	0.968057		237.403	72.2059	194.229	96.6153	13.4406	14.8548	40.1317	429.717	801.978	469.205	199.711	206.911	153.795	26.436	292.524	537.483	310.184	18.0662	80.3824	92.0788	104.5	109.223	107.279	91.4641	90.5756	81.2685	106.241	123.915		82.5293	64.6675	49.9456	79.3444	125.425	93.1401	81.3666	64.4384	98.4437	123.005	95.6809	100.877	88.9407
1008	33.6	11.6	10523	0.0743127	0.292175	0.965712		247.48	68.625	185.714	94.5992	13.1899	15.0751	42.0818	431.995	793.289	462.174	200.412	204.953	151.553	26.3135	306.448	583.767	316.422	16.4598	80.7946	92.4971	104.634	110.971	107.684	91.7756	91.2503	82.3867	107.33	123.838		82.9245	64.7696	50.303	80.6608	125.315	93.8598	81.8396	65.0244	98.581	123.181	95.8922	101.402	88.5838
1010	33.6667	11.6667	9172	0.072999	0.284077	0.966345		247.642	75.1138	188.83	99.2726	13.9131	15.4752	40.7489	428.001	796.102	464.807	194.569	200.392	152.067	27.3217	296.736	582.52	302.902	16.9159	80.9119	92.9185	105.182	110.372	107.792	92.1912	91.1616	82.6376	106.99	124.197		83.2502	64.7374	50.499	80.5267	125.546	94.3613	82.4687	65.1954	98.9377	123.629	96.7002	101.697	89.4398
1012	33.7333	11.7333	9842	0.0737582	0.289844	0.965933		228.263	66.0381	185.7	88.9899	12.425	14.1652	40.4973	427.515	787.196	467.865	199.331	204.237	153.089	26.3439	297.866	566.304	303.632	17.2396	81.1496	92.5728	104.869	110.634	107.58	91.9038	91.512	82.1293	107.279	123.98		83.0724	65.4406	50.6405	81.0882	125.506	94.1032	82.1244	64.6379	98.741	123.257	96.1584	101.915	88.6904
1014	33.8	11.8	9751	0.0746922	0.286119	0.965655		250.297	78.2388	186.533	101.457	14.3336	14.8169	41.9582	433.444	797.294	472.915	202.473	196.664	151.312	26.565	295.059	617.472	319.718	16.5504	80.8603	92.7248	104.923	110.823	108.047	92.0323	91.3478	82.9152	106.93	124.153		83.1735	65.2745	50.5205	79.5432	125.79	94.3583	82.2366	64.5341	99.0394	123.456	96.0468	101.368	88.9567
1016	33.8667	11.8667	9614	0.0759166	0.282617	0.964923		222.275	70.7096	193.051	90.946	12.8523	13.7392	41.7815	432.658	807.668	467.25	201.473	208.029	155.829	26.8126	304.665	544.753	319.821	17.4615	80.4001	92.0502	104.674	109.564	107.171	91.3993	90.8789	81.3139	106.5	123.768		82.5486	64.4378	50.0938	79.2279	125.693	93.3874	81.4688	64.2799	98.3298	122.785	95.8849	101.915	88.2883
1018	33.9333	11.9333	9278	0.0744801	0.283502	0.965735		250.47	77.2019	181.744	100.396	14.2967	13.403	44.434	440.7	832.934	466.706	205.528	196.472	155.514	24.9975	311.597	624.257	302.016	16.9526	80.2967	91.6166	104.022	110.696	106.98	90.9969	90.4574	81.9808	106.498	123.678		82.4515	63.8379	48.9884	80.3458	125.86	92.2738	80.8935	64.2522	98.0423	122.622	95.5084	100.456	87.7032
1020	34	12	9410	0.072612	0.290081	0.966634		212.196	62.8712	190.618	82.8286	11.5437	14.3013	41.8118	427.297	811.327	463.191	201.136	208.191	154.826	28.1306	308.655	512.781	292.758	17.7412	80.7298	92.198	104.574	108.969	107.357	91.4352	90.4777	81.3279	106.63	123.957		82.3874	63.7275	50.764	80.7023	126.068	93.07	81.272	64.9517	98.7111	122.985	96.1454	101.022	88.4849
1022	34.0667	12.0667	10522	0.0711085	0.29176	0.967344		255.442	80.2139	178.905	102.213	14.7399	13.5816	44.9108	440.531	821.303	467.088	202.423	201.594	151.382	28.8475	320.94	604.387	315.734	17.6403	80.9268	92.5081	105.276	111.547	107.699	91.9432	91.4963	82.7181	107.418	124.381		82.8907	64.5296	50.2858	80.4664	126.461	93.548	81.7172	64.9371	99.0403	123.298	97.0818	101.904	88.7923
1024	34.1333	12.1333	10299	0.0715849	0.297554	0.967011		207.715	65.6609	182.415	82.2405	11.7244	13.5886	42.3893	434.427	831.693	469.75	201.617	211.017	155.24	29.4261	297.923	535.935	296.528	16.8679	80.5127	92.148	104.786	108.888	107.376	91.4105	90.6234	80.8964	106.687	124.093		82.1925	64.4135	49.2577	80.4936	126.206	92.8775	81.419	64.5431	98.8201	123.08	96.3215	101.289	88.6824
1026	34.2	12.2	11441	0.076352	0.301953	0.964623		242.853	75.5678	173.068	94.0878	13.753	13.4125	47.5156	449.943	847.023	467.29	203.309	206.465	155.174	32.6211	324.958	616.486	325.708	14.818	79.9238	92.5225	104.848	110.812	107.768	91.4862	90.9896	82.0128	107.276	124.11		81.7918	63.4453	48.4878	79.8743	126.02	93.5243	81.786	64.9371	99.0265	123.338	96.5246	101.581	88.3939
1028	34.2667	12.2667	10286	0.0736354	0.301464	0.966012		213.105	67.5628	178.584	84.3171	12.1217	12.5838	43.8396	434.655	830.175	466.119	198.559	203.063	157.184	31.1631	302.532	563.527	299.589	16.083	80.5356	92.4129	105.033	109.454	107.501	91.5451	90.5927	81.8545	106.721	124.223		82.1494	63.9512	49.7998	80.4343	126.343	93.2954	81.7433	64.9525	98.7467	123.327	96.8648	101.222	89.1245
1030	34.3333	12.3333	10484	0.0750569	0.30558	0.965349		207.238	65.1476	173.852	80.3282	11.7055	11.6699	45.0226	441.933	848.605	465.955	207.515	201.86	155.066	27.3582	310.112	597.613	307.138	15.9713	81.1459	92.96	105.182	110.996	108.111	92.1272	91.3983	82.4435	107.689	124.737		83.2225	64.5615	49.4145	81.4715	127.06	93.9593	82.2845	65.5779	98.9905	123.988	96.8279	101.573	88.7541
1032	34.4	12.4	10718	0.072679	0.30443	0.966384		208.618	67.4689	175.896	82.369	11.9044	12.2516	43.4849	430.358	815.51	463.595	204.717	196.198	157.533	27.2065	291.909	596.862	295.233	16.0918	81.2639	92.6897	105.159	110.253	107.813	91.8883	90.9267	82.8935	107.089	124.382		83.1145	64.8816	50.5904	81.1993	126.534	93.8442	82.0329	65.2521	98.8233	123.496	96.7832	101.126	89.1248
1034	34.4667	12.4667	10710	0.0702117	0.308841	0.967593		186.661	64.047	175.677	74.6319	10.9938	11.3124	44.156	438.256	845.773	458.508	208.043	201.777	162.387	25.4802	310.733	576.12	296.999	16.5609	81.1293	92.6798	105.381	110.287	107.716	92.0271	91.2382	81.8722	107.61	124.446		83.6112	64.2539	49.2252	81.8891	126.667	93.6868	82.283	65.3036	98.8239	123.302	97.1147	101.952	88.6629
1036	34.5333	12.5333	11075	0.0700256	0.310766	0.967654		206.348	65.5972	171.412	79.0747	11.5369	12.1299	45.3762	435.226	819.42	463.763	212.061	195.452	158.492	24.908	306.141	613.844	294.381	16.4711	81.3769	92.5353	104.957	111.141	107.716	91.7328	91.1019	82.9825	107.608	124.301		83.2942	64.4527	50.5805	82.028	126.529	93.337	82.0665	65.0847	98.7973	123.391	96.4391	101.081	88.3779
1038	34.6	12.6	10495	0.0726269	0.30431	0.966371		180.772	60.3992	175.798	70.0804	10.2159	13.1484	42.8606	431.732	821.856	468.759	211.425	202.594	159.27	26.9056	301.516	534.332	293.179	15.0482	81.084	92.8574	105.3	109.314	107.76	91.9066	91.0082	81.5995	107.309	124.492		83.1191	64.3831	50.1957	81.3588	126.363	93.8083	82.237	65.2306	99.2053	123.806	96.675	101.572	88.7695
1040	34.6667	12.6667	6131	0.064157	0.322392	0.970739		224.907	74.6995	161.191	90.4522	13.5402	11.6644	45.3813	447.959	834.292	491.74	217.083	195.233	147.079	22.2726	308.68	646.457	321.301	16.3547	78.6507	89.8727	102.335	109.284	105.668	89.3745	89.1696	80.1634	104.966	122.138		81.166	63.0154	46.8942	77.9486	124.229	90.9752	79.2198	61.4369	96.1734	121.558	92.8585	98.2347	86.341
1042	34.7333	12.7333	5022	0.0619055	0.342879	0.97182		172.738	56.8309	170.331	68.0785	10.0019	12.3717	41.1328	435.252	843.346	487.059	207.305	199.903	151.792	21.3333	288.376	559.434	301.154	15.7691	78.6053	89.8562	101.855	106.673	105.509	89.2265	88.4845	78.6356	104.285	121.866		81.1694	62.9539	46.5573	77.9763	124.37	90.8448	79.1004	61.6693	96.2474	121.419	92.5172	97.9189	86.2259
1044	34.8	12.8	5907	0.0627131	0.321089	0.971381		207.697	70.1435	168.298	85.0052	12.661	10.8326	44.5211	439.042	824.828	476.331	203.304	193.313	147.997	21.5452	310.418	629.137	315.98	15.2309	78.4672	89.7546	102.029	108.848	105.321	89.0127	88.9795	80.1778	104.683	121.566		80.9576	62.6874	46.9662	77.9637	123.761	90.5127	79.0479	62.1093	95.918	121.185	92.6162	98.5338	86.4273
1046	34.8667	12.8667	5086	0.0594643	0.338376	0.973004		155.338	56.4511	175.464	67.4569	9.80679	9.4574	39.1912	421.315	805.108	472.324	194.854	198.96	150.031	21.0037	286.2	538.374	289.25	16.5706	79.2073	89.7935	102.188	107.11	105.251	89.2799	88.5257	79.6292	104.317	121.798		81.3682	63.1041	48.6371	78.7565	124.171	90.3839	79.1077	62.3725	95.9199	121.183	93.0756	98.2947	87.1504
1048	34.9333	12.9333	6084	0.0667247	0.334525	0.969406		168.852	60.7647	170.387	72.9062	10.6891	9.37081	39.454	426.414	801.461	471.916	204.744	194.617	149.187	20.0455	289.404	576.984	309.946	15.0699	79.344	90.2729	102.067	108.458	105.685	89.6147	89.3036	80.2225	104.732	121.954		81.8444	63.9783	48.4077	78.363	124.127	91.2673	79.5232	62.8465	96.0637	121.664	92.9916	98.7065	86.1427
1050	35	13	8128	0.0686673	0.314028	0.968432		166.96	66.2247	163.848	75.4937	11.0971	9.5088	37.2563	421.665	791.262	486.051	202.448	197.865	146.178	20.4068	270.662	573.054	291.512	15.8516	80.258	91.2181	103.455	108.492	106.025	90.8699	89.7628	80.762	105.157	122.896		83.2357	64.7331	49.526	79.1581	124.637	92.5613	81.0661	62.6444	97.1785	122.64	94.9561	100.177	87.1242
1052	35.0667	13.0667	8763	0.0728799	0.313102	0.966436		153.715	59.0189	158.974	66.8803	9.89617	8.92075	38.4293	428.801	810.946	489.344	209.247	204.679	144.4	19.7033	281.456	578.175	288.282	15.9714	80.1526	90.9894	103.086	108.739	105.92	90.7329	89.7087	80.1296	105.539	122.776		83.2131	64.2885	48.5719	79.9793	124.71	92.3436	80.6753	62.3078	97.1989	122.421	94.7074	100.352	85.9692
1054	35.1333	13.1333	8543	0.0707029	0.314057	0.967459		172.123	68.2186	155.627	75.6124	11.2874	9.81662	39.6071	429.934	814.517	486.821	209.457	193.808	141.909	18.9069	285.922	622.526	295.202	15.6547	80.1569	91.6293	103.263	109.277	106.532	91.1932	89.7415	81.3916	105.498	123.033		83.7927	63.7885	49.0638	79.159	124.98	93.1062	81.2481	63.0021	97.875	122.915	94.6962	100.018	86.4755
1056	35.2	13.2	8450	0.0729432	0.31797	0.966283		135.547	56.5994	159.957	59.9753	8.98125	9.48498	37.7665	425.279	814.59	483.198	205.937	199.463	146.131	19.6098	280.665	557.636	285.903	15.604	79.9356	91.1073	103.069	107.958	105.996	90.7672	89.5548	79.8463	105.214	122.684		83.2602	64.0605	48.2057	79.6245	124.527	92.2918	80.7372	62.8279	97.1451	122.535	94.6867	99.9462	86.3433
1058	35.2667	13.2667	9172	0.0717077	0.317032	0.966863		162.118	66.8887	152.347	72.7394	10.9753	7.98943	40.2307	432.306	814.83	485.099	204.228	193.181	144.763	18.5007	292.086	627.775	297.747	16.7955	80.2616	91.0463	103.09	110.096	106.139	90.9127	89.8768	81.3091	105.642	122.892		83.5678	64.2119	48.8464	79.6596	125.022	92.258	80.4876	62.7832	97.1749	122.528	94.6503	99.5915	86.7027
1060	35.3333	13.3333	9438	0.0725189	0.323272	0.966526		122.074	55.5386	161.337	56.5619	8.55146	8.43968	38.3848	423.99	812.384	481.826	202.895	198.238	144.999	19.6088	292.987	541.902	287.773	15.4548	79.5173	90.7069	102.739	107.462	105.688	90.3123	89.0429	79.7058	104.699	122.354		82.7859	62.957	48.6373	78.8496	124.357	91.7328	80.1117	62.6374	96.9216	122.131	94.0706	99.655	86.388
1062	35.4	13.4	10054	0.0725041	0.313162	0.966511		163.079	69.4003	153.338	73.0635	11.1566	8.97268	41.5888	434.178	820.256	479.528	202.229	193.285	141.982	19.4324	305.683	633.707	298.371	13.7934	79.2293	90.5115	102.627	109.352	105.552	90.0672	89.4442	80.601	105.081	122.078		82.5902	63.1825	47.4176	79.0034	123.953	91.5874	79.8372	62.5676	96.6841	121.881	93.9238	99.7523	86.1948
1064	35.4667	13.4667	9444	0.0697614	0.337946	0.967902		112.173	50.2631	160.781	50.7022	7.60798	8.68912	37.1812	415.392	794.012	477.152	196.744	199.699	146.851	18.0531	278.932	532.478	277.393	14.5641	79.7128	90.3257	102.237	107.137	105.291	89.7303	88.8553	79.7199	104.421	121.978		82.501	63.6658	49.0882	79.182	124.127	91.1729	79.6856	62.552	96.5058	121.712	93.3828	99.0823	86.4017
1066	35.5333	13.5333	10102	0.0706917	0.339577	0.9675		140.45	58.3211	154.63	60.418	9.2205	9.37607	40.4273	428.305	807.89	474.165	204.416	193.157	147.84	19.2514	294.443	597.275	307.244	13.1166	78.9136	90.4274	101.926	108.373	105.365	89.5394	89.0877	80.0549	104.704	121.618		82.038	63.1535	47.6571	78.1311	123.588	91.404	79.9237	62.6388	96.4969	121.674	93.1565	98.7879	85.5219
1068	35.6	13.6	8836	0.0707327	0.33956	0.967383		121.546	57.2436	159.168	57.1479	8.7009	8.34344	38.7004	425.293	816.131	475.406	199.967	198.355	150.562	18.8281	278.82	573.743	290.599	14.9537	78.9034	90.1815	102.239	107.115	105.109	89.6006	88.4819	79.4406	104.299	121.725		82.2426	63.0242	47.2498	78.3868	123.614	91.2368	79.8009	62.2007	96.3059	121.363	93.4664	98.5086	86.4559
1070	35.6667	13.6667	9698	0.0747964	0.333966	0.965335		133.559	59.6967	155.257	61.3716	9.37279	8.13517	39.053	433.589	835.201	478.174	207.836	198.396	149.477	16.4131	282.473	608.605	304.004	14.4112	79.4603	90.6189	102.358	108.466	105.833	90.2517	89.3243	79.7707	105.258	122.132		83.3736	63.9746	46.6891	78.9546	124.31	91.7447	80.1559	62.481	96.9462	121.767	93.7885	99.2412	85.6194
1072	35.7333	13.7333	10282	0.0740708	0.329167	0.965649		136.106	65.116	158.486	66.7716	10.1038	7.74352	38.3485	425.738	806.573	479.074	206.187	193.202	148.851	17.6185	274.808	611.503	296.698	15.1428	79.3414	90.5142	102.418	107.998	105.505	90.0564	88.7032	80.5263	104.449	122.042		83.0053	63.4947	48.1084	78.2042	123.894	91.6978	79.959	62.4745	96.6213	121.819	93.8391	98.7298	86.1909
1074	35.8	13.8	9589	0.0747034	0.327682	0.965325		105.208	52.3559	160.294	52.4056	7.89927	7.01265	36.5281	419.825	794.308	475.441	209.746	200.158	150.798	17.4581	284.371	540.809	284.878	15.0328	80.0531	90.6185	102.843	107.774	105.564	90.312	89.1418	80.0095	105.057	122.332		83.3835	63.6165	49.2972	79.7568	124.211	91.6362	80.0218	62.8685	96.6015	121.965	94.4554	99.8332	85.8893
1076	35.8667	13.8667	10713	0.0740373	0.32603	0.965682		133.501	62.6264	156.118	65.0711	9.80656	7.05264	38.1541	423.741	793.46	480.171	211.304	193.843	149.261	16.4493	280.023	614.462	290.227	14.7768	79.6977	90.3031	102.198	108.45	105.329	89.7537	88.995	80.6832	104.644	121.903		83.038	63.7711	48.8083	78.9652	123.906	91.2647	79.8452	62.3122	96.314	121.78	93.5837	98.8823	85.3817
1078	35.9333	13.9333	9995	0.0733972	0.323345	0.966062		108.107	53.6785	159.398	53.5545	8.00041	8.23013	35.0591	417.277	791.654	484.562	213.658	205.932	149.985	16.5707	270.149	519.254	288.837	14.5017	79.7981	90.4697	102.255	106.495	105.37	89.8436	88.9488	79.1021	104.549	121.944		83.161	64.1141	48.9599	78.7178	124.038	91.6465	79.947	62.1808	96.6839	121.89	93.5085	99.3847	85.1501
1080	36	14	9731	0.0749081	0.319359	0.965549		139.405	70.1584	156.408	71.7995	10.9498	5.94088	39.3949	433.373	802.044	485.119	209.618	201.453	149.882	16.1242	290.685	627.229	310.914	16.1331	79.2539	89.8259	102.257	108.921	105.098	89.5675	89.0833	80.1829	104.842	121.68		82.9732	63.8869	47.7157	78.1421	123.552	90.8175	79.0044	61.6854	96.369	121.253	93.6163	99.0911	85.4055
1082	36.0667	14.0667	9176	0.0718193	0.33433	0.967141		100.862	54.2004	162.154	53.0677	7.9866	6.78819	35.7411	419.627	798.189	487.955	204.932	211.374	148.218	16.7851	267.308	534.072	281.855	15.9536	79.8197	90.4255	102.374	106.798	105.391	89.8234	88.9453	79.2404	104.689	122.11		83.0269	64.5212	48.3309	79.1679	124.052	91.4923	79.5389	62.2227	96.9089	121.965	93.5416	98.9663	86.1872
1084	36.1333	14.1333	10376	0.0727757	0.329041	0.966635		143.421	64.8265	152.021	66.2275	10.1796	8.02693	39.6836	431.759	812.915	483.789	206.039	206.42	141.417	17.0538	287.195	622.741	301.377	15.0105	80.2436	91.3145	103.184	109.698	106.27	90.677	90.2235	81.0422	106.036	122.73		83.8518	64.9342	48.0525	79.7761	124.603	92.541	80.6224	63.0713	97.7058	122.632	94.2247	99.8648	86.9104
1086	36.2	14.2	9754	0.0692404	0.344273	0.968437		106.902	53.6891	161.088	53.0635	7.96964	7.88609	34.9629	409.65	771.429	470.416	199.99	213.005	145.487	15.4495	260.763	518.688	288.854	16.4175	80.8122	91.101	103.063	107.649	106.041	90.3578	89.6993	80.6897	105.295	122.624		83.8687	65.6299	50.5394	79.311	124.712	91.872	80.3117	63.5551	97.6284	122.138	93.8606	99.6031	87.4829
1088	36.2667	14.2667	11590	0.0716035	0.347549	0.967266		124.033	53.4187	150.932	53.8767	8.22666	8.94926	38.4811	426.269	809.251	470.415	206.947	204.746	142.931	15.9277	284.236	595.678	300.592	14.9073	79.9486	91.0003	102.391	108.914	106.121	90.2445	89.773	80.5587	105.534	122.264		83.5389	64.4079	48.1425	79.3142	124.34	91.8319	80.519	63.2586	97.3983	121.993	93.5299	99.3572	85.8534
1090	36.3333	14.3333	10724	0.0711234	0.343282	0.967411		117.201	57.0143	159.843	56.8427	8.56503	8.15944	36.6868	413.087	772.291	468.212	203.046	202.986	145.679	16.5178	265.617	573.323	286.503	16.1488	80.4366	90.905	102.903	108.336	105.741	90.1736	89.3971	81.2959	105.128	122.327		83.4645	64.8496	50.2186	79.3641	124.286	91.6298	80.3507	63.3732	97.2368	121.935	94.0703	99.5947	86.7381
1092	36.4	14.4	11369	0.0707848	0.343265	0.967658		101.521	51.0764	157.481	50.1044	7.56491	7.43102	35.9307	415.976	789.929	465.466	201.926	204.848	148.592	16.3919	267.016	558.846	286.599	15.7775	80.4071	90.905	102.719	108.343	105.727	90.1583	89.6	80.5749	105.475	122.293		83.4755	65.0695	49.2008	79.8273	124.463	91.1395	80.4292	63.5583	97.4967	121.901	94.2284	99.6892	86.1905
1094	36.4667	14.4667	10969	0.0704982	0.336053	0.967695		124.236	63.6407	155.538	63.3803	9.57175	7.61049	36.0558	414.5	776.108	467.526	205.637	195.984	148.585	15.8793	259.446	593.339	295.571	15.3705	80.5271	91.3046	102.893	108.792	106.002	90.4563	89.7102	81.6263	105.233	122.493		83.8959	65.3121	50.1384	78.7731	124.516	91.6662	81.0565	63.6881	97.828	122.284	94.3872	99.4006	86.3839
1096	36.5333	14.5333	11264	0.0725301	0.327737	0.96658		108.573	59.458	154.88	56.6627	8.63682	8.20517	34.5944	419.002	803.524	470.263	212.335	205.492	148.716	15.916	262.918	545.308	291.827	15.8292	80.9141	92.0532	103.715	108.334	106.524	91.3271	90.4387	80.5973	105.892	123.287		84.7786	65.779	49.1092	79.7494	125.154	92.7162	81.8322	64.2917	98.2814	123.144	95.2682	101.051	86.3943
1098	36.6	14.6	11866	0.0700107	0.328177	0.967748		138.7	69.0009	152.501	69.3898	10.5899	7.38268	38.1065	427.914	806.949	472.283	210.823	198.676	143.824	15.4813	279.111	631.934	302.393	15.5069	80.957	92.1277	103.519	110.491	106.93	91.3984	90.7928	82.0879	106.4	123.346		84.8544	65.7059	49.0961	79.8579	125.27	92.777	81.5475	64.4721	98.5601	123.282	95.0074	100.412	86.5055
1100	36.6667	14.6667	10168	0.0707103	0.328919	0.967511		102.866	53.1421	160.937	52.1702	7.78666	7.91982	35.0183	416.172	798.895	475.843	206.239	205.946	146.913	16.0017	267.115	527.62	278.109	14.4154	80.4496	91.4415	102.891	107.24	106.41	90.6251	89.6727	80.0221	105.309	122.802		83.9714	64.8788	48.9357	79.8844	124.578	91.876	80.9463	63.7231	97.8593	122.803	94.1707	99.4345	86.5728
1102	36.7333	14.7333	11839	0.0729804	0.323288	0.966663		130.76	62.2974	155.655	63.8347	9.68008	6.85357	38.1292	424.02	782.38	479.927	209.965	197.914	145.259	16.136	283.647	606.62	299.223	14.8566	81.0148	91.6123	103.407	110.328	106.613	90.8448	90.8282	81.8851	106.342	123.075		84.1743	65.9226	49.9641	80.1029	124.91	91.9513	80.9856	63.759	98.3642	123.001	94.5838	100.312	86.7841
1104	36.8	14.8	9796	0.0717747	0.332786	0.967081		94.9236	55.685	161.671	53.1826	8.0273	6.42235	34.0284	417.732	810.383	481.104	205.777	201.907	147.047	14.4646	260.807	542.231	277.293	15.5123	81.7578	92.2646	104.07	108.644	107.186	91.7785	90.85	80.9846	106.435	123.874		85.4211	66.8298	49.4143	81.1085	126.016	92.8542	81.3842	64.4753	98.8874	123.722	95.2424	100.778	87.8704
1106	36.8667	14.8667	12138	0.0736577	0.331967	0.966024		119.143	60.2631	153.623	60.1263	9.16796	6.49043	37.1965	423.952	801.672	477.298	209.449	193.176	146.33	15.4513	281.579	609.873	289.674	13.3976	80.8707	91.7011	103.23	109.803	106.593	90.9507	90.5081	81.463	106.422	122.854		84.3947	65.4939	48.7894	80.889	124.787	92.2374	80.9517	64.0347	98.1807	123.101	94.5169	100.295	86.4795
1108	36.9333	14.9333	10666	0.0705019	0.336677	0.967584		99.2617	57.4592	159.126	56.2251	8.43221	6.04478	34.1062	412.535	773.391	484.815	203.544	191.036	149.695	15.6848	267.266	552.943	285.61	13.9634	80.6187	91.166	103.167	107.97	105.97	90.6127	89.4851	80.957	105.324	122.512		84.0471	64.7576	50.3407	79.5981	124.35	91.8333	80.5962	63.0865	97.5614	122.753	94.4622	99.7655	86.9754
1110	37	15	12377	0.0726492	0.339591	0.966652		110.109	58.1384	159.305	58.8639	8.84322	5.96176	35.5398	419.421	784.134	473.869	209.738	203.219	147.846	14.1813	269.007	577.002	303.432	14.3392	80.328	90.9167	102.557	108.654	105.873	90.1486	89.7059	80.6705	105.688	122.115		83.8621	65.1553	49.0598	79.4695	124.093	91.5091	80.4172	63.2392	97.2085	122.21	93.505	99.5656	85.9198
1112	37.0667	15.0667	11022	0.0723403	0.332011	0.96683		126.428	67.646	159.603	68.5104	10.2687	6.85541	35.7637	418.379	787.287	475.74	206.652	195.962	147.136	14.3603	263.482	600.742	305.36	14.2692	79.7822	90.627	102.321	107.863	105.656	89.8395	88.9933	80.9639	104.541	121.911		83.5899	64.3817	49.1456	77.7969	123.997	91.3422	80.3006	62.7764	96.7391	121.977	93.1039	98.7174	86.3825
1114	37.1333	15.1333	11628	0.0716184	0.338441	0.967248		108.443	57.7141	163.075	58.3248	8.72041	6.39027	35.7339	419.333	785.88	474.648	213.407	203.055	146.806	14.1809	272.16	562.267	304.355	14.8746	80.0011	90.5285	102.572	107.885	105.595	89.7269	89.4679	80.3036	105.076	122.008		83.4873	64.7004	49.1917	78.5135	124.113	91.0085	80.2019	62.7134	96.933	121.786	93.0614	99.667	86.0193
1116	37.2	15.2	10792	0.0701559	0.331224	0.968064		132.513	63.3322	156.609	66.3039	9.8889	6.84268	36.9258	418.119	776.229	469.635	214.608	193.681	142.297	13.2942	275.294	613.309	296.464	14.8522	80.6552	91.0429	102.8	109.444	106.159	90.2672	89.996	81.9067	105.488	122.443		84.1698	65.2051	50.1303	79.295	124.476	91.4401	80.61	63.5368	97.3989	122.229	93.3762	99.3342	86.4302
1118	37.2667	15.2667	10658	0.0702489	0.336536	0.968215		93.1029	46.9518	160.353	47.6115	6.9965	6.59518	34.3352	405.859	765.505	467.309	212.964	197.893	146.847	14.3253	278.157	502.939	268.672	15.1159	80.7755	91.1135	103.008	107.293	105.808	90.0802	89.6077	80.5646	105.372	122.374		83.7245	64.3829	50.9522	80.5096	124.308	91.454	80.5594	63.7418	97.6142	122.198	93.3206	99.8664	86.8144
1120	37.3333	15.3333	11975	0.0710006	0.331692	0.967608		136.258	65.3077	151.104	67.8045	10.2425	6.38233	37.6218	423.002	783.603	474.267	217.925	193.674	146.615	14.7173	283.255	608.144	291.654	15.1869	80.8632	91.2171	103.44	109.983	106.073	90.4485	90.47	81.7058	106.158	122.794		84.0297	65.5368	49.6684	80.4437	124.638	91.5964	80.7338	63.5771	97.6241	122.554	94.0103	100.04	86.8826
1122	37.4	15.4	10561	0.069326	0.332306	0.968309		108.218	54.2921	154.537	54.5038	8.18959	6.73702	35.3978	418.753	803.987	481.211	216.154	203.001	149.412	14.7453	266.125	540.988	270.703	15.221	80.7451	91.4728	103.32	107.515	106.242	90.5337	89.8204	80.1604	105.855	122.926		84.1103	65.2268	48.6712	80.9834	124.734	91.8908	80.8194	63.6416	98.0147	122.997	93.9614	99.9053	86.9047
1124	37.4667	15.4667	11599	0.0714807	0.327135	0.967058		144.64	62.6698	148.356	65.5518	10.0284	7.31364	40.1553	432.745	810.854	481.109	218.81	200.644	146.553	16.2073	295.801	615.563	300.948	14.898	80.7489	92.0667	103.874	110.088	106.953	91.0573	90.646	81.8481	106.784	123.395		84.3908	64.7012	49.0669	80.4655	125.12	92.6159	81.3576	64.1664	98.7128	123.481	94.7184	100.566	87.1021
1126	37.5333	15.5333	10620	0.0679491	0.337843	0.968898		119.83	60.0015	155.539	60.2288	9.15077	6.65767	37.5038	424.339	813.836	478.815	210.191	201.845	148.532	14.9725	281.859	559.935	289.481	15.9672	80.3768	91.6649	103.49	108.059	106.497	90.7785	89.6247	80.8257	105.772	123.088		84.293	63.9924	48.9764	79.6909	124.931	92.1662	80.9482	63.8668	98.3243	123.019	94.1748	99.7481	87.5893
1128	37.6	15.6	11236	0.0720538	0.345759	0.966919		125.174	58.0402	149.477	58.8769	9.03334	6.78163	38.5939	430.226	822.879	477.732	215.673	199.139	146.875	13.7497	291.873	594.214	296.195	15.3929	80.79	91.9257	103.376	109.603	106.946	91.1336	90.2807	81.3242	106.649	123.253		84.8366	64.412	48.7737	80.62	125.308	92.452	81.1999	64.174	98.5462	123.256	94.1388	99.9765	86.8047
1130	37.6667	15.6667	10173	0.070141	0.341062	0.96783		113.856	59.8091	155.224	60.19	9.04898	6.19068	35.2499	414.005	787.594	477.487	207.437	190.294	150.033	14.5349	266.513	560.822	282.049	15.1021	81.0612	91.8186	103.607	108.463	106.443	90.9675	89.7504	81.7169	105.802	123.157		84.503	64.9552	50.5957	80.0332	125.219	92.3027	81.0663	64.1234	98.4213	123.179	94.3667	99.7811	87.7895
1132	37.7333	15.7333	10857	0.0694413	0.346495	0.968184		103.884	55.0085	156.086	55.2257	8.29182	5.92988	34.2929	415.022	788.784	474.741	212.818	194.541	148.403	13.1785	267.202	558.15	280.744	14.574	81.9789	92.3557	104.122	109.564	107.061	91.5689	90.9805	81.944	106.82	123.768		85.4405	66.4884	50.6714	81.4658	125.828	92.6307	81.7188	64.8332	98.8354	123.761	94.9697	101.11	87.4996
1134	37.8	15.8	11181	0.0697465	0.336355	0.968182		120.206	61.3459	153.1	62.8038	9.3942	6.02458	35.1682	412.699	782.806	465.703	211.271	185.961	144.556	13.0763	270.035	602.024	274.527	14.3475	81.686	92.193	103.806	109.794	106.941	91.2901	90.7321	82.7158	106.27	123.413		85.1626	65.9112	50.824	81.0578	125.475	92.4915	81.8067	64.8331	98.5652	123.268	94.4311	100.463	87.5959
1136	37.8667	15.8667	10905	0.0702414	0.334818	0.967665		96.5135	54.0235	156.986	53.7991	7.98548	6.11194	32.7378	409.537	789.992	463.136	207.67	193.656	147.557	15.6045	269.201	525.982	276.238	14.8617	81.7645	92.5485	104.327	108.614	107.048	91.5963	90.9529	81.6383	106.464	123.651		85.0072	66.0706	50.7845	81.1163	125.844	92.9433	82.1597	65.2431	98.8847	123.512	95.3776	101.159	87.9481
1138	37.9333	15.9333	11431	0.0704982	0.335268	0.967656		123.623	65.1797	149.458	66.1582	10.0009	5.5124	35.4593	419.842	801.079	466.745	206.36	185.144	145.343	14.8434	278.857	621.884	287.068	15.1767	81.4434	92.2158	103.875	110.445	106.905	91.3501	91.1677	82.5337	106.452	123.381		84.8708	66.1966	49.78	80.6886	125.681	92.6493	81.8466	64.7394	98.5832	123.261	94.9365	100.515	87.6485
1140	38	16	10293	0.0716072	0.336953	0.967045		91.8991	54.1948	156.601	52.9579	7.87778	6.00517	32.0711	411.122	807.106	470.134	203.768	198.041	148.494	14.5274	264.987	519.738	270.89	15.1518	81.7124	92.5434	103.873	108.097	107.055	91.6608	90.7761	80.9523	106.287	123.605		85.2983	66.0299	49.9849	81.2335	126.015	93.0763	82.1605	64.916	98.8944	123.67	95.1709	100.747	87.5094
1142	38.0667	16.0667	11749	0.0701707	0.35105	0.967872		131.294	69.8961	149.392	70.4957	10.7937	5.35898	37.2824	431.47	836.322	469.125	203.675	196.035	147.328	15.2333	290.399	624.635	302.669	16.0374	80.8926	92.2235	103.86	110.403	106.857	91.3862	90.9173	81.8821	106.598	123.453		84.8644	65.2471	48.3344	80.1342	125.883	92.7914	81.6848	64.6964	98.6373	123.308	95.0615	100.811	87.5179
1144	38.1333	16.1333	10811	0.0640676	0.362397	0.970809		91.2929	53.0189	156.301	52.7842	7.81844	5.19978	32.2668	410.101	795.806	469.93	198.675	204.41	152.695	14.7016	255.654	523.325	272.878	16.444	82.1433	92.4515	104.069	108.72	107.009	91.6797	90.6427	81.5816	106.655	123.834		85.2544	66.5536	50.8545	81.7366	126.317	93.0775	81.7936	64.9821	98.7925	123.612	95.2884	100.508	88.3513
1146	38.2	16.2	12177	0.0665461	0.377541	0.969717		108.937	54.6525	150.46	56.1051	8.43027	5.18148	36.2849	417.766	790.876	459.278	201.233	206.154	154.226	16.1917	284.525	567.242	288.873	15.0434	81.3769	92.1919	103.7	109.869	106.681	90.999	90.538	82.165	106.895	123.222		84.3444	65.0626	50.6589	81.3405	125.478	92.8916	81.4606	65.0584	98.6375	122.911	94.7044	100.527	87.6676
1148	38.2667	16.2667	11122	0.0657348	0.365719	0.969956		99.7164	52.9889	155.08	53.9293	7.99353	5.47039	34.7305	412.571	788.152	471.052	193.408	205.223	155.257	18.193	272.551	542.385	272.252	16.2748	80.9579	91.7071	103.637	108.071	106.166	90.5311	89.7019	81.3835	106.084	122.839		83.5688	64.5035	50.5161	81.1035	125.098	92.2819	81.1275	64.0565	98.3194	122.75	94.7979	100.129	88.1707
1150	38.3333	16.3333	11696	0.0661814	0.370315	0.969793		113.59	58.2542	151.111	59.7551	8.9337	5.90314	34.7347	418.691	796.288	471.557	201.778	213.104	149.774	15.5169	256.259	586.626	292.454	16.5394	81.6303	92.2652	103.73	109.602	106.876	90.9861	90.8615	81.9639	106.965	123.328		84.5717	66.8492	49.7884	81.2215	125.72	92.5291	81.8437	64.7017	98.7494	123.502	94.8259	100.841	87.4266
1152	38.4	16.4	10397	0.0664493	0.351626	0.969578		136.017	70.7446	154.782	72.796	10.8588	6.82111	35.0012	416.35	792.024	460.423	200.196	199.434	146.257	16.8303	256.285	618.741	301.809	15.7226	81.692	92.9947	104.364	110.083	107.552	91.7	91.3006	83.2924	106.606	123.787		84.9883	67.0087	50.5869	79.7937	126.082	93.5595	82.7477	65.6147	99.28	123.771	95.5298	101.111	88.2786
1154	38.4667	16.4667	10874	0.068057	0.36338	0.968882		100.868	50.8731	157.389	52.5513	7.69842	6.39442	33.697	409.443	782.554	457.757	201.085	205.525	148.404	17.1685	265.779	538.161	278.576	16.4402	81.8326	92.6367	104.12	109.079	107.128	91.328	91.0526	82.0384	106.865	123.512		84.4532	66.4286	50.9846	81.4829	125.814	93	82.1282	65.5131	99.2238	123.319	95.2276	101.275	87.8311
1156	38.5333	16.5333	10734	0.0693074	0.356746	0.968408		125.332	63.1381	155.203	64.8016	9.6748	6.37375	36.5144	417.646	788.642	457.545	202.658	195.691	146.316	16.3924	279.644	612.425	293.521	16.6665	81.8617	92.8554	104.209	110.9	107.539	91.5105	91.6305	83.4204	107.044	123.76		84.6997	66.5162	51.1257	80.7753	126.192	93.1531	82.3857	65.7038	99.5435	123.491	95.117	101.132	88.0582
1158	38.6	16.6	10301	0.0644993	0.364595	0.970615		95.355	50.0163	159.681	51.2802	7.45965	6.07817	33.126	403.914	773.392	450.295	201.825	203.976	147.212	17.3237	264.553	512.256	274.272	16.5584	81.7292	92.5649	103.936	108.5	106.966	90.9963	91.0713	81.7578	106.597	123.274		83.9948	66.476	51.2917	81.233	125.651	92.6386	82.2221	65.6839	99.2752	123.005	94.7359	101.154	87.7265
1160	38.6667	16.6667	11620	0.065385	0.362003	0.970168		131.843	67.1905	148.848	69.1247	10.4176	5.61272	36.3926	419.57	793.503	454.958	203.245	198.943	143.29	17.1206	275.476	606.118	304.642	16.7504	81.4205	92.5151	104.061	110.771	106.977	91.0851	91.5521	82.8046	106.911	123.392		84.1534	66.7172	50.2761	80.0545	125.901	92.4523	82.3261	65.3965	99.3195	123.081	94.9761	100.88	87.8939
1162	38.7333	16.7333	10444	0.061552	0.375333	0.972098		105.284	57.4522	157.229	57.64	8.54337	6.16514	33.9856	410.139	800.704	452.002	200.187	206.572	146.813	16.6122	261.163	519.465	286.515	16.8357	81.3075	92.4912	103.794	108.252	106.797	90.9451	90.6717	81.3688	106.367	123.289		84.0765	66.1139	50.184	80.1966	125.966	92.4616	82.1322	65.5837	99.2821	122.996	94.5535	100.286	88.1376
1164	38.8	16.8	11811	0.0656567	0.375071	0.970332		135.528	65.2791	148.267	66.8401	10.1634	6.56681	38.3279	426.336	819.958	453.065	206.512	202.662	146.166	17.7421	284.171	607.197	307.673	16.2195	81.1002	92.8634	104.114	110.472	107.249	91.2218	91.3066	82.5426	107.175	123.551		84.1607	65.757	49.3349	80.1469	126.101	93.133	82.4603	65.7815	99.6807	123.262	94.9028	100.737	87.953
1166	38.8667	16.8667	10787	0.0609119	0.377652	0.972361		103.607	53.5502	156.402	54.4581	8.05613	6.02901	34.9726	410.465	793.318	455.996	199.536	203.425	148.926	16.4796	267.794	539.687	279.522	16.9871	81.4989	92.509	103.988	108.724	106.861	91.0229	90.541	82.0504	106.593	123.375		84.2348	65.549	50.8793	80.9085	125.923	92.7084	82.1041	65.334	99.3979	123.001	94.7248	100.396	88.5482
1168	38.9333	16.9333	11570	0.0670559	0.377453	0.969557		118.821	58.4179	150.74	59.4504	8.96723	6.3507	36.9183	421.084	807.974	457.269	207.468	201.028	149.009	15.4617	278.418	583.177	305.029	15.9765	81.4347	92.7679	103.947	110.088	107.262	91.3209	91.1193	82.4148	107.142	123.502		84.7342	65.7834	50.1582	80.3785	126.119	92.8751	82.3272	65.6043	99.7017	123.331	94.9109	100.965	87.5278
1170	39	17	10392	0.0599332	0.36713	0.973014		116.774	60.3472	151.674	62.0774	9.18442	5.94488	34.7315	407.432	775.036	455.108	200.552	194.564	149.902	17.4268	263.697	575.909	283.523	16.622	81.3713	92.3643	103.901	108.984	106.594	90.8591	90.3544	82.7999	106.224	122.977		83.9841	65.5225	51.4708	80.3819	125.497	92.7719	82.0022	65.2035	98.955	122.889	94.8412	100.553	88.1045
1172	39.0667	17.0667	10945	0.0630108	0.371028	0.971481		102.308	53.2912	153.539	55.2194	8.111	5.46695	33.4433	407.919	767.796	460.384	206.973	198.663	150.668	16.6451	268.485	534.5	295.558	16.6694	81.5065	92.2854	103.596	109.101	106.545	90.8938	90.7179	82.0436	106.348	123.031		84.1087	66.0809	51.67	80.1836	125.489	92.8936	81.6031	65.1836	98.5947	123.152	94.7047	100.763	87.0376
1174	39.1333	17.1333	10237	0.0654148	0.349466	0.970465		127.253	68.0664	151.318	69.6272	10.3984	5.56745	35.8147	418.832	792.944	463.854	210.111	190.596	148.61	16.599	267.704	621.864	299.124	15.9378	80.7694	92.1587	103.254	109.526	106.669	90.8006	90.3523	82.4629	105.833	122.929		83.9675	65.7301	49.7991	79.1557	125.195	92.8773	81.3458	64.9116	98.615	123.044	94.3538	99.6782	86.8448
1176	39.2	17.2	10449	0.0655748	0.357182	0.970149		96.9749	56.5524	155.723	56.6063	8.38102	5.04099	33.6945	414.109	791.826	465.751	210.746	198.903	150.665	17.6592	272.165	530.01	292.081	16.5427	80.608	91.9234	103.321	107.907	106.218	90.5874	90.0939	80.8147	105.737	122.745		83.543	65.1681	49.8809	79.4024	125.045	92.8317	81.0955	64.4787	98.4879	122.723	94.3428	100.175	86.6926
1178	39.2667	17.2667	10424	0.0651282	0.358486	0.970425		114.073	63.8934	146.913	64.3385	9.68203	4.47367	35.1863	420.013	789.266	468.512	212.085	191.861	147.154	15.6617	279.564	609.26	295.691	16.8925	81.2051	92.0559	103.551	110.275	106.526	90.9759	90.9071	82.2717	106.413	123.044		84.3631	66.0335	50.1587	80.086	125.384	92.8404	81.3461	64.4291	98.782	122.882	94.7035	100.293	86.814
1180	39.3333	17.3333	10205	0.0628954	0.366138	0.971398		89.6134	54.5415	156.245	54.6641	7.97264	4.87434	31.1928	405.634	777.158	469.419	207.311	200.001	146.389	15.8707	255.473	515.978	275.704	16.9684	81.4793	92.2244	103.542	107.879	106.53	91.0128	90.5683	80.9912	106.085	122.997		84.3679	66.5612	50.5754	80.5737	125.318	92.956	81.6147	64.5131	98.9736	123.064	94.6185	100.141	87.2557
1182	39.4	17.4	11755	0.0652176	0.364426	0.970579		118.641	62.5337	146.091	63.8143	9.62163	4.81965	35.826	421.099	793.388	469.996	208.151	194.126	144.388	16.6819	287.265	599.504	302.441	16.8493	81.3571	92.6566	104.136	110.457	107.01	91.373	91.3144	82.611	106.941	123.377		84.5494	65.8115	50.4588	80.2711	125.695	93.4593	82.1012	64.9116	99.2585	123.552	95.0289	100.857	87.8113
1184	39.4667	17.4667	10883	0.0624005	0.370099	0.971695		87.2889	48.9231	153.695	49.7765	7.21968	5.2268	31.4861	402	769.228	466.861	198.445	202.588	146.642	15.945	256.611	509.757	273.24	16.9652	81.9165	92.6174	103.838	108.147	106.963	91.2641	90.6644	81.7683	106.505	123.279		84.5933	66.4078	51.6661	81.2527	125.662	93.3096	82.0435	65.0341	99.2568	123.443	94.711	100.123	88.4673
1186	39.5333	17.5333	12017	0.0673239	0.374272	0.969358		114.062	56.9728	146.949	58.4829	8.73102	6.19039	34.2345	415.534	793.625	462.012	204.358	202.318	144.787	15.5443	265.274	582.037	300.179	15.7914	82.0279	93.3132	104.197	110.24	107.742	91.8478	91.7247	82.6934	107.569	123.685		85.3441	67.2416	50.3539	81.1175	126.082	93.9048	82.7308	65.9461	99.9723	124.012	95.1118	101.017	88.0385
1188	39.6	17.6	11422	0.0610942	0.374617	0.972362		109.566	56.5881	151.548	58.8231	8.63592	5.7486	33.0849	403.671	760.452	462.601	199.427	199.552	145.257	15.7362	256.416	546.997	288.934	16.6041	81.9232	92.6653	104.053	109.029	107.12	91.2569	90.7271	82.8956	106.561	123.351		84.736	66.4544	52.3813	80.3118	125.733	92.8519	82.1358	65.3813	99.4955	123.462	94.9039	100.346	88.5629
1190	39.6667	17.6667	12025	0.0650389	0.377261	0.970515		108.803	51.759	147.381	54.4939	8.0518	5.84403	33.9879	411.659	782.587	462.84	207.597	206.404	144.945	14.4521	264.555	549.647	292.209	16.6516	81.8786	92.6263	103.718	109.457	107.191	91.2383	91.0091	82.2292	106.954	123.44		84.9873	66.406	51.2648	80.7783	125.957	92.4469	82.2103	65.4008	99.57	123.503	94.7926	100.714	87.1623
1192	39.7333	17.7333	11132	0.0621437	0.365997	0.971801		123.978	62.2876	147.597	64.8281	9.65714	5.3438	35.8511	413.762	785.166	463.914	207.412	197.836	145.926	15.536	272.575	588.295	281.926	16.266	81.2968	92.4451	103.708	109.318	106.827	90.9144	90.3321	82.7436	106.359	123.245		84.4478	65.0168	51.116	80.4024	125.501	92.2954	82.0204	65.1721	99.3912	123.346	94.6523	100.101	87.5634
1194	39.8	17.8	12423	0.067536	0.363803	0.969235		100.091	48.7577	147.243	50.9933	7.50453	5.37	33.8494	408.991	781.033	461.861	210.376	207.244	146.218	16.3403	271.198	517.435	272.128	16.8146	81.7338	92.5447	104.009	108.609	106.804	91.0875	90.7096	81.6781	106.813	123.412		84.5012	65.5822	51.3508	81.5415	125.693	92.3289	82.1434	65.352	99.5125	123.387	95.0748	101.067	87.2232
1196	39.8667	17.8667	11970	0.0675732	0.359244	0.969084		120.429	60.1567	146.837	61.7238	9.28131	5.25813	37.1216	415.388	783.871	461.597	209.035	200.82	143.37	16.6018	280.874	590.09	283.855	17.4752	81.6541	92.9545	103.936	110.336	107.049	91.03	91.0844	83.2003	107.083	123.531		84.3278	65.6796	51.3941	80.9765	125.892	92.3491	82.2085	66.0854	100.271	123.859	94.7861	100.824	87.4818
1198	39.9333	17.9333	11324	0.0683212	0.351753	0.96865		96.4812	50.5579	149.939	50.8711	7.51434	5.9348	33.5445	406.969	785.316	456.159	208.756	207.79	150.347	16.3434	262.764	500.688	275.499	16.0918	81.6311	92.9583	103.863	107.864	107.175	91.1357	90.5851	81.5663	106.685	123.518		84.481	65.8321	51.0218	81.0728	125.748	92.7363	82.2015	66.2117	99.9488	123.693	94.7908	100.464	87.5494
1200	40	18	12340	0.0672494	0.366226	0.969233		119.452	58.4875	142.713	60.0745	9.0483	5.45317	36.1619	416.94	786.734	461.414	209.722	198.321	148.911	15.4638	276.117	596.101	287.61	16.2862	81.765	92.5983	103.796	110.465	107.053	90.9311	91.3706	82.8099	107.145	123.421		84.4135	66.6919	50.6111	81.2764	125.832	92.4322	81.8464	65.6342	99.5926	123.486	94.5871	100.53	87.4698
1202	40.0667	18.0667	10725	0.0641235	0.364163	0.970722		90.283	47.4337	148.918	47.6883	7.00413	5.6017	32.8254	407.446	794.425	467.149	208.853	207.69	151.791	13.9384	255.417	510.615	258.796	17.0499	82.2358	92.719	103.74	108.05	107.196	91.1936	90.7779	81.3437	106.983	123.643		84.9923	66.5965	50.7436	82.6383	126.208	92.592	82.1318	65.4446	99.6502	123.776	94.6586	100.315	87.4782
1204	40.1333	18.1333	12220	0.066654	0.37621	0.969562		110.059	52.6717	139.973	53.7297	8.13575	5.18818	36.7099	418.934	797.219	464.72	208.933	201.502	150.465	15.6075	284.522	577.77	288.805	16.181	81.4119	92.4786	103.653	109.743	106.987	90.7845	90.7889	82.3739	107.074	123.252		84.263	65.3224	50.4835	81.2471	125.743	92.3921	81.699	65.4178	99.376	123.508	94.5412	100.345	87.3227
1206	40.2	18.2	11625	0.0630256	0.37122	0.971417		96.0941	53.2059	147.063	53.1876	7.95261	4.37263	34.435	414.049	798.469	470.05	203.827	201.945	154.805	16.3637	264.817	548.932	279.539	17.2514	81.5669	92.4369	104.009	108.478	106.921	90.9492	90.3709	81.9824	106.628	123.482		84.3018	65.6964	50.6669	81.1109	126.058	92.6309	81.644	65.1176	99.1801	123.612	94.9394	100.242	88.1983
1208	40.2667	18.2667	12600	0.0644286	0.38618	0.970683		106.069	55.3734	145.085	55.8995	8.4367	4.66507	35.4879	421.769	812.54	466.177	209.734	207.314	152.109	16.7903	267.697	580.676	294.251	16.3025	81.6107	92.6309	103.838	109.501	107.34	91.131	91.0179	81.9726	107.324	123.476		84.3874	66.3859	49.6382	81.44	126.202	93.0555	81.9822	65.2623	99.2721	123.582	94.819	100.653	87.2989
1210	40.3333	18.3333	11425	0.0640639	0.366999	0.970961		111.307	63.6001	148.96	63.4285	9.51084	4.84756	34.2483	415.776	799.835	469.635	204.168	197.245	151.368	15.9129	262.431	583.16	293.928	16.0618	81.5825	92.6205	104.112	108.932	107.314	91.2804	90.7052	82.4904	106.59	123.495		84.8012	66.0946	50.6073	80.2418	126.168	93.12	82.1081	64.9661	99.3382	123.57	95.0463	100.485	88.2276
1212	40.4	18.4	11910	0.0652138	0.373852	0.970354		96.3891	52.091	146.093	52.0046	7.7523	5.16301	33.6709	414.488	798.653	465.054	207.279	202.369	150.697	14.8208	268.904	548.268	290.469	15.0808	81.8027	92.612	103.884	108.929	107.445	91.4183	90.9077	81.8748	106.989	123.484		85.0632	66.076	50.663	81.0644	126.147	93.0658	82.0467	65.1622	99.3618	123.423	94.9127	100.969	87.3327
1214	40.4667	18.4667	10988	0.0671304	0.356749	0.969425		114.152	62.9852	145.359	62.3573	9.38646	5.35396	34.2199	415.118	798.681	461.406	208.659	192.931	148.163	13.2109	264.16	608.028	291.071	15.1698	82.8285	93.5198	104.603	110.766	108.411	92.3484	91.9797	83.8007	107.574	124.425		86.3737	67.4632	51.6117	81.4833	127.211	94.0153	83.1404	66.0971	100.137	124.21	95.4964	101.111	88.3788
1216	40.5333	18.5333	10769	0.0645924	0.36341	0.970613		81.4517	48.3266	154.239	47.8957	6.9896	4.78822	32.2429	403.761	775.163	458.25	206.896	198.89	151.93	14.2795	270.443	497.209	278.771	15.0202	82.2155	92.6972	104.095	108.35	107.386	91.4263	90.8943	82.0187	106.806	123.599		85.1587	65.9387	52.3978	81.3534	126.229	92.9464	82.1102	65.6309	99.3839	123.415	94.9191	100.899	87.8838
1218	40.6	18.6	11484	0.0658241	0.358527	0.969984		110.787	63.2135	146.616	63.2417	9.50243	4.30579	34.7886	419.26	799.836	462.742	204.789	191.251	150.571	13.9767	277.512	614.876	297.346	15.4531	81.7886	92.3198	103.904	110.446	107.325	91.2029	91.436	82.8234	106.938	123.383		85.026	66.6346	50.3593	80.7461	126.177	92.4794	81.9129	65.0367	98.9605	123.209	94.8315	100.705	87.6465
1220	40.6667	18.6667	11372	0.0662633	0.362666	0.969918		84.2897	52.3282	155.191	51.7761	7.6029	4.29376	32.5473	410.718	804.816	460.862	204.288	200.1	152.329	14.5747	264.501	528.48	277.348	14.4986	81.4723	92.4768	103.72	107.742	107.14	91.0579	90.6412	81.1701	106.462	123.22		84.7718	65.9691	49.7796	81.0581	125.783	92.7358	81.9372	65.2979	99.1235	123.29	94.551	100.555	87.5906
1222	40.7333	18.7333	12037	0.0652548	0.36523	0.970295		109.05	59.3483	145.166	59.7122	9.051	4.21167	36.3817	423.788	815.363	465.545	209.131	196.531	146.93	17.0789	286.713	615.547	281.484	14.5225	81.5307	92.8177	104.159	110.296	107.369	91.2591	91.3213	82.5696	107.508	123.514		84.4236	65.6761	49.4931	82.0891	125.972	93.156	82.3838	65.2641	99.6997	123.585	94.9391	100.906	87.877
1224	40.8	18.8	10663	0.0635541	0.374742	0.970972		84.438	49.4316	152.99	49.9218	7.30619	4.13241	32.6126	406.368	784.225	458.754	199.283	199.42	151.316	15.4122	263.33	533.725	271.249	14.9867	81.8828	92.6388	103.928	108.548	107.209	91.1499	90.6715	82.0999	106.958	123.327		84.6075	66.0181	51.0586	81.9418	125.788	92.767	82.0837	65.5078	99.539	123.296	94.6657	100.244	88.5737
1226	40.8667	18.8667	11918	0.0684031	0.381033	0.968644		100.802	55.3397	146.927	55.2868	8.31918	4.7458	34.9309	419.27	803.996	458.133	206.863	201.616	151.434	15.2704	272.073	581.403	299.953	14.5255	81.5478	92.9065	103.874	109.736	107.615	91.3287	91.2405	82.3096	107.325	123.476		84.8923	66.264	49.8367	80.8683	125.878	92.9297	82.4531	65.7717	99.8273	123.551	94.8637	100.507	87.6159
1228	40.9333	18.9333	11021	0.0640007	0.369985	0.970779		90.3285	52.5802	153.856	52.9299	7.78521	4.21377	33.65	407.586	773.886	461.155	199.942	202.01	153.481	15.0718	261.977	549.826	281.958	15.3524	81.649	92.3725	103.634	108.647	107.065	90.7964	90.2937	82.4842	106.641	123.152		84.4169	65.7001	51.5471	81.0344	125.547	92.3373	81.7345	65.3133	99.2519	123.226	94.4126	99.8364	88.2181
1230	41	19	11863	0.0694376	0.374366	0.968171		81.1471	45.8091	151.24	45.7464	6.73503	4.34282	33.6737	412.298	786.965	463.92	207.995	205.602	154.243	14.4477	267.997	546.352	280.096	15.5163	81.9717	92.3828	103.501	109.081	107.279	90.9846	90.7961	81.958	107.167	123.309		84.7458	66.1425	51.0322	82.0077	125.93	92.2866	81.7361	65.2447	99.3156	123.331	94.6503	100.637	86.788
1232	41.0667	19.0667	10969	0.0662298	0.365424	0.969743		101.622	61.5269	153.078	61.3687	9.11126	3.97039	33.6567	408.009	769.404	456.205	205.112	196.36	149.82	16.0434	255.92	589.741	288.789	15.8672	81.9116	92.5997	103.78	109.63	107.253	91.0571	90.8807	83.3035	106.596	123.336		84.5013	66.8255	51.7751	80.5751	125.881	92.5486	81.9821	65.7942	99.2664	123.407	94.9251	100.291	87.5923
1234	41.1333	19.1333	11554	0.0682617	0.365281	0.96885		77.8707	48.5495	154.948	48.2226	7.04669	3.98969	31.7743	403.683	768.012	459.952	202.676	202.579	149.821	16.7188	269.309	504.127	282.146	16.2882	82.3574	93.0082	104.387	108.895	107.466	91.6489	91.2507	82.4277	107.002	123.785		84.9979	66.4246	52.7182	81.3375	126.309	93.2718	82.3366	65.9645	99.6267	123.841	95.8085	101.406	87.8912
1236	41.2	19.2	11455	0.0675248	0.363639	0.969309		103.873	61.0297	148.782	60.8659	9.11812	3.8303	34.5834	416.003	788.303	464.486	206.164	194.464	148.515	15.5708	276.976	608.185	287.6	16.2257	81.9579	92.7333	103.956	110.45	107.387	91.3469	91.4312	83.1489	107.017	123.54		84.9128	66.5279	51.0714	81.1409	126.137	93.0885	82.1207	65.3924	99.4732	123.592	95.1861	100.656	87.5103
1238	41.2667	19.2667	11119	0.0677407	0.356938	0.96897		78.2956	51.5927	156.79	50.1949	7.33437	4.51743	31.3307	406.402	783.998	466.613	204.1	205.611	152.056	16.1059	257.698	505.589	279.486	15.248	82.0939	92.8589	104.053	107.99	107.427	91.4135	91.0786	81.5451	106.764	123.622		84.9204	66.7297	51.3736	81.2224	126.224	93.172	82.4711	65.3347	99.5333	123.783	95.2572	100.97	87.6626
1240	41.3333	19.3333	12004	0.0650017	0.362169	0.970492		105.84	61.5038	150.841	61.2011	9.19673	4.18346	35.6319	420.167	789.659	466.809	205.115	200.236	150.285	16.3251	285.789	595.99	303.964	15.3625	81.586	92.444	103.72	110.378	107.319	91.023	91.3013	82.7524	107.058	123.312		84.4374	66.0048	50.9726	80.5506	125.965	92.6381	81.8651	65.049	99.2684	123.399	94.9222	100.647	87.2632
1242	41.4	19.4	11119	0.065132	0.366356	0.970261		72.2965	44.067	159.266	44.1833	6.3329	4.39588	31.8789	403.871	778.479	465.429	198.894	205.094	154.835	15.3371	260.377	503.973	268.568	15.3878	82.3029	92.5353	103.661	108.118	107.434	91.2156	90.6547	81.7612	106.996	123.423		84.7991	66.3575	51.8465	82.3242	126.187	92.6784	81.734	65.3473	99.4235	123.493	94.9666	100.148	87.7462
1244	41.4667	19.4667	12411	0.0649645	0.375547	0.970386		94.1588	53.7083	152.371	54.3674	8.0313	4.18397	34.3113	413.962	783.314	467.249	200.429	201.064	153.188	16.9428	269.806	572.215	290.156	15.154	81.3417	92.0022	103.104	109.31	106.754	90.4504	90.5845	82.0011	106.721	122.756		83.6861	66.1315	50.5271	80.9009	125.463	92.1011	81.1352	64.7723	99.0116	122.991	94.4935	99.7736	86.891
1246	41.5333	19.5333	11265	0.0643951	0.371048	0.970648		79.556	52.508	159.967	52.36	7.58066	3.91047	31.9065	404.778	774.089	461.524	193.532	199.173	157.679	17.3129	253.86	533.991	279.09	15.6912	81.3454	91.6433	103.237	107.93	106.39	90.341	89.9308	81.6115	106.046	122.616		83.5403	66.0968	51.0508	80.6397	125.399	91.8596	80.8363	64.5394	98.5699	122.411	94.6566	99.4381	87.722
1248	41.6	19.6	12497	0.0655636	0.380276	0.970141		86.6004	49.226	153.915	49.9705	7.34248	4.06218	34.2796	414.119	795.865	460.164	202.197	207.775	154.761	16.437	269.812	562.339	281.085	15.5188	81.4898	92.1869	103.195	108.985	106.866	90.5887	90.4418	81.7891	107.092	122.811		83.9609	65.6242	50.254	81.9644	125.646	92.4434	81.5258	65.0233	99.0671	122.875	94.4998	100.047	86.8238
1250	41.6667	19.6667	11207	0.0649719	0.364907	0.970319		101.208	58.3515	155.225	59.1106	8.70592	4.38062	34.6139	411.639	785.463	465.764	201.205	198.951	151.494	17.2888	269.592	587.591	274.544	15.7476	81.8511	92.8627	103.916	109.384	107.357	91.1086	90.7421	83.0926	107.005	123.423		84.3236	65.6143	51.5896	81.6469	126.081	93.1449	82.3803	65.3194	99.8562	123.613	94.9575	100.448	87.9516
1252	41.7333	19.7333	11737	0.0647933	0.369632	0.970493		81.4795	46.9249	158.028	48.0916	6.95647	4.04072	33.4467	407.839	779.03	460.853	204.045	207.432	153.757	17.3084	271.052	519.781	275.559	15.8631	81.7204	92.5737	103.567	108.434	107.022	90.7678	90.5671	81.8681	106.98	123.135		83.9049	65.461	51.6729	81.7503	125.813	92.781	81.9873	65.318	99.5539	123.228	94.5456	100.632	87.1933
1254	41.8	19.8	11584	0.0691771	0.358353	0.968635		101.724	59.2163	154.905	59.5352	8.80481	4.32225	35.1622	414.86	790.916	462.059	204.208	196.459	152.055	16.0673	273.787	598.074	287.264	15.6922	81.6325	92.8433	103.504	109.788	107.401	91.0665	90.8985	82.9768	106.927	123.3		84.4443	65.7322	51.0634	80.928	125.994	93.0768	82.2719	65.5241	99.8173	123.526	94.557	100.131	87.2848
1256	41.8667	19.8667	11089	0.0678411	0.357894	0.969039		82.6758	50.1396	157.74	50.2629	7.32908	4.1714	33.4064	409.131	795.035	460.828	200.454	206.073	153.112	16.5168	278.298	512.372	270.554	16.1208	81.4001	92.5824	103.524	107.894	106.898	90.7613	90.4759	81.3319	106.675	123.054		84.0465	64.8871	50.7816	81.5799	125.705	92.739	82.0566	65.3375	99.498	123.281	94.4707	100.659	87.3519
1258	41.9333	19.9333	11379	0.0675583	0.356696	0.969152		100.72	57.1464	145.332	57.3437	8.61216	3.71957	35.4903	418.32	804.88	460.344	199.619	198.907	152.031	15.3492	288.375	597.779	281.482	16.4899	81.671	92.7098	103.697	110.321	107.079	91.0041	91.1332	82.7839	107.227	123.33		84.5432	65.4202	50.5023	81.7697	126.12	92.7704	82.1352	65.5613	99.6402	123.442	94.8082	100.613	87.6188
1260	42	20	10140	0.0613994	0.365882	0.972104		76.3892	46.1338	160.518	46.5108	6.66863	4.42925	32.5797	404.839	791.832	459.142	200.471	206.463	155.448	15.4889	270.457	492.014	263.134	15.9746	81.9974	92.6896	103.347	107.679	107.375	91.0009	90.4344	81.4831	106.819	123.351		84.4731	65.3577	51.5934	82.2954	126.267	92.7856	81.9354	65.6725	99.6686	123.386	94.4693	99.8418	87.4845
1262	42.0667	20.0667	11431	0.0630033	0.37274	0.971298		94.0495	55.0364	154.876	55.2074	8.17705	4.01911	35.0973	418.553	799.286	465.032	203.999	206.176	152.87	17.0867	275.379	584.675	283.128	16.6402	81.7276	92.3574	103.389	109.934	107.121	90.7185	91.07	82.2196	107.331	123.189		83.9185	66.3915	50.1928	82.1069	126.028	92.503	81.5291	65.1535	99.3612	123.24	94.6612	100.089	87.0938
1264	42.1333	20.1333	10599	0.0615594	0.368893	0.972013		74.293	47.2591	163.464	47.5666	6.82161	3.81347	32.4705	405.87	775.926	473.385	201.239	208.234	154.153	16.5746	258.526	509.253	269.965	16.9436	82.2073	92.4809	103.606	108.219	107.213	90.9262	90.6057	81.8297	106.897	123.468		84.1961	66.4386	52.0698	82.0477	126.285	92.729	81.6564	64.9517	99.4418	123.626	94.73	99.9608	87.7922
1266	42.2	20.2	11810	0.0622665	0.382259	0.971537		89.4384	51.9865	153.624	52.6687	7.72825	3.99709	33.6167	413.405	790.587	460.737	206.695	207.1	153.709	16.3859	266.428	554.044	287.953	16.2912	81.8372	92.6145	103.542	109.235	107.284	90.9191	91.0039	82.1029	107.209	123.277		84.2676	66.3508	50.8764	81.605	126.086	92.7765	82.134	65.3881	99.4082	123.366	94.6968	100.442	87.0422
1268	42.2667	20.2667	11141	0.0622702	0.369834	0.971677		96.2682	59.6903	152.495	59.5658	8.79335	3.83496	32.7379	409.249	787.615	465.229	200.052	198.594	151.456	16.3616	258.482	570.438	287.107	16.703	82.4526	93.3875	104.524	109.507	107.788	91.7732	91.3278	83.3617	107.234	123.962		85.2565	66.8159	52.0516	81.2736	126.865	93.8055	82.9596	65.9059	100.01	124.257	95.6554	100.987	88.7028
1270	42.3333	20.3333	12206	0.0644993	0.373947	0.970474		83.2657	47.422	147.337	47.172	6.97631	4.1176	33.6252	413.545	805.99	463.273	204.476	206.316	152.825	15.73	275.92	539.849	281.192	16.2314	82.202	93.1527	104.06	109.108	107.652	91.5194	91.1792	82.2174	107.557	123.701		85.1098	65.8066	51.164	82.193	126.737	93.5848	82.6284	65.7262	99.9519	123.872	95.1836	101.032	87.6858
1272	42.4	20.4	11209	0.0661665	0.357827	0.969788		103.5	61.1646	150.014	60.3306	8.98976	4.38731	34.5502	413.487	796.325	465.33	203.776	194.736	150.93	15.0247	271.637	600.704	282.916	15.144	82.4905	93.5086	104.332	110.139	108.123	91.9103	91.4831	83.6843	107.51	124.004		85.6646	66.3427	51.8004	81.7467	126.898	94.0104	82.9973	65.9316	100.391	124.212	95.2891	100.771	88.3656
1274	42.4667	20.4667	11587	0.0652362	0.372233	0.970165		74.8112	44.7417	153.632	44.3339	6.42456	4.29205	31.9314	404.394	780.978	462.99	204.566	205.635	151.52	14.4577	267.154	513.051	266.504	16.2032	83.3268	93.5313	104.66	109.409	108.162	92.0662	91.8778	82.8123	108.033	124.3		85.8619	67.1971	52.8606	83.4661	127.248	93.9378	82.9236	66.1763	100.356	124.262	95.4649	101.881	88.3721
1276	42.5333	20.5333	12016	0.0673425	0.362419	0.96928		97.9087	55.0971	147.102	54.6813	8.16062	4.26588	34.1482	414.157	799.151	464.696	206.853	193.433	146.523	12.6685	278.234	599.98	277.362	16.3689	83.8208	94.1499	105.047	111.842	108.983	92.8533	92.8512	84.4801	108.652	125.006		86.9617	67.9069	52.5996	83.5582	128.077	94.465	83.4853	66.8753	100.853	125.071	95.9289	101.953	88.7388
1278	42.6	20.6	11660	0.065251	0.368759	0.970265		73.4625	46.5226	152.696	45.6698	6.61636	4.07639	31.3157	403.635	790.195	465.959	205.657	202.529	151.028	14.7979	263.117	492.655	260.384	16.2142	82.9129	93.297	104.325	108.328	107.892	91.8405	91.3743	82.0316	107.342	124.167		85.4788	66.8044	52.2261	82.9492	127.106	93.5374	82.6523	65.9978	100.016	124.282	95.2344	101.009	88.2267
1280	42.6667	20.6667	12538	0.0647003	0.36819	0.970456		94.1247	53.796	143.328	53.5489	8.01954	3.5677	34.3302	414.241	788.986	467.536	206.075	196.061	148.807	15.0537	285.251	576.615	279.985	16.6453	82.7101	93.1382	104.381	110.873	107.696	91.642	91.9307	83.3743	107.827	124.024		85.2107	66.6446	52.1187	82.6425	126.934	93.3769	82.5512	65.7684	99.7994	124.195	95.2425	101.135	88.211
1282	42.7333	20.7333	11630	0.062486	0.372544	0.971565		79.6162	48.8066	151.492	48.4175	7.0798	3.77486	32.3816	407.493	807.784	465.803	200.356	202.196	150.707	15.1318	268.13	518.176	255.781	16.4032	82.3663	92.9656	104.073	108.126	107.508	91.4035	90.9007	81.8248	107.17	123.739		85.0263	65.9912	51.0037	83.0381	126.772	93.2261	82.3112	65.6339	99.7661	123.891	94.9788	100.417	88.4788
1284	42.8	20.8	12650	0.0670596	0.377901	0.969447		102.74	59.074	145.918	58.0001	8.81646	4.06798	36.4139	428.846	841.907	467.364	208.755	200.995	147.519	16.1383	288.714	606.97	296.576	15.4444	81.6394	93.1837	104.122	110.121	107.997	91.6039	91.5371	82.3953	107.637	123.89		85.0383	65.7733	49.0995	81.4201	126.866	93.5321	82.597	65.7163	99.9547	124.118	95.1741	100.783	87.6555
1286	42.8667	20.8667	11543	0.06214	0.377079	0.971689		87.9435	53.4282	149.148	52.794	7.80274	3.98406	32.8729	410.701	803.817	466.022	202.957	197.965	150.891	15.0775	258.913	563.21	270.435	15.9017	82.3337	93.0757	104.073	108.924	107.789	91.4994	90.9734	82.677	107.165	123.88		85.1221	66.5955	50.9834	82.1709	126.796	93.2973	82.3697	65.7941	99.8759	124.042	94.9626	100.232	88.4249
1288	42.9333	20.9333	12878	0.0663861	0.378801	0.969651		87.1259	49.727	148.31	49.4033	7.32324	4.40182	33.2684	413.311	800.577	464.444	206.735	207.16	151.598	13.6595	266.42	546.082	289.787	16.295	82.8508	93.62	104.188	109.908	108.32	92.0499	91.6731	82.9157	107.939	124.308		86.0089	66.9847	51.8294	82.1085	127.322	93.8307	82.8771	66.4111	100.453	124.528	95.32	101.023	87.7465
1290	43	21	11747	0.0648045	0.366473	0.970522		97.82	58.7717	151.538	58.4154	8.66806	3.88761	34.4539	412.367	799.32	464.22	202.925	198.315	151.455	15.8827	263.386	594.385	269.651	16.626	82.2161	92.9013	103.916	109.537	107.516	91.2851	90.7543	83.2003	107.206	123.641		84.7936	66.1527	51.2857	82.1812	126.667	93.0004	82.0888	65.6958	100.01	123.712	95.0943	100.147	87.9552
1292	43.0667	21.0667	12614	0.0666428	0.365333	0.96958		79.768	47.9478	154.633	48.1685	7.02107	3.89412	32.7297	408.717	788.973	459.875	205.227	208.277	154.801	16.6357	264.511	519.797	278.511	17.6359	82.2563	92.5053	103.845	108.775	107.161	91.0022	90.9923	81.9277	107.168	123.453		84.387	66.5194	51.782	81.8971	126.696	92.4776	81.9268	65.3664	99.5727	123.183	95.2023	101.052	87.0921
1294	43.1333	21.1333	12169	0.0666949	0.365194	0.969519		96.1092	55.0919	150.901	55.7753	8.23	3.69801	34.5728	409.8	778.23	455.372	203.488	201.794	152.938	17.2308	272.355	581.476	279.617	17.1071	82.0468	92.5299	103.622	109.796	107.148	90.8033	90.9086	83.1978	107.025	123.209		84.1087	66.0962	52.0909	81.6562	126.282	92.7809	81.776	65.5721	99.4828	123.038	94.896	100.329	87.2993
1296	43.2	21.2	11824	0.0669517	0.361765	0.969436		75.9148	46.3283	157.841	46.7049	6.69282	4.32313	31.4966	399.602	767.411	452.305	201.343	209.473	153.485	17.8894	260.737	487.302	272.73	16.7695	82.3756	92.8019	103.998	108.011	107.364	91.0588	90.9739	82.0955	106.996	123.425		84.2631	66.6015	52.683	81.9611	126.369	93.0386	82.1171	65.9851	99.5701	123.299	95.1255	100.779	87.8945
1298	43.2667	21.2667	12593	0.0672234	0.361158	0.969146		105.377	61.0701	149.876	61.1183	9.14037	3.91271	35.6765	419.715	803.411	458.847	202.031	200.03	152.212	17.4744	283.221	607.364	292.713	16.1985	81.4347	92.5273	103.468	110.07	107.275	90.7384	91.1566	82.7229	107.038	123.119		83.9075	65.9812	50.1824	81.0377	126.065	92.8088	81.7656	65.4723	99.398	123.192	94.5682	100.219	87.2913
1300	43.3333	21.3333	11869	0.0684998	0.359071	0.96858		77.3669	46.7832	160.289	47.0336	6.7666	4.25624	33.1829	406.456	787.068	462.421	201.002	207.699	154.916	16.3315	277.66	491.05	275.771	15.4365	81.7889	92.7323	103.425	107.65	107.448	90.9765	90.4793	81.5689	106.723	123.296		84.3542	64.986	52.0205	81.3761	126.208	93.1021	81.9876	65.4258	99.7724	123.374	94.4692	100.287	87.3446
1302	43.4	21.4	12747	0.0685147	0.366091	0.968579		100.916	59.5481	152.018	59.4406	8.88305	3.81789	35.4996	420.749	804.341	462.5	200.908	204.12	153.283	16.5826	285.237	584.167	306.325	16.3617	81.4174	92.5119	103.505	109.94	107.263	90.8409	91.1262	82.4372	107.045	123.188		84.1894	65.8257	50.4707	80.3754	126.226	92.8717	81.7252	65.2818	99.445	123.236	94.5993	100.403	87.3815
1304	43.4667	21.4667	11753	0.0677742	0.367019	0.969165		81.5755	52.4673	158.549	52.446	7.65255	3.46047	32.849	411.084	803.053	463.348	196.728	203.671	156.715	15.662	264.164	535.614	282.333	16.9438	81.8396	92.5737	103.624	108.404	107.313	91.021	90.5728	81.9832	106.728	123.449		84.5015	66.0558	50.9797	81.0661	126.595	92.7593	81.6675	65.4391	99.6353	123.367	94.8258	100.151	87.9289
1306	43.5333	21.5333	12895	0.0658018	0.383099	0.969866		85.9998	51.3742	152.733	51.7117	7.60979	3.54012	33.8341	412.223	796.84	456.979	201.828	206.396	154.317	15.8311	273.913	554.684	283.505	16.5819	81.8805	92.5376	103.363	109.27	107.147	90.7715	90.7913	82.3225	107.159	123.153		84.3111	65.9049	51.0699	81.7734	126.343	92.7194	81.6276	65.7097	99.4017	123.23	94.6087	100.306	87.0299
1308	43.6	21.6	11763	0.0623967	0.371251	0.971701		84.1542	53.2835	152.479	53.4043	7.77679	3.64053	31.8736	402.97	774.012	465.022	196.846	199.147	155.018	16.2169	253.474	553.075	264.81	16.359	82.1723	92.4606	103.653	108.564	106.965	90.8645	90.4043	82.6265	106.781	123.139		84.3594	66.338	51.9404	82.1587	126.065	92.7164	81.7557	65.1559	99.3537	123.321	94.8588	99.9063	88.0415
1310	43.6667	21.6667	11902	0.0602904	0.377594	0.971667		84.6368	52.7114	153.691	52.6566	7.71484	3.65731	32.7899	410.76	792.983	461.387	203.647	209.228	159.676	15.46	258.294	546.604	276.37	15.2668	81.8426	92.4774	103.226	108.592	107.002	90.564	90.7094	81.727	107.068	123.071		84.2162	66.5936	50.4654	81.9449	125.993	92.6421	81.6683	65.3358	99.5775	123.163	94.2886	100.283	86.853
1312	43.7333	21.7333	10336	0.0550209	0.362825	0.972713		103.469	63.1491	154.716	62.3201	9.25696	4.1292	35.8599	416.383	794.245	461.979	206.315	201.153	164.407	15.6928	271.859	596.462	283.171	12.676	81.8243	93.1472	103.466	109.567	107.682	90.9421	90.7444	83.2085	107.188	123.604		84.562	65.5885	51.3424	81.3461	126.282	93.3616	82.2582	65.946	100.421	123.749	94.4451	100.083	87.2067
1314	43.8	21.8	11014	0.0567067	0.371976	0.972338		75.2875	46.1575	158.402	46.2819	6.67713	3.85132	33.2148	404.956	774.157	460.254	206.706	208.437	163.911	15.3498	273.142	494.026	265.872	13.7898	82.1026	92.6436	103.386	108.067	107.136	90.5966	90.4813	81.8481	107.079	123.33		84.2597	65.3723	52.3993	82.4513	126.031	92.6769	81.7282	65.7061	99.6986	123.408	94.3071	100.296	87.0073
1316	43.8667	21.8667	11822	0.0619911	0.364098	0.970678		99.1701	61.3101	150.538	60.6702	9.0202	3.74818	34.0423	415.402	793.264	461.855	206.431	199.585	159.575	14.4148	269.532	595.595	283.486	14.7444	82.1111	92.6817	103.48	110.02	107.413	90.894	91.2801	82.8774	107.161	123.494		84.7644	66.847	50.9145	81.6512	126.378	92.8504	81.868	65.6051	99.5873	123.498	94.535	100.176	87.1343
1318	43.9333	21.9333	11053	0.0630294	0.35959	0.970589		77.5696	50.3283	158.46	50.4498	7.25909	3.78026	31.5968	402.564	780.46	458.536	203.044	205.54	159.838	15.513	260.929	497.041	264.975	15.0704	81.9946	92.558	103.399	107.633	106.94	90.6712	90.4716	81.5347	106.663	123.184		84.3324	65.9893	51.6408	81.9836	126.027	92.6305	81.8075	65.5995	99.4694	123.283	94.5942	100.104	87.2152
1320	44	22	12126	0.0649943	0.358488	0.970231		95.704	56.117	146.489	56.4029	8.37473	3.73687	33.6385	411.042	779.949	458.164	202.247	200.156	154.979	16.0437	277.526	568.993	285.998	15.7928	82.1621	92.7856	103.793	110.186	107.161	91.0388	91.3515	82.9909	107.332	123.376		84.6111	66.3124	51.821	81.8371	126.229	92.8681	82.2379	65.7825	99.4722	123.567	95.1942	100.518	87.5116
1322	44.0667	22.0667	10814	0.0605546	0.365303	0.971613		77.6076	48.9972	154.646	49.7165	7.15422	3.59122	31.308	403.528	790.079	462.844	199.596	204.034	157.947	16.015	256.518	511.063	257.791	15.0904	81.8888	92.4445	103.248	107.485	106.838	90.6337	90.267	81.3538	106.605	123.046		84.2108	65.9004	50.956	82.418	125.959	92.6082	81.873	65.1946	99.2739	123.273	94.5769	99.539	87.4366
1324	44.1333	22.1333	11882	0.0621623	0.373327	0.970527		91.4428	53.9441	145.74	53.6838	8.03356	3.77262	34.2851	419.029	816.191	465.042	204.674	202.66	156.234	16.2982	275.243	584.32	278.291	13.717	81.5137	92.6859	103.271	109.225	107.204	90.8651	90.8093	81.8496	107.258	123.118		84.3963	65.628	49.4258	82.1746	125.944	93.0634	82.0974	65.2536	99.5313	123.484	94.6552	99.9853	86.8271
1326	44.2	22.2	10334	0.0568295	0.365114	0.972332		81.0014	51.7538	152.487	51.4968	7.54928	3.47266	32.8364	410.31	797.569	467.634	201.245	199.852	160.33	15.4095	266.758	541.458	270.688	13.8533	81.4884	92.31	103.091	107.894	106.942	90.5894	90.0082	81.6296	106.512	122.986		84.261	65.0175	50.7516	81.5777	125.834	92.569	81.713	64.8055	99.2801	123.182	94.2982	99.4124	87.2187
1328	44.2667	22.2667	11061	0.0562453	0.369259	0.972276		82.3491	49.0423	145.559	48.8629	7.232	3.80729	32.5802	414.142	803.662	465.031	211.105	204.443	158.977	14.4184	262.754	551.946	279.769	13.3884	82.0248	92.6141	103.056	108.84	107.444	90.9968	90.8383	81.6131	107.26	123.271		84.8527	66.3491	50.4481	82.1343	126.34	92.9415	82.0448	65.1416	99.5892	123.354	94.4233	100.182	85.9866
1330	44.3333	22.3333	10355	0.0595313	0.363332	0.972689		95.5366	60.6984	149.544	60.3133	8.92568	3.41587	33.0999	408.191	779.544	462.626	205.929	196.381	155.684	14.6981	259.501	579.917	282.725	15.4485	81.623	92.335	103.096	108.796	106.82	90.5316	90.2086	82.7128	106.33	122.886		84.3155	65.8034	51.5647	80.5807	125.851	92.5658	81.5886	65.1614	99.2147	123.145	94.0681	99.4805	87.0049
1332	44.4	22.4	11270	0.0663079	0.3675	0.969854		72.7731	45.8759	153.837	46.2336	6.65674	3.61964	31.3374	401.555	769.746	457.958	205.391	202.528	155.084	14.9183	262.838	502.016	278.171	16.6113	82.0301	92.4416	103.421	108.136	106.861	90.7551	90.5729	81.847	106.715	122.999		84.4418	66.1388	52.1997	81.404	125.966	92.6063	81.6178	65.5596	99.2257	123.198	94.457	100.407	86.9928
1334	44.4667	22.4667	10992	0.0639262	0.366693	0.970801		95.1012	58.4198	151.597	58.6993	8.64821	3.43084	33.7351	410.67	788.567	458.581	205.967	196.299	150.356	15.4213	271.444	591.826	275.471	16.3691	81.7193	92.2496	103.185	109.356	106.934	90.5427	90.566	82.7509	106.735	122.849		84.1561	65.8533	51.0655	81.5651	125.956	92.4089	81.3782	65.3108	99.2087	122.941	94.2014	99.7468	86.9512
1336	44.5333	22.5333	11643	0.0649719	0.36126	0.970304		71.3801	46.3952	159.283	46.5586	6.65029	3.77901	31.5934	401.619	777.036	460.019	205.461	206.416	154.635	16.5134	265.113	489.432	266.315	16.2571	82.091	92.4882	103.443	107.578	107.025	90.6771	90.4914	81.5708	106.813	123.073		84.078	65.8524	52.2048	82.1006	126.219	92.7698	81.6812	65.3856	99.4545	123.15	94.4214	100.321	87.1
1338	44.6	22.6	11991	0.0646593	0.360017	0.970418		95.4474	58.0552	148.998	57.7894	8.58693	3.54841	34.4292	415.298	797.925	459.126	205.136	200.151	151.549	15.9806	277.457	597.811	282.031	15.8303	81.6236	92.3552	103.143	109.726	107.018	90.5105	90.8955	82.5455	107.062	122.852		84.009	66.0267	50.3649	81.7583	125.959	92.6186	81.4869	65.3524	99.2848	123.033	94.0943	99.9161	86.9339
1340	44.6667	22.6667	10956	0.0650389	0.357458	0.970293		80.1335	52.7308	159.171	52.3205	7.59372	3.78312	32.4709	408.311	805.264	461.945	204.071	206.148	155.588	15.0764	265.197	502.352	276.485	15.7186	81.6263	92.7116	103.218	107.312	107.183	90.7957	90.236	81.2462	106.588	123.184		84.4811	65.3987	50.7735	81.1588	126.319	92.9401	81.8438	65.6016	99.7086	123.464	94.1022	99.487	87.4427
1342	44.7333	22.7333	12193	0.0656455	0.367445	0.970004		96.9814	58.5125	149.583	58.2845	8.69689	3.65304	34.6262	418.916	814.467	462.906	203.147	200.475	152.859	15.7519	280.028	591.184	282.328	15.7857	81.4358	92.3385	103.176	109.496	106.982	90.5984	90.8164	81.9977	107.132	122.884		84.1369	65.8014	49.4347	81.8518	125.954	92.5804	81.4581	65.2161	99.2893	123.148	94.2848	99.6981	87.1127
1344	44.8	22.8	11507	0.0660139	0.363325	0.969788		79.2898	49.4992	154.922	49.7892	7.21888	3.64018	32.1784	405.404	791.439	464.423	202.509	201.921	154.076	14.5041	263.237	517.397	262.468	16.3177	81.9958	92.4367	103.354	107.906	107.06	90.8227	90.197	81.7614	106.764	123.207		84.5291	65.6204	51.3669	82.2745	126.188	92.5568	81.5105	65.3372	99.4421	123.337	94.3108	99.5596	87.6686
1346	44.8667	22.8667	12784	0.0649682	0.379067	0.970122		83.5014	48.7765	149.094	49.0768	7.22165	3.60836	33.6599	408.392	783.025	457.111	204.219	204.952	154.558	15.0304	275.912	539.361	281.246	16.1169	81.8535	92.5056	103.178	109.022	106.971	90.6343	90.4833	82.325	107.196	122.892		84.3606	65.3886	51.6698	81.9081	125.94	92.5858	81.5228	65.7296	99.4913	123.199	94.2542	99.8122	86.9839
1348	44.9333	22.9333	12122	0.0632861	0.364951	0.971069		89.422	54.4659	152.072	54.7597	8.01302	3.65245	33.3824	404.283	777.658	460.5	200.392	198.25	155.408	16.3398	260.809	552.482	270.826	16.6283	81.801	92.4898	103.286	108.478	106.829	90.4247	90.1349	82.7611	106.601	122.962		83.8299	65.6547	52.0115	81.4555	126.053	92.3107	81.5022	65.6749	99.6293	123.332	94.2654	99.5783	87.6218
1350	45	23	11734	0.0655971	0.368306	0.970267		75.125	43.1739	150.844	43.9574	6.33767	3.82884	31.9479	402.634	779.134	457.813	207.468	204.01	157.144	13.4695	260.721	517.347	259.621	16.7042	82.8527	92.8865	103.57	108.94	107.396	91.0861	91.0981	82.316	107.642	123.502		85.0428	66.8754	52.1396	83.6197	126.586	92.7535	82.0216	66.1234	99.8512	123.683	94.5975	100.536	87.0594
1352	45.0667	23.0667	11096	0.0639337	0.363102	0.970921		94.7088	59.383	152.932	59.2477	8.6992	3.45951	33.463	407.696	780.823	459.563	206.158	194.347	155.477	15.0717	264.566	584.087	271.101	16.1664	82.0984	92.6961	103.398	109.401	107.182	90.8113	90.7957	83.0584	106.926	123.183		84.4794	66.3436	51.6244	81.8931	126.152	92.7718	81.7955	65.7774	99.6827	123.453	94.5009	99.9057	87.1154
1354	45.1333	23.1333	11255	0.0664828	0.362243	0.969892		73.7083	48.9044	157.069	48.3483	6.99872	3.49631	32.3797	406.824	790.161	464.944	206.606	205.142	155.327	15.8811	276.207	500.41	268.272	16.4966	82.0255	92.7231	103.65	107.918	107.172	90.9451	90.6602	81.5916	107.006	123.286		84.515	65.3697	51.8012	82.1044	126.337	92.8438	81.9012	65.492	99.8218	123.557	94.8707	100.876	86.8699
1356	45.2	23.2	11910	0.0644733	0.363435	0.970645		93.7065	58.2807	152.264	58.0561	8.5917	3.24016	34.6141	415.082	792.834	463.311	204.668	199.986	154.727	16.2854	277.586	593.257	283.147	16.3137	81.61	92.457	103.173	109.656	107.001	90.5089	90.8441	82.6216	106.995	122.929		83.9703	65.8431	50.7335	81.5783	125.925	92.6442	81.6178	65.35	99.3353	123.338	94.2949	99.9856	86.832
1358	45.2667	23.2667	11008	0.0653999	0.353273	0.97024		74.9139	50.731	162.47	50.8116	7.24047	3.74759	31.349	400.587	770.619	462.009	202.155	205.487	157.4	17.0394	260.37	478.74	275.848	15.4301	81.6552	92.5075	103.118	106.999	106.972	90.4544	90.2917	81.2992	106.279	122.927		83.7201	65.8123	52.044	80.8881	125.812	92.6921	81.7061	65.3792	99.484	123.276	94.1143	99.7025	87.2271
1360	45.3333	23.3333	11774	0.0647226	0.360046	0.970498		89.8554	53.7925	152.908	54.2449	7.96908	3.53485	34.3505	411.901	783.914	459.12	203.246	202.568	154.302	16.1069	276.392	579.995	277.162	15.5149	81.6029	92.1291	102.851	109.448	106.851	90.166	90.6704	82.4251	106.943	122.678		83.6354	65.8375	50.8876	82.013	125.641	92.1799	81.3413	65.1827	99.0551	122.887	93.8655	99.4473	86.8333
1362	45.4	23.4	11356	0.0656009	0.356762	0.969987		74.5509	48.4179	160.234	49.08	7.00104	3.62168	31.287	402.158	785.081	460.385	198.952	207.154	157.614	14.8173	253.973	499.829	268.852	16.0679	81.7905	92.2657	102.763	107.261	106.895	90.3388	90.1216	81.2829	106.391	122.841		84.0495	66.0158	51.2596	81.6305	125.997	92.2061	81.5566	65.2919	99.1577	123.116	93.8263	99.1253	87.1345
1364	45.4667	23.4667	12606	0.067469	0.373673	0.969147		87.109	52.0287	148.975	52.268	7.70519	3.52971	33.4207	412.116	791.169	460.972	207.894	206.543	154.859	14.7829	266.181	560.665	281.774	16.2579	81.7686	92.4205	103.075	109.096	106.927	90.4982	90.663	82.0763	107.113	122.937		84.2918	66.1379	50.755	81.7068	125.952	92.4121	81.6681	65.3335	99.5474	123.141	94.1712	99.6978	86.6492
1366	45.5333	23.5333	11251	0.0644175	0.368732	0.970643		84.4266	54.9063	151.045	54.3457	7.95673	3.53475	32.0103	403.615	774.831	459.645	200.06	199.58	154.345	14.564	257.895	544.825	280.139	16.8311	82.2626	92.8955	103.887	108.914	107.186	91.1517	90.6847	83.022	106.816	123.471		85.0063	66.188	52.5586	81.1407	126.419	92.9408	82.3561	65.7763	99.7719	123.632	94.9959	100.239	88.131
1368	45.6	23.6	12444	0.0674951	0.372814	0.969091		83.7608	49.8296	151.632	50.2235	7.34294	3.70924	33.1967	411.248	794.666	462.388	206.254	209.294	154.664	13.9033	270.73	544.657	277.293	16.0905	82.4448	93.1957	103.818	109.298	107.693	91.3662	91.1547	82.506	107.778	123.644		85.4376	66.192	51.4395	82.6172	126.538	93.2789	82.4045	66.0563	100.28	123.959	94.9019	100.706	87.3787
1370	45.6667	23.6667	11611	0.0659246	0.361222	0.969986		97.3948	58.943	153.893	59.6083	8.69808	3.95227	32.9771	405.186	774.928	463.294	201.794	198.627	152.845	15.6268	263.351	569.005	274.4	15.4786	82.6657	93.3891	104.172	109.427	107.902	91.4898	91.1963	83.7275	107.32	123.822		85.1997	66.4955	52.9119	81.9422	126.779	93.6411	82.7034	66.085	100.397	124.119	95.0464	100.682	88.3348
1372	45.7333	23.7333	11854	0.0663526	0.362944	0.96973		78.0501	46.5276	155.676	48.2087	6.83636	4.0316	30.4638	399.124	770.596	461.524	202.854	205.989	155.07	14.6729	254.409	504.099	263.887	16.2576	82.8567	92.9971	103.69	108.385	107.502	91.0641	91.3045	82.2326	107.324	123.506		84.8892	67.3985	52.4979	82.8505	126.648	93.1093	82.2696	65.8975	99.9089	123.8	94.4847	100.917	87.4811
1374	45.8	23.8	12283	0.0664903	0.354928	0.969712		95.9433	55.9349	148.987	56.6236	8.30413	4.11473	32.9781	408.745	787.617	460.63	203.491	197.119	153.122	13.9509	267.293	580.339	276.055	16.5122	82.6379	93.1786	103.557	110.024	107.801	91.2134	91.5326	83.3593	107.452	123.64		85.0943	67.0315	51.9003	82.2991	126.864	93.1575	82.4015	66.2193	100.083	124.031	94.3936	100.472	87.4197
1376	45.8667	23.8667	11657	0.0666131	0.359061	0.969755		78.3109	48.0399	159.063	49.3003	7.01331	3.99295	31.5573	402.494	790.298	457.177	203.275	205.187	157.808	15.1307	264.88	489.798	259.953	16.6106	82.2475	92.8027	103.476	107.638	107.233	90.8296	90.7521	81.5429	106.918	123.355		84.4525	66.0451	51.6517	82.5962	126.492	92.7654	82.1194	65.933	99.6378	123.558	94.4176	100.247	87.3677
1378	45.9333	23.9333	12702	0.066654	0.361667	0.969553		94.6352	56.2493	148.993	56.6026	8.36553	3.65182	33.6266	413.822	798.575	460.871	204.124	198.717	153.965	14.149	277.715	586.496	276.152	16.9699	82.5172	92.8883	103.807	110.356	107.552	91.1247	91.7444	83.0032	107.663	123.586		85.038	66.8417	51.1908	82.7168	126.799	92.7508	82.4122	65.7723	99.7804	123.726	94.8441	100.678	87.517
1380	46	24	11460	0.0660586	0.359588	0.969898		84.1118	53.4545	158.865	54.5615	7.84385	3.5534	31.3753	403.469	787.825	457.805	201.073	208.101	157.827	14.8427	258.259	491.638	277.561	16.2819	81.9776	92.7528	103.509	107.537	107.09	90.7584	90.6332	81.5352	106.674	123.266		84.5436	66.1708	51.5987	81.197	126.378	92.6088	82.2202	65.7675	99.6915	123.476	94.5143	100.076	87.6557
1382	46.0667	24.0667	12597	0.0682691	0.370192	0.968853		94.6771	57.2548	145.07	56.3559	8.44241	3.90204	34.2924	417.653	810.413	458.144	208.037	199.271	154.955	15.6796	275.546	579.028	292.138	14.9746	81.5649	92.9408	103.574	109.463	107.306	90.9094	91.1141	82.3273	107.213	123.285		84.4973	65.8854	50.0506	81.1732	126.218	92.9012	82.4574	65.8847	99.8023	123.658	94.7019	100.287	87.1346
1384	46.1333	24.1333	11541	0.0671862	0.365933	0.96938		82.6613	50.8199	154.687	51.7959	7.46605	3.60484	31.4637	400.511	770.44	458.821	200.265	202.523	158.082	14.5091	250.786	523.131	272.913	15.6045	82.7376	93.3205	103.886	108.722	107.696	91.2463	91.0287	82.9936	107.366	123.727		85.0666	66.9151	52.7905	82.2588	126.657	93.2156	82.8038	66.2931	100.198	124.092	94.7807	100.012	88.4208
1386	46.2	24.2	13207	0.0692516	0.372168	0.968448		82.3858	46.1743	148.955	46.4465	6.80043	4.28623	33.1477	409.96	794.914	459.524	207.324	209.081	154.003	15.1282	265.464	539.136	278.179	15.5786	83.1444	94.042	104.314	109.854	108.521	91.9515	91.9474	83.1901	108.414	124.373		85.6916	67.1687	52.1956	83.2484	127.417	94.1407	83.4347	66.9596	100.888	124.787	95.3074	101.05	87.9683
1388	46.2667	24.2667	11749	0.0681016	0.365138	0.968781		90.5757	55.5747	153.228	55.1249	8.10958	3.99655	33.4724	408.964	794.644	460.357	205.724	198.277	153.728	15.1683	261.981	571.9	270.995	15.5882	82.7968	93.5804	104.244	109.53	108.209	91.6552	91.3586	83.572	107.639	124.135		85.315	66.672	52.1694	82.5997	127.228	93.7067	83.0265	66.408	100.447	124.314	95.0696	100.53	88.3463
1390	46.3333	24.3333	12602	0.0714769	0.36257	0.967257		77.5568	45.5478	153.053	45.7541	6.65687	4.00677	32.7503	410.532	803.053	458.393	209.609	204.264	154.05	14.4515	269.875	534.56	267.487	15.6438	83.2124	93.8149	104.478	109.707	108.528	92.034	92.0578	82.852	108.318	124.478		85.742	67.1991	51.8156	83.7839	127.522	93.8856	83.1929	66.8049	100.642	124.549	95.364	101.698	87.8204
1392	46.4	24.4	12113	0.0672308	0.362379	0.969223		93.172	54.8924	148.468	54.7958	8.10225	3.78124	34.0749	412.977	800.849	459.124	208.136	194.146	152.563	15.0587	274.86	590.847	266.902	15.3457	82.7687	93.6764	104.307	110.26	108.354	91.7798	91.7859	83.6273	107.985	124.189		85.3703	66.6022	51.5855	83.2149	127.071	93.6601	83.0795	66.5781	100.725	124.339	95.2032	101.005	87.9821
1394	46.4667	24.4667	12022	0.0674169	0.358294	0.969261		78.5936	52.1808	158.028	51.5407	7.45859	3.85182	31.3379	405.206	783.234	464.201	203.631	205.385	154.421	16.1867	258.258	504.867	272.923	15.4233	83.054	93.7911	104.777	108.876	108.322	91.9467	92.032	82.5559	107.856	124.429		85.3506	67.738	52.3556	82.6077	127.218	93.8012	83.3028	66.4517	100.778	124.622	95.681	101.633	88.6247
1396	46.5333	24.5333	12877	0.0690432	0.35914	0.968421		97.6962	60.1807	145.465	59.021	8.83439	3.60812	33.9177	418.492	808.863	467.122	207.306	196.607	150.184	15.4112	273.939	606.388	282.505	15.2297	82.6803	93.6762	104.398	110.688	108.435	91.8159	92.3561	83.4033	108.046	124.257		85.4143	67.6239	50.7584	82.4026	127.202	93.7822	83.034	66.2603	100.748	124.556	95.2578	101.285	88.0106
1398	46.6	24.6	11497	0.0696535	0.345728	0.968218		85.999	58.6134	159.128	57.2519	8.37106	3.86631	31.9518	411.131	812.88	466.031	203.729	204.812	151.639	15.4293	258.711	525.377	275.12	14.6449	82.8886	94.1596	104.795	108.648	108.807	92.2278	92.1322	82.3731	107.95	124.615		85.8426	67.8205	50.8447	82.4512	127.484	94.2875	83.4136	66.8286	101.269	125	95.4441	101.577	88.8655
1400	46.6667	24.6667	12840	0.069393	0.360521	0.968236		91.1294	55.7308	149.731	54.7691	8.14999	3.79044	33.9994	415.122	790.969	461.66	208.437	201.564	150.449	15.1906	277.153	573.811	293.308	14.9822	82.8349	93.7051	104.392	110.79	108.495	91.8538	92.3113	83.5487	108.228	124.274		85.4663	67.4217	51.9641	82.1488	127.173	93.7912	82.9804	66.5592	100.746	124.448	95.1932	101.157	88.0859
1402	46.7333	24.7333	11669	0.066107	0.368598	0.969762		74.5189	48.1283	158.885	48.4293	6.9172	3.69522	30.6264	399.311	769.661	457.591	201.087	206.597	153.181	14.7112	248.593	502.878	273.795	15.6706	83.3937	93.7753	104.44	108.989	108.447	91.985	91.8109	83.0505	107.871	124.327		85.739	68.1029	53.1573	82.7049	127.264	93.8839	83.1058	66.7617	100.712	124.413	95.3479	100.678	88.8566
1404	46.8	24.8	13073	0.0685891	0.38014	0.968759		84.9365	53.6321	152.526	52.9935	7.79569	3.58226	32.4705	407.59	772.612	458.708	204.973	207.778	151.583	15.144	261.388	540.889	298.498	15.7633	83.242	93.9415	104.568	110.452	108.506	92.0527	92.2954	83.676	108.344	124.343		85.7786	68.0704	53.118	81.9036	127.34	94.0107	83.2296	66.8671	101.058	124.542	95.566	101.285	88.3455
1406	46.8667	24.8667	11620	0.0675211	0.369473	0.969506		82.5687	54.6513	156.097	54.051	7.87318	3.43959	31.533	402.243	770.289	463.754	200.953	200.262	152.225	14.8551	252.403	537.911	280.768	16.6621	83.7111	94.1082	105.084	110.018	108.662	92.4135	92.0695	84.1659	108.231	124.704		86.1857	68.024	53.9872	82.5558	127.803	94.141	83.5156	66.8294	101.136	124.919	96.0853	101.363	89.3367
1408	46.9333	24.9333	13335	0.0702005	0.377058	0.968007		77.9059	48.5929	152.24	48.1325	7.03324	3.56989	32.7461	410.831	792.031	464.103	210.068	205.748	151.41	15.8836	265.955	534.568	282.964	16.2115	83.0379	93.8859	104.643	109.718	108.498	92.0698	91.9986	83.0216	108.286	124.407		85.5709	67.3695	52.2591	82.5823	127.408	93.9767	83.1061	66.6314	101.078	124.638	95.6445	101.626	87.9237
1410	47	25	11680	0.0691697	0.356403	0.968413		98.5227	63.6355	154.134	62.5048	9.23247	3.7267	33.515	409.888	783.363	460.567	203.903	196.219	149.075	16.7634	265.803	588.943	286.072	15.7232	83.1437	94.2724	105.075	110.624	108.841	92.3957	92.297	84.5256	108.09	124.648		85.7553	67.6617	52.8733	81.9097	127.518	94.4566	83.4414	67.1353	101.445	124.884	96.0314	101.831	88.893
1412	47.0667	25.0667	11963	0.0689538	0.362205	0.968396		73.0607	48.8513	158.357	48.4121	6.9384	3.71371	31.0113	400.948	771.674	459.082	204.368	202.681	152.087	16.1911	259.407	504.019	271.684	15.5374	83.2714	93.8372	104.64	109.109	108.391	91.8972	92.0564	83.0281	107.954	124.313		85.3148	67.9438	53.0634	82.7769	127.258	93.927	82.9007	66.902	100.95	124.507	95.3657	101.63	88.5179
1414	47.1333	25.1333	12453	0.0699475	0.360572	0.968121		90.6514	57.557	150.377	56.5057	8.33899	3.69128	32.9068	409.832	785.025	458.017	207.331	194.371	148.501	15.111	270.444	586.939	280.299	15.4351	83.1648	93.9201	104.429	110.866	108.645	92.0299	92.4955	84.0564	108.081	124.361		85.671	68.04	52.2866	82.4897	127.337	93.9644	83.0259	67.0296	100.998	124.582	95.2986	101.344	88.0498
1416	47.2	25.2	11618	0.0689948	0.35791	0.968339		75.4619	54.341	163.123	53.1684	7.64086	3.59005	30.912	402.775	787.185	454.505	205.473	204.28	153.248	15.9123	252.563	502.237	270.485	15.8014	82.9202	93.6688	104.389	108.572	108.13	91.6606	91.8853	82.3491	107.625	124.16		85.0861	68.093	51.8079	82.4668	127.147	93.5431	82.8522	66.9498	100.712	124.287	95.1296	101.327	88.2054
1418	47.2667	25.2667	12916	0.0709373	0.364143	0.967485		92.2583	60.3821	152.395	58.655	8.73966	3.39971	34.1941	415.25	786.587	457.676	207.344	200.39	151.973	15.7689	274.67	576.97	303.73	15.8175	82.8042	93.7537	104.479	111.178	108.389	91.7952	92.4521	83.8676	108.139	124.35		85.2043	67.7198	52.3245	81.4465	127.326	93.4919	83.0748	66.8919	100.812	124.498	95.3667	101.467	88.0654
1420	47.3333	25.3333	12081	0.0684998	0.366913	0.968653		71.0297	48.8069	162.655	48.946	6.9436	3.24661	31.063	398.88	773.147	454.524	202.903	206.162	156.2	16.5396	252.261	488.69	261.991	15.7972	83.0989	93.7287	104.401	108.483	108.06	91.5364	91.6154	82.6852	107.729	124.206		84.8383	67.5599	52.8726	83.142	127.082	93.4681	83.0961	66.9833	100.688	124.408	95.199	100.88	88.6516
1422	47.4	25.4	12798	0.0699884	0.368302	0.968021		85.9964	55.3636	153.181	53.774	7.99935	3.46362	34.5817	415.03	792.199	458.422	205.671	202.849	154.309	17.6586	279.998	562.858	290.524	15.4439	82.6875	94.1295	104.708	110.69	108.416	91.8707	92.2844	83.6812	108.356	124.44		85.0063	66.8848	52.0734	82.3297	127.144	94.0393	83.5431	67.1318	101.07	124.863	95.6615	101.333	88.5841
1424	47.4667	25.4667	11628	0.0683621	0.369221	0.968645		73.1727	49.9214	159.642	50.1101	7.11698	3.23509	30.3918	394.682	751.956	458.606	198.977	202.571	155.876	16.3413	243.48	504.173	270.407	15.6236	83.5748	94.1004	104.629	109.225	108.305	91.8961	91.8708	83.7532	107.891	124.423		85.344	68.3027	54.1902	82.7888	127.248	94.0852	83.4127	67.1572	100.972	124.874	95.5497	100.793	89.2514
1426	47.5333	25.5333	12820	0.0722175	0.37464	0.966644		73.8239	45.0277	153.033	45.0872	6.48994	3.69327	31.6959	401.853	772.339	456.523	208.38	206.147	155.79	14.5751	257.18	518.561	270.469	15.1027	84.0251	94.5819	104.687	110.299	108.84	92.3417	92.5501	83.8518	108.877	124.812		86.1405	68.2947	53.7531	84.0825	127.855	94.615	83.9222	67.6555	101.478	125.239	95.5768	101.595	88.2889
1428	47.6	25.6	11464	0.0698619	0.361064	0.967881		91.0872	59.1251	156.772	58.4468	8.54822	3.35929	33.6254	406.232	780.314	455.559	203.769	198.287	157.559	15.1222	259.696	578.55	270.284	15.4216	83.2265	94.0685	104.545	110.318	108.363	91.766	91.8814	84.3859	108.074	124.413		85.3874	67.324	52.9963	83.0419	127.383	93.9923	83.533	67.1304	100.999	124.688	95.1134	101.011	88.9061
1430	47.6667	25.6667	12962	0.0687975	0.370653	0.96831		73.6723	46.4451	154.712	46.6877	6.68727	3.52178	31.2766	401.842	779.266	454.297	206.185	204.026	158.994	15.0163	255.337	509.418	265.651	15.536	83.5245	94.1024	104.463	109.505	108.375	91.8448	92.2131	83.1231	108.315	124.474		85.4497	67.9464	52.9488	83.7559	127.522	93.8722	83.7587	67.1809	100.967	124.733	95.2673	101.465	88.2293
1432	47.7333	25.7333	12280	0.0706061	0.357665	0.967556		95.9564	60.1942	151.825	60.0107	8.80386	3.26379	33.4959	409.86	784.997	456.733	208.901	195.706	158.224	15.4108	259.936	590.744	275.555	15.0944	83.1379	93.9767	104.441	110.637	108.383	91.6907	92.2042	84.1482	108.15	124.382		85.226	67.8302	52.4009	82.8625	127.37	93.8184	83.5654	66.918	100.993	124.589	95.1327	101.011	88.2987
1434	47.8	25.8	12348	0.0726008	0.356364	0.966463		74.9491	48.955	159.342	49.1566	7.00753	3.53485	31.2633	402.013	775.742	458.631	207.749	207.329	158.881	16.0195	260.498	490.337	264.25	15.1662	83.608	94.1737	104.976	109.085	108.549	92.0526	92.2451	82.9923	108.419	124.683		85.5346	67.6795	53.4063	83.8418	127.578	94.167	83.7613	67.009	101.093	124.838	95.683	102.015	88.6532
1436	47.8667	25.8667	12794	0.0714323	0.356163	0.966921		92.0897	53.8722	148.051	54.4767	7.97466	3.54706	33.4859	410.151	783.257	459.136	203.856	200.782	155.662	16.1645	270.973	578.203	272.332	14.6309	83.1855	93.9198	104.338	110.722	108.556	91.6617	92.2876	84.0242	108.419	124.328		85.1031	67.5843	52.4174	83.602	127.221	93.8258	83.2092	66.9797	100.881	124.703	95.119	101.023	88.4351
1438	47.9333	25.9333	12177	0.0718826	0.349303	0.966754		80.5173	51.7601	155.596	51.6559	7.42504	3.88668	31.147	401.945	792.873	456.909	200.354	206.634	157.249	15.6812	257.55	491.065	263.934	15.1445	83.4202	94.4386	104.755	108.551	108.75	92.1209	92.0411	82.8968	108.154	124.702		85.7216	67.5118	52.6313	83.4857	127.75	94.365	83.8755	67.5081	101.282	125.163	95.4957	101.143	89.3095
1440	48	26	12265	0.0712946	0.36056	0.966929		97.8617	58.6916	145.745	58.0258	8.68045	3.49097	34.8509	419.361	808.453	461.62	202.464	203.834	155.562	16.0964	282.991	590.523	284.478	15.6687	82.9037	94.1507	104.972	111.13	108.535	92.0191	92.5388	83.7874	108.816	124.531		85.5307	67.0602	51.3102	83.2429	127.374	94.0484	83.6686	66.9146	101.238	124.884	95.7799	101.722	89.0154
1442	48.0667	26.0667	11284	0.0676997	0.36053	0.968704		83.3396	50.6355	155.908	51.8409	7.42696	3.54873	32.0756	404.027	787.1	462.57	197.224	208.188	157.457	17.1952	255.354	512.332	263.289	15.3649	82.8383	93.6394	104.353	108.452	108.082	91.3847	91.3647	82.6783	107.874	124.064		84.6663	67.065	52.129	83.3002	127.031	93.4802	82.992	66.508	100.752	124.464	95.1139	100.55	89.1714
1444	48.1333	26.1333	12093	0.0713355	0.366103	0.9671		95.0431	54.2812	152.061	54.9336	8.0778	4.01475	34.9781	418.14	807.561	461.197	204.824	206.569	155.729	18.3526	274.179	567.511	288.606	14.443	82.188	93.621	104.117	109.745	108.324	91.3153	91.6983	82.8871	108.137	123.958		84.3164	66.626	50.8197	82.2735	126.904	93.497	82.8836	66.5113	100.91	124.304	94.9975	100.763	88.0713
1446	48.2	26.2	11548	0.0701596	0.35938	0.967781		99.395	60.5534	156.482	60.8791	8.90087	3.81487	34.4373	410.275	782.668	462.272	201.304	200.472	156.666	17.1507	266.557	568.395	284.09	14.5946	82.3793	93.6063	104.256	109.54	108.182	91.3397	91.2833	83.7425	107.583	124.015		84.5749	66.4003	52.4695	81.6274	126.824	93.5005	82.8298	66.4816	100.885	124.334	94.9265	100.589	88.7628
1448	48.2667	26.2667	12453	0.0702042	0.366938	0.967639		88.4321	52.0524	149.456	52.198	7.63964	3.91129	32.9505	411.117	797.705	461.625	210.37	207.958	157.751	15.1189	257.181	533.145	280.303	14.9869	83.0254	94.2226	104.433	109.578	108.493	91.8808	91.9876	82.9604	108.39	124.534		85.5186	67.6766	51.7495	82.7636	127.419	94.053	83.4459	67.1472	101.52	124.947	95.168	101.123	88.1578
1450	48.3333	26.3333	11435	0.069352	0.354092	0.967938		101.639	62.1689	147.688	61.813	9.11775	3.60632	33.4461	407.386	781.451	459.333	205.529	196.701	154.882	15.5322	255.451	588.12	271.893	15.5981	83.007	93.938	104.396	110.27	108.175	91.6208	91.7709	84.2215	107.909	124.264		85.1613	67.693	52.4145	82.5941	127.172	93.7321	83.0241	67.0999	101.138	124.696	95.021	100.656	88.6987
1452	48.4	26.4	12084	0.0708257	0.354031	0.967326		79.4984	48.6982	151.561	48.6577	7.02637	3.89096	31.5638	403.459	788.231	458.427	205.835	206.804	156.413	15.0454	257.026	507.106	260.907	15.8598	83.3407	93.8798	104.567	109.076	108.125	91.8188	91.8516	82.7607	108.169	124.388		85.5093	67.7529	52.2815	83.7693	127.39	93.7912	82.885	67.1578	100.864	124.701	95.3988	101.582	88.3127
1454	48.4667	26.4667	12111	0.0691883	0.350521	0.967892		96.2251	57.4815	145.55	56.8504	8.41939	3.61591	34.1706	409.211	778.26	457.244	204.139	199.981	153.979	15.9516	275.552	573.286	281.713	15.4516	83.0835	93.9351	104.418	110.909	108.241	91.7064	92.0843	84.2984	108.228	124.27		85.2213	67.0852	53.1165	82.703	127.292	93.9032	83.0844	67.131	100.891	124.666	95.2528	100.992	88.4961
1456	48.5333	26.5333	11841	0.0707624	0.348757	0.967308		87.7076	56.2645	153.329	55.026	8.08157	3.83723	33.3393	411.681	824.29	458.271	201.801	206.306	156.537	17.0832	273.188	517.634	259.788	15.1669	82.6891	94.2529	104.72	108.487	108.466	91.9753	91.6115	82.4112	108.121	124.497		85.3112	66.2537	50.8467	83.5623	127.471	94.4033	83.3531	67.3025	101.328	124.878	95.5465	101.092	89.0659
1458	48.6	26.6	12711	0.0706471	0.358106	0.967289		100.4	59.9609	145.209	58.4102	8.79985	3.58294	36.3551	420.816	803.511	462.16	207.857	203.917	154.318	15.9054	297.415	589.606	287.479	15.0113	82.3839	93.7763	104.212	110.985	108.189	91.5619	91.9325	83.6196	108.309	124.124		85.1245	65.84	51.5117	82.5656	126.878	93.8371	82.909	66.7065	100.873	124.556	95.0275	100.787	88.0741
1460	48.6667	26.6667	12066	0.0706247	0.361809	0.967392		82.3376	52.1182	155.336	51.7967	7.5107	3.67979	32.7299	408.119	807.642	464.427	205.691	206.537	155.926	14.7881	265.528	504.383	260.973	15.2154	82.519	93.8096	103.919	108.121	108.012	91.6189	90.9927	82.0399	107.632	124.098		85.3458	65.982	51.3265	82.9703	126.97	93.8009	82.9108	66.6789	101.01	124.648	94.8469	100.11	88.1037
1462	48.7333	26.7333	13057	0.0716444	0.367865	0.96684		94.8485	58.6458	149.388	57.3356	8.54275	3.69053	34.5759	416.219	793.004	461.495	207.584	204.696	154.59	15.272	278.056	564.213	299.965	15.7743	82.6401	93.7918	104.293	110.693	108.252	91.7393	91.9528	83.5146	108.246	124.218		85.358	66.9345	51.9962	81.7947	127.117	93.771	82.772	66.8775	100.94	124.599	95.2144	100.731	88.1892
1464	48.8	26.8	12553	0.070755	0.368566	0.967369		83.4934	52.6433	155.472	52.3707	7.59871	3.64505	32.8565	406.181	783.378	463.923	200.504	197.572	155.508	15.3459	264.673	537.7	273.981	16.1738	83.4518	94.1109	104.98	110.004	108.711	92.3219	91.7418	84.0834	108.338	124.773		85.7932	67.1286	53.4874	83.0856	127.764	94.0862	83.0159	67.173	101.249	125.03	95.8374	100.943	89.6098
1466	48.8667	26.8667	13343	0.0696609	0.379362	0.96776		78.3245	44.829	152.446	46.4155	6.61273	3.62342	31.4838	399.528	759.116	459.175	203.72	207.04	155.028	16.1115	254.878	514.645	263.63	15.683	83.748	93.9176	104.503	109.93	108.398	91.8419	92.0739	83.5731	108.697	124.31		85.2595	68.2318	53.6581	84.3961	127.195	93.8185	82.9663	67.105	100.995	124.703	95.417	101.021	88.5511
1468	48.9333	26.9333	12462	0.0690432	0.357341	0.968082		96.4425	61.0417	153.69	60.7184	8.87318	3.75972	33.1459	406.301	770.441	461.372	201.624	199.579	155.973	17.1188	256.386	571.929	278.956	15.1207	83.0605	94.0143	104.783	110.123	108.424	91.8604	91.7871	84.3218	108.059	124.376		85.1368	67.5493	53.1092	82.4087	127.099	93.9418	83.2033	66.9883	101.145	124.794	95.6214	100.894	89.2
1470	49	27	12346	0.0720724	0.358239	0.966525		77.6869	48.0092	153.934	48.0501	6.91993	3.83642	32.535	405.942	783.529	455.892	206.487	206.951	157.043	16.654	266.975	512.057	271.606	14.9403	82.6632	93.6398	104.116	108.928	108.02	91.3737	91.487	82.6119	108.002	123.893		84.6871	66.6798	52.1774	83.0056	126.766	93.5636	82.8223	66.8189	100.75	124.244	94.8533	101.034	87.875
1472	49.0667	27.0667	12509	0.0721803	0.348986	0.966506		94.1114	56.1055	147.718	56.0646	8.22428	3.76753	33.7705	408.319	778.403	452.998	206.715	197.296	155.251	16.7027	274.092	569.084	281.718	14.3559	82.5677	93.775	103.999	110.066	108.235	91.4511	91.6036	83.8855	107.796	123.906		84.7842	66.4342	52.7005	82.1232	126.796	93.8066	82.9793	67.001	100.839	124.25	94.8236	100.596	87.8773
1474	49.1333	27.1333	12187	0.0708369	0.352504	0.967129		77.232	49.867	160.436	50.3704	7.17043	3.65097	31.7116	402.135	783.974	451.966	201.18	207.469	159.235	16.3934	264.344	495.244	260.251	14.7712	82.9285	93.6464	104.233	108.568	108.084	91.4347	91.5019	82.541	107.963	124.019		84.823	66.858	52.3704	83.6196	126.971	93.5363	82.8231	66.9924	100.738	124.142	95.0232	100.884	88.4772
1476	49.2	27.2	13067	0.072906	0.35661	0.96637		93.7553	56.7513	150.22	56.6929	8.3558	3.37318	34.1828	414.132	798.82	454.747	203.921	199.91	154.08	15.1459	282.118	584.426	274.884	15.2875	83.2498	94.0155	104.498	111.272	108.693	91.9896	92.4546	84.0857	108.677	124.521		85.5869	67.2712	52.1231	83.6844	127.583	93.8877	83.225	67.2311	101.154	124.58	95.3927	101.136	88.4954
1478	49.2667	27.2667	12325	0.0715179	0.353191	0.966834		80.3141	53.2951	160.713	53.7092	7.65927	3.47364	30.9807	400.465	789.825	451.998	199.764	206.913	156.863	15.7137	256.328	493.314	256.729	15.2906	83.3285	94.1299	104.597	108.632	108.371	91.9056	91.8424	82.7581	108.111	124.441		85.4298	67.5281	52.3735	83.8607	127.45	94.019	83.3773	67.4697	101.111	124.673	95.3942	101.155	89.0462
1480	49.3333	27.3333	13055	0.0739033	0.356061	0.965681		96.7426	59.4879	147.997	58.9479	8.76921	3.415	34.1034	418.413	818.522	452.674	201.63	206.989	153.499	16.9306	275.12	589.401	278.484	15.2644	83.0441	94.2844	104.987	110.992	108.76	92.2069	92.5804	83.694	108.937	124.648		85.5525	67.5941	50.7039	83.799	127.571	94.3233	83.5379	67.5085	101.284	124.768	96.0102	101.706	89.0224
1482	49.4	27.4	12491	0.0716779	0.360219	0.966755		79.4842	49.6001	152.94	50.2063	7.20019	3.49038	31.3552	399.847	780.626	453.006	197.097	201.412	156.311	16.3991	260.831	515.921	257.472	14.822	83.48	94.3298	104.842	109.235	108.648	92.2088	91.7642	83.6873	108.312	124.561		85.6493	67.0101	53.2701	84.0175	127.453	94.442	83.6633	67.4466	101.327	124.769	95.8074	101.02	89.5475
1484	49.4667	27.4667	13015	0.0736465	0.366603	0.965831		89.6722	54.6104	148.402	54.0643	7.98636	3.71662	33.4548	414.173	811.336	454.581	203.459	203.628	153.787	15.5625	274.855	563.855	281.287	14.7351	83.3621	94.9335	105.146	110.721	109.218	92.7713	92.6093	83.9298	109.143	124.927		86.4411	67.1847	51.7546	83.6263	127.804	95.098	84.3731	67.8801	101.96	125.356	96.1725	101.623	89.1753
1486	49.5333	27.5333	12132	0.0726083	0.352622	0.9664		93.3589	59.8465	152.23	59.7561	8.70056	3.65261	31.8562	405.023	787.336	454.46	199.956	195.472	155.761	15.3949	257.425	559.118	277.16	14.946	83.1906	94.3193	104.79	109.781	108.743	92.2616	91.8958	84.1037	108.015	124.546		85.9042	67.3419	52.7518	82.4504	127.505	94.3827	83.7938	67.2896	101.368	124.762	95.7204	100.93	89.3171
1488	49.6	27.6	13148	0.0743201	0.360551	0.965632		78.6047	46.6837	152.154	47.5508	6.82921	3.72964	31.881	406.148	787.314	457.032	206.984	204.814	154.223	15.1879	269.486	518.695	271.685	15.2737	83.7193	94.5582	104.862	110.1	109.053	92.5405	92.4356	83.5681	108.937	124.81		86.184	67.4555	53.1079	84.0678	127.782	94.4778	83.8557	67.6595	101.564	125.233	95.9379	101.818	88.3515
1490	49.6667	27.6667	12938	0.0731516	0.352972	0.966053		92.4419	57.8444	149.598	58.1609	8.45222	3.4095	31.7854	399.912	756.328	452.988	202.089	197.104	153.18	15.9071	261.9	561.422	272.297	14.7634	83.7074	94.3671	104.855	110.729	108.687	92.2495	92.3288	84.8599	108.39	124.518		85.8649	67.7936	54.3485	83.1743	127.356	94.2615	83.734	67.5616	101.401	124.877	95.9734	101.397	88.8143
1492	49.7333	27.7333	13017	0.0731441	0.353975	0.966032		73.2824	48.5373	151.804	48.6367	6.91947	3.60295	29.3368	395.178	763.166	454.581	204.185	204.75	156.354	15.1388	251.393	477.528	264.492	15.0537	83.803	94.3419	104.936	108.986	108.426	92.2417	92.2821	83.1073	108.279	124.584		86.0322	68.2323	53.8102	83.4842	127.456	94.17	83.8165	67.4762	101.286	124.961	95.9809	101.704	88.7087
1494	49.8	27.8	12940	0.074041	0.351955	0.965618		90.6909	56.9534	146.962	56.5871	8.2935	3.33776	32.3772	404.387	765.554	455.341	203.996	196.234	154.854	15.0677	269.279	567.06	276.672	14.4185	83.5325	94.2025	104.605	111.089	108.488	91.9981	92.524	84.4865	108.526	124.383		85.724	67.9416	53.4638	83.2953	127.238	94.0933	83.4409	67.4382	101.166	124.874	95.4807	101.178	88.645
1496	49.8667	27.8667	12496	0.0746066	0.343009	0.965434		77.8754	51.6086	157.246	51.7993	7.37353	3.65617	30.6069	398.702	777.27	458.447	205.052	206.877	156.612	16.7599	256.163	477.094	261.72	14.6277	83.1755	94.0621	104.499	108.003	108.279	91.7807	91.5982	82.5281	107.856	124.256		85.2728	67.209	52.9898	83.2012	127.205	94.1748	83.2779	67.057	101.101	124.7	95.3303	101.06	88.5645
1498	49.9333	27.9333	13121	0.0731665	0.353051	0.966038		87.473	52.7592	147.575	52.6668	7.71867	3.55192	33.3532	409.031	777.44	458.798	205.729	202.974	155.721	15.5391	277.156	562.126	274.162	14.9226	83.1673	93.7961	104.23	110.694	108.291	91.5924	92.1333	83.8436	108.464	124.145		85.2168	67.127	52.8154	83.614	127.063	93.7964	83.0175	66.8348	100.834	124.497	94.9598	100.991	88.2273
1500	50	28	12157	0.0727757	0.35863	0.966258		82.7872	53.5777	157.849	54.0982	7.73105	3.68987	30.6973	401.173	787.728	458.128	198.876	205.915	158.605	15.0219	245.289	506.572	267.429	15.2255	83.2667	94.0215	104.251	108.571	108.448	91.826	91.6257	82.8439	107.924	124.338		85.5407	67.9506	52.3141	83.0679	127.46	93.9684	83.1967	67.1245	101.11	124.708	95.125	100.46	88.888
1502	50.0667	28.0667	13321	0.074268	0.370159	0.965573		88.8976	54.5412	151.557	54.3673	7.97517	3.61887	33.4305	412.427	793.412	455.553	206.412	207.556	158.114	15.1125	269.414	551.177	287.739	15.396	83.0095	93.9218	104.394	110.28	108.497	91.7497	92.0507	83.4606	108.531	124.31		85.4571	67.2602	52.1288	82.8527	127.349	93.6521	83.1944	67.1561	101.021	124.586	95.2246	101.153	88.1801
1504	50.1333	28.1333	12867	0.071142	0.364685	0.967154		83.3332	53.5145	157.508	54.2709	7.76328	3.56989	30.7064	399.436	763.329	459.867	200.621	200.31	159.22	14.894	248.155	514.943	279.231	15.3691	83.7877	94.1805	104.887	109.656	108.782	92.2557	92.0643	83.9657	108.296	124.712		85.9499	68.2433	54.1914	82.8325	127.721	93.9686	83.5644	67.1864	101.201	124.982	95.8078	101.17	89.2454
1506	50.2	28.2	13886	0.0736242	0.369665	0.965901		85.7857	51.6542	151.026	52.1582	7.58297	3.63452	32.6738	410.857	798.001	456.742	207.836	205.643	158.103	15.1721	264.759	538.001	280.403	15.0799	83.0373	94.0197	104.564	109.709	108.512	91.9264	91.9791	83.1252	108.382	124.431		85.6126	67.2613	51.9082	83.0109	127.393	93.7908	83.3785	67.1947	100.959	124.776	95.5797	101.449	88.0706
1508	50.2667	28.2667	12518	0.0740857	0.344841	0.965652		96.0924	58.1825	150.88	58.8382	8.55408	3.60339	32.6282	402.48	770.629	454.985	201.33	199.164	156.623	15.6679	259.325	570.445	263.883	15.2072	83.6896	94.3477	105.031	110.391	108.682	92.1539	92.1307	84.7795	108.445	124.632		85.8382	67.6604	53.6375	83.8295	127.482	94.1965	83.6444	67.6141	101.22	125.063	95.9225	101.449	89.2898
1510	50.3333	28.3333	12961	0.0756412	0.350561	0.964849		79.0064	46.9857	152.685	48.1588	6.87268	3.70176	31.5256	402.59	782.29	457.86	204.003	205.805	159.025	15.39	264.26	503.057	262.559	14.7504	83.4925	94.2034	104.66	109.212	108.519	91.9733	92.0362	83.1197	108.463	124.495		85.6632	67.3149	52.9917	84.0439	127.449	94.1149	83.4819	67.3264	101.131	124.962	95.5326	101.586	88.4998
1512	50.4	28.4	12978	0.076739	0.343444	0.964197		90.1628	51.3923	146.092	52.094	7.59188	3.66227	32.9319	403.843	770.825	461.307	207.063	195.738	156.261	14.5705	269.408	564.194	262.559	14.3761	83.9848	94.5585	104.748	110.878	108.972	92.288	92.5126	84.7181	108.873	124.749		86.1342	67.581	54.0854	84.3726	127.751	94.4796	83.9346	67.4071	101.681	125.29	95.5467	101.394	88.5718
1514	50.4667	28.4667	12769	0.077461	0.343854	0.964201		80.7256	49.3802	153.247	49.8003	7.15338	3.74098	31.753	402.926	786.658	459.46	204.1	204.108	159.769	14.6094	265.727	491.775	262.468	14.5891	83.294	94.1094	104.517	108.794	108.448	91.9028	91.8267	82.7691	108.206	124.459		85.6533	66.9749	52.7953	83.6568	127.39	93.8424	83.3571	67.221	101.217	124.91	95.2607	101.444	88.4821
1516	50.5333	28.5333	13205	0.0735833	0.354755	0.965888		95.0775	56.9035	142.839	55.6199	8.33019	3.57051	34.9306	417.575	805.434	461.046	205.872	196.937	156.357	14.2597	287.063	587.108	282.94	14.4876	83.0565	94.0849	104.6	111.201	108.7	92.036	92.3554	84.0113	108.673	124.566		85.8169	66.7581	51.9231	83.2401	127.544	93.7446	83.3093	67.1903	101.211	124.969	95.4268	101.469	88.4336
1518	50.6	28.6	12322	0.0714137	0.355324	0.966851		84.6478	52.9361	152.986	53.0975	7.69896	3.48126	32.1469	405.329	800.35	455.183	201.067	203.752	159.005	15.1593	270.216	495.193	265.341	14.6602	83.153	94.2876	104.828	108.769	108.571	92.1476	91.7211	82.9187	108.147	124.674		85.7916	66.4928	52.5013	83.3593	127.62	94.1484	83.5143	67.5476	101.265	124.962	95.6532	101.233	89.2761
1520	50.6667	28.6667	13322	0.0766348	0.357435	0.964798		97.0887	60.4809	146.131	58.9628	8.84212	3.58867	34.3924	418.898	813.961	455.483	204.697	199.469	153.446	16.1123	287.214	575.211	296.627	15.2167	83.2763	94.7445	105.528	111.451	109.138	92.7736	92.9751	84.2798	108.949	125.161		86.259	67.1796	52.1087	82.6578	128.177	94.8398	84.2398	67.7657	101.506	125.371	96.542	102.165	89.4275
1522	50.7333	28.7333	12408	0.0733451	0.353001	0.966109		82.3571	50.8295	152.843	51.81	7.42307	3.50428	30.7127	399.755	790.939	455.962	197.655	199.887	156.039	15.9174	252.027	522.332	247.55	14.9372	83.9511	94.6045	105.083	109.401	108.846	92.4983	92.2054	83.6738	108.62	124.889		86.0523	68.0108	52.7872	84.9884	127.917	94.72	83.9929	67.6482	101.43	125.231	96.0787	101.268	89.7307
1524	50.8	28.8	13061	0.0745732	0.359206	0.965281		87.8222	53.2806	147.972	52.5203	7.75877	3.82948	33.4702	413.736	816.572	457.249	204.901	202.937	155.006	16.3107	269.509	557.567	275.389	14.1736	83.4147	94.9395	104.995	110.445	109.143	92.6446	92.5356	83.7391	108.995	125.023		86.1371	67.4435	51.6203	83.8178	128.055	95.0335	84.1896	68.0254	101.823	125.626	96.1409	101.676	88.7701
1526	50.8667	28.8667	12427	0.0726976	0.351124	0.966258		90.4423	56.7188	150.359	56.6994	8.25501	3.5048	32.4308	403.917	785.998	458.229	203.744	195.506	158.564	15.4072	258.709	556.204	262.335	14.3447	83.2686	94.1206	104.462	109.603	108.398	91.8399	91.5918	83.9798	108.065	124.377		85.5094	67.0394	52.91	83.4126	127.472	94.0782	83.345	67.2039	101.149	124.827	95.3382	100.687	88.6899
1528	50.9333	28.9333	13010	0.0721729	0.362942	0.966634		84.307	52.9349	150.973	52.8428	7.68663	3.61702	32.2079	410.357	803.396	459.723	208.281	205.937	158.949	14.6086	259.881	525.108	284.86	14.6408	82.7976	93.9209	104.122	109.081	108.305	91.7429	91.6942	82.5961	107.949	124.245		85.5836	67.2029	51.649	82.1237	127.429	93.8553	83.1935	66.8993	101.024	124.632	95.1509	100.967	87.6326
1530	51	29	11148	0.0708257	0.347485	0.967301		99.9252	64.0181	151.425	62.9929	9.29515	3.573	33.7889	413.281	800.349	460.488	204.563	198.306	156.153	15.6265	265.172	601.576	277.461	14.4637	82.9746	94.2766	104.632	110.334	108.785	92.0429	92.1093	84.1289	108.247	124.475		85.7644	67.2789	51.6942	82.7901	127.345	94.2642	83.7554	67.078	101.318	124.967	95.5043	100.975	88.7382
1532	51.0667	29.0667	11366	0.0710415	0.350622	0.967253		81.0418	51.6808	159.353	52.3326	7.46781	3.72703	31.4565	404.228	779.921	461.89	204.772	206.663	158.746	15.5188	261.706	501.709	274.455	14.2015	83.1325	93.9597	104.396	108.857	108.497	91.7916	91.9347	82.7267	108.096	124.293		85.4675	67.4357	52.6947	82.8714	127.193	93.9361	83.2646	66.8	101.106	124.692	95.2453	101.26	88.2401
1534	51.1333	29.1333	11856	0.0725338	0.348702	0.966728		92.6903	57.1812	151.329	56.9892	8.34548	3.65077	33.3231	410.351	781.6	459.699	203.781	197.642	155.595	15.2678	271.226	575.108	289.065	14.4425	83.3682	94.2244	104.525	111.028	108.934	92.0682	92.5909	84.3357	108.544	124.541		85.7013	67.9204	52.9852	82.6094	127.624	94.0896	83.4545	67.238	101.408	124.931	95.4112	101.167	88.5107
1536	51.2	29.2	11775	0.0695567	0.354085	0.967923		76.5042	48.6805	158.683	49.9444	7.03129	3.57367	30.0681	394.542	764.611	457.13	201.932	203.053	159.598	14.7856	252.449	471.339	260.319	14.9747	83.638	94.0705	104.481	108.5	108.35	91.8594	91.88	82.8744	108.098	124.327		85.6288	67.8613	53.7354	83.6067	127.358	93.8298	83.3067	67.2448	101.208	124.763	95.3605	100.891	88.7467
1538	51.2667	29.2667	12909	0.070368	0.36261	0.96757		82.3097	51.559	145.331	50.7637	7.44149	3.45877	31.9367	404.08	764.803	459.014	206.727	198.911	156.574	13.8647	266.174	546.605	283.004	15.6558	83.8867	94.1784	104.737	111.063	108.579	92.1462	92.689	84.3159	108.735	124.558		86.1752	68.3426	53.9913	83.2406	127.684	94.0645	83.5235	67.162	101.265	124.877	95.736	101.181	88.6048
1540	51.3333	29.3333	11586	0.072612	0.354731	0.96647		83.7015	55.1753	155.284	55.0621	7.94717	3.36827	31.4932	404.676	794.668	458.205	202.357	203.922	158.96	14.6634	255.596	508.082	276.373	14.9302	83.0118	94.0961	104.59	108.532	108.426	91.9519	91.6113	82.8215	107.885	124.386		85.8568	67.2213	52.189	82.3865	127.406	94.0239	83.3865	67.1081	101.223	124.739	95.5332	100.734	88.9918
1542	51.4	29.4	13024	0.0762143	0.364317	0.964862		85.3036	51.8111	146.166	51.0421	7.53658	3.56442	33.4337	412.014	792.643	458.005	207.192	203.807	156.612	15.5057	275.005	550.017	288.449	14.1228	83.1738	94.4511	104.847	110.387	108.852	92.2871	92.3413	83.7467	108.736	124.6		86.0414	67.042	52.4782	82.8639	127.443	94.5094	83.8422	67.3573	101.508	125.039	95.901	101.522	88.5319
1544	51.4667	29.4667	11759	0.0732558	0.358873	0.966051		90.9847	59.9175	151.957	58.961	8.63027	3.56503	32.2437	407.918	796.224	458.006	201.13	196.395	157.597	15.3346	253.381	565.611	280.014	14.222	83.0451	94.2575	104.741	109.609	108.677	92.1587	91.8334	83.8365	107.957	124.544		85.8385	67.5683	52.0399	82.2852	127.494	94.4213	83.6138	67.1953	101.162	124.895	95.6271	100.889	89.2153
1546	51.5333	29.5333	12998	0.0755742	0.363712	0.965148		85.4415	54.5706	148.164	53.3026	7.86397	3.65146	32.6101	413.639	810.128	460.278	207.37	202.789	157.031	14.726	263.841	548.68	287.692	13.8944	83.3533	94.8438	104.899	110.212	109.201	92.6405	92.5964	83.5034	108.75	125.02		86.398	67.8104	51.7418	82.8525	127.964	94.9848	84.2431	67.6946	101.723	125.573	95.8082	101.791	88.5777
1548	51.6	29.6	11881	0.0723738	0.35821	0.966597		91.8174	60.7431	150.2	59.4451	8.71036	3.61848	31.8517	405.467	784.994	460.85	205.82	190.669	156.643	14.6836	253.276	573.391	273.874	14.3	83.6902	94.669	104.953	110.369	109.06	92.5883	92.3441	84.551	108.297	124.961		86.3195	68.1833	53.0927	82.9405	127.915	94.8335	83.9615	67.5542	101.572	125.424	95.8153	101.223	89.0732
1550	51.6667	29.6667	12557	0.0732595	0.362116	0.966127		72.2372	47.9042	153.114	47.3738	6.792	3.56468	29.9555	400.618	780.428	458.218	207.513	204.465	156.914	13.9527	253.043	498.867	266.446	15.0747	84.7058	95.1743	105.552	110.251	109.438	93.2513	93.1276	83.9065	109.301	125.535		87.2157	69.203	53.9314	84.5644	128.615	95.4066	84.2772	68.2406	102.103	125.844	96.6171	102.556	88.9909
1552	51.7333	29.7333	12456	0.0725636	0.354805	0.966407		87.446	57.134	147.064	56.2316	8.21828	3.26004	31.3373	403.082	771.554	455.076	207.726	196.747	154.402	13.6171	257.514	569.985	272.233	14.7708	84.3044	94.7483	105.122	111.315	109.075	92.6777	93.0286	84.8706	109.002	124.986		86.8005	68.9924	53.7258	83.991	128.012	94.7928	84.0517	67.8834	101.666	125.347	96.0193	101.784	88.861
1554	51.8	29.8	12270	0.0729618	0.351055	0.96629		72.4392	50.1826	155.916	49.9805	7.0624	3.68949	28.7856	391.557	752.839	459.903	202.052	203.133	154.979	15.6108	248.597	462.999	264.283	14.6469	84.165	94.5924	105.149	108.781	108.833	92.5385	92.453	83.3635	108.345	124.819		86.2307	68.5893	54.7318	83.5446	127.729	94.6355	83.9587	67.5139	101.515	125.339	96.1618	101.751	89.2167
1556	51.8667	29.8667	12791	0.0729209	0.352572	0.966056		87.9892	56.9074	149.829	56.0698	8.20677	3.41296	32.406	407.142	768.538	463.308	204.5	198.503	154.916	15.1043	268.501	564.567	287.208	14.3359	83.6199	94.1625	104.573	111.108	108.762	92.0168	92.7649	84.3487	108.586	124.51		85.7589	68.3604	53.5571	82.8449	127.578	94.1155	83.4943	66.9866	101.212	125.004	95.421	101.183	88.5863
1558	51.9333	29.9333	11867	0.0712797	0.347023	0.966851		82.3443	55.0448	160.601	54.9396	7.89103	3.55456	31.7131	406.153	795.158	462.967	202.6	205.835	158.815	15.4239	262.033	494.658	274.963	13.7947	83.0415	94.2823	104.497	108.429	108.824	92.0481	91.8333	82.5941	108.028	124.569		85.6951	67.0863	52.3133	82.6347	127.478	94.162	83.6276	67.0909	101.47	125.06	95.3271	100.869	88.8226
1560	52	30	12949	0.0724854	0.359511	0.96628		95.0336	63.6351	151.86	61.6795	9.16265	3.56115	33.6117	417.689	804.832	460.526	207.693	200.919	157.031	14.9646	270.47	570.349	309.548	14.3437	82.7058	94.0712	104.428	110.564	108.643	91.9013	92.3992	83.4752	108.187	124.449		85.6021	67.6863	51.5489	81.1292	127.562	93.9696	83.3665	67.0259	101.171	124.823	95.2461	101.229	88.1973
1562	52.0667	30.0667	12160	0.0715142	0.363574	0.967036		84.74	56.2679	155.775	56.061	8.10418	3.47585	31.0981	402.526	781.094	462.347	202.663	196.28	157.287	13.299	255.002	518.732	284.893	14.7584	83.7011	94.4555	104.874	109.624	108.952	92.4876	92.0806	83.9953	108.093	124.95		86.542	67.8216	53.9262	82.0741	128.142	94.3924	83.7006	67.3723	101.533	125.28	95.6774	101.066	89.3342
1564	52.1333	30.1333	13383	0.0742606	0.37639	0.965767		79.9509	49.8616	151.192	49.9603	7.23353	3.4462	31.9392	405.943	779.158	458.947	208.264	205.284	158.606	14.3126	259.172	526.728	281.991	14.6496	83.5272	94.2526	104.547	110.05	108.629	92.0772	92.2124	83.5621	108.576	124.578		85.9691	67.9284	53.115	83.026	127.598	94.2294	83.4552	67.2662	101.403	124.909	95.4343	101.176	88.3117
1566	52.2	30.2	12082	0.0721208	0.356171	0.966565		85.3487	53.857	153.312	54.5443	7.83999	3.37637	31.1328	397.725	757.276	462.475	201.3	197.745	159.211	15.0943	246.934	535.922	268.355	15.4269	83.9425	94.1328	104.742	109.941	108.57	92.0144	92.004	84.4272	108.282	124.602		85.7205	68.3074	54.607	83.3115	127.766	93.9883	83.4323	66.9995	101.333	124.911	95.627	100.869	89.1785
1568	52.2667	30.2667	13052	0.0733935	0.357509	0.965786		77.7728	47.8497	153.199	48.952	6.97682	3.41927	30.9005	401.339	774.28	458.251	206.48	206.106	159.849	14.467	252.973	510.867	268.248	14.8026	83.7394	94.0042	104.44	109.484	108.512	91.8669	92.1011	83.2809	108.494	124.436		85.7501	68.2086	53.3155	83.7941	127.628	93.8684	83.2339	67.0818	101.157	124.68	95.3591	101.266	88.1619
1570	52.3333	30.3333	12443	0.0757863	0.341231	0.96459		90.7484	55.9233	150.318	56.1741	8.16194	3.51418	32.2824	402.814	767.209	456.619	206.029	198.16	157.739	15.3517	259.586	560.94	272.493	14.1974	83.7023	94.3503	104.677	110.407	108.83	92.1003	92.2567	84.5771	108.44	124.592		85.8519	67.8465	53.95	83.2583	127.605	94.2866	83.6933	67.3627	101.508	124.901	95.6036	101.134	88.5939
1572	52.4	30.4	12761	0.0758459	0.349262	0.964626		78.0088	49.971	155.261	50.2548	7.19346	3.53677	31.2485	402.319	781.94	459.119	204.737	207.082	160.102	14.9845	264.162	483.192	272.825	14.4382	83.3018	94.0331	104.456	108.635	108.493	91.8692	91.8001	82.7758	108.039	124.434		85.6881	67.0247	53.3586	82.86	127.577	93.9268	83.3812	67.0074	101.118	124.732	95.3998	101.188	88.3027
1574	52.4667	30.4667	12946	0.0768916	0.350013	0.964445		94.273	58.0561	144.179	56.8032	8.45147	3.54759	33.695	415.054	802.833	463.71	206.527	197.359	156.952	13.4479	279.215	584.974	283.411	14.673	83.3872	94.293	104.535	111.113	108.871	92.2456	92.6187	84.0435	108.607	124.685		86.3982	67.4462	52.2353	82.9992	127.857	94.2225	83.6194	67.0905	101.414	125.119	95.5333	101.308	88.1921
1576	52.5333	30.5333	12606	0.0743238	0.350037	0.965541		80.7721	51.0986	157.882	52.2515	7.42615	3.4559	30.8477	400.288	783.864	455.806	202.195	207.368	161.019	14.4976	260.259	482.805	261.55	14.79	83.4078	94.0512	104.506	108.42	108.459	91.8674	91.8144	82.6627	108.104	124.395		85.7962	67.2366	52.9143	83.6574	127.434	93.8319	83.4273	67.2071	101.072	124.717	95.4452	101.183	88.581
1578	52.6	30.6	13327	0.0732335	0.361917	0.966085		87.9472	54.0902	146.611	53.5654	7.89644	3.38062	33.2716	411.493	785.81	455.82	203.719	204.619	158.474	14.4592	276.077	566.083	283.479	14.3901	83.3813	94.0222	104.689	110.954	108.667	91.9764	92.5138	83.9936	108.758	124.471		85.9442	67.574	52.5527	83.4498	127.386	93.86	83.3643	67.1882	101.003	124.696	95.6635	101.391	88.63
1580	52.6667	30.6667	12291	0.0725673	0.360331	0.966341		81.4313	51.9692	158.217	53.3601	7.57477	3.26036	30.6584	399.017	778.178	455.877	200.164	205.865	160.314	15.5448	247.605	503.909	260.167	14.5846	83.4665	93.99	104.47	108.64	108.43	91.7461	91.6893	83.0721	108.166	124.323		85.4452	67.8637	52.8248	83.8428	127.356	93.779	83.2746	67.1975	101.029	124.67	95.4049	100.732	88.9389
1582	52.7333	30.7333	13434	0.0753398	0.367682	0.965066		83.8541	50.139	149.419	50.2564	7.33526	3.54158	33.0147	407.869	785.004	458.905	207.193	203.049	156.824	16.0677	271.261	533.493	278.833	14.187	83.3905	94.3613	104.698	110.105	108.804	92.0254	92.2738	83.7707	108.697	124.592		85.5965	67.2338	53.127	83.3525	127.642	94.1962	83.683	67.3841	101.469	125.074	95.5479	101.304	88.5839
1584	52.8	30.8	12165	0.0746513	0.352635	0.965412		89.8878	57.3072	155.261	57.2854	8.32278	3.50027	32.6912	406.567	787.289	462.185	202.228	200.454	157.285	15.5591	257.062	551.427	274.956	14.6737	83.1083	94.0661	104.482	109.444	108.612	91.8341	91.6449	83.779	108.032	124.423		85.4866	67.2259	52.6863	82.6994	127.443	93.8903	83.3511	66.9874	101.223	124.879	95.3033	100.651	88.956
1586	52.8667	30.8667	13673	0.077688	0.362436	0.964154		81.5524	48.3783	153.485	49.1075	7.07915	3.69707	32.4553	406.622	778.301	462.254	209.009	206.582	155.992	15.5429	263.088	515.408	288.716	14.6395	83.4042	94.3211	104.451	109.746	108.93	92.0881	92.2398	83.4484	108.469	124.607		85.7211	67.68	53.4234	82.5097	127.687	94.1439	83.5763	67.245	101.52	125.12	95.4995	101.304	87.9274
1588	52.9333	30.9333	12541	0.0751053	0.353176	0.965279		95.7901	59.5568	152.215	59.7268	8.71129	3.43657	33.0063	404.621	768.711	459.735	204.443	197.949	156.189	15.2665	260.67	562.69	283.556	15.0396	83.3463	94.069	104.466	110.249	108.67	91.8896	91.8788	84.5725	107.985	124.475		85.553	67.4314	54.0408	82.1289	127.577	93.8223	83.256	67.1832	101.227	124.857	95.399	100.918	88.5057
1590	53	31	12647	0.0732521	0.360269	0.966071		79.9925	51.9562	155.911	51.8029	7.46832	3.58401	31.6221	406.561	789.705	458.686	206.203	205.477	158.267	14.1852	264.623	506.072	280.543	15.045	83.413	94.1693	104.722	109.451	108.724	92.1626	92.2205	83.0883	108.307	124.702		86.0403	67.6097	52.8572	82.7815	127.776	94.003	83.4491	67.2657	101.191	124.938	95.5869	101.637	88.4487
1592	53.0667	31.0667	12923	0.074428	0.355619	0.965595		91.3675	57.2798	147.721	57.1639	8.36631	3.14031	32.3481	407.67	783.233	461.431	206.277	199.579	156.342	14.6588	257.171	583.574	268.261	15.1078	83.7615	94.2146	104.597	110.906	108.661	92.0537	92.5308	84.2487	108.747	124.559		85.9212	68.5972	52.5912	84.0428	127.655	94.1788	83.4464	67.1512	101.309	124.988	95.5239	101.078	88.4842
1594	53.1333	31.1333	12593	0.073654	0.349341	0.965892		76.449	50.6387	154.957	50.8166	7.23484	3.50503	29.8755	397.857	777.366	461.287	204.454	206.006	156.941	15.7504	252.723	479.026	259.135	15.332	83.9559	94.4783	104.901	108.774	108.723	92.3509	92.2769	83.011	108.395	124.8		86.015	68.2368	53.6132	83.9421	127.972	94.5979	83.6659	67.3983	101.501	125.229	95.9635	101.735	88.6349
1596	53.2	31.2	13377	0.0737693	0.356379	0.965745		83.6889	50.2261	147.679	50.3832	7.3485	3.31709	32.871	405.442	763.9	461.068	206.706	203.527	155.32	14.9316	274.328	546.945	279.538	14.8503	83.7888	94.2733	104.522	111.053	108.754	92.0738	92.5318	84.4118	108.804	124.57		85.8714	67.6493	54.2483	83.5901	127.585	94.3116	83.4559	67.2444	101.303	125.051	95.4424	101.284	88.282
1598	53.2667	31.2667	12003	0.0763148	0.349845	0.964453		77.8464	49.309	158.394	50.1872	7.12919	3.35821	31.0741	399.181	777.107	461.465	203.635	207.549	158.211	15.6084	253.214	479.668	263.746	14.7369	83.7192	94.5411	104.58	108.659	108.883	92.1778	92.0049	83.0642	108.394	124.741		85.7822	67.766	53.5526	83.7345	127.761	94.4589	83.7946	67.5012	101.597	125.354	95.4383	100.88	88.8683
1600	53.3333	31.3333	13091	0.0775354	0.35993	0.964193		88.138	52.8125	146.616	52.4138	7.74526	3.37467	33.7401	412.649	792.086	459.737	207.232	202.426	156.33	15.0682	277.939	552.65	289.163	14.6806	83.1895	94.2635	104.435	110.722	108.758	92.0438	92.3632	83.7682	108.675	124.518		85.7417	67.1548	52.6059	82.8795	127.566	94.1689	83.5487	67.2737	101.304	125.022	95.3826	100.919	88.2889
1602	53.4	31.4	12319	0.074882	0.35855	0.965291		87.3267	57.4807	152.207	56.8166	8.29346	3.3754	31.8072	407.861	803.465	463.495	199.361	197.413	158.256	12.737	264.16	532.322	281.516	14.7901	83.2999	94.4775	104.724	109.469	108.883	92.5512	91.862	83.5236	108.137	124.78		86.8094	66.9044	52.514	82.4276	127.844	94.5484	83.8372	67.2434	101.452	125.306	95.6795	100.841	89.3419
1604	53.4667	31.4667	13624	0.0746141	0.36693	0.965329		89.3851	56.5818	149.052	55.5751	8.23648	3.30996	33.8437	415.944	815.995	459.165	204.337	204.601	157.223	14.3728	277.955	547.957	292.278	14.945	82.8348	94.4334	104.58	110.023	108.745	92.2192	91.9826	83.3646	108.435	124.615		86.1167	66.4354	51.641	82.3027	127.678	94.3206	83.6095	67.566	101.439	125.232	95.571	101.371	88.4536
1606	53.5333	31.5333	12381	0.0741899	0.349679	0.965675		94.1071	59.9913	149.484	59.6817	8.74673	3.2812	32.5363	405.999	788.528	458.509	203.302	195.093	155.752	15.491	261.905	569.862	272.548	15.1468	83.5853	94.5191	104.973	110.332	108.825	92.3755	92.1169	84.6202	108.3	124.822		86.0654	67.4353	53.3804	83.0252	128.02	94.4564	83.7562	67.6268	101.468	125.288	96.0412	101.424	88.9688
1608	53.6	31.6	13346	0.0744913	0.358708	0.96531		71.8997	43.9745	154.741	45.5912	6.39571	3.34873	30.0351	394.187	762.646	454.506	204.562	205.354	158.283	14.3724	252.308	491.353	251.998	14.9939	84.068	94.1212	104.292	109.22	108.486	91.8701	92.1154	83.3166	108.544	124.341		85.7855	68.2743	53.9385	84.8013	127.541	94.0473	83.2198	67.4146	101.215	124.709	95.1857	101.311	88.046
1610	53.6667	31.6667	12009	0.073226	0.343259	0.965872		93.3456	58.1397	150.155	58.3563	8.49559	3.36598	32.3147	405.744	778.26	460.28	206.058	196.727	156.786	15.7352	258.329	583.328	262.993	14.1908	83.2857	94.0599	104.19	110.209	108.525	91.7498	92.0844	84.0207	108.191	124.223		85.368	67.8714	52.4056	83.7106	127.073	94.2496	83.3379	66.9695	100.944	124.798	95.0095	100.701	88.1311
1612	53.7333	31.7333	12413	0.0757789	0.346631	0.964715		79.7911	52.4847	159.398	53.1006	7.5504	3.47319	30.8174	402.185	778.371	460.734	205.397	207.653	158.472	15.2122	257.219	495.387	270.849	15.0705	83.0951	93.806	104.06	108.636	108.23	91.5456	91.7932	82.5152	107.839	124.134		85.2206	67.5514	52.6724	82.8706	127.161	93.827	83.1015	66.7475	100.762	124.592	94.7636	101.15	87.8431
1614	53.8	31.8	12719	0.0753695	0.34906	0.965163		90.1181	57.9856	147.376	56.7989	8.3702	3.3932	33.1662	412.217	790.042	459.403	206.768	200.26	155.553	14.0422	275.966	573.305	290.098	15.0383	83.1736	94.1235	104.175	110.864	108.726	91.9522	92.3346	84.0318	108.323	124.42		85.9144	67.3472	52.637	82.4208	127.548	94.1296	83.3103	67.1906	101.095	124.892	95.0671	100.938	87.9281
1616	53.8667	31.8667	12128	0.0739405	0.351663	0.965724		82.2692	54.837	157.925	55.5302	7.91961	3.15575	30.4461	399.339	775.248	460.201	200.985	207.79	158.784	14.4129	256.02	480.559	272.495	14.3558	83.3826	94.2908	104.478	108.533	108.541	92.0103	91.7527	82.9428	108.04	124.479		85.9556	67.3936	53.3543	82.8188	127.391	94.3318	83.4367	67.3378	101.27	125.077	95.188	100.792	89.0139
1618	53.9333	31.9333	13097	0.0750793	0.360187	0.96521		83.9775	53.7888	146.367	52.9089	7.75976	3.42608	32.3146	410.325	786.016	463.024	206.411	200.348	155.261	14.5508	270.956	563.253	281.6	14.7751	83.609	94.2626	104.659	111.021	108.777	92.266	92.66	83.9967	108.743	124.664		86.1408	68.0203	52.7764	83.4082	127.699	94.3876	83.5206	67.0924	101.228	125.084	95.6682	101.274	88.4798
1620	54	32	11004	0.0680012	0.361318	0.968684		77.06	48.4189	154.631	50.074	7.0176	3.5511	28.7627	391.531	758.994	460.085	201.212	204.043	157.823	12.7536	241.905	476.118	259.191	14.98	84.4266	94.3936	104.509	108.973	108.894	92.4089	92.1169	83.5077	108.395	124.768		86.6603	68.6917	54.7006	84.0693	128.011	94.4467	83.6248	67.3296	101.488	125.079	95.3972	100.747	88.9894
1622	54.0667	32.0667	12549	0.0694674	0.375887	0.967892		79.6563	47.6724	145.786	48.399	6.94415	3.71453	30.1545	400.216	774.642	458.047	206.58	202.473	157.133	13.3213	252.966	522.3	265.104	14.4159	84.2101	94.389	104.559	110.086	108.919	92.3722	92.518	83.7524	108.776	124.745		86.5612	68.6633	53.5637	84.3242	127.938	94.43	83.6493	67.4097	101.414	125.042	95.6216	101.239	88.3124
1624	54.1333	32.1333	11805	0.0702228	0.357726	0.967443		88.7265	55.3756	150.898	55.9974	8.07106	3.60132	30.669	399.928	776.27	462.168	198.521	194.458	155.91	13.9926	253.037	555.188	258.864	14.6723	84.5267	94.8541	105.368	110.569	109.368	92.996	92.6494	84.9018	108.894	125.245		87.0107	68.5485	54.1631	84.5478	128.363	94.9409	84.1637	67.6828	101.854	125.629	96.465	101.726	89.725
1626	54.2	32.2	12447	0.0734828	0.358348	0.965839		80.7119	50.3265	148.498	50.6257	7.28873	3.61004	30.337	403.807	791.047	463.828	205.229	202.839	155.273	14.9052	255.476	517.564	263.589	14.6497	84.1353	94.8381	105.084	109.842	109.196	92.8081	92.6994	83.5206	108.961	125.107		86.6203	68.5524	52.9348	84.3696	128.2	94.9447	84.0166	67.6481	101.948	125.633	96.2101	101.999	88.7246
1628	54.2667	32.2667	11458	0.0732335	0.3446	0.966111		94.9086	61.0614	149.883	60.3247	8.83327	3.47233	31.9305	405.298	783.836	465.644	204.896	193.948	153.633	14.6607	261.11	581.689	263.767	14.7685	84.4649	95.3849	105.594	111.186	109.624	93.2685	93.0556	85.2626	109.184	125.483		87.2019	68.3842	53.8928	84.3964	128.449	95.6465	84.7744	67.9242	102.435	126.144	96.5397	102.187	89.5296
1630	54.3333	32.3333	12208	0.0748262	0.346698	0.96529		76.9307	49.6278	155.131	49.7414	7.09903	3.70756	30.7495	403	790.536	463.817	207.294	202.863	157.04	14.5631	263.889	501.181	261.054	14.7536	84.1946	94.9597	105.078	109.595	109.274	92.7686	92.7374	83.4734	108.948	125.174		86.6541	67.9662	53.4951	84.5021	128.355	95.1478	84.3204	67.6331	101.981	125.717	95.9292	102.221	88.6619
1632	54.4	32.4	12196	0.0758831	0.338755	0.96469		89.0891	54.877	147.002	54.4766	7.97495	3.51948	32.4694	408.211	791.188	460.491	207.736	197.372	156.217	14.337	270.251	569.592	269.165	14.6219	84.3595	95.2087	105.046	111.402	109.607	92.8936	93.1381	84.9221	109.289	125.38		86.834	68.1452	53.7135	84.5126	128.592	95.3038	84.6334	68.048	102.112	125.946	95.9285	101.774	88.7977
1634	54.4667	32.4667	11537	0.073293	0.34681	0.966028		80.9133	51.9132	160.276	53.5028	7.52431	3.51894	29.7121	396.275	771.578	459.796	202.687	202.272	161.577	14.436	253.623	475.702	258.466	14.3023	84.2659	94.7306	104.961	109.069	109.083	92.5034	92.5591	83.354	108.675	125.017		86.3422	68.4561	54.0639	84.385	128.082	94.6706	84.0158	67.7214	101.768	125.477	95.7803	101.62	89.1378
1636	54.5333	32.5333	12729	0.0736689	0.355017	0.965806		89.5245	54.227	149.325	53.9801	7.94602	3.46737	33.9362	416.296	818.445	462.43	207.315	196.246	156.629	14.0957	283.332	587.082	258.476	14.6929	83.9769	94.64	104.983	111.533	109.271	92.6226	92.9727	84.1515	109.568	125.088		86.4864	67.6843	51.7374	85.7324	128.244	94.4892	83.812	67.669	101.679	125.551	95.9979	101.638	88.6624
1638	54.6	32.6	11714	0.0725971	0.352774	0.966414		80.7555	50.7925	161.231	52.6153	7.41961	3.28708	30.8217	399.621	784.569	464.053	202.767	203.745	159.876	15.3237	253.893	487.18	252.577	14.706	83.9747	94.4694	104.819	108.811	108.837	92.236	92.1043	83.106	108.625	124.839		85.877	67.8978	53.3873	84.6905	128.021	94.3731	83.7207	67.3211	101.594	125.338	95.6474	101.193	89.1429
1640	54.6667	32.6667	12851	0.0730064	0.362089	0.966202		90.8696	56.7479	147.677	56.3975	8.29722	3.47705	32.473	412.174	802.549	459.945	206.851	199.929	156.001	16.2366	262.864	564.623	282.997	14.2136	83.4499	94.5918	104.881	110.612	108.935	92.3616	92.7107	83.7633	108.875	124.759		85.8651	68.2159	51.9482	83.2742	127.946	94.665	83.9896	67.4051	101.681	125.219	95.9254	101.604	88.5588
1642	54.7333	32.7333	11915	0.0731404	0.353675	0.966124		86.1666	53.2782	153.573	54.1765	7.79723	3.41427	31.7644	403.033	793.02	459.847	203.263	196.679	158.339	15.5174	253.779	537.351	258.749	14.4852	83.6247	94.5244	104.741	109.388	108.782	92.2042	91.9117	83.8156	108.379	124.75		85.8344	67.5649	52.8693	83.9214	127.934	94.5312	83.7962	67.4618	101.624	125.208	95.5896	101.02	89.0666
1644	54.8	32.8	12953	0.0761734	0.352743	0.964669		86.7057	52.6992	150.636	52.7987	7.69927	3.69598	32.3176	409.058	804.561	458.342	208.17	204.84	153.863	15.6722	262.15	535.227	272.995	14.3834	83.8945	95.2026	105.169	110.245	109.416	92.8002	92.8166	83.8745	109.161	125.275		86.4303	68.0704	52.6083	83.9428	128.421	95.2724	84.5592	68.1152	102.261	125.806	95.9912	102.01	88.8567
1646	54.8667	32.8667	12026	0.0732409	0.350821	0.966047		96.0089	61.6221	150.732	61.2313	8.95447	3.51485	32.5003	407.811	793.127	462.832	204.789	195.238	155.947	15.1366	256.521	575.268	272.925	14.4647	83.3773	94.4134	104.702	110.048	108.816	92.1561	92.0413	84.2632	108.177	124.719		85.8686	67.6589	52.6984	82.8119	127.849	94.3422	83.7091	67.2615	101.539	125.215	95.482	101.096	88.8551
1648	54.9333	32.9333	12927	0.0749751	0.354322	0.965501		79.9773	48.8056	154.211	49.5109	7.09858	3.75974	31.7907	407.31	801.294	467.176	208.666	204.496	156.921	14.1201	261.918	518.101	260.032	14.431	83.6209	94.2328	104.434	109.282	108.771	92.1062	92.1283	82.8712	108.546	124.689		86.033	67.5896	52.3177	84.2482	127.916	94.0199	83.4822	67.028	101.389	125.245	95.3721	101.665	87.7993
1650	55	33	12580	0.0750681	0.349883	0.965072		93.6997	58.7262	148.446	58.644	8.56752	3.41442	32.2285	405.229	783.366	457.127	206.106	196.415	155.643	14.9124	259.639	569.346	273.133	14.8952	83.6965	94.4409	104.633	110.623	108.72	92.1381	92.4033	84.4841	108.397	124.692		85.9485	68.0685	53.3246	83.1567	127.984	94.3391	83.7046	67.567	101.466	125.128	95.54	101.294	88.4654
1652	55.0667	33.0667	12471	0.0732632	0.347993	0.966154		78.1571	51.8868	155.214	52.2114	7.40716	3.67608	29.2136	394.35	770.402	457.285	203.658	202.533	156.796	15.5398	249.929	472.527	265.091	15.3729	84.3656	94.9143	105.273	109.18	108.909	92.6464	92.7535	83.5755	108.573	125.093		86.4075	68.7443	54.5647	83.6462	128.466	94.9857	84.3784	67.8264	101.873	125.508	96.2479	102.038	89.1666
1654	55.1333	33.1333	13318	0.0760989	0.346864	0.964592		92.9622	59.05	146.22	58.4138	8.56253	3.55242	31.7798	407.288	781.073	459.442	207.213	200.201	153.199	15.0735	260.424	570.845	281.64	14.8221	83.8496	94.7112	104.774	111.175	108.944	92.4121	93.0481	84.3684	108.826	124.799		86.2744	68.9317	52.954	83.1827	127.905	94.8181	84.0183	67.5881	101.802	125.33	95.7549	101.47	88.458
1656	55.2	33.2	11954	0.075697	0.339409	0.965031		84.076	55.8462	156.094	56.0899	8.01065	3.68289	29.5438	398.62	787.119	463.709	202.721	206.381	155.566	15.5683	242.738	486.334	259.745	14.6864	83.9996	94.9247	104.956	108.609	108.998	92.6119	92.4745	82.9374	108.477	124.987		86.3766	68.8531	52.8844	83.7796	128.104	95.0706	84.1888	67.6458	102.061	125.657	95.9694	101.484	89.0099
1658	55.2667	33.2667	12798	0.0745062	0.350516	0.965499		92.8877	58.1825	147.409	57.4319	8.46121	3.74865	32.4854	412.773	802.3	461.062	207.039	204.002	153.707	15.2328	265.234	566.699	283.206	14.7758	83.6402	94.6423	104.694	110.938	109.088	92.4507	92.8732	83.87	108.92	124.889		86.2265	68.4239	52.1211	83.321	128.108	94.6806	83.9105	67.507	101.783	125.33	95.8126	101.46	88.2747
1660	55.3333	33.3333	11641	0.0735386	0.35488	0.965875		84.3226	54.2396	156.871	55.1086	7.85128	3.79725	29.7112	397.405	770.907	459.806	203.317	201.344	153.035	14.0255	246.799	499.717	275.147	14.4589	84.3299	94.9656	104.974	109.673	109.484	92.9492	92.575	84.0916	108.532	125.28		86.9412	68.7981	54.4696	83.0393	128.401	94.9217	84.2194	67.9501	102.052	125.685	96.0811	101.216	89.118
1662	55.4	33.4	12926	0.0763371	0.369047	0.964736		86.8588	52.9882	148.815	52.9953	7.76646	3.42699	32.7475	410.799	802.283	455.215	207.153	207.416	156.363	14.4349	264.747	548.479	275.841	14.7303	83.379	94.338	104.506	110.246	108.705	92.123	92.2062	83.5065	108.701	124.637		86.0512	67.5538	51.9741	83.6061	127.71	94.2395	83.5769	67.5664	101.315	124.992	95.5167	101.088	88.2752
1664	55.4667	33.4667	12137	0.0724147	0.35749	0.966553		89.1694	59.0271	150.27	58.164	8.50307	3.45065	31.9099	404.834	785.43	462.115	201.141	196.326	160.376	14.5352	256.322	548.874	275.419	14.8737	83.0625	93.845	104.39	109.415	108.153	91.8213	91.3324	83.7522	107.652	124.308		85.7086	66.8686	53.0726	82.1894	127.473	93.8408	83.1441	66.6841	100.96	124.596	95.4647	100.561	88.7265
1666	55.5333	33.5333	13218	0.0738028	0.359871	0.965778		82.5868	52.0358	152.293	52.6512	7.57532	3.38537	30.9021	401.439	776.664	455.27	205.305	205.41	158.345	14.4761	254.28	512.332	276.672	14.5301	83.5732	94.3584	104.499	109.565	108.531	92.0761	92.1199	83.4393	108.412	124.479		86.022	68.0036	53.2146	83.049	127.577	94.3438	83.5005	67.5606	101.456	124.931	95.5322	101.397	88.1851
1668	55.6	33.6	12480	0.0756114	0.341713	0.965128		97.9857	63.9953	148.665	62.7003	9.27471	3.3877	32.6277	408.453	795.72	460.675	205.019	195.006	155.921	15.2981	261.407	579.805	280.092	14.5675	83.7907	95.1691	105.255	110.783	109.177	92.7784	92.7169	84.8526	108.656	125.17		86.6348	68.0838	53.1311	82.7376	128.366	95.2673	84.3285	68.0958	102.304	125.85	96.3132	101.902	89.0472
1670	55.6667	33.6667	12585	0.0751723	0.347362	0.965148		76.8031	49.7041	154.848	50.5213	7.14828	3.56772	29.3887	394.252	760.595	461.412	205.543	203.772	156.691	15.1981	249.092	468.602	269.863	14.5051	84.1224	94.7979	104.924	108.96	108.882	92.4729	92.5323	83.3987	108.355	124.927		86.28	68.5954	54.6015	83.1467	127.988	94.7458	84.1214	67.7197	101.79	125.613	95.9639	101.783	88.6128
1672	55.7333	33.7333	12740	0.075831	0.345791	0.964986		89.7334	54.8589	147.613	55.4166	8.03362	3.54228	31.0348	403.258	773.147	459.588	206.303	192.243	153.274	14.6017	256.959	567.638	273.57	14.0938	84.3762	95.0781	105.061	111.394	109.49	92.9057	93.3587	84.8665	109.092	125.176		86.7352	69.3474	53.6646	83.9651	128.169	94.9818	84.4665	68.0645	102.011	125.867	96.137	101.685	88.7855
1674	55.8	33.8	12340	0.0740336	0.347346	0.965662		77.6785	51.2839	157.992	52.1918	7.35753	3.57001	29.3055	395.426	770.466	461.038	206.396	204.377	158.311	14.9617	246.244	475.167	255.054	14.6552	84.0247	94.4164	104.679	108.547	108.734	92.2168	92.2746	82.9207	108.214	124.775		86.0193	68.5949	53.6685	84.0177	127.823	94.3661	83.7099	67.3679	101.418	125.22	95.6842	101.446	88.4275
1676	55.8667	33.8667	13308	0.0737098	0.357919	0.9659		85.2428	54.0691	146.954	53.5861	7.84987	3.31057	31.9209	408.949	785.899	461.467	208.588	201.381	155.445	15.2113	263.129	561.943	278.217	15.0847	83.8944	94.3437	104.758	111.056	108.84	92.2548	92.8895	84.0908	108.838	124.819		86.0187	68.7706	52.9298	83.6828	128.07	94.3285	83.5638	67.3188	101.334	125.173	95.8913	101.556	88.268
1678	55.9333	33.9333	12003	0.0720091	0.3583	0.966633		81.507	52.1172	155.7	53.3115	7.59552	3.20292	30.4463	400.7	793.926	460.972	202.569	203.915	157.156	15.6493	249.533	502.667	254.316	15.2246	83.6993	94.278	104.634	108.659	108.581	92.1511	91.8331	82.9794	108.238	124.649		85.8754	67.8485	52.6919	84.1311	127.949	94.3179	83.4989	67.2259	101.303	125.044	95.7781	100.903	88.8147
1680	56	34	13224	0.0756375	0.36533	0.96495		89.7153	57.034	149.247	56.2705	8.30278	3.34128	33.3377	415.355	810.88	459.402	206.76	203.165	153.733	16.0078	276.638	563.959	283.131	14.3355	83.0853	94.5545	104.903	110.416	108.884	92.4323	92.4329	83.55	108.737	124.691		86.1246	67.0696	51.5407	83.0785	127.613	94.7416	83.9034	67.3799	101.598	125.149	96.0967	101.538	88.5403
1682	56.0667	34.0667	11922	0.0747592	0.352985	0.965199		86.567	56.5485	156.193	57.2063	8.21987	3.24366	30.7145	401.094	776.408	463.925	202.108	195.23	154.926	15.2832	252.84	530.546	273.411	14.9281	83.6953	94.4293	104.823	109.599	108.906	92.4064	92.0851	83.9949	108.231	124.736		86.0453	67.9566	53.6815	82.9277	127.865	94.5667	83.6925	67.179	101.49	125.219	95.7743	101.071	89.1538
1684	56.1333	34.1333	13638	0.0767948	0.35569	0.964586		86.85	54.8079	152.345	54.7351	7.9829	3.54036	32.2782	411.272	802.009	461.306	210.035	203.138	154.293	15.7574	267.48	529.294	291.385	14.0532	83.3209	94.7987	104.711	109.917	109.19	92.508	92.5033	83.4572	108.536	124.932		86.1116	67.5633	52.5659	82.266	128.098	94.9295	84.0811	67.6396	101.832	125.511	95.7383	101.646	88.0859
1686	56.2	34.2	12530	0.0755333	0.346851	0.965119		94.0905	59.9211	151.512	59.8715	8.72505	3.39137	32.1672	403.467	772.702	457.616	204.828	196.72	154.48	15.4751	256.688	573.587	271.515	14.2139	83.7886	94.603	104.845	110.601	109.022	92.3784	92.3234	84.8808	108.46	124.818		86.0383	68.0493	53.7754	83.2806	127.8	94.6757	83.8162	67.6792	101.571	125.273	95.7446	101.142	88.9653
1688	56.2667	34.2667	12651	0.0771037	0.351857	0.964131		74.9	46.0011	154.452	47.4385	6.67982	3.63774	29.8133	398.247	777.292	456.977	208.794	203.002	156.395	14.3997	254.542	495.698	251.354	14.7119	84.4439	94.7824	105.036	109.672	109.131	92.7073	92.7706	83.5021	108.968	125.117		86.5608	68.6999	53.684	85.1253	128.149	94.846	84.0567	67.8306	101.777	125.402	96.0695	101.978	88.4807
1690	56.3333	34.3333	12623	0.0743089	0.352277	0.96558		89.5256	59.536	149.24	58.5878	8.56163	3.24925	31.4353	404.228	772.526	465.098	207.245	196.673	154.152	15.3398	252.123	577.841	272.062	15.2159	84.0887	94.6706	104.854	110.991	108.963	92.426	92.8264	84.7216	108.727	124.867		86.2149	69.2193	53.4509	83.5884	127.97	94.8294	83.6552	67.5696	101.729	125.569	95.7548	101.392	88.6863
1692	56.4	34.4	12581	0.0740819	0.347748	0.965687		77.2279	51.9375	152.075	52.0677	7.41402	3.45786	29.3708	397.765	774.651	464.375	206.393	203.628	159.504	14.8915	250.157	478.696	261.257	15.0936	83.5566	94.0636	104.435	108.37	108.213	91.9307	91.9027	82.5077	107.921	124.375		85.8115	67.9001	53.2716	83.2985	127.501	93.999	83.4715	66.7519	101.245	124.85	95.575	101.379	87.9918
1694	56.4667	34.4667	13050	0.0753212	0.350311	0.964971		82.5847	50.7919	145.467	50.8855	7.40113	3.20146	31.9465	403.466	770.849	461.955	206.095	200.917	155.325	14.53	263.031	561.986	266.039	15.419	84.0583	94.4118	104.518	111.038	108.62	92.1087	92.6705	84.4011	108.925	124.541		86.0912	68.3584	53.6687	84.4212	127.752	94.3608	83.7025	67.2932	101.512	125.19	95.5626	101.286	88.2357
1696	56.5333	34.5333	11941	0.0762217	0.340116	0.964661		88.4778	58.2455	156.115	58.979	8.4577	3.33557	29.6088	399.674	795.936	459.074	202.058	202.786	156.668	15.0723	242.364	496.227	266.602	14.9469	83.9745	95.1766	105.127	108.743	109.129	92.7819	92.5845	83.1816	108.533	125.068		86.6694	68.8425	52.5871	83.5032	128.27	95.317	84.5642	68.0577	102.104	125.84	96.0833	101.557	89.372
1698	56.6	34.6	13115	0.0781197	0.35112	0.963802		93.3972	59.7071	149.635	58.8693	8.6927	3.44745	33.1086	415.532	809.944	462.347	203.959	203.684	154.695	14.4916	272.251	571.09	288.374	15.2799	83.3936	94.514	104.688	111	108.902	92.4402	92.6116	83.8343	108.785	124.827		86.3973	67.7524	51.8678	82.9249	128.026	94.4912	83.7381	67.4146	101.615	125.311	96.0153	101.037	88.5733
1700	56.6667	34.6667	12173	0.0776359	0.345977	0.964023		88.9266	57.9072	157.093	58.3631	8.42464	3.44632	31.4097	407.404	803.795	464.624	201.765	201.326	157.419	13.8749	252.922	527.811	276.614	14.9848	82.9387	94.0138	104.169	108.738	108.502	91.8818	91.5382	82.8241	107.727	124.39		85.8673	67.3791	51.7305	82.1692	127.548	93.8014	83.2352	66.8702	101.283	124.879	95.1571	100.261	88.6096
1702	56.7333	34.7333	13342	0.0738475	0.368701	0.965971		83.9488	51.8465	152.572	52.5675	7.59506	3.29489	31.7823	407.364	786.854	462.544	209.222	208.641	156.873	15.099	250.958	544.052	269.317	14.8662	83.6009	94.1466	104.344	110.015	108.589	91.8916	92.2488	83.3252	108.741	124.489		85.6835	68.5474	52.2001	84.0378	127.536	94.0628	83.33	67.0647	101.339	124.936	95.3429	100.845	88.0502
1704	56.8	34.8	12361	0.0721021	0.356308	0.966631		90.3745	58.0726	155.047	58.5586	8.44535	3.3793	31.2293	400.74	765.86	464.868	204.015	200.654	157.052	15.1123	247.86	546.296	270.532	15.6839	84.216	94.5295	105.003	110.335	108.975	92.4313	92.3211	84.7183	108.574	125.015		86.2324	68.5379	54.6071	83.4829	128.22	94.4966	83.8138	67.2958	101.654	125.388	96.0504	101.177	89.1506
1706	56.8667	34.8667	13343	0.077234	0.351372	0.964183		79.9977	48.6245	155.461	50.1253	7.13256	3.41823	31.3209	404.102	783.879	462.309	208.72	206.415	158.824	14.7516	261.504	508.265	265.899	14.5748	83.8846	94.4839	104.757	109.621	108.875	92.2942	92.3254	83.3997	108.744	124.858		86.2107	67.8145	53.3777	84.0768	127.943	94.4772	83.7147	67.3716	101.587	125.269	95.7704	101.473	88.345
1708	56.9333	34.9333	12848	0.0775391	0.341602	0.964035		96.0693	62.6668	150.097	61.8497	9.07237	3.35584	32.2436	408.989	791.848	462.656	208.752	197.031	156.275	15.1395	258.239	586.272	272.158	14.6236	83.8791	94.8292	105.048	110.75	109.22	92.5727	92.7357	84.6163	108.749	125.053		86.445	68.371	52.886	83.5466	128.147	94.9673	84.2349	67.5312	101.864	125.549	95.9396	101.529	88.7953
1710	57	35	11211	0.0697353	0.354455	0.967846		79.9269	53.0741	160.324	53.7018	7.63486	3.43754	30.371	402.569	784.396	461.367	207.849	204.711	159.018	14.522	254.882	497.781	267.353	14.9845	84.015	94.5625	105.027	109.405	108.969	92.4976	92.6347	83.1781	108.672	124.996		86.3702	68.5487	53.2086	83.8445	128.103	94.4753	83.8864	67.4652	101.65	125.336	96.042	102.09	88.4697
1712	57.0667	35.0667	11910	0.0716556	0.352883	0.966937		92.5644	59.8966	150.616	59.4936	8.70682	3.20646	32.4659	411.008	792.353	458.277	208.522	198.611	156.658	15.1855	264.142	582.323	278.224	14.4908	83.5588	94.4123	104.705	110.875	108.98	92.243	92.6693	84.1871	108.721	124.71		86.0138	68.2773	52.3221	83.4167	127.764	94.3434	83.6656	67.4614	101.504	125.088	95.7714	101.458	88.2362
1714	57.1333	35.1333	11079	0.0726678	0.342893	0.966489		86.0592	59.4414	162.023	59.6541	8.51903	3.38798	30.1788	402.624	792.828	458.931	204.913	206.48	159.364	16.1201	247.815	490.665	267.929	14.1931	83.6908	94.7051	104.966	108.628	109.036	92.5047	92.3415	82.8219	108.4	124.959		86.1047	68.535	52.4584	83.3905	127.965	94.7293	83.8514	67.7433	101.834	125.367	96.0874	101.517	88.8515
1716	57.2	35.2	12345	0.0709894	0.352813	0.96726		90.9623	57.6926	149.192	57.0941	8.39465	3.34222	32.9261	413.996	802.115	458.798	208.107	201.268	157.607	15.021	270.546	578.773	277.95	14.5512	83.5335	94.3182	104.567	111.01	108.973	92.207	92.6895	83.867	108.988	124.65		85.9865	68.114	51.8252	83.9466	127.795	94.3128	83.4724	67.3702	101.45	124.986	95.6561	101.236	88.1901
1718	57.2667	35.2667	11184	0.0718268	0.349551	0.966795		80.8821	50.7507	159.276	52.1383	7.38654	3.51054	31.0547	401.885	793.14	463.23	204.434	205.449	158.497	14.5783	260.192	486.731	259.966	15.1423	83.7747	94.4307	104.448	108.649	108.967	92.2827	91.8428	82.9762	108.403	124.764		86.1524	67.2106	53.3505	84.0361	128.124	94.4819	83.653	67.2387	101.59	125.189	95.4592	100.715	88.619
1720	57.3333	35.3333	12546	0.0705057	0.370913	0.967364		85.0467	52.7196	153.155	53.3138	7.71114	3.35045	32.2364	409.08	792.282	461.917	208.524	206.245	159.554	14.4588	259.629	542.98	271.906	14.8415	83.4404	93.9375	104.115	109.985	108.553	91.73	92.0674	83.2301	108.648	124.356		85.5666	67.9745	52.1764	83.9107	127.574	93.8022	82.969	66.9976	101.171	124.748	95.0403	100.829	87.797
1722	57.4	35.4	12148	0.0695902	0.360957	0.967744		85.095	54.331	154.048	55.0076	7.90621	3.22165	31.6573	401.86	777.082	461.49	202.552	198.811	159.378	14.4091	253.731	537.573	266.209	15.0505	83.3903	93.8763	104.209	109.39	108.385	91.7162	91.4493	83.818	107.91	124.358		85.552	67.3814	53.4417	83.0235	127.553	93.6656	82.8603	66.9995	101.175	124.681	95.1778	100.417	88.4996
1724	57.4667	35.4667	12936	0.0731032	0.363769	0.966178		80.2998	50.1516	154.392	51.1173	7.31439	3.26755	31.6539	404.808	779.51	461.01	208.247	206.379	157.871	14.9809	263.232	514.192	272.69	14.4923	83.1912	93.8625	104.105	109.271	108.363	91.6764	91.6957	83.0291	108.171	124.221		85.4443	67.1813	52.9412	83.1349	127.255	93.8666	82.9103	66.8919	101.037	124.607	95.0468	100.943	87.7076
1726	57.5333	35.5333	12306	0.0727459	0.351656	0.96658		93.3957	61.6112	153.415	61.222	8.91793	3.25232	32.5323	408.836	787.938	465.783	206.234	195.697	154.969	15.8063	259.527	585.848	270.42	14.4345	83.1415	94.0226	104.431	109.994	108.63	91.9715	91.7853	84.0503	108.02	124.391		85.5859	67.3633	52.4659	82.9266	127.366	94.1343	83.2213	66.7338	101.167	124.857	95.4186	100.863	88.3179
1728	57.6	35.6	12905	0.0741154	0.351502	0.965681		75.0891	47.4112	157.735	48.9176	6.86205	3.40926	30.2923	398.294	769.257	464.208	208.883	202.978	157.928	13.7502	260.497	489.801	260.102	14.1728	84.0446	94.219	104.49	109.181	108.767	92.1509	92.1841	83.2143	108.6	124.553		86.2505	67.8576	54.0424	84.325	127.747	94.2088	83.3043	67.1217	101.385	125.075	95.3613	101.679	87.887
1730	57.6667	35.6667	12532	0.0747369	0.342582	0.965287		90.662	57.2453	149.386	57.3639	8.34201	3.25483	31.6778	406.807	785.149	461.303	207.39	196.048	154.859	13.3261	265.303	571.989	273.442	13.8673	84.1618	94.7882	104.897	111.02	109.442	92.6997	92.9813	84.6021	109.028	124.998		86.9437	68.5729	53.2438	83.9112	128.137	94.8613	83.9007	67.7059	102.008	125.466	95.7339	101.71	88.6293
1732	57.7333	35.7333	12065	0.0740373	0.34883	0.965554		76.8955	49.2048	157.741	50.6519	7.10606	3.45222	29.5126	394.928	770.556	461.101	204.668	203.654	158.253	14.205	253.967	472.089	252.304	14.3607	84.2055	94.4895	104.676	108.635	109.001	92.3791	92.2381	83.103	108.504	124.782		86.3787	68.1503	54.0393	84.5546	127.905	94.4684	83.638	67.4582	101.66	125.223	95.6063	101.346	88.6236
1734	57.8	35.8	13221	0.0736205	0.35198	0.965986		86.925	54.3743	149.146	53.909	7.89245	3.35163	32.8278	412.128	793.001	464.865	209.171	199.361	155.983	13.9054	273.905	570.718	276.7	14.7202	84.124	94.6644	104.899	111.494	109.371	92.6491	93.1083	84.3766	109.321	125.098		86.6742	68.372	53.0194	84.273	128.281	94.5931	83.9023	67.4612	101.845	125.52	95.9613	101.488	88.4876
1736	57.8667	35.8667	12212	0.0723887	0.350751	0.966412		85.0961	55.8767	161.096	57.1056	8.10725	3.24997	30.6335	403.014	798.766	462.182	203.406	206.048	159.999	14.9247	249.528	498.57	255.576	15.0318	83.5652	94.2246	104.515	108.476	108.633	92.0637	91.9109	82.5433	108.28	124.615		85.8501	68.0271	52.0504	84.1187	127.78	94.1096	83.4072	67.1744	101.412	125.019	95.5555	100.872	88.6439
1738	57.9333	35.9333	13437	0.0760803	0.362748	0.96488		90.6395	57.6998	148.065	56.9171	8.4034	3.23423	33.2957	415.87	811.233	464.652	206.866	201.129	156.963	15.6125	275.506	564.095	279.597	14.745	83.0736	94.1816	104.544	110.414	108.612	92.0679	92.1907	83.3871	108.643	124.537		85.7006	67.0702	51.597	83.3051	127.695	94.224	83.388	66.9706	101.308	125.018	95.6814	101.027	88.2894
1740	58	36	12424	0.0754775	0.352053	0.96507		87.9008	56.9233	157.574	57.4957	8.27667	3.19988	32.0855	405.227	790.112	463.41	200.586	199.698	159.129	15.6299	256.525	533.995	272.536	14.7981	83.1752	94.1287	104.434	109.248	108.49	91.8905	91.5472	83.5508	108.031	124.455		85.4865	67.1459	52.809	82.8082	127.627	94.1208	83.2758	67.0309	101.252	124.964	95.3579	100.514	88.9715
1742	58.0667	36.0667	13589	0.0764376	0.359747	0.964595		86.0336	54.4496	153.026	54.2109	7.90376	3.36175	33.0241	411.594	804.401	461.293	206.064	206.074	156.847	15.315	269.212	533.11	282.791	14.3452	83.1813	94.5853	104.641	109.776	108.879	92.2213	92.118	83.3895	108.606	124.728		85.9469	67.1128	52.186	82.8592	127.801	94.5916	83.6385	67.6096	101.736	125.351	95.5127	101.302	88.5082
1744	58.1333	36.1333	12411	0.0721654	0.355038	0.966631		91.2131	59.16	155.318	59.1916	8.57839	3.24032	32.5762	405.214	785.429	462.704	203.71	196.369	157.563	15.3594	259.28	564.409	264.306	14.9526	83.3861	94.2092	104.415	109.862	108.611	91.8792	91.7932	84.1588	108.168	124.484		85.54	67.3547	52.9917	83.4287	127.616	94.1452	83.314	67.2005	101.322	125.064	95.1784	100.688	88.7148
1746	58.2	36.2	13577	0.0754105	0.355377	0.965127		78.5128	48.457	156.206	49.485	7.05163	3.38291	31.7769	406.025	793.522	463.315	210.004	205.067	158.197	14.3723	261.147	508.299	270.094	15.1214	83.5663	94.3259	104.311	109.303	108.802	92.089	92.0883	82.9724	108.551	124.606		85.9301	67.6366	52.7282	83.6562	127.881	94.162	83.4012	67.3317	101.534	125.2	95.273	101.328	87.6697
1748	58.2667	36.2667	12982	0.0744801	0.350901	0.965402		91.4759	60.4376	152.037	59.5429	8.70238	3.28931	32.7562	408.698	781.549	463.953	207.124	196.836	156.833	14.5513	262.145	573.912	283.064	15.0292	83.2516	94.143	104.29	110.464	108.609	91.9117	92.0699	84.1643	108.18	124.432		85.7401	67.7161	52.9067	82.4041	127.491	93.9706	83.1818	67.1626	101.34	125.061	95.2501	100.842	88.0626
1750	58.3333	36.3333	12756	0.0749304	0.353209	0.965208		76.7015	51.5337	160.095	52.1056	7.36546	3.44458	30.1984	400.666	779.33	464.472	204.411	205.891	159.631	14.5061	254.029	488.282	262.7	15.2938	83.7564	94.2616	104.712	108.872	108.632	92.1796	92.1665	82.8823	108.284	124.722		86.0629	68.1407	53.1188	83.7773	127.682	94.1874	83.4147	67.2421	101.182	125.282	95.698	101.466	88.5618
[truncated: 12 more columns]

## Sheet: Complete Cell Analysis
cell (0,0)	average R value, (0,0)	average G value, (0,0)	average B value, (0,0)	average Gray value, (0,0)	average L* value, (0,0)	average a* value, (0,0)	average b* value, (0,0)	average delta_E value, (0,0)	cell (0,1)	average R value, (0,1)	average G value, (0,1)	average B value, (0,1)	average Gray value, (0,1)	average L* value, (0,1)	average a* value, (0,1)	average b* value, (0,1)	average delta_E value, (0,1)	cell (0,2)	average R value, (0,2)	average G value, (0,2)	average B value, (0,2)	average Gray value, (0,2)	average L* value, (0,2)	average a* value, (0,2)	average b* value, (0,2)	average delta_E value, (0,2)	cell (0,3)	average R value, (0,3)	average G value, (0,3)	average B value, (0,3)	average Gray value, (0,3)	average L* value, (0,3)	average a* value, (0,3)	average b* value, (0,3)	average delta_E value, (0,3)	cell (0,4)	average R value, (0,4)	average G value, (0,4)	average B value, (0,4)	average Gray value, (0,4)	average L* value, (0,4)	average a* value, (0,4)	average b* value, (0,4)	average delta_E value, (0,4)	cell (1,0)	average R value, (1,0)	average G value, (1,0)	average B value, (1,0)	average Gray value, (1,0)
	107.443	97.2468	176.643	109.324	45.5075	23.6615	-41.0386	0		110.264	102.65	161.112	111.591	46.3645	16.8201	-30.5485	0		74.1626	72.6551	84.1966	74.5316	31.4059	3.27291	-6.6103	0		52.8637	47.4472	97.7154	54.8552	22.6482	16.7521	-29.1175	0		33.9127	31.0908	143.567	44.7349	21.2933	39.9636	-60.6061	0		85.3934	77.4387	160.544	89.2437
	107.042	97.4401	176.689	109.316	45.5251	23.45	-41.0397	0.212207		109.72	102.742	159.199	111.269	46.2523	16.0835	-29.5987	1.20716		74.0922	72.6843	84.6019	74.5612	31.423	3.32553	-6.84496	0.241104		52.4722	47.8062	95.6193	54.7152	22.5772	15.7023	-27.8615	1.63852		33.4316	31.1455	144.062	44.6869	21.3302	40.0598	-60.8535	0.268007		85.1124	77.4343	160.441	89.1319
	107.597	97.6464	175.445	109.451	45.5577	23.1152	-40.2568	0.955003		110.039	102.855	159.289	111.453	46.3141	16.1347	-29.5532	1.20948		74.1084	72.7878	82.0428	74.3506	31.3639	2.64932	-5.29288	1.45815		52.6988	48.1612	92.2002	54.6082	22.4854	14.4021	-25.7618	4.09998		33.8888	31.1832	143.324	44.7522	21.2823	39.8277	-60.4734	0.190242		85.5604	77.329	160.002	89.1677
	107.124	97.6685	175.682	109.343	45.5357	23.0427	-40.4331	0.866172		109.748	102.809	159.328	111.324	46.2786	16.0853	-29.6333	1.17677		74.2205	72.9095	82.4305	74.4938	31.4249	2.70814	-5.44939	1.29114		52.5322	48.2822	89.6406	54.3253	22.3492	13.4384	-24.2925	5.86095		33.5884	31.09	144.161	44.707	21.3405	40.1375	-60.898	0.343082		85.369	77.4812	158.281	89.0038
	107.2	97.7718	175.655	109.438	45.5672	22.9922	-40.3669	0.950081		110.153	102.968	158.539	111.451	46.3191	15.8986	-29.1018	1.71587		74.105	72.8262	83.103	74.4913	31.413	2.87705	-5.8994	0.813714		52.5822	48.6067	87.6545	54.315	22.3313	12.5915	-23.0083	7.39819		33.6102	31.2918	143.373	44.7348	21.2917	39.7598	-60.489	0.235053		85.5553	77.2083	160.663	89.1693
	107.162	97.7014	173.865	109.184	45.4493	22.5128	-39.5051	1.91686		109.85	103.139	156.253	111.202	46.2335	15.0902	-27.8867	3.17724		73.5019	72.4349	80.9168	73.8127	31.161	2.36813	-4.8787	1.96902		52.1867	48.5148	83.585	53.682	22.0336	11.2375	-20.7816	10.0138		33.8189	31.0101	141.034	44.3549	20.9838	39.1439	-59.542	1.37839		85.1007	77.2408	161.724	89.1774
	107.278	97.6647	175.2	109.357	45.5218	22.9484	-40.1721	1.12229		110.051	103.209	157.276	111.418	46.3165	15.3824	-28.3607	2.61832		74.0642	73.2254	80.4505	74.4002	31.4375	1.97708	-4.16274	2.7696		52.4481	49.1294	84.5464	54.2231	22.2953	11.2002	-21.007	9.83508		33.9874	31.6416	139.785	44.6404	20.9807	38.3727	-58.7673	2.45152		85.3573	77.6423	160.348	89.3167
	106.369	97.7745	176.155	109.23	45.5244	22.9125	-40.7316	0.809618		109.489	103.361	157.09	111.318	46.3005	15.0677	-28.2797	2.86747		73.6198	73.9121	78.9913	74.4814	31.5574	1.0244	-3.05431	4.20997		51.8757	49.0818	84.9241	54.058	22.2482	11.1685	-21.3354	9.58634		33.0494	32.0227	139.262	44.531	20.9401	37.888	-58.5099	2.97101		84.4871	77.738	161.618	89.2609
	107.253	97.7411	175.752	109.442	45.569	23.0528	-40.4204	0.869711		109.904	103.649	155.812	111.463	46.3551	14.678	-27.4364	3.77809		73.9239	73.5027	78.4388	74.2896	31.4412	1.27819	-2.8689	4.24007		52.4008	49.4219	82.7986	54.1832	22.2815	10.4338	-19.8682	11.2074		33.8365	32.0179	137.813	44.602	20.8282	37.4635	-57.7875	3.79622		85.3132	77.4103	161.399	89.2913
	107.193	97.4685	177.138	109.434	45.5698	23.6017	-41.2304	0.210317		109.76	103.776	154.687	111.368	46.3259	14.2577	-26.8175	4.52636		73.9995	73.9459	78.8157	74.5889	31.5965	1.11426	-2.88025	4.31385		52.1028	49.9617	79.6016	54.0418	22.2452	8.9695	-17.798	13.7427		33.7561	31.7541	140.035	44.6762	21.0167	38.3728	-58.8647	2.37477		85.369	77.3916	159.646	89.0974
	107.628	97.3284	177.194	109.489	45.5744	23.8187	-41.2539	0.274911		110.114	103.886	153.64	111.423	46.3393	14.0235	-26.1745	5.19171		74.1076	73.4192	79.9536	74.4583	31.4836	1.75508	-3.77538	3.21662		52.2291	50.1702	74.9464	53.682	22.0852	7.46101	-14.933	16.9659		34.0598	31.8262	138.643	44.6402	20.8956	37.8816	-58.195	3.21032		85.4963	77.1765	160.906	89.166
	107.222	97.4556	174.799	109.171	45.4417	22.9462	-40.0641	1.21054		109.603	103.943	151.847	111.101	46.2315	13.3568	-25.2837	6.30319		73.5588	72.9631	78.5974	73.8589	31.2478	1.51102	-3.26042	3.78826		51.8344	50.3414	72.1677	53.3418	21.9666	6.38075	-13.2537	18.9655		33.7792	31.9188	135.273	44.2266	20.5231	36.6374	-56.6996	5.18821		84.7838	77.7943	158.47	89.0316
	107.56	97.4092	176.126	109.388	45.5308	23.4452	-40.6984	0.403736		109.981	103.91	152.831	111.312	46.2983	13.7545	-25.7601	5.68609		73.8084	73.6821	77.7562	74.27	31.463	0.961683	-2.40031	4.80302		52.2989	50.5315	74.1308	53.8274	22.1636	6.99588	-14.2642	17.7775		33.9341	32.1105	135.81	44.453	20.6326	36.7254	-56.8552	4.99916		85.3767	78.6225	153.501	89.129
	106.973	97.6352	175.879	109.302	45.525	23.0793	-40.5663	0.749868		109.487	103.546	154.761	111.162	46.2442	14.3323	-26.9902	4.34343		73.4426	74.1043	76.9268	74.2772	31.5323	0.358303	-1.77041	5.65114		52.0394	50.1833	75.8686	53.7312	22.1167	7.66007	-15.5035	16.3795		33.3077	32.1491	136.243	44.3501	20.6476	36.7928	-57.1036	4.76844		84.9211	78.7034	153.661	89.0614
	107.449	97.6828	175.907	109.484	45.5793	23.1854	-40.4939	0.726932		109.984	103.811	154.722	111.458	46.3563	14.3147	-26.7893	4.51762		73.6948	74.4239	76.9679	74.5451	31.6549	0.267756	-1.61376	5.83595		52.262	50.6221	75.4225	54.0008	22.2509	7.30371	-14.9951	16.9963		33.7758	32.4522	136.356	44.668	20.754	36.6975	-56.9975	4.89695		85.2467	78.8659	152.299	89.0884
	106.879	97.4654	178.368	109.471	45.6099	23.8753	-41.8877	0.881565		109.436	103.925	155.197	111.407	46.3612	14.2021	-27.0665	4.35639		73.3856	74.6875	77.2609	74.6432	31.7178	0.0432418	-1.71214	5.87537		52.0209	50.949	74.4326	54.0185	22.281	6.69825	-14.2872	17.9207		33.2757	31.8655	141.255	44.7342	21.1457	38.6839	-59.4132	1.75568		84.9827	78.6224	152.141	88.8599
	107.742	97.404	176.958	109.537	45.5905	23.7352	-41.0895	0.122091		109.789	104.417	151.249	111.364	46.3494	12.9705	-24.7454	6.96386		73.2513	73.8461	77.34	74.1368	31.449	0.538594	-2.15995	5.2234		52.2793	50.8497	73.3563	53.9002	22.2232	6.54226	-13.6528	18.5359		33.9087	31.8377	139.682	44.7398	21.0039	38.2173	-58.6647	2.62724		85.2991	78.2736	154.397	88.9989
	107.805	97.4313	174.059	109.253	45.4457	22.9075	-39.6211	1.60669		109.469	104.826	146.553	110.979	46.2323	11.4011	-22.1422	10.0024		72.6796	73.3683	74.7948	73.3787	31.1673	0.0329398	-0.947346	6.52866		51.5899	50.4883	70.7073	53.1692	21.9209	5.76469	-12.3436	20.0653		33.7437	31.6845	136.808	44.264	20.6417	37.3027	-57.4664	4.16686		85.2761	78.2379	152.807	88.7932
	107.843	97.6011	174.754	109.443	45.5299	23.0119	-39.895	1.31538		109.692	105.006	145.844	111.073	46.271	11.1823	-21.6599	10.5262		72.7628	72.9672	76.0783	73.3438	31.0926	0.610208	-1.88042	5.4369		51.9644	50.1786	74.1185	53.5028	22.0221	7.11441	-14.4774	17.5388		33.4923	31.8939	138.397	44.5071	20.8453	37.7051	-58.1251	3.38481		85.9497	78.7604	151.341	89.133
	107.417	97.6258	173.053	109.13	45.4083	22.397	-39.0929	2.32261		109.182	104.913	145.634	110.842	46.1932	11.0187	-21.6587	10.6168		71.9322	72.4228	74.8361	72.6091	30.8083	0.336388	-1.50887	5.91649		51.6037	49.4907	75.8804	53.1844	21.863	7.98748	-15.9085	15.8717		33.3645	31.6276	136.815	44.1171	20.6061	37.3027	-57.5305	4.12455		85.4964	78.9759	151.345	89.1332
	108.042	97.8787	173.1	109.488	45.5296	22.4258	-38.9249	2.44849		109.684	104.815	148.035	111.21	46.3105	11.8585	-22.8998	9.1172		71.8815	72.8762	74.582	72.823	30.9358	-0.0287855	-1.15883	6.39068		52.2117	49.3664	80.6178	53.8352	22.1289	9.73095	-18.6566	12.6094		33.5895	31.8663	137.406	44.3979	20.7357	37.3883	-57.686	3.93317		86.0402	79.3067	149.516	89.2858
	107.646	97.7555	174.716	109.461	45.5505	22.8535	-39.8411	1.44515		109.148	104.489	150.494	111.125	46.2815	12.5257	-24.4071	7.49435		71.2989	73.2346	74.4159	72.8127	30.9892	-0.529545	-0.979888	6.8069		51.8859	49.0159	83.8872	53.8973	22.1713	10.8885	-20.768	10.2139		33.2658	31.6377	139.416	44.3961	20.8923	38.1837	-58.6849	2.64951		85.8588	79.5418	147.512	89.1319
	108.128	97.9292	174.287	109.666	45.6133	22.7553	-39.4874	1.79958		109.595	104.247	151.151	111.205	46.2825	12.9866	-24.7919	6.91674		71.3038	72.6467	74.3048	72.488	30.8034	-0.181114	-1.18091	6.46309		52.1731	49.3724	81.7162	53.9434	22.1861	10.0548	-19.2991	11.8941		33.6464	31.5399	139.164	44.4241	20.8685	38.1878	-58.5657	2.73807		86.0911	79.7927	147.024	89.2884
	108.107	97.8411	173.417	109.503	45.5424	22.5563	-39.0898	2.24061		109.554	104.18	148.691	110.886	46.1543	12.3731	-23.5315	8.31018		71.4365	72.2432	73.6575	72.2258	30.6695	-0.0178548	-0.959555	6.58045		51.9916	49.901	76.6685	53.6269	22.0655	8.07868	-16.1189	15.6375		33.3726	31.6372	137.188	44.1779	20.6501	37.4266	-57.6913	3.91737		85.8509	80.4894	142.896	89.1745
	108.98	98.0073	173.251	109.87	45.6518	22.6466	-38.8147	2.44875		109.784	104.724	146.572	111.021	46.2325	11.5697	-22.151	9.90466		72.318	72.5914	75.5253	72.9282	30.918	0.54252	-1.78664	5.56424		51.9529	49.9794	75.5946	53.5369	22.0321	7.68769	-15.4518	16.4102		33.5696	31.8654	136.184	44.2466	20.5988	36.9645	-57.1466	4.63085		86.768	81.8443	139.609	89.8617
	108.892	98.1246	171.693	109.719	45.5919	22.1116	-37.9962	3.41541		109.748	104.726	144.851	110.825	46.1579	11.1168	-21.243	10.9161		72.144	72.6028	74.8246	72.7888	30.8829	0.30584	-1.38962	6.02765		51.985	49.7779	73.9784	53.2556	21.8935	7.35621	-14.5821	17.3242		33.7276	31.3869	135.43	43.9349	20.4262	36.9996	-56.9583	4.77954		86.6705	82.8568	138.225	90.278
	109.326	98.7952	170.224	110.087	45.7258	21.411	-36.9199	4.69853		109.826	104.938	145.849	111.071	46.2642	11.2682	-21.6723	10.47		73.3235	74.2945	76.2691	74.2714	31.559	0.0412794	-1.31117	6.20867		52.3406	49.778	76.0648	53.5954	22.0309	8.10471	-15.7658	15.9194		33.9482	31.635	136.738	44.285	20.6372	37.3268	-57.4296	4.18009		86.9229	83.9801	133.959	90.528
	108.736	99.3169	168.482	110.006	45.7202	20.4391	-35.9086	6.06182		109.35	105.04	147.582	111.173	46.3239	11.4975	-22.6124	9.55579		73.2154	75.1879	76.4825	74.7978	31.8321	-0.516788	-1.04795	6.74413		51.9953	49.4311	78.9507	53.6195	22.0398	9.09918	-17.6849	13.7711		33.3237	31.6421	138.411	44.2915	20.7844	37.841	-58.2352	3.22267		86.6028	84.3053	133.172	90.5155
	109.216	99.6293	166.111	110.076	45.7231	19.7259	-34.5065	7.62906		109.565	105.466	145.546	111.268	46.3735	10.7856	-21.3253	11.0219		73.8303	75.5955	75.8857	75.1346	31.9943	-0.657402	-0.422539	7.35404		52.3293	49.8363	79.2763	53.9975	22.2117	9.03357	-17.6318	13.8452		33.8419	32.1477	135.101	44.3656	20.5565	36.4485	-56.5367	5.42763		87.7569	83.7572	134.589	90.7161
	109.034	99.3712	166.253	109.875	45.6471	19.8708	-34.7107	7.3777		109.284	105.38	145.244	111.104	46.3134	10.6688	-21.2408	11.1568		74.3649	76.2999	75.8433	75.7056	32.2586	-0.890809	-0.00349902	7.85579		52.5495	50.4286	78.4395	54.2993	22.3697	8.44592	-16.8254	14.838		33.8149	32.4023	133.825	44.3556	20.4691	35.8493	-55.8791	6.32064		87.7742	83.5746	133.936	90.5415
	108.982	99.2824	169.19	110.148	45.7687	20.727	-36.2463	5.62537		109.634	105.567	147.673	111.616	46.496	11.2925	-22.399	9.84818		73.9837	75.7706	77.3964	75.424	32.1099	-0.366656	-1.21644	6.5449		52.4271	51.4524	75.7462	54.5651	22.5385	6.88864	-14.7651	17.4153		33.7078	33.1217	132.248	44.5692	20.4466	34.85	-54.924	7.69103		88.2427	83.9211	137.736	91.3256
	109.35	99.3182	168.643	110.229	45.7819	20.6568	-35.9021	5.95711		109.887	105.734	144.096	111.39	46.415	10.3588	-20.3974	12.0331		74.2683	75.3622	76.592	75.2063	31.9838	-0.175597	-0.884481	6.70904		52.8674	52.1659	70.6956	54.5486	22.5667	5.0906	-11.3342	21.266		33.9515	34.129	124.995	44.4059	19.9259	31.6611	-51.1922	12.6263		88.7245	84.1416	136.319	91.4424
	108.902	99.1035	168.622	109.956	45.6863	20.6554	-36.0432	5.83286		109.787	105.207	144.549	111.095	46.2805	10.7608	-20.8745	11.4152		74.4434	75.5153	76.4135	75.3147	32.0412	-0.240549	-0.684601	6.91822		52.6249	52.7042	68.3838	54.5213	22.6122	3.9813	-9.71393	23.2291		33.5964	34.3982	123.88	44.3293	19.85	31.0427	-50.6091	13.4761		88.6531	84.1629	133.938	91.1598
	108.903	99.284	165.807	109.744	45.5905	19.7627	-34.5378	7.58073		109.907	105.371	145.901	111.381	46.3916	11.0452	-21.5064	10.7289		74.5665	75.7508	76.6521	75.5192	32.1324	-0.285392	-0.70204	6.93519		52.7517	52.8102	69.1851	54.7096	22.6921	4.18184	-10.1295	22.7719		33.7541	35.2908	118.286	44.2685	19.5134	28.4337	-47.5892	17.4799		88.547	84.3975	135.233	91.4004
	107.825	98.9775	161.935	108.794	45.2238	18.5684	-32.8369	9.65848		109.496	105.65	145.11	111.326	46.4001	10.5396	-21.0258	11.4073		73.9117	75.9613	74.6757	75.1963	32.0773	-1.1207	0.472283	8.36167		51.9517	52.4498	67.768	54.0933	22.4422	3.72439	-9.56444	23.4965		32.9858	36.662	108.366	43.7028	18.866	23.6772	-42.2506	24.6589		87.5072	84.568	135.928	91.2527
	107.586	98.1233	164.501	108.518	45.1072	19.7327	-34.5363	7.60759		109.643	106.382	145.728	111.87	46.6389	10.3023	-21.0242	11.5442		74.4277	77.5781	76.8457	76.5678	32.6908	-1.44157	-0.0101796	8.21212		52.7045	52.5271	72.7659	54.9269	22.7581	5.37788	-12.4301	20.1954		33.1273	38.3535	104.378	44.2912	18.9759	20.9972	-39.4745	28.4892		88.0843	84.4437	136.93	91.4793
	106.332	97.2793	165.84	107.779	44.8467	20.268	-35.7443	6.3231		109.11	106.332	146.014	111.718	46.5921	10.2319	-21.2702	11.3817		74.1789	77.6868	77.3154	76.6049	32.7173	-1.50495	-0.272961	8.04423		52.3943	52.0153	75.7137	54.8315	22.7082	6.48134	-14.4812	17.8805		32.0657	39.0517	102.98	44.2384	18.9754	19.7785	-38.5653	29.9768		87.3817	84.5105	138.315	91.4563
	106.715	97.9291	163.959	108.064	44.9536	19.4512	-34.4635	7.82717		109.576	106.832	145.472	112.078	46.7464	9.94231	-20.7074	12.0124		74.6645	78.5347	77.2932	77.2593	33.0219	-1.84182	0.190969	8.66193		52.9607	53.2649	71.8925	55.3303	22.9737	4.71871	-11.5125	21.3271		32.894	40.5556	98.6414	44.8601	19.1005	17.1719	-35.5163	33.9672		87.2799	86.0639	132.26	91.652
	106.245	98.103	164.739	108.107	44.9981	19.4283	-34.8569	7.50949		109.215	106.937	145.406	112.024	46.7421	9.74419	-20.6776	12.151		74.7934	78.8255	78.1556	77.57	33.1498	-1.77852	-0.168457	8.3699		52.6656	54.5032	67.7886	55.4956	23.1623	2.61502	-8.47803	25.0222		32.1739	41.3821	96.9807	44.9456	19.16	15.7897	-34.3301	35.7681		86.2265	87.3814	126.802	91.4883
	106.908	98.6559	162.412	108.371	45.0834	18.6304	-33.345	9.20227		109.847	106.699	145.012	112.032	46.7139	9.99468	-20.4827	12.1667		75.3362	77.893	77.9246	77.1586	32.9017	-1.03124	-0.378755	7.71979		52.8562	55.741	63.7197	55.7965	23.4159	0.764697	-5.36573	28.6415		32.7974	43.1759	91.4419	45.5546	19.3216	12.4611	-30.4085	40.8922		85.2229	88.7762	125.883	91.8769
	106.766	99.175	159.069	108.271	45.0441	17.3472	-31.4312	11.506		109.905	106.578	144.224	111.878	46.6537	9.88655	-20.107	12.5372		75.405	77.3494	75.7628	76.6189	32.6733	-1.14	0.663784	8.60188		52.6223	56.8701	59.3901	55.8949	23.6049	-1.18603	-2.18436	32.3742		32.3714	44.0428	87.8428	45.5183	19.3052	10.3389	-28.0457	44.0653		84.6736	88.9706	123.828	91.5895
	106.828	99.5838	160.232	108.653	45.2143	17.4347	-31.8519	11.102		110.013	106.276	146.962	112.032	46.6924	10.8024	-21.6716	10.7293		75.5927	78.9278	77.2614	77.7102	33.2236	-1.71797	0.515049	8.88725		52.6841	57.2387	61.4453	56.3476	23.803	-0.885471	-3.26667	31.3159		32.3079	44.8758	88.5747	46.0719	19.6109	10.0073	-28.0436	44.2778		84.5726	88.8573	124.215	91.5469
	105.91	100.242	158.516	108.556	45.2279	16.2862	-30.821	12.6044		109.222	106.414	148.191	112.012	46.7145	10.7801	-22.3721	10.1714		74.6335	80.6746	76.2924	78.3439	33.6549	-3.39677	1.7454	10.9252		52.1864	56.7536	61.0281	55.8588	23.5858	-0.873702	-3.31453	31.2625		31.5492	45.3025	87.8588	46.0116	19.6462	9.24721	-27.5141	45.1807		82.9989	88.6679	126.268	91.2158
	106.241	99.7898	160.433	108.609	45.2284	17.1909	-31.9516	11.1588		109.805	106.754	148.58	112.448	46.8731	10.8616	-22.3535	10.145		75.1749	81.2108	76.5432	78.8382	33.8754	-3.45292	1.91204	11.134		52.4954	57.0539	63.9128	56.4449	23.8163	-0.199987	-4.89958	29.5845		32.1843	45.5981	88.4562	46.4391	19.8208	9.41208	-27.6297	44.9778		83.0331	88.2239	125.832	90.9056
	105.934	98.6907	164.786	108.378	45.1281	18.9919	-34.6816	7.89684		109.625	106.941	148.32	112.469	46.8981	10.6237	-22.1623	10.4407		75.862	83.3215	79.2369	80.5951	34.6702	-3.88041	1.37374	11.2058		52.771	57.6559	67.4537	57.3115	24.1704	0.455809	-6.73064	27.7319		32.2025	45.0922	93.3166	46.6697	20.0028	11.6816	-30.5565	41.2858		82.656	88.1819	124.761	90.6588
	105.49	98.3692	163.157	107.877	44.9234	18.605	-34.0449	8.64986		109.947	107.68	145.435	112.687	47.0096	9.54127	-20.2781	12.6047		75.6227	82.8494	78.5097	80.1745	34.4817	-3.84738	1.55543	11.2622		53.3289	57.5666	66.6251	57.301	24.1584	0.508144	-6.19121	28.1383		32.7882	44.4583	94.0102	46.5712	19.8973	12.5351	-31.1815	40.2502		81.8704	89.4538	123.862	91.0526
	104.63	98.7477	158.502	107.297	44.7198	16.8224	-31.6166	11.6691		109.591	108.112	142.572	112.477	46.9843	8.43879	-18.6204	14.5915		75.905	83.1327	77.7997	80.3317	34.5727	-4.06224	2.13712	11.847		53.4382	57.5709	64.5883	57.1059	24.0923	0.00932685	-4.92984	29.4525		32.378	44.6505	93.0334	46.4499	19.8585	11.9267	-30.6005	41.0908		80.6233	90.0316	120.247	90.6108
	103.652	99.8836	153.387	107.113	44.6975	14.4175	-28.6233	15.4999		109.814	108.89	142.01	112.959	47.1964	7.90341	-17.9608	15.4483		76.5077	82.991	78.883	80.5526	34.6107	-3.49821	1.51678	11.053		52.8587	59.4127	63.1898	57.8614	24.5906	-1.79447	-3.26106	31.8795		33.015	43.8401	96.261	46.5506	19.8912	13.9074	-32.6734	38.2248		79.6105	93.0818	118.083	91.852
	102.105	100.689	146.64	106.347	44.4796	11.6067	-24.9562	20.125		109.644	109.113	140.204	112.807	47.1742	7.26225	-16.9237	16.6626		75.6808	82.6887	77.3351	79.963	34.402	-3.98207	2.18021	11.7849		52.8792	59.1702	60.9984	57.4873	24.4365	-2.18483	-2.02931	33.0995		32.7604	43.0852	97.0477	46.1203	19.7082	14.7063	-33.4869	37.0931		78.669	95.8071	116.839	93.0432
	101.415	101.35	143.854	106.185	44.4828	10.2322	-23.2931	22.2777		109.794	110.648	137.802	113.497	47.5247	5.79952	-14.9621	19.1242		76.4818	84.3868	76.3564	81.0758	34.971	-4.90145	3.62399	13.5746		53.5248	59.3593	62.5062	57.9457	24.6063	-1.66728	-2.77644	32.2019		33.1011	43.619	96.8934	46.5241	19.8783	14.3311	-33.1099	37.6174		78.3942	94.8297	114.567	92.1301
	100.354	100.662	145.321	105.63	44.2691	10.7185	-24.5073	21.0318		109.149	111.329	138.135	113.722	47.6753	5.25455	-14.9357	19.474		76.4168	88.8546	76.7373	83.7412	36.3783	-7.52683	5.40001	16.8999		53.2922	58.7108	66.2377	57.9049	24.5104	-0.365945	-5.40561	29.3044		32.9124	43.1031	100.461	46.5671	19.987	16.0582	-35.2749	34.8546		78.532	93.1074	116.918	91.405
	100.803	99.6034	145.59	105.18	44.0256	11.5829	-25.0429	20.0985		109.621	112.277	138.86	114.501	48.0069	5.02657	-14.8581	19.6971		76.7493	90.3531	75.6978	84.582	36.8495	-8.4941	6.71744	18.5937		53.4256	58.3201	68.1773	57.9394	24.4698	0.464386	-6.75645	27.7241		33.8437	42.2574	101.83	46.509	19.9122	17.3749	-36.2883	33.2192		79.3771	91.5573	119.687	91.0642
	100.082	98.512	145.483	104.298	43.66	12.0021	-25.5517	19.473		109.516	112.409	137.913	114.438	48.0005	4.68038	-14.3072	20.3428		77.0433	89.3282	76.5026	84.1701	36.5703	-7.60597	5.82574	17.3112		53.1036	59.2606	66.4117	58.2084	24.6791	-0.755161	-5.2706	29.6531		33.8659	41.6128	103.183	46.2863	19.8383	18.3623	-37.2914	31.8168		79.5352	91.5993	116.519	90.7786
	99.5212	100.188	143.3	104.86	43.9801	10.1991	-23.7527	21.9629		109.276	113.122	136.824	114.651	48.1428	3.90819	-13.4482	21.5011		76.3131	88.246	77.434	83.433	36.1974	-7.06011	4.70735	16.0567		51.2812	62.1209	64.3638	59.1167	25.3932	-3.86399	-2.86525	33.4924		33.5656	42.3635	101.742	46.4724	19.9168	17.212	-36.2241	33.3768		79.2348	95.8692	114.636	92.9781
	98.0616	102.49	136.909	105.043	44.2366	6.60394	-19.5398	27.4731		108.808	113.952	134.107	114.675	48.2433	2.59852	-11.6892	23.695		76.3653	86.3361	73.9449	81.9421	35.5072	-6.62356	5.89726	16.4682		50.4743	64.3176	58.6268	59.4966	25.8764	-7.02351	1.6231	38.996		32.5641	43.9078	94.2039	46.2207	19.7294	12.9604	-31.5801	39.6753		78.2222	99.5603	110.648	94.4246
	97.3464	104.54	134.687	105.788	44.6744	4.53508	-17.5417	30.3087		108.824	114.229	134.315	114.872	48.3308	2.48971	-11.6805	23.7745		76.3722	88.7526	75.574	83.5251	36.3119	-7.72541	6.02739	17.4569		51.3452	63.7919	58.9752	59.5021	25.7778	-6.26217	1.2591	38.2386		32.4324	46.6572	89.9162	47.296	20.2676	9.27535	-27.8831	44.8733		78.0609	100.582	109.266	94.8079
	91.9541	103.034	127.811	102.469	43.5559	1.86373	-15.1558	33.8949		103.305	110.373	127.388	110.157	46.5469	1.20004	-10.29	25.5817		72.5531	84.1982	73.6881	79.5076	34.5199	-6.93653	4.609	15.4856		49.3915	59.1999	58.0154	56.1188	24.0539	-4.36276	-0.636477	35.4821		29.965	46.8619	80.5433	45.5949	19.5752	4.89989	-22.7465	51.631		74.7496	100.538	103.301	93.161
	92.0958	104.767	126.319	103.372	44.0171	0.471968	-13.5555	35.9902		103.231	111.189	127.94	110.661	46.7957	0.822886	-10.2458	25.8514		72.691	86.0809	71.692	80.4111	35.0765	-8.42173	6.65083	18.0581		49.8183	57.8553	57.6022	55.3903	23.6265	-3.42441	-0.983045	34.6352		30.1891	48.0196	76.5086	45.8899	19.733	2.5835	-19.7843	55.3726		75.5447	103.211	102.517	94.8526
	91.2132	105.598	127.756	103.774	44.25	0.0587493	-14.0719	35.8591		102.27	113.172	129.595	111.744	47.3523	-0.280133	-10.4021	26.4438		72.5435	85.1788	73.6754	80.059	34.8303	-7.53015	5.06018	16.2675		49.8027	57.7914	58.724	55.4598	23.6419	-3.10578	-1.71138	33.8588		29.3232	48.043	78.6134	45.8777	19.8101	3.15447	-21.0822	54.0301		74.9522	104.325	102.316	95.3111
	91.6676	104.826	128.821	103.581	44.0975	0.954026	-14.9412	34.6221		102.012	113.407	129.406	111.782	47.3943	-0.553151	-10.2283	26.7545		72.2575	85.5507	73.2704	80.142	34.9155	-7.95187	5.43194	16.8324		49.0388	59.1681	58.2396	56.0021	24.0221	-4.42733	-0.836054	35.3595		29.3786	47.2081	79.9501	45.5762	19.6169	4.27957	-22.2847	52.3898		74.7402	103.818	102.201	94.9639
	87.6965	97.2457	123.091	97.2558	41.3536	2.72991	-15.6891	33.1358		97.3954	106.297	123.602	105.561	44.7692	0.657879	-10.7446	25.6117		69.1113	84.9261	67.5067	78.1893	34.326	-10.0394	8.16457	20.1008		45.9093	56.7817	52.8617	53.0569	22.7896	-5.50716	0.934963	37.3985		27.0913	43.5565	74.7996	42.1569	17.9537	4.32672	-21.4486	53.0514		70.5955	96.3697	98.262	88.8758
	87.1244	97.7544	125.763	97.7241	41.566	2.9549	-16.9907	31.9781		97.238	107.884	125.29	106.651	45.28	0.0742602	-10.9894	25.7712		68.9632	86.4333	70.349	79.3504	34.8735	-10.3969	7.16135	19.7116		44.8401	60.0664	53.9884	54.7869	23.8658	-7.73949	1.73102	39.4075		27.0597	45.3655	74.7148	43.1894	18.5511	2.98565	-20.4473	54.6591		71.5873	94.3862	102.052	88.4519
	86.6624	97.8095	126.136	97.6575	41.5624	2.87398	-17.2256	31.855		95.8775	109.079	124.959	106.917	45.5154	-1.18332	-10.4468	26.9986		68.4087	83.33	71.4768	77.496	33.8613	-8.54476	5.0136	16.7571		44.1447	63.7999	52.152	56.5844	25.0515	-10.7567	4.64083	43.6134		26.3231	47.5806	71.3554	43.8687	19.0683	-0.0693485	-17.359	58.9737		71.8744	95.3258	103.566	89.2372
	87.1377	98.8215	125.887	98.3598	41.8849	2.3388	-16.5772	32.6517		96.3039	107.94	125.653	106.439	45.2382	-0.186383	-11.2773	25.7268		68.6381	81.8755	69.8467	76.5387	33.3672	-7.93411	5.33747	16.4983		45.3497	66.115	50.6801	58.1294	25.8974	-12.0126	6.81069	46.139		26.331	50.7365	66.7969	45.2165	19.9285	-3.95052	-12.9266	64.8356		71.6925	97.3271	101.87	90.1495
	86.9894	99.7393	127.697	99.0803	42.216	2.22571	-17.1673	32.2516		97.4368	109.281	127.605	107.793	45.785	-0.11069	-11.6126	25.4078		69.504	88.0859	72.5858	80.744	35.5037	-10.6788	6.6655	19.6898		45.9799	67.1168	53.7335	59.2737	26.3678	-11.6612	5.49015	44.9315		26.814	57.8902	64.0375	49.2967	22.3586	-9.44737	-7.34914	72.6559		72.3454	102.12	101.598	93.1801
	87.4008	99.619	128.37	99.2004	42.2384	2.61622	-17.5375	31.7158		97.6341	111.763	127.312	109.257	46.5152	-1.58968	-10.3355	27.3406		69.6296	88.6625	71.178	80.9477	35.663	-11.26	7.76564	20.8805		44.7836	66.5974	54.9282	58.7686	26.1413	-11.5245	4.37767	43.9738		27.3947	66.1222	59.5477	53.7828	25.1692	-15.6471	-0.179357	82.2129		72.4629	104.063	101.006	94.2783
	87.4311	98.9747	127.858	98.7494	42.0313	2.87959	-17.545	31.5582		96.3386	111.218	126.703	108.498	46.2389	-1.85744	-10.3976	27.4759		69.6719	89.3902	70.373	81.324	35.8812	-11.8298	8.57096	21.8767		44.7151	65.6862	53.7133	58.0765	25.7875	-11.2979	4.66818	44.0242		27.9766	73.1708	56.1081	57.6977	27.6287	-20.3241	5.60549	89.7703		72.2893	105.973	98.8265	95.1368
	85.8589	96.8486	126.683	96.924	41.2428	3.35794	-18.0531	30.9638		94.1882	109.032	124.61	106.332	45.3645	-1.81545	-10.4772	27.407		68.4504	87.6896	69.6806	79.8658	35.2259	-11.4697	8.06781	21.1514		43.9315	64.9959	53.0693	57.3471	25.4777	-11.3386	4.64236	44.0093		28.0451	73.9709	56.2534	58.2144	27.9233	-20.6873	5.92916	90.2742		69.7342	102.12	96.2314	91.8159
	84.5912	96.51	125.129	96.1605	40.9844	2.72915	-17.5135	31.8127		93.488	108.386	123.791	105.642	45.0937	-1.87551	-10.3987	27.5164		67.6254	88.9663	68.7483	80.2674	35.5593	-12.7203	9.1037	22.8027		42.9173	65.3922	51.2492	57.05	25.499	-12.394	5.85546	45.615		27.6041	74.2491	55.1632	58.1202	27.9783	-21.2316	6.70395	91.215		69.2633	101.93	97.3655	91.6964
	85.4078	96.408	126.091	96.4606	41.0553	3.32069	-17.9842	31.0656		94.3727	107.615	123.544	105.432	44.9231	-1.17988	-10.5008	26.9812		68.5608	87.5939	68.1729	79.6404	35.1657	-11.6793	8.91992	21.8836		44.1083	67.2422	52.2265	58.6101	26.2474	-12.8026	6.28388	46.2568		28.4463	74.0854	55.421	58.2833	27.958	-20.8613	6.51473	90.8256		71.2887	102.825	98.3775	92.9411
	85.3782	96.6801	125.663	96.5567	41.1152	3.02473	-17.6321	31.5124		94.8027	107.278	123.24	105.329	44.8455	-0.909326	-10.4317	26.8575		68.1917	89.0348	69.3209	80.5231	35.6352	-12.421	8.86162	22.4403		44.3976	69.3317	52.6167	59.9964	27.0033	-13.8214	7.09542	47.5929		27.9908	72.7325	55.7293	57.38	27.4612	-20.1905	5.61246	89.6742		73.0907	106.271	98.2465	95.4784
	83.4541	95.333	122.64	94.8261	40.4508	2.39805	-16.8242	32.6196		91.8011	105.655	120.526	103.181	44.0468	-1.64811	-10.0239	27.7075		67.1633	88.0324	65.8134	79.2186	35.1525	-12.9586	10.3463	23.7703		43.2649	70.3523	49.5087	59.8482	27.213	-15.5249	9.37689	50.4426		26.0406	68.8535	53.9821	54.3641	25.9343	-19.1117	4.56683	88.0848		72.8031	106.852	95.4944	95.4043
	83.2222	95.0503	122.16	94.55	40.3304	2.36428	-16.7174	32.7398		92.2535	105.783	120.405	103.371	44.1141	-1.60081	-9.84592	27.8027		67.9211	88.1423	66.4701	79.5999	35.2574	-12.5907	10.0945	23.3567		43.8205	70.2683	49.752	60.0195	27.2233	-15.216	9.24044	50.142		26.9454	70.0303	54.0053	55.3278	26.3973	-19.496	5.21443	88.8473		76.1115	110.479	93.6766	98.3297
	83.1333	96.1094	122.162	95.151	40.6373	1.68404	-16.2492	33.4849		91.9756	107.734	120.494	104.445	44.6755	-2.83292	-9.05829	29.1706		68.2636	91.9868	66.8694	81.9803	36.5442	-14.5593	11.6315	26.0221		42.9597	68.8252	51.0968	59.0916	26.6982	-14.4142	7.63785	48.3601		27.2554	73.8697	54.9078	57.7626	27.8218	-21.1911	6.64572	91.1336		81.615	117.064	92.8984	103.744
	82.2067	97.1592	120.471	95.3008	40.8144	0.274528	-14.955	35.3458		92.3081	110.89	119.877	106.341	45.6186	-4.73127	-7.27405	31.7288		68.1473	91.3714	64.4382	81.3122	36.2812	-14.7266	12.754	26.8836		42.0451	68.3646	50.782	58.5155	26.4728	-14.5612	7.51835	48.346		27.0665	75.0423	53.6982	58.2493	28.2076	-22.152	7.95909	92.7757		83.8455	122.156	92.7477	107.349
	79.4098	97.2519	113.416	93.7129	40.3727	-2.61941	-11.3386	39.9892		89.1712	110.804	114.455	104.733	45.1975	-7.08492	-4.67346	35.2467		66.9716	91.1288	61.3531	80.463	36.0556	-15.6312	14.3109	28.5776		40.7701	66.7128	46.9901	56.724	25.7192	-14.9467	8.91357	49.6045		26.4247	73.4302	50.3145	56.7416	27.5174	-22.3445	9.15487	93.7424		81.6957	119.11	87.7847	104.337
	79.8522	99.8717	112.788	95.3323	41.1777	-4.21711	-9.73782	42.1391		88.9018	111.195	115.365	104.999	45.326	-7.18075	-5.03063	35.0468		67.8024	91.16	62.3551	80.827	36.1435	-15.1343	13.831	27.9127		41.5873	68.1198	47.2493	57.7942	26.2723	-15.3826	9.51623	50.3819		26.3341	71.551	51.7368	55.7742	26.866	-21.0507	7.33747	91.4884		82.0982	118.852	89.0876	104.464
	79.3934	101.749	112.032	96.2034	41.6933	-5.68721	-8.50543	43.9807		88.6303	111.286	115.792	105.02	45.3488	-7.22102	-5.25495	34.9109		68.7151	94.7039	62.2429	83.1866	37.3649	-16.7547	15.5566	30.4629		42.2946	70.5508	46.8031	59.365	27.1621	-16.5777	11.0256	52.371		25.2217	70.6053	51.6012	54.8873	26.4768	-20.8829	6.87369	91.0093		84.9851	121.023	90.7794	106.831
	79.6948	104.035	110.642	97.4704	42.3676	-7.29733	-6.65014	46.3775		89.2582	113.226	115.531	106.33	45.9705	-8.19101	-4.17255	36.3511		69.5782	96.2224	63.6059	84.4803	37.9469	-17.0031	15.5304	30.7264		43.5418	75.9096	45.6766	62.7405	29.0983	-19.2636	14.3476	56.8151		25.6341	71.5407	51.9698	55.5801	26.8421	-21.1654	7.1502	91.4246		90.4289	124.791	90.4134	110.619
	78.04	104.945	108.074	97.1968	42.4559	-9.03754	-4.97273	48.7779		88.6321	115.295	113.36	107.087	46.4911	-10.1093	-2.11302	39.1636		70.6771	98.1951	61.5754	85.7474	38.6248	-17.9992	17.6573	33.0686		43.3644	76.8804	44.404	63.1006	29.4055	-20.0854	15.5363	58.2806		24.5102	71.8889	50.9457	55.3344	26.9025	-21.8895	7.8872	92.4587		91.1615	127.345	89.0214	112.203
	78.6517	106.438	108.516	98.3402	42.9721	-9.58575	-4.47044	49.4877		90.4168	116.84	114.486	108.641	47.1126	-10.1102	-1.85679	39.3576		74.349	102.594	62.4876	89.5206	40.3162	-18.7647	19.3949	35.2324		45.0286	78.5338	44.5717	64.5826	30.0823	-20.3156	16.3375	59.1223		25.0316	71.4695	52.1397	55.3755	26.7985	-21.2367	6.97648	91.341		93.5353	129.358	89.5894	114.124
	78.6898	108.093	108.462	99.3421	43.4864	-10.5385	-3.6764	50.6918		91.009	120.119	114.379	110.724	48.1455	-11.7797	-0.274935	41.6846		75.559	103.563	62.8031	90.4725	40.7158	-18.754	19.7497	35.5909		48.1406	83.3353	45.8356	68.5	31.9555	-21.4516	18.0411	61.401		24.7639	72.0443	53.1668	55.7432	27.0246	-21.3294	6.63075	91.1618		97.0541	132.837	89.936	117.217
	79.3918	109.02	107.129	99.9297	43.7769	-11.1684	-2.43881	52.0198		92.3466	121.918	113.295	112.051	48.7484	-12.5754	1.25527	43.3735		78.8455	107.244	63.1662	93.6702	42.1273	-19.3545	21.4208	37.5857		48.8196	84.9147	43.9112	69.3891	32.5092	-22.3395	19.8996	63.4671		25.7716	74.5055	50.9092	57.222	27.8989	-22.904	9.29963	94.2485		99.7515	135.697	89.2308	119.624
	77.3762	106.778	104.311	97.6851	42.8655	-11.262	-2.09226	52.3779		89.4972	118.363	109.668	108.716	47.3775	-12.4029	1.38614	43.2993		76.7162	103.248	59.5747	90.2904	40.6342	-18.6314	21.529	36.8345		49.2079	84.1563	41.9417	68.8332	32.2348	-22.1252	20.7113	63.9238		25.5077	76.4609	47.8187	57.9233	28.5311	-24.6641	12.1122	97.5555		95.2616	131.948	87.0692	115.855
	77.6301	107.64	105.008	98.3493	43.1719	-11.4956	-2.06142	52.5423		89.6501	119.291	111.022	109.471	47.7095	-12.5572	1.06695	43.1784		79.6022	107.367	61.3897	93.7673	42.1869	-19.3897	22.5254	38.454		51.8644	87.9872	43.714	72.0847	33.7387	-22.8069	21.6005	65.2704		28.2172	80.3051	48.2549	61.0349	30.0278	-25.7284	13.8695	99.6912		98.5379	133.321	87.5827	117.682
	77.1622	107.694	105.327	98.3029	43.1695	-11.6024	-2.26137	52.466		88.8804	119.33	111.496	109.324	47.686	-12.7326	0.746182	43.0635		80.0891	106.524	61.7718	93.4897	41.9549	-18.6881	22.0146	37.5893		52.6169	89.268	43.2877	73.0249	34.2157	-23.2398	22.4498	66.2748		29.218	83.9476	46.836	63.2993	31.3483	-27.4783	16.4882	102.923		108.447	140.632	88.6321	125.084
	77.068	107.187	104.568	97.885	42.9819	-11.5339	-2.07929	52.5635		90.0392	119.888	110.721	109.894	47.9088	-12.8254	1.53815	43.7126		83.8207	111.353	61.2107	97.3749	43.7437	-19.8252	24.6714	40.7957		53.7893	89.4042	42.5753	73.3728	34.3176	-22.974	22.997	66.5601		30.8155	86.228	44.6453	64.8773	32.1838	-28.5374	18.8887	105.501		114.981	143.747	88.2956	128.813
	74.7166	104.613	103.979	95.5792	42.0115	-10.9896	-3.16856	51.4496		89.4329	118.976	108.806	108.958	47.5371	-12.9625	2.12862	44.2286		81.3361	108.06	60.5086	94.6098	42.5112	-19.1894	23.4655	39.1463		52.5819	88.7339	43.2354	72.6868	34.0288	-22.9907	22.247	65.9342		29.8476	85.32	45.2267	64.1208	31.8344	-28.2643	18.0882	104.685		112.929	140.569	87.1586	126.206
	75.2336	105.548	102.355	96.1097	42.2866	-11.7615	-1.77414	52.9798		89.5787	120.287	107.284	109.608	47.9075	-13.9798	3.56677	45.9877		81.7736	107.836	59.9395	94.5382	42.4598	-18.9753	23.7285	39.2124		51.4785	86.5108	41.3493	70.8405	33.1702	-22.5623	22.2486	65.5348		31.4521	86.7745	43.4086	65.243	32.3814	-28.8451	19.8716	106.462		112.928	141.625	87.0945	126.818
	74.9462	107.353	102.072	97.0737	42.828	-12.9507	-0.810465	54.4604		92.6298	123.821	108.074	112.683	49.2062	-14.6863	4.99462	47.5819		82.3572	107.333	59.4645	94.3663	42.331	-18.5372	23.8418	39.0176		51.3674	88.211	40.2831	71.6969	33.7369	-23.6194	23.551	67.2815		33.7084	89.6924	42.6038	67.5265	33.4925	-29.6914	21.7529	108.553		113.44	142.132	87.4893	127.301
	76.0811	108.749	102.393	98.2533	43.3454	-13.2819	-0.23938	55.0823		92.5941	124.716	107.963	113.175	49.4754	-15.2114	5.4455	48.2832		83.7965	109.31	60.3086	96.0471	43.0755	-18.882	24.3309	39.8043		49.0711	84.9696	40.8338	69.142	32.4929	-22.7629	21.675	65.1016		37.6956	93.2819	43.1035	70.8704	34.9219	-30.1058	23.2769	110.145		118.678	144.706	87.085	130.329
	74.2173	107.601	99.1548	96.6756	42.7767	-14.0458	0.872669	56.4433		88.4799	121.346	105.488	109.709	48.117	-15.3379	4.92002	47.9085		81.9744	107.201	58.3636	94.0209	42.245	-18.7795	24.3492	39.5258		45.4911	81.8057	39.8664	66.0838	31.176	-22.6356	20.5517	63.9621		34.4749	90.4857	41.2087	68.0771	33.782	-30.0669	22.9111	109.706		116.57	143.714	84.4284	128.784
	75.8587	110.855	99.845	99.1466	43.9225	-15.144	2.13283	58.0702		89.0005	121.555	105.636	109.993	48.2179	-15.2396	4.98128	47.8918		78.5193	104.892	57.9465	91.6066	41.2601	-19.0209	23.2876	38.5746		47.462	83.8701	39.4086	67.8506	31.9993	-23.023	21.8647	65.3352		32.1947	87.8244	41.6096	65.8754	32.7552	-29.4347	21.3906	108.032		115.663	143.775	84.3594	128.544
	78.002	114.573	99.725	101.972	45.2184	-16.4991	4.09172	60.4127		89.3037	122.168	106.344	110.575	48.4443	-15.3143	4.89147	47.8846		77.2589	105.275	58.5446	91.5079	41.3093	-19.6459	22.9926	38.7257		51.781	89.566	41.3563	72.7193	34.2438	-23.987	23.5716	67.6038		30.4108	85.8792	43.1692	64.3693	32.0196	-28.7578	19.5446	106.122		113.893	142.618	83.8542	127.286
	81.1129	117.071	99.6219	104.348	46.1851	-16.8326	5.56404	61.7416		89.7879	121.973	106.477	110.608	48.4179	-15.0111	4.77899	47.597		77.2075	102.728	57.6524	89.9082	40.4669	-18.4426	22.4256	37.3731		53.7594	88.1091	40.3638	72.3351	33.8377	-22.6475	23.6596	66.8054		30.7282	84.754	42.6314	63.7448	31.6168	-28.2638	19.3503	105.615		109.305	139.741	83.8088	124.194
	83.0131	119.499	98.8352	106.285	47.0396	-17.6684	7.26359	63.5893		89.8756	122.142	104.704	110.537	48.4294	-15.4585	5.84109	48.6865		81.355	107.431	57.4131	93.8703	42.2617	-19.2882	24.8959	40.243		53.8386	86.8068	39.5307	71.5104	33.3817	-22.0693	23.5741	66.3228		32.769	86.3224	42.1611	65.2218	32.2461	-28.5079	20.4374	106.66		103.17	135.116	82.5678	119.51
	83.8178	120.644	98.9119	107.21	47.4478	-17.9904	7.80448	64.2206		90.5488	123.708	104.669	111.655	48.9532	-16.0821	6.6151	49.703		82.6375	108.821	58.7165	95.2404	42.8151	-19.3194	24.88	40.4007		53.738	90.0181	40.0165	73.4231	34.4891	-23.6684	24.6459	68.2973		33.5792	88.0609	42.0821	66.4747	32.897	-29.0843	21.3068	107.759		102.288	135.218	82.2576	119.262
	82.1592	119.848	99.2451	106.3	47.1085	-18.0576	7.11253	63.7305		89.7882	123.364	105.108	111.286	48.8112	-16.0662	6.14853	49.3373		85.5475	111.075	58.4875	97.4124	43.7307	-19.3511	26.1994	41.716		55.6667	91.5863	40.5452	74.9738	35.1443	-23.6469	25.1702	68.8141		32.3935	88.0351	41.7401	66.0831	32.8398	-29.4532	21.4227	108.077		101.087	136.461	82.8687	119.735
	84.4245	121.337	99.679	107.887	47.7195	-17.989	7.74309	64.1818		90.6053	123.6	104.325	111.582	48.9149	-16.0774	6.76301	49.8086		89.5963	113.008	57.5638	99.6461	44.6126	-18.8175	27.865	43.0226		59.5022	94.5974	39.8168	77.8111	36.3837	-23.7705	27.1041	70.6513		33.3891	88.4034	40.477	66.4437	32.9881	-29.5591	22.3364	108.856		103.819	137.131	81.5022	120.753
	79.4283	117.166	96.306	103.563	46.0312	-18.1879	7.29824	63.9382		88.7182	121.739	101.78	109.608	48.1583	-16.2693	7.16575	50.2045		85.8422	109.238	56.4266	96.1929	43.1357	-18.5265	26.6045	41.4249		58.2986	92.642	39.0113	76.2259	35.6371	-23.3596	26.6369	69.9015		32.0357	86.8882	39.559	65.0428	32.3824	-29.4054	22.0991	108.514		98.8903	132.801	78.2019	116.324
	77.8798	114.968	96.6797	101.859	45.2557	-17.4453	5.95955	62.4392		91.9076	123.923	101.689	111.826	49.0309	-16.3456	8.48543	51.2906		88.0155	110.05	55.8018	97.2394	43.5391	-18.1291	27.4819	42.0421		58.0195	92.5108	38.2308	75.9609	35.566	-23.5017	26.9706	70.2361		34.8749	89.3899	38.2975	67.2068	33.364	-29.9295	24.0333	110.429		98.5804	132.354	79.0361	116.088
	77.706	114.841	96.8965	101.776	45.2111	-17.3868	5.76544	62.2548		94.5222	125.378	102.971	113.624	49.6761	-15.9381	8.6716	51.2083		89.352	108.739	56.8446	96.9811	43.2367	-16.7267	26.554	40.4947		58.195	92.7586	38.9335	76.239	35.6698	-23.469	26.7164	70.0337		39.0771	92.9716	39.8235	70.7228	34.819	-30.0753	24.9881	111.422		102.132	133.669	79.5438	118.019
	78.2426	115.222	96.6133	102.126	45.3555	-17.4748	6.14443	62.5975		96.6941	126.061	102.906	114.671	50.0243	-15.5404	9.22117	51.4026		84.9109	105.819	55.4723	93.7683	41.9665	-17.2092	25.6664	39.6589		59.4479	92.9083	38.121	76.6123	35.7847	-23.152	27.3084	70.3476		43.5464	96.7634	39.4618	74.2293	36.3294	-30.4683	27.0353	113.436		108.504	137.276	80.1313	122.113
	75.5658	111.81	93.6126	98.9961	44.0401	-17.2049	6.03728	62.3566		91.4573	120.451	98.8416	109.334	47.8627	-15.2062	8.50022	50.5246		84.1043	103.308	52.43	91.7241	41.0621	-16.585	26.2274	39.5714		57.6969	89.9381	35.7772	74.0751	34.637	-22.6295	27.1927	69.753		45.326	97.1635	36.5627	74.6738	36.5093	-30.4703	28.7922	114.824		106.395	134.302	77.2098	119.395
	78.8006	115.322	94.6078	102.082	45.3692	-17.7808	7.36104	63.7181		91.2615	121.919	99.9888	110.26	48.3307	-15.8406	8.48582	50.9339		88.3776	109.038	55.7845	96.7636	43.2443	-17.436	27.1337	41.3238		59.4766	92.2072	37.8363	76.1684	35.5443	-22.82	27.1789	70.011		48.5349	100.1	38.7779	77.619	37.6978	-30.4708	29.0572	115.194		104.628	133.522	77.3823	118.464
	81.2326	119.1	94.0161	104.937	46.6911	-19.093	9.59912	66.2837		89.0674	121.287	98.7124	109.108	47.9647	-16.5438	8.69872	51.537		87.4923	107.594	54.8757	95.5323	42.7096	-17.1494	26.9605	40.8882		59.9954	93.6886	37.9759	77.2204	36.0808	-23.3467	27.7419	70.8614		50.4901	102.547	38.3923	79.5964	38.6266	-30.9802	30.3524	116.649		103.038	133.52	77.0933	117.925
	81.9166	119.134	93.8941	105.128	46.7393	-18.9	9.74442	66.2715		88.9831	120.561	98.9187	108.681	47.7394	-16.138	8.25799	50.932		89.564	108.143	54.2547	96.3997	43.0272	-16.6382	27.7271	41.359		62.9183	95.1368	38.2319	78.9856	36.7516	-22.8797	28.4345	71.2869		54.7833	104.771	38.7775	82.25	39.593	-30.4985	31.3165	117.258		106.804	134.494	77.8464	119.724
	83.4082	120.518	94.3394	106.439	47.2738	-19.0255	10.2459	66.7487		89.6146	121.706	99.4601	109.607	48.1471	-16.4214	8.52198	51.3291		87.079	107.209	54.8736	95.1756	42.5569	-17.1173	26.7665	40.6708		67.6779	98.0347	39.2264	82.1849	38.0339	-22.3057	29.478	72.081		61.2819	109.919	40.0736	87.3512	41.6714	-30.4418	33.1167	118.98		115.654	138.123	78.1289	124.55
	84.7389	120.842	95.2979	107.171	47.4777	-18.5361	9.98075	66.2381		91.1137	122.68	100.688	110.768	48.5731	-16.1623	8.41739	51.0985		91.0226	109.66	56.6708	97.9897	43.648	-16.5358	27.1871	41.0429		68.815	98.0576	39.8884	82.6388	38.1226	-21.7732	29.2522	71.6287		65.6401	111.769	41.3435	89.8993	42.5295	-29.5898	33.5211	118.948		125.101	144.36	80.7747	131.358
	84.4779	120.481	95.27	106.866	47.3483	-18.4407	9.81299	66.0444		92.7159	124.188	101.283	112.213	49.1542	-16.2845	8.9047	51.5776		91.4389	108.199	56.0168	97.1972	43.2109	-15.6457	27.0147	40.3475		68.5385	97.5881	39.2686	82.2324	37.941	-21.7158	29.3622	71.6486		71.3499	114.451	41.9666	93.2407	43.7358	-28.6624	34.6601	119.536		125.914	144.601	80.9148	131.783
	85.1633	121.202	95.1789	107.479	47.6134	-18.6039	10.2448	66.489		93.638	124.699	101.12	112.775	49.3664	-16.2634	9.30757	51.8848		95.4659	112.153	56.7144	100.798	44.7629	-15.9763	28.61	42.3014		67.2497	96.3833	38.5215	81.043	37.4468	-21.7126	29.1598	71.3777		74.592	116.833	42.1149	95.6287	44.7038	-28.5472	35.7226	120.503		122.172	141.913	79.4207	128.9
	81.3879	116.927	91.6	103.403	45.9575	-18.3829	9.9952	66.1239		89.9343	120.256	97.4083	108.645	47.6691	-15.9424	9.0561	51.416		93.6978	108.726	54.814	98.064	43.5316	-15.1024	28.1097	41.1116		65.3342	94.3254	37.2558	79.1035	36.619	-21.5873	28.8342	70.8766		70.857	112.464	39.9106	91.7025	43.0295	-28.1142	34.8597	119.251		112.953	135.6	75.4504	121.964
[truncated: 434 more rows]
[truncated: 175 more columns]

## Sheet: Config
Video Name	2021-11-30 14-56-19_bromothymol blue_anchor_noprobe
[truncated: 29 more rows]
