# Supplementary material for: Computer Vision for Kinetic Analysis of Lab- and Process-Scale Mixing Phenomena
Source: Org Process Res Dev. 2022 Nov 4;26(11):3073–88. doi: 10.1021/acs.oprd.2c00216 (PMC9680030; doi:10.1021/acs.oprd.2c00216)
Supplement: Supplementary file 3 — op2c00216_si_005.zip [file op2c00216_si_005.zip › Collected spreadsheet outputs/Scheme 11 and 12 - bromothymol blue titrations/2021-11-30 15-02-41_bromothymol blue_anchor_probe.xlsx]

## Sheet: Colour Analysis
frame number	seconds	normalised time	average color	hexcode	red	green	blue	hue	saturation	value	lightness	a_component	b_component	x	y	z	Hunter lightness	Hunter a_component	Hunter b_component	delta_e	light_ratio	a_ratio	b_ratio	chroma_ab	hue_ab
262	8.73333	0	(0.17787504485617703, 0.1581295779686458, 0.45749516164333)	#2d2874	0.177875	0.15813	0.457495	0.67766	0.654358	0.457495	21.511	26.3768	-43.2452	0.0505748	0.0338146	0.171068	21.511	26.3768	-43.2452	0	1	1	1	50.6545	-58.6195
264	8.8	0.0666667	(0.1762128665846754, 0.15811346862956188, 0.4527689870780884)	#2c2873	0.176213	0.158113	0.452769	0.676904	0.650786	0.452769	21.3701	25.8749	-42.7038	0.0496848	0.0334347	0.167365	21.3701	25.8749	-42.7038	0.751571	0.993446	0.980971	0.987482	49.9312	-58.7877
266	8.86667	0.133333	(0.1776138235905162, 0.15894502993559612, 0.45095831125242897)	#2d2872	0.177614	0.158945	0.450958	0.677322	0.647539	0.450958	21.4144	25.6379	-42.3339	0.0496484	0.033554	0.165994	21.4144	25.6379	-42.3339	1.17716	0.995509	0.971985	0.978929	49.492	-58.8005
268	8.93333	0.2	(0.17470558794088206, 0.15956907240203588, 0.4519783657131047)	#2c2873	0.174706	0.159569	0.451978	0.675294	0.646954	0.451978	21.4148	25.4839	-42.503	0.049527	0.0335549	0.166786	21.4148	25.4839	-42.503	1.16507	0.995526	0.966147	0.982838	49.5574	-59.054
270	9	0.266667	(0.17623272551130478, 0.15957877966756975, 0.4436138274789768)	#2c2871	0.176233	0.159579	0.443614	0.676439	0.640275	0.443614	21.2666	24.7993	-41.3722	0.0484817	0.0331579	0.160387	21.2666	24.7993	-41.3722	2.46095	0.988638	0.940195	0.956689	48.2355	-59.0607
272	9.06667	0.333333	(0.17875457310806905, 0.1589684023646288, 0.444371285825226)	#2d2871	0.178755	0.158968	0.444371	0.678221	0.642262	0.444371	21.298	25.0971	-41.443	0.0488222	0.0332417	0.160957	21.298	25.0971	-41.443	2.22056	0.990097	0.951485	0.958326	48.4498	-58.8017
274	9.13333	0.4	(0.1786053256364022, 0.15862320422531304, 0.44322606457734076)	#2d2871	0.178605	0.158623	0.443226	0.678368	0.642117	0.443226	21.2476	25.0455	-41.3373	0.0486105	0.033107	0.160079	21.2476	25.0455	-41.3373	2.3413	0.987751	0.94953	0.955882	48.3327	-58.789
276	9.2	0.466667	(0.18002150319020443, 0.1587264150943396, 0.43820107565945504)	#2d286f	0.180022	0.158726	0.438201	0.679366	0.637777	0.438201	21.178	24.6484	-40.6237	0.0480647	0.0329217	0.156316	21.178	24.6484	-40.6237	3.1576	0.984515	0.934472	0.939382	47.5166	-58.7528
278	9.26667	0.533333	(0.18031441541430418, 0.1575067714773597, 0.43815113670829514)	#2d286f	0.180314	0.157507	0.438151	0.680211	0.64052	0.438151	21.1037	24.8669	-40.7359	0.0479855	0.0327248	0.156245	21.1037	24.8669	-40.7359	2.95668	0.981063	0.942757	0.941976	47.7261	-58.5984
280	9.33333	0.6	(0.1790975492695804, 0.16054202093325293, 0.43178222617734296)	#2d286e	0.179098	0.160542	0.431782	0.678068	0.628188	0.431782	21.1415	23.7129	-39.6277	0.0472176	0.032825	0.151622	21.1415	23.7129	-39.6277	4.50767	0.98282	0.899006	0.91635	46.1807	-59.104
282	9.4	0.666667	(0.1774778385488708, 0.16157224094238515, 0.43039222629955187)	#2d296d	0.177478	0.161572	0.430392	0.676528	0.624593	0.430392	21.1453	23.3251	-39.3941	0.0469321	0.0328351	0.150629	21.1453	23.3251	-39.3941	4.92717	0.982998	0.884304	0.910949	45.7816	-59.3704
284	9.46667	0.733333	(0.1783580750561882, 0.16209355859744332, 0.4245018881256396)	#2d296c	0.178358	0.162094	0.424502	0.676997	0.618156	0.424502	21.0775	22.75	-38.5317	0.0462695	0.0326557	0.146391	21.0775	22.75	-38.5317	5.96307	0.979847	0.862501	0.891006	44.7466	-59.4414
286	9.53333	0.8	(0.17739402832355128, 0.1624787801119655, 0.42374726280109176)	#2d296c	0.177394	0.162479	0.423747	0.676181	0.616567	0.423747	21.0667	22.5632	-38.4257	0.0460921	0.032627	0.145857	21.0667	22.5632	-38.4257	6.16182	0.979342	0.855419	0.888555	44.5604	-59.5789
288	9.6	0.866667	(0.17672150507888568, 0.1631231814500406, 0.4172397425172121)	#2d296a	0.176722	0.163123	0.41724	0.675585	0.609042	0.41724	20.9626	21.826	-37.5193	0.0451988	0.032353	0.141263	20.9626	21.826	-37.5193	7.33461	0.974505	0.827469	0.867594	43.4059	-59.8123
290	9.66667	0.933333	(0.1752607768700997, 0.16268874312714476, 0.4100486446490889)	#2c2968	0.175261	0.162689	0.410049	0.675137	0.603245	0.410049	20.7554	21.1696	-36.6647	0.0440488	0.031812	0.136251	20.7554	21.1696	-36.6647	8.4255	0.964873	0.802583	0.847833	42.3373	-59.9986
292	9.73333	1	(0.17612758429906036, 0.16384997650258457, 0.4041466688664252)	#2c2967	0.176128	0.16385	0.404147	0.675182	0.594578	0.404147	20.7373	20.4809	-35.7129	0.043487	0.0317649	0.132274	20.7373	20.4809	-35.7129	9.59665	0.964031	0.776474	0.825823	41.1689	-60.1663
294	9.8	1.06667	(0.17520563015846038, 0.16317087064867317, 0.4019774074851768)	#2c2966	0.175206	0.163171	0.401977	0.675066	0.594079	0.401977	20.6268	20.3509	-35.5317	0.0430462	0.0314792	0.13079	20.6268	20.3509	-35.5317	9.82809	0.958894	0.771544	0.821634	40.947	-60.198
296	9.86667	1.13333	(0.17594086872666237, 0.16406431403656713, 0.39463204880796465)	#2c2964	0.175941	0.164064	0.394632	0.675252	0.58426	0.394632	20.562	19.5727	-34.4119	0.0422845	0.0313124	0.125955	20.562	19.5727	-34.4119	11.1902	0.955882	0.742044	0.795741	39.5888	-60.3698
298	9.93333	1.2	(0.174575727225561, 0.16382047974722783, 0.38993805125880615)	#2c2963	0.174576	0.16382	0.389938	0.674594	0.579881	0.389938	20.4237	19.1103	-33.8531	0.041531	0.0309583	0.122888	20.4237	19.1103	-33.8531	11.9245	0.94945	0.724513	0.782819	38.8747	-60.555
300	10	1.26667	(0.17343231133464196, 0.16635785341390208, 0.38066814039344543)	#2c2a61	0.173432	0.166358	0.380668	0.672168	0.562985	0.380668	20.4029	17.752	-32.3369	0.0405151	0.0309054	0.117063	20.4029	17.752	-32.3369	13.9501	0.948485	0.673017	0.747758	36.8892	-61.2345
302	10.0667	1.33333	(0.1712762707213318, 0.16653662541564845, 0.37769323152231005)	#2b2a60	0.171276	0.166537	0.377693	0.670408	0.559069	0.377693	20.3124	17.3163	-31.9862	0.0399432	0.0306755	0.115202	20.3124	17.3163	-31.9862	14.5014	0.944279	0.656499	0.739649	36.3727	-61.5703
304	10.1333	1.4	(0.17262285870776456, 0.17061906523615744, 0.3735399106098327)	#2c2b5f	0.172623	0.170619	0.37354	0.668312	0.543237	0.37354	20.5625	16.2954	-30.886	0.0399824	0.0313135	0.112774	20.5625	16.2954	-30.886	15.9776	0.955902	0.617792	0.714206	34.9211	-62.184
306	10.2	1.46667	(0.17029908654492446, 0.17662673772551707, 0.3641485825448094)	#2b2d5c	0.170299	0.176627	0.364149	0.661226	0.532336	0.364149	20.79	14.2147	-28.9459	0.0392286	0.0319019	0.107291	20.79	14.2147	-28.9459	18.7857	0.966482	0.538911	0.669344	32.2478	-63.8453
308	10.2667	1.53333	(0.17257229482534714, 0.17924210281313496, 0.36233655964510586)	#2c2d5c	0.172572	0.179242	0.362337	0.660809	0.523724	0.362337	21.0039	13.733	-28.2964	0.0395291	0.0324615	0.106315	21.0039	13.733	-28.2964	19.5854	0.976423	0.520648	0.654326	31.4529	-64.1114
310	10.3333	1.6	(0.17435951489780574, 0.17795439723852602, 0.36277337270677984)	#2c2d5c	0.17436	0.177954	0.362773	0.663487	0.519371	0.362773	20.9534	14.1243	-28.4484	0.0396481	0.0323288	0.10654	20.9534	14.1243	-28.4484	19.2193	0.974076	0.535481	0.657839	31.7617	-63.5961
312	10.4	1.66667	(0.17558796310183628, 0.18327052079826783, 0.35674077240392443)	#2c2e5a	0.175588	0.183271	0.356741	0.659598	0.5078	0.356741	21.2793	12.7149	-26.9115	0.0396449	0.0331916	0.103194	21.2793	12.7149	-26.9115	21.2953	0.989226	0.482049	0.6223	29.764	-64.7106
314	10.4667	1.73333	(0.1730794612592614, 0.18825463921190885, 0.3499521719277548)	#2c3059	0.173079	0.188255	0.349952	0.652367	0.50542	0.349952	21.4975	11.0373	-25.4237	0.0391416	0.033778	0.0994665	21.4975	11.0373	-25.4237	23.5139	0.999372	0.418448	0.587896	27.7161	-66.5326
316	10.5333	1.8	(0.17734854721536178, 0.19311653495893252, 0.34761244318680495)	#2d3158	0.177349	0.193117	0.347612	0.651232	0.48981	0.347612	21.9268	10.2674	-24.3428	0.0398809	0.0349514	0.0983419	21.9268	10.2674	-24.3428	24.8392	1.01933	0.389257	0.562902	26.4195	-67.1308
318	10.6	1.86667	(0.17499900010998798, 0.19558326361877973, 0.3469241994491715)	#2c3158	0.174999	0.195583	0.346924	0.646712	0.49557	0.346924	22.0593	9.59427	-24.0201	0.0398108	0.0353191	0.0980326	22.0593	9.59427	-24.0201	25.5256	1.02549	0.363739	0.555441	25.8653	-68.2269
320	10.6667	1.93333	(0.17686279509253997, 0.19789975880430924, 0.3470004271752329)	#2d3258	0.176863	0.1979	0.347	0.646059	0.49031	0.347	22.2799	9.32418	-23.6815	0.0402809	0.0359368	0.0981696	22.2799	9.32418	-23.6815	25.9638	1.03574	0.3535	0.54761	25.451	-68.5088
322	10.7333	2	(0.17463430411543626, 0.19903805025891597, 0.34810084779563166)	#2c3258	0.174634	0.199038	0.348101	0.64322	0.498323	0.348101	22.3402	9.05572	-23.7744	0.0402749	0.0361068	0.0988172	22.3402	9.05572	-23.7744	26.0733	1.03855	0.343321	0.549758	25.4406	-69.148
324	10.8	2.06667	(0.1779319969247826, 0.20044849233250997, 0.3446739886390276)	#2d3357	0.177932	0.200448	0.344674	0.64416	0.483767	0.344674	22.4669	8.74464	-22.9931	0.0404379	0.0364658	0.096972	22.4669	8.74464	-22.9931	26.8692	1.04443	0.331528	0.531691	24.5998	-69.1774
326	10.8667	2.13333	(0.17838005874909324, 0.2053435094361842, 0.3448265135279563)	#2d3457	0.17838	0.205344	0.344827	0.639668	0.482696	0.344827	22.8639	7.92232	-22.3919	0.0410588	0.0376066	0.0972438	22.8639	7.92232	-22.3919	27.8793	1.06289	0.300352	0.517791	23.7521	-70.5161
328	10.9333	2.2	(0.17900039329007167, 0.21264485906550273, 0.33898219806932356)	#2d3656	0.179	0.212645	0.338982	0.631616	0.471948	0.338982	23.3739	6.17019	-20.6066	0.0413729	0.0391067	0.0943172	23.3739	6.17019	-20.6066	30.402	1.0866	0.233925	0.476506	21.5105	-73.3308
330	11	2.26667	(0.181454553887961, 0.21335872498469627, 0.3397112706491179)	#2e3656	0.181455	0.213359	0.339711	0.633067	0.465857	0.339711	23.4897	6.29589	-20.5441	0.0418153	0.0394526	0.0947562	23.4897	6.29589	-20.5441	30.3726	1.09198	0.238691	0.475061	21.4871	-72.9619
332	11.0667	2.33333	(0.18433752842742848, 0.2193326650735086, 0.33176717227771657)	#2f3754	0.184338	0.219333	0.331767	0.627105	0.444377	0.331767	23.919	4.79721	-18.5333	0.0420659	0.0407534	0.0907391	23.919	4.79721	-18.5333	32.8961	1.11194	0.181872	0.428563	19.1441	-75.4879
334	11.1333	2.4	(0.18434468041848726, 0.2211138719185332, 0.3303787555591109)	#2f3854	0.184345	0.221114	0.330379	0.624702	0.44202	0.330379	24.0447	4.37036	-18.1039	0.0421481	0.0411397	0.0900781	24.0447	4.37036	-18.1039	33.508	1.11778	0.165689	0.418633	18.6239	-76.4282
336	11.2	2.46667	(0.18623897204640835, 0.22608813030566663, 0.32711736431214766)	#2f3953	0.186239	0.226088	0.327117	0.619523	0.430666	0.327117	24.4431	3.38681	-16.9332	0.0426745	0.0423799	0.0885865	24.4431	3.38681	-16.9332	35.0636	1.13631	0.128401	0.391564	17.2686	-78.6895
338	11.2667	2.53333	(0.18427853491671492, 0.22781818999910014, 0.3183087915884809)	#2e3a51	0.184279	0.227818	0.318309	0.612525	0.42107	0.318309	24.437	2.19957	-15.4652	0.0418063	0.0423608	0.0841293	24.437	2.19957	-15.4652	36.9436	1.13602	0.0833902	0.357616	15.6208	-81.9053
340	11.3333	2.6	(0.18564010736596773, 0.23136506373187865, 0.3177049552327022)	#2f3a51	0.18564	0.231365	0.317705	0.608961	0.415684	0.317705	24.7469	1.65358	-14.8825	0.04237	0.0433422	0.0839859	24.7469	1.65358	-14.8825	37.7644	1.15043	0.0626906	0.344141	14.974	-83.6599
342	11.4	2.66667	(0.18358668046514878, 0.23547565323369973, 0.3151563189160301)	#2e3c50	0.183587	0.235476	0.315156	0.600936	0.417474	0.315156	25.0167	0.574031	-14.0415	0.0424297	0.0442087	0.0828784	25.0167	0.574031	-14.0415	39.1271	1.16297	0.0217627	0.324694	14.0532	-87.659
344	11.4667	2.73333	(0.1872761079614575, 0.2381068499131763, 0.3095051072159837)	#2f3c4e	0.187276	0.238107	0.309505	0.597356	0.394918	0.309505	25.2386	-0.0193111	-12.7455	0.0426908	0.0449301	0.0802279	25.2386	-0.0193111	-12.7455	40.5078	1.17329	-0.000732125	0.294727	12.7455	89.9132
346	11.5333	2.8	(0.18546482109190224, 0.2370956139269124, 0.30646241413444514)	#2f3c4e	0.185465	0.237096	0.306462	0.595548	0.39482	0.306462	25.0861	-0.244342	-12.4711	0.0420583	0.0444336	0.0786954	25.0861	-0.244342	-12.4711	40.8474	1.1662	-0.00926354	0.28838	12.4735	88.8776
348	11.6	2.86667	(0.18559177934871612, 0.2417787793342734, 0.3011537203129874)	#2f3d4c	0.185592	0.241779	0.301154	0.585632	0.383731	0.301154	25.4198	-1.44223	-11.0682	0.04223	0.0455251	0.0763735	25.4198	-1.44223	-11.0682	42.7146	1.18171	-0.0546781	0.255941	11.1618	82.5759
350	11.6667	2.93333	(0.18413331477981856, 0.2412297425061024, 0.2926911234208683)	#2e3d4a	0.184133	0.24123	0.292691	0.579008	0.370895	0.292691	25.2559	-2.13655	-9.89748	0.0412356	0.0449866	0.0724069	25.2559	-2.13655	-9.89748	44.0352	1.17409	-0.0810013	0.228869	10.1255	77.8186
352	11.7333	3	(0.18343834955932636, 0.24516057400352603, 0.2910162521011579)	#2e3e4a	0.183438	0.245161	0.291016	0.571043	0.369663	0.291016	25.5564	-2.98042	-9.16046	0.0415545	0.045977	0.071822	25.5564	-2.98042	-9.16046	45.1661	1.18806	-0.112994	0.211826	9.63312	71.9773
354	11.8	3.06667	(0.1847450669315267, 0.2479341855729204, 0.28313595226747296)	#2f3f48	0.184745	0.247934	0.283136	0.559629	0.347504	0.283136	25.7344	-3.92323	-7.56448	0.0414304	0.0465704	0.0684393	25.7344	-3.92323	-7.56448	47.0004	1.19634	-0.148738	0.174921	8.52133	62.587
356	11.8667	3.13333	(0.1862117944803849, 0.2516159472458029, 0.2822939198910339)	#2f4047	0.186212	0.251616	0.282294	0.553215	0.340362	0.282294	26.0647	-4.45949	-6.92298	0.0420604	0.0476848	0.0682535	26.0647	-4.45949	-6.92298	47.8635	1.21169	-0.169069	0.160087	8.23497	57.2121
358	11.9333	3.2	(0.18696265633002596, 0.25115573398037294, 0.28323140010154474)	#2f4048	0.186963	0.251156	0.283231	0.555531	0.339894	0.283231	26.0485	-4.24764	-7.10337	0.0421616	0.0476296	0.068647	26.0485	-4.24764	-7.10337	47.5886	1.21094	-0.161037	0.164258	8.27649	59.1216
360	12	3.26667	(0.18652970395478718, 0.2535648023161895, 0.279177387709574)	#2f4047	0.18653	0.253565	0.279177	0.546075	0.33186	0.279177	26.2057	-4.97949	-6.18785	0.042123	0.048166	0.0669933	26.2057	-4.97949	-6.18785	48.7699	1.21825	-0.188783	0.143088	7.94259	51.1756
362	12.0667	3.33333	(0.1882279754782529, 0.258425614849033, 0.2759907382410156)	#2f4146	0.188228	0.258426	0.275991	0.533357	0.317992	0.275991	26.6196	-5.84629	-5.03152	0.0427815	0.049597	0.0658727	26.6196	-5.84629	-5.03152	50.2465	1.23749	-0.221645	0.116349	7.71332	40.7164
364	12.1333	3.4	(0.18847610096222758, 0.2645292490048316, 0.26812395080985557)	#304344	0.188476	0.264529	0.268124	0.507522	0.297056	0.268124	27.0745	-7.35988	-3.04013	0.0431049	0.051202	0.0628809	27.0745	-7.35988	-3.04013	52.7784	1.25863	-0.279029	0.0702998	7.96305	22.4439
366	12.2	3.46667	(0.19187378277278372, 0.2685847334570976, 0.26907412406857467)	#304444	0.191874	0.268585	0.269074	0.501057	0.286911	0.269074	27.4892	-7.62587	-2.57851	0.0442179	0.0526952	0.0635013	27.4892	-7.62587	-2.57851	53.3451	1.27791	-0.289113	0.0596254	8.05001	18.6818
368	12.2667	3.53333	(0.19008549337350658, 0.2690530986035982, 0.2660382635687855)	#304443	0.190085	0.269053	0.266038	0.493637	0.293502	0.269053	27.4722	-8.07304	-2.10172	0.0438352	0.0526335	0.0622664	27.4722	-8.07304	-2.10172	53.9918	1.27712	-0.306066	0.0486	8.34214	14.5923
370	12.3333	3.6	(0.19166833315002016, 0.27213080172292176, 0.2668160946740302)	#304544	0.191668	0.272131	0.266816	0.488991	0.295676	0.272131	27.7701	-8.35833	-1.78907	0.0445717	0.0537229	0.0627548	27.7701	-8.35833	-1.78907	54.4455	1.29097	-0.316882	0.0413705	8.54766	12.0816
372	12.4	3.66667	(0.19492357229593635, 0.27285670798434414, 0.2645568431916934)	#314543	0.194924	0.272857	0.264557	0.48225	0.285619	0.272857	27.8697	-8.32641	-1.26092	0.0449145	0.0540903	0.06189	27.8697	-8.32641	-1.26092	54.84	1.2956	-0.315672	0.0291576	8.42134	8.61125
374	12.4667	3.73333	(0.19774205392962338, 0.2798290382502372, 0.2633685433491203)	#324743	0.197742	0.279829	0.263369	0.466579	0.293347	0.279829	28.506	-9.23084	-0.12603	0.0462989	0.0564785	0.061799	28.506	-9.23084	-0.12603	56.3568	1.32518	-0.349961	0.00291432	9.2317	0.782219
376	12.5333	3.8	(0.1965826675732338, 0.28101562994737256, 0.260945184918548)	#324742	0.196583	0.281016	0.260945	0.460382	0.300456	0.281016	28.5686	-9.68147	0.363442	0.0461614	0.056717	0.0608831	28.5686	-9.68147	0.363442	57.0238	1.32809	-0.367045	-0.00840422	9.68829	-2.14987
378	12.6	3.86667	(0.19563438299564823, 0.2837339837062365, 0.2598134760731874)	#314842	0.195634	0.283734	0.259813	0.454747	0.310501	0.283734	28.7773	-10.2613	0.852222	0.0464046	0.0575176	0.0605757	28.7773	-10.2613	0.852222	57.7904	1.33779	-0.389027	-0.0197068	10.2966	-4.74765
380	12.6667	3.93333	(0.19723973418479543, 0.28439191133419767, 0.26288879056637054)	#324843	0.19724	0.284392	0.262889	0.458878	0.306451	0.284392	28.8851	-10.0128	0.505161	0.0469499	0.0579339	0.0618529	28.8851	-10.0128	0.505161	57.3818	1.3428	-0.379605	-0.0116813	10.0255	-2.88822
382	12.7333	4	(0.1965913055119493, 0.2886127109351303, 0.25370370370370393)	#324940	0.196591	0.288613	0.253704	0.436774	0.31884	0.288613	29.1668	-11.3093	2.42453	0.0468869	0.0590317	0.058457	29.1668	-11.3093	2.42453	59.704	1.3559	-0.428758	-0.0560647	11.5662	-12.1002
384	12.8	4.06667	(0.19607104329634864, 0.2923125400650371, 0.2552275360821423)	#314a41	0.196071	0.292313	0.255228	0.435778	0.329242	0.292313	29.489	-11.8191	2.63793	0.0475643	0.060304	0.0592557	29.489	-11.8191	2.63793	60.2315	1.37088	-0.448087	-0.0609994	12.1099	-12.5818
386	12.8667	4.13333	(0.19762766373476687, 0.29256716483409023, 0.25303234699738586)	#324a40	0.197628	0.292567	0.253032	0.430596	0.324505	0.292567	29.5202	-11.852	3.04606	0.0476431	0.0604282	0.0584286	29.5202	-11.852	3.04606	60.5678	1.37233	-0.449334	-0.070437	12.2372	-14.4135
388	12.9333	4.2	(0.19689677191064536, 0.29618644726857807, 0.2504063441910278)	#324b3f	0.196897	0.296186	0.250406	0.423154	0.335227	0.296186	29.802	-12.6252	3.87874	0.047986	0.0615573	0.0576263	29.802	-12.6252	3.87874	61.7297	1.38543	-0.478649	-0.0896919	13.2076	-17.0781
390	13	4.26667	(0.19924813826034685, 0.30053062218711457, 0.25007093664141394)	#324c3f	0.199248	0.300531	0.250071	0.416965	0.337012	0.300531	30.2132	-13.0735	4.52648	0.0490249	0.0632301	0.0577673	30.2132	-13.0735	4.52648	62.5634	1.40454	-0.495642	-0.10467	13.8349	-19.0976
392	13.0667	4.33333	(0.2021871899646596, 0.30449610265093063, 0.24906096440502662)	#334d3f	0.202187	0.304496	0.249061	0.409693	0.335994	0.304496	30.596	-13.4474	5.24268	0.0500404	0.0648146	0.057638	30.596	-13.4474	5.24268	63.4001	1.42234	-0.509819	-0.121232	14.4332	-21.2991
394	13.1333	4.4	(0.2073166535014484, 0.3072610068448025, 0.24831614355754228)	#344e3f	0.207317	0.307261	0.248316	0.401704	0.325275	0.307261	30.9124	-13.4185	5.82421	0.0511643	0.0661439	0.057555	30.9124	-13.4185	5.82421	63.8737	1.43705	-0.508725	-0.134679	14.628	-23.4629
396	13.2	4.46667	(0.21126874654899072, 0.3133430183790896, 0.24759883357275128)	#354f3f	0.211269	0.313343	0.247599	0.392653	0.325759	0.313343	31.4954	-13.9792	6.77353	0.0527677	0.0686403	0.0576833	31.4954	-13.9792	6.77353	65.0397	1.46415	-0.52998	-0.156631	15.5338	-25.8522
398	13.2667	4.53333	(0.21366645502328083, 0.3183945599317408, 0.24708125161787778)	#36513f	0.213666	0.318395	0.247081	0.38651	0.328926	0.318395	31.9651	-14.5174	7.5236	0.0540111	0.0706971	0.0578212	31.9651	-14.5174	7.5236	66.0234	1.48598	-0.550385	-0.173976	16.3511	-27.3954
400	13.3333	4.6	(0.21430363493349064, 0.32146302795581355, 0.24664885473708992)	#36513e	0.214304	0.321463	0.246649	0.38364	0.333349	0.321463	32.2363	-14.9256	7.97498	0.054655	0.0719032	0.0578587	32.2363	-14.9256	7.97498	66.6665	1.49859	-0.56586	-0.184413	16.9226	-28.1164
402	13.4	4.66667	(0.21561124109681257, 0.32739251460117214, 0.24314224046466001)	#36533e	0.215611	0.327393	0.243142	0.374382	0.341429	0.327393	32.7451	-15.8478	9.24864	0.055742	0.0742028	0.0569486	32.7451	-15.8478	9.24864	68.2988	1.52225	-0.600825	-0.213865	18.3491	-30.2674
404	13.4667	4.73333	(0.21510804644822415, 0.33330640573981274, 0.24560648328683826)	#36543e	0.215108	0.333306	0.245606	0.376338	0.354624	0.333306	33.2613	-16.5995	9.57304	0.0570197	0.0765849	0.0582501	33.2613	-16.5995	9.57304	69.0999	1.54624	-0.629322	-0.221367	19.1621	-29.9723
406	13.5333	4.8	(0.2183885189295844, 0.33468683722568293, 0.2436167715995684)	#37553e	0.218389	0.334687	0.243617	0.369488	0.347484	0.334687	33.4188	-16.5962	10.1148	0.0576181	0.0773221	0.057626	33.4188	-16.5962	10.1148	69.5396	1.55357	-0.629196	-0.233893	19.4356	-31.3608
408	13.6	4.86667	(0.2230566582120413, 0.33790355283141094, 0.24200944840511981)	#38563d	0.223057	0.337904	0.242009	0.360838	0.339881	0.337904	33.7585	-16.6954	10.8495	0.0588278	0.0789276	0.0572836	33.7585	-16.6954	10.8495	70.2242	1.56936	-0.632958	-0.250883	19.911	-33.0178
410	13.6667	4.93333	(0.22791905390407055, 0.3454634712403855, 0.2440212687715464)	#3a583e	0.227919	0.345463	0.244021	0.356165	0.340251	0.345463	34.494	-17.1915	11.5567	0.0612461	0.0824792	0.0585791	34.494	-17.1915	11.5567	71.2039	1.60355	-0.651767	-0.267237	20.7149	-33.9103
412	13.7333	5	(0.23053521057128162, 0.3470869593233632, 0.24182559362914519)	#3a583d	0.230535	0.347087	0.241826	0.349478	0.3358	0.347087	34.6613	-17.2831	12.1369	0.0618252	0.0833021	0.057903	34.6613	-17.2831	12.1369	71.7376	1.61133	-0.655239	-0.280653	21.1189	-35.0781
414	13.8	5.06667	(0.23510198600376161, 0.3557104135211796, 0.2425500833797178)	#3b5a3d	0.235102	0.35571	0.24255	0.343626	0.339064	0.35571	35.4731	-18.0115	13.143	0.0644159	0.0873708	0.0588163	35.4731	-18.0115	13.143	73.1088	1.64906	-0.682855	-0.303919	22.297	-36.1183
416	13.8667	5.13333	(0.23717479966092603, 0.35967389420497087, 0.2409615914471629)	#3c5b3d	0.237175	0.359674	0.240962	0.338485	0.340584	0.359674	35.8346	-18.4404	13.8856	0.0654926	0.0892248	0.0585386	35.8346	-18.4404	13.8856	74.0113	1.66587	-0.699115	-0.32109	23.0837	-36.9796
418	13.9333	5.2	(0.2376904373852209, 0.36218800654150257, 0.24309756482342484)	#3c5c3d	0.23769	0.362188	0.243098	0.340572	0.343737	0.362188	36.0683	-18.6323	13.873	0.0662772	0.0904369	0.0595106	36.0683	-18.6323	13.873	74.1634	1.67673	-0.70639	-0.320798	23.2298	-36.6701
420	14	5.26667	(0.24190666804429287, 0.3677788082199848, 0.2426970672114957)	#3d5d3d	0.241907	0.367779	0.242697	0.33438	0.34225	0.367779	36.607	-19.018	14.6739	0.0681655	0.093273	0.0598118	36.607	-19.018	14.6739	75.1212	1.70178	-0.721014	-0.339319	24.021	-37.653
422	14.0667	5.33333	(0.23945374342155676, 0.37241481214844174, 0.2418094704027003)	#3d5e3d	0.239454	0.372415	0.241809	0.336286	0.357024	0.372415	36.9596	-19.9233	15.2783	0.0687722	0.095161	0.05982	36.9596	-19.9233	15.2783	76.206	1.71817	-0.755334	-0.353296	25.1071	-37.4831
424	14.1333	5.4	(0.2435255732980483, 0.37880045694973513, 0.23757336692963796)	#3e603c	0.243526	0.3788	0.237573	0.326309	0.372827	0.3788	37.5429	-20.5999	16.7152	0.0706084	0.0983406	0.0588084	37.5429	-20.5999	16.7152	77.8401	1.74529	-0.780987	-0.386522	26.5284	-39.0566
426	14.2	5.46667	(0.24992631366105314, 0.38805221703390436, 0.24261845085929437)	#3f623d	0.249926	0.388052	0.242618	0.324959	0.374779	0.388052	38.4492	-21.0024	17.1733	0.0741986	0.103419	0.0614235	38.4492	-21.0024	17.1733	78.6262	1.78742	-0.796245	-0.397115	27.1297	-39.2723
428	14.2667	5.53333	(0.2579893295070873, 0.3955054527335331, 0.24200474058964605)	#41643d	0.257989	0.395505	0.242005	0.315978	0.388113	0.395505	39.1976	-21.2614	18.2788	0.0773322	0.107742	0.0618687	39.1976	-21.2614	18.2788	79.7961	1.82221	-0.806065	-0.422679	28.0386	-40.6862
430	14.3333	5.6	(0.2608785672464915, 0.3987569700666263, 0.24115413971129834)	#42653d	0.260879	0.398757	0.241154	0.312475	0.395235	0.398757	39.5115	-21.4564	18.8276	0.0785787	0.109591	0.0618501	39.5115	-21.4564	18.8276	80.4056	1.8368	-0.813459	-0.43537	28.5457	-41.2664
432	14.4	5.66667	(0.26661170049072386, 0.40938527317550677, 0.23869897922339633)	#43683c	0.266612	0.409385	0.238699	0.306078	0.416933	0.409385	40.4814	-22.4189	20.4771	0.0821134	0.115436	0.0619052	40.4814	-22.4189	20.4771	82.4708	1.88189	-0.849949	-0.473512	30.3632	-42.4081
434	14.4667	5.73333	(0.2703419151671091, 0.4128731950596545, 0.23973979528918493)	#44693d	0.270342	0.412873	0.23974	0.303874	0.419338	0.412873	40.835	-22.4774	20.7942	0.0837579	0.117618	0.0626145	40.835	-22.4774	20.7942	82.8323	1.89833	-0.852165	-0.480845	30.6208	-42.7725
436	14.5333	5.8	(0.2826019415642057, 0.42739182023310796, 0.24183284283173295)	#486c3d	0.282602	0.427392	0.241833	0.296715	0.434166	0.427392	42.2435	-23.1163	22.3457	0.0900432	0.126581	0.0647725	42.2435	-23.1163	22.3457	84.7441	1.9638	-0.876387	-0.516722	32.1511	-44.029
438	14.6	5.86667	(0.28966805318081673, 0.431808528839605, 0.23979417819595408)	#496e3d	0.289668	0.431809	0.239794	0.290043	0.444675	0.431809	42.7099	-23.0921	23.2609	0.0924759	0.129646	0.0644964	42.7099	-23.0921	23.2609	85.5548	1.98548	-0.875471	-0.537885	32.7768	-45.2086
440	14.6667	5.93333	(0.296452487448603, 0.4414795344734299, 0.2403869185500703)	#4b703d	0.296452	0.44148	0.240387	0.286866	0.455497	0.44148	43.6186	-23.6676	24.3555	0.0965658	0.13576	0.0656753	43.6186	-23.6676	24.3555	86.9658	2.02773	-0.89729	-0.563197	33.961	-45.8207
442	14.7333	6	(0.30003773196059513, 0.4417880144295237, 0.24066744324790926)	#4c703d	0.300038	0.441788	0.240667	0.284134	0.455242	0.441788	43.7001	-23.3492	24.4303	0.0973997	0.136317	0.0658406	43.7001	-23.3492	24.4303	86.8619	2.03152	-0.885218	-0.564925	33.7939	-46.2962
444	14.8	6.06667	(0.3026466671999412, 0.44986266788431045, 0.2377893292848896)	#4d723c	0.302647	0.449863	0.237789	0.282362	0.471418	0.449863	44.3965	-24.2459	25.7282	0.100052	0.141143	0.0655961	44.3965	-24.2459	25.7282	88.5648	2.06389	-0.919214	-0.594939	35.3526	-46.699
446	14.8667	6.13333	(0.307754646988831, 0.45515972409701616, 0.23979010919909913)	#4e743d	0.307755	0.45516	0.23979	0.280738	0.473174	0.45516	44.9193	-24.3572	26.12	0.102801	0.144841	0.0668839	44.9193	-24.3572	26.12	89.0697	2.0882	-0.923434	-0.603998	35.7145	-47.0001
448	14.9333	6.2	(0.31056643491438224, 0.45745284685351284, 0.23853292804458157)	#4f743c	0.310566	0.457453	0.238533	0.278493	0.478563	0.457453	45.1464	-24.4237	26.5907	0.103986	0.146466	0.0666827	45.1464	-24.4237	26.5907	89.5341	2.09875	-0.925956	-0.614882	36.1052	-47.4323
450	15	6.26667	(0.32120447306351885, 0.4662225905150435, 0.2411801646263356)	#51763d	0.321204	0.466223	0.24118	0.274067	0.482693	0.466223	46.0403	-24.4152	27.373	0.109105	0.152985	0.0686271	46.0403	-24.4152	27.373	90.3794	2.14031	-0.925633	-0.632972	36.6794	-48.2687
452	15.0667	6.33333	(0.3280330691401724, 0.47642091314399787, 0.24081142740965164)	#53793d	0.328033	0.476421	0.240811	0.271634	0.494541	0.476421	46.9786	-25.0628	28.613	0.113745	0.160032	0.069609	46.9786	-25.0628	28.613	91.9686	2.18393	-0.950184	-0.661646	38.0374	-48.7841
454	15.1333	6.4	(0.33170284602027117, 0.48087270122508785, 0.24108339749294255)	#547a3d	0.331703	0.480873	0.241083	0.270348	0.498654	0.480873	47.3995	-25.2608	29.1082	0.115998	0.163261	0.0702124	47.3995	-25.2608	29.1082	92.5832	2.20349	-0.957689	-0.673097	38.5408	-49.0478
456	15.2	6.46667	(0.3422561296035213, 0.4835744595872232, 0.2430313915469299)	#577b3d	0.342256	0.483574	0.243031	0.264583	0.497427	0.483574	47.7905	-24.5004	29.3601	0.119464	0.166301	0.0713274	47.7905	-24.5004	29.3601	92.4695	2.22167	-0.928861	-0.678921	38.2398	-50.1557
458	15.2667	6.53333	(0.3561877082409824, 0.49547798353292305, 0.24823734666964398)	#5a7e3f	0.356188	0.495478	0.248237	0.260563	0.498994	0.495478	48.9925	-24.4676	30.1788	0.127081	0.17588	0.0747069	48.9925	-24.4676	30.1788	93.4423	2.27755	-0.92762	-0.697853	38.8513	-50.9663
460	15.3333	6.6	(0.36560883858331156, 0.49888669190833357, 0.24948904231645627)	#5d7f3f	0.365609	0.498887	0.249489	0.255733	0.499908	0.498887	49.4226	-23.9219	30.5711	0.130693	0.179394	0.0756665	49.4226	-23.9219	30.5711	93.5834	2.29754	-0.906931	-0.706927	38.8182	-51.9568
462	15.4	6.66667	(0.38102455952067465, 0.5135883525034468, 0.24863512235876284)	#61823f	0.381025	0.513588	0.248635	0.250055	0.515886	0.513588	50.8467	-24.2826	32.481	0.139668	0.191366	0.0771826	50.8467	-24.2826	32.481	95.7152	2.36375	-0.920603	-0.75109	40.5544	-53.2185
464	15.4667	6.73333	(0.3891532903602825, 0.5179395544267907, 0.2535610249539218)	#638440	0.389153	0.51794	0.253561	0.247855	0.510443	0.51794	51.3431	-23.8665	32.4569	0.143766	0.195661	0.0796702	51.3431	-23.8665	32.4569	95.6302	2.38682	-0.904828	-0.750533	40.2872	-53.6719
466	15.5333	6.8	(0.3928552859185489, 0.5234253259919184, 0.2528881406378631)	#648540	0.392855	0.523425	0.252888	0.247105	0.516859	0.523425	51.8372	-24.2157	33.1601	0.146669	0.2	0.0800963	51.8372	-24.2157	33.1601	96.5248	2.4098	-0.918068	-0.766793	41.0608	-53.8606
468	15.6	6.86667	(0.40643881950763167, 0.5334225318548295, 0.25342901169760196)	#678840	0.406439	0.533423	0.253429	0.242254	0.5249	0.533423	52.8547	-24.0998	34.3686	0.154179	0.209135	0.0816717	52.8547	-24.0998	34.3686	97.7456	2.4571	-0.913675	-0.794738	41.9762	-54.9612
470	15.6667	6.93333	(0.4193294848677757, 0.5424697033326341, 0.25332244008714616)	#6a8a40	0.419329	0.54247	0.253322	0.237646	0.53302	0.54247	53.7821	-23.9443	35.5443	0.161331	0.2177	0.0829071	53.7821	-23.9443	35.5443	98.901	2.50021	-0.907779	-0.821926	42.857	-56.034
472	15.7333	7	(0.435522786937881, 0.5519348288354948, 0.25681984703904776)	#6f8c41	0.435523	0.551935	0.25682	0.232411	0.534692	0.551935	54.8084	-23.3949	36.3799	0.170182	0.227447	0.0856774	54.8084	-23.3949	36.3799	99.6297	2.54792	-0.886952	-0.841248	43.253	-57.256
474	15.8	7.06667	(0.4568919918808932, 0.5643033571862645, 0.25853678317607265)	#748f41	0.456892	0.564303	0.258537	0.225214	0.541848	0.564303	56.1436	-22.7249	37.8313	0.18209	0.240558	0.088254	56.1436	-22.7249	37.8313	100.915	2.60999	-0.861548	-0.87481	44.1319	-59.0072
476	15.8667	7.13333	(0.47034409548283024, 0.5705039528985147, 0.2626799663148164)	#779142	0.470344	0.570504	0.26268	0.220897	0.539565	0.570504	56.8712	-22.0116	38.2199	0.189484	0.24791	0.0909294	56.8712	-22.0116	38.2199	101.135	2.64382	-0.834507	-0.883797	44.1053	-60.0615
478	15.9333	7.2	(0.4747128788055537, 0.5725844184917442, 0.2651878154514118)	#799243	0.474713	0.572584	0.265188	0.219731	0.536858	0.572584	57.1164	-21.7575	38.2087	0.192046	0.25042	0.0922898	57.1164	-21.7575	38.2087	101.091	2.65521	-0.824872	-0.883538	43.9693	-60.3412
480	16	7.26667	(0.4921002578605246, 0.5826975282718893, 0.26623710280758023)	#7d9443	0.4921	0.582698	0.266237	0.214381	0.543096	0.582698	58.2051	-21.2156	39.4349	0.20251	0.261774	0.0943565	58.2051	-21.2156	39.4349	102.213	2.70582	-0.804328	-0.911892	44.7796	-61.7202
482	16.0667	7.33333	(0.46584490983769594, 0.5492729827496751, 0.24337997820239773)	#768c3e	0.465845	0.549273	0.24338	0.212123	0.556905	0.549273	55.104	-20.2159	38.5801	0.178378	0.230308	0.0807067	55.104	-20.2159	38.5801	99.9737	2.56166	-0.766428	-0.892126	43.5558	-62.3455
484	16.1333	7.4	(0.4760534535645529, 0.5577583410269308, 0.24709219485856576)	#798e3f	0.476053	0.557758	0.247092	0.2105	0.556991	0.557758	55.954	-20.1455	39.1475	0.18545	0.238666	0.0833225	55.954	-20.1455	39.1475	100.694	2.60117	-0.763757	-0.905247	44.0269	-62.7695
486	16.2	7.46667	(0.4847375955311582, 0.5608739844172698, 0.25035868276711803)	#7b8f3f	0.484738	0.560874	0.250359	0.207532	0.553628	0.560874	56.3633	-19.5442	39.2532	0.190026	0.242763	0.0851018	56.3633	-19.5442	39.2532	100.645	2.6202	-0.740961	-0.90769	43.8496	-63.5313
488	16.2667	7.53333	(0.4893309930352105, 0.5630522031465426, 0.25241016543735717)	#7c8f40	0.489331	0.563052	0.25241	0.20622	0.551711	0.563052	56.6214	-19.2876	39.3168	0.192707	0.245369	0.0862454	56.6214	-19.2876	39.3168	100.67	2.6322	-0.731236	-0.909161	43.793	-63.8688
490	16.3333	7.6	(0.490773764885863, 0.5627568467468577, 0.2518599620708385)	#7d8f40	0.490774	0.562757	0.25186	0.205256	0.552453	0.562757	56.6247	-19.1073	39.397	0.193091	0.245403	0.0860214	56.6247	-19.1073	39.397	100.655	2.63236	-0.7244	-0.911014	43.786	-64.1268
492	16.4	7.66667	(0.49246813406080897, 0.5655192234409773, 0.2528579217397199)	#7d9040	0.492468	0.565519	0.252858	0.205607	0.552875	0.565519	56.8692	-19.2649	39.5636	0.194862	0.247889	0.08679	56.8692	-19.2649	39.5636	100.949	2.64372	-0.730375	-0.914869	44.0048	-64.0369
494	16.4667	7.73333	(0.49843326956257056, 0.5695283518812931, 0.2575349072713112)	#7f9141	0.498433	0.569528	0.257535	0.204646	0.54781	0.569528	57.2993	-19.038	39.5039	0.199018	0.252305	0.0892367	57.2993	-19.038	39.5039	100.949	2.66372	-0.721771	-0.913487	43.8521	-64.2693
496	16.5333	7.8	(0.5037772650563995, 0.568962303035555, 0.25616401640263986)	#809141	0.503777	0.568962	0.256164	0.201399	0.54977	0.568962	57.3547	-18.4224	39.767	0.20074	0.252877	0.088721	57.3547	-18.4224	39.767	100.91	2.66629	-0.698433	-0.919572	43.827	-65.1437
498	16.6	7.86667	(0.49647224916370314, 0.5575553355797525, 0.24998033549642878)	#7e8e3f	0.496472	0.557555	0.24998	0.199766	0.551649	0.557555	56.3348	-17.8495	39.325	0.193107	0.242475	0.0847409	56.3348	-17.8495	39.325	99.9324	2.61888	-0.676713	-0.909351	43.1864	-65.5868
500	16.6667	7.93333	(0.5046162561007176, 0.5628373795549154, 0.2513237016150448)	#808f40	0.504616	0.562837	0.251324	0.197816	0.55347	0.562837	56.8955	-17.6365	39.8469	0.198336	0.248158	0.0860725	56.8955	-17.6365	39.8469	100.466	2.64494	-0.668637	-0.921418	43.5754	-66.1255
502	16.7333	8	(0.5101663816980133, 0.5665475825436979, 0.25483839833173927)	#829040	0.510166	0.566548	0.254838	0.196813	0.550191	0.566548	57.293	-17.4438	39.8938	0.202185	0.25224	0.0880073	57.293	-17.4438	39.8938	100.562	2.66342	-0.661331	-0.922503	43.5408	-66.3824
504	16.8	8.06667	(0.5140153333133357, 0.5659032784171517, 0.2532557252035611)	#839040	0.514015	0.565903	0.253256	0.194327	0.552475	0.565903	57.3158	-16.9778	40.1384	0.203334	0.252475	0.0873817	57.3158	-16.9778	40.1384	100.57	2.66448	-0.643666	-0.928159	43.5814	-67.0725
506	16.8667	8.13333	(0.5025712449408346, 0.5528335494206749, 0.23748005774920297)	#808c3c	0.502571	0.552834	0.23748	0.193231	0.570431	0.552834	56.0632	-16.8495	40.6071	0.19277	0.239754	0.0796359	56.0632	-16.8495	40.6071	100.467	2.60625	-0.638802	-0.938998	43.9641	-67.4644
508	16.9333	8.2	(0.5054822858374467, 0.5512931910823136, 0.2384931407545169)	#808c3c	0.505482	0.551293	0.238493	0.191076	0.567393	0.551293	56.0081	-16.3006	40.4337	0.193384	0.239205	0.0798601	56.0081	-16.3006	40.4337	100.068	2.60369	-0.61799	-0.934987	43.5958	-68.0435
510	17	8.26667	(0.5118194220857928, 0.5573609264092064, 0.24221562017066986)	#828e3d	0.511819	0.557361	0.242216	0.190752	0.565424	0.557361	56.6008	-16.3332	40.6825	0.198402	0.24516	0.0820927	56.6008	-16.3332	40.6825	100.495	2.63124	-0.619227	-0.940741	43.8388	-68.1255
512	17.0667	8.33333	(0.5137939271124619, 0.5582478705120211, 0.23897829572080392)	#838e3c	0.513794	0.558248	0.238978	0.189873	0.571914	0.558248	56.698	-16.3086	41.2049	0.199294	0.246146	0.0810629	56.698	-16.3086	41.2049	100.955	2.63576	-0.618294	-0.952822	44.315	-68.4067
514	17.1333	8.4	(0.4959303087771457, 0.5389545761077397, 0.22767799708698705)	#7e893a	0.49593	0.538955	0.227678	0.189703	0.577556	0.538955	54.8575	-15.9395	40.4134	0.184454	0.227921	0.0743718	54.8575	-15.9395	40.4134	99.5059	2.5502	-0.604301	-0.93452	43.4432	-68.4752
516	17.2	8.46667	(0.503842160695657, 0.5441724743611535, 0.23287300896901367)	#808a3b	0.503842	0.544172	0.232873	0.188259	0.57206	0.544172	55.4245	-15.6513	40.457	0.189726	0.233436	0.0769499	55.4245	-15.6513	40.457	99.6119	2.57656	-0.593373	-0.935527	43.3789	-68.8504
518	17.2667	8.53333	(0.505245659088611, 0.543678292610035, 0.23590100922231907)	#808a3c	0.505246	0.543678	0.235901	0.187479	0.566102	0.543678	55.4242	-15.361	40.0874	0.190289	0.233433	0.0779848	55.4242	-15.361	40.0874	99.1789	2.57654	-0.582369	-0.92698	42.9297	-69.0338
520	17.3333	8.6	(0.5161716100117871, 0.5491814928135683, 0.2380988230183569)	#838c3c	0.516172	0.549181	0.238099	0.184352	0.566448	0.549181	56.0655	-14.8465	40.6056	0.196761	0.239778	0.0796517	56.0655	-14.8465	40.6056	99.6209	2.60636	-0.562861	-0.938964	43.2346	-69.9163
522	17.4	8.66667	(0.5130734785840224, 0.5417055235035255, 0.2341505073330826)	#828a3b	0.513073	0.541706	0.234151	0.182183	0.567753	0.541706	55.4324	-14.2657	40.3575	0.192505	0.233513	0.0772661	55.4324	-14.2657	40.3575	98.954	2.57693	-0.540845	-0.933227	42.8047	-70.5323
524	17.4667	8.73333	(0.5186798479944981, 0.5481527170900092, 0.23610425075463942)	#848b3c	0.51868	0.548153	0.236104	0.182408	0.569273	0.548153	56.035	-14.4739	40.8322	0.197242	0.239473	0.0788566	56.035	-14.4739	40.8322	99.6478	2.60494	-0.548735	-0.944203	43.3216	-70.482
526	17.5333	8.8	(0.5168258019395644, 0.5459865109282422, 0.23320751384014435)	#838b3b	0.516826	0.545987	0.233208	0.182205	0.572869	0.545987	55.8272	-14.4502	40.9445	0.195504	0.237407	0.077529	55.8272	-14.4502	40.9445	99.6611	2.59528	-0.547838	-0.946799	43.4196	-70.5609
528	17.6	8.86667	(0.5246883398381736, 0.5530014615059017, 0.23654986840336448)	#858d3c	0.524688	0.553001	0.23655	0.181578	0.572244	0.553001	56.5217	-14.4538	41.3634	0.201506	0.24436	0.0797335	56.5217	-14.4538	41.3634	100.257	2.62756	-0.547973	-0.956487	43.816	-70.7389
530	17.6667	8.93333	(0.5249082462040285, 0.5544569819542071, 0.2352468867313486)	#858d3b	0.524908	0.554457	0.235247	0.182095	0.575717	0.554457	56.631	-14.6545	41.649	0.202055	0.245467	0.0794565	56.631	-14.6545	41.649	100.618	2.63265	-0.555583	-0.96309	44.1519	-70.6152
532	17.7333	9	(0.5305050888846676, 0.5574126707173328, 0.23573945754855866)	#878e3c	0.530505	0.557413	0.235739	0.180608	0.577083	0.557413	56.9679	-14.4225	42.0006	0.205495	0.248898	0.0801118	56.9679	-14.4225	42.0006	100.939	2.64831	-0.546786	-0.971221	44.4078	-71.0482
534	17.8	9.06667	(0.532083068084732, 0.5583077250391345, 0.2318457886299172)	#878e3b	0.532083	0.558308	0.231846	0.180055	0.584735	0.558308	57.0569	-14.451	42.5845	0.206225	0.24981	0.0788835	57.0569	-14.451	42.5845	101.475	2.65244	-0.547868	-0.984724	44.9697	-71.2554
536	17.8667	9.13333	(0.5406436680854, 0.5629299665925622, 0.2381274726446758)	#898f3c	0.540644	0.56293	0.238127	0.178102	0.576986	0.56293	57.5938	-13.9921	42.4721	0.211988	0.255358	0.0818671	57.5938	-13.9921	42.4721	101.386	2.6774	-0.530471	-0.982123	44.7175	-71.7659
538	17.9333	9.2	(0.5172280215842922, 0.540170928420096, 0.22593620257327235)	#838939	0.517228	0.540171	0.225936	0.178835	0.581732	0.540171	55.3825	-13.7733	41.3398	0.193051	0.233025	0.0743139	55.3825	-13.7733	41.3398	99.5687	2.57461	-0.522175	-0.955941	43.5739	-71.5734
540	18	9.26667	(0.5198282633354778, 0.5394071374371042, 0.22686100362293496)	#848939	0.519828	0.539407	0.226861	0.177107	0.579425	0.539407	55.3828	-13.3587	41.2414	0.193871	0.233027	0.074584	55.3828	-13.3587	41.2414	99.3186	2.57462	-0.506456	-0.953665	43.351	-72.0521
542	18.0667	9.33333	(0.5259782535032259, 0.5454267113950796, 0.23132195736246802)	#868b3a	0.525978	0.545427	0.231322	0.176986	0.575888	0.545427	55.9717	-13.3958	41.3922	0.198856	0.238842	0.0769731	55.9717	-13.3958	41.3922	99.6638	2.602	-0.507862	-0.957152	43.5058	-72.0668
544	18.1333	9.4	(0.5252795803572717, 0.5433465929858824, 0.22999693644810193)	#858a3a	0.52528	0.543347	0.229997	0.176276	0.576703	0.543347	55.799	-13.2189	41.3563	0.197718	0.237128	0.0762443	55.799	-13.2189	41.3563	99.5032	2.59397	-0.501156	-0.956322	43.4175	-72.2743
546	18.2	9.46667	(0.5350580463926751, 0.5505167626005575, 0.23420645951167596)	#888c3b	0.535058	0.550517	0.234206	0.174812	0.57457	0.550517	56.5484	-13.0133	41.7407	0.204676	0.24463	0.0787904	56.5484	-13.0133	41.7407	100.009	2.62881	-0.493364	-0.96521	43.7222	-72.6843
548	18.2667	9.53333	(0.536190074647344, 0.5506541502656926, 0.2335064254043166)	#888c3b	0.53619	0.550654	0.233506	0.174268	0.575947	0.550654	56.5807	-12.9205	41.8696	0.205152	0.244957	0.0785828	56.5807	-12.9205	41.8696	100.093	2.63031	-0.489844	-0.968193	43.8179	-72.8503
550	18.3333	9.6	(0.5396208778145518, 0.5530170570126172, 0.23547912507401972)	#898d3c	0.539621	0.553017	0.235479	0.173698	0.574192	0.553017	56.8333	-12.8174	41.9323	0.207608	0.247523	0.0796432	56.8333	-12.8174	41.9323	100.195	2.64205	-0.485934	-0.969641	43.8475	-73.0032
552	18.4	9.66667	(0.5422995414948795, 0.5535706627826495, 0.2363405719815264)	#8a8d3c	0.5423	0.553571	0.236341	0.172588	0.573062	0.553571	56.9334	-12.5755	41.955	0.209004	0.248545	0.0800723	56.9334	-12.5755	41.955	100.155	2.64671	-0.476763	-0.970166	43.7991	-73.3146
554	18.4667	9.73333	(0.5445628758614328, 0.553802942787405, 0.23839529040694438)	#8a8d3c	0.544563	0.553803	0.238395	0.171549	0.56953	0.553803	57.0044	-12.3108	41.7954	0.210192	0.249271	0.0808831	57.0044	-12.3108	41.7954	99.942	2.65	-0.466728	-0.966476	43.5708	-73.5877
556	18.5333	9.8	(0.5482892576261055, 0.5560660410688159, 0.23970652117156013)	#8b8d3d	0.548289	0.556066	0.239707	0.170764	0.568924	0.556066	57.2541	-12.1755	41.9381	0.212728	0.251838	0.0817166	57.2541	-12.1755	41.9381	100.1	2.66161	-0.4616	-0.969776	43.6698	-73.8109
558	18.6	9.86667	(0.5546578487477495, 0.5614306592941447, 0.24127366822982835)	#8d8f3d	0.554658	0.561431	0.241274	0.170192	0.570252	0.561431	57.7884	-12.163	42.3869	0.217633	0.257389	0.0830973	57.7884	-12.163	42.3869	100.669	2.68645	-0.461125	-0.980153	44.0974	-73.9891
560	18.6667	9.93333	(0.5546191307845028, 0.5615276486253178, 0.2374479779446484)	#8d8f3c	0.554619	0.561528	0.237448	0.17022	0.577139	0.561528	57.7846	-12.2604	42.8502	0.217391	0.257349	0.0817241	57.7846	-12.2604	42.8502	101.099	2.68627	-0.464819	-0.990868	44.5697	-74.033
562	18.7333	10	(0.5554676068965748, 0.5611886997985779, 0.23950489057314794)	#8d8f3d	0.555468	0.561189	0.239505	0.169631	0.573219	0.561189	57.7834	-12.0768	42.6026	0.217771	0.257336	0.0824396	57.7834	-12.0768	42.6026	100.818	2.68622	-0.457856	-0.985143	44.2813	-74.1733
564	18.8	10.0667	(0.562499944450555, 0.566731451207034, 0.2452142903169536)	#8f903e	0.5625	0.566731	0.245214	0.16886	0.567318	0.566731	58.355	-11.9278	42.5897	0.223399	0.263364	0.0853931	58.355	-11.9278	42.5897	100.957	2.71279	-0.452209	-0.984843	44.2285	-74.3544
566	18.8667	10.1333	(0.561052673094849, 0.5632884410492628, 0.24401540830508636)	#8f8f3e	0.561053	0.563288	0.244015	0.167834	0.566802	0.563288	58.0692	-11.6452	42.4049	0.221343	0.260339	0.0844746	58.0692	-11.6452	42.4049	100.589	2.69951	-0.441494	-0.980571	43.9749	-74.644
568	18.9333	10.2	(0.5683140965604898, 0.569141699968559, 0.24402615712271658)	#90913e	0.568314	0.569142	0.244026	0.167091	0.571238	0.569142	58.6531	-11.6329	43.1058	0.226847	0.266544	0.0853864	58.6531	-11.6329	43.1058	101.394	2.72665	-0.441028	-0.996777	44.6479	-74.8974
570	19	10.2667	(0.5400380958094606, 0.5415273069962301, 0.22423983361830208)	#898a39	0.540038	0.541527	0.22424	0.167449	0.585912	0.541527	55.9665	-11.433	42.3355	0.202781	0.238791	0.0743444	55.9665	-11.433	42.3355	99.7036	2.60176	-0.433448	-0.978965	43.8521	-74.8874
572	19.0667	10.3333	(0.5465464632223791, 0.5466836564644553, 0.2278797665590118)	#8b8b3a	0.546546	0.546684	0.22788	0.166738	0.58316	0.546684	56.4966	-11.3335	42.5239	0.207676	0.244106	0.0763419	56.4966	-11.3335	42.5239	100.012	2.6264	-0.429676	-0.983321	44.0083	-75.0764
574	19.1333	10.4	(0.5464450715976801, 0.5440017153668647, 0.22695052155374026)	#8b8a39	0.546445	0.544002	0.226951	0.165392	0.584678	0.546445	56.2953	-10.9956	42.4114	0.206581	0.242078	0.0756922	56.2953	-10.9956	42.4114	99.718	2.61704	-0.416867	-0.98072	43.8136	-75.4654
576	19.2	10.4667	(0.549676216171777, 0.547498427950703, 0.22917574900094292)	#8c8b3a	0.549676	0.547498	0.229176	0.165534	0.583071	0.549676	56.6281	-11.0667	42.5319	0.209405	0.245437	0.0769506	56.6281	-11.0667	42.5319	99.9646	2.63251	-0.419561	-0.983507	43.9481	-75.4152
578	19.2667	10.5333	(0.5544494688917543, 0.551979768336594, 0.23051604601271627)	#8d8c3a	0.554449	0.55198	0.230516	0.165396	0.584243	0.554449	57.064	-11.1172	42.885	0.213231	0.249882	0.0780683	57.064	-11.1172	42.885	100.44	2.65277	-0.421475	-0.991672	44.3025	-75.467
580	19.3333	10.6	(0.554942859063281, 0.5542953330689185, 0.22656736925604853)	#8d8d39	0.554943	0.554295	0.226567	0.166338	0.591728	0.554943	57.2341	-11.4577	43.5546	0.214059	0.251632	0.0770125	57.2341	-11.4577	43.5546	101.202	2.66068	-0.434384	-1.00716	45.0365	-75.2615
582	19.4	10.6667	(0.5587991015432741, 0.556038780178625, 0.23114985129413537)	#8e8d3a	0.558799	0.556039	0.23115	0.165263	0.586345	0.558799	57.4573	-11.1715	43.2735	0.216705	0.25394	0.0788876	57.4573	-11.1715	43.2735	100.933	2.67106	-0.423534	-1.00066	44.6923	-75.5246
584	19.4667	10.7333	(0.5628539749516438, 0.5608936350334793, 0.23412026066021627)	#8f8f3b	0.562854	0.560894	0.23412	0.165673	0.584048	0.562854	57.9077	-11.3206	43.4411	0.220542	0.25864	0.0806287	57.9077	-11.3206	43.4411	101.293	2.692	-0.429188	-1.00453	44.8919	-75.3938
586	19.5333	10.8	(0.5671003828467759, 0.5642283237732734, 0.23759461459239478)	#908f3c	0.5671	0.564228	0.237595	0.165214	0.581036	0.5671	58.2522	-11.2302	43.4309	0.223952	0.262273	0.0823814	58.2522	-11.2302	43.4309	101.375	2.70801	-0.425761	-1.00429	44.8593	-75.5022
588	19.6	10.8667	(0.5626757445569875, 0.5617461940297679, 0.2362525261110167)	#8f8f3c	0.562676	0.561746	0.236253	0.166192	0.580127	0.562676	57.9715	-11.4139	43.253	0.220934	0.25931	0.0814905	57.9715	-11.4139	43.253	101.19	2.69496	-0.432725	-1.00018	44.7336	-75.2174
590	19.6667	10.9333	(0.5692078176956088, 0.5666116032791947, 0.24046568766324602)	#91903d	0.569208	0.566612	0.240466	0.16535	0.577543	0.569208	58.479	-11.2614	43.349	0.226017	0.264684	0.0837707	58.479	-11.2614	43.349	101.399	2.71856	-0.426945	-1.0024	44.7879	-75.4373
592	19.7333	11	(0.5668993771796222, 0.5657030921043131, 0.23729696677809883)	#90903c	0.566899	0.565703	0.237297	0.166062	0.581413	0.566899	58.3545	-11.46	43.5802	0.224411	0.263358	0.0824604	58.3545	-11.46	43.5802	101.625	2.71277	-0.434471	-1.00775	45.0618	-75.2669
594	19.8	11.0667	(0.5732091136641638, 0.5694276823993801, 0.24102637598753035)	#92913d	0.573209	0.569428	0.241026	0.164769	0.579514	0.573209	58.7723	-11.1869	43.6339	0.22896	0.267823	0.084425	58.7723	-11.1869	43.6339	101.722	2.73219	-0.424121	-1.00899	45.0451	-75.6201
596	19.8667	11.1333	(0.5679216813928248, 0.5656893991660917, 0.2381600246195139)	#90903c	0.567922	0.565689	0.23816	0.165538	0.580646	0.567922	58.3779	-11.3263	43.508	0.224923	0.263608	0.0827901	58.3779	-11.3263	43.508	101.522	2.71386	-0.429403	-1.00608	44.9581	-75.4083
598	19.9333	11.2	(0.5713751070715553, 0.5686032591970437, 0.23998651814967004)	#91903d	0.571375	0.568603	0.239987	0.165273	0.579984	0.571375	58.6698	-11.3005	43.6341	0.227736	0.266723	0.0839004	58.6698	-11.3005	43.6341	101.727	2.72743	-0.428428	-1.00899	45.0737	-75.4803
600	20	11.2667	(0.5753085910549847, 0.5717046402673481, 0.24069506520949369)	#92913d	0.575309	0.571705	0.240695	0.164872	0.581624	0.575309	58.9826	-11.2694	43.922	0.230784	0.270089	0.084646	58.9826	-11.2694	43.922	102.076	2.74197	-0.427247	-1.01565	45.3447	-75.6096
602	20.0667	11.3333	(0.5759229262558905, 0.5711053728534302, 0.24083130022364235)	#92913d	0.575923	0.571105	0.240831	0.164271	0.581834	0.575923	58.9528	-11.1164	43.8759	0.230839	0.269767	0.0846305	58.9528	-11.1164	43.8759	101.969	2.74058	-0.421444	-1.01459	45.2622	-75.7828
604	20.1333	11.4	(0.5795181418932813, 0.574246124592961, 0.24119839873169502)	#93923d	0.579518	0.574246	0.241198	0.16407	0.583795	0.579518	59.26	-11.1353	44.1967	0.233748	0.273098	0.0852534	59.26	-11.1353	44.1967	102.363	2.75486	-0.422162	-1.022	45.5778	-75.8587
606	20.2	11.4667	(0.579903710591835, 0.5732828000031108, 0.24222209168102615)	#93923d	0.579904	0.573283	0.242222	0.163399	0.582306	0.579904	59.2012	-10.9404	44.0096	0.233617	0.272458	0.0855098	59.2012	-10.9404	44.0096	102.11	2.75213	-0.414775	-1.01768	45.3491	-76.0397
608	20.2667	11.5333	(0.5805941485325503, 0.5737991459828301, 0.2423045131702179)	#94923d	0.580594	0.573799	0.242305	0.163319	0.582661	0.580594	59.2539	-10.932	44.0628	0.234145	0.273032	0.0856228	59.2539	-10.932	44.0628	102.172	2.75458	-0.414457	-1.01891	45.3987	-76.0662
610	20.3333	11.6	(0.5798128455869853, 0.5717041958717872, 0.24366651612767026)	#93913e	0.579813	0.571704	0.243667	0.162646	0.57975	0.579813	59.0886	-10.7061	43.7078	0.233056	0.271236	0.0858328	59.0886	-10.7061	43.7078	101.725	2.74689	-0.405892	-1.0107	44.9999	-76.2365
612	20.4	11.6667	(0.5841708800920791, 0.5762579449593876, 0.24308977401374762)	#94923d	0.584171	0.576258	0.24309	0.1628	0.583872	0.584171	59.5121	-10.8519	44.2783	0.236829	0.275852	0.0863132	59.5121	-10.8519	44.2783	102.423	2.76658	-0.411419	-1.02389	45.5887	-76.2291
614	20.4667	11.7333	(0.5830707511062667, 0.573279203176541, 0.24262053396348623)	#94923d	0.583071	0.573279	0.242621	0.161873	0.583892	0.583071	59.2714	-10.578	44.059	0.235108	0.273222	0.0857243	59.2714	-10.578	44.059	102.047	2.75539	-0.401035	-1.01882	45.3111	-76.4995
616	20.5333	11.8	(0.5861668410919243, 0.5759200793468274, 0.24232784393716675)	#95923d	0.586167	0.57592	0.242328	0.1617	0.586589	0.586167	59.5295	-10.5981	44.4017	0.237572	0.276043	0.086032	59.5295	-10.5981	44.4017	102.443	2.76739	-0.401795	-1.02674	45.649	-76.5755
618	20.6	11.8667	(0.5552690176302826, 0.5462980044417339, 0.22819016297096226)	#8d8b3a	0.555269	0.546298	0.22819	0.162095	0.589046	0.555269	56.661	-10.2913	42.7226	0.211318	0.24577	0.0765771	56.661	-10.2913	42.7226	99.8525	2.63404	-0.390166	-0.987916	43.9446	-76.4562
620	20.6667	11.9333	(0.5608775673564794, 0.5512613612502626, 0.23018949859959847)	#8f8c3a	0.560878	0.551261	0.230189	0.16182	0.58959	0.560878	57.1522	-10.3016	43.0622	0.215759	0.250788	0.0779975	57.1522	-10.3016	43.0622	100.322	2.65687	-0.390557	-0.995769	44.2773	-76.5462
622	20.7333	12	(0.5605254949733305, 0.5493066318260544, 0.2302712673828102)	#8e8c3a	0.560525	0.549307	0.230271	0.161005	0.589187	0.560525	57.0022	-10.0708	42.8827	0.214878	0.249249	0.077775	57.0022	-10.0708	42.8827	100.03	2.6499	-0.381807	-0.991619	44.0494	-76.7838
624	20.8	12.0667	(0.5556033419657169, 0.5455190067981412, 0.22696900563160274)	#8d8b39	0.555603	0.545519	0.226969	0.161552	0.591491	0.555603	56.6084	-10.1707	42.8145	0.211097	0.245237	0.0760704	56.6084	-10.1707	42.8145	99.8689	2.6316	-0.385594	-0.990041	44.0059	-76.6369
626	20.8667	12.1333	(0.560609374635457, 0.5484118969135618, 0.2299380956983622)	#8e8b3a	0.560609	0.548412	0.229938	0.160519	0.589843	0.560609	56.9381	-9.94485	42.8521	0.21456	0.248593	0.0775504	56.9381	-9.94485	42.8521	99.9354	2.64692	-0.37703	-0.990912	43.991	-76.9344
628	20.9333	12.2	(0.5723824962587446, 0.5588357086276069, 0.24113784983651787)	#918e3d	0.572382	0.558836	0.241138	0.159851	0.578712	0.572382	57.9859	-9.82745	42.7313	0.224507	0.259462	0.0830862	57.9859	-9.82745	42.7313	100.165	2.69564	-0.372579	-0.988117	43.8468	-77.0482
630	21	12.2667	(0.5756574137955933, 0.5604792917223551, 0.24334307948347916)	#928e3e	0.575657	0.560479	0.243343	0.159054	0.577278	0.575657	58.1836	-9.64065	42.7033	0.226778	0.261547	0.0841744	58.1836	-9.64065	42.7033	100.146	2.70482	-0.365497	-0.987469	43.778	-77.2782
632	21.0667	12.3333	(0.5760870054294026, 0.5587782288392722, 0.24434860776425701)	#928e3e	0.576087	0.558778	0.244349	0.157971	0.575848	0.576087	58.0728	-9.33786	42.4569	0.226396	0.260377	0.0843389	58.0728	-9.33786	42.4569	99.7855	2.69967	-0.354018	-0.981772	43.4716	-77.596
634	21.1333	12.4	(0.5798126372765656, 0.56056218538183, 0.24290382224621987)	#938e3d	0.579813	0.560562	0.242904	0.157144	0.581065	0.579813	58.2812	-9.19464	42.8925	0.228685	0.26258	0.0841125	58.2812	-9.19464	42.8925	100.185	2.70936	-0.348588	-0.991844	43.8669	-77.9009
636	21.2	12.4667	(0.5786814700382954, 0.5576416871921867, 0.24237136692741562)	#938e3d	0.578681	0.557642	0.242371	0.15624	0.581166	0.578681	58.0437	-8.9304	42.6831	0.227014	0.26007	0.0835211	58.0437	-8.9304	42.6831	99.8243	2.69832	-0.33857	-0.987002	43.6073	-78.1827
638	21.2667	12.5333	(0.5820399478279615, 0.5598176283942097, 0.2403993477384155)	#948e3d	0.58204	0.559818	0.240399	0.155826	0.586971	0.58204	58.271	-8.89235	43.2012	0.229255	0.262472	0.0831494	58.271	-8.89235	43.2012	100.34	2.70888	-0.337128	-0.998983	44.1069	-78.3689
640	21.3333	12.6	(0.5865820870815321, 0.56237731905046, 0.24531486258733756)	#958f3e	0.586582	0.562377	0.245315	0.154846	0.581789	0.586582	58.5705	-8.63542	42.9641	0.232693	0.26566	0.0853843	58.5705	-8.63542	42.9641	100.156	2.72281	-0.327387	-0.993501	43.8233	-78.6355
642	21.4	12.6667	(0.5930751645096818, 0.5672655174597455, 0.2479282556696541)	#97903f	0.593075	0.567266	0.247928	0.154204	0.581961	0.593075	59.0749	-8.52685	43.2525	0.237825	0.271088	0.0871359	59.0749	-8.52685	43.2525	100.554	2.74626	-0.323271	-1.00017	44.0849	-78.8476
644	21.4667	12.7333	(0.588545704416959, 0.5653957370244821, 0.24888067868090075)	#96903f	0.588546	0.565396	0.248881	0.155307	0.577126	0.588546	58.8412	-8.75802	42.8435	0.235031	0.268564	0.0871537	58.8412	-8.75802	42.8435	100.196	2.73539	-0.332035	-0.990712	43.7295	-78.4468
646	21.5333	12.8	(0.5879171763328261, 0.5666341841286339, 0.24838227517195335)	#95903f	0.587917	0.566634	0.248382	0.15622	0.577522	0.587917	58.9148	-9.00895	42.9843	0.23518	0.269357	0.0871114	58.9148	-9.00895	42.9843	100.433	2.73881	-0.341548	-0.993969	43.9183	-78.1629
648	21.6	12.8667	(0.5928279417041903, 0.568883742232799, 0.2507245175252946)	#97913f	0.592828	0.568884	0.250725	0.155001	0.57707	0.592828	59.1929	-8.72027	43.0408	0.238539	0.272368	0.0884007	59.1929	-8.72027	43.0408	100.484	2.75174	-0.330604	-0.995274	43.9153	-78.5466
650	21.6667	12.9333	(0.589431454206704, 0.5654065552789183, 0.24846476609795123)	#96903f	0.589431	0.565407	0.248465	0.154923	0.578467	0.589431	58.8608	-8.66872	42.9223	0.235422	0.268775	0.0870174	58.8608	-8.66872	42.9223	100.24	2.7363	-0.328649	-0.992534	43.7889	-78.582
652	21.7333	13	(0.5954469591678243, 0.5700929981035416, 0.2519681862772872)	#979140	0.595447	0.570093	0.251968	0.154364	0.576842	0.595447	59.3419	-8.56788	43.0723	0.240347	0.27399	0.0890925	59.3419	-8.56788	43.0723	100.514	2.75867	-0.324827	-0.996004	43.9162	-78.7497
654	21.8	13.0667	(0.5951022331987926, 0.5692623117012683, 0.25180714843589386)	#979140	0.595102	0.569262	0.251807	0.154122	0.576867	0.595102	59.2741	-8.49554	43.0133	0.239846	0.273252	0.0889148	59.2741	-8.49554	43.0133	100.412	2.75552	-0.322084	-0.994639	43.8443	-78.8273
656	21.8667	13.1333	(0.5999349654871297, 0.5719467386365271, 0.2524320796934561)	#989140	0.599935	0.571947	0.252432	0.153243	0.579234	0.599935	59.5771	-8.31093	43.309	0.243257	0.276565	0.0896136	59.5771	-8.31093	43.309	100.717	2.76961	-0.315085	-1.00148	44.0992	-79.1371
658	21.9333	13.2	(0.5974869153282029, 0.5696193002103107, 0.2518013435188795)	#989140	0.597487	0.569619	0.251801	0.153231	0.578566	0.597487	59.3536	-8.27772	43.1185	0.241124	0.274118	0.0890125	59.3536	-8.27772	43.1185	100.457	2.75921	-0.313826	-0.997071	43.9059	-79.1328
660	22	13.2667	(0.601022207001674, 0.5710651550551659, 0.2515477603019223)	#999140	0.601022	0.571065	0.251548	0.15238	0.581467	0.601022	59.5364	-8.08582	43.3782	0.24337	0.276118	0.0891834	59.5364	-8.08582	43.3782	100.684	2.76771	-0.30655	-1.00308	44.1253	-79.4411
662	22.0667	13.3333	(0.6006066554901186, 0.5691426998585706, 0.2509816559067391)	#999140	0.600607	0.569143	0.250982	0.151668	0.58212	0.600607	59.3881	-7.87912	43.2775	0.242377	0.274495	0.0887069	59.3881	-7.87912	43.2775	100.47	2.76082	-0.298714	-1.00075	43.9889	-79.6817
664	22.1333	13.4	(0.603322134565198, 0.5712722294992, 0.2531809834251566)	#999140	0.603322	0.571272	0.253181	0.151411	0.580355	0.603322	59.6078	-7.82365	43.2722	0.244683	0.276901	0.0898907	59.6078	-7.82365	43.2722	100.53	2.77103	-0.296611	-1.00063	43.9738	-79.7516
666	22.2	13.4667	(0.5993660558449685, 0.5713819952027496, 0.25169673002636384)	#989140	0.599366	0.571382	0.251697	0.153252	0.580062	0.599366	59.5219	-8.31188	43.3334	0.242708	0.275959	0.0892445	59.5219	-8.31188	43.3334	100.717	2.76704	-0.315121	-1.00204	44.1233	-79.1418
668	22.2667	13.5333	(0.6051508778478816, 0.57386806895686, 0.2547009551171595)	#9a9240	0.605151	0.573868	0.254701	0.151789	0.579112	0.605151	59.8386	-7.94537	43.3579	0.246704	0.279445	0.0908611	59.8386	-7.94537	43.3579	100.733	2.78176	-0.301226	-1.00261	44.0799	-79.6157
670	22.3333	13.6	(0.6059205431846945, 0.5753649598544164, 0.2544733273784329)	#9a9240	0.605921	0.575365	0.254473	0.152176	0.580022	0.605921	59.9622	-8.06971	43.5306	0.247653	0.280814	0.0909873	59.9622	-8.06971	43.5306	100.971	2.78751	-0.30594	-1.0066	44.2723	-79.4977
672	22.4	13.6667	(0.6033130661182821, 0.572682685460155, 0.25463574006859246)	#999240	0.603313	0.572683	0.254636	0.152025	0.577938	0.603313	59.7121	-7.98927	43.2113	0.245339	0.278049	0.0906384	59.7121	-7.98927	43.2113	100.574	2.77588	-0.30289	-0.999218	43.9437	-79.525
674	22.4667	13.7333	(0.6074152954286133, 0.5767855258143834, 0.25475060243373254)	#9a9340	0.607415	0.576786	0.254751	0.152191	0.580599	0.607415	60.0981	-8.09214	43.6595	0.248966	0.282324	0.0913169	60.0981	-8.09214	43.6595	101.141	2.79383	-0.30679	-1.00958	44.4031	-79.4996
676	22.5333	13.8	(0.6059677324383201, 0.5733431822499534, 0.2555220453527891)	#9a9241	0.605968	0.573343	0.255522	0.151151	0.578324	0.605968	59.8219	-7.76507	43.2429	0.246956	0.279261	0.0911306	59.8219	-7.76507	43.2429	100.566	2.78098	-0.29439	-0.999947	43.9345	-79.82
678	22.6	13.8667	(0.6101311216877254, 0.576364947078044, 0.2554451788081088)	#9b9241	0.610131	0.576365	0.255445	0.1508	0.581327	0.610131	60.1317	-7.71658	43.6289	0.250183	0.282698	0.0915941	60.1317	-7.71658	43.6289	101	2.79539	-0.292552	-1.00887	44.306	-79.9699
680	22.6667	13.9333	(0.6085519342872283, 0.5729244921947474, 0.2550772748331019)	#9b9241	0.608552	0.572924	0.255077	0.149868	0.580846	0.608552	59.8498	-7.42716	43.3451	0.248021	0.27957	0.0909615	59.8498	-7.42716	43.3451	100.551	2.78228	-0.281579	-1.00231	43.9769	-80.2768
682	22.7333	14	(0.610138468101842, 0.5753270890202076, 0.25398139537984166)	#9b9240	0.610138	0.575327	0.253981	0.150376	0.583732	0.610138	60.0541	-7.6024	43.7208	0.249667	0.281834	0.0908884	60.0541	-7.6024	43.7208	101.011	2.79178	-0.288223	-1.011	44.3768	-80.1357
684	22.8	14.0667	(0.6121751607323188, 0.5749984862776202, 0.2555286973988418)	#9c9241	0.612175	0.574998	0.255529	0.149293	0.582589	0.612175	60.0814	-7.29809	43.5742	0.250656	0.282138	0.0914936	60.0814	-7.29809	43.5742	100.793	2.79305	-0.276686	-1.00761	44.1812	-80.492
686	22.8667	14.1333	(0.6092511907023562, 0.5731421488080752, 0.25388386444157807)	#9b9240	0.609251	0.573142	0.253884	0.149732	0.583285	0.609251	59.8781	-7.40287	43.5283	0.248362	0.279883	0.0905428	59.8781	-7.40287	43.5283	100.711	2.7836	-0.280659	-1.00655	44.1533	-80.348
688	22.9333	14.2	(0.6147630149572433, 0.5777686398940558, 0.25668600065103936)	#9c9341	0.614763	0.577769	0.256686	0.149448	0.582463	0.614763	60.3404	-7.3666	43.7413	0.253122	0.28503	0.0923724	60.3404	-7.3666	43.7413	101.059	2.80509	-0.279284	-1.01147	44.3573	-80.4404
690	23	14.2667	(0.613535219459193, 0.5780454011169875, 0.254439650527331)	#9c9340	0.613535	0.578045	0.25444	0.150195	0.585289	0.613535	60.3261	-7.58697	43.9928	0.252456	0.284869	0.0915042	60.3261	-7.58697	43.9928	101.344	2.80443	-0.287638	-1.01729	44.6423	-80.2151
692	23.0667	14.3333	(0.6141056289363725, 0.5775261249040383, 0.2559672880427593)	#9c9341	0.614106	0.577526	0.255967	0.149644	0.583187	0.614106	60.3063	-7.42119	43.7868	0.252645	0.284647	0.0920436	60.3063	-7.42119	43.7868	101.104	2.8035	-0.281353	-1.01253	44.4112	-80.3807
694	23.1333	14.4	(0.6104087439270565, 0.5756804251532331, 0.25428050136707214)	#9b9240	0.610409	0.57568	0.254281	0.150414	0.583426	0.610409	60.0862	-7.61476	43.7221	0.249962	0.282191	0.0910572	60.0862	-7.61476	43.7221	101.029	2.79327	-0.288692	-1.01103	44.3802	-80.1203
696	23.2	14.4667	(0.616421276992864, 0.5795044906171428, 0.2577999336739625)	#9d9341	0.616421	0.579504	0.2578	0.14951	0.58178	0.616421	60.5045	-7.39758	43.8005	0.254721	0.286872	0.0930796	60.5045	-7.39758	43.8005	101.184	2.81272	-0.280458	-1.01284	44.4209	-80.4136
698	23.2667	14.5333	(0.6099659454126709, 0.5739401860239817, 0.2553958786755678)	#9b9241	0.609966	0.57394	0.255396	0.149733	0.581295	0.609966	59.9553	-7.40232	43.4341	0.249139	0.280737	0.0912515	59.9553	-7.40232	43.4341	100.659	2.78718	-0.280638	-1.00437	44.0604	-80.3282
700	23.3333	14.6	(0.6158921268660448, 0.5790350422564629, 0.25944719691944973)	#9d9342	0.615892	0.579035	0.259447	0.149433	0.578746	0.615892	60.4635	-7.35891	43.5482	0.254394	0.286411	0.0936564	60.4635	-7.35891	43.5482	100.938	2.81081	-0.278992	-1.00701	44.1656	-80.4086
702	23.4	14.6667	(0.6102816884587137, 0.5762928300109206, 0.2572433698959776)	#9b9241	0.610282	0.576293	0.257243	0.150621	0.578484	0.610282	60.1348	-7.65345	43.4122	0.250362	0.282732	0.0922921	60.1348	-7.65345	43.4122	100.794	2.79553	-0.290159	-1.00386	44.0817	-80.0016
704	23.4667	14.7333	(0.6161763317146234, 0.5806302695592374, 0.25760964904971506)	#9d9441	0.616176	0.58063	0.25761	0.150144	0.581922	0.616176	60.5784	-7.58353	43.906	0.255035	0.287703	0.0931489	60.5784	-7.58353	43.906	101.365	2.81615	-0.287508	-1.01528	44.5561	-80.2004
706	23.5333	14.8	(0.613143401448063, 0.5804112519845044, 0.25457283032199807)	#9c9440	0.613143	0.580411	0.254573	0.151452	0.584807	0.613143	60.4858	-7.95318	44.1543	0.253216	0.286661	0.0918614	60.4858	-7.95318	44.1543	101.667	2.81185	-0.301522	-1.02102	44.8648	-79.7892
708	23.6	14.8667	(0.6138308952681872, 0.5773781411822477, 0.2560748178811443)	#9c9341	0.613831	0.577378	0.256075	0.149685	0.582825	0.613831	60.2898	-7.42941	43.7533	0.252458	0.284463	0.0920597	60.2898	-7.42941	43.7533	101.071	2.80274	-0.281665	-1.01175	44.3795	-80.363
710	23.6667	14.9333	(0.6161012010901019, 0.5794196527270894, 0.2558414130001258)	#9d9341	0.616101	0.57942	0.255841	0.149697	0.584741	0.616101	60.486	-7.46092	44.0177	0.254382	0.286663	0.0922923	60.486	-7.46092	44.0177	101.385	2.81186	-0.282859	-1.01786	44.6455	-80.3799
712	23.7333	15	(0.6147083959653333, 0.576914219991356, 0.25963755098050323)	#9c9342	0.614708	0.576914	0.259638	0.148926	0.577625	0.614708	60.2864	-7.19544	43.3163	0.252976	0.284425	0.0934231	60.2864	-7.19544	43.3163	100.616	2.80258	-0.272794	-1.00164	43.9098	-80.5685
714	23.8	15.0667	(0.6159942684082527, 0.5783567279821438, 0.26233858719985237)	#9d9342	0.615994	0.578357	0.262339	0.148929	0.574122	0.615994	60.4255	-7.19522	43.1486	0.254394	0.285984	0.0947239	60.4255	-7.19522	43.1486	100.525	2.80905	-0.272786	-0.997766	43.7444	-80.5328
716	23.8667	15.1333	(0.6163543815735829, 0.5774326213005463, 0.26094086594919)	#9d9342	0.616354	0.577433	0.260941	0.148415	0.576638	0.616354	60.3645	-7.05633	43.2541	0.254099	0.285299	0.0940495	60.3645	-7.05633	43.2541	100.546	2.80621	-0.26752	-1.00021	43.8259	-80.7346
718	23.9333	15.2	(0.617524336211906, 0.5815693190415726, 0.25927875711449505)	#9d9442	0.617524	0.581569	0.259279	0.149939	0.580132	0.617524	60.6802	-7.5284	43.8248	0.256209	0.288852	0.0939655	60.6802	-7.5284	43.8248	101.316	2.82088	-0.285418	-1.0134	44.4667	-80.2526
720	24	15.2667	(0.6135483846776859, 0.575612877027972, 0.2583942432999037)	#9c9241	0.613548	0.575613	0.258394	0.148864	0.578853	0.613548	60.1642	-7.17117	43.3236	0.251791	0.28306	0.0927316	60.1642	-7.17117	43.3236	100.567	2.7969	-0.271874	-1.00181	43.9131	-80.6013
722	24.0667	15.3333	(0.6177557413129001, 0.5799965059399019, 0.2607085998317965)	#9d9342	0.617756	0.579997	0.260709	0.149041	0.577975	0.617756	60.5777	-7.25741	43.5339	0.255803	0.287696	0.0943301	60.5777	-7.25741	43.5339	100.936	2.81612	-0.275144	-1.00668	44.1347	-80.5354
724	24.1333	15.4	(0.6155545112259875, 0.579023918480078, 0.2579938706742261)	#9c9341	0.615555	0.579024	0.257994	0.149639	0.580876	0.615555	60.4511	-7.42448	43.7109	0.254113	0.286271	0.0930719	60.4511	-7.42448	43.7109	101.095	2.81024	-0.281478	-1.01077	44.337	-80.3601
726	24.2	15.4667	(0.6203934789395384, 0.5815251850074269, 0.26117227105018453)	#9e9442	0.620393	0.581525	0.261172	0.148633	0.579022	0.620393	60.7477	-7.16371	43.686	0.257772	0.289615	0.0947813	60.7477	-7.16371	43.686	101.101	2.82402	-0.271592	-1.01019	44.2695	-80.6874
728	24.2667	15.5333	(0.6126206395074324, 0.5755227341659089, 0.25747158090387867)	#9c9241	0.612621	0.575523	0.257472	0.149257	0.579721	0.612621	60.134	-7.28124	43.3975	0.251228	0.282724	0.0923343	60.134	-7.28124	43.3975	100.656	2.7955	-0.276047	-1.00352	44.0041	-80.4756
730	24.3333	15.6	(0.6161788731017372, 0.5778409374968749, 0.25988524595627843)	#9d9342	0.616179	0.577841	0.259885	0.148733	0.578231	0.616179	60.3865	-7.15365	43.4085	0.254094	0.285546	0.0936786	60.3865	-7.15365	43.4085	100.72	2.80723	-0.27121	-1.00378	43.994	-80.6419
732	24.4	15.6667	(0.6165957855746979, 0.5794043349675978, 0.2584544450110488)	#9d9341	0.616596	0.579404	0.258454	0.149359	0.580837	0.616596	60.5032	-7.35113	43.7197	0.254817	0.286856	0.0933286	60.5032	-7.35113	43.7197	101.098	2.81266	-0.278697	-1.01097	44.3334	-80.4554
734	24.4667	15.7333	(0.6157730427430766, 0.5775869237717186, 0.2593178500364961)	#9d9342	0.615773	0.577587	0.259318	0.148812	0.578874	0.615773	60.3577	-7.17555	43.4432	0.253749	0.285223	0.09341	60.3577	-7.17555	43.4432	100.746	2.80589	-0.27204	-1.00458	44.0318	-80.6211
736	24.5333	15.8	(0.6167639198577043, 0.5807788920996472, 0.2566223270995746)	#9d9441	0.616764	0.580779	0.256622	0.150013	0.583921	0.616764	60.5997	-7.55806	44.0546	0.255314	0.287943	0.0927945	60.5997	-7.55806	44.0546	101.493	2.81714	-0.286542	-1.01872	44.6983	-80.2651
738	24.6	15.8667	(0.6150746612317077, 0.577361420799267, 0.2573840488657358)	#9c9341	0.615075	0.577361	0.257384	0.149094	0.58154	0.615075	60.3205	-7.26167	43.6349	0.253167	0.284807	0.0925999	60.3205	-7.26167	43.6349	100.925	2.80416	-0.275305	-1.00901	44.235	-80.5515
740	24.6667	15.9333	(0.6156932876272487, 0.5788235794062657, 0.2557142742076148)	#9d9341	0.615693	0.578824	0.255714	0.149596	0.584673	0.615693	60.434	-7.42712	43.972	0.253932	0.286079	0.0921539	60.434	-7.42712	43.972	101.314	2.80944	-0.281578	-1.01681	44.5949	-80.4129
742	24.7333	16	(0.6135520370537015, 0.5770722998247972, 0.2563964352810079)	#9c9341	0.613552	0.577072	0.256396	0.149643	0.582111	0.613552	60.2625	-7.41206	43.6812	0.252223	0.284158	0.0921386	60.2625	-7.41206	43.6812	100.993	2.80147	-0.281007	-1.01008	44.3056	-80.3695
744	24.8	16.0667	(0.6159007370300371, 0.5803710341862396, 0.2553696732248343)	#9d9341	0.615901	0.580371	0.25537	0.150242	0.585372	0.615901	60.5478	-7.62349	44.1438	0.254627	0.287358	0.0922303	60.5478	-7.62349	44.1438	101.571	2.81473	-0.289023	-1.02078	44.7973	-80.2019
746	24.8667	16.1333	(0.6167963468462907, 0.5793313291093545, 0.2567087759235367)	#9d9341	0.616796	0.579331	0.256709	0.149326	0.583803	0.616796	60.4979	-7.35371	43.9292	0.254758	0.286797	0.0926363	60.4979	-7.35371	43.9292	101.277	2.81241	-0.278795	-1.01582	44.5405	-80.4969
748	24.9333	16.2	(0.6151423343432225, 0.5784802560607216, 0.2555365576453255)	#9c9341	0.615142	0.57848	0.255537	0.149675	0.58459	0.615142	60.3966	-7.44508	43.9481	0.253508	0.285659	0.0920261	60.3966	-7.44508	43.9481	101.285	2.8077	-0.282259	-1.01625	44.5743	-80.385
750	25	16.2667	(0.6141907584610132, 0.5771547213139887, 0.2566406306417402)	#9c9341	0.614191	0.577155	0.256641	0.149403	0.582148	0.614191	60.2836	-7.34704	43.679	0.25259	0.284394	0.09226	60.2836	-7.34704	43.679	100.977	2.80245	-0.278542	-1.01003	44.2926	-80.4519
752	25.0667	16.3333	(0.6162482682460493, 0.5801556134380772, 0.2558261785648021)	#9d9341	0.616248	0.580156	0.255826	0.149977	0.584865	0.616248	60.5416	-7.54594	44.0832	0.254748	0.287289	0.0923878	60.5416	-7.54594	44.0832	101.491	2.81444	-0.286083	-1.01938	44.7244	-80.2865
754	25.1333	16.4	(0.6165257099496836, 0.5800462365806421, 0.2577086798229973)	#9d9341	0.616526	0.580046	0.257709	0.149722	0.581998	0.616526	60.5451	-7.46223	43.8584	0.254983	0.287328	0.0931182	60.5451	-7.46223	43.8584	101.271	2.81461	-0.282909	-1.01418	44.4887	-80.3439
756	25.2	16.4667	(0.611294132645409, 0.5755796445724307, 0.2547644897950117)	#9b9240	0.611294	0.57558	0.254764	0.149971	0.583237	0.611294	60.1005	-7.49208	43.6843	0.250394	0.282351	0.0912523	60.1005	-7.49208	43.6843	100.96	2.79394	-0.284041	-1.01016	44.3221	-80.2682
758	25.2667	16.5333	(0.6172226194007547, 0.5802330910266542, 0.25863781372937855)	#9d9341	0.617223	0.580233	0.258638	0.149474	0.580965	0.617223	60.5768	-7.39136	43.7844	0.255475	0.287685	0.0935262	60.5768	-7.39136	43.7844	101.196	2.81608	-0.280222	-1.01247	44.4039	-80.4181
760	25.3333	16.6	(0.6118501964783875, 0.5777384487706347, 0.2552879322163449)	#9c9341	0.61185	0.577738	0.255288	0.150722	0.582761	0.61185	60.2681	-7.71631	43.8131	0.251563	0.28422	0.0917543	60.2681	-7.71631	43.8131	101.211	2.80173	-0.292542	-1.01313	44.4874	-80.0116
762	25.4	16.6667	(0.6180563749098716, 0.5804019196777243, 0.25722982971873104)	#9d9441	0.618056	0.580402	0.25723	0.149274	0.583808	0.618056	60.6041	-7.34963	43.9932	0.255854	0.287993	0.093013	60.6041	-7.34963	43.9932	101.372	2.81735	-0.27864	-1.0173	44.6029	-80.5156
764	25.4667	16.7333	(0.6129377435148804, 0.5765655083496379, 0.2517048819074347)	#9c9340	0.612938	0.576566	0.251705	0.149885	0.589347	0.612938	60.2001	-7.50456	44.1811	0.251372	0.283461	0.0902393	60.2001	-7.50456	44.1811	101.43	2.79857	-0.284514	-1.02164	44.8139	-80.3598
766	25.5333	16.8	(0.6169575929981036, 0.5795885924770497, 0.2561583086971546)	#9d9341	0.616958	0.579589	0.256158	0.149405	0.584804	0.616958	60.5184	-7.38205	44.0208	0.2549	0.287028	0.0924587	60.5184	-7.38205	44.0208	101.373	2.81336	-0.279869	-1.01794	44.6355	-80.4804
768	25.6	16.8667	(0.6158661436130914, 0.5789297343958829, 0.25458635661188384)	#9d9340	0.615866	0.57893	0.254586	0.149627	0.586621	0.615866	60.4426	-7.44482	44.1207	0.253977	0.286175	0.0917328	60.4426	-7.44482	44.1207	101.451	2.80984	-0.282249	-1.02025	44.7444	-80.4223
770	25.6667	16.9333	(0.6168068179166951, 0.5789925052688645, 0.2569155726203452)	#9d9341	0.616807	0.578993	0.256916	0.149155	0.583475	0.616807	60.4747	-7.30179	43.8776	0.254643	0.286536	0.0926726	60.4747	-7.30179	43.8776	101.207	2.81133	-0.276827	-1.01463	44.481	-80.5518
772	25.7333	17	(0.6164323868818875, 0.580283849332129, 0.25565834980374375)	#9d9341	0.616432	0.580284	0.255658	0.149967	0.585261	0.616432	60.5544	-7.54632	44.1194	0.254879	0.287433	0.0923437	60.5544	-7.54632	44.1194	101.527	2.81504	-0.286097	-1.02022	44.7601	-80.2939
774	25.8	17.0667	(0.6185094639589643, 0.5800512082559809, 0.25772501135986164)	#9d9341	0.618509	0.580051	0.257725	0.148901	0.583313	0.618509	60.5909	-7.24084	43.9203	0.255977	0.287844	0.0931717	60.5909	-7.24084	43.9203	101.268	2.81673	-0.274516	-1.01561	44.5132	-80.6383
776	25.8667	17.1333	(0.6143158696987778, 0.5778678650903958, 0.25491039041260993)	#9c9341	0.614316	0.577868	0.25491	0.149765	0.58505	0.614316	60.3326	-7.46581	43.9473	0.252807	0.284941	0.0916817	60.3326	-7.46581	43.9473	101.267	2.80472	-0.283045	-1.01624	44.577	-80.3586
778	25.9333	17.2	(0.6148799326518524, 0.5769281351273584, 0.2570803461619219)	#9c9341	0.61488	0.576928	0.25708	0.148988	0.581902	0.61488	60.2845	-7.22991	43.6302	0.252875	0.284404	0.0924186	60.2845	-7.22991	43.6302	100.897	2.80249	-0.274101	-1.0089	44.2252	-80.5911
780	26	17.2667	(0.6183299559270713, 0.5815342534543425, 0.25936698352070175)	#9d9442	0.61833	0.581534	0.259367	0.149582	0.580536	0.61833	60.6963	-7.43183	43.8371	0.256604	0.289034	0.0940147	60.6963	-7.43183	43.8371	101.301	2.82163	-0.281757	-1.01369	44.4626	-80.378
782	26.0667	17.3333	(0.615022139231351, 0.5780883130633407, 0.2560492234743068)	#9c9341	0.615022	0.578088	0.256049	0.149519	0.583675	0.615022	60.3674	-7.39436	43.8515	0.25333	0.285331	0.0921715	60.3674	-7.39436	43.8515	101.174	2.80634	-0.280336	-1.01402	44.4706	-80.4287
784	26.1333	17.4	(0.6171646813294979, 0.5821294518714053, 0.2515838257791647)	#9d9440	0.617165	0.582129	0.251584	0.150694	0.592355	0.617165	60.6916	-7.79818	44.7741	0.255684	0.288981	0.0910315	60.6916	-7.79818	44.7741	102.227	2.82142	-0.295646	-1.03535	45.4481	-80.1201
786	26.2	17.4667	(0.6151323909925461, 0.5781774143733082, 0.2542431165905083)	#9c9340	0.615132	0.578177	0.254243	0.1496	0.586686	0.615132	60.3715	-7.43029	44.0779	0.253287	0.285377	0.0914826	60.3715	-7.43029	44.0779	101.382	2.80653	-0.281698	-1.01926	44.6998	-80.4315
788	26.2667	17.5333	(0.6163285788563259, 0.5805555972176392, 0.25463333755509115)	#9d9440	0.616329	0.580556	0.254633	0.150183	0.586855	0.616329	60.5687	-7.61563	44.26	0.25486	0.287594	0.0919783	60.5687	-7.61563	44.26	101.677	2.8157	-0.288725	-1.02347	44.9104	-80.237
790	26.3333	17.6	(0.6170003938455655, 0.5792513795704692, 0.2557764062619777)	#9d9341	0.617	0.579251	0.255776	0.149249	0.585452	0.617	60.4945	-7.33849	44.0407	0.254758	0.286758	0.0922656	60.4945	-7.33849	44.0407	101.367	2.81225	-0.278218	-1.0184	44.648	-80.5397
792	26.4	17.6667	(0.6163234683073747, 0.5793988772346151, 0.25359464625557854)	#9d9340	0.616323	0.579399	0.253595	0.149701	0.588536	0.616323	60.4837	-7.47778	44.2909	0.254319	0.286637	0.0914215	60.4837	-7.47778	44.2909	101.625	2.81175	-0.283499	-1.02418	44.9177	-80.4169
794	26.4667	17.7333	(0.6188284288728241, 0.5809946183697577, 0.25617498741805084)	#9d9441	0.618828	0.580995	0.256175	0.149279	0.586032	0.618828	60.661	-7.3658	44.1913	0.256399	0.288635	0.0926965	60.661	-7.3658	44.1913	101.57	2.81999	-0.279253	-1.02188	44.801	-80.5369
796	26.5333	17.8	(0.614147402119101, 0.5779540778292168, 0.25336497707474415)	#9c9340	0.614147	0.577954	0.253365	0.149947	0.587452	0.614147	60.3308	-7.52725	44.1332	0.252644	0.284921	0.0910901	60.3308	-7.52725	44.1332	101.447	2.80464	-0.285374	-1.02054	44.7705	-80.3209
798	26.6	17.8667	(0.6171626954368356, 0.578358755536891, 0.25567836149134693)	#9d9341	0.617163	0.578359	0.255678	0.148776	0.58572	0.617163	60.4346	-7.19948	43.9861	0.254476	0.286085	0.0921125	60.4346	-7.19948	43.9861	101.251	2.80947	-0.272947	-1.01713	44.5714	-80.7045
800	26.6667	17.9333	(0.6168569374035519, 0.5790157110495632, 0.25439089200188003)	#9d9340	0.616857	0.579016	0.254391	0.149267	0.587601	0.616857	60.4708	-7.34964	44.1825	0.25449	0.286492	0.0916915	60.4708	-7.34964	44.1825	101.484	2.81115	-0.27864	-1.02168	44.7897	-80.5555
802	26.7333	18	(0.6193168195942887, 0.5809184184184178, 0.25686643913613966)	#9d9441	0.619317	0.580918	0.256866	0.14901	0.585242	0.619317	60.6686	-7.28697	44.1183	0.256664	0.288721	0.0929687	60.6686	-7.28697	44.1183	101.484	2.82034	-0.276264	-1.02019	44.7161	-80.6212
804	26.8	18.0667	(0.6144081928765618, 0.5767955802639481, 0.25439882168517025)	#9c9340	0.614408	0.576796	0.254399	0.149254	0.585945	0.614408	60.2572	-7.31813	43.9254	0.252389	0.284098	0.0913431	60.2572	-7.31813	43.9254	101.17	2.80122	-0.277446	-1.01573	44.5308	-80.5412
806	26.8667	18.1333	(0.6192145669531912, 0.5811052450897067, 0.2566529070691114)	#9d9441	0.619215	0.581105	0.256653	0.149148	0.585519	0.619215	60.6789	-7.32833	44.1555	0.256672	0.288838	0.0929075	60.6789	-7.32833	44.1555	101.533	2.82082	-0.277833	-1.02105	44.7595	-80.5767
808	26.9333	18.2	(0.6144367869534351, 0.5793006102662038, 0.2520489968325706)	#9c9340	0.614437	0.579301	0.252049	0.150507	0.589789	0.614437	60.4296	-7.70594	44.4066	0.253228	0.28603	0.0907688	60.4296	-7.70594	44.4066	101.78	2.80924	-0.292148	-1.02686	45.0703	-80.1554
810	27	18.2667	(0.6186213683161512, 0.5814648583100303, 0.2580217426083131)	#9d9441	0.618621	0.581465	0.258022	0.149493	0.582908	0.618621	60.6945	-7.41675	44.0019	0.256621	0.289013	0.09348	60.6945	-7.41675	44.0019	101.437	2.82155	-0.281185	-1.0175	44.6225	-80.4324
812	27.0667	18.3333	(0.6144193027655848, 0.5766969799988662, 0.25769625063465207)	#9c9341	0.614419	0.576697	0.257696	0.149042	0.580586	0.614419	60.2592	-7.2372	43.5229	0.252601	0.284121	0.0926196	60.2592	-7.2372	43.5229	100.797	2.80131	-0.274378	-1.00642	44.1205	-80.559
814	27.1333	18.4	(0.6138122584293507, 0.5774213308758265, 0.25586159133606423)	#9c9341	0.613812	0.577421	0.255862	0.149723	0.58316	0.613812	60.2919	-7.44171	43.7816	0.25245	0.284486	0.0919816	60.2919	-7.44171	43.7816	101.1	2.80283	-0.282131	-1.01241	44.4096	-80.3534
816	27.2	18.4667	(0.6184183073195277, 0.5803608269756996, 0.25929093633033695)	#9d9342	0.618418	0.580361	0.259291	0.149005	0.580719	0.618418	60.6149	-7.26217	43.7547	0.256173	0.288115	0.0938299	60.6149	-7.26217	43.7547	101.142	2.81785	-0.275324	-1.01178	44.3533	-80.5763
818	27.2667	18.5333	(0.6133007730260784, 0.5790618587510924, 0.2578069606787696)	#9c9341	0.613301	0.579062	0.257807	0.150614	0.57964	0.613301	60.402	-7.68534	43.6643	0.252995	0.285719	0.0929508	60.402	-7.68534	43.6643	101.124	2.80795	-0.291367	-1.00969	44.3355	-80.0176
820	27.3333	18.6	(0.6179719397532938, 0.5798581600468388, 0.25896408339527077)	#9d9342	0.617972	0.579858	0.258964	0.148973	0.580945	0.617972	60.5682	-7.24949	43.7392	0.255724	0.287588	0.0936229	60.5682	-7.24949	43.7392	101.106	2.81568	-0.274844	-1.01142	44.3359	-80.5891
822	27.4	18.6667	(0.6174205976231508, 0.5793653392571269, 0.256709511953685)	#9d9341	0.617421	0.579365	0.25671	0.149083	0.584223	0.617421	60.5146	-7.28856	43.9519	0.255083	0.286985	0.0926557	60.5146	-7.28856	43.9519	101.282	2.81319	-0.276325	-1.01634	44.5521	-80.5843
824	27.4667	18.7333	(0.6200619181889994, 0.581046071043296, 0.25854406015338266)	#9e9441	0.620062	0.581046	0.258544	0.14868	0.583035	0.620062	60.6991	-7.18774	43.9519	0.257215	0.289066	0.0936642	60.6991	-7.18774	43.9519	101.319	2.82176	-0.272503	-1.01634	44.5358	-80.7123
826	27.5333	18.8	(0.6143768074400707, 0.5782387826228003, 0.2549072796436834)	#9c9341	0.614377	0.578239	0.254907	0.149911	0.585096	0.614377	60.3603	-7.51007	43.9794	0.252985	0.285252	0.0917311	60.3603	-7.51007	43.9794	101.32	2.80601	-0.284723	-1.01698	44.616	-80.3095
828	27.6	18.8667	(0.6204483062418686, 0.5822836293563264, 0.2564380140406776)	#9e9441	0.620448	0.582284	0.256438	0.149192	0.586689	0.620448	60.7901	-7.35662	44.3149	0.257748	0.290096	0.0930099	60.7901	-7.35662	44.3149	101.723	2.82599	-0.278905	-1.02474	44.9213	-80.5744
830	27.6667	18.9333	(0.6161889414386645, 0.5794471497024215, 0.257204513059119)	#9d9341	0.616189	0.579447	0.257205	0.149608	0.582588	0.616189	60.4936	-7.42763	43.8598	0.254538	0.286748	0.0928322	60.4936	-7.42763	43.8598	101.241	2.81221	-0.281597	-1.01421	44.4843	-80.3882
832	27.7333	19	(0.6201948618985247, 0.5807374244388674, 0.25785558033060796)	#9e9441	0.620195	0.580737	0.257856	0.148517	0.584235	0.620195	60.6785	-7.14419	44.0138	0.257106	0.288833	0.0933543	60.6785	-7.14419	44.0138	101.35	2.8208	-0.270852	-1.01777	44.5899	-80.7803
834	27.8	19.0667	(0.6156412100224528, 0.5788512985793779, 0.25253895682586014)	#9c9340	0.615641	0.578851	0.252539	0.14978	0.589795	0.615641	60.4265	-7.49969	44.3509	0.253683	0.285995	0.0909255	60.4265	-7.49969	44.3509	101.662	2.80909	-0.284329	-1.02557	44.9806	-80.4021
836	27.8667	19.1333	(0.6219627646514435, 0.582543336899608, 0.25872597069877856)	#9e9441	0.621963	0.582543	0.258726	0.14858	0.584017	0.621963	60.8492	-7.17756	44.1112	0.258786	0.290766	0.0939812	60.8492	-7.17756	44.1112	101.511	2.82874	-0.272117	-1.02003	44.6913	-80.7581
838	27.9333	19.2	(0.6199986612583722, 0.5819290711355077, 0.25848458058502494)	#9e9441	0.619999	0.581929	0.258485	0.149116	0.583088	0.619999	60.7601	-7.3174	44.0279	0.257533	0.289756	0.0937572	60.7601	-7.3174	44.0279	101.451	2.8246	-0.277418	-1.0181	44.6318	-80.5637
840	28	19.2667	(0.6206664905749253, 0.5809895078208065, 0.2592807152324354)	#9e9442	0.620666	0.58099	0.259281	0.148368	0.582254	0.620666	60.7109	-7.09764	43.8786	0.257551	0.289199	0.0939626	60.7109	-7.09764	43.8786	101.231	2.82231	-0.269086	-1.01465	44.449	-80.8116
842	28.0667	19.3333	(0.6216939747738861, 0.5839074368486145, 0.25901950785413597)	#9e9442	0.621694	0.583907	0.25902	0.149302	0.583365	0.621694	60.9404	-7.38916	44.1768	0.259221	0.291803	0.0942741	60.9404	-7.38916	44.1768	101.673	2.83298	-0.280139	-1.02154	44.7905	-80.5044
844	28.1333	19.4	(0.6184962154163046, 0.5787168966969183, 0.25820200055771636)	#9d9341	0.618496	0.578717	0.258202	0.148265	0.582533	0.618496	60.4973	-7.04915	43.7557	0.255474	0.28679	0.093182	60.4973	-7.04915	43.7557	101.027	2.81238	-0.267248	-1.01181	44.3199	-80.8481
846	28.2	19.4667	(0.6202495781019642, 0.5806482398047321, 0.2577730338551649)	#9e9441	0.62025	0.580648	0.257773	0.148458	0.584404	0.62025	60.6732	-7.12746	44.0183	0.257092	0.288773	0.0933111	60.6732	-7.12746	44.0183	101.347	2.82056	-0.270217	-1.01788	44.5916	-80.8025
848	28.2667	19.5333	(0.6209439739406435, 0.579767572789216, 0.2597655507894136)	#9e9342	0.620944	0.579768	0.259766	0.147666	0.58166	0.620944	60.6321	-6.88873	43.7313	0.257239	0.288309	0.0939988	60.6321	-6.88873	43.7313	101.005	2.81865	-0.261166	-1.01124	44.2706	-81.0481
850	28.3333	19.6	(0.6222767995520495, 0.5818223189893551, 0.2595189806899019)	#9e9442	0.622277	0.581822	0.259519	0.14808	0.582953	0.622277	60.8074	-7.02748	43.9687	0.258714	0.290292	0.0942065	60.8074	-7.02748	43.9687	101.323	2.8268	-0.266427	-1.01673	44.5267	-80.9193
852	28.4	19.6667	(0.6212550647206586, 0.5808127078243617, 0.25983129355770884)	#9e9442	0.621255	0.580813	0.259831	0.148017	0.581764	0.621255	60.7134	-6.99649	43.8174	0.257818	0.289227	0.0941716	60.7134	-6.99649	43.8174	101.146	2.82243	-0.265252	-1.01323	44.3724	-80.9279
854	28.4667	19.7333	(0.6199259609220764, 0.5819675252388898, 0.25615357310695847)	#9e9441	0.619926	0.581968	0.256154	0.149276	0.5868	0.619926	60.755	-7.37722	44.3068	0.257338	0.289698	0.0928439	60.755	-7.37722	44.3068	101.709	2.82436	-0.279686	-1.02455	44.9167	-80.5468
856	28.5333	19.8	(0.6233522229221452, 0.5825230335774181, 0.25939752182815473)	#9e9442	0.623352	0.582523	0.259398	0.14797	0.583867	0.623352	60.8814	-7.00612	44.0739	0.25953	0.291132	0.0942775	60.8814	-7.00612	44.0739	101.435	2.83024	-0.265617	-1.01916	44.6273	-80.9677
858	28.6	19.8667	(0.6227047108151439, 0.582730010809922, 0.2567511184880774)	#9e9441	0.622705	0.58273	0.256751	0.148461	0.587684	0.622705	60.8742	-7.15951	44.3855	0.259087	0.29105	0.0932457	60.8742	-7.15951	44.3855	101.751	2.8299	-0.271432	-1.02637	44.9592	-80.837
860	28.6667	19.9333	(0.621304031556529, 0.5798426617516514, 0.2595777520028354)	#9e9342	0.621304	0.579843	0.259578	0.147563	0.582205	0.621304	60.6451	-6.86259	43.7715	0.257436	0.288456	0.0939427	60.6451	-6.86259	43.7715	101.036	2.81926	-0.260175	-1.01217	44.3062	-81.0896
862	28.7333	20	(0.6189460687102192, 0.5782626827715618, 0.26034427879599886)	#9d9342	0.618946	0.578263	0.260344	0.147758	0.579375	0.618946	60.4811	-6.89313	43.4764	0.255679	0.286609	0.0939821	60.4811	-6.89313	43.4764	100.728	2.81163	-0.261333	-1.00535	44.0194	-80.9908
864	28.8	20.0667	(0.6248862208490403, 0.583338305008672, 0.2632530977148067)	#9f9443	0.624886	0.583338	0.263253	0.147518	0.578718	0.624886	60.9845	-6.86949	43.7265	0.260927	0.292305	0.0959668	60.9845	-6.86949	43.7265	101.131	2.83503	-0.260437	-1.01113	44.2628	-81.0717
866	28.8667	20.1333	(0.6180228647071042, 0.581698915897029, 0.259880760338585)	#9d9442	0.618023	0.581699	0.259881	0.149763	0.579497	0.618023	60.7024	-7.47839	43.779	0.256555	0.289103	0.0942336	60.7024	-7.47839	43.779	101.269	2.82192	-0.283522	-1.01234	44.4131	-80.3062
868	28.9333	20.2	(0.6219201860017626, 0.5828462063617444, 0.2620143728634297)	#9e9442	0.62192	0.582846	0.262014	0.148572	0.578701	0.62192	60.8784	-7.15789	43.7402	0.259135	0.291098	0.0953317	60.8784	-7.15789	43.7402	101.197	2.8301	-0.271371	-1.01145	44.3221	-80.7062
870	29	20.2667	(0.6169600927231346, 0.5786836781287388, 0.258573695782353)	#9d9341	0.61696	0.578684	0.258574	0.148866	0.580891	0.61696	60.4607	-7.20886	43.6591	0.254721	0.286379	0.0932885	60.4607	-7.20886	43.6591	100.982	2.81068	-0.273303	-1.00957	44.2502	-80.6241
872	29.0667	20.3333	(0.6223856070276714, 0.5830740007488063, 0.26199384734345854)	#9e9442	0.622386	0.583074	0.261994	0.148487	0.579049	0.622386	60.9051	-7.13768	43.776	0.25946	0.291402	0.095365	60.9051	-7.13768	43.776	101.231	2.83134	-0.270605	-1.01227	44.3541	-80.7394
874	29.1333	20.4	(0.6161917605730036, 0.5801752640542879, 0.2586991958662325)	#9d9341	0.616192	0.580175	0.258699	0.149875	0.580164	0.616192	60.5493	-7.49735	43.7394	0.254942	0.287376	0.0935186	60.5493	-7.49735	43.7394	101.182	2.8148	-0.28424	-1.01143	44.3773	-80.2735
876	29.2	20.4667	(0.6186294924225005, 0.5817983910658721, 0.2598391121421091)	#9d9442	0.618629	0.581798	0.259839	0.149558	0.579976	0.618629	60.7231	-7.42517	43.8114	0.256896	0.289338	0.0942446	60.7231	-7.42517	43.8114	101.287	2.82288	-0.281504	-1.01309	44.4361	-80.3809
878	29.2667	20.5333	(0.6170032963040737, 0.5829880518698499, 0.2556170904533834)	#9d9441	0.617003	0.582988	0.255617	0.150979	0.585712	0.617003	60.7594	-7.85465	44.3591	0.256245	0.289748	0.0927024	60.7594	-7.85465	44.3591	101.915	2.82457	-0.297786	-1.02576	45.0492	-79.9587
880	29.3333	20.6	(0.6162237570533905, 0.5795731358439465, 0.256975566021071)	#9d9341	0.616224	0.579573	0.256976	0.149663	0.582983	0.616224	60.5027	-7.44565	43.8984	0.254589	0.286851	0.0927598	60.5027	-7.44565	43.8984	101.283	2.81263	-0.28228	-1.01511	44.5254	-80.3736
882	29.4	20.6667	(0.6142741242907722, 0.5793507575277832, 0.2541536680965094)	#9c9340	0.614274	0.579351	0.254154	0.150504	0.586254	0.614274	60.435	-7.68941	44.1551	0.253322	0.28609	0.0915838	60.435	-7.68941	44.1551	101.56	2.80949	-0.291522	-1.02104	44.8197	-80.1213
884	29.4667	20.7333	(0.6184203348742747, 0.582335956933626, 0.2564236128470314)	#9d9441	0.61842	0.582336	0.256424	0.150053	0.585357	0.61842	60.7475	-7.59077	44.256	0.256751	0.289613	0.0929636	60.7475	-7.59077	44.256	101.734	2.82401	-0.287782	-1.02337	44.9023	-80.2674
886	29.5333	20.8	(0.6179674263608782, 0.5833642604869017, 0.25453247365012055)	#9d9440	0.617967	0.583364	0.254532	0.150798	0.588113	0.617967	60.8052	-7.81999	44.5487	0.256798	0.290267	0.0923532	60.8052	-7.81999	44.5487	102.084	2.8267	-0.296472	-1.03014	45.2299	-80.0439
888	29.6	20.8667	(0.6148779328718285, 0.5799095293962113, 0.2554197510496065)	#9c9341	0.614878	0.57991	0.25542	0.150453	0.584601	0.614878	60.4918	-7.67346	44.0683	0.253938	0.286728	0.0921644	60.4918	-7.67346	44.0683	101.501	2.81213	-0.290917	-1.01903	44.7313	-80.1223
890	29.6667	20.9333	(0.6178057219261441, 0.5843522212556628, 0.2554494838901052)	#9d9541	0.617806	0.584352	0.255449	0.15128	0.586521	0.617806	60.8741	-7.95544	44.5137	0.257183	0.291049	0.092839	60.8741	-7.95544	44.5137	102.126	2.8299	-0.301608	-1.02933	45.219	-79.8671
892	29.7333	21	(0.6184821197446054, 0.5818089593478043, 0.25720317987243624)	#9d9441	0.618482	0.581809	0.257203	0.149748	0.584138	0.618482	60.7135	-7.49595	44.1228	0.256628	0.289229	0.0932004	60.7135	-7.49595	44.1228	101.574	2.82243	-0.284187	-1.02029	44.755	-80.3582
894	29.8	21.0667	(0.6197343431111468, 0.5820634452432458, 0.25481391491380395)	#9e9440	0.619734	0.582063	0.254814	0.149462	0.588834	0.619734	60.7539	-7.43829	44.4677	0.257181	0.289686	0.0923298	60.7539	-7.43829	44.4677	101.868	2.82431	-0.282001	-1.02827	45.0855	-80.5038
896	29.8667	21.1333	(0.6163489932774064, 0.5776700118542516, 0.25693680639574085)	#9d9341	0.616349	0.57767	0.256937	0.14873	0.583131	0.616349	60.3704	-7.17058	43.7542	0.25389	0.285366	0.0924948	60.3704	-7.17058	43.7542	101.017	2.80648	-0.271852	-1.01177	44.3379	-80.6929
898	29.9333	21.2	(0.6169521908145651, 0.5777707924350549, 0.2555611243874285)	#9d9341	0.616952	0.577771	0.255561	0.148597	0.585768	0.616952	60.3878	-7.14444	43.9463	0.254129	0.28556	0.0919838	60.3878	-7.14444	43.9463	101.18	2.80729	-0.270861	-1.01621	44.5232	-80.7661
900	30	21.2667	(0.6203324717614391, 0.580086759900855, 0.25775061965406043)	#9e9341	0.620332	0.580087	0.257751	0.148167	0.584496	0.620332	60.6352	-7.04139	43.9787	0.256908	0.288345	0.0932294	60.6352	-7.04139	43.9787	101.269	2.8188	-0.266954	-1.01696	44.5388	-80.9036
902	30.0667	21.3333	(0.6187359807087883, 0.5783552420344874, 0.25720867926750257)	#9d9341	0.618736	0.578355	0.257209	0.148051	0.5843	0.618736	60.4745	-6.99243	43.8534	0.255375	0.286534	0.0927483	60.4745	-6.99243	43.8534	101.083	2.81132	-0.265098	-1.01406	44.4074	-80.9404
904	30.1333	21.4	(0.6193224300882454, 0.5807737954380573, 0.253835453100159)	#9d9440	0.619322	0.580774	0.253835	0.149088	0.59014	0.619322	60.6505	-7.3264	44.4679	0.256385	0.288517	0.0917681	60.6505	-7.3264	44.4679	101.791	2.8195	-0.277759	-1.02828	45.0674	-80.6442
906	30.2	21.4667	(0.6197070127841491, 0.5799144316347425, 0.2545000744362566)	#9e9340	0.619707	0.579914	0.2545	0.148507	0.589322	0.619707	60.6001	-7.1521	44.3327	0.256283	0.287948	0.0919203	60.6001	-7.1521	44.3327	101.597	2.81716	-0.271151	-1.02515	44.9059	-80.8355
908	30.2667	21.5333	(0.618653462008068, 0.5811851113044235, 0.2528269529240672)	#9d9440	0.618653	0.581185	0.252827	0.149596	0.591327	0.618653	60.6617	-7.47759	44.5991	0.256141	0.288644	0.0914178	60.6617	-7.47759	44.5991	101.958	2.82003	-0.283491	-1.03131	45.2216	-80.4822
910	30.3333	21.6	(0.617214786928993, 0.5795258771535136, 0.2528238699298632)	#9d9340	0.617215	0.579526	0.252824	0.149428	0.590379	0.617215	60.5111	-7.41065	44.4212	0.254757	0.286945	0.0911617	60.5111	-7.41065	44.4212	101.725	2.81302	-0.280953	-1.02719	45.0351	-80.5287
912	30.4	21.6667	(0.6197851986281515, 0.5847771189613584, 0.25426407261867817)	#9e9540	0.619785	0.584777	0.254264	0.150704	0.589755	0.619785	60.9462	-7.8159	44.751	0.258258	0.291868	0.0924816	60.9462	-7.8159	44.751	102.311	2.83325	-0.296317	-1.03482	45.4284	-80.0931
914	30.4667	21.7333	(0.615628030916599, 0.5798939894389399, 0.2535250289134861)	#9c9340	0.615628	0.579894	0.253525	0.150219	0.588185	0.615628	60.5028	-7.62503	44.3166	0.254165	0.286852	0.0914442	60.5028	-7.62503	44.3166	101.703	2.81264	-0.289081	-1.02478	44.9678	-80.2374
916	30.5333	21.8	(0.6160546367677334, 0.5819539989490045, 0.2508191321176891)	#9d943f	0.616055	0.581954	0.250819	0.151106	0.592862	0.616055	60.6519	-7.91325	44.8153	0.255005	0.288533	0.0906895	60.6519	-7.91325	44.8153	102.286	2.81957	-0.300008	-1.03631	45.5086	-79.9862
918	30.6	21.8667	(0.6153021362094617, 0.5791327953925061, 0.25217678833106133)	#9c9340	0.615302	0.579133	0.252177	0.150066	0.590158	0.615302	60.4378	-7.58348	44.4056	0.2536	0.286121	0.0908157	60.4378	-7.58348	44.4056	101.741	2.80962	-0.287506	-1.02683	45.0485	-80.3087
920	30.6667	21.9333	(0.6183582444819963, 0.5837356918516741, 0.2541356284142076)	#9d9440	0.618358	0.583736	0.254136	0.150824	0.589016	0.618358	60.8394	-7.83507	44.6379	0.257114	0.290656	0.0922583	60.8394	-7.83507	44.6379	102.179	2.82829	-0.297044	-1.0322	45.3203	-80.0446
922	30.7333	22	(0.6177417428527311, 0.5815439329451538, 0.25436745013604084)	#9d9440	0.617742	0.581544	0.254367	0.150064	0.58823	0.617742	60.6704	-7.5986	44.4157	0.255941	0.288741	0.0920401	60.6704	-7.5986	44.4157	101.844	2.82043	-0.288079	-1.02707	45.061	-80.2919
924	30.8	22.0667	(0.6139852255140826, 0.5793066790430829, 0.25434088361391327)	#9c9340	0.613985	0.579307	0.254341	0.150596	0.585754	0.613985	60.4258	-7.71195	44.1201	0.253175	0.285987	0.0916438	60.4258	-7.71195	44.1201	101.534	2.80906	-0.292377	-1.02023	44.789	-80.0852
926	30.8667	22.1333	(0.6187177049413448, 0.5816117032681962, 0.2551142429888264)	#9d9441	0.618718	0.581612	0.255114	0.149658	0.587673	0.618718	60.6994	-7.484	44.3634	0.256512	0.28907	0.0923623	60.6994	-7.484	44.3634	101.772	2.82178	-0.283734	-1.02586	44.9903	-80.4245
928	30.9333	22.2	(0.6156234203126545, 0.5792615590062868, 0.25219223107680383)	#9c9340	0.615623	0.579262	0.252192	0.149991	0.590347	0.615623	60.4543	-7.5649	44.4243	0.253813	0.286307	0.0908463	60.4543	-7.5649	44.4243	101.757	2.81038	-0.286801	-1.02727	45.0638	-80.3359
930	31	22.2667	(0.617818178889212, 0.5810111721044021, 0.2537068005852691)	#9d9440	0.617818	0.581011	0.253707	0.149819	0.58935	0.617818	60.6326	-7.52988	44.4541	0.255718	0.288315	0.0917147	60.6326	-7.52988	44.4541	101.84	2.81867	-0.285474	-1.02796	45.0873	-80.3862
932	31.0667	22.3333	(0.6142405307638384, 0.5807085248400456, 0.24931490869337705)	#9c943f	0.614241	0.580709	0.249315	0.151352	0.594109	0.614241	60.5182	-7.97472	44.8363	0.253495	0.287026	0.0899085	60.5182	-7.97472	44.8363	102.274	2.81336	-0.302338	-1.03679	45.54	-79.9147
934	31.1333	22.4	(0.6187441603645825, 0.5825746806740147, 0.2525247778299941)	#9d9440	0.618744	0.582575	0.252525	0.150206	0.591875	0.618744	60.7616	-7.66418	44.7484	0.256722	0.289773	0.0914894	60.7616	-7.66418	44.7484	102.187	2.82467	-0.290565	-1.03476	45.4	-80.2811
936	31.2	22.4667	(0.6120216776154623, 0.5786592363728881, 0.24960619609620738)	#9c933f	0.612022	0.578659	0.249606	0.151324	0.592161	0.612022	60.3227	-7.93621	44.5682	0.2516	0.284831	0.0896947	60.3227	-7.93621	44.5682	101.955	2.80427	-0.300879	-1.0306	45.2693	-79.9032
938	31.2667	22.5333	(0.6166709856360251, 0.5812347447336352, 0.25313371084736214)	#9d9440	0.616671	0.581235	0.253134	0.150421	0.589516	0.616671	60.6208	-7.70022	44.5034	0.255192	0.288182	0.0914963	60.6208	-7.70022	44.5034	101.934	2.81812	-0.291932	-1.0291	45.1647	-80.1836
940	31.3333	22.6	(0.6112677327716168, 0.5784320946918063, 0.2502227255001951)	#9b933f	0.611268	0.578432	0.250223	0.151509	0.59065	0.611268	60.291	-7.97737	44.4532	0.251182	0.284476	0.0898816	60.291	-7.97737	44.4532	101.858	2.80279	-0.302439	-1.02793	45.1633	-79.8262
942	31.4	22.6667	(0.617234965264932, 0.5825384207737152, 0.2527399069435696)	#9d9440	0.617235	0.582538	0.25274	0.150802	0.590529	0.617235	60.7252	-7.82383	44.6721	0.255968	0.289362	0.091532	60.7252	-7.82383	44.6721	102.161	2.82298	-0.296618	-1.033	45.352	-80.066
944	31.4667	22.7333	(0.6086761150717871, 0.5766639280790222, 0.24880513143554234)	#9b933f	0.608676	0.576664	0.248805	0.151841	0.591236	0.608676	60.1025	-8.05266	44.3977	0.249102	0.282373	0.0890495	60.1025	-8.05266	44.3977	101.764	2.79403	-0.305293	-1.02665	45.1221	-79.7197
946	31.5333	22.8	(0.612060603889128, 0.5775639401888014, 0.25360868637783174)	#9c9340	0.612061	0.577564	0.253609	0.150627	0.585648	0.612061	60.2561	-7.70235	44.0063	0.251474	0.284086	0.0910842	60.2561	-7.70235	44.0063	101.368	2.80117	-0.292012	-1.0176	44.6753	-80.0722
948	31.6	22.8667	(0.6140089034650628, 0.5807380910322082, 0.2554965481574804)	#9c9441	0.614009	0.580738	0.255497	0.1512	0.583888	0.614009	60.5311	-7.88287	44.0979	0.253844	0.287171	0.0922846	60.5311	-7.88287	44.0979	101.613	2.81396	-0.298856	-1.01972	44.797	-79.8649
950	31.6667	22.9333	(0.6113724573630233, 0.5762948159035836, 0.2534818114451855)	#9b9240	0.611372	0.576295	0.253482	0.150331	0.585389	0.611372	60.1498	-7.60738	43.8976	0.250621	0.282899	0.0908513	60.1498	-7.60738	43.8976	101.202	2.79623	-0.288412	-1.01509	44.5519	-80.1684
952	31.7333	23	(0.6133663908081224, 0.5800184757454462, 0.24939705243534308)	#9c933f	0.613366	0.580018	0.249397	0.151396	0.593396	0.613366	60.4495	-7.9763	44.744	0.252792	0.286253	0.0898273	60.4495	-7.9763	44.744	102.169	2.81016	-0.302398	-1.03466	45.4493	-79.8923
954	31.8	23.0667	(0.612275649678536, 0.575780566915417, 0.2532648353125602)	#9c9240	0.612276	0.575781	0.253265	0.149724	0.586355	0.612276	60.1333	-7.4398	43.9112	0.250848	0.282716	0.0907205	60.1333	-7.4398	43.9112	101.151	2.79546	-0.282058	-1.0154	44.537	-80.3838
956	31.8667	23.1333	(0.61231402045775, 0.5770067098174756, 0.25396717472189173)	#9c9340	0.612314	0.577007	0.253967	0.150245	0.585234	0.612314	60.2232	-7.59022	43.9269	0.251404	0.283718	0.091155	60.2232	-7.59022	43.9269	101.249	2.79964	-0.287761	-1.01576	44.5778	-80.1966
958	31.9333	23.2	(0.6111181658906418, 0.5733043393004549, 0.2540824537078701)	#9b9240	0.611118	0.573304	0.254082	0.149015	0.584234	0.611118	59.9329	-7.21207	43.5774	0.249359	0.28049	0.0906841	59.9329	-7.21207	43.5774	100.711	2.78615	-0.273425	-1.00768	44.1702	-80.6027
960	32	23.2667	(0.6122636787731127, 0.5749557687543253, 0.25334622913701715)	#9c9240	0.612264	0.574956	0.253346	0.149342	0.586214	0.612264	60.0746	-7.32596	43.8349	0.250521	0.282062	0.0906429	60.0746	-7.32596	43.8349	101.025	2.79273	-0.277743	-1.01364	44.4429	-80.5121
962	32.0667	23.3333	(0.6124035522759161, 0.5734396160866759, 0.2543058041393225)	#9c9240	0.612404	0.57344	0.254306	0.148532	0.584741	0.612404	59.9727	-7.08222	43.6029	0.250063	0.28093	0.0908182	59.9727	-7.08222	43.6029	100.704	2.78799	-0.268502	-1.00827	44.1743	-80.7743
964	32.1333	23.4	(0.6099515442190244, 0.572920423197893, 0.25074130734508077)	#9b923f	0.609952	0.57292	0.250741	0.149485	0.588916	0.609952	59.8701	-7.35649	43.9087	0.248389	0.279794	0.0893217	59.8701	-7.35649	43.9087	101.02	2.78323	-0.2789	-1.01534	44.5207	-80.489
966	32.2	23.4667	(0.6097882427377428, 0.5713982017533624, 0.2525965199383622)	#9b9140	0.609788	0.571398	0.252597	0.148754	0.585764	0.609788	59.763	-7.12807	43.5596	0.247846	0.278611	0.0898298	59.763	-7.12807	43.5596	100.602	2.77825	-0.27024	-1.00727	44.1389	-80.7065
968	32.2667	23.5333	(0.6100308132772062, 0.5741001267638335, 0.25197829627629864)	#9b9240	0.610031	0.5741	0.251978	0.149942	0.586942	0.610031	59.9591	-7.48555	43.8582	0.248983	0.280779	0.0899519	59.9591	-7.48555	43.8582	101.054	2.78736	-0.283793	-1.01418	44.4924	-80.3143
970	32.3333	23.6	(0.6108084082973095, 0.5739296455167705, 0.25431001200978987)	#9b9240	0.610808	0.57393	0.25431	0.149425	0.58365	0.610808	59.9709	-7.32838	43.5905	0.249469	0.28091	0.0908473	59.9709	-7.32838	43.5905	100.775	2.78791	-0.277834	-1.00799	44.2022	-80.4568
972	32.4	23.6667	(0.6041062983071867, 0.5715181052306468, 0.2529060969959966)	#9a9140	0.604106	0.571518	0.252906	0.151202	0.581355	0.604106	59.6424	-7.77523	43.3501	0.24514	0.277282	0.0898346	59.6424	-7.77523	43.3501	100.594	2.77264	-0.294776	-1.00243	44.0419	-79.8316
974	32.4667	23.7333	(0.6099025218337091, 0.5748156591663806, 0.25418603953565116)	#9b9240	0.609903	0.574816	0.254186	0.150227	0.583235	0.609903	60.0129	-7.55432	43.6476	0.249364	0.281376	0.0908949	60.0129	-7.55432	43.6476	100.916	2.78986	-0.2864	-1.00931	44.2965	-80.1808
976	32.5333	23.8	(0.6042945137146025, 0.5711571310489175, 0.2527165484018979)	#9a9140	0.604295	0.571157	0.252717	0.150958	0.581799	0.604295	59.6205	-7.70826	43.3497	0.245076	0.277041	0.0897187	59.6205	-7.70826	43.3497	100.562	2.77162	-0.292236	-1.00242	44.0297	-79.9173
978	32.6	23.8667	(0.6097602735921275, 0.5745485774342598, 0.25682788782122884)	#9b9241	0.60976	0.574549	0.256828	0.150039	0.578805	0.60976	59.9977	-7.48014	43.3046	0.249384	0.281207	0.0918869	59.9977	-7.48014	43.3046	100.59	2.78916	-0.283588	-1.00137	43.9458	-80.1998
980	32.6667	23.9333	(0.6042288403831135, 0.5719375452033609, 0.2544934085028425)	#9a9140	0.604229	0.571938	0.254493	0.151278	0.578813	0.604229	59.6794	-7.7871	43.1973	0.245481	0.277689	0.0905064	59.6794	-7.7871	43.1973	100.48	2.77436	-0.295225	-0.998894	43.8936	-79.7811
982	32.7333	24	(0.6085059671213947, 0.574771636231126, 0.25529622297102866)	#9b9241	0.608506	0.574772	0.255296	0.150749	0.580454	0.608506	59.9808	-7.68222	43.4664	0.248743	0.281021	0.0912885	59.9808	-7.68222	43.4664	100.791	2.78837	-0.291249	-1.00512	44.1401	-79.9771
984	32.8	24.0667	(0.6066707523283545, 0.5761432631299447, 0.25120913088449154)	#9a9240	0.606671	0.576143	0.251209	0.152353	0.585922	0.606671	60.0261	-8.15821	44.0069	0.248088	0.281523	0.0898492	60.0261	-8.15821	44.0069	101.435	2.79048	-0.309295	-1.01761	44.7567	-79.4975
986	32.8667	24.1333	(0.6068242771072958, 0.572976930870938, 0.2558061946519218)	#9a9241	0.606824	0.572977	0.255806	0.150596	0.578451	0.606824	59.8161	-7.61301	43.2064	0.24725	0.279196	0.091213	59.8161	-7.61301	43.2064	100.481	2.78071	-0.288625	-0.999105	43.872	-80.007
988	32.9333	24.2	(0.6046364344366566, 0.5719244216469521, 0.2563290815788043)	#9a9141	0.604636	0.571924	0.256329	0.151014	0.576061	0.604636	59.6926	-7.70222	42.9883	0.245809	0.277835	0.0912296	59.6926	-7.70222	42.9883	100.277	2.77498	-0.292007	-0.994061	43.6729	-79.8421
990	33	24.2667	(0.6083847860068727, 0.5774840878614464, 0.25638599198532597)	#9b9341	0.608385	0.577484	0.256386	0.152036	0.578579	0.608385	60.1742	-8.04665	43.5509	0.249839	0.283172	0.0920697	60.1742	-8.04665	43.5509	101.061	2.79736	-0.305066	-1.00707	44.288	-79.5318
992	33.0667	24.3333	(0.6075342406779705, 0.5747925505972122, 0.25642965384918787)	#9a9241	0.607534	0.574793	0.25643	0.151124	0.577917	0.607534	59.9632	-7.77082	43.301	0.24836	0.280826	0.0917117	59.9632	-7.77082	43.301	100.672	2.78756	-0.294608	-1.00129	43.9927	-79.826
994	33.1333	24.4	(0.6042925833713848, 0.5726436758623215, 0.25202884627135447)	#9a9240	0.604293	0.572644	0.252029	0.151693	0.582936	0.604293	59.7246	-7.92698	43.5519	0.245608	0.278187	0.0896487	59.7246	-7.92698	43.5519	100.85	2.77646	-0.300529	-1.00709	44.2675	-79.6844
996	33.2	24.4667	(0.6090991657584334, 0.5770569265158608, 0.25500003332966686)	#9b9341	0.609099	0.577057	0.255	0.151585	0.581349	0.609099	60.1563	-7.93611	43.7051	0.249917	0.282972	0.0914885	60.1563	-7.93611	43.7051	101.149	2.79653	-0.300875	-1.01063	44.4197	-79.7082
998	33.2667	24.5333	(0.6042734327001805, 0.5724874569352933, 0.25006999230084703)	#9a913f	0.604273	0.572487	0.25007	0.15171	0.586164	0.604273	59.7079	-7.94686	43.7728	0.245395	0.278003	0.088879	59.7079	-7.94686	43.7728	101.041	2.77568	-0.301282	-1.0122	44.4883	-79.7101
1000	33.3333	24.6	(0.6101503973451808, 0.5760672714890247, 0.2561300062548676)	#9b9241	0.61015	0.576067	0.25613	0.150621	0.580218	0.61015	60.1128	-7.65966	43.5234	0.250125	0.282487	0.0918227	60.1128	-7.65966	43.5234	100.883	2.79451	-0.290394	-1.00643	44.1923	-80.0188
1002	33.4	24.6667	(0.6067069427918481, 0.5727832716179002, 0.2553620351761307)	#9a9241	0.606707	0.572783	0.255362	0.150574	0.579102	0.606707	59.7984	-7.6085	43.2404	0.247084	0.279001	0.0910116	59.7984	-7.6085	43.2404	100.502	2.77989	-0.288454	-0.999891	43.9047	-80.0205
1004	33.4667	24.7333	(0.6116981020976583, 0.5767217411640274, 0.2572879622130454)	#9b9341	0.611698	0.576722	0.257288	0.150219	0.579387	0.611698	60.1977	-7.55318	43.4867	0.251233	0.283434	0.0923991	60.1977	-7.55318	43.4867	100.848	2.79845	-0.286357	-1.00559	44.1378	-80.1466
1006	33.5333	24.8	(0.6098632622633734, 0.5762465434357774, 0.25540725242445556)	#9b9241	0.609863	0.576247	0.255407	0.15086	0.581206	0.609863	60.1171	-7.73103	43.6153	0.250001	0.282535	0.0915575	60.1171	-7.73103	43.6153	100.988	2.79471	-0.2931	-1.00856	44.2952	-79.9485
1008	33.6	24.8667	(0.6119471024853931, 0.575020761605112, 0.2563469685001317)	#9c9241	0.611947	0.575021	0.256347	0.14936	0.581096	0.611947	60.0799	-7.3102	43.4705	0.250612	0.282122	0.0918111	60.0799	-7.3102	43.4705	100.707	2.79298	-0.277145	-1.00521	44.0809	-80.4542
1010	33.6667	24.9333	(0.6124920147672642, 0.5743813874918209, 0.25744394505493295)	#9c9241	0.612492	0.574381	0.257444	0.148777	0.579678	0.612492	60.0499	-7.13894	43.3047	0.250711	0.281788	0.0921701	60.0499	-7.13894	43.3047	100.496	2.79159	-0.270652	-1.00138	43.8892	-80.6388
1012	33.7333	25	(0.6108397659590774, 0.5715651972727445, 0.25722345541990366)	#9b9141	0.61084	0.571565	0.257223	0.148156	0.578902	0.61084	59.8114	-6.94	43.0507	0.248771	0.279145	0.0916758	59.8114	-6.94	43.0507	100.119	2.7805	-0.26311	-0.995503	43.6065	-80.8424
1014	33.8	25.0667	(0.610267231715622, 0.5726667288820451, 0.254220355205372)	#9b9240	0.610267	0.572667	0.25422	0.149066	0.583428	0.610267	59.8685	-7.21676	43.4823	0.248699	0.279776	0.0906343	59.8685	-7.21676	43.4823	100.606	2.78315	-0.273603	-1.00548	44.0771	-80.5765
1016	33.8667	25.1333	(0.6109647105485065, 0.5730764199271421, 0.25529137628194243)	#9b9241	0.610965	0.573076	0.255291	0.148912	0.58215	0.610965	59.9165	-7.17356	43.4091	0.249283	0.280307	0.0911204	59.9165	-7.17356	43.4091	100.546	2.78538	-0.271965	-1.00379	43.9979	-80.6164
1018	33.9333	25.2	(0.6127762612779264, 0.5751290552483671, 0.25454032000924337)	#9c9240	0.612776	0.575129	0.25454	0.149152	0.584611	0.612776	60.1018	-7.26858	43.7224	0.250931	0.282365	0.0911401	60.1018	-7.26858	43.7224	100.919	2.794	-0.275567	-1.01104	44.3225	-80.5613
1020	34	25.2667	(0.6088485405494282, 0.5719554598994112, 0.2535683713680382)	#9b9140	0.608849	0.571955	0.253568	0.14936	0.583528	0.608849	59.7837	-7.29079	43.4577	0.247675	0.278838	0.090256	59.7837	-7.29079	43.4577	100.577	2.77921	-0.276409	-1.00491	44.065	-80.4763
1022	34.0667	25.3333	(0.6097232221122341, 0.5759798366624118, 0.2505124436312006)	#9b923f	0.609723	0.57598	0.250512	0.15101	0.589137	0.609723	60.082	-7.8077	44.1736	0.249468	0.282145	0.0896317	60.082	-7.8077	44.1736	101.481	2.79308	-0.296006	-1.02147	44.8583	-79.9765
1024	34.1333	25.4	(0.6085254372019074, 0.5739912359640443, 0.2524993222967695)	#9b9240	0.608525	0.573991	0.252499	0.1505	0.585064	0.608525	59.9183	-7.62884	43.7391	0.248239	0.280327	0.0901032	59.9183	-7.62884	43.7391	100.984	2.78547	-0.289226	-1.01142	44.3994	-80.1062
1026	34.2	25.4667	(0.6109117441525881, 0.5783115801706258, 0.2532586554367907)	#9b9340	0.610912	0.578312	0.253259	0.151475	0.585442	0.610912	60.2822	-7.94062	44.0715	0.251179	0.284378	0.0910215	60.2822	-7.94062	44.0715	101.514	2.80238	-0.301046	-1.01911	44.7811	-79.7863
1028	34.2667	25.5333	(0.6072210529064029, 0.5737329449316128, 0.2540934663853644)	#9a9240	0.607221	0.573733	0.254093	0.150861	0.581547	0.607221	59.8744	-7.70737	43.4858	0.247616	0.279841	0.090655	59.8744	-7.70737	43.4858	100.776	2.78343	-0.292203	-1.00557	44.1636	-79.9494
1030	34.3333	25.6	(0.607344511548174, 0.5752464034511763, 0.2549708282088973)	#9a9241	0.607345	0.575246	0.254971	0.151485	0.580187	0.607345	59.9874	-7.88406	43.5067	0.248338	0.281093	0.0911977	59.9874	-7.88406	43.5067	100.897	2.78868	-0.298901	-1.00605	44.2153	-79.7286
1032	34.4	25.6667	(0.6109632107134878, 0.5772282132298788, 0.2563755764643666)	#9b9341	0.610963	0.577228	0.256376	0.15081	0.580375	0.610963	60.2145	-7.72347	43.6135	0.251004	0.283622	0.0920911	60.2145	-7.72347	43.6135	101.021	2.79924	-0.292813	-1.00852	44.2921	-79.9577
1034	34.4667	25.7333	(0.6063905470398249, 0.5747040603311417, 0.25144184139744663)	#9a9240	0.606391	0.574704	0.251442	0.151788	0.585347	0.606391	59.9177	-7.98716	43.8546	0.247399	0.280321	0.0897421	59.9177	-7.98716	43.8546	101.204	2.78544	-0.30281	-1.01409	44.576	-79.678
1036	34.5333	25.8	(0.6086153995282741, 0.5752311273537691, 0.25350580880547585)	#9b9240	0.608615	0.575231	0.253506	0.150998	0.583471	0.608615	60.0113	-7.76923	43.7213	0.248846	0.281359	0.0906566	60.0113	-7.76923	43.7213	101.051	2.78979	-0.294548	-1.01101	44.4063	-79.9238
1038	34.6	25.8667	(0.6062706713372641, 0.5750159704654713, 0.2514596588819672)	#9a9240	0.606271	0.575016	0.25146	0.151985	0.585235	0.606271	59.9373	-8.04311	43.8738	0.247465	0.280538	0.0897873	59.9373	-8.04311	43.8738	101.247	2.78635	-0.304931	-1.01454	44.6049	-79.6117
1040	34.6667	25.9333	(0.6099212003346293, 0.5766013516290984, 0.25497164756321294)	#9b9341	0.609921	0.576601	0.254972	0.151021	0.58196	0.609921	60.1425	-7.78211	43.6979	0.250138	0.282818	0.0914361	60.1425	-7.78211	43.6979	101.086	2.79589	-0.295036	-1.01047	44.3855	-79.9021
1042	34.7333	26	(0.6060063531900376, 0.5740412999014559, 0.2546990664360252)	#9a9240	0.606006	0.574041	0.254699	0.151502	0.579709	0.606006	59.8703	-7.87352	43.3994	0.247189	0.279796	0.0909027	59.8703	-7.87352	43.3994	100.756	2.78324	-0.298502	-1.00357	44.1078	-79.7172
1044	34.8	26.0667	(0.6096003189649135, 0.5768442276905092, 0.2550385568698555)	#9b9341	0.6096	0.576844	0.255039	0.151269	0.58163	0.6096	60.1526	-7.85005	43.6993	0.250082	0.282931	0.0914868	60.1526	-7.85005	43.6993	101.114	2.79636	-0.297612	-1.0105	44.3987	-79.8161
1046	34.8667	26.1333	(0.6050311965683763, 0.5750777831105249, 0.25121403312302315)	#9a9240	0.605031	0.575078	0.251214	0.152557	0.584792	0.605031	59.9129	-8.19529	43.8687	0.246868	0.280268	0.0896731	59.9129	-8.19529	43.8687	101.286	2.78522	-0.310701	-1.01442	44.6277	-79.4183
1048	34.9333	26.2	(0.6096949474446705, 0.5768338677189955, 0.25539576757667776)	#9b9341	0.609695	0.576834	0.255396	0.151208	0.581109	0.609695	60.155	-7.83084	43.6587	0.250151	0.282958	0.0916268	60.155	-7.83084	43.6587	101.073	2.79647	-0.296884	-1.00956	44.3554	-79.8313
1050	35	26.2667	(0.6043399531607077, 0.5725341879059973, 0.2555859549893957)	#9a9141	0.60434	0.572534	0.255586	0.151467	0.577082	0.60434	59.7274	-7.83455	43.1178	0.24585	0.278218	0.0910123	59.7274	-7.83455	43.1178	100.446	2.77659	-0.297024	-0.997054	43.8238	-79.7016
1052	35.0667	26.3333	(0.6090555872187393, 0.5766369865981419, 0.2554933679517477)	#9b9341	0.609056	0.576637	0.255493	0.151385	0.580509	0.609056	60.1267	-7.87331	43.6108	0.249766	0.282642	0.0916241	60.1267	-7.87331	43.6108	101.036	2.79516	-0.298494	-1.00845	44.3158	-79.7663
1054	35.1333	26.4	(0.6069875508138548, 0.5773294520936031, 0.2526208505953233)	#9a9340	0.606988	0.577329	0.252621	0.152718	0.583812	0.606988	60.1216	-8.25748	43.9441	0.248817	0.282585	0.0905551	60.1216	-8.25748	43.9441	101.451	2.79492	-0.313058	-1.01616	44.7132	-79.3577
1056	35.2	26.4667	(0.6050145872842878, 0.5735695740135249, 0.2539094866231388)	#9a9240	0.605015	0.57357	0.253909	0.15174	0.580325	0.605015	59.8121	-7.9356	43.4244	0.246461	0.279152	0.0905118	59.8121	-7.9356	43.4244	100.777	2.78053	-0.300855	-1.00414	44.1435	-79.6437
1058	35.2667	26.5333	(0.6074320158115939, 0.5773333405547609, 0.2555808444404449)	#9a9341	0.607432	0.577333	0.255581	0.152409	0.579244	0.607432	60.1398	-8.14874	43.6049	0.249253	0.282788	0.0917131	60.1398	-8.14874	43.6049	101.129	2.79576	-0.308936	-1.00832	44.3598	-79.4148
1060	35.3333	26.6	(0.6052749475335489, 0.5725477697453274, 0.25493663752542756)	#9a9141	0.605275	0.572548	0.254937	0.151097	0.578809	0.605275	59.7479	-7.745	43.2268	0.246262	0.278444	0.0907824	59.7479	-7.745	43.2268	100.517	2.77754	-0.293629	-0.999575	43.9151	-79.842
1062	35.4	26.6667	(0.607806099662371, 0.574553757420017, 0.25731488980656575)	#9a9241	0.607806	0.574554	0.257315	0.150854	0.57665	0.607806	59.9548	-7.68951	43.1839	0.248464	0.280732	0.092034	59.9548	-7.68951	43.1839	100.541	2.78716	-0.291526	-0.998583	43.8632	-79.9035
1064	35.4667	26.7333	(0.6066270765771322, 0.5709374885429273, 0.25772285881886325)	#9a9141	0.606627	0.570937	0.257723	0.149618	0.575154	0.606627	59.6715	-7.31484	42.8039	0.246496	0.277603	0.0916935	59.6715	-7.31484	42.8039	99.9789	2.77399	-0.277321	-0.989795	43.4244	-80.3023
1066	35.5333	26.8	(0.6091990158860296, 0.5740231907823475, 0.25809233206569493)	#9b9241	0.609199	0.574023	0.258092	0.149969	0.576342	0.609199	59.9509	-7.44481	43.0919	0.248996	0.280688	0.0923024	59.9509	-7.44481	43.0919	100.377	2.78698	-0.282248	-0.996455	43.7302	-80.198
1068	35.6	26.8667	(0.6077691176192842, 0.5712084309614832, 0.25842269850316474)	#9a9141	0.607769	0.571208	0.258423	0.149224	0.574801	0.607769	59.7189	-7.21002	42.778	0.247213	0.278124	0.0920312	59.7189	-7.21002	42.778	99.9394	2.77619	-0.273347	-0.989196	43.3813	-80.433
1070	35.6667	26.9333	(0.6068041265460795, 0.5717653141487764, 0.25622878705564583)	#9a9141	0.606804	0.571765	0.256229	0.150009	0.577741	0.606804	59.7305	-7.43973	43.0569	0.246796	0.278252	0.0912191	59.7305	-7.43973	43.0569	100.261	2.77673	-0.282056	-0.995647	43.6949	-80.1968
1072	35.7333	27	(0.6061682381604686, 0.5701762111723268, 0.2575710005232757)	#9a9141	0.606168	0.570176	0.257571	0.149459	0.575083	0.606168	59.6064	-7.26431	42.7457	0.245963	0.276887	0.0915239	59.6064	-7.26431	42.7457	99.887	2.77097	-0.275405	-0.988451	43.3586	-80.3552
1074	35.8	27.0667	(0.6079019918920029, 0.5742936749179814, 0.25763422967917976)	#9b9241	0.607902	0.574294	0.257634	0.150675	0.576191	0.607902	59.9393	-7.63647	43.1274	0.248432	0.28056	0.0921276	59.9393	-7.63647	43.1274	100.468	2.78644	-0.289515	-0.997278	43.7983	-79.9589
1076	35.8667	27.1333	(0.6062276899541047, 0.5710875553689094, 0.25804268474912206)	#9a9141	0.606228	0.571088	0.258043	0.149846	0.574347	0.606228	59.674	-7.37366	42.7645	0.246384	0.277629	0.09183	59.674	-7.37366	42.7645	99.9658	2.77411	-0.279551	-0.988886	43.3956	-80.217
1078	35.9333	27.2	(0.6044475940979821, 0.5712525511082673, 0.2572426894152753)	#9a9141	0.604448	0.571253	0.257243	0.150732	0.574417	0.604448	59.6429	-7.61204	42.8175	0.245522	0.277288	0.0914959	59.6429	-7.61204	42.8175	100.08	2.77266	-0.288589	-0.990111	43.4889	-79.9194
1080	36	27.2667	(0.6075428508419626, 0.5740563676884435, 0.25825545301127983)	#9a9241	0.607543	0.574056	0.258255	0.150688	0.574918	0.607543	59.9159	-7.63124	43.0218	0.24821	0.280301	0.0923332	59.9159	-7.63124	43.0218	100.367	2.78536	-0.289316	-0.994836	43.6934	-79.9415
1082	36.0667	27.3333	(0.60549089600144, 0.5698459836084697, 0.25853861630776154)	#9a9141	0.605491	0.569846	0.258539	0.149544	0.57301	0.605491	59.5701	-7.27463	42.58	0.245576	0.276487	0.0918472	59.5701	-7.27463	42.58	99.7339	2.76928	-0.275797	-0.984618	43.1969	-80.3048
1084	36.1333	27.4	(0.6073804381518026, 0.5728255169709103, 0.2577694925780385)	#9a9241	0.60738	0.572826	0.257769	0.150194	0.575605	0.60738	59.8233	-7.48984	42.9755	0.247609	0.279276	0.0919761	59.8233	-7.48984	42.9755	100.244	2.78105	-0.283956	-0.993764	43.6233	-80.1137
1086	36.2	27.4667	(0.6058077778111075, 0.5705559610665053, 0.2578941455328803)	#9a9141	0.605808	0.570556	0.257894	0.149779	0.574297	0.605808	59.6261	-7.3504	42.7258	0.24596	0.277103	0.0916925	59.6261	-7.3504	42.7258	99.9064	2.77188	-0.278669	-0.987991	43.3535	-80.2386
1088	36.2667	27.5333	(0.6067173860875301, 0.5743016740380776, 0.255294014880585)	#9a9241	0.606717	0.574302	0.255294	0.151293	0.579221	0.606717	59.9067	-7.81772	43.3717	0.247682	0.280198	0.0911847	59.9067	-7.81772	43.3717	100.727	2.78492	-0.296386	-1.00293	44.0706	-79.7822
1090	36.3333	27.6	(0.6069183084305173, 0.5726350379236067, 0.25807916684720217)	#9a9241	0.606918	0.572635	0.258079	0.150287	0.574771	0.606918	59.8	-7.50894	42.9079	0.247331	0.279019	0.0920627	59.8	-7.50894	42.9079	100.183	2.77997	-0.28468	-0.9922	43.5599	-80.0737
1092	36.4	27.6667	(0.6043530072803107, 0.5709096027214786, 0.255949081712123)	#9a9141	0.604353	0.57091	0.255949	0.150668	0.576491	0.604353	59.6128	-7.60191	42.9428	0.245246	0.276957	0.0909419	59.6128	-7.60191	42.9428	100.173	2.77126	-0.288204	-0.993008	43.6104	-79.9613
1094	36.4667	27.7333	(0.6074890789790898, 0.5727681343941052, 0.2564613309202657)	#9a9241	0.607489	0.572768	0.256461	0.150181	0.577834	0.607489	59.8181	-7.49651	43.132	0.247542	0.279219	0.0914571	59.8181	-7.49651	43.132	100.379	2.78081	-0.284209	-0.997383	43.7786	-80.1403
1096	36.5333	27.8	(0.6059602888126749, 0.5740815454744429, 0.2524546188808119)	#9a9240	0.60596	0.574082	0.252455	0.151637	0.583381	0.60596	59.8662	-7.92947	43.6699	0.247017	0.279751	0.0900391	59.8662	-7.92947	43.6699	101.006	2.78304	-0.300623	-1.00982	44.384	-79.7085
1098	36.6	27.8667	(0.606428237338338, 0.5720215637391002, 0.2564580812777265)	#9a9141	0.606428	0.572022	0.256458	0.150281	0.577101	0.606428	59.7407	-7.51244	43.038	0.24673	0.278365	0.0913338	59.7407	-7.51244	43.038	100.273	2.77721	-0.284813	-0.995209	43.6887	-80.0986
1100	36.6667	27.9333	(0.6044355537557538, 0.5706544224579745, 0.2555541390447052)	#9a9141	0.604436	0.570654	0.255554	0.150529	0.577202	0.604436	59.5954	-7.56557	42.9724	0.245156	0.276766	0.0907563	59.5954	-7.56557	42.9724	100.18	2.77046	-0.286827	-0.993692	43.6333	-80.015
1102	36.7333	28	(0.6075226308439402, 0.5736413438966148, 0.2569075457255259)	#9a9241	0.607523	0.573641	0.256908	0.150561	0.577123	0.607523	59.8823	-7.60393	43.15	0.247935	0.279928	0.0917475	59.8823	-7.60393	43.15	100.455	2.78379	-0.288281	-0.9978	43.8149	-80.0059
1104	36.8	28.0667	(0.6040276125181788, 0.5696779187622694, 0.25606449957171395)	#9a9141	0.604028	0.569678	0.256064	0.150214	0.576072	0.604028	59.5179	-7.46618	42.8185	0.244614	0.275915	0.090819	59.5179	-7.46618	42.8185	99.9841	2.76685	-0.283059	-0.990135	43.4646	-80.1089
1106	36.8667	28.1333	(0.6092156946069264, 0.5736243041043261, 0.2590476575354491)	#9b9242	0.609216	0.573624	0.259048	0.149727	0.574785	0.609216	59.9255	-7.36842	42.9448	0.248919	0.280407	0.0926282	59.9255	-7.36842	42.9448	100.215	2.7858	-0.279353	-0.993055	43.5724	-80.2641
1108	36.9333	28.2	(0.6046488080755559, 0.5709791922888483, 0.2570256160711209)	#9a9141	0.604649	0.570979	0.257026	0.150524	0.574918	0.604649	59.6274	-7.55632	42.828	0.245497	0.277118	0.0913795	59.6274	-7.55632	42.828	100.064	2.77194	-0.286476	-0.990353	43.4895	-79.994
1110	37	28.2667	(0.610004205092995, 0.574828754948067, 0.25945179363603327)	#9b9242	0.610004	0.574829	0.259452	0.149943	0.574672	0.610004	60.0303	-7.43789	43.019	0.249812	0.281569	0.0929651	60.0303	-7.43789	43.019	100.343	2.79067	-0.281986	-0.994769	43.6572	-80.1907
1112	37.0667	28.3333	(0.6049095155088493, 0.5703463174606348, 0.25534388439493855)	#9a9141	0.60491	0.570346	0.255344	0.150188	0.577881	0.60491	59.5837	-7.47431	42.9879	0.245251	0.276637	0.0906449	59.5837	-7.47431	42.9879	100.158	2.76991	-0.283367	-0.994052	43.6329	-80.1366
1114	37.1333	28.4	(0.6075754583662469, 0.5728344604315749, 0.2576137458212933)	#9a9241	0.607575	0.572834	0.257614	0.150122	0.575997	0.607575	59.8279	-7.47245	43.0013	0.247696	0.279328	0.0919204	59.8279	-7.47245	43.0013	100.262	2.78127	-0.283296	-0.99436	43.6457	-80.142
1116	37.2	28.4667	(0.6057666851090826, 0.5723840655305691, 0.25553119712387173)	#9a9141	0.605767	0.572384	0.255531	0.150781	0.578169	0.605767	59.749	-7.65532	43.1578	0.246481	0.278456	0.0910038	59.749	-7.65532	43.1578	100.428	2.7776	-0.29023	-0.997979	43.8314	-79.9415
1118	37.2667	28.5333	(0.6051173398703922, 0.5700605155655094, 0.2550617071011075)	#9a9141	0.605117	0.570061	0.255062	0.149976	0.578492	0.605117	59.5674	-7.41738	43.0055	0.245219	0.276458	0.0905025	59.5674	-7.41738	43.0055	100.147	2.76915	-0.281209	-0.994457	43.6404	-80.2142
1120	37.3333	28.6	(0.6046198112652054, 0.5709084222957691, 0.2504597688698689)	#9a913f	0.60462	0.570908	0.25046	0.150802	0.585757	0.60462	59.6042	-7.68285	43.6103	0.244972	0.276862	0.0888288	59.6042	-7.68285	43.6103	100.772	2.77086	-0.291273	-1.00844	44.2819	-80.0087
1122	37.4	28.6667	(0.6084198932561866, 0.573927076354934, 0.2537299230417987)	#9b9240	0.60842	0.573927	0.25373	0.150459	0.582969	0.60842	59.9146	-7.60718	43.5833	0.248252	0.280286	0.0905672	59.9146	-7.60718	43.5833	100.841	2.78529	-0.288404	-1.00782	44.2422	-80.0991
1124	37.4667	28.7333	(0.6065294762020619, 0.5750196783909326, 0.24936508372967872)	#9a923f	0.606529	0.57502	0.249365	0.151963	0.588866	0.606529	59.9379	-8.05623	44.1316	0.247441	0.280545	0.0889954	59.9379	-8.05623	44.1316	101.474	2.78638	-0.305429	-1.0205	44.8609	-79.6546
1126	37.5333	28.8	(0.6043291904557166, 0.5707817278988198, 0.25108822751719523)	#9a9140	0.604329	0.570782	0.251088	0.150838	0.584517	0.604329	59.5902	-7.68541	43.5156	0.244827	0.276708	0.0890456	59.5902	-7.68541	43.5156	100.686	2.77021	-0.29137	-1.00625	44.1891	-79.9841
1128	37.6	28.8667	(0.6063802287303947, 0.5731005006115992, 0.2519714498071879)	#9a9240	0.60638	0.573101	0.251971	0.151016	0.584466	0.60638	59.8045	-7.75713	43.6621	0.2468	0.279069	0.0897342	59.8045	-7.75713	43.6621	100.918	2.78018	-0.294089	-1.00964	44.3458	-79.9258
1130	37.6667	28.9333	(0.6053594521269327, 0.5704464453354572, 0.2544393866674667)	#9a9140	0.605359	0.570446	0.254439	0.150085	0.579689	0.605359	59.5987	-7.45612	43.1194	0.245442	0.276802	0.0903164	59.5987	-7.45612	43.1194	100.27	2.77061	-0.282677	-0.997092	43.7593	-80.1895
1132	37.7333	29	(0.6073040298900451, 0.5740425358766086, 0.2555494173418702)	#9a9241	0.607304	0.574043	0.255549	0.150907	0.579207	0.607304	59.9022	-7.71124	43.3388	0.247886	0.280149	0.0912637	59.9022	-7.71124	43.3388	100.661	2.78472	-0.29235	-1.00216	44.0195	-79.911
1134	37.8	29.0667	(0.6043310652494889, 0.5708860358693875, 0.2547129676846655)	#9a9140	0.604331	0.570886	0.254713	0.150723	0.578521	0.604331	59.6073	-7.62635	43.0891	0.245134	0.276896	0.0904565	59.6073	-7.62635	43.0891	100.305	2.77101	-0.289131	-0.996391	43.7588	-79.9631
1136	37.8667	29.1333	(0.6041349340461433, 0.5716401890236518, 0.25609234373107836)	#9a9141	0.604135	0.57164	0.256092	0.151106	0.576101	0.604135	59.6603	-7.72404	42.9778	0.245437	0.277479	0.0910884	59.6603	-7.72404	42.9778	100.263	2.77347	-0.292835	-0.993817	43.6663	-79.8115
1138	37.9333	29.2	(0.6067769489800571, 0.5739833618301989, 0.2579871214166442)	#9a9241	0.606777	0.573983	0.257987	0.150996	0.574824	0.606777	59.8926	-7.71232	43.0238	0.247786	0.280042	0.0922001	59.8926	-7.71232	43.0238	100.387	2.78427	-0.29239	-0.994881	43.7096	-79.8373
1140	38	29.2667	(0.601817397308518, 0.5714074785106973, 0.253855950845407)	#999140	0.601817	0.571407	0.253856	0.152101	0.578184	0.601817	59.585	-7.99706	43.1542	0.244057	0.276652	0.0901351	59.585	-7.99706	43.1542	100.479	2.76997	-0.303186	-0.997896	43.8889	-79.5014
1142	38.0667	29.3333	(0.6079436123137569, 0.5757814418191778, 0.2567285654133599)	#9b9241	0.607944	0.575781	0.256729	0.151404	0.57771	0.607944	60.0438	-7.85498	43.3581	0.248973	0.28172	0.0919687	60.0438	-7.85498	43.3581	100.781	2.7913	-0.297799	-1.00261	44.0639	-79.7314
1144	38.1333	29.4	(0.6019752271694558, 0.5718300292523381, 0.2542663640332898)	#999140	0.601975	0.57183	0.254266	0.152217	0.577613	0.601975	59.6199	-8.02919	43.1441	0.24433	0.277035	0.090353	59.6199	-8.02919	43.1441	100.495	2.77159	-0.304403	-0.997663	43.8849	-79.4578
1146	38.2	29.4667	(0.6062438131805504, 0.5740864060508902, 0.2556445735413549)	#9a9241	0.606244	0.574086	0.255645	0.15138	0.578314	0.606244	59.8815	-7.83397	43.2971	0.247392	0.27992	0.0912823	59.8815	-7.83397	43.2971	100.659	2.78375	-0.297002	-1.0012	44.0001	-79.7441
1148	38.2667	29.5333	(0.6026242113367529, 0.5703150292356726, 0.2497047546992052)	#99913f	0.602624	0.570315	0.249705	0.151409	0.585638	0.602624	59.5143	-7.84001	43.5891	0.243717	0.275876	0.0884187	59.5143	-7.84001	43.5891	100.773	2.76669	-0.297231	-1.00795	44.2886	-79.8037
1150	38.3333	29.6	(0.605643309791479, 0.5731598829684289, 0.25247447780744103)	#9a9240	0.605643	0.57316	0.252474	0.151337	0.58313	0.605643	59.7933	-7.83777	43.5832	0.246501	0.278945	0.0899184	59.7933	-7.83777	43.5832	100.873	2.77966	-0.297146	-1.00782	44.2824	-79.8052
1152	38.4	29.6667	(0.6042281460150493, 0.5728173789772012, 0.251492571928199)	#9a9240	0.604228	0.572817	0.251493	0.151825	0.583779	0.604228	59.7341	-7.96887	43.628	0.245606	0.278292	0.0894643	59.7341	-7.96887	43.628	100.934	2.7769	-0.302117	-1.00885	44.3498	-79.6488
1154	38.4667	29.7333	(0.6055450705977897, 0.572888954437234, 0.2537486432048029)	#9a9240	0.605545	0.572889	0.253749	0.151196	0.580958	0.605545	59.7752	-7.78581	43.4056	0.24644	0.278745	0.0903723	59.7752	-7.78581	43.4056	100.695	2.77881	-0.295176	-1.00371	44.0984	-79.8308
1156	38.5333	29.8	(0.604438747848847, 0.5739272846653537, 0.2524186367277376)	#9a9240	0.604439	0.573927	0.252419	0.152221	0.582392	0.604439	59.8206	-8.07933	43.6135	0.246213	0.279246	0.0899703	59.8206	-8.07933	43.6135	100.991	2.78092	-0.306305	-1.00852	44.3555	-79.505
1158	38.6	29.8667	(0.6063193604259087, 0.5741606478842879, 0.2553331355773089)	#9a9241	0.606319	0.574161	0.255333	0.151396	0.57888	0.606319	59.8877	-7.84206	43.3429	0.247435	0.279988	0.0911723	59.8877	-7.84206	43.3429	100.703	2.78404	-0.297309	-1.00226	44.0466	-79.7444
1160	38.6667	29.9333	(0.6028836689075316, 0.5710183685350163, 0.25305791362950053)	#999140	0.602884	0.571018	0.253058	0.151485	0.580254	0.602884	59.5793	-7.8403	43.2525	0.244362	0.276589	0.0898	59.5793	-7.8403	43.2525	100.508	2.76971	-0.297242	-1.00017	43.9574	-79.7257
1162	38.7333	30	(0.6023531717066677, 0.5704149765747987, 0.25195921504190094)	#999140	0.602353	0.570415	0.251959	0.151475	0.581708	0.602353	59.5213	-7.83887	43.3187	0.243789	0.275952	0.0892865	59.5213	-7.83887	43.3187	100.542	2.76701	-0.297188	-1.0017	44.0222	-79.7429
1164	38.8	30.0667	(0.6049225140790064, 0.5754931957484676, 0.24883292004546154)	#9a923f	0.604923	0.575493	0.248833	0.152892	0.588653	0.604923	59.9339	-8.31185	44.1819	0.246807	0.2805	0.0888195	59.9339	-8.31185	44.1819	101.603	2.78619	-0.31512	-1.02166	44.9569	-79.3456
1166	38.8667	30.1333	(0.6019712692714909, 0.570239926385875, 0.2514858921074238)	#999140	0.601971	0.57024	0.251486	0.151577	0.582229	0.601971	59.4988	-7.86711	43.3491	0.243501	0.275706	0.0890735	59.4988	-7.86711	43.3491	100.57	2.76597	-0.298259	-1.0024	44.0572	-79.7138
1168	38.9333	30.2	(0.6050222114456304, 0.5736944352787855, 0.25246802018444653)	#9a9240	0.605022	0.573694	0.252468	0.151857	0.582713	0.605022	59.8173	-7.98099	43.6073	0.246409	0.27921	0.089972	59.8173	-7.98099	43.6073	100.951	2.78077	-0.302576	-1.00837	44.3316	-79.6285
1170	39	30.2667	(0.6042980272170053, 0.5707860052060938, 0.2542005657155489)	#9a9140	0.604298	0.570786	0.254201	0.150713	0.579346	0.604298	59.598	-7.62668	43.1416	0.245041	0.276795	0.0902438	59.598	-7.62668	43.1416	100.347	2.77058	-0.289144	-0.997605	43.8105	-79.9747
1172	39.0667	30.3333	(0.6072850875292606, 0.5729807082332057, 0.25626218615952256)	#9a9241	0.607285	0.572981	0.256262	0.150379	0.57802	0.607285	59.8281	-7.55268	43.1666	0.247511	0.279329	0.0914024	59.8281	-7.55268	43.1666	100.431	2.78127	-0.286338	-0.998184	43.8224	-80.0757
1174	39.1333	30.4	(0.6041195885119308, 0.5711832115134009, 0.2546732914934912)	#9a9140	0.60412	0.571183	0.254673	0.150958	0.578439	0.60412	59.6236	-7.69178	43.1111	0.245145	0.277075	0.0904751	59.6236	-7.69178	43.1111	100.353	2.77176	-0.291612	-0.996901	43.7919	-79.8839
1176	39.2	30.4667	(0.6066182581027196, 0.5720295073097519, 0.25569588734128124)	#9a9141	0.606618	0.57203	0.255696	0.150239	0.57849	0.606618	59.7436	-7.5078	43.1365	0.246769	0.278397	0.0910411	59.7436	-7.5078	43.1365	100.358	2.77734	-0.284637	-0.997488	43.785	-80.1267
1178	39.2667	30.5333	(0.6052868767768879, 0.5730107327082908, 0.2540015459410579)	#9a9240	0.605287	0.573011	0.254002	0.151353	0.580362	0.605287	59.7786	-7.82636	43.3769	0.246381	0.278783	0.0904803	59.7786	-7.82636	43.3769	100.686	2.77897	-0.296714	-1.00305	44.0773	-79.7723
1180	39.3333	30.6	(0.6036863167273822, 0.5704343911058675, 0.25513632389326096)	#999141	0.603686	0.570434	0.255136	0.150767	0.577369	0.603686	59.5615	-7.62768	42.9809	0.244676	0.276394	0.0905476	59.5615	-7.62768	42.9809	100.195	2.76888	-0.289181	-0.993889	43.6525	-79.9367
1182	39.4	30.6667	(0.6018868063401912, 0.5710605444512219, 0.25026895652589337)	#99913f	0.601887	0.571061	0.250269	0.152055	0.584193	0.601887	59.5523	-8.01403	43.5583	0.243693	0.276292	0.0887139	59.5523	-8.01403	43.5583	100.82	2.76845	-0.303829	-1.00724	44.2894	-79.5751
1184	39.4667	30.7333	(0.6044961165382923, 0.5723163646443333, 0.25323467196386157)	#9a9140	0.604496	0.572316	0.253235	0.151398	0.581081	0.604496	59.7091	-7.83484	43.3876	0.245667	0.278016	0.0900747	59.7091	-7.83484	43.3876	100.672	2.77574	-0.297035	-1.00329	44.0893	-79.764
1186	39.5333	30.8	(0.6049850210921239, 0.5738545704416954, 0.2529722424977694)	#9a9240	0.604985	0.573855	0.252972	0.151927	0.581854	0.604985	59.8292	-7.99703	43.5587	0.246491	0.279342	0.0901864	59.8292	-7.99703	43.5587	100.92	2.78133	-0.303185	-1.00725	44.2867	-79.5968
1188	39.6	30.8667	(0.6027907485732127, 0.5695275741890614, 0.25575389484934435)	#999141	0.602791	0.569528	0.255754	0.150692	0.575717	0.602791	59.4781	-7.59032	42.8042	0.243933	0.275479	0.09065	59.4781	-7.59032	42.8042	99.9988	2.765	-0.287765	-0.989803	43.472	-79.9445
1190	39.6667	30.9333	(0.6049522469195053, 0.5739398249525889, 0.25530580525031177)	#9a9241	0.604952	0.57394	0.255306	0.151884	0.577974	0.604952	59.8408	-7.96518	43.2848	0.24668	0.27947	0.0911014	59.8408	-7.96518	43.2848	100.678	2.78186	-0.301977	-1.00092	44.0115	-79.5732
1192	39.7333	31	(0.6019890312065681, 0.56896290019209, 0.256864425468754)	#999141	0.601989	0.568963	0.256864	0.150718	0.573307	0.601989	59.4226	-7.57936	42.5984	0.243407	0.274872	0.0909931	59.4226	-7.57936	42.5984	99.7969	2.76242	-0.287349	-0.985044	43.2674	-79.9112
1194	39.8	31.0667	(0.604587773122734, 0.5741196662811537, 0.25727368600565037)	#9a9241	0.604588	0.57412	0.257274	0.152046	0.574464	0.604588	59.8506	-7.99045	43.051	0.24672	0.279579	0.0918871	59.8506	-7.99045	43.051	100.489	2.78232	-0.302935	-0.995511	43.7863	-79.4853
1196	39.8667	31.1333	(0.6026470977081416, 0.569671225054133, 0.25751474282273423)	#999141	0.602647	0.569671	0.257515	0.150742	0.572694	0.602647	59.4899	-7.58994	42.5984	0.24405	0.275608	0.0913557	59.4899	-7.58994	42.5984	99.8261	2.76555	-0.287751	-0.985045	43.2693	-79.8974
1198	39.9333	31.2	(0.6031066443802298, 0.5717570372814544, 0.25712970184390793)	#999141	0.603107	0.571757	0.25713	0.151565	0.573658	0.603107	59.6481	-7.83387	42.8293	0.245061	0.277345	0.0914869	59.6481	-7.83387	42.8293	100.168	2.7729	-0.296999	-0.990383	43.5398	-79.6347
1200	40	31.2667	(0.6046640702856019, 0.5717200274636461, 0.25660802311745684)	#9a9141	0.604664	0.57172	0.256608	0.150891	0.575619	0.604664	59.6794	-7.66526	42.939	0.245763	0.27769	0.0913128	59.6794	-7.66526	42.939	100.217	2.77436	-0.290606	-0.99292	43.6178	-79.8785
1202	40.0667	31.3333	(0.6021369593789131, 0.5710289090422273, 0.2514051926510306)	#999140	0.602137	0.571029	0.251405	0.151884	0.582478	0.602137	59.5587	-7.9588	43.4277	0.243884	0.276363	0.0891493	59.5587	-7.9588	43.4277	100.691	2.76875	-0.301735	-1.00422	44.151	-79.6149
1204	40.1333	31.4	(0.6063526345435335, 0.5727442620200669, 0.257435654300249)	#9a9241	0.606353	0.572744	0.257436	0.150613	0.575436	0.606353	59.7931	-7.60046	42.9762	0.24705	0.278943	0.0918105	59.7931	-7.60046	42.9762	100.27	2.77965	-0.28815	-0.993782	43.6432	-79.9708
1206	40.2	31.4667	(0.6043004436178688, 0.5715888474490027, 0.25704443344565436)	#9a9141	0.6043	0.571589	0.257044	0.150967	0.574641	0.6043	59.663	-7.67892	42.8641	0.245568	0.277509	0.0914586	59.663	-7.67892	42.8641	100.151	2.7736	-0.291124	-0.991187	43.5464	-79.8434
1208	40.2667	31.5333	(0.6040308204986338, 0.5708509702821585, 0.25735973209613583)	#9a9141	0.604031	0.570851	0.25736	0.150715	0.573929	0.604031	59.6051	-7.60092	42.7574	0.245171	0.276872	0.09148	59.6051	-7.60092	42.7574	100.01	2.77091	-0.288167	-0.988721	43.4278	-79.9199
1210	40.3333	31.6	(0.5999657537670858, 0.5692893226189565, 0.25275450256027404)	#989140	0.599966	0.569289	0.252755	0.151942	0.578718	0.599966	59.3887	-7.93521	43.056	0.242255	0.274502	0.0893917	59.3887	-7.93521	43.056	100.299	2.76085	-0.300841	-0.995626	43.7811	-79.5576
1212	40.4	31.6667	(0.6060966765877976, 0.5727799525385544, 0.2583499148427005)	#9a9241	0.606097	0.57278	0.25835	0.150699	0.573748	0.606097	59.7923	-7.61523	42.8606	0.247008	0.278934	0.0921698	59.7923	-7.61523	42.8606	100.175	2.77961	-0.288709	-0.991108	43.5319	-79.9252
1214	40.4667	31.7333	(0.6010130968926749, 0.5691899863237261, 0.2570215609616275)	#999141	0.601013	0.56919	0.257022	0.151248	0.572353	0.601013	59.417	-7.71665	42.5666	0.243036	0.274811	0.0910622	59.417	-7.71665	42.5666	99.8142	2.76216	-0.292555	-0.984309	43.2604	-79.7248
1216	40.5333	31.8	(0.606045709971903, 0.5729292694470275, 0.2601632848164482)	#9a9242	0.606046	0.572929	0.260163	0.150709	0.57072	0.606046	59.8068	-7.60402	42.6518	0.247178	0.279094	0.0929075	59.8068	-7.60402	42.6518	99.9977	2.78028	-0.288284	-0.986279	43.3243	-79.8914
1218	40.6	31.8667	(0.599299188200409, 0.5684090444495551, 0.25681733342665625)	#989041	0.599299	0.568409	0.256817	0.151634	0.571471	0.599299	59.3217	-7.80503	42.4729	0.241891	0.27377	0.0908419	59.3217	-7.80503	42.4729	99.7278	2.75773	-0.295905	-0.982142	43.1841	-79.5872
1220	40.6667	31.9333	(0.6058433016812598, 0.5726137763734876, 0.25998099931229823)	#9a9242	0.605843	0.572614	0.259981	0.150654	0.570877	0.605843	59.7792	-7.58696	42.6417	0.246941	0.278789	0.092789	59.7792	-7.58696	42.6417	99.9727	2.779	-0.287638	-0.986046	43.3114	-79.9113
1222	40.7333	32	(0.604179665236824, 0.5713044898394508, 0.25831986259289275)	#9a9141	0.60418	0.571304	0.25832	0.150824	0.572445	0.60418	59.6434	-7.62696	42.683	0.245493	0.277294	0.0919211	59.6434	-7.62696	42.683	99.9699	2.77269	-0.289154	-0.987	43.359	-79.8688
1224	40.8	32.0667	(0.6038587699797462, 0.5703566218827036, 0.2572349124929592)	#999141	0.603859	0.570357	0.257235	0.150558	0.574015	0.603859	59.5656	-7.55461	42.7268	0.244885	0.276438	0.0913625	59.5656	-7.55461	42.7268	99.9533	2.76907	-0.286411	-0.988014	43.3896	-79.9731
1226	40.8667	32.1333	(0.604156584442378, 0.5724272552241477, 0.25841771294046567)	#9a9141	0.604157	0.572427	0.258418	0.151371	0.572267	0.604157	59.7232	-7.78218	42.7617	0.24593	0.278172	0.0921061	59.7232	-7.78218	42.7617	100.121	2.7764	-0.295039	-0.988821	43.4641	-79.6857
1228	40.9333	32.2	(0.6020444695527938, 0.5688412607946465, 0.25842907280199184)	#999141	0.602044	0.568841	0.258429	0.150562	0.570748	0.602044	59.4194	-7.52396	42.4007	0.243503	0.274838	0.0915947	59.4194	-7.52396	42.4007	99.6068	2.76228	-0.285249	-0.980473	43.0631	-79.9377
1230	41	32.2667	(0.6034269841428549, 0.5712938243459887, 0.2580354494338953)	#999141	0.603427	0.571294	0.258035	0.151161	0.572383	0.603427	59.6248	-7.71555	42.6924	0.245102	0.277088	0.0917903	59.6248	-7.71555	42.6924	100.001	2.77182	-0.292513	-0.987218	43.384	-79.7558
1232	41.0667	32.3333	(0.6043213024345103, 0.5708063085282843, 0.2577942954052831)	#9a9141	0.604321	0.570806	0.257794	0.150547	0.573415	0.604321	59.6097	-7.55331	42.7106	0.245327	0.276923	0.0916519	59.6097	-7.55331	42.7106	99.9557	2.77112	-0.286362	-0.987638	43.3733	-79.971
1234	41.1333	32.4	(0.6046446696418956, 0.573126178342605, 0.2560803033888496)	#9a9241	0.604645	0.573126	0.25608	0.151596	0.576478	0.604645	59.7778	-7.87184	43.116	0.246267	0.278774	0.0912899	59.7778	-7.87184	43.116	100.477	2.77894	-0.298438	-0.997012	43.8287	-79.6533
1236	41.2	32.4667	(0.6037263123278658, 0.5703705231313448, 0.2567754908071224)	#999141	0.603726	0.570371	0.256775	0.150643	0.574682	0.603726	59.5623	-7.5808	42.7792	0.244792	0.276402	0.0911809	59.5623	-7.5808	42.7792	100.006	2.76892	-0.287404	-0.989226	43.4457	-79.9511
1238	41.2667	32.5333	(0.6036619305209764, 0.5727597603152538, 0.2555206566166608)	#999241	0.603662	0.57276	0.255521	0.151873	0.576716	0.603662	59.7279	-7.94279	43.1223	0.245604	0.278223	0.0910009	59.7279	-7.94279	43.1223	100.487	2.77661	-0.301128	-0.997159	43.8477	-79.5635
1240	41.3333	32.6	(0.6047504080106745, 0.5723157674877986, 0.2568219301432395)	#9a9141	0.60475	0.572316	0.256822	0.15113	0.575326	0.60475	59.7245	-7.73327	42.9643	0.246055	0.278186	0.0914766	59.7245	-7.73327	42.9643	100.279	2.77646	-0.293185	-0.993505	43.6547	-79.7964
1242	41.4	32.6667	(0.6046265882975098, 0.5747855930292112, 0.2548013885139301)	#9a9240	0.604627	0.574786	0.254801	0.15245	0.578581	0.604627	59.8924	-8.12815	43.4034	0.246818	0.280041	0.0910089	59.8924	-8.12815	43.4034	100.855	2.78426	-0.308155	-1.00366	44.1579	-79.3931
1244	41.4667	32.7333	(0.6016088785789117, 0.5693354564331249, 0.25462013067451456)	#999140	0.601609	0.569335	0.25462	0.151165	0.576768	0.601609	59.4344	-7.71942	42.8876	0.243202	0.275001	0.0901566	59.4344	-7.71942	42.8876	100.098	2.76297	-0.29266	-0.991731	43.5767	-79.7965
1246	41.5333	32.8	(0.6017754574774556, 0.5700008832361777, 0.2532139659081947)	#999140	0.601775	0.570001	0.253214	0.151473	0.579222	0.601775	59.4819	-7.82114	43.1161	0.243439	0.275521	0.0897024	59.4819	-7.82114	43.1161	100.347	2.76518	-0.296516	-0.997016	43.8197	-79.7185
1248	41.6	32.8667	(0.6064913137332675, 0.5731778671012855, 0.25589049093488603)	#9a9241	0.606491	0.573178	0.25589	0.15083	0.578081	0.606491	59.823	-7.67622	43.2019	0.247173	0.279273	0.0912647	59.823	-7.67622	43.2019	100.501	2.78104	-0.291022	-0.999	43.8786	-79.9247
1250	41.6667	32.9333	(0.6015517598619704, 0.5706100245639654, 0.2525577464256711)	#999140	0.601552	0.57061	0.252558	0.15189	0.580156	0.601552	59.5186	-7.94341	43.2371	0.243521	0.275923	0.0895238	59.5186	-7.94341	43.2371	100.507	2.76688	-0.301151	-0.999813	43.9607	-79.5898
1252	41.7333	33	(0.6043737411107002, 0.571981915322648, 0.2553337188464825)	#9a9141	0.604374	0.571982	0.255334	0.1512	0.577523	0.604374	59.6881	-7.75988	43.1045	0.245631	0.277785	0.0908424	59.6881	-7.75988	43.1045	100.394	2.77476	-0.294193	-0.996746	43.7974	-79.7946
1254	41.8	33.0667	(0.6007113523068016, 0.5696158839194353, 0.2521673171506687)	#999140	0.600711	0.569616	0.252167	0.151797	0.580219	0.600711	59.4274	-7.90858	43.1768	0.242699	0.274925	0.0892251	59.4274	-7.90858	43.1768	100.409	2.76265	-0.299831	-0.998419	43.8951	-79.6203
1256	41.8667	33.1333	(0.6049640095145089, 0.5722160284590915, 0.25645316515183314)	#9a9141	0.604964	0.572216	0.256453	0.151006	0.576085	0.604964	59.7212	-7.70319	43.0075	0.246093	0.27815	0.0913239	59.7212	-7.70319	43.0075	100.304	2.7763	-0.292044	-0.994504	43.6919	-79.8453
1258	41.9333	33.2	(0.601503584605694, 0.5694055459455013, 0.25462886582475963)	#999140	0.601504	0.569406	0.254629	0.151244	0.576679	0.601504	59.437	-7.7407	42.8888	0.243179	0.27503	0.0901667	59.437	-7.7407	42.8888	100.107	2.76309	-0.293466	-0.99176	43.5818	-79.7692
1260	42	33.2667	(0.6046060766649003, 0.5719458915074899, 0.25437915718159904)	#9a9140	0.604606	0.571946	0.254379	0.151124	0.579265	0.604606	59.6882	-7.74833	43.2238	0.245659	0.277786	0.0904717	59.6882	-7.74833	43.2238	100.493	2.77477	-0.293756	-0.999505	43.9128	-79.837
1262	42.0667	33.3333	(0.6043180250172481, 0.5712129304665378, 0.25580493090204515)	#9a9141	0.604318	0.571213	0.255805	0.150835	0.576705	0.604318	59.6332	-7.65057	42.9836	0.245337	0.277181	0.0909244	59.6332	-7.65057	42.9836	100.233	2.77221	-0.290049	-0.993952	43.6592	-79.9077
1264	42.1333	33.4	(0.604448941172027, 0.5745804489283954, 0.25539461492569154)	#9a9241	0.604449	0.57458	0.255395	0.152405	0.577475	0.604449	59.8753	-8.10775	43.3099	0.246695	0.279852	0.0912088	59.8753	-8.10775	43.3099	100.761	2.78347	-0.307382	-1.0015	44.0623	-79.3968
1266	42.2	33.4667	(0.6026763306036338, 0.5696188280400267, 0.2553923651731645)	#999141	0.602676	0.569619	0.255392	0.150802	0.576236	0.602676	59.481	-7.62312	42.8516	0.243886	0.275511	0.0905182	59.481	-7.62312	42.8516	100.052	2.76514	-0.289009	-0.990899	43.5244	-79.9128
1268	42.2667	33.5333	(0.6056185764010404, 0.5729182428821711, 0.2549581490480492)	#9a9241	0.605619	0.572918	0.254958	0.151124	0.579012	0.605619	59.7822	-7.75711	43.2651	0.246576	0.278822	0.0908471	59.7822	-7.75711	43.2651	100.568	2.77914	-0.294088	-1.00046	43.955	-79.8353
1270	42.3333	33.6	(0.6055024919481082, 0.5723389316064125, 0.2560278369379368)	#9a9141	0.605502	0.572339	0.256028	0.150851	0.577165	0.605502	59.7411	-7.66855	43.0859	0.246371	0.278369	0.0911858	59.7411	-7.66855	43.0859	100.368	2.77723	-0.290731	-0.996317	43.763	-79.908
1272	42.4	33.6667	(0.6008994982774121, 0.5693900754250364, 0.25380291501268204)	#999140	0.600899	0.56939	0.253803	0.151537	0.577628	0.600899	59.42	-7.82311	42.9678	0.242821	0.274843	0.0898307	59.42	-7.82311	42.9678	100.197	2.7623	-0.296591	-0.993586	43.6742	-79.6812
1274	42.4667	33.7333	(0.6060667215495182, 0.5728081299945897, 0.25689939384445487)	#9a9241	0.606067	0.572808	0.256899	0.150791	0.57612	0.606067	59.7897	-7.65223	43.0369	0.246896	0.278906	0.0916016	59.7897	-7.65223	43.0369	100.339	2.77949	-0.290112	-0.995185	43.7119	-79.9178
1276	42.5333	33.8	(0.6019700055216152, 0.5690469048404672, 0.25411225598517473)	#999140	0.60197	0.569047	0.254112	0.150892	0.577866	0.60197	59.4207	-7.64957	42.9369	0.243227	0.274851	0.0899302	59.4207	-7.64957	42.9369	100.111	2.76233	-0.290012	-0.992873	43.613	-79.8983
1278	42.6	33.8667	(0.6068788544371234, 0.5727823828267782, 0.2561233680961764)	#9a9241	0.606879	0.572782	0.256123	0.150465	0.577966	0.606879	59.8043	-7.57365	43.1543	0.247224	0.279067	0.0913127	59.8043	-7.57365	43.1543	100.418	2.78017	-0.287133	-0.997899	43.8138	-80.0459
1280	42.6667	33.9333	(0.6035025452755753, 0.5707546336569651, 0.252609824030468)	#999140	0.603503	0.570755	0.25261	0.151112	0.581427	0.603503	59.5734	-7.74371	43.3047	0.244526	0.276524	0.089607	59.5734	-7.74371	43.3047	100.518	2.76943	-0.29358	-1.00138	43.9916	-79.8616
1282	42.7333	34	(0.6063055286140742, 0.5721386203073212, 0.2544795766910083)	#9a9140	0.606306	0.572139	0.25448	0.150481	0.580278	0.606306	59.741	-7.58254	43.2816	0.24657	0.278368	0.0905747	59.741	-7.58254	43.2816	100.507	2.77722	-0.28747	-1.00084	43.9408	-80.0631
1284	42.8	34.0667	(0.6045392784571475, 0.5719228662624884, 0.2538285371942421)	#9a9140	0.604539	0.571923	0.253829	0.151167	0.580129	0.604539	59.6836	-7.76381	43.2859	0.245577	0.277735	0.0902537	59.6836	-7.76381	43.2859	100.55	2.77456	-0.294343	-1.00094	43.9767	-79.8315
1286	42.8667	34.1333	(0.6043340371448033, 0.570833180572359, 0.25476142068816837)	#9a9140	0.604334	0.570833	0.254761	0.150694	0.578443	0.604334	59.6037	-7.61774	43.0791	0.245119	0.276857	0.0904685	59.6037	-7.61774	43.0791	100.292	2.77084	-0.288805	-0.996159	43.7474	-79.972
1288	42.9333	34.2	(0.6042554346799629, 0.5717013767374478, 0.2539127501530386)	#9a9140	0.604255	0.571701	0.253913	0.15118	0.579792	0.604255	59.6616	-7.76339	43.2488	0.245358	0.277493	0.0902509	59.6616	-7.76339	43.2488	100.51	2.77353	-0.294327	-1.00008	43.9401	-79.8235
1290	43	34.2667	(0.6056779726452313, 0.5718079761226257, 0.25542063984072894)	#9a9141	0.605678	0.571808	0.255421	0.15055	0.57829	0.605678	59.7056	-7.58815	43.1216	0.246203	0.277978	0.0908832	59.7056	-7.58815	43.1216	100.358	2.77558	-0.287683	-0.997143	43.7842	-80.0198
1292	43.0667	34.3333	(0.602369558792977, 0.5707626605517843, 0.25346720194111955)	#999140	0.60237	0.570763	0.253467	0.151568	0.579216	0.60237	59.5505	-7.85437	43.1663	0.244043	0.276273	0.089913	59.5505	-7.85437	43.1663	100.428	2.76837	-0.297776	-0.998176	43.875	-79.6875
1294	43.1333	34.4	(0.6012410162659887, 0.5683119440194911, 0.25341784625913333)	#999040	0.601241	0.568312	0.253418	0.150888	0.578509	0.601241	59.3497	-7.64409	42.9377	0.242537	0.274076	0.0895494	59.3497	-7.64409	42.9377	100.083	2.75904	-0.289804	-0.992891	43.6128	-79.9055
1296	43.2	34.4667	(0.6051257278366037, 0.5732129465758763, 0.25306880132074344)	#9a9240	0.605126	0.573213	0.253069	0.151559	0.581791	0.605126	59.7869	-7.89107	43.4999	0.246313	0.278874	0.0901426	59.7869	-7.89107	43.4999	100.817	2.77936	-0.299167	-1.00589	44.2098	-79.7181
1298	43.2667	34.5333	(0.6026056022726387, 0.5698124317436197, 0.2527314078784667)	#999140	0.602606	0.569812	0.252731	0.151045	0.580602	0.602606	59.4861	-7.71195	43.1854	0.243732	0.275567	0.0895106	59.4861	-7.71195	43.1854	100.371	2.76537	-0.292376	-0.998617	43.8685	-79.875
1300	43.3333	34.6	(0.6058879634351334, 0.5732408323973255, 0.25371368871646344)	#9a9240	0.605888	0.573241	0.253714	0.151216	0.581253	0.605888	59.808	-7.79655	43.4491	0.246743	0.279107	0.0904128	59.808	-7.79655	43.4491	100.749	2.78034	-0.295584	-1.00472	44.1431	-79.8271
1302	43.4	34.6667	(0.6026868294487605, 0.5689309314864255, 0.2533403964452799)	#999140	0.602687	0.568931	0.25334	0.150562	0.579648	0.602687	59.4267	-7.56898	43.0434	0.243472	0.274917	0.0896327	59.4267	-7.56898	43.0434	100.178	2.76261	-0.286956	-0.995335	43.7039	-80.0268
1304	43.4667	34.7333	(0.605298542160362, 0.5733729428651746, 0.25306256589552906)	#9a9240	0.605299	0.573373	0.253063	0.151561	0.581921	0.605299	59.8022	-7.89386	43.519	0.24646	0.279044	0.0901651	59.8022	-7.89386	43.519	100.84	2.78007	-0.299273	-1.00633	44.2292	-79.719
1306	43.5333	34.8	(0.6041567927527967, 0.5710810144217473, 0.2523470890424278)	#9a9140	0.604157	0.571081	0.252347	0.150997	0.582315	0.604157	59.6109	-7.72066	43.3835	0.244952	0.276936	0.0895634	59.6109	-7.72066	43.3835	100.592	2.77118	-0.292706	-1.0032	44.0651	-79.9091
1308	43.6	34.8667	(0.6017122560962743, 0.5707589804010444, 0.24815820259771423)	#99913f	0.601712	0.570759	0.248158	0.152075	0.58758	0.601712	59.5212	-8.03425	43.7804	0.243339	0.275952	0.0878705	59.5212	-8.03425	43.7804	101.007	2.76701	-0.304596	-1.01238	44.5115	-79.6012
1310	43.6667	34.9333	(0.6056514894472718, 0.5733245037490327, 0.2527997614706826)	#9a9240	0.605651	0.573325	0.2528	0.151397	0.582599	0.605651	59.8061	-7.85296	43.5578	0.246594	0.279086	0.0900655	59.8061	-7.85296	43.5578	100.861	2.78025	-0.297723	-1.00723	44.2601	-79.78
1312	43.7333	35	(0.6024979752227253, 0.5735604639045259, 0.251503404069997)	#999240	0.602498	0.57356	0.251503	0.152926	0.582566	0.602498	59.748	-8.2646	43.6317	0.245061	0.278445	0.0895266	59.748	-8.2646	43.6317	101.043	2.77755	-0.313328	-1.00894	44.4076	-79.2743
1314	43.8	35.0667	(0.6045906200317972, 0.5711006372632345, 0.253472145841735)	#9a9140	0.604591	0.571101	0.253472	0.15077	0.580754	0.604591	59.6252	-7.65203	43.2639	0.245253	0.277093	0.0900096	59.6252	-7.65203	43.2639	100.471	2.77184	-0.290105	-1.00043	43.9354	-79.9699
1316	43.8667	35.1333	(0.6031807473400145, 0.5709262675550132, 0.2528311885692575)	#999140	0.603181	0.570926	0.252831	0.151323	0.580837	0.603181	59.5789	-7.79893	43.2818	0.244453	0.276585	0.0897074	59.5789	-7.79893	43.2818	100.519	2.76969	-0.295674	-1.00085	43.9788	-79.7855
1318	43.9333	35.2	(0.6064234323113342, 0.571178725895707, 0.2557410490401612)	#9a9141	0.606423	0.571179	0.255741	0.149916	0.57828	0.606423	59.6787	-7.41144	43.056	0.246344	0.277681	0.090943	59.6787	-7.41144	43.056	100.231	2.77433	-0.280983	-0.995626	43.6892	-80.2331
1320	44	35.2667	(0.6028001919788822, 0.5675626653290361, 0.2545972304157653)	#999040	0.6028	0.567563	0.254597	0.1498	0.577642	0.6028	59.3351	-7.34188	42.7848	0.243086	0.273917	0.0899445	59.3351	-7.34188	42.7848	99.8437	2.75836	-0.278346	-0.989354	43.4101	-80.2629
1322	44.0667	35.3333	(0.6060248094931782, 0.5697318156113935, 0.2558743538210798)	#9a9141	0.606025	0.569732	0.255874	0.149392	0.577782	0.606025	59.5669	-7.25381	42.91	0.245593	0.276453	0.0907973	59.5669	-7.25381	42.91	100.01	2.76913	-0.275007	-0.99225	43.5188	-80.405
1324	44.1333	35.4	(0.6036025203894234, 0.5678341910167661, 0.25340455605438933)	#999040	0.603603	0.567834	0.253405	0.149644	0.58018	0.603603	59.3696	-7.31371	42.9764	0.243493	0.274293	0.0895359	59.3696	-7.31371	42.9764	100.012	2.75996	-0.277278	-0.993785	43.5943	-80.3419
1326	44.2	35.4667	(0.6075065909416637, 0.5713824812603954, 0.2544677307718373)	#9a9140	0.607507	0.571382	0.254468	0.149613	0.581128	0.607507	59.7145	-7.34404	43.2605	0.246859	0.278076	0.0904987	59.7145	-7.34404	43.2605	100.398	2.77599	-0.278428	-1.00035	43.8794	-80.3651
1328	44.2667	35.5333	(0.6020418448415118, 0.5690925803717144, 0.24865724492528027)	#99913f	0.602042	0.569093	0.248657	0.151127	0.586977	0.602042	59.4111	-7.75786	43.5974	0.242883	0.274746	0.0878494	59.4111	-7.75786	43.5974	100.714	2.76189	-0.294117	-1.00814	44.2822	-79.9102
1330	44.3333	35.6	(0.6046180614576838, 0.5708043642977054, 0.2506331109133552)	#9a913f	0.604618	0.570804	0.250633	0.150746	0.585469	0.604618	59.5972	-7.66525	43.5811	0.244943	0.276785	0.0888813	59.5972	-7.66525	43.5811	100.738	2.77054	-0.290606	-1.00777	44.2501	-80.0246
1332	44.4	35.6667	(0.6046875399261639, 0.5745229691400616, 0.24811729043138572)	#9a923f	0.604688	0.574523	0.248117	0.152567	0.589677	0.604688	59.8575	-8.21905	44.1816	0.246258	0.279654	0.088416	59.8575	-8.21905	44.1816	101.542	2.78264	-0.311601	-1.02166	44.9396	-79.4618
1334	44.4667	35.7333	(0.6028433816724609, 0.5705615854478229, 0.2515443717857702)	#999140	0.602843	0.570562	0.251544	0.151351	0.582737	0.602843	59.5418	-7.81248	43.3959	0.244053	0.276177	0.0891577	59.5418	-7.81248	43.3959	100.608	2.76796	-0.296188	-1.00348	44.0935	-79.7945
1336	44.5333	35.8	(0.6028380350383682, 0.5725377986199297, 0.25249691978326844)	#999140	0.602838	0.572538	0.252497	0.152252	0.581153	0.602838	59.6853	-8.06589	43.4411	0.244895	0.277754	0.0897816	59.6853	-8.06589	43.4411	100.787	2.77463	-0.305795	-1.00453	44.1836	-79.4814
1338	44.6	35.8667	(0.6033767535571085, 0.5720128285888539, 0.2514845311460185)	#999140	0.603377	0.572013	0.251485	0.151812	0.583205	0.603377	59.6573	-7.95371	43.5371	0.244876	0.277447	0.0893365	59.6573	-7.95371	43.5371	100.821	2.77334	-0.301542	-1.00675	44.2576	-79.6469
1340	44.6667	35.9333	(0.6028890294289845, 0.5740217464967748, 0.24837798397731814)	#99923f	0.602889	0.574022	0.248378	0.153095	0.58802	0.602889	59.7816	-8.34659	44.0536	0.245206	0.278816	0.0884075	59.7816	-8.34659	44.0536	101.447	2.77911	-0.316437	-1.01869	44.8373	-79.2717
1342	44.7333	36	(0.6025176813883801, 0.5708671490580483, 0.2508292976661456)	#99913f	0.602518	0.570867	0.250829	0.151667	0.583698	0.602518	59.5543	-7.90545	43.4958	0.243963	0.276314	0.0889166	59.5543	-7.90545	43.4958	100.73	2.76854	-0.299712	-1.00579	44.2083	-79.6988
1344	44.8	36.0667	(0.6056037585865564, 0.5743790266404031, 0.25202166650557334)	#9a9240	0.605604	0.574379	0.252022	0.151948	0.583851	0.605604	59.8782	-8.01898	43.7343	0.246929	0.279883	0.0899037	59.8782	-8.01898	43.7343	101.097	2.7836	-0.304017	-1.01131	44.4634	-79.6098
1346	44.8667	36.1333	(0.6048095265076394, 0.5717808124439646, 0.25275572464806667)	#9a9140	0.60481	0.571781	0.252756	0.15103	0.58209	0.60481	59.6768	-7.73566	43.4118	0.245574	0.27766	0.089827	59.6768	-7.73566	43.4118	100.646	2.77424	-0.293275	-1.00385	44.0956	-79.8964
1348	44.9333	36.2	(0.6035078919096672, 0.5713726351212483, 0.25076281886770235)	#99913f	0.603508	0.571373	0.250763	0.151483	0.584491	0.603508	59.6127	-7.86538	43.576	0.244636	0.276956	0.0889798	59.6127	-7.86538	43.576	100.808	2.77126	-0.298193	-1.00765	44.2801	-79.7684
1350	45	36.2667	(0.601545788296621, 0.5693411085891666, 0.2514043455219924)	#999140	0.601546	0.569341	0.251404	0.151337	0.582069	0.601546	59.4248	-7.79263	43.2727	0.242939	0.274896	0.0889156	59.4248	-7.79263	43.2727	100.451	2.76252	-0.295435	-1.00064	43.9688	-79.7915
1352	45.0667	36.3333	(0.6058639799622036, 0.5731400795912447, 0.25385278452703575)	#9a9240	0.605864	0.57314	0.253853	0.151173	0.581007	0.605864	59.8006	-7.78256	43.4236	0.246702	0.279026	0.0904528	59.8006	-7.78256	43.4236	100.72	2.77999	-0.295053	-1.00413	44.1155	-79.8391
1354	45.1333	36.4	(0.6055603883572798, 0.5733031033253007, 0.25249544772297294)	#9a9240	0.60556	0.573303	0.252495	0.151439	0.583038	0.60556	59.8017	-7.86634	43.5896	0.246519	0.279038	0.0899434	59.8017	-7.86634	43.5896	100.891	2.78005	-0.29823	-1.00797	44.2937	-79.7703
1356	45.2	36.4667	(0.6026006722593845, 0.5699577490920447, 0.25300872459585)	#999140	0.602601	0.569958	0.253009	0.151104	0.580139	0.602601	59.4971	-7.7269	43.1636	0.243807	0.275687	0.0896363	59.4971	-7.7269	43.1636	100.362	2.76588	-0.292943	-0.998115	43.8498	-79.8507
1358	45.2667	36.5333	(0.6043476328714953, 0.573729750838518, 0.2518843621646066)	#9a9240	0.604348	0.57373	0.251884	0.152189	0.583213	0.604348	59.803	-8.07311	43.6585	0.246052	0.279052	0.089737	59.803	-8.07311	43.6585	101.021	2.78011	-0.306069	-1.00956	44.3987	-79.5235
1360	45.3333	36.6	(0.603144348566102, 0.5697561462683547, 0.2524029162347697)	#999140	0.603144	0.569756	0.252403	0.150801	0.581522	0.603144	59.4935	-7.65046	43.2375	0.243947	0.275648	0.0893891	59.4935	-7.65046	43.2375	100.398	2.76572	-0.290045	-0.999822	43.9091	-79.9659
1362	45.4	36.6667	(0.6047565601117212, 0.5721009300088101, 0.25170574292383385)	#9a9140	0.604757	0.572101	0.251706	0.151251	0.58379	0.604757	59.6956	-7.80679	43.5616	0.245597	0.277868	0.0894642	59.6956	-7.80679	43.5616	100.807	2.77511	-0.295972	-1.00732	44.2556	-79.8397
1364	45.4667	36.7333	(0.6020171253384354, 0.569484190072425, 0.2521555823303879)	#999140	0.602017	0.569484	0.252156	0.151169	0.581149	0.602017	59.4477	-7.74433	43.2092	0.243277	0.275147	0.089233	59.4477	-7.74433	43.2092	100.388	2.76359	-0.293604	-0.999168	43.8977	-79.8388
1366	45.5333	36.8	(0.6035126136125029, 0.5721983081860993, 0.2515962549675091)	#999140	0.603513	0.572198	0.251596	0.151836	0.583114	0.603513	59.674	-7.96177	43.543	0.245023	0.277629	0.0894066	59.674	-7.96177	43.543	100.835	2.77411	-0.301848	-1.00689	44.2649	-79.638
1368	45.6	36.8667	(0.6028358686100087, 0.5713255569665119, 0.25190681802779497)	#999140	0.602836	0.571326	0.251907	0.151701	0.58213	0.602836	59.5971	-7.91122	43.4139	0.244375	0.276784	0.0893962	59.5971	-7.91122	43.4139	100.678	2.77053	-0.299931	-1.0039	44.1288	-79.6724
1370	45.6667	36.9333	(0.6029694233634301, 0.572931227564968, 0.24746341791291834)	#99923f	0.602969	0.572931	0.247463	0.152584	0.589592	0.602969	59.7031	-8.20581	44.0773	0.24475	0.277951	0.0879215	59.7031	-8.20581	44.0773	101.389	2.77546	-0.3111	-1.01924	44.8346	-79.4541
1372	45.7333	37	(0.6008570029518969, 0.5694029906710262, 0.2505189012541951)	#99913f	0.600857	0.569403	0.250519	0.151703	0.583064	0.600857	59.4111	-7.89624	43.3619	0.242566	0.274747	0.0885698	59.4111	-7.89624	43.3619	100.558	2.76189	-0.299363	-1.0027	44.075	-79.6795
1374	45.8	37.0667	(0.6024069157948182, 0.5729870547573098, 0.2512943853953843)	#999240	0.602407	0.572987	0.251294	0.152702	0.582849	0.602407	59.7044	-8.20018	43.6076	0.244776	0.277965	0.0893693	59.7044	-8.20018	43.6076	100.984	2.77552	-0.310886	-1.00838	44.3719	-79.3502
1376	45.8667	37.1333	(0.6011959517786375, 0.5700806939014487, 0.2522016883698352)	#999140	0.601196	0.570081	0.252202	0.151807	0.5805	0.601196	59.4717	-7.9176	43.2257	0.243117	0.27541	0.0893098	59.4717	-7.9176	43.2257	100.471	2.76471	-0.300173	-0.99955	43.9448	-79.6203
1378	45.9333	37.2	(0.6007914546066601, 0.5701772388370604, 0.25071133841944054)	#99913f	0.600791	0.570177	0.250711	0.152092	0.582698	0.600791	59.4655	-8.00633	43.3993	0.242851	0.275341	0.0887425	59.4655	-8.00633	43.3993	100.648	2.76442	-0.303537	-1.00356	44.1316	-79.5476
1380	46	37.2667	(0.6064100865571452, 0.5746063488571814, 0.2531742341675747)	#9a9240	0.60641	0.574606	0.253174	0.151661	0.582503	0.60641	59.9158	-7.93683	43.6405	0.247496	0.280299	0.0903957	59.9158	-7.93683	43.6405	101.002	2.78535	-0.300902	-1.00914	44.3563	-79.6924
1382	46.0667	37.3333	(0.6009165936191463, 0.5698361235819612, 0.2486310255871853)	#99913f	0.600917	0.569836	0.248631	0.151962	0.586247	0.600917	59.4385	-7.98705	43.6245	0.242628	0.275046	0.0879107	59.4385	-7.98705	43.6245	100.825	2.76316	-0.302806	-1.00877	44.3496	-79.6248
1384	46.1333	37.4	(0.6050298078322496, 0.5720627953147377, 0.25211658661991637)	#9a9140	0.60503	0.572063	0.252117	0.151098	0.583299	0.60503	59.7002	-7.76267	43.5181	0.245745	0.277918	0.0896231	59.7002	-7.76267	43.5181	100.756	2.77533	-0.294299	-1.00631	44.205	-79.8861
1386	46.2	37.4667	(0.6020828542193685, 0.5704049360125947, 0.2504656432236902)	#99913f	0.602083	0.570405	0.250466	0.151651	0.584001	0.602083	59.5104	-7.89786	43.4882	0.243546	0.275834	0.0887077	59.5104	-7.89786	43.4882	100.704	2.76651	-0.299424	-1.00562	44.1995	-79.7067
1388	46.2667	37.5333	(0.6062581449373909, 0.5722607457624108, 0.2527295053099714)	#9a9140	0.606258	0.572261	0.25273	0.150639	0.583132	0.606258	59.7439	-7.63998	43.4999	0.246466	0.2784	0.0899128	59.7439	-7.63998	43.4999	100.715	2.77736	-0.289648	-1.00589	44.1657	-80.0386
1390	46.3333	37.6	(0.6040910083224176, 0.5699609431851389, 0.2511360278147181)	#9a9140	0.604091	0.569961	0.251136	0.15055	0.584275	0.604091	59.5263	-7.59806	43.4362	0.244394	0.276008	0.0889514	59.5263	-7.59806	43.4362	100.564	2.76724	-0.288059	-1.00442	44.0957	-80.0779
1392	46.4	37.6667	(0.6044449693867008, 0.5698372484582244, 0.24997407229649202)	#9a913f	0.604445	0.569837	0.249974	0.150395	0.58644	0.604445	59.5225	-7.56456	43.5766	0.244433	0.275966	0.0885002	59.5225	-7.56456	43.5766	100.672	2.76707	-0.286788	-1.00766	44.2283	-80.152
1394	46.4667	37.7333	(0.604389128306998, 0.5699587767567792, 0.24975327713951503)	#9a913f	0.604389	0.569959	0.249753	0.150486	0.586767	0.604389	59.5293	-7.59198	43.611	0.244438	0.276041	0.0884308	59.5293	-7.59198	43.611	100.714	2.76738	-0.287828	-1.00846	44.2669	-80.1247
1396	46.5333	37.8	(0.604551499335073, 0.5687702824911481, 0.2515769654226923)	#9a9140	0.604551	0.56877	0.251577	0.149772	0.583862	0.604551	59.4532	-7.37337	43.3022	0.244185	0.275206	0.0889758	59.4532	-7.37337	43.3022	100.345	2.76384	-0.27954	-1.00132	43.9254	-80.3365
1398	46.6	37.8667	(0.6041662361584668, 0.5697385093195301, 0.2473006997008108)	#9a913f	0.604166	0.569739	0.247301	0.150588	0.590674	0.604166	59.5021	-7.63529	43.8788	0.244067	0.275742	0.0874704	59.5021	-7.63529	43.8788	100.949	2.76612	-0.28947	-1.01465	44.5381	-80.1289
1400	46.6667	37.9333	(0.6037588087532594, 0.56990157471567, 0.24945256021837597)	#99913f	0.603759	0.569902	0.249453	0.15074	0.586834	0.603759	59.5101	-7.66081	43.6222	0.244088	0.275829	0.0882949	59.5101	-7.66081	43.6222	100.739	2.76649	-0.290438	-1.00872	44.2898	-80.0394
1402	46.7333	38	(0.6048275523025802, 0.5730946262577779, 0.24864066341591315)	#9a923f	0.604828	0.573095	0.248641	0.151818	0.588907	0.604828	59.7601	-7.99665	44.0094	0.245801	0.278578	0.0884291	59.7601	-7.99665	44.0094	101.281	2.77811	-0.30317	-1.01767	44.73	-79.7015
1404	46.8	38.0667	(0.601714755821304, 0.5689822869484353, 0.250511582614801)	#99913f	0.601715	0.568982	0.250512	0.151133	0.583671	0.601715	59.4006	-7.74223	43.3562	0.242815	0.274632	0.0885317	59.4006	-7.74223	43.3562	100.496	2.7614	-0.293524	-1.00257	44.0421	-79.8753
1406	46.8667	38.1333	(0.6042825844712632, 0.5725907511284877, 0.2509900438729519)	#9a9240	0.604283	0.572591	0.25099	0.151716	0.584648	0.604283	59.7179	-7.94166	43.6716	0.245507	0.278113	0.0892436	59.7179	-7.94166	43.6716	100.956	2.77615	-0.301085	-1.00986	44.3878	-79.6934
1408	46.9333	38.2	(0.6017864979296721, 0.568329789278735, 0.25114523513524584)	#999040	0.601786	0.56833	0.251145	0.150764	0.582667	0.601786	59.3574	-7.63147	43.2299	0.242642	0.27416	0.0886905	59.3574	-7.63147	43.2299	100.334	2.75939	-0.289325	-0.999646	43.8983	-79.9886
1410	47	38.2667	(0.6040863282816661, 0.5720982636354448, 0.2506931737508873)	#9a913f	0.604086	0.572098	0.250693	0.151581	0.585004	0.604086	59.6775	-7.90182	43.6611	0.245197	0.277668	0.0890612	59.6775	-7.90182	43.6611	100.918	2.77427	-0.299575	-1.00962	44.3704	-79.7416
1412	47.0667	38.3333	(0.6012443631200576, 0.5691143418668396, 0.2516394029990034)	#999140	0.601244	0.569114	0.251639	0.151349	0.581469	0.601244	59.4023	-7.79043	43.2166	0.242722	0.27465	0.0889693	59.4023	-7.79043	43.2166	100.393	2.76148	-0.295352	-0.99934	43.9132	-79.7813
1414	47.1333	38.4	(0.6030058082499812, 0.570976025970477, 0.25105366187497125)	#999140	0.603006	0.570976	0.251054	0.151499	0.583663	0.603006	59.5738	-7.86122	43.4932	0.244259	0.276528	0.0890277	59.5738	-7.86122	43.4932	100.72	2.76945	-0.298036	-1.00574	44.198	-79.7546
1416	47.2	38.4667	(0.6053829078801332, 0.5719402949008947, 0.25352272361151357)	#9a9140	0.605383	0.57194	0.253523	0.150826	0.581219	0.605383	59.7032	-7.67791	43.351	0.245972	0.277952	0.090157	59.7032	-7.67791	43.351	100.585	2.77547	-0.291086	-1.00245	44.0256	-79.9565
1418	47.2667	38.5333	(0.60096799074324, 0.569184611914911, 0.25018660447350793)	#99913f	0.600968	0.569185	0.250187	0.151565	0.583694	0.600968	59.3972	-7.86039	43.3876	0.24251	0.274594	0.0884173	59.3972	-7.86039	43.3876	100.562	2.76124	-0.298004	-1.00329	44.0939	-79.7313
1420	47.3333	38.6	(0.6028629489645031, 0.5700728614296873, 0.2534028201342295)	#999140	0.602863	0.570073	0.253403	0.151028	0.579668	0.602863	59.5123	-7.70538	43.1339	0.244007	0.275854	0.0898094	59.5123	-7.70538	43.1339	100.335	2.76659	-0.292127	-0.997428	43.8168	-79.8716
1422	47.4	38.6667	(0.6027833049475667, 0.572539465103283, 0.25319628729728666)	#999140	0.602783	0.572539	0.253196	0.152248	0.579955	0.602783	59.686	-8.05809	43.3557	0.244921	0.277762	0.0900501	59.686	-8.05809	43.3557	100.711	2.77467	-0.305499	-1.00256	44.0982	-79.4711
1424	47.4667	38.7333	(0.6049982696347845, 0.5728441399223858, 0.2529064025179455)	#9a9240	0.604998	0.572844	0.252906	0.151446	0.581972	0.604998	59.7573	-7.85787	43.4855	0.246094	0.278547	0.0900286	59.7573	-7.85787	43.4855	100.782	2.77798	-0.297908	-1.00556	44.1898	-79.7571
1426	47.5333	38.8	(0.6016974938312343, 0.5700628625295663, 0.25161176715005806)	#999140	0.601697	0.570063	0.251612	0.151606	0.58183	0.601697	59.4803	-7.87087	43.311	0.243309	0.275503	0.0890925	59.4803	-7.87087	43.311	100.531	2.7651	-0.298401	-1.00152	44.0204	-79.7001
1428	47.6	38.8667	(0.6042457413017901, 0.5719988440160472, 0.25357362079060175)	#9a9140	0.604246	0.571999	0.253574	0.15134	0.580347	0.604246	59.6817	-7.81231	43.3133	0.245445	0.277714	0.0901584	59.6817	-7.81231	43.3133	100.59	2.77447	-0.296181	-1.00158	44.0122	-79.7756
1430	47.6667	38.9333	(0.6018609758482123, 0.5701697118872482, 0.25129710731819527)	#999140	0.601861	0.57017	0.251297	0.1516	0.582467	0.601861	59.4908	-7.87361	43.3626	0.243407	0.275618	0.0889896	59.4908	-7.87361	43.3626	100.581	2.76559	-0.298505	-1.00271	44.0716	-79.7086
1432	47.7333	39	(0.6049145427336328, 0.5726788386610808, 0.25414115558399697)	#9a9240	0.604915	0.572679	0.254141	0.15135	0.579873	0.604915	59.7469	-7.81954	43.3214	0.246079	0.278433	0.0904824	59.7469	-7.81954	43.3214	100.624	2.7775	-0.296455	-1.00176	44.0215	-79.7683
1434	47.8	39.0667	(0.6004358826084686, 0.5700702644931279, 0.2521377231837829)	#999140	0.600436	0.57007	0.252138	0.152136	0.580076	0.600436	59.4535	-8.00262	43.2083	0.242741	0.275211	0.0892667	59.4535	-8.00262	43.2083	100.478	2.76386	-0.303396	-0.999148	43.9432	-79.5071
1436	47.8667	39.1333	(0.6052333548865176, 0.5724906788031098, 0.2551291441274795)	#9a9141	0.605233	0.572491	0.255129	0.15108	0.578462	0.605233	59.7434	-7.73788	43.1977	0.246233	0.278394	0.0908489	59.7434	-7.73788	43.1977	100.488	2.77733	-0.29336	-0.998903	43.8853	-79.8445
1438	47.9333	39.2	(0.6048654647988714, 0.5728850520887153, 0.2547022605291192)	#9a9240	0.604865	0.572885	0.254702	0.151445	0.578911	0.604865	59.762	-7.84203	43.2692	0.246178	0.278599	0.0907261	59.762	-7.84203	43.2692	100.592	2.7782	-0.297308	-1.00056	43.9741	-79.7273
1440	48	39.2667	(0.6024578824107121, 0.5715785846890178, 0.25410925631513853)	#999140	0.602458	0.571579	0.254109	0.151893	0.578212	0.602458	59.6125	-7.94376	43.158	0.244453	0.276953	0.0902701	59.6125	-7.94376	43.158	100.474	2.77125	-0.301165	-0.997984	43.883	-79.5707
1442	48.0667	39.3333	(0.6065548206363977, 0.5739142166583898, 0.25536842336231896)	#9a9241	0.606555	0.573914	0.255368	0.151176	0.578985	0.606555	59.8755	-7.78109	43.3262	0.247456	0.279854	0.0911591	59.8755	-7.78109	43.3262	100.664	2.78348	-0.294998	-1.00187	44.0194	-79.8186
1444	48.1333	39.4	(0.6014489100643375, 0.5706934459431685, 0.24976145679530817)	#99913f	0.601449	0.570693	0.249761	0.152091	0.584734	0.601449	59.5148	-8.02277	43.5754	0.243301	0.275881	0.088463	59.5148	-8.02277	43.5754	100.824	2.76671	-0.30416	-1.00764	44.3078	-79.568
1446	48.2	39.4667	(0.6048178728117685, 0.5731408850582, 0.2542887226849493)	#9a9240	0.604818	0.573141	0.254289	0.151605	0.579561	0.604818	59.778	-7.89096	43.338	0.246225	0.278776	0.090598	59.778	-7.89096	43.338	100.674	2.77895	-0.299163	-1.00215	44.0505	-79.6807
1448	48.2667	39.5333	(0.6022310879136632, 0.5721409672713774, 0.2524170952306358)	#999140	0.602231	0.572141	0.252417	0.15233	0.580863	0.602231	59.643	-8.08087	43.3993	0.24444	0.277288	0.0896852	59.643	-8.08087	43.3993	100.74	2.77267	-0.306363	-1.00357	44.1452	-79.4524
1450	48.3333	39.6	(0.6062894053876289, 0.5752606657712093, 0.25391219465858733)	#9a9240	0.606289	0.575261	0.253912	0.151991	0.581203	0.606289	59.9616	-8.02544	43.6011	0.24775	0.280808	0.0907644	59.9616	-8.02544	43.6011	101.016	2.78748	-0.304261	-1.00823	44.3335	-79.5706
1452	48.4	39.6667	(0.6024995167198278, 0.5724351849074379, 0.25313982128632545)	#999140	0.6025	0.572435	0.25314	0.152324	0.579851	0.6025	59.672	-8.07666	43.345	0.244738	0.277608	0.0900082	59.672	-8.07666	43.345	100.703	2.77402	-0.306203	-1.00231	44.0911	-79.4449
1454	48.4667	39.7333	(0.6048856570221718, 0.573270190279069, 0.2518609064114058)	#9a9240	0.604886	0.57327	0.251861	0.151741	0.583622	0.604886	59.7823	-7.95012	43.6414	0.246131	0.278824	0.0896799	59.7823	-7.95012	43.6414	100.957	2.77915	-0.301406	-1.00916	44.3596	-79.6757
1456	48.5333	39.8	(0.6005828664402472, 0.570723442643531, 0.2466460217153893)	#99913e	0.600583	0.570723	0.246646	0.152606	0.589322	0.600583	59.4891	-8.18606	43.9217	0.242672	0.2756	0.0872719	59.4891	-8.18606	43.9217	101.168	2.76551	-0.310351	-1.01564	44.678	-79.4424
1458	48.6	39.8667	(0.605425472642454, 0.574614972908535, 0.2526727615517849)	#9a9240	0.605425	0.574615	0.252673	0.152109	0.582653	0.605425	59.8927	-8.05831	43.6698	0.246983	0.280044	0.090181	59.8927	-8.05831	43.6698	101.06	2.78428	-0.305508	-1.00982	44.4071	-79.5449
1460	48.6667	39.9333	(0.6013931800835247, 0.5703463174606347, 0.2513067590342838)	#999140	0.601393	0.570346	0.251307	0.151886	0.582126	0.601393	59.4928	-7.95017	43.3608	0.243251	0.27564	0.0890057	59.4928	-7.95017	43.3608	100.606	2.76569	-0.301408	-1.00267	44.0836	-79.6103
1462	48.7333	40	(0.6018776129070249, 0.5703885211515624, 0.25297228415985373)	#999140	0.601878	0.570389	0.252972	0.151625	0.579695	0.601878	59.5113	-7.868	43.1798	0.243623	0.275843	0.089662	59.5113	-7.868	43.1798	100.429	2.76654	-0.298292	-0.998488	43.8908	-79.6732
1464	48.8	40.0667	(0.6040193078761341, 0.57472403035666, 0.2526086297173975)	#9a9240	0.604019	0.574724	0.252609	0.152773	0.581787	0.604019	59.8684	-8.23197	43.6417	0.246338	0.279775	0.0901386	59.8684	-8.23197	43.6417	101.086	2.78315	-0.312091	-1.00917	44.4113	-79.318
1466	48.8667	40.1333	(0.6023553242476666, 0.5706345079818999, 0.2520917004685042)	#999140	0.602355	0.570635	0.252092	0.151573	0.58149	0.602355	59.5373	-7.86618	43.3206	0.243885	0.276128	0.089366	59.5373	-7.86618	43.3206	100.559	2.76776	-0.298224	-1.00174	44.029	-79.7083
1468	48.9333	40.2	(0.6037418661724995, 0.5733404881018641, 0.25146447779633124)	#999240	0.603742	0.57334	0.251464	0.152283	0.58349	0.603742	59.7604	-8.09585	43.6581	0.245574	0.278581	0.0895111	59.7604	-8.09585	43.6581	101.013	2.77812	-0.306931	-1.00955	44.4024	-79.4945
1470	49	40.2667	(0.6019076373821104, 0.5709937879055524, 0.25288083588583077)	#999140	0.601908	0.570994	0.252881	0.151905	0.579868	0.601908	59.5549	-7.94983	43.2407	0.243867	0.276321	0.0897064	59.5549	-7.94983	43.2407	100.526	2.76857	-0.301395	-0.999896	43.9654	-79.5825
1472	49.0667	40.3333	(0.6035685935658179, 0.5740992518600733, 0.2532001340963605)	#999240	0.603569	0.574099	0.2532	0.152648	0.580495	0.603569	59.8152	-8.18461	43.5062	0.245916	0.279187	0.0902742	59.8152	-8.18461	43.5062	100.933	2.78067	-0.310296	-1.00604	44.2694	-79.3458
1474	49.1333	40.4	(0.6033715596839904, 0.5721401201423402, 0.25354004115102885)	#999140	0.603372	0.57214	0.25354	0.151787	0.579795	0.603372	59.6718	-7.93032	43.3009	0.245074	0.277605	0.090144	59.6718	-7.93032	43.3009	100.615	2.77401	-0.300655	-1.00129	44.0211	-79.6216
1476	49.2	40.4667	(0.6042809041005487, 0.5725852656207813, 0.25189022263106625)	#9a9240	0.604281	0.572585	0.25189	0.151676	0.583157	0.604281	59.7198	-7.92304	43.5634	0.24557	0.278134	0.0895875	59.7198	-7.92304	43.5634	100.857	2.77624	-0.300379	-1.00736	44.2781	-79.6921
1478	49.2667	40.5333	(0.6051115071786553, 0.5722201807801148, 0.2537000791024097)	#9a9140	0.605112	0.57222	0.2537	0.151067	0.580738	0.605112	59.7175	-7.74327	43.3436	0.245962	0.278109	0.090256	59.7175	-7.74327	43.3436	100.606	2.77613	-0.293564	-1.00228	44.0298	-79.8711
1480	49.3333	40.6	(0.6025587046535997, 0.571567891420833, 0.25134371330264815)	#999140	0.602559	0.571568	0.251344	0.15196	0.582873	0.602559	59.6066	-7.98697	43.492	0.244295	0.276889	0.0892058	59.6066	-7.98697	43.492	100.774	2.77098	-0.302803	-1.00571	44.2193	-79.594
1482	49.4	40.6667	(0.6046581681570591, 0.5717076538247456, 0.253830773059408)	#9a9140	0.604658	0.571708	0.253831	0.151013	0.580208	0.604658	59.671	-7.72081	43.272	0.24555	0.277596	0.0902292	59.671	-7.72081	43.272	100.519	2.77397	-0.292712	-1.00062	43.9554	-79.8835
1484	49.4667	40.7333	(0.6045610399522726, 0.572593445276575, 0.25239168135949497)	#9a9240	0.604561	0.572593	0.252392	0.151538	0.582521	0.604561	59.7281	-7.8827	43.513	0.245746	0.278226	0.0897876	59.7281	-7.8827	43.513	100.803	2.77662	-0.29885	-1.00619	44.2212	-79.7318
1486	49.5333	40.8	(0.6061681826110241, 0.5740825453644549, 0.2549764387028535)	#9a9241	0.606168	0.574083	0.254976	0.15144	0.579364	0.606168	59.8777	-7.85546	43.3746	0.247304	0.279878	0.0910197	59.8777	-7.85546	43.3746	100.731	2.78358	-0.297817	-1.00299	44.0802	-79.7346
1488	49.6	40.8667	(0.5997938004597273, 0.5695318514963351, 0.252994559487345)	#989140	0.599794	0.569532	0.252995	0.152123	0.578197	0.599794	59.4028	-7.98298	43.0413	0.242284	0.274655	0.0895119	59.4028	-7.98298	43.0413	100.308	2.7615	-0.302652	-0.995287	43.7754	-79.4926
1490	49.6667	40.9333	(0.6065100061215497, 0.5741687581032755, 0.25452323855487025)	#9a9240	0.60651	0.574169	0.254523	0.151353	0.580348	0.60651	59.8904	-7.83825	43.4468	0.247472	0.280018	0.0908627	59.8904	-7.83825	43.4468	100.793	2.78417	-0.297165	-1.00466	44.1482	-79.7733
1492	49.7333	41	(0.6016027403652273, 0.5708339582645908, 0.250839560426131)	#99913f	0.601603	0.570834	0.25084	0.152047	0.583048	0.601603	59.5312	-8.00322	43.4627	0.243509	0.276061	0.0888955	59.5312	-8.00322	43.4627	100.726	2.76747	-0.303419	-1.00503	44.1935	-79.5664
1494	49.8	41.0667	(0.605598245304128, 0.5742707885465932, 0.2517885115970574)	#9a9240	0.605598	0.574271	0.251789	0.151909	0.584232	0.605598	59.8697	-8.00938	43.7532	0.246867	0.27979	0.0897998	59.8697	-8.00938	43.7532	101.106	2.78321	-0.303653	-1.01175	44.4803	-79.6264
1496	49.8667	41.1333	(0.5987430965927082, 0.5686366721882815, 0.2524384678796441)	#989140	0.598743	0.568637	0.252438	0.152177	0.578386	0.598743	59.3135	-7.98873	43.0022	0.24139	0.27368	0.0891577	59.3135	-7.98873	43.0022	100.243	2.75735	-0.30287	-0.994381	43.7379	-79.4759
1498	49.9333	41.2	(0.6019152337687292, 0.5709381690236296, 0.25324922591848237)	#999140	0.601915	0.570938	0.253249	0.151859	0.579261	0.601915	59.5521	-7.93384	43.1922	0.243876	0.27629	0.0898414	59.5521	-7.93384	43.1922	100.478	2.76844	-0.300789	-0.998775	43.9148	-79.5915
1500	50	41.2667	(0.6040139056925958, 0.5721429115019562, 0.25202002779694227)	#9a9140	0.604014	0.572143	0.25202	0.151576	0.582758	0.604014	59.6825	-7.88946	43.5037	0.245276	0.277724	0.0895733	59.6825	-7.88946	43.5037	100.78	2.77451	-0.299106	-1.00598	44.2133	-79.721
1502	50.0667	41.3333	(0.6040400694812461, 0.5708818974357268, 0.2535265426358657)	#9a9140	0.60404	0.570882	0.253527	0.1509	0.580282	0.60404	59.5972	-7.68247	43.2221	0.244904	0.276785	0.0899895	59.5972	-7.68247	43.2221	100.435	2.77054	-0.291259	-0.999467	43.8996	-79.9213
1504	50.1333	41.4	(0.600844393227855, 0.5696183558697432, 0.2510844084928437)	#999140	0.600844	0.569618	0.251084	0.151787	0.582114	0.600844	59.4277	-7.91592	43.3111	0.242685	0.274928	0.0888134	59.4277	-7.91592	43.3111	100.527	2.76266	-0.300109	-1.00153	44.0286	-79.6425
1506	50.2	41.4667	(0.603501809245427, 0.5710964571674894, 0.2531290585813338)	#999140	0.603502	0.571096	0.253129	0.151252	0.580566	0.603502	59.5992	-7.78037	43.27	0.244698	0.276807	0.0898517	59.5992	-7.78037	43.27	100.51	2.77063	-0.29497	-1.00057	43.9639	-79.8066
1508	50.2667	41.5333	(0.6034733818168887, 0.5711193990883229, 0.2521604429068358)	#999140	0.603473	0.571119	0.25216	0.151318	0.582152	0.603473	59.5976	-7.80629	43.3871	0.244622	0.27679	0.0894811	59.5976	-7.80629	43.3871	100.619	2.77056	-0.295953	-1.00328	44.0838	-79.8004
1510	50.3333	41.6	(0.6019411059227933, 0.5693415390973662, 0.25290683302614503)	#999140	0.601941	0.569342	0.252907	0.1511	0.579848	0.601941	59.4378	-7.71796	43.105	0.243239	0.275038	0.0895019	59.4378	-7.71796	43.105	100.286	2.76313	-0.292604	-0.996758	43.7905	-79.8487
1512	50.4	41.6667	(0.6032467123060907, 0.5727268333816614, 0.25238232127799315)	#999240	0.603247	0.572727	0.252382	0.152169	0.581627	0.603247	59.7077	-8.04844	43.4831	0.245159	0.278001	0.0897716	59.7077	-8.04844	43.4831	100.826	2.77568	-0.305133	-1.0055	44.2217	-79.5136
1514	50.4667	41.7333	(0.6020466776432377, 0.5700535302227867, 0.2531833998260191)	#999140	0.602047	0.570054	0.253183	0.151382	0.579462	0.602047	59.4918	-7.79863	43.1327	0.243589	0.275629	0.0897036	59.4918	-7.79863	43.1327	100.357	2.76564	-0.295662	-0.997399	43.832	-79.7513
1516	50.5333	41.8	(0.6015031679848546, 0.5720969165614003, 0.2513201186758345)	#999140	0.601503	0.572097	0.25132	0.152671	0.58218	0.601503	59.6204	-8.17847	43.504	0.243991	0.27704	0.089242	59.6204	-8.17847	43.504	100.855	2.77162	-0.310063	-1.00599	44.2661	-79.353
1518	50.6	41.8667	(0.6011067532571425, 0.569189778013307, 0.25245953500670465)	#999140	0.601107	0.56919	0.25246	0.151409	0.580009	0.601107	59.4068	-7.79964	43.1198	0.242744	0.274699	0.089291	59.4068	-7.79964	43.1198	100.315	2.76169	-0.295701	-0.997101	43.8195	-79.747
1520	50.6667	41.9333	(0.6031580970537688, 0.5706667405474289, 0.25197940726520074)	#999140	0.603158	0.570667	0.251979	0.151247	0.582233	0.603158	59.5576	-7.78293	43.3622	0.244279	0.276351	0.0893454	59.5576	-7.78293	43.3622	100.575	2.7687	-0.295067	-1.00271	44.0552	-79.8245
1522	50.7333	42	(0.6024636178909211, 0.5701332020144451, 0.25355530336107507)	#999140	0.602464	0.570133	0.253555	0.151223	0.579136	0.602464	59.5079	-7.75533	43.1077	0.243849	0.275806	0.0898671	59.5079	-7.75533	43.1077	100.327	2.76639	-0.294021	-0.996822	43.7998	-79.8013
1524	50.8	42.0667	(0.6007561529342882, 0.5678775612460413, 0.2512308368301709)	#999040	0.600756	0.567878	0.251231	0.150989	0.581809	0.600756	59.3018	-7.68295	43.1501	0.241975	0.273554	0.0886413	59.3018	-7.68295	43.1501	100.261	2.75681	-0.291277	-0.997802	43.8288	-79.9042
1526	50.8667	42.1333	(0.6047753774862543, 0.5710352277916099, 0.25420623175895096)	#9a9140	0.604775	0.571035	0.254206	0.150626	0.579668	0.604775	59.6267	-7.60744	43.1763	0.245371	0.27711	0.0902894	59.6267	-7.60744	43.1763	100.381	2.77191	-0.288414	-0.998408	43.8414	-80.0073
1528	50.9333	42.2	(0.6018642254907511, 0.5698636899941012, 0.25128159513564585)	#999140	0.601864	0.569864	0.251282	0.151454	0.582495	0.601864	59.469	-7.83141	43.3398	0.243288	0.27538	0.0889439	59.469	-7.83141	43.3398	100.538	2.76458	-0.296905	-1.00219	44.0417	-79.7573
1530	51	42.2667	(0.6025172647675415, 0.5701392846786851, 0.25796602651486095)	#999141	0.602517	0.570139	0.257966	0.151005	0.571853	0.602517	59.5215	-7.65965	42.5777	0.244204	0.275955	0.0915916	59.5215	-7.65965	42.5777	99.8441	2.76702	-0.290394	-0.984566	43.2612	-79.8017
1532	51.0667	42.3333	(0.6013055230591299, 0.567892504046777, 0.25809144327457345)	#999041	0.601306	0.567893	0.258091	0.150441	0.570782	0.601306	59.334	-7.48278	42.3406	0.242752	0.273904	0.0913215	59.334	-7.48278	42.3406	99.5086	2.7583	-0.283688	-0.979083	42.9967	-79.9777
1534	51.1333	42.4	(0.6027225894040543, 0.5708603164762986, 0.25756491785903557)	#999141	0.602723	0.57086	0.257565	0.151281	0.572664	0.602723	59.5765	-7.74434	42.6915	0.244556	0.276559	0.0915322	59.5765	-7.74434	42.6915	99.9917	2.76958	-0.293604	-0.987197	43.3882	-79.7182
1536	51.2	42.4667	(0.6014376335269784, 0.5684094888451156, 0.256112633165907)	#999041	0.601438	0.568409	0.256113	0.150726	0.574166	0.601438	59.3685	-7.58028	42.6267	0.242869	0.274281	0.0906142	59.3685	-7.58028	42.6267	99.801	2.75991	-0.287384	-0.985698	43.2954	-79.9165
1538	51.2667	42.5333	(0.6017793598259749, 0.571509925574853, 0.2545076291607924)	#999140	0.601779	0.57151	0.254508	0.152139	0.577075	0.601779	59.5932	-8.00213	43.0829	0.244127	0.276742	0.0904003	59.5932	-8.00213	43.0829	100.423	2.77035	-0.303378	-0.996248	43.8198	-79.4779
1540	51.3333	42.6	(0.6041658195376284, 0.572015994907227, 0.25554476507584156)	#9a9141	0.604166	0.572016	0.255545	0.151297	0.577029	0.604166	59.6863	-7.78353	43.0752	0.245559	0.277766	0.0909244	59.6863	-7.78353	43.0752	100.377	2.77468	-0.29509	-0.996069	43.7728	-79.7574
1542	51.4	42.6667	(0.6037177021638731, 0.5741948107930355, 0.252607268755992)	#999240	0.603718	0.574195	0.252607	0.152653	0.58158	0.603718	59.8238	-8.19302	43.5896	0.245982	0.279282	0.0900616	59.8238	-8.19302	43.5896	101.011	2.78107	-0.310615	-1.00796	44.3529	-79.355
1544	51.4667	42.7333	(0.6014669914087227, 0.5694030184457494, 0.2542761962850751)	#999140	0.601467	0.569403	0.254276	0.151275	0.57724	0.601467	59.4351	-7.75166	42.93	0.243135	0.275008	0.0900286	59.4351	-7.75166	42.93	100.146	2.763	-0.293882	-0.992712	43.6242	-79.7647
1546	51.5333	42.8	(0.601681190069092, 0.5706594080206727, 0.2551012166439472)	#999141	0.601681	0.570659	0.255101	0.151749	0.576019	0.601681	59.5319	-7.88388	42.9393	0.24379	0.276068	0.0905178	59.5319	-7.88388	42.9393	100.235	2.7675	-0.298895	-0.992928	43.6571	-79.5961
1548	51.6	42.8667	(0.607228718729829, 0.5740208715930142, 0.2557782532810281)	#9a9241	0.607229	0.574021	0.255778	0.150919	0.578778	0.607229	59.8996	-7.71204	43.3071	0.247857	0.28012	0.0913484	59.8996	-7.71204	43.3071	100.633	2.7846	-0.29238	-1.00143	43.9884	-79.9027
1550	51.6667	42.9333	(0.6017153529778392, 0.5703595521159339, 0.2504646711084003)	#99913f	0.601715	0.57036	0.250465	0.151788	0.583749	0.601715	59.4988	-7.93283	43.4729	0.24335	0.275706	0.0886931	59.4988	-7.93283	43.4729	100.699	2.76597	-0.30075	-1.00527	44.1908	-79.6586
1552	51.7333	43	(0.6071856956845858, 0.5740945440445995, 0.2545484718903145)	#9a9240	0.607186	0.574095	0.254548	0.151027	0.580773	0.607186	59.9006	-7.75191	43.4593	0.247774	0.280131	0.0908782	59.9006	-7.75191	43.4593	100.778	2.78464	-0.293891	-1.00495	44.1453	-79.8864
1554	51.8	43.0667	(0.6050445978720126, 0.573165854533779, 0.25217430249339234)	#9a9240	0.605045	0.573166	0.252174	0.15161	0.583214	0.605045	59.7793	-7.91168	43.6006	0.24619	0.278791	0.0897901	59.7793	-7.91168	43.6006	100.908	2.77901	-0.299948	-1.00822	44.3126	-79.7151
1556	51.8667	43.1333	(0.6085078696898898, 0.5759561031619858, 0.2548725473531245)	#9b9240	0.608508	0.575956	0.254873	0.151325	0.581152	0.608508	60.0641	-7.85349	43.6128	0.249181	0.281946	0.0912798	60.0641	-7.85349	43.6128	101.007	2.79225	-0.297742	-1.0085	44.3142	-79.792
1558	51.9333	43.2	(0.6050777192286623, 0.5743832761729543, 0.2525285551922622)	#9a9240	0.605078	0.574383	0.252529	0.152156	0.582651	0.605078	59.8679	-8.06829	43.6574	0.246712	0.279769	0.0900871	59.8679	-8.06829	43.6574	101.043	2.78312	-0.305886	-1.00953	44.3966	-79.5293
1560	52	43.2667	(0.6075977614684611, 0.5741827565634443, 0.2546709445294353)	#9a9240	0.607598	0.574183	0.254671	0.150887	0.580856	0.607598	59.9166	-7.71545	43.4649	0.24802	0.280308	0.0909468	59.9166	-7.71545	43.4649	100.776	2.78539	-0.292509	-1.00508	44.1444	-79.9343
1562	52.0667	43.3333	(0.6070787352280137, 0.5744783907103546, 0.2542583510258316)	#9a9240	0.607079	0.574478	0.254258	0.151267	0.581177	0.607079	59.9247	-7.82255	43.5217	0.247852	0.280398	0.0908136	59.9247	-7.82255	43.5217	100.865	2.78576	-0.29657	-1.00639	44.2191	-79.8105
1564	52.1333	43.4	(0.6073980473259047, 0.5738628334216568, 0.25582581749340916)	#9a9241	0.607398	0.573863	0.255826	0.150769	0.578817	0.607398	59.8923	-7.67038	43.294	0.247881	0.280039	0.0913501	59.8923	-7.67038	43.294	100.605	2.78426	-0.2908	-1.00113	43.9683	-79.9532
1566	52.2	43.4667	(0.6050500278302726, 0.5730642823733831, 0.2546310183657574)	#9a9240	0.60505	0.573064	0.254631	0.151454	0.579157	0.60505	59.7788	-7.84749	43.2981	0.246333	0.278784	0.0907261	59.7788	-7.84749	43.2981	100.625	2.77898	-0.297515	-1.00122	44.0035	-79.727
1568	52.2667	43.5333	(0.6069200304633153, 0.5740489657248821, 0.25778114407415176)	#9a9241	0.60692	0.574049	0.257781	0.150975	0.575263	0.60692	59.8999	-7.70958	43.0585	0.247867	0.280124	0.0921308	59.8999	-7.70958	43.0585	100.419	2.78461	-0.292286	-0.995684	43.7433	-79.8488
1570	52.3333	43.6	(0.6073838405553168, 0.5761819394311072, 0.2590875559244041)	#9a9242	0.607384	0.576182	0.259088	0.151736	0.573437	0.607384	60.066	-7.92436	43.0889	0.249035	0.281967	0.0929388	60.066	-7.92436	43.0889	100.581	2.79233	-0.300429	-0.996386	43.8115	-79.5793
1572	52.4	43.6667	(0.6050060048950167, 0.5715899584379054, 0.2572883093970776)	#9a9141	0.605006	0.57159	0.257288	0.15065	0.574734	0.605006	59.6798	-7.59512	42.8573	0.245929	0.277694	0.0915707	59.6798	-7.59512	42.8573	100.123	2.77438	-0.287947	-0.991031	43.5251	-79.9504
1574	52.4667	43.7333	(0.6076579215175217, 0.5764302037886938, 0.2560012843031711)	#9a9241	0.607658	0.57643	0.256001	0.151866	0.578708	0.607658	60.0816	-7.99089	43.4887	0.249036	0.28214	0.091763	60.0816	-7.99089	43.4887	100.953	2.79306	-0.302951	-1.00563	44.2168	-79.5883
1576	52.5333	43.8	(0.6058733539310673, 0.5727034331779065, 0.2552845853622769)	#9a9241	0.605873	0.572703	0.255285	0.150898	0.57865	0.605873	59.7735	-7.69238	43.2167	0.24664	0.278727	0.0909519	59.7735	-7.69238	43.2167	100.501	2.77874	-0.291635	-0.999341	43.8959	-79.9073
1578	52.6	43.8667	(0.6089432106912689, 0.5773452281360163, 0.2534055976064857)	#9b9340	0.608943	0.577345	0.253406	0.151854	0.58386	0.608943	60.1691	-8.02517	43.9138	0.249838	0.283115	0.0909048	60.1691	-8.02517	43.9138	101.364	2.79713	-0.304251	-1.01546	44.6411	-79.6436
1580	52.6667	43.9333	(0.6062831560750539, 0.5733734289228177, 0.2532540864949298)	#9a9240	0.606283	0.573373	0.253254	0.15113	0.582284	0.606283	59.8252	-7.77982	43.5275	0.246954	0.279297	0.0902616	59.8252	-7.77982	43.5275	100.817	2.78114	-0.294949	-1.00653	44.2173	-79.8663
1582	52.7333	44	(0.6065080202288868, 0.5758528367435137, 0.25228099909010016)	#9a9240	0.606508	0.575853	0.252281	0.152243	0.584043	0.606508	60.0045	-8.11513	43.8507	0.247972	0.281283	0.0902182	60.0045	-8.11513	43.8507	101.277	2.78947	-0.307662	-1.014	44.5952	-79.5153
1584	52.8	44.0667	(0.6091286486264293, 0.5752224199782469, 0.25450072714223626)	#9b9240	0.609129	0.575222	0.254501	0.150732	0.582189	0.609129	60.025	-7.6906	43.618	0.249168	0.281511	0.0910527	60.025	-7.6906	43.618	100.941	2.79043	-0.291567	-1.00862	44.2908	-80.0005
1586	52.8667	44.1333	(0.6053229839162136, 0.5732424016691495, 0.2521301962339701)	#9a9240	0.605323	0.573242	0.25213	0.151528	0.583478	0.605323	59.791	-7.89191	43.6209	0.246352	0.27892	0.0897896	59.791	-7.89191	43.6209	100.923	2.77955	-0.299199	-1.00869	44.329	-79.7449
1588	52.9333	44.2	(0.6070456971955308, 0.5731423154564108, 0.25609791256295145)	#9a9241	0.607046	0.573142	0.256098	0.150566	0.578124	0.607046	59.8337	-7.60507	43.1918	0.247445	0.279391	0.0913538	59.8337	-7.60507	43.1918	100.473	2.78153	-0.288324	-0.998766	43.8562	-80.0139
1590	53	44.2667	(0.6075972615234547, 0.5740950856516893, 0.2572040270014743)	#9a9241	0.607597	0.574095	0.257204	0.150731	0.576687	0.607597	59.9171	-7.652	43.1534	0.248173	0.280314	0.0919253	59.9171	-7.652	43.1534	100.487	2.78541	-0.290103	-0.997879	43.8266	-79.9448
1592	53.0667	44.3333	(0.6081691430609297, 0.5751488169634675, 0.25720845706972273)	#9b9241	0.608169	0.575149	0.257208	0.150986	0.577077	0.608169	60.0052	-7.73298	43.2564	0.248869	0.281291	0.0920788	60.0052	-7.73298	43.2564	100.637	2.7895	-0.293173	-1.00026	43.9422	-79.8643
1594	53.1333	44.4	(0.6030663849198814, 0.5745741579537361, 0.25358524451199255)	#999240	0.603066	0.574574	0.253585	0.153079	0.579507	0.603066	59.8388	-8.29827	43.4826	0.245888	0.279447	0.090474	59.8388	-8.29827	43.4826	100.961	2.78177	-0.314605	-1.00549	44.2673	-79.1955
1596	53.2	44.4667	(0.6091124420758165, 0.5778837800064214, 0.25699234195349635)	#9b9341	0.609112	0.577884	0.256992	0.151885	0.578087	0.609112	60.2208	-8.00795	43.5336	0.2504	0.283692	0.0923771	60.2208	-8.00795	43.5336	101.051	2.79953	-0.303598	-1.00667	44.264	-79.577
1598	53.2667	44.5333	(0.6046965250489122, 0.5742158084832895, 0.2550601100545606)	#9a9241	0.604697	0.574216	0.25506	0.152137	0.578201	0.604697	59.854	-8.03673	43.3285	0.246646	0.279616	0.0910362	59.854	-8.03673	43.3285	100.745	2.78248	-0.30469	-1.00193	44.0675	-79.492
1600	53.3333	44.6	(0.607273061074393, 0.5770206805029222, 0.25354008281311285)	#9a9340	0.607273	0.577021	0.25354	0.152413	0.582494	0.607273	60.1085	-8.16472	43.8187	0.248901	0.282439	0.0908754	60.1085	-8.16472	43.8187	101.306	2.79431	-0.309542	-1.01326	44.5728	-79.4451
1602	53.4	44.6667	(0.6025163898637819, 0.574945658755315, 0.24762192825455873)	#99923f	0.602516	0.574946	0.247622	0.153719	0.58902	0.602516	59.8373	-8.53017	44.2057	0.245336	0.279431	0.0882356	59.8373	-8.53017	44.2057	101.661	2.7817	-0.323397	-1.02221	45.0212	-79.0781
1604	53.4667	44.7333	(0.6082063473017963, 0.5792338676078972, 0.25088129194677483)	#9b933f	0.608206	0.579234	0.250881	0.153153	0.587506	0.608206	60.2805	-8.41707	44.3424	0.250044	0.284359	0.0901687	60.2805	-8.41707	44.3424	101.908	2.8023	-0.319109	-1.02537	45.1342	-79.252
1606	53.5333	44.8	(0.6062158856970183, 0.5783243148809182, 0.24927621850485307)	#9a933f	0.606216	0.578324	0.249276	0.153643	0.5888	0.606216	60.1665	-8.54678	44.397	0.248593	0.283086	0.0893915	60.1665	-8.54678	44.397	101.956	2.797	-0.324027	-1.02664	45.2122	-79.1034
1608	53.6	44.8667	(0.6056690986213739, 0.5765196383953326, 0.2505778114407414)	#9a933f	0.605669	0.57652	0.250578	0.152985	0.586279	0.605669	60.0286	-8.33459	44.0806	0.247703	0.281551	0.0896349	60.0286	-8.33459	44.0806	101.559	2.7906	-0.315982	-1.01932	44.8616	-79.2931
1610	53.6667	44.9333	(0.6059296394063319, 0.5795452222477755, 0.25059629551860396)	#9a933f	0.60593	0.579545	0.250596	0.154291	0.586427	0.60593	60.2507	-8.72003	44.3295	0.249035	0.284025	0.0900492	60.2507	-8.72003	44.3295	101.99	2.80092	-0.330595	-1.02507	45.179	-78.8715
1612	53.7333	45	(0.6030671764994728, 0.5740924887151306, 0.2509708654270254)	#99923f	0.603067	0.574092	0.250971	0.152951	0.583843	0.603067	59.7975	-8.28467	43.7562	0.245507	0.278991	0.0894057	59.7975	-8.28467	43.7562	101.176	2.77985	-0.31409	-1.01182	44.5336	-79.2787
1614	53.8	45.0667	(0.6043292598925234, 0.5763535733291568, 0.2506008366857427)	#9a923f	0.604329	0.576354	0.250601	0.153485	0.585324	0.604329	59.9866	-8.4613	44.0222	0.246987	0.281084	0.0895912	59.9866	-8.4613	44.0222	101.536	2.78864	-0.320786	-1.01797	44.828	-79.1201
1616	53.8667	45.1333	(0.6056091191080093, 0.5766628865269265, 0.251704451399235)	#9a9340	0.605609	0.576663	0.251704	0.153035	0.584378	0.605609	60.0405	-8.3385	43.9561	0.247813	0.281683	0.0900833	60.0405	-8.3385	43.9561	101.458	2.79115	-0.31613	-1.01644	44.74	-79.2586
1618	53.9333	45.2	(0.6059255981841992, 0.5797625872265163, 0.24661020621064988)	#9a933e	0.605926	0.579763	0.24661	0.154531	0.593002	0.605926	60.2559	-8.82867	44.8178	0.248834	0.284083	0.0885714	60.2559	-8.82867	44.8178	102.448	2.80116	-0.334713	-1.03637	45.6791	-78.856
1620	54	45.2667	(0.6038979045638306, 0.5752968284599806, 0.248499873347265)	#99923f	0.603898	0.575297	0.2485	0.153254	0.588507	0.603898	59.8959	-8.40626	44.1733	0.246208	0.280079	0.0886443	59.8959	-8.40626	44.1733	101.613	2.78442	-0.318699	-1.02146	44.9661	-79.2254
1622	54.0667	45.3333	(0.607427155235146, 0.5769658532005921, 0.2529543833511649)	#9a9340	0.607427	0.576966	0.252954	0.152344	0.583564	0.607427	60.1065	-8.1517	43.889	0.248911	0.282417	0.0906456	60.1065	-8.1517	43.889	101.362	2.79422	-0.309048	-1.01489	44.6396	-79.4781
1624	54.1333	45.4	(0.6042990271070177, 0.5729136461655882, 0.25197200530163905)	#9a9240	0.604299	0.572914	0.251972	0.15182	0.583034	0.604299	59.7439	-7.96455	43.5807	0.245713	0.2784	0.0896624	59.7439	-7.96455	43.5807	100.895	2.77736	-0.301953	-1.00776	44.3025	-79.6433
1626	54.2	45.4667	(0.609324182673239, 0.5759570891646371, 0.25636121693280406)	#9b9241	0.609324	0.575957	0.256361	0.150911	0.57927	0.609324	60.0867	-7.73223	43.4604	0.249692	0.282197	0.0918796	60.0867	-7.73223	43.4604	100.843	2.7933	-0.293145	-1.00498	44.1429	-79.9118
1628	54.2667	45.5333	(0.6049191116754931, 0.572112248208253, 0.255921737497764)	#9a9141	0.604919	0.572112	0.255922	0.150999	0.576932	0.604919	59.7114	-7.70479	43.0616	0.24599	0.278041	0.0911013	59.7114	-7.70479	43.0616	100.348	2.77585	-0.292105	-0.995756	43.7455	-79.8557
1630	54.3333	45.6	(0.6057138992488597, 0.5715739324229889, 0.2568403725590184)	#9a9141	0.605714	0.571574	0.25684	0.150357	0.575971	0.605714	59.6936	-7.52289	42.9327	0.246234	0.277846	0.0914088	59.6936	-7.52289	42.9327	100.168	2.77502	-0.285209	-0.992775	43.5868	-80.0612
1632	54.4	45.6667	(0.6068749104265192, 0.5741268321595733, 0.2552485337723959)	#9a9241	0.606875	0.574127	0.255249	0.151144	0.579405	0.606875	59.8977	-7.77696	43.368	0.247687	0.280099	0.0911476	59.8977	-7.77696	43.368	100.707	2.78451	-0.294841	-1.00284	44.0598	-79.8335
1634	54.4667	45.7333	(0.6056355467565234, 0.5716980854328246, 0.25488144915170463)	#9a9140	0.605636	0.571698	0.254881	0.150541	0.57915	0.605636	59.6954	-7.58873	43.1762	0.2461	0.277865	0.0906579	59.6954	-7.58873	43.1762	100.401	2.7751	-0.287705	-0.998406	43.8381	-80.0314

## Sheet: Mixing Analysis
frame number	seconds	normalised time	contact value	GLCM - contrast value	GLCM - energy value	GLCM - homogeneity value	Colour channel with greatest Variance	cell variance (R)	cell variance (G)	cell variance (B)	cell variance (Gray)	cell variance (L)	cell variance (a*)	cell variance (b*)	cell variance (Delta_E)	Row 1 variance	Row 2 variance	Row 3 variance	Row 4 variance	Row 5 variance	Column 1 variance	Column 2 variance	Column 3 variance	Column 4 variance	Column 5 variance	Row 1 delta_E	Row 2 delta_E	Row 3 delta_E	Row 4 delta_E	Row 5 delta_E	Column 1 delta_E	Column 2 delta_E	Column 3 delta_E	Column 4 delta_E	Column 5 delta_E		cell (0,0) average delta_E value	cell (0,1) average delta_E value	cell (0,2) average delta_E value	cell (0,3) average delta_E value	cell (0,4) average delta_E value	cell (1,0) average delta_E value	cell (1,1) average delta_E value	cell (1,2) average delta_E value	cell (1,3) average delta_E value	cell (1,4) average delta_E value	cell (2,0) average delta_E value	cell (2,1) average delta_E value	cell (2,2) average delta_E value
262	8.73333	0	58	0.0656059	0.20327	0.967197	delta_E	290.046	268.801	194.58	244.418	37.6512	37.2745	58.1783	0	0	0	0	0	0	0	0	0	0	0	0	0	0	0	0	0	0	0	0	0		0	0	0	0	0	0	0	0	0	0	0	0	0
264	8.8	0.0666667	54	0.0682471	0.203919	0.965876		291.411	271.171	207.474	242.744	37.0066	45.1793	72.9287	1.80038	3.93478	0.933682	1.10415	1.01624	0.0120955	0.385403	0.353072	2.08613	4.4715	0.308897	2.4731	0.815866	1.05608	1.84679	0.26443	0.624725	0.940409	2.36775	1.90584	0.617537		1.31259	0.467807	4.41265	4.79758	1.37489	0.104422	0.873724	2.46572	0.376576	0.258886	0.275523	1.69623	2.60143
266	8.86667	0.133333	54	0.0651154	0.20574	0.967442		287.023	273.12	221.864	243.522	37.7917	45.4665	75.1836	2.87515	9.22551	3.00244	0.046051	0.252235	0.0239099	0.0502451	2.31796	1.3789	9.19363	0.130623	2.75878	2.00791	0.818442	0.512995	0.748472	0.336268	1.66732	1.89967	2.44259	0.500739		0.243105	2.46925	3.18751	7.6539	0.240133	0.205598	3.95508	3.13321	2.57635	0.169288	0.601902	0.940175	1.08941
268	8.93333	0.2	50	0.0649768	0.206141	0.967512		292.476	272.152	226.106	241.076	36.5451	50.566	84.0803	5.03092	7.99568	5.83967	5.77028	3.79764	0.00133638	0.108433	3.88336	4.91814	7.9702	0.129447	3.15444	2.84813	2.60406	1.85674	0.24299	0.482557	2.30146	3.18497	4.18128	0.556082		0.877238	2.70092	3.21061	7.88373	1.09968	0.151891	4.94161	4.25293	4.61634	0.277861	0.292406	3.16681	6.1177
270	9	0.266667	33	0.0600641	0.207269	0.969968		286.643	277.018	309.075	247.085	39.0484	55.5419	100.034	14.9046	21.0101	24.9096	24.621	0.634229	0.00616673	0.0584084	0.13913	26.0096	16.1403	0.0411868	3.81316	4.36235	4.18807	1.16236	0.244278	0.557356	0.749255	6.88831	5.2055	0.369784		0.610777	0.753352	10.1938	7.19657	0.311308	0.679462	1.21942	10.5669	9.00348	0.342441	0.749285	0.942339	10.9362
272	9.06667	0.333333	53	0.0606435	0.207693	0.969678		290.222	273.76	320.127	242.703	37.4603	63.0163	115.042	20.1323	29.6366	33.083	34.392	1.49494	0.0744538	0.0361021	0.432158	45.7978	15.6238	0.0632978	4.28892	4.97705	5.16968	1.30878	0.762486	0.754926	1.2109	8.10881	5.77464	0.657631		0.596385	0.950964	12.6412	7.02922	0.226843	0.541329	1.00973	11.9203	10.5876	0.826257	0.79674	2.37591	14.453
274	9.13333	0.4	59	0.0618202	0.206625	0.96909		287.557	275.762	340.422	244.224	37.9475	65.1353	118.824	23.6939	25.7636	48.1462	39.0962	0.234858	0.0770308	0.141938	1.43821	50.0448	24.2223	0.112171	4.23043	5.94388	5.59895	1.39786	0.711577	0.924473	1.41755	8.90158	5.84746	0.791654		1.21134	0.340653	12.2132	6.38671	1.00023	0.493746	1.78013	14.6051	12.3394	0.501036	0.571396	3.34317	15.1549
276	9.2	0.466667	73	0.0609955	0.207359	0.969502		286.55	277.319	380.422	245.151	38.7431	70.0981	133.143	33.3502	43.4314	53.1065	63.2645	6.92223	0.135733	0.192929	1.02938	64.4203	19.0459	0.267001	4.74285	6.06083	6.83821	2.04813	0.840156	0.978343	1.24656	11.8581	5.72422	0.72299		0.303943	0.339704	14.8756	8.04264	0.152355	0.760093	1.38374	17.161	9.89328	1.10599	1.31651	2.87826	20.0097
278	9.26667	0.533333	52	0.0628119	0.205941	0.968594		287.396	277.645	376.056	242.178	37.4999	75.3095	141.943	34.3685	41.4092	65.6059	60.577	1.47547	0.123949	0.316867	3.96471	87.5103	9.59611	0.230033	4.75807	6.56951	7.24365	2.28497	0.902506	1.24505	2.44048	12.0985	4.80878	1.16594		0.701983	0.479104	15.4114	6.30958	0.8883	0.877036	2.54069	19.9222	8.55521	0.952453	2.11448	5.67403	20.7851
280	9.33333	0.6	38	0.0624138	0.205922	0.968793		286.152	279.883	390.886	245.394	39.1004	74.2267	139.053	39.4801	36.3302	60.4236	66.7909	15.4008	0.0981249	0.0543207	13.6504	62.8681	35.0888	0.113334	5.77875	7.66272	9.06955	3.09811	0.672978	0.719236	4.89698	12.6114	7.36273	0.691733		0.625914	3.39323	13.889	10.3476	0.637984	0.404443	7.01183	18.9449	11.2494	0.70307	0.827691	10.2012	19.94
282	9.4	0.666667	68	0.0636793	0.204142	0.96816		282.462	279.955	389.234	247	39.9148	69.658	129.597	39.4212	26.8961	62.7625	75.2891	7.39155	0.0785	0.037734	24.166	66.5052	31.7734	0.157164	4.98708	7.96323	9.50868	3.62891	0.442903	0.690954	5.72212	11.5928	7.99991	0.525047		0.580756	2.23328	12.063	8.93514	1.12323	0.426673	7.48111	18.2771	13.3351	0.296113	0.937415	13.0028	20.374
284	9.46667	0.733333	143	0.0636615	0.203078	0.968169		284.307	276.848	442.034	247.767	41.1364	72.8876	141.691	50.5931	39.2183	57.9556	100.466	44.625	0.190131	0.226349	14.1561	74.2825	33.3895	0.814587	6.15063	8.07967	10.0474	7.41018	0.768218	0.779263	6.06267	14.7558	9.96694	0.891454		0.380922	5.67044	14.8822	9.60194	0.217629	0.53945	7.76026	17.6214	13.6576	0.819658	0.385426	11.1968	23.9005
286	9.53333	0.8	60	0.0640525	0.20292	0.967974		286.397	275.374	452.072	245.352	40.0758	77.801	151.316	57.3407	39.7213	72.2208	113.55	44.2246	0.1441	0.144505	22.8374	80.7088	42.3968	0.290688	6.52754	8.63441	11.1549	6.3354	0.733528	0.695949	6.83981	15.5746	9.52096	0.75438		0.736543	5.2275	15.4862	10.1576	1.02987	0.0903472	8.67913	18.6341	15.4592	0.309255	0.837423	13.7468	25.4182
288	9.6	0.866667	28	0.0631354	0.20275	0.968432		288.572	272.587	470.215	249.394	42.2798	72.4119	143.26	57.4502	48.8207	77.762	102.452	40.1874	0.874814	0.21381	22.7622	57.5753	45.0037	7.12788	7.29751	9.05235	10.8474	9.70511	1.08031	0.587935	7.55675	15.5126	12.5223	1.80302		0.509732	6.61664	16.4332	12.1162	0.811806	0.174332	9.06677	18.8964	16.7732	0.351078	0.234082	13.1544	22.5362
290	9.66667	0.933333	35	0.0627728	0.201301	0.968614		287.206	271.395	518.734	250.885	43.263	75.7564	153.017	71.6827	49.0635	89.0603	129.439	76.6412	1.41741	0.135897	20.5413	87.9655	36.5763	12.4707	7.22777	10.2187	11.752	11.9796	2.13935	0.643452	8.34839	18.4934	13.1962	2.63594		0.75168	6.61604	16.9353	11.2223	0.613546	1.22962	9.85365	21.8868	17.3226	0.800897	0.446854	13.1348	26.8401
292	9.73333	1	36	0.0619197	0.200002	0.96904		286.679	265.775	615.838	254.789	45.5171	81.8175	162.52	102.548	43.9945	97.7658	146.16	143.537	6.23758	0.618016	37.4434	121.009	71.0943	35.3003	5.876	10.2318	12.603	18.2602	2.92832	0.839121	9.43643	21.977	13.7934	3.85328		0.645876	5.623	16.6215	6.3471	0.142536	0.425505	11.1813	23.3839	15.5605	0.607573	0.123799	14.1678	30.1789
294	9.8	1.06667	56	0.0630252	0.198488	0.968487		287.729	262.45	620.617	253.253	44.7117	84.0662	163.8	98.4149	44.2873	89.9748	126.848	98.2792	7.21187	3.91065	127.372	99.9312	38.6488	34.5305	5.39623	9.77853	15.269	19.0841	3.00924	2.43891	12.7269	21.4847	11.4929	4.39371		1.30062	3.21159	16.8981	4.98497	0.585816	1.00686	10.3639	24.0286	12.2769	1.21646	2.23141	22.3936	29.1325
296	9.86667	1.13333	42	0.061909	0.198121	0.969045		286.406	263.6	603.95	255.78	46.2254	79.2503	147.013	87.7035	34.7823	67.8801	74.562	25.5488	11.3278	53.6666	93.0119	52.6662	94.6833	49.6808	5.91003	9.83083	16.5485	23.2233	4.17239	5.79601	13.9894	19.4994	14.7202	5.68004		0.761446	5.86336	15.1377	7.00344	0.78423	1.56487	11.0758	21.2153	13.2401	2.05813	6.67721	21.3534	24.6517
298	9.93333	1.2	15	0.0619446	0.198135	0.969028		284.183	263.114	638.74	255.676	46.4126	84.4244	154.36	100.101	24.2319	71.9931	81.3976	39.7568	13.8447	77.1655	64.1799	100.464	112.286	45.5404	5.83958	10.1339	19.0714	24.2742	4.49508	7.16071	13.9547	21.0326	15.9387	5.72738		1.84609	5.90828	13.1191	7.50565	0.818826	1.31443	12.6762	20.3202	14.9734	1.38495	10.2518	20.1598	29.7039
300	10	1.26667	19	0.0611057	0.200168	0.969447		293.408	257.139	620.003	251.583	45.0401	87.4968	160.11	112.582	48.2333	88.686	79.1654	23.9923	18.2401	112.023	82.6836	98.7969	101.778	76.68	7.56094	10.6927	21.7409	26.2548	5.52263	8.35891	16.9452	21.9284	17.4711	7.06839		0.17655	7.6392	16.0193	12.7377	1.23198	0.522253	13.8594	20.1918	18.0455	0.844763	12.4899	23.301	31.299
302	10.0667	1.33333	20	0.0602916	0.200713	0.969854		292.18	249.608	668.823	251.085	45.3534	89.8732	159.894	134.356	54.7964	85.7823	121.295	35.687	18.8357	97.4672	49.0919	114.386	201.376	121.95	7.06919	10.4717	22.8795	27.9209	6.08829	8.76291	14.1839	22.443	20.9281	8.11171		0.342569	5.4518	16.2261	13.2636	0.0618797	0.897919	12.5656	19.6904	18.5632	0.641595	10.9174	20.1764	30.4498
304	10.1333	1.4	30	0.0611483	0.201616	0.969426		304.473	237.82	714.713	245.701	43.5315	102.842	177.603	176.561	53.4698	86.9779	140.057	15.4684	19.2135	108.371	126.364	129.126	256.132	233.706	7.13669	10.4499	27.277	31.8078	5.51763	9.33821	16.386	24.204	21.3085	10.9524		0.592916	6.11206	16.9857	11.9296	0.0632236	1.28712	11.6514	20.8312	17.9523	0.527413	11.6778	27.0437	35.7523
306	10.2	1.46667	38	0.0594954	0.206401	0.970252		309.309	228.306	846.188	242.222	42.837	136.613	216.966	289.174	60.4926	89.1673	147.95	126.109	11.7132	131.282	167.333	196.363	453.788	541.446	7.18969	10.9491	30.8052	41.85	5.7936	10.2444	17.7922	26.9423	25.7368	15.8719		0.728644	5.88797	19.0762	10.0644	0.191216	2.39994	12.8992	22.4952	16.6679	0.283284	13.565	30.238	41.6599
308	10.2667	1.53333	35	0.0607324	0.206898	0.969634		312.098	226.234	847.265	236.747	41.2617	149.516	229.939	320.979	60.2071	92.1339	112.051	112.566	7.92001	157.987	233.147	257.775	445.991	596.125	7.37961	10.604	32.8474	44.5583	5.26374	10.7928	18.787	28.4171	25.0258	17.6305		0.742025	5.28948	19.2979	10.5417	1.02689	2.12247	12.3798	23.7372	14.4724	0.308369	16.1469	33.4631	42.9391
310	10.3333	1.6	37	0.0612727	0.207068	0.969364		311.269	229.865	866.241	239.036	41.8038	153.198	233.115	326.323	52.2755	81.9499	83.0493	112.013	8.45166	162.687	252.686	277.794	486.112	557.84	6.68453	10.1576	33.6759	44.4964	4.67355	11.1877	18.2878	28.1231	24.7808	17.3085		1.21296	4.27662	17.8961	9.60726	0.429668	2.06725	12.0406	22.6077	13.5289	0.543646	19.29	33.0799	42.402
312	10.4	1.66667	0	0.0599433	0.210911	0.970028		314.165	228.036	841.579	228.961	38.9259	170.943	251.109	374.35	47.106	69.8157	43.6046	171.715	14.1042	196.259	304.765	359.234	646.623	504.703	7.82221	10.326	35.8982	49.2203	6.23745	13.5105	20.4642	30.0428	27.6137	17.8729		0.854634	7.96691	17.1321	11.5831	1.57426	2.91406	12.3129	21.7743	13.2799	1.34883	25.8265	34.6078	41.3403
314	10.4667	1.73333	0	0.0610275	0.208449	0.969486		314.04	232.305	797.223	225.387	38.531	175.978	244.335	381.061	53.8156	60.3558	29.0804	131.604	18.9344	252.84	308.826	335.147	622.244	593.565	7.82494	12.7821	38.8638	51.6918	9.20653	17.472	22.0147	30.7175	29.8257	20.3392		0.561517	8.85546	17.0321	12.3481	0.327481	6.32711	14.0898	22.5426	17.2629	3.68811	33.474	33.845	40.3533
316	10.5333	1.8	10	0.0610381	0.209676	0.969481		293.385	236.251	791.209	215.545	37.5506	185.911	254.578	414.741	44.985	76.4397	27.1757	107.477	15.5354	308.616	366.911	344.128	476.914	867.464	7.37972	13.2478	41.0818	54.5288	11.0241	18.0075	24.8593	31.3387	28.3706	24.6862		1.21375	7.66875	16.5724	10.8127	0.63096	5.98753	14.5761	22.5194	20.5152	2.64095	36.3374	35.1445	41.7275
318	10.6	1.86667	29	0.0592074	0.203845	0.970396		291.818	251.222	845.152	222.185	39.6898	198.668	279.006	450.105	48.7723	87.5257	22.4078	108.707	17.2111	386.596	399.113	299.002	505.418	1000.84	7.60946	12.6911	42.3556	56.6323	11.4491	19.0893	25.5102	32.0381	27.8173	26.2827		1.67833	8.49199	18.3396	8.50067	1.03668	5.67612	13.6141	23.7895	19.2526	1.1233	37.3916	37.1654	44.6697
320	10.6667	1.93333	28	0.0624209	0.204729	0.96879		289.244	245.865	844.536	212.886	37.6486	207.756	293.274	452.31	55.797	122.272	21.9383	94.9734	20.4282	425.105	441.661	285.818	473.258	943.685	8.68946	12.7375	42.4808	57.2995	12.0686	19.0571	25.727	33.776	28.967	25.7486		1.56442	9.38033	19.4021	11.4507	1.64968	3.54886	12.8778	27.1013	19.6765	0.48306	36.46	41.7928	47.3605
322	10.7333	2	10	0.0626271	0.210052	0.968686		285.432	242.626	836.009	206.363	36.2203	213.119	296.169	450.253	50.8238	140.912	19.091	91.2676	26.2347	457.469	431.908	271.714	472.204	926.287	8.90298	13.2013	42.983	57.0907	12.1735	19.572	25.2731	34.1693	28.9302	26.4071		1.58271	9.71721	19.4656	10.6988	3.05052	3.04096	13.3555	28.5279	20.8206	0.261721	37.3639	42.7847	48.5969
324	10.8	2.06667	8	0.0615145	0.204733	0.969243		282.342	252.883	867.045	213.309	38.6089	216.644	302.468	475.088	51.978	128.243	21.165	82.1193	30.7164	528.062	434.995	274.757	584.218	888.304	9.22139	12.8121	44.1889	58.9652	12.9841	20.2937	26.4729	33.4353	32.117	25.8529		1.76005	12.0452	18.996	10.8676	2.43808	1.7501	15.54	25.8203	20.5505	0.399804	39.1555	46.2549	46.3929
326	10.8667	2.13333	0	0.0608319	0.210089	0.969584		281.315	264.653	830.038	207.563	37.8973	233.186	308.748	505.218	45.4443	124.032	27.4784	76.7022	27.3473	602.23	415.628	323.371	638.473	917.008	8.77183	14.0693	45.8373	61.1442	13.6421	21.6554	27.5535	33.9543	33.6807	26.6208		1.34041	12.4094	17.9591	8.75563	3.39465	2.37358	18.3056	25.4039	22.2662	1.9974	41.5374	46.1515	47.336
328	10.9333	2.2	0	0.0606969	0.199709	0.969652		279.161	288.883	820.8	215.626	39.8275	240.984	326.768	543.625	61.9698	81.4866	24.7143	61.0638	28.6844	640.123	453.459	404.343	707.198	920.278	8.95921	16.9561	49.8592	64.1509	14.7085	24.8203	28.1806	37.6817	34.8407	29.1105		1.50509	11.3891	20.2458	10.2674	1.38868	8.8512	17.82	27.5653	23.6767	6.86704	45.0249	47.7925	53.5657
330	11	2.26667	0	0.0637717	0.20671	0.968114		257.728	276.92	760.044	196.502	35.4394	242.77	320.459	565.263	48.7994	43.1505	26.0931	63.9042	28.3839	567.56	498.726	450.147	778.65	1004.86	8.17848	16.7844	50.8533	64.6286	13.761	24.8437	28.9701	35.8134	33.8575	30.7211		1.49564	11.3454	17.0257	10.4129	0.612689	12.7653	17.2675	24.1199	21.7836	7.9859	43.5393	48.888	52.1922
332	11.0667	2.33333	0	0.0638499	0.197121	0.968075		255.704	300.366	769.273	208.263	38.902	243.593	336.126	608.974	53.9264	40.3042	54.3606	93.9698	17.1315	611.072	489.126	433.65	832.292	1217.49	9.16064	18.4228	53.4686	68.1956	16.3598	27.7476	30.7708	35.9462	36.5157	34.627		0.611805	11.4557	18.225	12.8171	2.69357	18.1939	17.952	24.6006	23.0243	8.34294	44.9861	50.4986	49.6999
334	11.1333	2.4	50	0.0642587	0.200696	0.967871		256.339	311.911	773.758	209.534	39.4308	255.239	348.955	640.99	51.7246	46.953	67.9865	97.2245	13.5964	619.94	510.729	456.578	875.895	1331.08	8.4825	18.7067	54.6153	69.5581	17.2442	29.159	31.5779	35.6933	36.7488	35.4278		0.712838	10.6034	17.6616	11.794	1.64068	20.0601	18.3456	24.8135	23.011	7.30363	46.0817	51.661	48.6284
336	11.2	2.46667	58	0.0646675	0.193791	0.967666		245.654	331.612	743.196	212.551	41.1648	258.766	351.942	659.176	45.2894	66.2964	86.9555	131.93	14.3932	605.784	521.749	388.746	859.552	1530.54	9.13463	20.0695	57.7335	69.9573	18.9522	31.7552	31.9669	36.1098	37.8573	38.1579		2.49623	9.66921	18.1402	12.7579	2.60961	22.7355	20.1856	26.455	24.8469	6.1244	51.0022	51.5013	51.313
338	11.2667	2.53333	8	0.0636295	0.200232	0.968185		245.396	333.715	744.888	214.598	43.1119	254.6	343.302	652.233	47.4808	65.4577	132.345	129.581	14.9025	562.576	500.189	446.652	717.741	1620.93	9.57574	22.4698	60.852	69.7307	22.3211	33.265	32.9922	38.6334	39.2525	40.8063		3.57137	9.42788	18.3552	14.3168	2.20745	23.6962	24.4486	28.1151	27.6722	8.41714	54.4674	54.2991	52.9339
340	11.3333	2.6	0	0.0630572	0.199871	0.968471		229.383	321.225	766.927	200.581	41.2079	258.441	357.772	697.441	40.9975	62.6103	170.68	187.626	14.7074	560.988	570.131	383.701	789.535	1784.21	8.91933	22.3425	62.7373	70.6685	23.972	31.9974	35.1352	37.6517	40.922	42.9334		2.76397	8.84234	16.641	13.8914	2.45794	21.495	27.7964	27.2642	26.2493	8.90779	54.6067	58.006	52.4625
342	11.4	2.66667	0	0.0640063	0.194346	0.967997		230.098	325.145	816.117	202.583	42.5415	263.17	376.392	726.467	56.4566	51.1764	121.146	238.807	30.1142	604.573	536.961	443.238	927.425	1688.54	8.66167	23.0555	63.5858	73.0333	26.6909	31.6224	34.3787	41.8706	43.0669	44.0884		1.18022	7.05106	19.6992	12.3548	3.02305	21.5868	27.4501	29.8178	24.9409	11.4817	53.6877	59.5462	56.0551
344	11.4667	2.73333	0	0.0651367	0.18588	0.967432		238.653	347.94	816.252	221.875	46.9432	251.31	373.694	705.535	71.9181	50.5947	94.5044	213.335	55.3464	661.57	518.06	431.944	809.7	1632.2	9.64191	25.5362	63.4089	74.4879	28.5827	33.6284	33.9247	44.2281	44.6316	45.2447		0.838042	7.46293	21.6898	14.5728	3.64598	26.2715	26.513	31.0062	30.4649	13.4254	56.2433	54.8283	59.9407
346	11.5333	2.8	0	0.0644862	0.18568	0.967757		245.476	346.118	843.8	227.796	47.9893	246.332	371.286	696.927	67.3497	51.9134	94.9854	209.729	56.1015	681.737	469.382	490.354	741.396	1613.69	9.34701	26.6127	63.5996	74.3493	29.6068	34.7467	33.4014	44.4951	45.3261	45.5461		0.911253	7.84402	20.1378	15.2128	2.62919	28.6842	25.8925	30.5237	33.3011	14.6622	58.4092	52.1348	61.5846
348	11.6	2.86667	8	0.0666937	0.191469	0.966653		245.292	334.596	735.797	215.262	46.3241	235.359	331.575	659.672	80.2205	29.1146	76.9546	177.923	38.1376	667.016	489.556	529.187	640.054	1467.49	11.0424	29.3048	64.3427	75.6517	32.2667	36.2283	37.0598	43.1773	48.4675	47.6754		0.751954	12.0993	18.8194	20.498	3.04356	30.6362	27.7686	28.695	37.1827	22.2413	60.578	54.1372	60.9654
350	11.6667	2.93333	60	0.0658939	0.190874	0.967053		247.908	317.818	730.213	216.81	46.0923	214.115	303.135	610.218	85.6964	19.3061	63.1016	155.383	34.2628	668.338	517.918	438.969	639.961	1224.12	12.1072	32.6501	64.6201	75.3473	34.5588	38.3577	38.5395	42.3377	50.6175	49.431		1.08053	12.5522	19.0851	23.0144	4.80367	31.2775	29.1784	31.1164	40.3444	31.3338	63.2158	57.147	57.6659
352	11.7333	3	3	0.0663986	0.19588	0.966801		238.212	320.016	657.92	210.539	45.5717	210.609	289.686	603.867	63.6004	16.775	88.6257	132.825	45.972	667.156	542.189	454.148	700.908	1083.95	13.2747	34.3032	65.1829	76.5564	35.1865	40.1313	39.0356	43.3897	49.1445	52.8027		1.90901	12.3632	19.896	21.7841	10.4214	31.6145	30.0581	32.5283	39.2812	38.0341	62.9251	59.2329	56.4851
354	11.8	3.06667	0	0.0661498	0.186351	0.966925		247.236	352.031	606.914	232.001	50.362	198.007	280.462	596.731	39.7032	40.9199	100.499	134.983	66.2747	691.354	465.154	511.012	728.909	982.826	15.1217	36.6761	66.6452	77.7669	36.8097	43.7485	40.7443	44.4669	46.7876	57.2723		4.69314	13.6999	19.7527	19.2468	18.2159	32.8805	33.1939	31.8038	38.3018	47.2006	65.8302	59.1218	57.4967
356	11.8667	3.13333	0	0.0668679	0.1931	0.966566		232.141	342.312	552.412	212.914	47.3029	202.523	275.011	598.948	42.8622	47.4572	79.6075	141.101	62.191	623.001	526.966	518.338	822.057	925.732	16.4546	37.5395	67.1596	79.2839	36.6993	43.5988	42.1523	46.0955	47.9884	57.3018		6.56478	12.9644	20.8794	19.9883	21.8761	33.3097	33.4708	32.4998	39.6789	48.7381	66.296	58.7053	59.8889
358	11.9333	3.2	0	0.0671238	0.185229	0.966438		227.975	348.212	575.753	215.239	47.4754	207.251	291.296	618.809	40.8604	43.8244	66.9411	147.413	67.8901	618.096	584.68	488.352	903.59	959.793	15.8507	37.1665	67.4434	79.5855	35.5941	43.2855	42.2158	45.9258	47.8194	56.3938		6.78916	11.5219	20.7802	18.9636	21.1987	33.0059	32.7096	32.9689	39.1928	47.9553	66.11	59.3338	60.5611
360	12	3.26667	5	0.0630643	0.18089	0.968468		244.43	372.642	569.865	237.828	52.7039	194.222	281.548	596.153	54.2639	57.3175	40.6452	150.383	49.0445	615.229	576.13	502.28	793.434	923.978	17.3898	39.4004	67.1632	80.7521	36.6118	43.9423	43.3123	47.2223	49.2224	57.6179		6.93252	12.4078	22.162	21.4551	23.9914	36.2863	33.9287	33.2975	42.0273	51.4622	62.7072	61.3808	63.5385
362	12.0667	3.33333	5	0.0643476	0.179466	0.967826		241.53	390.306	580.397	242.623	55.4107	197.421	289.751	622.931	60.9983	77.2315	44.3327	152.327	33.8667	683.172	599.084	528.029	810.029	924.618	17.0997	41.4207	67.3906	83.4258	39.0533	45.2681	43.6327	48.3444	51.9077	59.2372		4.95633	13.5704	22.0299	21.4535	23.4882	41.886	32.8395	33.9436	43.8509	54.5835	60.8903	63.0006	64.5098
364	12.1333	3.4	175	0.0654424	0.179772	0.967279		288.445	422.058	580.425	277.441	62.5107	181.172	286.329	627.793	67.3213	97.1201	71.0719	211.86	65.099	689.236	560.19	550.808	698.87	934.347	18.826	44.6006	70.4265	84.022	42.8716	47.4689	43.5939	49.3538	55.9683	64.3618		5.77349	16.2191	21.696	24.1962	26.2453	47.5604	34.4194	35.1263	48.1044	57.7924	61.2129	64.3689	68.6573
366	12.2	3.46667	46	0.0659756	0.176841	0.967012		260.344	408.529	583.211	261.265	60.155	179.544	286.032	652.041	81.3124	87.8764	73.5664	270.26	110.542	686.268	590.587	515.54	704.243	955.229	19.2607	44.7196	71.2182	84.6832	43.5773	47.2542	43.515	47.4575	58.7344	66.4979		5.48524	15.8676	21.3976	24.9827	28.5701	46.9423	36.0789	34.7728	48.4827	57.3213	61.6196	65.7557	68.244
368	12.2667	3.53333	64	0.0668252	0.179793	0.966587		265.114	411.393	570.249	264.692	61.0846	175.471	271.844	636.747	94.1155	92.5787	75.5904	281.805	149.938	667.475	529.808	552.217	622.434	906.532	20.8703	45.0621	71.3571	84.6711	44.8487	47.8696	42.7235	48.2147	59.6758	68.3257		6.82887	15.8259	23.0113	27.6528	31.0324	45.8873	37.0037	35.0394	48.429	58.9511	63.5447	64.8014	67.3795
370	12.3333	3.6	87	0.0672695	0.182504	0.966365		262.592	416.576	561.76	264.188	61.3901	177.995	277.577	646.173	103.741	90.4323	76.9791	283.237	147.375	690.741	524.536	568.591	658.343	877.995	21.2101	45.2642	72.2347	85.2171	44.9461	48.0212	42.6993	49.2664	59.8726	69.0126		6.50124	16.1233	23.308	27.6369	32.481	45.1022	37.0627	35.8843	49.1842	59.0877	64.1948	65.1203	69.003
372	12.4	3.66667	78	0.066779	0.171617	0.966611		286.197	460.555	540.954	298.723	68.3762	169.446	277.347	627.243	116.137	78.0659	54.3884	270.588	153.34	704.97	577.989	493.009	645.265	811.954	22.696	44.6337	73.502	84.7476	45.0877	48.7686	44.2086	49.7002	57.5609	70.4286		7.85261	17.1484	23.9791	28.4255	36.0741	43.2914	36.9004	37.4159	47.0435	58.5173	66.7935	68.6851	69.4466
374	12.4667	3.73333	321	0.0655775	0.176177	0.967211		295.645	474.089	493.517	306.372	70.0086	163.386	273.213	619.291	120.213	58.8273	50.5355	254.017	136.292	666.974	576.403	501.034	706.211	772.411	24.4093	45.2928	74.9153	86.396	46.8752	49.7426	46.9985	51.3499	58.0111	71.7864		10.9958	18.1159	24.7034	28.0823	40.1493	41.8444	38.61	39.531	50.1355	56.343	69.4458	70.6829	69.6157
376	12.5333	3.8	220	0.0640028	0.17395	0.967999		290.169	459.717	489.382	298.672	67.8123	157.153	279.305	606.084	83.4746	38.0447	56.7564	292.329	138.845	572.76	518.337	478.005	772.693	867.757	25.8448	44.3289	76.0999	86.2187	48.316	49.9412	48.6392	51.9279	59.3719	70.9282		15.4269	19.4094	25.3007	30.5232	38.5636	40.4225	39.4383	39.8679	52.5724	49.3433	69.8611	72.3101	70.3689
378	12.6	3.86667	189	0.0656166	0.180003	0.967192		252.897	424.964	447.367	267.384	62.514	151.762	257.388	572.404	52.181	40.8162	53.9811	279.094	124.349	496.881	455.852	514.156	711.032	868.995	26.96	45.1535	75.0923	86.9543	50.6853	49.9229	49.8942	53.5016	61.0943	70.4325		18.4704	21.7345	26.6128	31.716	36.2661	39.5284	42.0507	40.6565	54.4421	49.0899	67.8484	71.656	71.3861
380	12.6667	3.93333	101	0.0656273	0.175422	0.967186		264.976	426.151	459.62	280.705	64.2059	137.203	243.664	545.467	55.5902	43.5291	59.2724	256.095	121.475	498.703	506.358	466.723	554.769	840.043	27.4209	44.8925	74.0815	85.9614	50.8295	49.297	49.6616	53.0361	60.6479	70.5431		18.1301	22.165	28.4561	31.3418	37.0112	37.9193	42.2421	40.5447	52.8687	50.8877	66.2458	74.4018	68.4417
382	12.7333	4	112	0.0651474	0.17772	0.967426		264.081	405.135	489.188	270.84	61.5046	133.759	245.102	558.437	59.6046	46.4266	62.1741	232.118	145.606	482.128	586.576	488.813	576.579	790.924	28.8645	46.9007	76.2417	88.4873	54.262	51.1524	51.4859	55.3377	64.3476	72.4327		19.5764	23.2456	30.051	32.1861	39.2634	40.1861	42.9316	42.9892	52.9626	55.4342	67.9879	76.9241	69.7369
384	12.8	4.06667	0	0.0639174	0.177678	0.968041		266.055	405.448	434.865	269.242	60.7807	127.903	225.678	545.682	66.7003	66.9506	64.4998	244.782	194.666	475.07	569.255	422.918	580.782	727.498	30.3681	47.4027	76.3077	88.0516	55.4398	52.7175	51.0511	54.5401	64.5508	74.7105		20.7328	24.8855	31.5874	32.5302	42.1044	42.5634	42.3074	41.3946	50.1187	60.6295	70.7964	74.7895	68.7011
386	12.8667	4.13333	123	0.0646248	0.176425	0.967688		282.94	392.326	449.898	276.133	60.2012	116.774	205.314	524.775	82.4285	95.3179	70.6334	232.793	206.136	503.592	459.138	456.131	513.449	648.422	31.0171	48.0589	76.2249	86.7733	57.458	53.9126	50.6002	53.911	64.6759	76.4325		21.0554	26.0069	30.174	32.6157	45.2336	44.3642	43.2858	37.7716	51.8178	63.055	74.1366	70.2336	68.4989
388	12.9333	4.2	199	0.0634838	0.176268	0.968258		261.111	387.683	415.205	263.748	59.2612	113.367	197.14	526.526	104.128	112.927	88.3102	242.201	198.935	498.797	396.665	481.609	526.659	596.226	32.3175	48.8232	77.1777	87.3657	59.4839	54.5201	52.1698	53.3702	66.1431	78.9649		22.2019	28.2427	28.144	34.0312	48.9677	44.9233	44.447	36.3143	54.4797	63.9519	75.0529	69.6102	67.7432
390	13	4.26667	342	0.0647457	0.181391	0.967627		263.39	400.696	425.827	268.907	61.3839	118.47	213.841	547.87	127.323	142.878	95.816	226.513	210.636	459.895	415.122	557.975	618.288	517.94	32.7981	48.738	78.7741	87.9878	60.5346	54.2608	51.6689	55.9687	66.0954	80.8387		22.8803	26.0821	28.7975	34.8409	51.3897	45.208	38.9322	38.0852	55.1788	66.286	73.2234	68.9656	73.0428
392	13.0667	4.33333	178	0.0630394	0.176182	0.96848		264.189	435.286	425.267	283.952	65.9609	125.516	219.679	574.665	163.565	178.05	117.561	224.231	185.517	476.6	514.982	522.089	639.997	504.307	33.0351	48.7978	80.4105	88.6991	62.0565	55.5982	52.2108	55.7898	66.4586	82.9416		23.2862	23.599	28.5809	35.6102	54.0995	46.2949	34.6026	39.7479	54.9244	68.4191	72.0654	71.2324	74.524
394	13.1333	4.4	176	0.063274	0.173309	0.968363		291.099	434.521	448.122	295.764	66.6134	118.943	223.834	578.013	208.367	188.652	124.014	231.237	156.859	503.046	546.731	500.583	615.63	470.856	33.5439	49.3785	81.2725	88.6875	62.4976	56.1027	52.4233	55.8169	67.1355	83.9016		23.3085	22.068	28.8765	36.0726	57.3941	45.6448	34.8663	40.4145	56.6781	69.289	71.1695	72.7994	76.1042
396	13.2	4.46667	244	0.064703	0.170608	0.967648		315.406	457.424	439.178	312.305	69.5888	117.854	224.873	591.308	291.738	192.718	142.684	186.137	108.183	569.394	578.941	562.257	618.589	396.79	35.01	50.1768	81.8359	91.397	62.8879	57.0164	53.1564	57.2497	69.4959	84.3892		23.219	21.4672	30.0009	36.7824	63.5807	44.1271	37.2594	40.6298	58.5289	70.3389	67.9649	75.0257	78.0414
398	13.2667	4.53333	231	0.0660787	0.166888	0.966961		301.797	430.169	459.995	298.824	65.7395	111.302	224.827	591.694	381.521	193.768	157.512	182.864	103.051	624.41	581.715	512.985	642.564	336.834	35.9736	51.5478	82.7169	91.2318	64.8573	58.379	53.1814	58.2412	71.1678	85.3578		22.2618	21.0351	30.8911	36.7133	68.9665	44.5798	39.4303	41.8189	60.043	71.8669	68.2614	76.2503	77.4798
400	13.3333	4.6	188	0.064671	0.170113	0.967664		291.777	411.378	449.192	282.693	62.1254	111.813	222.011	600.07	421.9	190.89	142.879	158.257	142.513	586.353	559.652	649.038	650.693	285.608	36.3773	52.2312	83.1517	91.9601	65.8059	59.0878	53.4083	59.3611	71.2365	86.4324		22.3978	21.7984	29.5854	36.607	71.4978	47.4377	41.4743	41.5225	56.2658	74.4554	70.5593	74.7316	79.0909
402	13.4	4.66667	272	0.0646675	0.170871	0.967666		284.932	386.291	430.486	276.631	59.5626	92.4256	195.675	549.863	419.734	182.717	122.393	156.204	121.926	460.333	587.186	561.887	575.179	251.884	39.0913	55.1131	85.2852	91.1672	67.2538	60.0455	57.5977	59.6758	71.6965	88.8951		26.2214	24.6587	30.6812	39.6767	74.2186	52.9279	46.2044	42.6568	56.5376	77.2387	72.4659	80.1961	80.9408
404	13.4667	4.73333	331	0.0621045	0.171541	0.968948		295.458	417.114	397.927	294.498	63.7845	90.7064	192.065	545.579	383.82	148.792	123.101	140.171	142.778	391.354	580.084	658.88	608.294	238.094	39.797	56.0886	85.239	93.1771	67.5685	59.9275	59.2071	61.4478	72.4902	88.7976		29.1761	25.6148	31.236	39.282	73.676	54.8786	48.2552	43.7244	58.1228	75.4621	71.2426	82.6804	80.5603
406	13.5333	4.8	472	0.0635335	0.171672	0.968233		310.894	411.576	396.789	298.44	63.6589	83.459	191.847	526.926	373.991	120.278	127.237	125.002	145.107	393.868	567.449	620.077	577.008	242.087	40.5168	56.5959	85.4264	93.0999	68.4121	60.6134	59.6166	62.3006	72.7239	88.7965		30.4503	25.9094	32.2284	40.1265	73.8695	54.741	49.3049	45.8123	59.1567	73.9645	70.9306	82.9999	80.7125
408	13.6	4.86667	738	0.0670918	0.167177	0.966454		390.063	461.742	411.169	352.735	72.6857	76.2084	201.555	513.377	325.948	87.3753	127.171	91.2368	147.007	439.574	555.818	575.601	542.651	300.485	41.0882	56.9929	85.9274	94.1504	69.2534	61.7499	60.4114	63.3922	74.159	87.6997		31.4073	27.33	33.9493	40.5292	72.2251	53.2171	50.6697	47.3679	64.8415	68.8681	72.2418	80.8844	81.6338
410	13.6667	4.93333	793	0.0686097	0.162415	0.965695		423.051	513.356	372.094	384.095	79.6549	74.9809	214.834	506.769	254.682	53.1177	132.265	105.088	170.027	432.033	517.606	520.409	542.121	407.133	42.3935	57.7778	85.7235	96.5001	69.6043	63.8238	59.6948	65.9038	74.8905	87.6863		34.7914	28.3088	37.6679	41.6099	69.5893	53.2861	50.0205	54.4691	65.8301	65.2832	75.1919	75.6599	82.3042
412	13.7333	5	822	0.0657552	0.156306	0.967122		482.829	553.758	383.388	427.313	86.5229	68.5506	218.372	490.669	187.955	43.7177	137.507	146.614	203.746	443.454	507.982	377.036	478.524	522.51	42.779	58.6648	87.0542	94.943	71.1504	65.844	60.8562	64.5976	74.7744	88.5192		35.8416	30.1721	39.4746	42.524	65.8825	54.5755	50.3758	57.8321	66.1322	64.4081	80.221	75.3621	81.1162
414	13.8	5.06667	875	0.0647244	0.15705	0.967638		518.894	604.216	372.438	461.974	93.5476	70.8445	227.226	510.309	148.534	59.2284	166.364	127.576	265.082	514.575	437.019	391.835	495.947	550.881	43.2061	60.1295	87.8306	96.7848	73.1963	68.1555	61.683	64.7599	75.8693	90.6797		35.4281	33.2381	40.6056	42.8789	63.88	55.7293	52.3313	55.7844	69.1133	67.6894	85.3429	76.4024	77.4429
416	13.8667	5.13333	947	0.0642232	0.157669	0.967888		580.111	643.057	369.404	506.424	100.495	60.026	220.647	495.028	145.366	77.4098	183.972	114.297	248.971	515.977	411.78	398.461	458.987	495.627	44.6808	61.5785	87.8769	97.6048	74.0485	70.4117	63.0874	64.8091	75.1145	92.3668		36.6156	35.8182	41.4252	44.1993	65.3457	59.8755	54.2473	52.5232	68.7019	72.5444	87.0982	78.2351	77.5534
418	13.9333	5.2	904	0.0643191	0.156115	0.96784		547.558	617.077	358.247	479.741	95.8565	61.9037	218.506	507.861	159.717	93.0778	181.845	108.154	226.724	478.392	440.213	470.119	519.822	446.093	44.4376	61.6328	87.6336	98.7342	74.0758	70.565	63.3325	64.9845	74.9596	92.6723		37.1801	35.804	39.3693	43.3778	66.4569	61.902	53.5874	51.3706	66.2075	75.0964	86.2084	79.6707	77.1099
420	14	5.26667	1111	0.0628546	0.152942	0.968573		554.375	583.927	344.567	468.489	91.474	50.1516	195.932	482.972	221.985	142.748	155.02	131.123	168.467	414.658	446.886	444.389	526.321	327.105	46.9337	63.2252	87.5809	99.0868	74.9902	72.2792	64.3926	65.0464	75.7802	94.3184		40.0649	36.8038	39.7132	45.0303	73.0562	67.5552	53.5329	50.2008	64.6843	80.1528	84.4179	83.2483	77.3527
422	14.0667	5.33333	811	0.0616851	0.159109	0.969157		539.963	535.622	338.612	438.986	83.7878	47.4056	179.023	469.214	319.226	142.604	89.9098	140.235	146.406	331.454	445.917	511.317	553.007	270.382	49.2779	64.0113	87.1019	100.524	76.5685	74.6049	65.1497	65.985	77.2419	94.5018		45.0295	36.9825	38.3978	45.4788	80.5008	73.3749	54.1774	50.272	64.1767	78.0554	82.1281	83.3671	79.3709
424	14.1333	5.4	746	0.059243	0.156845	0.970379		586.573	535.034	321.517	447.31	84.5707	39.8343	178.713	450.927	384.638	99.7677	61.248	169.164	134.784	266.193	402.687	519.031	579.873	276.814	52.2931	65.2111	87.7711	101.841	78.5421	76.1135	65.9134	68.8416	79.5684	95.221		50.2364	38.0034	39.8561	47.1758	86.1939	73.568	57.2317	52.9432	66.4462	75.8664	81.6472	82.1838	82.6596
426	14.2	5.46667	1075	0.0632492	0.15937	0.968375		587.209	508.172	317.497	428.269	79.8992	39.0078	182.647	459.961	418.15	58.0019	113.194	194.14	126.154	208.054	427.938	486.992	685.009	302.994	53.5123	64.9866	88.2389	102.511	80.3517	74.8372	66.9879	69.8569	82.5845	95.3337		54.0025	37.1337	40.4892	47.7621	88.174	70.9054	58.1259	56.1029	66.5295	73.2694	75.0364	83.0952	84.8378
428	14.2667	5.53333	1301	0.0629897	0.15465	0.968505		624.332	511.909	329.619	442.551	80.9907	34.2248	185.894	451.07	391.249	51.5204	151.651	191.529	121.077	187.121	433.819	460.777	624.241	336.592	54.3511	66.3881	90.2877	102.103	82.4302	75.3364	67.4004	72.3907	83.5879	96.8452		55.991	37.3394	42.6436	48.2797	87.502	71.3528	58.0531	59.1814	70.2466	73.1066	74.6921	83.777	87.3933
430	14.3333	5.6	1139	0.0656273	0.155825	0.967186		588.601	483.45	345.047	419.486	76.4036	34.5582	183.149	448.034	375.749	54.9941	169.436	163.122	114.074	192.338	456.614	464.946	599.307	329.608	54.4048	67.1298	91.4828	101.998	83.5434	75.7479	68.4489	73.1219	83.825	97.415		55.8044	37.6685	43.4467	48.121	86.9834	71.7833	58.6236	59.5385	71.6564	74.0471	75.2592	85.8031	86.6627
432	14.4	5.66667	1133	0.0625809	0.153565	0.96871		606.589	489.829	338.881	428.088	76.9713	33.3765	178.356	454.742	358.6	73.4326	198.465	150.661	130.838	197.509	433.567	496.813	637.954	269.8	56.1606	69.6175	93.1431	104.209	85.8678	76.854	70.27	75.1058	86.9167	99.8514		57.168	39.9946	46.105	49.3633	88.172	71.1876	61.9902	60.0127	74.4326	80.4643	76.3137	86.9407	86.9725
434	14.4667	5.73333	1204	0.0613083	0.156552	0.969346		580.926	441.428	352.259	399.223	70.0436	29.143	167.524	439.299	357.578	113.027	175.975	142.102	128.163	214.661	408.152	455.273	601.368	220.657	55.948	71.5423	93.9819	102.458	87.0182	77.6816	71.4085	74.0298	86.4818	101.346		56.1283	41.7669	45.2902	48.1333	88.4213	71.906	63.4026	59.358	77.1604	85.8846	78.8822	86.0839	89.6436
436	14.5333	5.8	1644	0.0599184	0.150599	0.970041		618.098	462.118	332.518	417.69	72.7444	27.3614	170.567	445.822	354.924	148.865	173.62	126.237	123.658	255.114	363.201	563.384	564.734	180.185	56.7668	75.103	95.0162	104.798	88.8398	79.4489	72.7012	76.3	88.9214	103.153		54.1964	44.7787	44.1502	51.1064	89.6021	75.9526	65.1226	61.247	82.1843	91.0089	81.3925	85.3966	91.0032
438	14.6	5.86667	2222	0.0631283	0.148895	0.968436		683.005	454.33	348.659	432.481	72.698	27.9232	165.617	436.62	372.842	147.242	141.886	113.269	140.587	292.081	398.816	511.996	480.526	166.942	57.0208	77.2816	95.6668	104.452	90.344	81.5768	73.8027	75.1626	90.4688	103.754		53.8143	43.9311	42.2314	55.1299	89.9973	78.8077	67.6442	62.9736	84.148	92.8345	85.091	87.9373	88.5103
440	14.6667	5.93333	1854	0.0591008	0.147284	0.97045		728.085	477.664	339.065	456.992	76.0124	29.3914	166.831	434.579	360.512	148.058	129.781	100.482	147.078	282.014	440.673	506.926	464.372	160.998	58.6635	78.5711	95.9354	107.073	91.7245	82.6307	74.1925	78.1352	92.2831	104.726		55.8282	42.5186	46.8892	57.2808	90.8008	77.9861	68.0829	65.6591	86.854	94.2733	87.7354	86.7912	88.7852
442	14.7333	6	2100	0.0608035	0.147921	0.969598		748.305	460.118	351.58	453.902	74.1922	27.7358	164.327	418.489	354.739	143.734	112.367	114.756	151.999	280.197	432.041	420.657	450.138	161.221	58.8663	79	96.0316	105.634	91.9796	83.137	73.5722	78.1056	91.873	104.824		56.4364	41.8705	48.3116	57.0728	90.6401	78.0922	67.53	67.5723	87.1208	94.6847	89.0558	86.0081	90.8958
444	14.8	6.06667	2003	0.0589408	0.147781	0.97053		768.858	450.335	352.228	455.854	72.9547	27.2546	156.07	406.157	340.616	163.215	93.6029	93.1215	141.605	261.531	469.099	418.474	430.757	141.532	60.8105	81.1591	97.0063	107.656	93.5045	84.2698	76.4331	80.0014	93.1493	106.282		58.5602	43.6318	51.1229	58.868	91.8696	79.1403	69.6251	69.1407	89.2347	98.6546	91.0833	90.2492	89.8078
446	14.8667	6.13333	2330	0.0655277	0.149069	0.967236		749.394	446.284	344.646	446.387	71.6967	27.2006	154.682	405.595	344.819	165.95	91.5959	95.1836	123.457	285.422	431.981	417.959	460.341	128.834	61.165	81.8064	97.1787	108.234	94.2691	84.1011	77.4538	81.1608	92.5891	107.349		57.3271	45.5308	52.2946	57.4507	93.2218	78.973	71.092	70.1068	87.8961	100.964	91.99	90.9189	89.1315
448	14.9333	6.2	2580	0.0608746	0.153892	0.969563		759.3	412.283	363.555	432.754	67.6435	27.1693	143.41	398.388	433.492	186.09	87.8236	108.499	117.725	305.852	373.034	415.133	432.164	84.1878	62.6231	82.8322	97.8399	106.776	95.1217	83.5563	79.099	80.5014	92.7953	109.241		55.672	48.252	51.2744	58.7518	99.1654	78.6422	75.2802	68.5334	87.9077	103.798	93.1857	92.8705	88.9612
450	15	6.26667	2975	0.0601388	0.153739	0.969931		792.876	397.372	354.353	428.094	65.7612	26.3762	145.579	409.778	494.982	231.886	89.4092	145.381	115.108	292.213	380.811	380.529	424.249	75.779	64.3441	83.3869	98.4877	107.141	96.1454	84.0508	79.5575	79.9163	94.6084	111.372		56.4314	48.4994	51.9046	61.7493	103.136	80.5921	73.3567	67.701	88.5138	106.771	93.5236	92.5714	91.135
452	15.0667	6.33333	2805	0.0608213	0.151839	0.969589		778.86	412.011	346.123	430.217	66.8651	26.0903	154.21	425.847	492.884	256.229	97.8997	140.83	113.746	259.833	438.905	420.893	439.554	78.1649	65.6215	84.4148	99.8476	109.883	97.4402	85.2282	79.8114	82.8046	96.4619	112.901		58.6445	47.5656	54.8418	63.0416	104.014	83.2509	70.6337	69.3118	90.6608	108.217	93.0658	94.7182	92.4042
454	15.1333	6.4	2785	0.0590297	0.150103	0.970485		783.501	409.891	340.215	428.206	66.4858	25.8587	154.47	424.72	494.654	265.732	109.645	154.231	111.768	239.598	435.789	421.611	420.114	77.9125	66.4155	85.4012	100.384	110.031	98.0255	85.8024	79.8025	83.5065	97.3619	113.785		59.8598	47.6278	55.5551	64.4009	104.634	84.8328	70.5213	70.3437	92.0184	109.29	92.5925	95.2011	92.3188
456	15.2	6.46667	2906	0.0619517	0.151668	0.969024		801.767	400.835	343.764	429.991	65.9427	20.8731	150.983	412.564	491.797	276.633	132.065	166.229	112.384	211.587	427.996	366.744	365.954	84.9626	67.3515	85.2864	100.655	108.582	97.8757	86.1176	79.7981	81.8261	97.7807	114.229		62.4434	48.0707	54.9189	66.3465	104.978	83.2676	70.9742	69.3631	93.5428	109.284	91.5599	95.9636	90.9413
458	15.2667	6.53333	3217	0.0609457	0.145757	0.969527		865.033	434.458	323.166	460.343	71.1136	20.0122	159.947	431.543	496.033	283.637	156.698	135.606	119.497	206.934	435.215	444.038	412.473	77.5125	68.0869	85.5507	101.183	111.693	98.0709	86.0271	81.5295	82.88	98.9581	115.19		63.46	49.8409	54.7877	66.1887	106.157	80.9127	73.4266	69.1403	93.5773	110.697	91.193	94.4354	91.726
460	15.3333	6.6	3444	0.0605191	0.144879	0.96974		933.996	433.64	330.546	477.908	72.5581	20.4713	153.003	410.824	478.262	282.229	148.885	151.094	121.824	223.4	369.971	363.383	406.871	74.2398	68.7133	86.465	102.522	109.566	98.341	86.255	82.3675	82.5848	98.4988	115.901		62.5758	52.9826	55.7872	65.4279	106.793	81.2302	75.2558	70.1183	93.6127	112.108	92.0658	95.4713	94.7338
462	15.4	6.66667	3844	0.0587844	0.140721	0.970608		944.292	447.967	317.039	484.027	74.0725	19.6822	159.592	417.923	498.435	271.474	151.176	120.847	113.036	242.883	346.639	459.746	453.105	62.1618	70.262	88.7237	104.302	112.87	100.009	87.2669	84.4484	86.8608	100.529	117.062		62.4483	56.4866	57.5999	65.0714	109.704	82.4443	77.4063	73.2759	97.0674	113.425	92.6596	97.624	97.1421
464	15.4667	6.73333	3958	0.0614825	0.148745	0.969259		845.848	370.563	326.782	415.353	62.1957	19.2978	151.088	398.082	521.959	266.618	146.691	121.55	104.287	253.062	352.523	360.362	408.212	53.5866	70.941	89.18	104.486	110.835	100.349	86.9934	84.6619	86.0598	101.173	116.902		61.675	55.8501	58.9708	67.0692	111.14	81.9958	77.8191	74.2841	98.6632	113.138	92.8186	98.28	97.0886
466	15.5333	6.8	3867	0.0583721	0.152682	0.970814		803.591	345.178	319.426	386.736	57.8319	19.722	151.674	399.819	530.591	257.642	141.842	120.08	101.961	245.933	373.037	394.867	394.08	48.0675	71.5289	90.3177	105.124	111.995	101.22	86.93	85.9087	87.2568	102.999	117.091		61.6706	55.6533	58.921	69.7338	111.666	82.3467	79.6439	75.8304	100.015	113.752	93.1432	99.5856	97.7288
468	15.6	6.86667	4760	0.0578886	0.157163	0.971056		789.055	329.293	307.642	370.571	55.0429	19.5805	152.947	398.638	537.087	248.163	141.882	125.778	92.9615	232.783	402.86	407.101	365.636	52.857	72.6214	91.8499	106.124	113.212	102.494	86.8046	87.6195	89.4092	104.524	117.944		62.2059	55.5246	60.4521	72.3109	112.614	82.3105	81.8589	78.3778	102.197	114.505	92.9791	99.9031	101.214
470	15.6667	6.93333	4396	0.0554359	0.168144	0.972282		730.941	275.252	307.125	320.124	46.8292	19.639	148.921	386.18	537.037	251.697	140.277	127.977	86.6943	212.964	398.742	386.048	344.69	44.9126	74.282	93.2528	106.855	113.417	104.192	87.4296	89.2855	90.4077	106.021	118.855		63.8567	57.0091	61.8044	74.6422	114.098	83.2011	84.0506	79.133	104.248	115.632	93.8254	102.213	100.385
472	15.7333	7	4672	0.0581339	0.168084	0.970933		696.918	274.639	290.169	309.651	45.8911	18.3341	148.548	388.639	544.97	243.697	138.693	126.171	84.9044	209.464	422.613	408.078	337.038	44.2896	74.9556	93.6971	107.528	114.485	105.004	87.9531	89.771	91.6471	107.374	118.924		64.6401	56.2186	62.7301	76.6075	114.581	83.5934	84.7882	79.7632	104.858	115.483	94.9794	102.98	100.174
474	15.8	7.06667	4325	0.0553008	0.174907	0.97235		736.739	262.743	285.604	311.42	45.0609	19.5003	139.317	369.59	494.688	218.685	130.431	125.847	99.355	191.409	381.839	392.352	335.943	50.3162	76.7236	95.1712	108.804	115.45	106.215	89.7416	91.5978	92.5639	108.867	119.594		67.6996	59.4264	63.7751	78.2005	114.516	85.1293	87.4784	81.6757	106.047	115.526	97.7607	103.819	100.91
476	15.8667	7.13333	5162	0.0581943	0.169384	0.970903		806.192	285.22	285.781	343.286	49.1751	20.309	136.76	358.244	461.451	201.889	123.068	130.944	98.0845	205.461	350.256	338.23	360.733	59.2147	77.0625	95.5466	109.316	115.34	106.476	90.4684	91.9008	93.281	107.918	120.173		67.7272	60.6654	66.7191	75.9682	114.232	85.5874	88.8238	82.5138	105.313	115.495	98.9932	103.027	102.813
478	15.9333	7.2	5593	0.0542593	0.171162	0.97287		832.395	285.677	289.776	349.603	49.6965	22.8818	132.331	350.065	447.742	190.09	116.824	138.164	103.218	206.575	336.402	301.439	364.158	59.5001	77.0453	95.9196	109.738	114.216	106.76	90.9996	92.2156	92.6078	107.434	120.422		67.8752	61.5731	66.6256	75.2858	113.867	86.7615	89.2567	83.1444	104.74	115.696	99.7416	103.71	103.384
480	16	7.26667	6096	0.0591648	0.160096	0.970418		904.136	311.264	277.677	383.108	54.4632	22.4035	131.353	355.419	434.121	183.179	115.793	134.336	108.915	187.87	329.823	350.239	406.846	57.8835	78.2362	96.5168	110.088	117.452	107.102	92.1396	93.4691	93.9215	109.01	120.856		69.7403	63.891	67.1566	75.6973	114.696	89.302	89.1862	83.0927	105.231	115.773	99.829	104.876	103.147
482	16.0667	7.33333	4145	0.0506157	0.175408	0.974692		842.358	256.269	259.646	336.347	47.5324	24.8041	112.209	319.121	421.21	180.638	100.445	140.023	110.137	142.888	272.911	327.971	342.6	47.3143	77.7239	94.8726	107.826	112.548	105.398	91.4186	90.949	90.9438	106.452	118.605		71.4809	63.9218	64.3244	75.5182	113.374	90.2269	86.8619	80.2894	103.338	113.647	97.2522	103.224	102.339
484	16.1333	7.4	5594	0.0572275	0.160918	0.971386		872.671	286.399	249.069	361.897	51.9718	23.1685	114.945	333.991	421.051	194.016	100.289	131.731	113.409	128.682	298.819	397.04	380.1	45.2351	78.0163	94.8813	108.633	114.843	105.586	92.0268	92.04	91.6814	107.433	118.779		73.05	64.285	64.0716	75.0531	113.622	90.8644	87.1097	78.7518	103.857	113.823	98.0787	105.507	101.641
486	16.2	7.46667	4544	0.0551942	0.162656	0.972403		852.293	282.458	260.907	357.462	51.0601	23.32	110.788	327.033	443.387	202.118	85.1359	132.104	121.369	110.981	327.385	357.651	344.463	36.3748	78.4992	94.9107	109.533	113.118	105.65	92.3142	91.6906	91.4253	106.741	119.539		74.7593	62.9554	64.1388	76.0109	114.631	90.7107	85.9975	79.8131	102.477	115.555	99.2232	106.515	103.877
488	16.2667	7.53333	4911	0.0557416	0.158792	0.972129		864.442	301.312	249.339	372.456	53.8062	20.885	113.275	336.148	449.399	215.762	82.6521	128.871	110.903	107.267	346.806	421.142	351.719	31.826	78.7472	93.9315	108.902	115.176	105.108	92.0889	91.8571	91.8505	107.028	119.04		75.2027	62.7127	64.0731	76.8216	114.926	89.4481	85.3848	78.0302	101.378	115.416	99.875	105.39	102.375
490	16.3333	7.6	4597	0.0507508	0.162433	0.974625		856.419	287.819	251.028	361.697	51.8226	23.3977	109.579	328.541	459.664	217.033	77.2823	124.686	107.151	111.237	328.644	425.132	321.634	28.6349	79.0892	93.9523	109.167	114.186	105.47	92.4418	91.6022	91.9336	106.712	119.176		75.3266	62.9604	63.9429	77.6193	115.597	89.6827	85.2946	77.9593	101.307	115.518	101.03	105.502	102.399
492	16.4	7.66667	5221	0.0566871	0.168379	0.971656		798.135	263.257	253.011	335.365	47.6945	21.7752	104.161	320.752	455.201	218.632	75.3071	109.263	109.875	120.807	327.048	379.72	313.908	28.1727	79.7412	94.321	109.199	114.452	105.567	93.0624	92.8318	90.9315	107.129	119.325		75.3122	64.4487	64.5235	78.1663	116.255	90.3275	86.2889	77.3247	102.349	115.315	101.776	106.208	101.342
494	16.4667	7.73333	5061	0.0517248	0.168733	0.974138		842.521	289.4	246.172	357.868	51.4503	23.6333	110.994	337.176	494.93	207.945	78.7286	102.094	105.112	132.811	329.121	440.96	362.421	26.8383	78.7057	94.5419	109.218	115.092	105.805	93.1168	92.55	91.6094	106.982	119.104		74.2466	63.824	63.0352	75.236	117.186	90.7041	86.4464	77.8409	103.263	114.455	102.057	104.737	101.715
496	16.5333	7.8	5437	0.0544974	0.174995	0.972751		733.671	247.032	248.322	308.639	44.2933	21.256	103.444	322.362	508.949	191.303	72.5779	106.343	103.22	127.182	335.01	373.067	328.911	27.8699	79.3746	94.6892	109.572	113.592	105.765	93.1448	92.325	91.3025	107.186	119.034		74.4977	63.2797	63.7826	77.1457	118.167	91.0268	86.2212	79.2125	103.039	113.946	101.207	106.326	103.116
498	16.6	7.86667	5242	0.0505161	0.188988	0.974742		637.537	208.344	222.282	259.59	37.7859	19.1394	99.4489	313.689	506.054	182.535	87.005	108.651	98.5081	106.158	323.546	400.303	292.229	30.2481	79.1462	93.7786	107.933	112.843	104.336	91.1445	91.4434	91.1647	106.669	117.616		74.1359	62.4131	62.8119	79.1149	117.255	89.6957	86.221	78.7545	100.982	113.24	97.0678	105.132	102.351
500	16.6667	7.93333	6481	0.0534346	0.191835	0.973283		628.99	195.902	220.479	249.6	36.1263	17.7235	99.5799	309.717	503.184	165.755	94.7033	112.098	101.924	93.7426	339.395	358.826	307.331	32.2465	79.9172	94.4953	108.358	113.463	104.457	91.4316	92.0699	91.79	107.444	117.955		75.7436	62.2016	64.4497	79.302	117.889	89.699	87.1735	80.863	101.496	113.245	97.363	105.71	101.843
502	16.7333	8	6173	0.0522011	0.187184	0.973899		692.834	219.383	214.072	276.861	40.2608	18.7701	103.744	315.844	495.302	158.152	96.4017	112.843	97.8461	92.9541	350.292	378.413	343.821	34.5945	79.6403	94.3252	108.512	114.485	104.358	91.4994	92.3324	92.3199	107.605	117.563		75.9355	62.0547	64.7946	77.8979	117.519	89.7079	87.3788	80.703	101.427	112.41	97.91	105.114	101.827
504	16.8	8.06667	5952	0.0516537	0.197872	0.974173		632.789	190.502	224.72	249.935	35.6776	19.1345	92.2869	292.327	472.677	146.559	93.993	104.155	92.1489	85.9443	323.139	318.22	320.065	36.2093	80.3405	94.7459	108.771	112.728	104.784	92.0574	92.3704	92.467	106.799	117.675		77.2619	63.1017	66.3065	77.5525	117.48	90.2192	87.672	81.9346	101.775	112.129	98.2278	104.41	103.315
506	16.8667	8.13333	5136	0.0476439	0.197806	0.976178		645.005	195.877	203.829	255.078	37.0228	19.8298	87.6851	292.764	462.177	153.143	95.4278	100.539	87.6049	73.1678	305.796	384.936	327.29	33.6834	80.2865	94.5367	108.232	113.455	104.362	92.1815	93.1015	91.871	106.887	116.831		78.2251	65.1562	63.7396	77.5014	116.81	91.381	87.756	80.0455	101.837	111.664	98.3998	104.473	101.327
508	16.9333	8.2	5609	0.0512058	0.19558	0.974397		652.922	204.961	204.554	264.409	38.4562	20.4062	84.6553	290.214	432.772	163.765	106.45	95.268	88.0515	77.2739	282.474	378.393	324.209	39.9039	79.7833	94.2181	108.484	112.395	104.056	92.0457	92.6996	91.3	106.098	116.793		77.5968	65.6517	64.0369	76.2635	115.368	91.2703	87.8582	78.4753	102.036	111.451	98.0848	104.614	101.312
510	17	8.26667	5468	0.0476724	0.194607	0.976164		669.816	231.276	202.341	284.898	42.0511	18.0356	89.1122	301.309	416.022	163.589	111.26	105.441	90.8213	72.673	316.429	382.904	356.314	39.639	79.4113	94.8109	108.772	113.849	104.149	92.5416	92.9631	91.5594	106.992	116.936		78.1631	64.8932	64.0902	75.8002	114.11	92.6009	87.153	79.4842	103.019	111.798	98.1988	105.512	100.752
512	17.0667	8.33333	5538	0.0513586	0.200385	0.974321		622.426	196.099	203.431	251.804	36.4666	19.8748	80.5945	278.337	407.571	149.923	102.841	111.208	92.2232	68.5868	281.767	313.615	303.342	34.7457	80.8886	95.8203	109.099	112.521	104.991	93.6012	92.7994	91.7045	107.267	117.949		79.4814	66.1173	65.2952	78.578	114.971	93.8481	87.2713	82.1809	103.167	112.635	98.7849	104.805	102.629
514	17.1333	8.4	4170	0.0469472	0.203844	0.976526		604.052	197.698	188.211	249.038	36.8957	18.7712	78.201	277.11	399.876	157.778	103.959	104.674	88.0996	68.5418	265.062	349.659	290.421	32.515	79.554	94.171	107.511	111.377	103.442	92.2745	91.6672	90.0177	105.786	116.311		78.1542	65.8339	62.8074	77.8647	113.11	92.2266	86.3855	79.4131	101.46	111.369	97.4452	103.858	100.088
516	17.2	8.46667	5762	0.0482518	0.196644	0.975874		658.488	204.948	188.59	267.265	38.8906	20.0277	77.7705	271.569	384.031	170.277	99.4902	103.735	81.4585	63.0871	261.445	374.782	270.17	28.5901	80.1174	94.1912	106.915	112.041	103.539	92.0204	91.7105	90.9789	106.084	116.01		78.6863	65.6395	64.3208	79.0542	112.886	91.0489	87.4556	78.3604	102.314	111.777	96.3098	103.27	100.44
518	17.2667	8.53333	4997	0.0468157	0.202945	0.976592		619.461	175.751	196.964	239.923	34.3153	22.5082	73.173	260.796	379.805	162.612	96.0975	109.702	79.4785	60.0497	254.972	308.424	268.547	28.0435	79.8695	94.4477	106.688	110.077	103.603	91.847	91.7338	89.7345	105.54	115.829		78.9283	65.415	64.1405	78.4375	112.426	90.4155	88.5065	79.2653	101.927	112.124	96.2344	102.991	100.517
520	17.3333	8.6	5940	0.0516856	0.194146	0.974157		676.293	212.321	191.223	277.78	40.4874	21.0474	75.2272	270.287	374.923	162.564	93.9465	105.538	85.9078	58.6682	268.814	338.201	321.304	27.202	79.936	94.4987	107.136	112.095	103.297	91.7802	92.4319	91.2365	105.523	115.991		79.1579	66.0093	65.6765	75.9475	112.889	90.2514	88.1752	79.8495	101.65	112.568	96.9274	104.021	100.393
522	17.4	8.66667	4361	0.0486037	0.209798	0.975698		562.495	176.908	188.103	230.459	33.8331	19.6273	69.076	269.638	404.349	170.424	94.3772	102.545	86.4054	62.0017	252.22	341.454	295.989	25.8665	79.5115	93.9117	106.626	110.354	102.947	91.5068	91.5529	89.5642	105.171	115.555		78.398	66.3171	62.7467	76.6326	113.463	90.3128	86.4984	78.996	101.623	112.128	96.9922	104.081	98.8336
524	17.4667	8.73333	4966	0.0475302	0.217401	0.976235		525.582	166.012	180.54	214.173	31.4261	17.6801	69.5901	271.747	401.484	179.377	101.783	102.521	89.9352	61.1475	255.351	364.462	272.851	27.4225	80.366	94.3607	106.833	111.312	103.815	91.9599	91.6272	90.6983	106.23	116.171		78.8968	66.2268	63.8922	78.8311	113.983	90.7299	86.6871	78.9273	102.74	112.719	97.5407	103.299	98.6405
526	17.5333	8.8	4566	0.043684	0.22204	0.978158		493.921	161.132	182.914	203.843	30.146	18.1862	67.237	272.012	410.799	178.565	99.852	107.468	93.3944	61.7555	246.743	328.05	291.63	27.4591	80.1149	94.8207	107.52	109.948	104.25	92.2643	91.8052	89.869	106.078	116.637		79.152	66.6127	63.062	77.5373	114.211	91.0124	87.2841	79.5282	102.928	113.351	98.4169	103.364	99.9299
528	17.6	8.86667	5146	0.0474093	0.220471	0.976295		491.173	156.888	171.05	198.408	29.4752	16.7485	70.1247	279.13	418.659	186.292	108.447	106.363	93.7628	55.1214	264.893	350.452	303.463	23.4251	80.7795	94.951	107.259	111.734	104.872	92.4834	92.3167	90.749	106.937	117.109		80.1852	66.3565	63.9632	78.301	115.092	90.8911	87.4907	79.4006	102.794	114.179	97.7487	103.192	99.0915
530	17.6667	8.93333	4765	0.0439861	0.230234	0.978007		454.47	141.159	168.007	178.749	26.4628	17.6846	66.5765	266.843	414.607	186.452	104.896	105.052	86.0829	52.3079	243.034	324.224	284.003	20.1612	81.557	95.865	107.743	110.808	105.436	92.955	92.32	91.5276	106.868	117.74		80.8675	67.0652	65.318	78.6849	115.85	91.5483	88.1363	80.6609	103.789	115.191	97.6326	102.717	101.374
532	17.7333	9	5688	0.0486784	0.228886	0.975661		444.177	137.724	168.197	175.539	25.9472	16.1689	66.4879	266.641	402.57	197.896	102.208	104.457	83.0449	57.1815	253.861	330.937	263.305	20.1381	82.0705	95.7075	108.089	111.562	105.519	92.8869	93.022	91.7625	107.41	117.867		80.3506	67.6846	66.0413	80.4305	115.845	91.1732	87.8217	79.974	104.084	115.484	98.0838	104.59	100.56
534	17.8	9.06667	4794	0.0427349	0.24295	0.978633		406.117	122.075	176.117	158.597	23.1371	16.1832	61.4319	253.866	396.672	194.697	92.5003	112.476	75.0606	54.7608	252.72	280.563	237.444	19.6432	83.1301	96.6173	108.595	110.787	106.431	93.317	94.1603	91.8578	107.648	118.576		81.1112	68.4711	67.5122	81.9245	116.632	91.5578	89.0206	81.2879	104.741	116.479	98.765	104.925	102.199
536	17.8667	9.13333	5764	0.0467695	0.235252	0.976615		440.434	143.963	167.118	179.153	26.7754	14.1357	67.1623	270.873	414.473	188.553	94.2926	107.063	73.9058	55.7038	272.296	339.481	297.808	17.8635	81.8682	96.4011	107.923	112.585	106.315	93.1166	94.5104	92.1337	107.252	118.08		80.7456	68.044	65.6124	78.5691	116.37	91.5003	88.9742	81.3284	104.083	116.12	98.4648	105.011	100.201
538	17.9333	9.2	3858	0.0459483	0.231017	0.977026		403.511	147.124	159.723	174.51	26.8547	11.7207	64.4905	267.179	414.384	191.967	91.3885	99.4745	71.7575	60.7489	249.335	356.115	291.041	17.8143	80.2645	94.403	106.425	110.462	104.365	91.499	92.4838	90.7187	104.876	116.342		78.6804	67.1789	64.0817	76.3779	115.004	89.6142	87.195	79.0077	101.743	114.455	97.4694	103.381	98.5663
540	18	9.26667	3570	0.0461972	0.245328	0.976901		338.071	106.204	159.176	133.573	20.1595	12.7425	58.8603	253.855	417.257	191.7	85.7936	101.36	75.6047	59.4353	231.794	303.314	259.59	15.997	80.9312	94.5245	105.713	108.947	104.535	91.7203	91.936	89.6576	105.194	116.143		79.0687	67.3439	64.3566	78.3228	115.564	89.6483	87.2773	79.0895	102.281	114.326	97.2806	102.849	97.8373
542	18.0667	9.33333	4247	0.0467766	0.239966	0.976612		383.72	121.283	152.905	151.293	22.9814	13.2735	64.0976	267.595	433.658	198.104	90.0178	105.091	88.1751	59.8013	244.82	345.198	271.542	15.9017	80.9473	94.6522	105.893	110.38	104.568	91.5537	91.9502	90.2633	106.378	116.296		78.8844	66.8952	63.8559	78.9834	116.118	89.4989	87.122	78.9538	103.368	114.318	97.6372	102.449	97.7083
544	18.1333	9.4	3827	0.0417644	0.253346	0.979118		352.24	113.094	160.4	139.127	21.1209	14.527	60.7749	262.285	430.501	207.693	91.2835	111.339	94.6365	61.3551	229.288	283.001	270.436	16.8224	81.2298	94.7927	106.364	108.588	104.57	91.6241	91.5608	89.426	106.079	116.855		78.9555	67.1416	65.0246	78.4687	116.559	89.3143	87.1139	78.8318	103.734	114.969	98.3228	102.515	98.3309
546	18.2	9.46667	5011	0.0439257	0.244775	0.978037		384.646	116.78	150.449	147.836	22.259	13.7458	63.3469	263.337	431.021	212.475	94.1149	103.077	100.824	57.716	236.055	327.956	238.4	13.7512	81.9458	95.2524	106.379	110.111	104.479	91.346	91.9261	90.9051	106.749	117.241		78.7983	67.1874	65.6324	81.1005	117.01	89.9953	87.2517	79.2892	103.678	116.047	97.728	102.609	98.4551
548	18.2667	9.53333	4309	0.0451165	0.258723	0.977442		332.834	87.7614	152.707	117.156	17.3542	14.2525	59.9773	250.599	421.667	206.774	92.0002	106.326	101.025	54.6825	231.757	259.438	232.178	13.6232	82.6616	95.8975	106.23	109.101	104.686	91.6205	92.1397	90.6151	106.761	117.44		79.2301	67.52	67.5748	81.4425	117.54	90.9531	87.6152	80.3754	103.952	116.591	97.746	103.038	98.0365
550	18.3333	9.6	5276	0.0449601	0.248497	0.97752		370.125	100.346	150.439	133.165	19.8394	14.1253	63.1781	257.588	426.989	203.862	93.2404	105.963	103.148	56.4519	241.954	287.296	244.349	14.1508	82.4547	95.7599	106.328	110.266	104.331	91.3398	92.3908	91.0272	107.163	117.219		78.8468	67.3674	67.1812	81.3132	117.565	90.618	87.7969	80.1862	104.106	116.092	97.8074	102.922	98.1899
552	18.4	9.66667	4396	0.0426638	0.26257	0.978668		351.082	93.7609	151.477	125.312	18.5353	14.8112	59.4489	250.282	425.237	194.231	87.3177	105.354	106.348	56.2188	212.164	279.708	249.769	14.1272	82.6498	96.0647	105.981	109.628	104.667	91.4734	92.2263	91.296	106.743	117.251		79.0155	68.4089	67.5541	80.2471	118.023	90.6708	88.4682	80.8506	104.648	115.685	97.8616	101.993	98.4901
554	18.4667	9.73333	5396	0.0462043	0.260437	0.976898		359.976	97.3534	153.39	128.058	19.1311	16.1878	63.0445	261.328	450.015	186.751	89.8275	105.652	109.144	59.7104	243.647	285.124	265.447	14.1174	81.6572	96.049	105.825	109.753	104.589	91.0174	92.4059	90.6662	106.765	117.018		78.0998	66.6301	66.1744	79.4347	117.947	90.4839	89.2141	80.8044	104.636	115.106	97.3682	102.585	97.7439
556	18.5333	9.8	5094	0.041736	0.25796	0.979132		386.12	105.751	153.329	141.248	20.8197	16.6916	59.978	253.501	438.406	181.601	87.0964	99.5812	106.437	63.8942	215.141	300.011	251.978	16.4975	82.2772	96.0635	106.025	110.086	104.356	91.0878	92.6974	91.4669	106.482	117.073		77.8017	68.3241	67.0722	79.8312	118.357	90.5293	89.9883	80.6496	104.276	114.874	97.5173	102.259	98.6969
558	18.6	9.86667	6151	0.0452694	0.257737	0.977365		366.855	94.2422	152.741	130.182	18.9941	16.1315	59.4638	253.49	438.474	183.262	87.5818	105.073	100.867	60.8581	243.466	296.314	222.738	14.1464	82.8317	96.8464	106.144	110.903	104.871	91.5287	93.6135	91.2778	108.023	117.154		78.245	67.5373	66.7095	83.6445	118.022	91.8392	91.219	80.7616	104.701	115.712	97.203	103.135	98.6728
560	18.6667	9.93333	4848	0.0403603	0.274459	0.97982		313.642	72.7689	154.997	105.229	15.0065	16.9134	52.8918	236.557	411.591	178.856	85.6543	104.562	97.0238	56.4004	218.596	255.316	210.309	13.4071	83.8685	97.8434	106.302	109.879	105.821	92.5477	93.6558	91.8635	108.127	117.521		79.4368	68.5653	69.1438	84.0398	118.157	93.9222	91.9662	81.4967	105.6	116.231	97.3743	102.306	99.702
562	18.7333	10	5271	0.0447824	0.271985	0.977609		291.658	68.8533	160.121	99.0645	14.0691	16.1432	51.3862	231.918	396.886	175.518	85.0524	105.77	94.9161	59.0795	217.796	236.941	205.354	14.0022	83.7417	97.4344	106.325	109.332	105.452	92.3438	93.6524	91.352	107.827	117.11		78.8844	68.7954	69.5175	84.0331	117.478	93.9496	91.4545	81.0572	105.254	115.457	97.3751	102.959	99.3553
564	18.8	10.0667	5474	0.0423829	0.274401	0.978809		317.859	75.1142	153.546	109.339	15.5207	15.5568	51.7933	233.034	378.525	176.943	91.5864	103.077	86.3106	56.2388	214.079	267.331	225.162	14.3343	83.7996	97.2351	105.758	110.88	105.453	92.4822	93.8984	92.1076	107.888	116.749		79.2023	69.7559	69.9782	83.0337	117.028	94.158	90.7242	80.8709	105.143	115.279	96.6545	102.311	98.1967
566	18.8667	10.1333	5501	0.0449423	0.282164	0.977529		278.315	67.8594	158.901	95.4918	13.5581	16.9145	48.3204	228.247	385.137	179.333	88.6289	109.139	82.9642	56.4009	198.415	233.443	216.59	13.7103	83.5689	97.3702	105.98	108.739	105.539	92.6176	93.4289	90.9587	107.148	117.044		79.3266	69.8898	69.0267	82.5235	117.078	94.0771	90.8158	81.0978	105.063	115.797	96.8842	102.639	98.8772
568	18.9333	10.2	5656	0.0454293	0.268002	0.977285		328.818	80.3768	152.393	115.324	16.4858	15.9934	50.3402	237.03	384.639	182.031	96.3255	112.461	81.4731	50.9455	200.765	280.035	238.874	15.8844	84.2459	97.442	106.464	111.284	105.821	93.034	94.6314	91.9037	108.302	117.385		80.4604	71.441	68.785	82.8418	117.701	94.0624	91.0541	80.8937	105.318	115.881	97.241	103.007	98.6913
570	19	10.2667	3450	0.0455929	0.290959	0.977204		270.096	68.5823	146.066	94.9189	13.8693	15.4207	44.8747	228.91	393.722	192.853	90.6013	103.845	78.2442	46.7062	181.224	261.105	228.38	14.8925	83.0246	96.054	104.944	108.013	104.608	92.14	92.9985	89.4043	106.156	115.944		80.1432	70.9191	66.4067	80.8763	116.778	92.9028	89.4152	78.9412	103.907	115.104	96.278	102.047	96.7265
572	19.0667	10.3333	3794	0.0420488	0.286644	0.978976		310.696	76.957	138.124	107.61	15.8105	15.5645	48.836	236.238	403.317	194.426	97.2499	98.3358	80.3149	43.3467	193.545	308.31	227.812	14.2235	83.1791	96.0652	104.588	109.669	104.761	92.0012	93.0811	90.4727	106.646	116.061		80.405	70.5501	66.19	81.5872	117.163	92.9246	88.9989	79.1629	103.929	115.311	95.311	101.197	96.5694
574	19.1333	10.4	3785	0.0420915	0.295864	0.978954		302.758	72.3005	141.353	102.542	14.9827	16.6186	47.943	232.206	406.528	193.016	93.0579	101.312	81.7187	42.9084	187.67	286.681	216.744	16.4861	83.1397	95.895	104.888	108.467	104.407	91.8268	92.3765	90.2493	106.345	116		80.3189	69.7422	66.5705	81.8329	117.234	92.5949	89.0997	78.9731	103.761	115.046	95.385	101.146	97.8957
576	19.2	10.4667	4052	0.0425785	0.299847	0.978711		279.658	61.2842	137.43	88.8404	12.9781	16.0427	49.3422	233.197	401.294	195.685	96.9443	99.9195	85.1406	40.6753	212.852	260.599	225.518	15.1115	83.4352	96.0161	104.818	109.023	104.698	91.934	92.7742	90.4094	106.666	116.207		80.7224	68.8371	68.3513	81.8492	117.416	92.7426	89.1199	79.0094	103.861	115.347	95.0396	101.997	97.1219
578	19.2667	10.5333	5172	0.045472	0.29665	0.977264		292.469	69.3472	135.209	96.964	14.1729	16.4296	49.0302	232.527	403.927	198.652	98.0493	93.8985	87.4296	40.9291	206.718	280.33	212.156	14.6604	83.9143	96.6823	105.63	109.143	105.056	92.2224	92.9136	91.5284	107.003	116.757		80.9578	69.1056	68.8508	82.6948	117.962	93.1295	89.6509	79.758	104.616	116.257	95.5798	102.022	98.6032
580	19.3333	10.6	5076	0.0482589	0.296127	0.975885		251.158	59.0589	143.891	82.5038	11.995	14.7874	46.8504	228.017	412.855	194.828	96.4878	96.5383	87.133	37.2471	210.453	249.067	195.339	17.0003	85.1908	97.4039	106.504	109.383	105.577	93.1464	93.8791	91.4675	107.964	117.602		82.4085	69.8581	69.5074	84.8932	119.287	94.0626	90.6356	80.4748	104.999	116.847	96.313	103.43	99.438
582	19.4	10.6667	5797	0.0540104	0.281399	0.973189		263.462	68.6088	145.639	92.0878	13.4474	15.2938	45.973	230.456	418.836	190.114	95.6321	100.704	84.6644	35.633	194.89	260.622	227.03	16.9001	84.4451	97.6974	106.39	108.862	105.401	92.9196	93.7927	91.3769	107.28	117.426		82.3115	70.5259	68.2411	81.9426	119.204	94.4465	91.0204	80.9131	105.273	116.834	95.6632	102.681	100.587
584	19.4667	10.7333	7001	0.0583899	0.279401	0.971774		264.39	66.0573	144.996	90.2072	13.1438	15.2657	47.1795	234.434	424.36	191.005	96.7733	103.461	82.2545	34.367	208.088	276.542	236.155	15.8667	84.5675	98.1811	106.155	109.938	105.754	93.2613	94.3236	91.6933	107.885	117.432		82.8116	70.2468	68.1371	82.2336	119.408	95.2647	91.7516	81.0156	105.601	117.272	95.6926	102.777	99.6463
586	19.5333	10.8	7266	0.0621152	0.26611	0.970495		290.909	74.5039	149.573	103.092	14.8915	15.0337	47.6975	234.108	412.971	186.345	97.1165	106.508	80.8501	35.3978	205.807	288.47	235.227	16.7981	84.6529	97.9413	106.332	110.493	105.644	93.0723	94.5194	92.1708	107.953	117.347		82.4805	70.6594	68.59	82.4101	119.125	94.8128	91.794	80.958	105.388	116.754	95.9403	102.677	99.8759
588	19.6	10.8667	6041	0.0628013	0.271872	0.969655		239.218	63.4409	161.126	85.4758	12.2246	15.0701	44.7305	227.725	407.614	182.752	94.5742	111.703	78.5061	36.832	197.324	238.148	233.42	16.7472	84.5215	98.2975	106.178	108.739	106.256	93.3412	94.3329	91.2408	107.503	117.573		82.5706	70.6453	68.8136	81.713	118.865	94.9525	92.2533	81.4974	106.002	116.782	96.074	102.149	100.056
590	19.6667	10.9333	7358	0.0566587	0.266595	0.97178		287.403	74.1294	157.191	101.517	14.6568	16.3097	49.2	239.143	416.585	185.172	94.6213	111.624	81.5189	35.4081	221.138	281.002	244.878	15.4278	84.089	98.2053	106.342	110.322	106.2	93.2006	94.4816	91.8965	108.025	117.555		82.6784	69.7426	67.7212	81.7851	118.517	94.4691	91.5294	81.9328	106.009	117.086	96.7079	102.604	99.3566
592	19.7333	11	5795	0.0541597	0.284038	0.972958		247.901	63.0733	163.113	87.0692	12.3185	16.0371	45.2509	227.922	408.631	187.495	86.0687	114.882	83.3618	34.0422	206.658	247.743	205.889	17.2116	85.2057	98.3852	106.932	109.352	106.361	93.6042	94.3844	91.9031	108.296	118.048		83.3546	70.4199	68.8443	84.3796	119.03	94.4438	91.409	82.3367	106.183	117.553	97.4763	102.908	101.181
594	19.8	11.0667	6881	0.0559869	0.279284	0.972049		271.015	72.3499	156.785	98.2555	14.1368	14.3385	47.6148	235.709	415.809	192.46	87.0772	112.383	83.979	34.1691	212.581	289.305	226.451	17.0841	85.0068	98.0913	106.618	110.762	106.246	93.468	94.6874	92.4285	108.229	117.912		83.2078	70.4907	68.7434	83.2116	119.381	94.2699	91.4984	81.3848	105.956	117.348	97.3314	103.393	99.8397
596	19.8667	11.1333	6148	0.0523824	0.290625	0.973842		226.523	69.4538	167.385	86.9979	12.6728	13.8906	46.4509	236.804	442.285	190.596	83.5301	113.113	84.9532	34.4053	216.106	252.006	241.071	15.4852	84.532	98.6255	106.568	108.951	106.837	93.9255	94.3346	91.2795	107.834	118.14		83.6053	69.5729	67.7621	81.7537	119.966	94.8727	91.9838	82.0322	106.432	117.806	97.3564	103.484	100.047
598	19.9333	11.2	7005	0.0522615	0.286338	0.973898		247.294	75.8195	163.333	95.6696	14.0459	13.0605	48.7657	242.943	447.118	192.889	86.1357	112.464	84.5475	33.4462	229.19	284.247	235.872	16.3634	84.4975	98.4765	106.808	110.196	106.576	93.9452	94.4741	91.7006	108.218	118.215		83.7692	69.2035	67.0884	82.6106	119.816	94.9132	91.5112	81.9192	106.13	117.909	97.6206	104.101	99.6371
600	20	11.2667	6836	0.0508076	0.291202	0.974715		236.392	67.1504	159.296	88.3313	12.6494	13.4379	44.5642	229.228	426.272	187.392	85.153	107.712	86.129	28.8968	202.303	288.685	207.344	14.813	85.8117	98.8423	106.45	110.447	106.847	94.4222	94.5266	92.6613	108.543	118.244		84.9178	70.7222	68.6031	84.6651	120.15	95.7426	91.8927	82.3386	106.341	117.896	97.4089	103.014	99.6887
602	20.0667	11.3333	6962	0.0528765	0.289887	0.973609		205.243	59.9411	166.068	77.3539	11.0192	13.1244	42.8931	224.351	415.597	190.509	90.1606	110.074	85.9911	25.8177	204.484	244.911	204.487	15.1368	86.0509	98.9125	106.695	109.545	106.595	94.3692	94.5646	91.955	108.704	118.206		85.3729	70.6087	69.5237	84.8049	119.944	95.7423	92.0028	82.1514	106.717	117.949	97.3986	103.724	99.184
604	20.1333	11.4	6867	0.0491334	0.294416	0.975462		222.572	69.0451	158.571	87.2826	12.6125	12.0486	42.7887	226.499	412.519	187.628	93.1738	110.34	86.8977	19.6771	198.702	282.766	213.055	15.7977	86.5726	98.8256	106.756	111.123	106.562	94.6238	95.1861	92.7278	108.914	118.389		86.7412	71.7297	69.4544	84.7021	120.236	95.894	92.3523	81.8762	106.282	117.724	97.2675	103.354	99.4223
606	20.2	11.4667	7574	0.0546965	0.294469	0.972675		216.703	69.624	165.842	86.5926	12.5346	12.3149	42.2864	226.62	416.341	187.2	99.1265	106.947	87.9292	18.7732	185.505	269.309	236.048	15.4385	86.2679	98.7472	106.676	110.396	106.442	94.347	95.3005	92.1661	108.358	118.357		86.6173	72.7118	68.8927	82.6913	120.426	95.7851	92.3683	81.8106	106.088	117.684	96.66	103.182	99.4767
608	20.2667	11.5333	6550	0.0531609	0.290653	0.973448		225.41	72.832	164.671	89.6666	12.9981	13.0996	43.0123	226.298	427.439	182.934	100.431	101.116	87.2515	19.4708	179.527	290.196	231.54	14.8435	86.1955	99.208	106.569	110.133	106.749	94.3812	95.0242	92.8408	108.213	118.396		86.506	72.4991	68.5483	82.6189	120.805	96.2344	92.8363	82.5228	106.518	117.929	96.0107	102.537	100.315
610	20.3333	11.6	6940	0.0559975	0.286722	0.972044		196.23	67.8799	168.235	80.6954	11.7239	12.4143	41.1559	224.427	434.903	183.84	97.9448	103.77	87.3692	18.7239	180.109	255.678	224.492	15.949	86.011	98.747	106.527	108.869	106.41	94.2219	94.8188	91.3477	107.977	118.198		86.5047	72.345	67.6519	82.8238	120.73	95.5978	92.3521	82.0852	106.213	117.487	96.1792	102.67	100.233
612	20.4	11.6667	7955	0.0564241	0.288399	0.971807		209.759	63.9296	155.822	78.9965	11.5597	11.9547	44.2541	228.614	431.031	187.75	98.2594	101.818	84.3507	19.6112	201.522	288.694	220.113	14.4803	86.5211	99.0826	106.513	111.072	106.9	94.5346	95.4719	92.7065	109.003	118.372		86.6529	71.8977	68.7007	84.365	120.989	95.8977	92.6237	82.18	106.83	117.882	96.3823	103.076	99.5901
614	20.4667	11.7333	7079	0.0539038	0.306915	0.973072		175.333	60.5529	161.387	70.1389	10.277	11.6644	41.3369	221.981	421.434	187.88	98.4537	101.221	85.5849	20.3001	185.082	257.557	209.961	14.3904	86.4679	98.8508	106.757	109.42	106.657	94.2979	94.9412	92.1103	108.431	118.372		86.2983	72.2026	69.0114	84.1247	120.702	95.4711	92.3488	82.0858	106.619	117.73	96.9219	102.61	100.038
616	20.5333	11.8	7800	0.0540069	0.306682	0.973034		184.069	59.7736	157.067	71.7507	10.5494	10.0832	43.6934	227.213	432.164	184.189	97.4892	107.269	88.1249	19.7716	200.7	266.28	208.895	14.7142	86.8757	98.8	106.806	110.883	106.715	94.5262	95.327	92.3774	109.185	118.665		86.6482	71.9049	69.1792	85.2915	121.355	95.494	92.1427	82.2975	106.604	117.462	97.1317	103.068	99.6433
618	20.6	11.8667	4723	0.0506939	0.323295	0.974672		151.881	53.8346	154.079	63.1944	9.29487	9.66268	38.4839	217.379	423.998	193.147	93.9614	111.634	83.2896	18.6822	180.016	236.665	189.938	12.5739	84.9994	96.5397	104.362	106.478	104.721	92.0542	92.8877	89.4358	106.296	116.427		84.3723	70.5288	67.4702	83.3311	119.294	93.7425	90.0529	79.1501	104.196	115.557	94.1663	100.977	97.9165
620	20.6667	11.9333	4832	0.048362	0.321519	0.975838		173.732	54.6361	145.303	66.921	9.91698	9.98652	41.0157	222.948	423.413	190.575	94.2455	110.014	83.4869	18.8722	193.355	274.272	207.152	11.9672	85.04	96.793	104.141	108.497	105.038	92.1184	93.672	90.5211	106.875	116.323		84.4295	70.6143	67.6253	83.1633	119.368	93.9944	90.6873	79.3377	104.268	115.677	93.7838	101.285	97.3794
622	20.7333	12	5238	0.0497021	0.319748	0.975173		178.443	62.9209	148.492	74.4764	11.0799	9.51514	39.9073	221.191	417.842	190.531	94.1561	107.591	83.3371	17.3626	174.562	283.046	221.256	13.3116	84.8167	96.3478	104.146	108.04	104.692	92.0568	93.2235	90.6203	105.937	116.205		84.6531	71.2514	67.8315	81.1061	119.241	93.5216	90.3487	78.8806	103.689	115.299	93.9655	100.896	97.4342
624	20.8	12.0667	4625	0.0477506	0.335226	0.976243		158.162	57.6489	151.316	66.1077	9.82276	10.8439	37.6043	218.676	428.941	191.481	93.9723	109.458	82.1535	15.9386	171.691	249.35	216.453	12.8292	84.7487	96.8538	104.038	106.563	104.957	92.3723	93.2028	89.361	105.93	116.294		85.3324	71.2283	66.6294	81.2757	119.278	94.1018	90.8024	79.3159	104.227	115.822	93.8428	101.109	97.2078
626	20.8667	12.1333	5308	0.0513266	0.322472	0.974635		181.827	65.6691	142.732	76.6182	11.5174	9.51343	39.2874	221.973	420.055	192.397	97.9713	108.886	80.3476	14.9714	175.596	288.293	217.531	14.3578	84.6744	96.4636	104.072	107.986	104.38	92.1763	93.2228	90.1162	106.036	116.025		85.3485	71.236	66.6531	81.3517	118.783	93.6827	90.3018	78.9468	103.906	115.481	94.0272	100.703	96.8447
628	20.9333	12.2	5841	0.0568791	0.332666	0.972555		144.594	56.0466	136.084	61.3723	9.23792	8.75716	35.6357	209.262	422.802	184.861	89.0616	108.532	76.284	13.1707	163.499	240.32	183.284	18.148	85.7672	97.1284	104.905	107.023	103.918	93.0564	93.3344	89.6777	106.149	116.524		86.6217	71.9113	67.2217	83.4168	119.665	94.5118	91.0762	79.9137	104.385	115.755	95.4693	101.663	98.1198
630	21	12.2667	6226	0.062332	0.332789	0.970661		165.291	61.0953	132.026	69.4824	10.4569	8.00168	37.6278	212.451	416.225	185.747	91.1042	106.352	73.6104	13.7611	160.933	285.291	194.242	18.8724	85.4585	96.8632	104.487	108.1	103.823	92.8121	92.8704	90.8884	106.054	116.107		86.2186	71.6159	67.6017	82.5539	119.302	94.093	90.6005	79.7505	104.393	115.479	95.0501	100.627	97.7669
632	21.0667	12.3333	6060	0.0615713	0.340292	0.970928		143.68	51.9318	133.287	58.5677	8.74309	8.9632	35.2543	208.347	419.089	182.602	84.9262	109.036	73.9114	14.0582	158.148	249.605	190.813	18.5864	85.2369	96.8759	104.202	106.798	103.833	92.6629	93.0019	89.5944	105.808	115.879		86.042	71.979	66.5878	82.5054	119.07	93.9028	90.5873	80.0647	104.458	115.367	95.1201	101.077	97.291
634	21.1333	12.4	6744	0.0649163	0.326948	0.969346		156.867	57.691	127.732	64.8892	9.89132	7.58076	37.5578	215.412	422.627	183.156	85.5996	110.754	75.3952	13.8302	166.742	277.933	206.027	18.7391	85.3513	96.8442	104.364	108.646	103.721	92.7567	93.5059	90.2455	106.387	116.032		86.1985	72.2544	66.503	82.4687	119.332	93.8323	90.5017	80.0758	104.386	115.426	95.3847	100.991	97.4342
636	21.2	12.4667	5949	0.0586209	0.359499	0.971561		128.795	52.6088	131.515	56.355	8.55199	7.49134	34.6745	206.954	417.94	184.234	82.2677	111.574	72.3627	14.151	153.886	247.603	189.727	17.7554	85.346	97.0331	104.344	106.649	103.709	92.6277	92.851	89.8131	105.897	115.893		85.9891	71.9216	66.9896	82.6198	119.21	93.951	90.9821	80.008	104.688	115.536	95.0169	100.604	98.5729
638	21.2667	12.5333	6612	0.057846	0.347192	0.971507		136.442	51.0381	124.039	55.7943	8.52582	8.11347	34.5338	207.55	406.723	182.254	87.0023	112.855	73.767	14.152	158.287	256.508	189.112	17.2261	85.9199	97.3113	104.742	108.015	103.737	92.9285	93.8743	90.1409	106.711	116.07		86.3	72.8423	67.3977	83.8472	119.212	94.4918	91.6736	80.052	104.659	115.68	95.4487	102.225	97.4052
640	21.3333	12.6	6272	0.0636793	0.340362	0.96976		132.181	54.7888	133.743	59.0289	8.91222	7.20296	34.7513	205.693	403.827	179.441	87.8637	110.126	73.7626	13.9693	149.268	272.139	182.024	19.2189	85.8659	96.9783	104.556	107.803	103.611	92.5973	93.2297	90.7935	106.269	115.925		85.9787	72.6468	67.8704	83.6258	119.208	93.8033	91.3737	80.0171	104.497	115.201	94.9571	101.249	98.0169
642	21.4	12.6667	7902	0.060704	0.325595	0.970704		132.783	51.1523	130.207	55.4514	8.39885	7.84638	35.6172	207.956	402.83	179.337	89.6366	108.97	73.2317	13.411	165.326	263.502	188.67	19.3234	86.2346	97.1558	104.598	109.043	103.826	92.8452	94.0756	90.8588	106.956	116.122		86.3515	72.8874	68.2619	84.1822	119.49	94.0096	91.3024	80.3782	104.592	115.497	95.1782	101.322	97.5203
644	21.4667	12.7333	7510	0.0579597	0.347975	0.972108		109.417	46.9172	137.232	48.3376	7.23104	8.46266	33.1082	200.844	406.303	176.922	86.4416	105.674	69.6387	13.7778	155.53	236.669	174.817	18.7906	85.9916	97.4085	104.657	106.788	104.188	92.8761	93.2801	90.491	106.31	116.075		86.292	72.2974	68.0387	84.0018	119.328	94.2081	91.2502	81.0303	104.796	115.758	94.974	100.656	98.8871
646	21.5333	12.8	7615	0.0605049	0.331899	0.970833		107.322	45.6559	134.347	47.0941	7.04731	8.34094	32.4824	201.404	408.967	178.889	90.6238	101.406	70.7646	12.4362	158.095	241.395	169.487	20.1246	86.4472	97.3646	104.943	107.371	104.104	93.129	93.8807	90.404	106.484	116.332		86.8526	72.8884	68.0911	84.6165	119.787	94.371	91.4667	80.6006	104.639	115.746	95.249	102.159	97.7367
648	21.6	12.8667	8119	0.0618024	0.32147	0.970307		141.584	58.0885	131.89	61.7017	9.39997	8.09201	36.643	212.974	411.48	183.889	96.9629	102.537	71.1211	12.6058	167.337	280.673	211.484	18.9406	85.6064	97.3117	104.764	108.701	104.09	92.9196	93.8494	91.1302	106.384	116.19		86.5943	72.2827	67.9778	81.7772	119.4	94.2432	91.4521	80.1796	104.923	115.761	94.9414	101.413	97.4014
650	21.6667	12.9333	7365	0.0629399	0.326344	0.969784		112.731	55.1783	136.302	54.6491	8.29606	8.25613	32.2855	203.273	406.188	177.668	90.1611	101.898	71.9305	12.7224	154.02	233.035	198.8	18.7607	85.7439	97.4975	105.205	106.634	104.119	93.1752	93.6941	90.1649	105.922	116.243		86.8446	72.8691	67.8379	81.9198	119.248	94.5223	91.539	80.7714	104.973	115.682	95.4872	101.87	98.6919
652	21.7333	13	8518	0.062588	0.318477	0.969852		138.978	58.5696	131.229	62.0265	9.48994	7.06399	36.4844	213.562	411.79	184.964	94.6312	103.777	71.0418	12.3036	170.565	281.579	207.708	19.508	85.734	97.0595	104.801	109.018	103.957	92.9145	94.1106	90.8359	106.605	116.104		86.6846	72.6075	67.5621	82.425	119.391	94.0139	91.1445	79.8518	104.801	115.487	95.1163	101.6	97.4936
654	21.8	13.0667	7936	0.0608248	0.340381	0.970687		99.1147	45.1426	137.926	45.1891	6.82256	7.35527	33.2978	202.787	402.1	179.432	91.9959	104.042	70.9288	11.9741	157.714	239.597	186.32	19.0661	86.2506	97.2315	104.953	107.482	104.166	92.8917	93.9475	90.5387	106.495	116.21		86.7504	73.1249	68.3517	83.4904	119.535	93.8511	91.1213	80.7299	104.803	115.653	94.7305	102.385	98.0102
656	21.8667	13.1333	9343	0.0577216	0.336846	0.972279		122.224	53.3459	133.931	55.3808	8.36815	7.78414	33.6107	204.286	397.977	179.551	91.0873	103.308	68.5938	12.18	151.812	287.61	181.56	18.6949	86.4437	97.3322	104.99	108.648	104.259	93.0074	94.4659	91.3336	106.765	116.102		86.8067	74.0495	67.7737	84.2115	119.377	94.3302	91.7247	80.3267	104.64	115.64	94.69	102.224	98.3376
658	21.9333	13.2	7806	0.0569822	0.343769	0.972652		109.545	51.2327	136.336	52.0335	7.8054	7.91767	31.8269	201.201	403.594	180.55	88.5912	103.094	68.9917	11.0325	145.073	258.203	179.424	19.2725	86.4631	97.2153	105.059	107.5	104.133	93.1456	93.7463	90.8042	106.456	116.219		87.2455	73.5825	67.947	83.9321	119.608	94.0756	91.4962	80.3051	104.548	115.652	94.9249	101.486	99.1788
660	22	13.2667	9341	0.0586209	0.33804	0.971898		125.739	51.1355	135.771	54.7302	8.18483	8.42077	33.3622	203.483	396.522	174.135	86.7001	108.149	69.5213	12.9838	152.69	261.896	199.148	19.4151	86.3025	97.3866	105.283	108.288	104.255	93.1112	94.4051	91.2089	106.676	116.114		86.7314	73.8805	68.3557	83.0885	119.456	94.4362	91.7898	80.7127	104.5	115.494	95.2069	102.682	98.8283
662	22.0667	13.3333	8352	0.0597335	0.327901	0.971306		134.021	63.1559	135.637	64.5305	9.84271	7.64626	34.9607	209.248	409.693	175.67	89.5742	104.422	71.9881	13.0461	156.851	280.761	203.693	19.3983	85.6359	97.3234	105.597	107.96	103.895	93.0135	93.6838	91.3367	106.124	116.253		86.6324	72.6193	67.6889	81.9481	119.291	94.2784	91.6818	80.6303	104.497	115.53	95.5191	101.943	99.6358
664	22.1333	13.4	9457	0.0603201	0.336958	0.97119		109.109	47.414	132.851	48.1374	7.34573	7.43476	34.5973	207.75	414.856	177.804	92.1922	106.487	73.1268	12.2038	166.79	261.069	177.275	19.7736	86.1877	97.2353	105.224	107.972	104.057	92.8342	93.9935	90.642	106.948	116.258		86.6552	72.3876	67.5345	84.727	119.634	93.7324	91.6922	80.5294	104.747	115.475	95.0815	102.659	98.2072
666	22.2	13.4667	7919	0.0606755	0.342002	0.970862		111.731	51.2213	134.079	51.4059	7.8118	7.77158	33.9405	208.018	421.521	181.305	89.481	104.797	73.8829	12.5051	155.783	259.186	190.237	20.0328	86.2307	97.8001	105.355	107.609	104.604	93.2441	93.9332	90.9469	106.795	116.68		86.9735	72.8779	67.6224	83.4866	120.193	94.3172	92.0734	80.9592	105.47	116.181	95.4205	101.757	99.3289
668	22.2667	13.5333	10441	0.0616851	0.333323	0.970336		125.81	55.1122	133.255	56.5556	8.62486	7.83887	35.3702	212.467	416.183	179.893	93.5454	106.951	73.8441	12.4208	161.927	275.506	206.355	18.6807	85.8893	97.6302	105.085	108.528	104.557	93.0047	94.4873	90.8662	106.892	116.439		86.7734	73.2891	67.0347	82.7029	119.646	94.0385	92.0119	80.8187	105.449	115.833	95.1906	102.256	97.9413
670	22.3333	13.6	10050	0.0607004	0.324176	0.970827		138.47	61.1712	129.13	63.6719	9.68745	7.53606	35.3809	213.589	417.563	179.96	93.6274	102.345	73.4482	11.7637	164.972	296.91	203.642	19.1846	86.1256	97.6084	105.239	109.265	104.676	93.2119	94.824	91.3975	106.882	116.599		87.1716	73.6876	67.0748	82.798	119.896	94.03	91.7835	80.9231	105.438	115.868	95.5038	102.303	97.9329
672	22.4	13.6667	9734	0.0590937	0.340787	0.971575		109.656	50.3989	135.04	50.4087	7.5638	8.43866	32.2124	201.88	401.776	179.559	90.7314	106.982	71.581	12.7538	152.429	237.748	178.53	17.641	86.3563	97.6962	105.286	106.857	104.718	93.0784	94.3138	90.3458	106.695	116.482		86.8123	73.7119	67.7244	84.0899	119.443	94.2281	91.8053	81.0357	105.442	115.97	95.4279	102.315	98.508
674	22.4667	13.7333	10101	0.059243	0.332098	0.971551		133.907	54.1827	125.637	56.4797	8.60571	8.58424	35.2351	209.728	404.513	181.422	93.6472	109.83	73.8636	12.7444	163.326	279.043	184.723	17.6166	86.6221	97.8831	105.61	109.102	104.607	93.2093	94.9199	91.3322	107.719	116.644		86.9685	73.8255	67.663	84.9852	119.668	94.4548	92.0794	80.9841	105.788	116.109	95.8373	102.69	98.2654
676	22.5333	13.8	9494	0.0551053	0.347575	0.973563		113.02	49.3113	131.918	49.1353	7.40348	9.30038	32.5599	202.431	401.468	183.664	91.8104	110.566	76.1019	11.5672	139.042	243.378	178.719	17.9192	86.6705	97.525	105.246	107.065	104.44	92.9129	94.0215	90.4558	107.044	116.513		86.9304	74.346	67.8359	84.4877	119.752	93.9257	91.6477	80.6189	105.553	115.879	95.2471	101.528	99.0204
678	22.6	13.8667	10355	0.05759	0.329495	0.972324		146.092	56.7211	124.235	59.178	9.07066	9.42577	36.8697	212.746	406.99	185.838	98.7763	105.926	79.6536	9.9771	158.738	296.473	190.817	16.8364	86.3899	97.7544	105.371	108.998	104.615	93.0743	94.4409	91.4717	107.496	116.645		87.4869	73.5496	67.3121	84.1515	119.449	94.0524	91.7886	80.7873	105.999	116.144	95.1508	102.184	98.0779
680	22.6667	13.9333	9743	0.0592963	0.327178	0.971464		130.307	53.2145	129.819	54.0099	8.17699	10.4746	34.0647	206.373	403.571	184.205	94.1914	106.897	77.1828	10.5256	149.453	247.524	199.822	16.8123	86.1089	97.7466	105.451	107.032	104.551	92.97	94.2283	90.4502	106.75	116.491		87.2311	73.8156	67.4967	82.6707	119.33	94.2127	91.8419	80.8013	105.729	116.148	95.0872	102.496	98.6801
682	22.7333	14	10013	0.0587027	0.330365	0.971762		145.433	55.2465	125.646	58.3089	8.88427	10.046	35.8641	212.546	410.469	186.712	94.9163	110.79	75.8848	10.0348	152.819	271.968	217.479	17.6798	86.383	97.8046	105.546	108.693	104.76	93.2467	94.5908	91.2606	107.308	116.782		87.6518	74.0695	67.8238	82.3969	119.973	94.1092	91.9545	80.7837	105.779	116.397	95.3119	102.508	98.5977
684	22.8	14.0667	10275	0.0578993	0.330712	0.972144		150.426	60.8299	127.595	64.0543	9.67105	9.84634	34.755	206.084	393.451	182.227	93.1834	106.477	74.1866	10.9433	141.462	284.724	201.336	17.5383	86.278	97.6967	105.562	108.115	104.484	92.9985	94.1634	91.8133	106.733	116.428		87.1853	74.2755	68.1393	82.5565	119.233	93.9566	91.8929	80.9451	105.605	116.083	95.2885	101.886	99.3243
686	22.8667	14.1333	10345	0.0596162	0.330128	0.971384		126.028	52.8579	127.585	53.4627	8.16898	9.25258	34.7227	208.402	410.306	177.238	90.6491	109.263	74.7547	11.1087	162.817	256.371	193.461	18.7983	86.0772	97.7066	105.83	107.687	104.351	93.145	94.2303	90.772	106.999	116.505		87.315	72.8679	67.3344	83.5145	119.354	94.0518	91.9577	81.2464	105.293	115.984	95.7175	102.982	99.0999
688	22.9333	14.2	11000	0.0593105	0.334952	0.971449		141.226	57.3752	129.175	60.7157	9.12126	9.00432	34.1781	204.773	392.16	177.201	91.9947	105.067	73.1433	11.2573	145.189	283.44	200.031	18.7447	86.686	97.7307	105.548	108.915	104.58	93.1552	94.7862	92.0539	106.942	116.523		87.2241	74.8281	68.6667	83.0163	119.695	94.0907	92.0651	81.1834	105.391	115.923	95.3667	102.48	98.8936
690	23	14.2667	11138	0.0601992	0.336182	0.971015		131.466	47.9832	126.15	51.1751	7.74731	9.2687	35.3149	209.025	408.842	180.107	92.0092	109.619	71.1918	10.7894	167.454	267.616	194.867	17.8177	86.8326	98.0578	105.722	109.053	105.171	93.6041	95.0091	91.5748	107.819	116.829		87.8203	73.4811	68.2885	84.4739	120.099	94.3531	92.3447	81.343	105.965	116.283	95.6275	103.578	98.3748
692	23.0667	14.3333	10496	0.0593567	0.334213	0.971414		138.943	53.5888	130.189	57.1104	8.53185	9.81801	34.9259	206.082	401.578	186.501	88.7759	107.303	71.3642	11.312	158.781	277.663	183.644	17.2852	86.6636	98.037	105.659	108.269	105.035	93.4465	94.2914	91.955	107.222	116.749		87.5534	73.1062	68.6685	84.2776	119.712	94.3204	92.1695	81.0727	105.946	116.676	95.7622	102.72	99.027
694	23.1333	14.4	10303	0.0593283	0.334711	0.971441		118.874	49.6644	134.47	51.7253	7.63287	9.3707	32.0655	201.503	400.174	185.568	87.1874	109.177	71.2949	11.1016	148.347	234.557	187.683	17.8595	86.9384	98.1216	105.747	107.277	105.144	93.5575	94.7161	90.8956	107.133	116.925		87.7116	74.3702	68.6371	83.8992	120.074	94.3291	92.3109	81.2248	106.009	116.733	95.8306	102.942	99.2581
696	23.2	14.4667	11860	0.0628333	0.318202	0.969683		151.985	58.07	128.555	63.313	9.47928	9.39905	34.9946	208.646	398.094	185.352	90.0176	110.487	73.8636	11.2805	155.466	278.621	199.449	17.4496	86.6538	97.9999	105.606	109.114	104.682	93.1571	95.1319	91.5634	107.609	116.595		87.2955	74.6852	67.7947	83.8938	119.6	94.1144	92.0087	81.2942	105.904	116.678	95.6637	102.929	98.631
698	23.2667	14.5333	10323	0.06064	0.322621	0.97079		132.382	57.2695	133.063	59.1618	8.88478	9.05943	34.0015	207.437	409.633	188.478	84.904	111.022	79.9774	11.0737	154.785	243.952	195.642	17.9159	86.2581	97.8057	105.832	107.046	104.421	93.1111	94.0445	90.5779	106.993	116.637		87.3649	73.1731	67.7872	83.2981	119.667	93.9195	91.912	80.8639	105.688	116.645	95.9938	102.666	99.765
700	23.3333	14.6	12365	0.0612407	0.323481	0.970521		153.014	51.7943	123.977	58.1745	8.69439	10.0154	35.9924	209.743	402.764	186.074	89.4139	108.505	79.2854	11.5145	165.491	265.062	197.729	17.2515	86.4436	97.7717	105.382	108.841	104.44	93.0026	94.6056	91.2295	107.616	116.426		87.0589	73.4005	68.1396	84.015	119.604	93.8738	91.6402	81.0611	105.91	116.374	95.56	102.71	98.3071
702	23.4	14.6667	10897	0.0599113	0.326977	0.971197		133.354	47.979	131.54	52.2539	7.65659	10.8459	33.2391	201.478	401.114	181.542	87.0579	107.751	76.4975	11.6059	153.683	223.892	188.425	16.5442	86.6933	98.0458	105.552	107.11	104.752	93.3404	94.2228	90.7451	107.178	116.667		87.3557	73.4602	68.8744	83.8658	119.911	94.2237	91.9467	81.5395	106.126	116.393	95.7191	102.482	99.1007
704	23.4667	14.7333	12078	0.0614931	0.322013	0.970361		160.983	54.4846	127.698	62.1226	9.15786	10.8601	35.0469	206.052	395.212	181.641	87.6587	107.584	74.8944	12.1573	158.404	269.462	193.209	17.065	86.9777	98.1427	105.85	109.287	104.804	93.4455	95.1809	91.8352	107.911	116.688		87.3331	74.5067	68.6262	84.5435	119.879	94.4647	92.0845	81.5027	106.252	116.41	95.9844	102.921	99.2083
706	23.5333	14.8	10864	0.0583543	0.330014	0.971964		157.361	57.7843	132.096	64.5206	9.47657	10.531	34.432	204.756	401.59	182.255	89.1878	104.589	72.2754	11.7857	147.354	282.714	185.253	18.2926	87.3734	98.561	106.098	109.207	105.289	93.8905	95.0132	92.557	107.884	117.184		87.8336	74.7574	68.9362	84.7943	120.546	94.7329	92.5569	81.9512	106.642	116.922	96.0388	102.63	99.9213
708	23.6	14.8667	11378	0.0599042	0.331095	0.971086		134.042	51.1561	134.191	55.5946	8.19893	9.73965	33.7274	203.917	401.87	177.169	89.2139	108.925	72.1722	11.6822	160.488	240.06	195.871	18.6463	86.709	98.1047	105.939	107.969	104.769	93.4298	94.7593	91.259	107.342	116.7		87.4272	73.6053	68.8442	83.6882	119.98	94.3578	92.3209	81.6917	105.82	116.333	95.8147	103.612	99
710	23.6667	14.9333	11703	0.0606044	0.321572	0.970795		146.931	60.6256	131.642	65.8347	9.81841	8.16894	34.4196	207.297	399.393	176.622	92.0887	106.665	72.0127	11.2342	159.002	291.072	187.52	19.1315	86.8964	97.9951	106.049	109.382	104.729	93.4493	95.107	92.1657	107.607	116.723		87.5832	74.2044	68.2475	84.6394	119.808	94.2105	92.3533	81.5938	105.534	116.284	95.9482	103.425	98.9426
712	23.7333	15	10969	0.0607111	0.331393	0.97076		111.251	47.1034	138.474	50.0214	7.34704	7.81934	32.4921	200.711	396.46	176.917	92.1447	106.771	72.7854	10.8811	158.809	229.055	185.154	19.3928	86.5362	97.5921	105.396	107.218	104.395	92.876	94.3189	90.7379	106.966	116.239		87.0649	73.2055	68.8239	84.0655	119.521	93.5811	92.0633	81.2272	105.174	115.915	94.9662	102.878	98.6285
714	23.8	15.0667	10681	0.0571848	0.342586	0.972521		120.68	51.6506	130.3	54.4773	8.1294	7.49399	32.7667	203.646	398.536	182.3	96.0324	101.602	73.6976	10.4717	144.224	272.172	191.791	19.8919	86.3404	97.3917	105.005	107.663	104.325	92.8154	93.7935	91.3548	106.753	116.009		87.089	73.5812	68.2301	83.3844	119.417	93.6662	91.8249	80.5342	105.07	115.863	94.5339	101.032	98.9454
716	23.8667	15.1333	11399	0.0591044	0.338482	0.971552		121.538	52.9386	133.949	54.4933	8.25516	7.99504	34.4889	210.375	414.924	182.189	95.283	104.843	71.1173	11.0532	161.173	268.986	206.556	19.7176	85.808	97.4625	105.336	107.652	104.512	92.965	94.1763	90.64	106.986	116.004		87.0991	72.9496	66.9635	82.641	119.387	93.8641	91.7536	80.5245	105.491	115.68	94.8994	102.524	98.337
718	23.9333	15.2	11385	0.0599397	0.331595	0.971119		130.845	52.9264	127.731	56.0167	8.49904	7.86301	35.3326	213.058	416.74	182.099	96.8762	104.737	70.2124	10.9021	167.476	290.995	202.44	19.6226	86.5816	97.9101	105.626	109.373	105.149	93.5053	95.1005	91.5552	107.956	116.524		87.6856	73.7183	67.3152	84.0973	120.092	94.3695	92.2411	80.8986	105.993	116.048	95.2597	102.496	98.6223
720	24	15.2667	9920	0.0554679	0.341496	0.97355		116.633	57.0647	131.899	56.5405	8.57004	8.25229	32.0247	204.635	411.247	181.386	89.7322	104.007	71.4108	12.0971	144.996	259.581	191.973	19.7307	86.0902	97.8655	105.605	106.757	104.591	93.2083	93.9497	90.6504	106.926	116.174		87.0901	73.6941	66.917	83.2713	119.478	94.2873	91.9497	81.0299	106.148	115.913	95.4626	101.917	99.7037
722	24.0667	15.3333	11477	0.0583152	0.344494	0.97202		124.897	54.701	127.033	56.1112	8.56069	7.6024	33.8269	209.482	404.844	181.55	91.8155	105.886	73.1029	11.1352	156.741	273.749	213.748	20.5073	86.2423	97.7491	105.528	108.695	104.56	93.2512	94.7827	91.2064	107.332	116.201		87.3893	74.2065	67.4648	82.6288	119.522	94.0975	91.6351	81.1204	105.914	115.979	95.5304	102.688	98.5214
724	24.1333	15.4	9640	0.0555994	0.346711	0.973455		110.195	51.535	133.493	51.8899	7.78402	7.72566	32.1501	202.441	402.139	183.109	90.508	101.897	73.3168	10.7118	142.222	261.432	189.074	19.357	86.835	98.2962	105.685	107.735	105.011	93.5586	94.4011	91.5664	107.371	116.665		87.788	74.4568	68.034	84.0017	119.894	94.4077	92.0654	81.8343	106.38	116.793	95.4346	101.924	99.9046
726	24.2	15.4667	11220	0.0594172	0.33163	0.971625		117.219	50.0283	129.831	52.9357	7.87636	7.21569	32.2041	201.39	381.475	181.868	91.844	104.863	71.8168	10.8784	153.11	255.357	201.583	18.2465	86.9023	97.9387	105.304	108.847	104.65	93.1849	95.0067	91.8307	107.287	116.333		87.3721	74.6141	69.6196	83.3897	119.516	94.181	92.0766	81.2929	105.735	116.408	95.1366	102.615	98.4313
728	24.2667	15.5333	9987	0.0573199	0.334603	0.97248		102.537	54.096	137.948	53.7105	7.97746	7.16502	30.5389	199.856	394.801	182.941	87.8723	107.459	71.2514	11.7271	145.383	233.988	189.054	17.6011	86.4696	97.9648	105.538	106.66	104.687	93.243	94.2499	90.6537	106.743	116.429		87.2537	73.9833	68.3169	83.404	119.39	94.389	92.1936	81.1255	105.615	116.501	95.4869	102.149	99.6054
730	24.3333	15.6	10635	0.0597371	0.337061	0.971298		90.5047	44.1509	134.333	44.6389	6.56534	6.56826	30.0592	196.269	379.813	184.148	91.6714	107.01	72.1975	11.1819	148.631	224.966	177.393	17.6676	86.9088	97.8242	105.297	107.038	104.589	93.087	94.4523	90.7752	107.053	116.29		87.2331	74.0988	69.3939	84.6137	119.205	94.23	92.0281	80.9385	105.497	116.428	95.2825	102.775	98.1628
732	24.4	15.6667	10782	0.0602596	0.333769	0.971178		119.907	59.9446	131.505	60.9556	9.18708	6.36023	32.7449	207.562	394.8	186.115	93.6905	105.798	71.5986	11.5161	151.241	282.045	208.39	17.7338	86.4117	98.0418	105.674	108.539	104.858	93.3748	94.8164	91.7659	106.999	116.568		87.4753	74.317	68.3507	82.486	119.43	94.4924	92.3168	80.9685	105.716	116.715	95.6695	102.704	98.5503
734	24.4667	15.7333	11217	0.0588022	0.336657	0.971725		95.855	49.63	134.721	49.5048	7.37627	6.21991	30.3413	199.518	385.291	184.161	91.3767	108.557	71.5843	10.9557	143.704	228.659	199.603	18.5726	86.6252	97.868	105.516	107.056	104.676	93.2835	94.4869	90.7528	106.786	116.433		87.4768	74.4637	69.0646	82.7929	119.328	94.3028	92.1374	80.8882	105.641	116.371	95.3928	102.77	98.7071
736	24.5333	15.8	11296	0.0592288	0.329378	0.971537		120.801	53.947	124.131	54.9798	8.42665	6.5516	34.8212	212.111	409.31	184.453	94.9251	107.374	70.0666	9.99127	170.917	284.372	207.509	18.8713	86.6242	98.4043	105.7	109.444	105.299	93.8405	95.1529	91.8967	107.732	116.85		88.2988	73.3074	68.1717	83.4541	119.889	94.9417	92.7688	81.2709	106.207	116.833	95.4342	102.94	98.623
738	24.6	15.8667	10270	0.0588449	0.34346	0.971752		98.9594	49.1544	131.379	47.9226	7.2875	6.70842	32.6606	205.061	401.724	184.619	91.9229	107.941	72.4413	10.5183	158.153	245.116	198.245	18.5129	86.4416	98.1619	105.516	107.471	105.03	93.3517	94.481	91.0719	107.08	116.635		87.7044	73.399	68.3685	83.1613	119.575	94.3243	92.2015	81.446	106.066	116.772	95.342	102.789	98.6758
740	24.6667	15.9333	10630	0.0568364	0.336364	0.972754		123.784	61.3313	127.222	60.6133	9.3108	6.78509	34.2856	208.744	400.721	183.51	92.3189	107.722	73.1651	11.237	155.507	288.208	205.378	17.9671	86.4807	98.4453	105.963	108.504	105.216	93.4536	94.6577	92.4573	107.208	116.833		87.7019	73.7394	68.4944	82.7917	119.676	94.4474	92.4353	81.9731	106.208	117.163	95.916	102.546	99.3787
742	24.7333	16	9747	0.0564312	0.343941	0.973009		98.4176	53.2598	133.581	51.4786	7.76809	6.58827	30.8355	200.536	398.413	180.897	88.6241	107.534	73.9486	10.6945	141.109	242.919	190.036	17.4961	86.8092	98.274	105.798	106.861	105.207	93.446	94.4916	91.1495	107.126	116.736		87.8039	74.5617	68.1828	83.7305	119.767	94.3409	92.3547	81.8307	106.085	116.759	95.7461	102.291	99.8522
744	24.8	16.0667	11546	0.0616566	0.339538	0.970487		106.138	47.4513	128.926	48.3607	7.31792	6.54309	33.4767	207.827	396.784	185.92	92.6725	109.283	74.5441	11.2336	165.191	256.96	203.025	16.2567	87.0042	98.3381	106.129	108.729	105.618	93.856	95.1421	91.7945	108.019	117.006		88.0661	73.6824	69.2354	84.1026	119.934	94.7596	92.6558	81.2139	106.18	116.881	96.2346	103.423	98.8381
746	24.8667	16.1333	10868	0.0586351	0.337645	0.971958		115.687	58.4156	133.588	59.1775	8.89853	6.26514	31.6986	203.624	391.364	187.003	91.5692	106.57	75.1068	9.97336	139.211	268.803	204.168	16.8098	86.9686	98.2285	105.78	108.105	105.277	93.62	94.6287	92.0284	107.197	116.886		88.0904	74.8619	69.0725	82.9661	119.852	94.5911	92.4361	81.189	105.96	116.966	95.6976	102.509	99.2681
748	24.9333	16.2	10107	0.0581232	0.339726	0.97221		110.827	53.9087	132.603	54.4239	8.19373	6.88315	31.8708	205.576	405.973	183.438	94.5944	106.232	73.1909	9.08262	150.126	255.216	203.474	16.0692	86.8295	98.5419	105.58	107.941	105.484	93.8059	94.9358	91.2756	107.352	117.007		88.5006	74.3951	68.048	83.1998	120.004	94.9777	92.711	81.7119	106.181	117.128	95.3523	103.054	98.4002
750	25	16.2667	9710	0.0560793	0.342698	0.973195		100.246	50.9675	137.726	51.7404	7.64693	6.24163	30.8288	198.846	396.015	182.354	90.7635	108.162	74.2846	9.87076	149.428	230.177	177.483	15.8164	87.0179	98.3209	105.484	106.791	105.22	93.3961	94.3514	91.0427	107.277	116.767		87.8962	73.6774	68.9571	84.7678	119.791	94.6063	92.6376	81.5331	105.999	116.828	95.2175	102.224	99.3398
752	25.0667	16.3333	11120	0.0594776	0.337514	0.971475		115.172	51.377	128.397	53.7006	8.0298	6.7984	32.0366	203.607	389.389	184.261	94.575	111.204	73.0731	10.2691	153.885	254.509	197.746	16.0943	87.2418	98.4824	105.82	108.603	105.324	93.5403	95.2915	91.8778	107.86	116.901		88.0301	74.5999	69.3995	84.2314	119.948	94.8252	92.8805	81.5047	106.13	117.071	95.6424	103.015	98.7221
754	25.1333	16.4	11005	0.0561433	0.337305	0.973155		119.602	54.1151	127.819	55.9214	8.41473	6.81317	33.0256	204.735	394.03	184.178	95.0102	107.355	73.898	10.0634	154.768	272.756	191.005	15.7443	86.9762	98.2009	105.474	108.575	105.162	93.2981	94.7921	92.0603	107.52	116.718		87.7884	73.9564	69.1054	84.2076	119.823	94.4197	92.542	81.3177	105.936	116.789	95.2984	102.407	98.459
756	25.2	16.4667	9484	0.0567156	0.337745	0.972831		99.07	53.1484	136.501	51.3931	7.71432	7.28516	31.5037	200.955	404.204	181.056	89.0642	107.963	75.9278	9.84524	154.459	234.281	177.052	16.708	86.864	98.3323	105.894	106.608	105.081	93.376	94.3748	90.9363	107.336	116.756		87.948	73.4917	68.2506	84.809	119.821	94.4713	92.2706	81.9467	106.101	116.872	95.6261	102.893	99.6931
758	25.2667	16.5333	10840	0.058724	0.331093	0.971818		121.242	54.5119	125.871	55.5255	8.49914	6.65669	35.2394	212.392	410.746	185.653	93.3307	107.561	76.2222	9.40942	174.839	272.271	212.044	17.2138	86.4521	98.044	105.452	109.044	104.995	93.2735	94.7444	91.8143	107.473	116.683		87.9193	72.776	68.649	82.9312	119.985	94.1632	92.0995	81.2923	105.927	116.737	95.2821	102.609	98.4821
760	25.3333	16.6	9576	0.0554217	0.348295	0.973489		96.4925	51.962	136.752	50.153	7.51886	7.12896	30.9695	201.364	408.011	185.274	90.2842	108.033	74.1957	9.26522	148.031	236.307	181.058	17.0482	87.2257	98.5556	105.79	106.902	105.541	93.7063	94.7432	90.9831	107.509	117.072		88.4287	74.2907	68.2947	84.7414	120.373	94.6822	92.6739	81.7833	106.419	117.22	95.444	102.756	99.6553
762	25.4	16.6667	11079	0.0585747	0.338242	0.971875		111.516	56.3263	130.327	56.3116	8.52936	6.02408	32.8602	206.732	403.088	188.913	92.4024	106.452	74.7872	10.5134	155.295	283.924	184.059	16.6202	86.9917	98.363	105.68	108.495	105.305	93.5461	94.8177	91.9778	107.566	116.928		87.9511	73.9557	68.3646	84.6916	119.995	94.6514	92.5006	81.3063	106.112	117.245	95.7517	102.907	98.5465
764	25.4667	16.7333	10656	0.0610488	0.332177	0.970639		92.4701	54.1947	136.678	51.882	7.84317	5.65992	31.4498	204.602	408.758	186.624	87.2039	108.437	73.1202	11.5391	162.817	235.114	193.212	17.7123	86.9784	98.8134	106.336	107.346	105.544	93.9996	95.0345	91.2709	107.427	117.286		88.186	73.6	68.849	83.8684	120.389	95.2486	92.9004	81.91	106.298	117.71	96.5325	104.018	99.4012
766	25.5333	16.8	11227	0.0604729	0.339942	0.970927		102.365	52.3866	131.054	51.8893	7.90595	5.50613	33.5516	210.879	417.54	189.665	89.9739	110.426	72.8721	10.7609	173.233	261.478	196.173	17.4882	86.7545	98.3519	105.829	108.442	105.383	93.7346	94.977	91.3141	107.697	117.037		88.0884	72.9547	68.1942	84.2103	120.325	94.7651	92.5257	81.1794	106.008	117.282	96.0984	103.591	98.425
768	25.6	16.8667	9946	0.0564241	0.344504	0.972974		100.38	55.4619	133.292	54.3906	8.24407	5.22665	32.3885	205.669	410.017	187.128	89.2814	105.729	72.2025	10.9493	160.282	273.434	175.903	17.425	87.1189	98.3707	106.286	107.996	105.387	93.835	94.6012	92.018	107.55	117.154		88.1427	73.2394	68.6542	85.2441	120.314	94.8782	92.7127	81.2468	105.768	117.248	96.3387	103.159	99.8056
770	25.6667	16.9333	11033	0.0573341	0.346158	0.972455		88.4028	47.0413	132.224	45.951	6.9598	5.17032	32.3676	206.527	411.384	187.45	90.8362	107.298	72.9017	10.0343	167.216	251.349	191.15	18.0924	86.9022	98.1013	105.794	107.9	105.233	93.5419	94.7846	91.3337	107.36	116.91		88.0417	73.119	68.835	84.1433	120.372	94.551	92.4493	80.9652	105.581	116.96	95.6693	103.583	98.6852
772	25.7333	17	10948	0.0560437	0.343067	0.97311		108.11	58.0176	130.156	56.1784	8.61148	5.95683	33.2083	208.977	418.226	185.651	92.7735	104.977	72.5809	9.76798	154.366	294.58	194.039	17.8977	87.0126	98.536	105.855	108.57	105.604	93.8006	94.977	92.2112	107.491	117.098		88.386	74.112	67.9656	83.9366	120.663	94.9957	92.7971	81.5298	106.09	117.267	95.6866	102.776	99.1381
774	25.8	17.0667	11335	0.0585285	0.345465	0.971902		96.5112	49.6307	128.314	48.0653	7.37906	5.66894	33.0873	208.232	411.329	188.104	92.8325	107.818	73.1619	10.3483	162.771	269.632	189.996	17.3654	86.8777	98.1566	105.599	108.344	105.292	93.4214	94.9258	91.441	107.705	116.776		87.8711	73.6423	68.0955	84.5696	120.21	94.4923	92.3943	81.0337	105.947	116.916	95.5756	102.89	98.4459
776	25.8667	17.1333	10285	0.0566445	0.350634	0.972827		97.799	54.9197	131.177	52.7313	8.05076	5.45928	31.9265	204.468	412.375	186.52	91.5089	104.521	74.6416	10.5961	149.901	265.445	175.966	17.9019	87.119	98.2888	106.092	107.434	105.307	93.6189	94.4526	91.5748	107.592	117.002		88.0038	73.8617	68.0986	85.2307	120.4	94.6412	92.3937	81.3587	106.003	117.047	95.9966	102.498	99.8604
778	25.9333	17.2	10312	0.0603769	0.338792	0.971031		90.193	52.5885	134.732	49.566	7.55187	5.45078	32.3432	205.035	415.617	187.409	91.8857	105.94	73.8652	10.8836	161.008	242.114	177.498	17.7808	86.6915	98.0711	105.822	106.719	105.063	93.3	94.3586	90.649	107.324	116.735		87.6078	73.1073	67.8044	84.8266	120.112	94.3142	92.0199	81.2314	105.905	116.885	95.616	103.073	99.061
780	26	17.2667	11575	0.060967	0.334183	0.970648		106.901	52.2368	124.206	51.51	7.92973	5.51542	34.0894	210.044	409.312	191.345	94.6533	106.904	74.1788	10.7746	166.765	278.174	185.037	17.6765	86.8812	98.0208	105.86	108.697	105.009	93.4238	94.9065	91.4853	107.859	116.793		87.7728	73.5241	68.0044	85.0805	120.024	94.4713	92.0433	80.7627	105.914	116.913	95.8193	103.04	98.6356
782	26.0667	17.3333	9901	0.0583934	0.347453	0.971968		91.5678	51.7759	134.324	49.7306	7.50952	5.38894	31.3062	201.455	404.564	186.215	91.7567	106.895	75.3113	10.3398	148.612	237.947	174.362	16.4949	87.2167	98.335	105.893	106.946	105.372	93.6069	94.5158	91.0287	107.546	117.066		88.0434	74.0343	68.4636	85.3321	120.21	94.6261	92.408	81.5043	105.979	117.157	95.7781	102.369	99.7134
784	26.1333	17.4	10456	0.0615998	0.339888	0.970455		101.847	49.8286	127.808	48.6118	7.45671	6.18507	33.3922	208.622	408.272	187.86	96.4404	105.357	73.2013	10.2362	164.669	266.317	194.879	15.7762	87.7301	99.1842	106.391	109.451	106.28	94.4793	95.9509	92.2533	108.588	117.764		88.9729	74.5682	69.0211	85.1662	120.922	95.5905	93.4555	82.0539	106.826	117.996	96.3755	103.364	99.1044
786	26.2	17.4667	10278	0.0599148	0.336715	0.971288		92.0928	52.1	134.92	49.6919	7.50122	6.11929	30.9019	201.678	404.224	184.557	92.0203	102.747	73.6155	10.2977	149.49	234.441	194.943	15.4873	87.226	98.574	106.128	107.195	105.695	93.8786	95.0879	91.2623	107.361	117.229		88.3086	74.6829	68.9436	83.6338	120.561	94.8768	92.6231	81.8167	106.313	117.241	95.9385	103.544	99.1831
788	26.2667	17.5333	11420	0.0592892	0.331848	0.971555		110.862	58.7161	126.984	57.117	8.79688	5.79697	33.2992	210.816	416.468	180.798	92.9562	105.752	73.831	9.97862	157.755	286.241	209.119	16.9974	87.0058	98.4437	106.205	109.16	105.513	93.8605	95.4694	92.0636	107.789	117.146		88.3954	74.7339	67.8619	83.3634	120.675	94.8027	92.4597	81.8692	106.243	116.844	96.1863	103.4	99.0813
790	26.3333	17.6	10464	0.0592928	0.341287	0.971579		103.404	55.3198	132.156	54.1428	8.20687	5.86734	32.1606	203.554	407.041	180.875	92.475	103.764	74.5896	9.96261	146.948	272.281	187.55	17.1015	87.178	98.3356	105.977	107.938	105.361	93.6256	94.5929	92.1396	107.5	116.931		88.1602	74.2124	68.7075	84.319	120.491	94.4784	92.539	81.7721	106.106	116.783	95.8309	102.602	99.4618
792	26.4	17.6667	11035	0.0606258	0.342994	0.970927		87.8601	44.7413	131.3	44.2462	6.60055	5.95981	30.3049	198.405	395.337	180.814	91.7922	105.946	75.8816	10.2044	148.633	232.944	179.796	18.2794	87.8938	98.5616	106.317	107.858	105.443	93.8447	95.2377	91.7711	108.053	117.167		88.2928	74.9116	69.923	85.5227	120.819	94.8182	92.7809	81.9472	106.237	117.024	96.1444	103.835	99.2482
794	26.4667	17.7333	10639	0.0580948	0.340689	0.972152		105.339	56.4599	130.463	55.8746	8.4351	5.60439	31.2827	203.075	397.883	182.493	92.5439	103.858	75.6569	10.0873	138.396	283.66	192.388	17.7653	87.4611	98.3422	105.96	108.661	105.392	93.6609	95.1639	92.3958	107.617	116.979		88.1306	75.6176	68.828	84.207	120.522	94.6233	92.5626	81.6188	106.009	116.897	95.8524	102.735	99.2515
796	26.5333	17.8	10015	0.0615429	0.337113	0.970445		94.9427	55.6337	135.271	52.9091	7.99051	6.58991	30.0024	202.694	404.89	180.671	89.4407	103.6	74.5525	10.1161	142.086	244.448	215.586	16.7642	87.0501	98.7441	106.154	107.406	105.809	93.9926	95.4552	91.4203	107.168	117.127		88.4841	75.5728	68.5134	82.1862	120.494	95.1311	93.0556	82.026	106.31	117.198	96.0177	103.91	99.2331
798	26.6	17.8667	10463	0.0587844	0.345721	0.971806		96.0327	54.5413	133.381	52.6605	7.98899	5.54116	31.6578	204.649	405.93	184.948	89.2987	103.625	74.427	10.4721	148.86	266.989	198.519	17.1224	86.8452	98.3313	105.836	107.749	105.411	93.6003	94.5543	91.9414	107.199	116.878		87.9829	74.0357	68.6789	83.2824	120.246	94.584	92.4982	81.4843	106.127	116.963	95.8477	102.512	99.5503
800	26.6667	17.9333	11384	0.0626946	0.343608	0.969876		82.4742	45.6808	131.986	43.8197	6.66381	5.02949	31.9802	205.406	404.89	185.802	90.1371	107.342	74.6493	10.8329	162.825	251.604	186.558	17.7131	87.1697	98.4007	106.102	108.235	105.394	93.7239	95.041	91.5865	107.896	117.054		88.0177	73.7071	68.8925	84.9183	120.313	94.5698	92.613	81.5183	106.226	117.076	96.2689	103.651	98.8468
802	26.7333	18	10992	0.0631887	0.335135	0.969581		96.2451	48.8871	128.065	48.0519	7.34991	5.21558	33.1349	207.604	402.529	186.336	91.1701	107.363	74.6034	10.5297	165.159	272.32	190.182	17.1061	87.0166	98.3241	105.747	108.953	105.293	93.5434	95.1749	91.8377	107.952	116.826		87.9272	73.8398	68.5055	84.8073	120.003	94.5455	92.4847	81.3872	106.238	116.965	95.8845	102.96	98.6467
804	26.8	18.0667	9727	0.0594989	0.346096	0.971335		80.9312	50.2529	136.152	47.3018	7.13815	5.03221	30.4225	200.536	400.502	186.83	86.5017	110.314	74.2491	10.72	146.661	233.328	180.503	17.5309	87.2085	98.2784	106.041	106.875	105.318	93.596	94.5882	91.0828	107.455	116.999		87.9351	74.3407	68.7979	84.7325	120.236	94.4573	92.2334	81.4731	106.226	117.003	96.0746	102.853	100.031
806	26.8667	18.1333	11020	0.0613225	0.337077	0.970448		97.2588	53.2372	126.681	51.1139	7.8744	5.13547	31.7383	207.005	398.932	187.201	91.9529	111.262	76.0685	8.48971	145.228	265.87	219.057	17.9759	87.2606	98.2875	105.682	109.03	105.34	93.6646	95.4464	91.8182	107.727	116.943		88.6035	75.6655	68.7903	82.8359	120.408	94.5822	92.3216	81.3523	106.172	117.01	95.709	102.908	98.6388
808	26.9333	18.2	9660	0.0567653	0.355288	0.972725		86.2667	51.1749	134.946	48.2576	7.27003	5.87264	29.4183	197.481	392.132	185.425	90.7103	107.864	74.753	9.47333	129.242	248.007	185.333	17.984	88.0713	98.9237	106.162	107.758	105.908	94.1726	95.2093	92.0807	107.99	117.37		88.8498	76.2108	69.4861	84.9915	120.818	95.4541	92.9511	81.971	106.724	117.518	96.0397	102.732	99.9711
810	27	18.2667	9881	0.0553683	0.340777	0.973453		99.4333	50.8167	129.371	49.6903	7.61285	5.3732	33.473	209.183	402.199	189.418	94.599	108.419	76.4685	11.2172	156.06	281.496	196.107	17.4861	86.9258	98.3221	105.601	108.816	105.436	93.4146	95.1516	91.7913	107.956	116.788		87.6488	74.493	68.0592	84.4617	119.966	94.6124	92.2768	81.3296	106.177	117.214	95.5698	102.7	98.3576
812	27.0667	18.3333	10164	0.056193	0.34753	0.972937		86.6259	53.361	139.061	50.6268	7.62616	5.20215	30.8266	202.452	395.189	190.921	88.2276	106.815	76.5618	11.0615	147.538	229.684	209.137	17.3207	86.5246	98.0399	105.556	106.567	105.183	93.2124	94.4301	90.9028	106.725	116.601		87.4545	74.1491	69.1075	82.1564	119.756	94.347	91.9981	80.9747	105.818	117.062	95.4195	102.739	99.1894
814	27.1333	18.4	10419	0.0573448	0.342214	0.972439		102.527	61.0568	134.38	57.4577	8.85434	5.96525	32.4634	211.219	410.598	190.522	91.4566	108.284	75.615	10.3951	148.012	259.406	242.116	16.6848	86.1724	98.377	105.668	107.66	105.507	93.5903	95.0123	91.1103	106.851	116.821		88.0329	74.7417	67.8313	80.3496	119.906	94.8061	92.4813	81.1931	106.038	117.366	95.6192	103.374	98.4152
816	27.2	18.4667	10909	0.0549418	0.338856	0.97361		108.67	62.1721	132.512	60.6161	9.21863	5.16752	31.9168	207.564	400.663	192.948	92.8938	106.47	75.9791	9.63933	138.848	294.657	204.977	17.2848	86.8022	97.9456	105.38	108.37	105.138	93.2275	94.8346	91.8207	107.127	116.625		87.8468	75.3274	67.9784	82.8867	119.972	94.1629	92.0342	80.7002	105.836	116.995	95.1619	102.585	98.4525
818	27.2667	18.5333	9383	0.0576291	0.346577	0.972253		82.2757	47.9757	136.86	45.8153	6.86329	5.35718	30.1196	200.813	401.643	194.306	91.2931	105.386	75.7997	8.75035	142.896	235.785	184.824	17.5722	87.3826	98.2022	105.375	107.163	105.385	93.5628	94.884	90.7281	107.429	116.904		88.4062	75.051	68.5655	84.4781	120.412	94.3604	92.1296	80.9862	106.238	117.297	95.304	102.919	98.3
820	27.3333	18.6	10282	0.057295	0.336291	0.972651		111.422	62.6163	129.612	60.3509	9.30074	5.4323	33.2506	212.271	415.358	190.263	93.6076	104.288	75.3316	9.97703	150.409	288.634	222.332	17.0192	86.3153	98.1199	105.291	108.484	105.236	93.2912	94.9281	91.4864	107.098	116.643		87.8222	74.6236	67.309	81.7381	120.083	94.202	92.0814	81.152	106.157	117.007	95.2156	102.358	98.2216
822	27.4	18.6667	9742	0.0562535	0.347741	0.972986		90.3933	50.7155	133.654	48.094	7.33113	5.98092	32.188	207.035	410.576	184.543	93.6528	106.921	73.4033	10.4961	153.572	256.81	207.646	16.8369	86.7472	98.5501	105.534	107.936	105.558	93.5192	94.9728	91.457	107.505	116.871		87.9122	74.237	68.1545	83.1337	120.299	94.5867	92.6065	81.9507	106.312	117.294	95.3039	102.967	98.4578
824	27.4667	18.7333	9736	0.0547818	0.347607	0.973686		97.6438	52.8887	131.516	52.417	7.86737	5.13506	31.3259	200.861	394.205	186.029	93.4342	104.35	73.9722	10.7032	143.677	274.101	181.521	17.4621	87.3753	98.2896	105.402	108.184	105.314	93.2903	94.6482	92.4377	107.461	116.728		87.6282	74.5934	69.5651	84.7132	120.377	94.3807	92.3327	81.5648	106.103	117.067	95.2691	102.075	98.762
826	27.5333	18.8	9139	0.0531004	0.361032	0.974604		79.248	48.8067	137.261	46.1477	6.85958	5.67831	29.1461	195.316	400.827	181.163	88.5113	103.525	71.3381	10.6186	141.45	229.102	173.444	17.6445	87.6102	98.7786	105.688	106.726	105.721	93.6921	94.8323	91.5254	107.441	117.033		88.0965	74.8345	69.2383	85.1607	120.721	94.8167	92.8028	82.407	106.496	117.37	95.5906	102.131	99.9527
828	27.6	18.8667	10303	0.0580806	0.345069	0.972108		88.5602	46.9024	129.726	46.0025	6.95188	5.0813	31.4338	203.219	396.79	186.549	93.0805	104.031	74.2632	9.77909	155.161	263.191	184.741	16.5761	87.6558	98.5826	105.588	109.145	105.567	93.7722	95.5033	91.9927	108.274	116.996		88.3119	75.0196	68.95	85.5873	120.41	94.6958	92.4285	81.9472	106.413	117.428	95.8409	102.598	98.3192
830	27.6667	18.9333	8589	0.0556349	0.357726	0.973299		80.7715	48.1399	136.464	46.5502	6.92487	4.92564	29.7963	199.365	396.612	185.63	92.1587	102.329	75.2697	8.60352	140.357	241.645	195.5	17.1608	87.3133	98.4154	105.302	107.458	105.614	93.6143	94.6428	91.6468	107.322	116.877		88.5227	74.7801	69.2784	83.6668	120.319	94.3356	92.4703	81.7863	106.321	117.164	95.2142	101.616	99.1661
832	27.7333	19	10110	0.0593567	0.345913	0.971464		86.7435	48.1284	132.818	46.1872	7.02282	5.17283	32.693	208.916	415.568	189.678	95.4207	105.959	77.0759	10.0874	162.746	256.924	197.201	17.3835	86.9373	98.4776	105.501	108.08	105.622	93.5622	94.8168	91.3831	107.949	116.907		88.0514	73.3864	68.396	84.346	120.507	94.5183	92.6485	81.4512	106.424	117.346	95.4675	102.819	98.055
834	27.8	19.0667	9723	0.0569431	0.34613	0.972662		84.0661	55.1098	136.748	51.4728	7.75423	5.34559	29.2779	200.264	409.591	183.907	89.6726	103.573	75.986	10.3206	140.475	240.78	181.027	17.3074	87.6344	99.2057	106.201	107.087	106.039	94.2028	95.2063	91.3731	108.017	117.369		88.6265	75.1936	68.2418	85.2937	120.817	95.3924	93.4348	82.4684	106.833	117.9	96.2168	102.644	100.057
836	27.8667	19.1333	10841	0.0613083	0.33552	0.970477		96.9581	51.4595	130.535	50.7194	7.69989	5.18277	32.4133	208.935	406.81	192.385	94.4822	106.991	76.4712	9.95641	163.446	268.241	194.122	16.8637	87.1209	98.4402	105.638	108.771	105.488	93.5889	95.2935	91.5442	108.116	116.915		88.1493	74.0388	68.3767	84.7798	120.26	94.7032	92.6962	81.0957	106.287	117.418	95.6361	102.763	98.3655
838	27.9333	19.2	10512	0.0579029	0.341101	0.972189		102.473	54.9658	130.246	54.1158	8.17794	5.64065	32.3907	206.721	405.978	191.919	95.5275	101.495	75.3008	9.74147	162.629	281.393	182.454	16.5451	87.082	98.5472	105.646	108.324	105.598	93.6968	94.7814	92.0749	107.738	116.906		88.3423	73.3403	68.702	84.9135	120.112	94.9037	92.6411	81.2746	106.415	117.502	95.5673	102.529	98.4832
840	28	19.2667	10142	0.0563494	0.342902	0.972934		80.0656	46.4395	138.146	46.0278	6.7128	5.22216	28.1015	192.365	383.699	183.312	90.7747	104.53	76.6198	9.19676	139.756	216.422	170.301	17.3769	87.9237	98.3934	105.615	106.927	105.259	93.3439	95.0149	91.3465	107.61	116.803		88.0773	75.3602	70.1169	85.6635	120.4	94.3522	92.4252	81.9472	106.105	117.138	95.1494	103.153	99.0184
842	28.0667	19.3333	10477	0.0550875	0.343047	0.973542		94.0356	49.5471	130.683	49.47	7.3712	5.62849	29.9442	200.089	394.05	185.708	93.5417	104.227	75.7562	8.20204	143.234	265.869	181.648	17.2818	87.944	98.5771	105.501	108.811	105.536	93.6159	95.6047	92.0983	108.094	116.957		88.6377	75.8361	69.1169	85.4951	120.634	94.6646	92.7516	81.7671	106.438	117.264	95.0744	102.867	98.6591
844	28.1333	19.4	9610	0.0562819	0.343756	0.972952		89.021	55.2041	140.793	54.3714	8.00822	5.07098	28.6152	197.649	399.456	182.288	89.6785	107.031	76.3228	9.93717	138.495	229.162	182.628	17.0501	87.2359	98.4254	105.622	106.449	105.305	93.324	94.7108	90.9519	107.276	116.775		87.8775	74.9903	68.6022	84.4234	120.286	94.5333	92.5348	81.8859	106.141	117.032	95.104	102.597	99.7126
846	28.2	19.4667	10682	0.0567831	0.337596	0.972682		108.736	60.3713	130.534	59.9041	9.06065	5.15816	32.6664	209.907	420.195	188.166	93.2367	105.684	76.1201	10.5189	160.752	284.301	191.996	17.2711	86.7886	98.5247	105.781	108.053	105.49	93.5735	94.4798	92.054	107.564	116.966		88.0035	72.9929	68.295	84.1027	120.549	94.8022	92.8327	81.3921	106.298	117.299	95.5037	102.512	99.2231
848	28.2667	19.5333	10629	0.0595238	0.338375	0.971365		89.1228	48.181	135.089	48.2318	7.1853	4.89489	32.0287	205.736	414.071	187.229	92.2014	110.031	77.1304	10.3086	169.402	236.86	181.395	17.8282	86.8325	98.24	105.55	107.16	105.111	93.2133	94.3365	91.002	107.633	116.71		87.697	72.352	68.8555	84.9711	120.287	94.3764	92.4838	81.2585	106.125	116.957	95.2739	103.155	98.5409
850	28.3333	19.6	11175	0.0623214	0.340666	0.970058		97.1114	47.6551	127.798	48.2274	7.27737	5.30653	33.3838	210.179	419.851	185.671	93.839	111.777	76.7308	10.7542	177.556	257.455	184.954	17.7245	86.8551	98.486	105.633	108.215	105.325	93.4239	94.6671	91.4473	108.159	116.816		87.826	72.19	68.4674	85.4223	120.37	94.7712	92.7132	81.5205	106.335	117.09	95.5194	102.937	98.4774
852	28.4	19.6667	9573	0.0560544	0.34593	0.97313		97.9784	53.8892	133.68	54.117	8.07932	4.94482	30.9816	204.06	410.313	186.585	91.0777	109.373	77.2855	9.33791	148.786	258.681	181.823	17.9447	87.0923	98.3577	105.524	107.431	105.233	93.4437	94.2293	91.5454	107.576	116.844		88.1982	73.6153	68.4506	84.8505	120.347	94.5976	92.4596	81.4752	106.142	117.114	95.4158	101.907	99.3646
854	28.4667	19.7333	9986	0.0572595	0.345389	0.97254		93.6566	51.5637	132.277	50.6331	7.623	5.50381	30.4229	204.225	414.602	183.765	92.4302	110.526	77.2088	7.69537	147.182	257.243	183.076	17.4017	87.7321	98.9736	105.638	108.277	105.824	94.0845	95.2458	91.4986	108.304	117.311		89.3071	74.9485	67.9058	85.6735	120.826	95.1918	92.9196	82.419	106.609	117.729	95.643	102.905	98.529
856	28.5333	19.8	9466	0.0575332	0.345089	0.972395		97.977	53.667	132.402	53.9366	8.0109	5.15184	30.2232	200.268	398.836	185.363	92.5311	109.107	77.8267	9.15008	141.878	262.65	173.431	17.5194	87.6882	98.5717	105.633	107.769	105.469	93.5774	94.5513	92.1707	107.817	117.015		88.429	74.465	69.3239	85.6912	120.532	94.7655	92.6951	81.8076	106.242	117.348	95.5805	102.131	99.1301
858	28.6	19.8667	10655	0.0616353	0.339296	0.970363		96.6625	51.4742	129.156	51.0452	7.70921	5.32628	31.6558	208.479	412.31	188.734	93.4675	111.578	77.7476	9.91165	158.45	268.213	188.999	17.7025	87.5193	98.6874	105.946	108.749	105.753	93.7755	95.4758	91.7344	108.477	117.191		88.4307	74.5107	68.3027	85.5745	120.778	94.9149	92.9123	81.6112	106.461	117.537	96.0261	103.188	98.6708
860	28.6667	19.9333	9608	0.0574763	0.347811	0.972424		87.2948	51.8027	137.017	51.5592	7.60291	4.75036	29.3237	199.719	397.663	186.217	92.5047	108.292	78.5115	9.95201	136.504	247.073	179.362	18.2819	87.2878	98.2007	105.394	107.011	105.188	93.1609	94.3068	91.4271	107.487	116.7		87.7253	74.7237	68.7815	84.9841	120.224	94.3267	92.1348	81.5482	105.921	117.073	95.2963	101.705	99.1442
862	28.7333	20	9809	0.0594243	0.334981	0.971469		85.1258	52.2586	140.159	50.6899	7.5119	5.31269	30.5424	203.303	407.956	184.693	93.1911	107.583	78.4911	10.8567	154.902	225.527	194.194	18.4286	86.5399	98.2151	105.334	106.286	105.145	93.0582	94.1633	90.6928	107.021	116.584		87.3647	73.2409	68.5973	83.4485	120.048	94.4007	92.0407	81.695	105.909	117.03	95.1312	102.313	98.5998
864	28.8	20.0667	10356	0.058429	0.335023	0.971976		91.1726	51.5288	129.956	50.7586	7.6433	4.58664	31.3038	206.361	406.666	188.872	97.215	105.475	80.0297	8.96543	154.341	271.143	185.393	18.6568	87.1006	98.0681	105.052	108.354	105.006	92.9961	94.7075	91.5851	107.708	116.583		87.7776	74.0741	68.4196	84.9226	120.309	94.2069	92.0802	81.1859	105.846	117.021	94.7721	101.889	97.997
866	28.8667	20.1333	9420	0.0589586	0.339882	0.971723		80.1211	50.7886	141.812	49.5126	7.24126	4.98945	28.2913	195.816	401.019	185.877	94.4241	105.898	77.9466	8.04753	138.186	219.786	170.802	18.6393	87.9282	98.7127	105.49	106.566	105.545	93.6683	94.7774	91.0048	107.728	117.063		88.7495	75.0169	69.2862	85.7309	120.858	94.984	92.7573	81.9021	106.457	117.463	95.0235	102.21	99.1289
868	28.9333	20.2	9968	0.0585285	0.338259	0.971987		97.3038	59.3022	136.045	58.5602	8.72932	4.41257	30.0635	202.963	395.805	186.583	97.1158	106.708	80.1262	8.80223	133.546	269.758	203.964	17.6675	87.1902	98.3392	105.211	107.925	105.233	93.2418	94.64	92.0433	107.233	116.741		88.1222	75.2962	69.1615	83.036	120.335	94.5241	92.4251	81.5109	106.097	117.139	94.9581	101.728	98.3743
870	29	20.2667	10095	0.0593283	0.331905	0.971735		85.9976	58.0233	141.408	55.9651	8.3497	4.27061	29.7873	204.565	419.106	185.166	92.81	107.176	77.7102	9.89779	153.933	235.682	191.075	17.9848	86.8133	98.518	105.618	106.536	105.24	93.3747	94.5406	90.7283	107.198	116.884		88.0044	73.6027	68.0939	83.776	120.59	94.818	92.6973	81.6787	106.125	117.271	95.4337	102.918	98.6587
872	29.0667	20.3333	10728	0.0579917	0.335904	0.972137		92.994	55.7388	133.312	55.5537	8.29375	4.03826	29.987	204.584	404.197	190.817	94.4358	106.801	78.3238	9.34618	148.436	273.457	181.182	17.9877	87.3244	98.15	105.317	108.259	105.005	93.2219	94.8469	91.6052	107.677	116.705		87.9873	74.5649	68.5554	85.0803	120.434	94.5058	92.3282	80.8952	105.971	117.05	95.3162	102.283	98.1668
874	29.1333	20.4	9948	0.0569395	0.347769	0.9727		89.3851	56.9857	139.161	56.4258	8.34223	4.23444	28.9976	200.921	408.578	185.893	90.8862	106.606	76.8005	9.63308	140.443	247.155	186.67	18.2236	87.2928	98.5459	105.729	106.929	105.276	93.5398	94.3775	91.5732	107.325	116.957		88.2624	74.3791	68.9048	84.1768	120.741	94.9202	92.5859	81.6902	106.234	117.299	95.6046	102.055	99.7033
876	29.2	20.4667	10488	0.0573696	0.341714	0.972467		86.6919	53.4311	136.113	52.322	7.82038	4.33594	30.0404	205.705	415.444	186.572	92.7827	110.237	77.5502	8.83397	146.612	258.928	191.33	17.9197	87.1952	98.5216	105.459	107.792	105.323	93.5638	94.8877	91.1468	107.798	116.894		88.4615	74.6578	67.691	84.5686	120.597	94.8927	92.4876	81.6669	106.256	117.305	95.3779	102.687	98.463
878	29.2667	20.5333	9778	0.0554003	0.344526	0.973446		94.3845	55.6791	135.837	55.3853	8.19963	4.91124	29.328	199.786	400.749	187.849	96.6168	103.771	75.4935	8.11446	138.522	265.113	181.088	17.7555	88.1761	99.2441	105.795	108.312	105.964	94.2673	95.0905	92.5756	108.14	117.418		89.384	75.256	69.7422	85.3551	121.143	95.7271	93.2135	82.2265	107.041	118.013	95.6387	102.251	98.947
880	29.3333	20.6	9794	0.0569324	0.336647	0.972685		86.0869	56.6278	138.74	54.2922	8.11293	4.77736	29.7308	204.355	420.369	185.19	92.6665	105.466	76.5792	8.91278	153.839	236.782	197.138	17.7149	87.0736	98.9449	105.66	106.975	105.605	93.8353	94.7784	91.0899	107.436	117.119		88.7357	73.8839	68.3273	83.5682	120.853	95.2374	92.8089	82.2941	106.663	117.721	95.6199	103.053	98.4737
882	29.4	20.6667	9421	0.0576967	0.345879	0.972303		90.8305	60.7406	140.565	59.2647	8.78624	4.53395	28.328	201.351	412.769	185.849	90.7845	106.252	75.8054	9.85921	134.681	246.678	189.246	18.6544	87.5959	99.0749	106.102	107.122	105.745	94.0482	94.8955	91.5984	107.725	117.373		88.6571	75.3176	68.4887	84.3963	121.12	95.4149	93.1236	82.2506	106.72	117.865	96.068	102.23	100.163
884	29.4667	20.7333	10292	0.0592501	0.341848	0.97156		86.8259	52.1535	136.325	51.1614	7.63738	4.62464	30.182	204.914	406.358	189.513	93.8964	111.193	77.954	9.0078	149.183	252	192.513	17.8508	87.7076	98.9087	105.906	108.37	105.634	93.9255	95.2602	91.7419	108.302	117.297		88.7764	74.8211	69.0367	84.9957	120.908	95.2509	92.9513	81.8304	106.722	117.789	95.9309	103.058	98.6956
886	29.5333	20.8	10362	0.0594243	0.332874	0.971454		92.9968	55.0951	131.874	53.7879	8.11118	4.71984	30.8384	207.302	410.62	189.433	95.1545	107.581	76.2261	9.09007	157.599	271.774	191.499	18.2291	87.8165	99.215	106.345	109.052	105.858	94.2646	95.6431	92.3314	108.535	117.513		89.1556	74.6441	69.0063	85.1963	121.08	95.6515	93.3167	82.0314	107.061	118.014	96.3732	103.401	99.0254
888	29.6	20.8667	9142	0.0568009	0.344972	0.972728		83.7971	54.2706	140.419	53.4313	7.8204	4.60413	27.665	196.235	399.777	182.924	89.8833	106.69	77.0301	8.55206	140.296	216.756	189.408	17.8165	87.8557	99.0583	105.908	106.825	105.728	94.0168	95.0077	91.4583	107.652	117.24		89.0144	75.0293	69.9211	84.3065	121.007	95.2894	93.1852	82.3837	106.8	117.633	95.8811	102.715	99.5272
890	29.6667	20.9333	10030	0.0592359	0.340224	0.971557		88.3981	50.1669	133.195	49.6786	7.35306	5.22124	29.3089	201.191	403.702	185.295	94.1213	106.16	75.7398	8.54973	146.552	251.572	192.825	18.0676	88.342	99.3152	105.742	109.034	106.11	94.3171	95.9833	92.2323	108.578	117.433		89.3567	75.8742	69.6897	85.2665	121.523	95.6804	93.4396	82.396	107.149	117.912	95.8405	102.839	98.4583
892	29.7333	21	9477	0.0579811	0.345286	0.972114		77.7094	44.8497	141.068	46.1987	6.57375	4.93389	26.7084	189.61	379.025	183.272	92.4325	106.248	77.4988	9.05293	133.276	204.868	175.13	17.3743	88.5241	98.9453	105.572	107.01	105.753	93.7457	95.2617	91.7373	107.986	117.073		88.6181	75.9375	71.3571	85.7029	121.005	95.022	93.0673	82.3303	106.76	117.547	95.5231	103.016	98.3962
894	29.8	21.0667	10421	0.0583579	0.337663	0.971987		88.8387	50.4272	132.678	50.8406	7.49696	4.78084	28.7496	199.186	387.445	188.838	95.6091	107.138	77.7196	9.28661	140.184	250.599	189.792	17.4955	88.2556	98.8235	105.726	108.741	105.722	93.7819	95.59	92.438	108.18	117.279		88.5663	75.9321	70.6648	85.0271	121.088	95.0099	92.9707	81.8341	106.554	117.748	95.7285	102.822	98.3344
896	29.8667	21.1333	9350	0.0567796	0.344407	0.972766		79.8253	53.1889	140.213	51.786	7.63995	4.26291	28.3218	198.412	405.927	185.023	91.991	107.383	78.5981	8.82089	140.329	221.105	184.496	17.8013	87.3966	98.4834	105.465	106.375	105.228	93.2645	94.5457	90.9645	107.23	116.942		88.1781	74.6659	69.1029	84.228	120.808	94.3979	92.4382	82.0055	106.25	117.325	95.2407	102.44	98.9468
898	29.9333	21.2	9803	0.0589799	0.339262	0.971662		86.4252	56.1662	137.68	53.67	8.12179	4.3972	31.1967	208.476	424.646	186.323	92.8319	109.657	77.0562	9.92239	157.011	250.048	201.779	18.2503	86.7989	98.5869	105.634	107.455	105.238	93.3458	94.643	91.3068	107.353	117.065		88.0141	73.6084	68.2051	83.24	120.927	94.5019	92.4815	82.069	106.382	117.501	95.6539	103.086	98.3581
900	30	21.2667	9037	0.053687	0.342674	0.974217		97.2307	59.7516	137.908	59.5075	8.88001	4.10337	29.6311	202.22	406.31	186.787	94.494	104.02	79.8156	8.01262	133.48	280.117	177.384	17.3064	87.5438	98.2308	105.353	108	105.115	93.2341	94.6751	91.9177	107.535	116.881		88.3179	75.4432	68.2191	85.0506	120.688	94.0319	92.1712	81.6667	106.224	117.06	95.1646	101.977	98.6887
902	30.0667	21.3333	8884	0.0540993	0.342422	0.974023		81.1466	50.4166	138.936	49.8092	7.36121	4.2929	28.9155	199.719	406.535	186.641	93.1879	104.263	78.9174	9.03032	148.502	226.659	180.687	17.3029	87.4016	98.3823	105.379	106.921	105.196	93.2493	94.6783	91.0291	107.425	116.899		88.0393	74.2774	69.2122	84.6822	120.797	94.2708	92.3856	81.7204	106.394	117.141	95.2369	102.871	98.2271
904	30.1333	21.4	10081	0.0568471	0.337759	0.972877		95.3278	57.7419	133.901	56.822	8.54892	4.39616	30.5224	206.153	412.784	189.111	92.8625	102.562	75.3452	9.78937	152.218	270.678	197.052	18.3825	87.5607	98.83	106.091	108.707	105.628	93.8786	95.2831	92.459	107.786	117.411		88.4925	74.669	69.3663	83.951	121.325	94.7973	92.8781	81.9828	106.725	117.767	96.1758	102.986	99.1127
906	30.2	21.4667	9344	0.0563957	0.343346	0.972954		83.9096	51.4388	138.456	50.4633	7.55575	4.16263	30.3963	204.905	416.894	187.066	92.7951	106.275	77.8712	8.56806	155.329	248.31	186.223	18.1528	87.6133	98.7101	105.868	108.116	105.492	93.7309	95.0381	91.6492	108.148	117.232		88.6679	74.1697	68.8388	85.1999	121.19	94.5462	92.7269	82.1054	106.537	117.635	95.8306	103.011	98.8075
908	30.2667	21.5333	9256	0.0551942	0.348666	0.974138		87.6486	53.7528	137.13	54.1276	7.95864	4.06924	27.6769	194.914	399.728	187.836	91.4542	100.471	76.8567	6.78337	131.618	253.179	164.262	18.0883	88.7794	99.0274	105.914	108.221	105.735	94.1733	95.1473	92.5785	108.23	117.548		89.6431	75.8689	70.1281	86.6293	121.627	94.7866	93.1553	82.349	106.863	117.983	95.9367	102.289	99.5358
910	30.3333	21.6	8599	0.0555425	0.342722	0.973412		80.871	51.8973	143.827	52.128	7.54289	4.41917	26.431	190.704	390.668	185.574	88.8695	104.907	77.0529	7.88823	132.169	208.306	166.186	18.2336	88.7567	98.9569	106.11	107.035	105.644	94.0449	95.2471	91.6891	108.027	117.494		89.1799	75.9901	70.8093	86.3147	121.489	94.7908	93.0959	82.3817	106.69	117.826	96.0478	102.912	99.9037
912	30.4	21.6667	9728	0.0579313	0.34187	0.972167		80.0587	44.13	135.071	44.6754	6.54232	4.73777	28.9106	196.792	393.175	186.447	93.8136	104.209	75.5461	7.48189	150.52	238.956	172.87	18.1734	89.0521	99.1125	106.026	109.399	105.893	94.2994	95.9671	92.7083	108.843	117.665		89.5232	75.6365	71.3361	86.9378	121.827	95.1264	93.2461	82.3429	106.951	117.896	96.0023	103.347	98.772
914	30.4667	21.7333	8560	0.0543268	0.350593	0.973985		82.9749	53.8351	142.545	53.2625	7.79024	4.49938	27.3318	194.457	402.015	184.68	89.5155	102.254	75.9507	8.48155	133.712	228.641	171.303	18.0002	88.3318	99.0871	106.03	107.179	105.757	94.1489	95.0737	91.8173	107.834	117.51		89.0738	75.5675	69.865	85.7051	121.448	95.1887	93.3064	82.3466	106.78	117.813	96.0228	102.602	99.8912
916	30.5333	21.8	9661	0.0595522	0.339194	0.971358		83.1618	53.2048	136.898	51.2549	7.6917	4.4267	29.6429	204.662	415.814	184.758	91.8797	105.912	75.9875	9.28659	149.721	257.325	187.401	18.3182	88.2085	99.4245	106.609	108.987	106.013	94.5667	96.0142	92.1376	108.634	117.89		89.2833	75.5936	68.8435	85.6276	121.694	95.6785	93.5945	82.6434	107.033	118.173	96.784	104.027	99.299
918	30.6	21.8667	8723	0.0569822	0.332765	0.972691		83.3586	57.4767	147.785	55.7142	8.21464	4.39541	28.8672	199.366	416.158	185.17	88.4715	104.466	76.1631	9.44293	150.31	230.261	167.538	18.4607	88.0483	99.1362	106.369	107.199	105.753	94.1675	95.2513	91.4227	108.08	117.583		88.8338	74.5382	69.0937	86.2747	121.501	95.2411	93.5155	82.2884	106.725	117.911	96.3123	103.629	99.8515
920	30.6667	21.9333	9295	0.0604267	0.334013	0.970935		85.1658	50.1622	137.291	49.3469	7.36394	4.67886	30.8758	206.76	415.776	190.986	94.2544	103.766	76.0427	8.93587	158.835	268.731	180.055	17.9285	88.1797	99.0238	106.158	109.452	105.927	94.3485	95.9125	92.0452	108.812	117.623		89.1164	74.9072	68.8992	86.4586	121.517	95.2829	93.4365	81.6735	106.803	117.923	96.2553	103.569	98.6329
922	30.7333	22	9672	0.0569395	0.338991	0.97268		90.7586	56.2313	138.913	55.4503	8.24899	4.38269	29.6804	201.388	404.524	190.569	92.2906	103.747	76.3566	8.5789	142.752	272.892	171.882	17.4891	88.159	98.7297	105.97	108.556	105.657	94.1047	95.0778	92.3494	108.181	117.359		89.0488	75.0329	69.4146	86.1313	121.167	94.9599	92.922	81.5577	106.551	117.658	96.2575	102.732	98.8537
924	30.8	22.0667	9058	0.0577927	0.33678	0.972255		80.4284	53.7869	143.883	52.0095	7.65893	4.8649	28.0398	198.701	412.72	187.598	90.6736	100.903	75.8265	8.23085	137.201	236.219	180.189	17.2806	87.8966	98.9074	105.746	107.187	105.77	94.1304	95.2348	91.1145	107.654	117.374		89.1366	75.7104	68.4608	84.9001	121.275	95.072	92.7848	82.1342	106.815	117.731	95.8441	103.202	98.6351
926	30.8667	22.1333	9375	0.0566907	0.33839	0.972775		90.9479	58.9998	137.49	56.8669	8.55158	4.47948	29.5965	203.535	409.789	186.667	94.6421	101.76	76.1203	8.65444	138.19	277.761	190.287	17.0983	87.7611	98.9102	105.757	108.672	105.608	93.9492	95.4161	92.1617	107.888	117.294		88.8486	75.8703	68.4559	84.5038	121.127	95.1519	92.8868	82.0824	106.781	117.649	95.7579	102.587	98.693
928	30.9333	22.2	9692	0.0570142	0.339339	0.972637		77.0066	52.2881	143.442	51.0558	7.42287	4.82118	26.395	192.124	390.114	186.391	89.7916	103.41	77.0053	9.08579	133.034	208.233	176.349	18.0628	88.5391	99.0899	106.327	106.971	105.735	94.2177	95.4217	91.5887	107.887	117.547		88.9972	76.2595	70.6652	85.3718	121.402	95.371	92.8735	82.3991	106.925	117.881	96.3564	103.599	99.5118
930	31	22.2667	9405	0.054597	0.341804	0.973823		92.939	61.0312	140.931	60.0901	8.88551	4.50819	27.8817	198.246	395.342	186.745	92.7254	99.7378	76.014	8.98029	126.835	260.955	197.832	17.2343	88.0636	98.9656	106.028	108.248	105.763	94.2136	95.2705	92.5929	107.539	117.451		88.9932	76.4983	70.0091	83.5776	121.24	95.3078	92.8905	82.1302	106.758	117.742	96.1175	102.592	99.2803
932	31.0667	22.3333	8776	0.0592145	0.338518	0.971593		81.1916	52.3897	143.701	51.7062	7.54268	4.85675	27.2468	197.287	403.076	186.872	91.0395	101.6	74.3078	8.02317	134.473	236.454	185.825	17.1228	88.6648	99.5049	106.377	108.281	106.352	94.9003	96.102	91.9042	108.317	117.955		89.9358	76.7843	69.5913	85.269	121.744	95.9006	93.663	82.4879	107.23	118.243	96.4304	104.102	99.1002
934	31.1333	22.4	9580	0.0585747	0.338865	0.971877		84.3076	52.5463	137.485	51.406	7.65207	4.56738	28.9334	202.985	408.322	189.409	91.934	104.594	76.673	7.98981	143.542	260.541	186.839	17.1937	88.387	99.1153	106.094	109.17	106.01	94.4567	96.0093	92.027	108.602	117.682		89.5209	76.2374	68.9418	85.6962	121.539	95.5175	93.1208	82.0082	107.003	117.927	96.1288	103.426	98.992
936	31.2	22.4667	8803	0.0554039	0.345531	0.973431		89.3356	58.1891	142.264	56.6597	8.41994	4.63672	29.1951	202.766	425.728	187.368	89.7069	101.14	76.1476	7.22435	145.496	239.336	195.9	17.8172	88.0094	99.4101	106.275	107.634	106.235	94.7868	95.1363	91.8385	107.912	117.89		90.0858	74.7264	69.1866	84.0904	121.958	95.8007	93.4619	82.3932	107.294	118.1	96.2752	102.676	100.241
938	31.2667	22.5333	9858	0.0598544	0.341386	0.971224		86.1745	52.2008	137.4	51.1727	7.62189	4.72345	29.637	203.726	413.959	186.01	93.6243	103.724	76.2766	8.44567	148.531	249.689	198.643	17.2641	87.8887	99.2123	105.954	108.482	105.964	94.3485	95.5746	91.885	108.174	117.518		89.3141	75.1735	69.1283	84.3577	121.47	95.675	93.3041	82.2326	106.986	117.864	95.963	103.169	98.7535
940	31.3333	22.6	8812	0.0558411	0.337702	0.97325		83.9514	57.4205	144.31	55.5882	8.15584	5.03674	27.2913	195.67	407.21	184.999	90.275	101.8	74.42	8.91168	140.387	221.483	173.612	16.8031	88.2394	99.6226	106.297	106.793	106.178	94.6429	95.4584	91.3778	107.939	117.713		89.5363	75.4232	69.3095	85.5618	121.366	96.1745	93.7928	82.6209	107.297	118.228	96.307	103.157	99.8329
942	31.4	22.6667	9770	0.0584609	0.337574	0.971938		91.253	53.8165	135.662	53.4006	7.96747	4.60818	29.6954	203.128	412.878	182.878	92.2256	104.288	75.3519	8.73564	149.603	265.052	183.357	17.2912	88.201	99.2775	106.076	109.17	105.928	94.3372	95.9443	92.259	108.507	117.605		89.2437	75.6353	68.7893	85.8184	121.518	95.6469	93.3647	82.6048	106.829	117.942	96.019	103.19	99.1985
944	31.4667	22.7333	8887	0.0562428	0.339005	0.973048		95.1985	61.7813	142.217	60.2747	9.0056	4.62141	29.8021	205.263	437.117	187.731	89.0209	102.881	73.8328	8.04986	152.612	239.144	193.737	17.8486	87.6287	99.4068	106.223	107.167	106.164	94.6339	95.0414	91.3939	107.673	117.847		89.7765	74.0428	68.4194	83.9703	121.935	95.6772	93.6278	82.3911	107.087	118.251	96.2261	102.713	100.21
946	31.5333	22.8	9375	0.0581055	0.333287	0.972132		87.3711	56.3459	143.188	55.4581	8.1877	4.67785	28.609	200.661	417.327	187.984	91.388	99.8464	75.896	8.502	148.327	234.877	181.781	17.4643	87.5379	98.8224	105.775	106.962	105.574	93.888	95.1079	90.9832	107.482	117.21		88.8512	74.6866	68.3992	84.6335	121.119	94.8633	92.931	82.0007	106.551	117.766	95.6528	103.525	98.6135
948	31.6	22.8667	9708	0.0601921	0.333669	0.971089		89.9869	53.7118	136.939	52.946	7.92102	4.58381	30.7628	205.031	418.487	189.337	95.2018	99.6863	76.5214	8.12662	155.429	278.006	169.088	16.7385	87.6184	98.7823	105.453	108.494	105.579	93.8013	95.1376	91.749	108.111	117.127		88.8383	74.2044	67.9437	86.2665	120.839	94.8134	93.0075	81.7609	106.673	117.657	95.4242	102.615	98.1604
950	31.6667	22.9333	9446	0.0583081	0.33376	0.972014		84.557	54.3645	145.879	53.7268	7.88573	4.571	29.2464	198.764	415.168	187.008	91.7173	101.172	76.2821	8.63841	156.872	220.419	163.886	17.1469	87.541	98.7402	105.632	106.427	105.484	93.7221	94.6214	90.8207	107.495	117.165		88.6209	73.4414	68.9173	85.8526	120.873	94.6803	92.8795	81.9749	106.603	117.563	95.4912	102.952	98.8316
952	31.7333	23	10120	0.0615429	0.333205	0.970437		88.1165	53.8811	135.207	52.4262	7.90987	4.48507	30.7947	207.606	421.247	189.438	94.3634	103.205	75.4714	8.48021	162.01	273.007	177.441	18.1233	88.0823	99.0458	106.283	109.355	105.877	94.3984	95.7427	92.1543	108.589	117.759		89.3564	74.5051	68.7128	86.2795	121.558	95.2829	93.3273	81.8861	106.819	117.914	96.4106	103.546	98.8629
954	31.8	23.0667	8820	0.060704	0.336513	0.970861		82.7874	54.0985	143.666	53.4445	7.877	4.34752	28.3388	199.922	414.032	186.966	90.9893	104.627	76.9712	8.13198	142.65	242.832	169.764	17.4502	87.5352	98.3946	105.456	106.917	105.268	93.5202	94.7856	90.8102	107.49	116.964		88.6277	74.7752	67.9493	85.5536	120.77	94.2951	92.6157	81.6144	106.212	117.235	95.459	103.142	98.2692
956	31.8667	23.1333	9056	0.0594278	0.338264	0.971504		90.1304	55.4054	138.65	54.9949	8.15713	4.63831	29.2543	201.283	408.36	187.959	92.7449	103.792	76.0733	7.72167	138.571	272.239	178.634	17.0328	87.5203	98.3524	105.081	107.891	105.279	93.4485	94.7024	91.7032	107.452	116.818		88.723	74.9576	68.334	84.9115	120.675	94.2436	92.5812	81.5152	106.177	117.245	95.091	101.964	98.1879
958	31.9333	23.2	8443	0.0547143	0.34924	0.973857		86.9183	56.0774	143.656	56.1708	8.25545	4.12867	28.2134	198.025	408.013	187.386	89.9474	105.589	77.4553	7.83659	134.158	245.96	171.789	16.8797	87.2017	98.0191	104.938	106.312	104.925	92.9763	94.0225	90.8979	106.974	116.525		88.2001	74.4619	68.1233	84.8658	120.358	93.8774	92.3182	81.1995	105.803	116.898	94.6567	101.544	98.9923
960	32	23.2667	8671	0.0601743	0.347035	0.9711		80.8618	49.4443	142.069	49.2972	7.28731	4.29364	29.964	203.279	414.99	186.142	94.2102	109.016	77.1177	7.39955	147.954	252.674	180.654	16.8783	87.23	98.2284	104.844	107.519	105.105	93.1781	94.5138	90.987	107.587	116.66		88.5204	74.0669	67.9686	85.0579	120.536	94.1584	92.4657	81.465	106.044	117.009	94.6017	102.062	97.871
962	32.0667	23.3333	9002	0.057199	0.347581	0.972579		86.7395	54.4179	142.205	54.851	8.04807	4.33167	28.163	196.575	402.355	188.134	93.1851	103.536	76.3717	7.9946	133.867	252.342	162.687	17.1136	87.3199	97.9842	104.769	106.518	104.797	92.9741	93.881	91.0977	107.023	116.413		88.1433	74.3667	68.4134	85.4907	120.186	94.0493	92.0947	81.0715	105.927	116.779	94.6111	101.284	98.3464
964	32.1333	23.4	8586	0.0597264	0.347115	0.97129		80.2779	51.1386	143.873	50.9751	7.49045	4.36199	28.2287	198.875	403.532	191.182	92.5915	107.208	77.1806	8.13068	139.666	239.046	172.573	18.1	87.5841	98.149	105.197	107.101	104.893	93.2835	94.6239	90.7945	107.518	116.704		88.3818	74.9373	68.6002	85.4249	120.577	94.3285	92.1483	81.0649	106.111	117.093	95.1772	102.749	97.9258
966	32.2	23.4667	8421	0.0544441	0.354073	0.973907		83.249	54.3561	146.058	54.4533	7.95461	4.29957	27.5363	194.4	401.17	189.492	89.7225	103.208	77.1097	8.23534	133.189	231.367	162.017	17.4937	87.3989	97.9241	104.795	106.028	104.72	92.9943	93.8068	90.6936	106.981	116.39		88.0431	74.3917	68.7231	85.5316	120.305	94.0758	91.8727	81.0018	105.837	116.833	94.7573	101.144	98.8204
968	32.2667	23.5333	8933	0.0592465	0.348272	0.97154		79.8866	47.4687	139.878	47.0197	6.98226	4.46021	30.349	203.283	411.053	189.906	94.0024	106.341	76.2601	8.1575	153.356	246.683	188.3	17.7464	87.2458	98.201	104.765	107.862	105.02	93.3087	94.502	91.121	107.579	116.583		88.366	73.8284	68.8323	84.5415	120.661	94.4938	92.0737	81.2013	106.172	117.064	94.7971	101.964	97.515
970	32.3333	23.6	9053	0.059115	0.340779	0.971571		88.2724	55.9955	138.173	54.0521	8.14551	4.5756	30.5285	204.331	414.969	189.553	94.4513	101.58	76.5095	7.68483	148.735	267.894	194.205	18.1643	86.8269	97.9493	104.647	107.68	104.628	93.0215	94.228	91.2627	106.913	116.306		88.2585	73.839	68.2803	83.2761	120.48	94.1528	91.9397	80.9491	105.903	116.802	94.6168	101.563	97.5585
972	32.4	23.6667	8512	0.0562073	0.34176	0.973056		88.9175	61.4351	145.995	59.5404	8.8112	4.80251	27.5514	196.731	410.815	186.699	89.3403	101.81	75.6144	7.09267	129.031	220.059	205.314	17.9621	86.9676	98.3656	104.925	105.741	104.826	93.365	94.3358	90.3425	106.293	116.49		88.82	75.263	68.4209	81.7301	120.604	94.5384	92.3477	81.5612	106.284	117.096	94.904	101.961	98.4231
974	32.4667	23.7333	9445	0.0575118	0.341199	0.972432		85.5907	57.0473	140.127	54.7837	8.23082	4.52678	29.5431	203.723	412.507	188.657	94.7685	106.248	75.4807	8.02365	142.518	263.617	192.303	18.8368	87.093	98.0645	104.769	107.923	104.591	93.0943	94.6698	91.0056	107.271	116.4		88.2245	74.8611	67.9071	83.9005	120.572	94.3802	92.0649	81.0631	105.932	116.883	94.7898	101.841	97.5224
976	32.5333	23.8	8742	0.0558162	0.347074	0.973294		83.7734	59.0423	141.646	57.2501	8.46563	4.33966	26.8897	195.574	411.847	187.756	88.5408	105.254	76.3094	7.7288	129.812	228.363	167.318	18.9744	87.3261	98.0623	105.05	105.729	104.514	93.2289	93.9324	90.2123	106.806	116.502		88.4791	74.7699	67.8831	84.936	120.562	94.3406	92.0214	81.2162	105.76	116.974	95.29	101.417	98.9257
978	32.6	23.8667	9574	0.0548885	0.341117	0.973692		88.5957	58.8109	137.026	56.9434	8.53544	4.29213	28.8758	201.571	405.38	189.145	94.5573	102.029	78.1585	7.37846	135.62	265.431	197.806	18.2957	86.8089	97.7918	104.576	107.31	104.361	92.8863	94.124	91.1497	106.483	116.204		88.2377	74.7074	68.3233	82.5971	120.179	94.1258	91.7423	80.8276	105.526	116.738	94.718	101.201	97.5357
980	32.6667	23.9333	8747	0.0570284	0.340545	0.97266		85.041	57.9379	142.407	56.2228	8.32155	4.66436	27.7817	199.337	419.058	186.752	90.5904	101.083	77.4433	6.96301	137.447	232.61	189.677	17.8599	86.7786	98.1714	104.74	105.784	104.777	93.3234	94.1701	89.9372	106.461	116.359		88.808	74.4576	67.2409	83.0692	120.317	94.5783	92.1906	81.2688	105.836	116.983	94.8516	101.942	97.8159
982	32.7333	24	9599	0.0589551	0.345413	0.971742		84.1777	53.6606	135.861	52.1994	7.80504	4.51221	28.921	203.984	421.32	188.985	92.9669	106.319	77.3467	7.20805	142.68	256.183	190.207	18.4242	86.9786	98.1124	104.706	107.183	104.834	93.3093	94.4201	90.4622	107.221	116.401		88.709	74.4059	67.2199	84.0361	120.522	94.6403	92.2051	80.9402	105.838	116.938	94.839	101.865	97.5023
984	32.8	24.0667	8890	0.057622	0.344502	0.972366		91.5298	55.3128	137.065	55.061	8.13421	5.00031	28.2734	197.992	415.346	189.607	93.7543	98.9855	73.9542	6.89503	140.581	253.084	176.982	19.5227	88.0262	98.8195	105.247	107.401	105.579	94.1784	94.5023	91.83	107.519	117.043		89.7514	74.4159	69.4659	85.0114	121.487	95.402	92.9414	81.5628	106.533	117.658	95.5102	101.586	98.3716
986	32.8667	24.1333	8967	0.0592714	0.343644	0.971542		84.5441	55.3819	140.312	53.7726	7.9894	4.64649	29.0853	202.253	423.377	187.37	92.5287	105.123	76.7096	7.77536	152.402	231.221	188.449	18.4864	86.6665	98.0662	104.741	105.969	104.807	93.2355	93.8591	90.1078	106.768	116.28		88.5782	72.9939	67.8142	83.5485	120.398	94.5405	92.0985	81.0711	105.752	116.869	94.9296	101.964	97.4604
988	32.9333	24.2	8910	0.0560971	0.349303	0.973117		89.3558	61.5234	144.138	59.9479	8.86789	4.65884	28.0064	199.445	416.079	185.768	89.4389	106.948	77.1986	9.08084	135.685	231.355	184.952	18.214	86.5386	98.0209	104.797	105.217	104.663	93.1113	93.4803	89.9956	106.454	116.197		88.0579	73.7771	67.3724	83.4467	120.039	94.6477	91.9084	81.1712	105.548	116.83	95.0137	100.927	98.7956
990	33	24.2667	9642	0.0567618	0.34877	0.973015		79.3953	48.3707	137.35	47.9209	7.05684	4.6282	28.5391	200.618	403.15	192.192	94.1915	109.475	77.2928	7.37973	139.92	244.677	182.699	19.659	87.6655	97.9975	105.015	107.737	104.775	93.41	94.6509	90.8651	107.678	116.586		88.7832	75.0038	68.798	85.086	120.656	94.3728	92.0324	80.7417	105.855	116.985	95.4878	101.999	97.3914
992	33.0667	24.3333	8649	0.0539678	0.3517	0.974165		87.5182	56.9212	139.253	55.1882	8.24389	4.58991	29.2123	201.307	421.481	189.103	93.2626	103.47	78.1913	7.00018	138.771	259.217	167.794	19.3065	87.1363	97.9992	104.871	106.58	104.656	93.2334	93.7434	90.7213	107.043	116.501		88.7098	73.851	67.4054	85.2038	120.512	94.2955	91.9877	81.0134	105.802	116.898	95.1607	101.127	98.1235
994	33.1333	24.4	8792	0.0578353	0.339301	0.972257		86.084	60.9686	141.761	58.1246	8.69345	4.58973	28.1575	201.201	427.116	186.9	88.7702	105.224	78.3461	6.9698	140.008	233.984	179.458	19.1041	87.1996	98.4058	105.381	106.136	104.954	93.7088	94.2395	90.238	106.966	116.924		89.1544	74.3388	67.3227	84.283	120.899	94.7497	92.2604	81.6569	106.047	117.315	95.6724	102.105	98.8697
996	33.2	24.4667	9813	0.0582725	0.342774	0.971981		86.0959	58.5826	133.414	55.497	8.41031	4.34689	28.8544	206.191	419.596	191.753	94.8995	105.74	77.0057	7.09482	139.772	269.129	199.574	18.676	87.203	98.3501	105.074	108.033	104.934	93.6457	95.0634	90.7554	107.397	116.732		89.1323	75.5034	67.1261	83.5622	120.691	95.0604	92.3437	80.9723	106.102	117.272	95.4841	102.067	97.4565
998	33.2667	24.5333	9218	0.0566303	0.34482	0.972797		85.7405	63.779	141.156	60.4418	9.02287	4.47979	26.9331	198.399	414.906	189.753	89.2001	103.63	75.7037	8.43043	134.861	225.342	187.878	18.3339	87.3614	98.8427	105.631	105.925	105.264	93.991	94.4965	90.5406	106.973	117.023		89.0773	74.871	68.3646	83.5841	120.91	95.5557	92.8503	81.5638	106.596	117.648	96.0396	102.093	99.1417
1000	33.3333	24.6	10080	0.0599468	0.341783	0.971152		82.6926	54.9026	134.566	52.5193	7.9285	4.12892	29.7176	207.536	418.068	191.687	94.7359	107.831	79.1036	7.53045	148.175	255.576	207.422	18.5147	86.82	98.0203	105.016	107.699	104.687	93.3081	94.5698	90.6281	107.2	116.537		88.6296	74.3373	67.7424	82.8979	120.493	94.5707	91.9887	80.7345	105.862	116.946	95.3657	102.091	97.4156
1002	33.4	24.6667	9308	0.0601957	0.338462	0.971105		84.2115	59.6375	143.682	57.4453	8.51908	4.49163	27.8069	201.013	415.373	189.1	91.5023	105.9	80.5374	7.48397	132.188	226.762	198.051	18.3201	86.808	98.0072	105.057	105.784	104.683	93.2475	94.1247	89.9147	106.471	116.581		88.5465	74.886	67.6521	82.5175	120.438	94.3395	91.9374	81.0229	105.863	116.873	95.3348	102.004	98.0376
1004	33.4667	24.7333	9731	0.0572914	0.342924	0.972489		81.5457	54.6074	136.737	52.7794	7.86962	4.24789	28.3598	202.331	398.567	190.62	96.3771	105.923	80.1663	6.87641	132.057	254.789	206.24	18.0254	87.1353	97.8283	104.785	107.798	104.565	93.0697	94.6669	90.9079	107.086	116.381		88.5474	75.7684	68.3621	82.8181	120.181	94.0573	91.7409	80.7999	105.804	116.739	94.935	101.68	97.3198
1006	33.5333	24.8	9759	0.0565094	0.34709	0.972893		86.5087	56.9456	138.235	55.9774	8.26654	4.42868	27.0892	195.143	391.952	188.62	93.8526	102.457	79.7409	7.1038	122.413	244.992	186.401	18.5842	87.7139	98.2048	105.148	107.094	104.692	93.4166	94.2492	91.5279	107	116.659		88.8263	75.7639	69.5838	83.8199	120.576	94.5633	92.0283	81.3147	106.03	117.088	95.427	101.405	98.3015
1008	33.6	24.8667	9369	0.0571599	0.351506	0.972554		77.7693	47.8316	140.611	48.6645	7.01995	4.38702	26.7343	192.548	387.383	187.736	93.8021	107.972	78.7205	8.31126	129.927	215.528	177.503	18.6087	87.7151	97.9475	104.746	106.422	104.61	92.9577	94.2616	90.7591	107.172	116.291		88.0676	75.2644	70.0038	84.7816	120.458	94.305	91.8684	81.0598	105.707	116.797	94.9533	101.973	97.2926
1010	33.6667	24.9333	9914	0.0591008	0.34537	0.971609		85.0433	54.0987	134.28	53.526	7.93855	4.11813	28.2022	198.422	394.598	191.918	96.4045	107.003	78.4726	9.61708	132.706	250.11	184.961	18.4328	86.9422	97.9469	104.65	106.529	104.331	92.6511	93.8991	91.0412	106.704	116.105		87.4939	74.4737	69.1228	83.6036	120.017	94.4556	92.1063	80.5467	105.776	116.849	94.8057	101.327	97.3231
1012	33.7333	25	9505	0.0580059	0.344275	0.972183		80.9906	56.6329	142.84	55.9968	8.21088	3.82056	26.5171	195.533	397.626	188.796	91.3165	104.804	79.3727	8.18395	128.27	217.483	195.081	18.2883	86.7037	97.651	104.545	105.399	104.168	92.5606	93.851	90.0002	106.088	115.968		87.6918	74.9719	68.6092	82.2988	119.946	93.9585	91.5066	80.7472	105.52	116.523	94.6028	101.749	97.6022
1014	33.8	25.0667	9122	0.0553257	0.356451	0.973523		82.1667	55.526	140.12	54.7718	8.08402	3.96599	27.1952	196.572	403.28	189.156	91.8033	101.594	78.0597	7.24139	129.186	240.92	184.266	18.6261	87.2351	97.8776	104.837	106.422	104.528	93.1236	93.7967	90.9602	106.658	116.362		88.4862	74.7249	68.8729	83.6179	120.474	94.1704	91.7506	80.9492	105.752	116.766	95.0405	101.114	98.338
1016	33.8667	25.1333	8914	0.0575758	0.35071	0.972371		79.0166	51.4976	138.354	50.4834	7.48323	4.10102	28.4658	200.945	411.928	187.698	94.0704	106.556	78.5356	7.04306	142.369	236.791	189.177	18.6486	86.9191	97.8861	104.622	106.682	104.47	93.0382	94.0134	90.3345	106.976	116.217		88.47	74.0475	68.0294	83.7693	120.279	94.1939	91.7369	81.0429	105.768	116.688	94.7129	101.927	97.231
1018	33.9333	25.2	9489	0.0572097	0.346426	0.972527		76.2431	49.9892	133.097	48.2703	7.23616	4.00316	28.3905	201.853	406.294	192.148	95.2399	106.26	79.3343	6.84353	143.906	250.953	181.651	18.5837	87.4309	97.9335	104.725	107.842	104.541	93.1909	94.5677	90.7423	107.532	116.439		88.6538	74.6828	68.3525	84.9999	120.465	94.3338	91.9165	80.6879	105.832	116.898	94.9413	101.935	97.1346
1020	34	25.2667	9005	0.055443	0.354708	0.973395		81.7189	57.247	143.051	56.1074	8.25939	3.9452	26.8786	195.216	403.644	187.002	90.3058	105.208	77.8337	7.62634	131.609	217.698	184.687	17.701	87.197	98.208	104.881	105.693	104.753	93.2992	93.8061	90.4996	106.626	116.5		88.5762	74.4151	69.0186	83.5303	120.445	94.6247	92.1896	81.2696	106.008	116.948	95.1263	101.209	98.5727
1022	34.0667	25.3333	10167	0.0604623	0.344695	0.970905		80.6891	55.2249	139.174	53.014	7.9293	4.31507	29.0433	204.742	412.569	190.932	92.7487	106.293	76.2562	8.72546	148.519	246.043	208.049	17.8724	87.3703	98.8474	105.65	107.968	105.377	93.9847	95.0562	91.4203	107.67	117.081		88.9711	74.6042	69.0833	83.1677	121.025	95.3844	92.918	81.5021	106.819	117.614	96.1237	102.654	98.1953
1024	34.1333	25.4	9588	0.058628	0.340315	0.972003		80.3129	55.0848	144.682	54.043	7.91193	4.39244	27.2781	195.095	406.77	185.95	90.2498	101.932	77.191	8.29782	143.42	215.711	170.745	17.8091	87.5825	98.596	105.451	106.053	105.077	93.7061	94.3839	90.6305	107.261	116.779		88.7597	74.1575	69.1432	85.113	120.739	95.0644	92.6659	81.619	106.41	117.221	95.6947	102.528	98.4915
1026	34.2	25.4667	9718	0.0604551	0.342208	0.970954		79.2539	49.6143	134.993	48.8616	7.23949	4.33375	28.2353	200.042	403.01	189.593	92.7566	101.547	77.722	6.96414	148.118	250.793	181.786	17.7923	87.9131	98.6068	105.3	108.469	105.155	93.9357	95.1543	91.4931	107.952	116.909		89.3411	74.8795	69.2014	85.3173	120.826	95.0469	92.7342	81.3933	106.457	117.403	95.7123	102.443	97.7883
1028	34.2667	25.5333	8588	0.0568613	0.348935	0.972727		81.9873	55.4215	145.344	55.484	8.04416	4.25466	25.7226	189.82	393.418	186.908	89.2539	101.761	77.2211	7.37308	127.926	213.998	159.095	17.5698	87.8399	98.2757	104.96	105.777	104.908	93.4645	94.199	90.4753	107.072	116.55		88.7662	75.2083	69.0462	85.8417	120.337	94.6131	92.1976	81.4538	106.011	117.103	95.1431	101.377	98.7889
1030	34.3333	25.6	9343	0.0588697	0.347931	0.971707		74.7569	49.2949	142.02	49.0807	7.1115	4.36088	26.42	193.707	395.121	190.001	92.344	101.412	77.5231	7.63636	133.909	217.642	177.14	17.9212	87.7127	98.2197	104.994	106.515	104.925	93.5013	94.5448	90.5901	107.101	116.63		88.7218	75.2311	69.402	84.6479	120.561	94.5774	92.1845	81.1871	105.941	117.209	95.3384	102.29	97.5433
1032	34.4	25.6667	9807	0.056545	0.346027	0.972846		84.1839	54.9391	136.088	53.8471	7.98158	4.22569	27.826	197.79	401.298	189.94	95.0088	100.474	77.9043	8.13741	133.256	257.214	176.193	18.235	87.5778	98.2784	104.898	107.383	104.87	93.3749	94.4095	91.4235	107.166	116.635		88.4733	75.0429	68.9921	84.7314	120.649	94.6147	92.3236	81.1894	106.056	117.209	95.2637	101.505	97.5964
1034	34.4667	25.7333	9337	0.0594029	0.340924	0.971445		80.3268	54.7034	142.546	53.7134	7.85977	4.42056	27.1474	196.234	409.36	189.973	91.1525	102.962	76.5714	9.44544	142.003	221.268	163.05	18.4696	87.8672	98.7016	105.732	106.251	105.297	93.9109	94.7177	90.6067	107.542	117.07		88.7051	74.6852	68.8969	86.02	121.029	95.3188	92.7614	81.461	106.365	117.601	96.2062	103.098	98.2375
1036	34.5333	25.8	9499	0.0575972	0.343984	0.972351		88.2032	58.317	141.286	57.3989	8.50527	4.21823	28.1813	198.882	405.807	190.585	92.4263	100.719	77.2706	8.72268	137.055	249.365	183.56	18.1213	87.405	98.3831	105.348	106.901	105.063	93.6199	94.1906	91.4532	107.045	116.792		88.5789	74.4675	69.17	84.0741	120.735	94.9772	92.3222	81.1896	106.101	117.326	95.6485	101.753	98.5868
1038	34.6	25.8667	8875	0.059211	0.347671	0.971572		80.8944	52.4642	139.256	51.1417	7.59471	4.32468	28.7337	201.538	424.293	190.544	93.3415	101.293	77.7556	7.31936	148.976	242.293	168.777	18.3503	87.6799	98.6053	105.356	107.106	105.285	93.9553	94.6489	90.6673	107.732	117.03		89.2838	74.1273	67.9468	85.9186	121.123	95.1587	92.5791	81.4125	106.331	117.545	95.7664	102.579	97.7979
1040	34.6667	25.9333	9465	0.0572914	0.348183	0.972532		86.2001	54.2663	137.909	53.5022	7.93057	4.40492	28.7295	198.398	409.584	190.059	94.8575	99.8961	77.5253	7.36308	142.934	260.598	160.98	18.2653	87.7196	98.3015	104.97	107.328	104.987	93.4932	94.2647	91.4227	107.449	116.676		88.8284	74.0975	68.7679	86.1697	120.734	94.749	92.416	81.1342	105.932	117.276	95.1216	101.659	97.8493
1042	34.7333	26	8800	0.0553719	0.354054	0.973447		84.5848	56.8644	144.958	56.4074	8.26554	4.22039	27.4105	196.031	417.99	188.272	89.0747	103.391	78.2824	7.16475	135.996	228.377	157.936	18.3548	87.6136	98.2406	104.957	105.809	105.003	93.4884	93.9563	90.3028	107.184	116.693		88.8482	74.2543	67.9836	86.1352	120.847	94.6766	92.2614	81.261	105.819	117.185	95.1727	101.113	98.978
1044	34.8	26.0667	9863	0.0604694	0.348801	0.970916		77.0905	48.5321	137.981	47.9787	7.08525	4.0033	28.8418	200.754	409.461	192.146	95.9048	106.781	78.2859	7.47424	146.591	244.008	170.369	18.1745	87.7073	98.2425	104.941	107.487	105.021	93.4171	94.5276	90.9109	107.823	116.72		88.7267	74.2285	68.7314	86.0907	120.759	94.6907	92.3238	80.9532	105.967	117.278	95.165	101.876	97.5195
1046	34.8667	26.1333	9862	0.0598899	0.348629	0.971183		86.7106	58.4971	138.506	57.3294	8.50357	4.02749	27.8614	199.024	414.9	189.899	90.8848	101.844	76.4297	8.19089	141.117	247.466	174.152	18.6939	87.6951	98.7497	105.638	106.801	105.361	93.9844	94.377	91.4212	107.402	117.06		89.1535	74.215	68.907	85.0978	121.102	95.3886	92.9756	81.423	106.296	117.665	96.0363	101.925	99.0327
1048	34.9333	26.2	10000	0.0602028	0.345171	0.97104		80.5702	52.5218	136.65	51.0914	7.64263	3.84311	29.5703	204.252	416.031	192.605	94.2495	107.368	79.1079	7.89624	150.851	260.047	173.566	18.3531	87.4433	98.0875	104.983	107.835	104.838	93.2455	94.6289	90.9104	107.782	116.62		88.4752	74.1625	68.0419	85.813	120.724	94.5334	92.1408	80.7735	105.876	117.113	95.2641	101.945	97.5769
1050	35	26.2667	9062	0.0582654	0.346655	0.972018		83.89	57.0977	146.155	56.2954	8.28389	3.92645	28.6553	199.807	421.886	189.228	92.0787	105.581	79.9776	7.16899	142.622	222.864	171.898	17.7678	87.0066	98.0324	104.691	105.495	104.814	93.1376	93.6614	89.896	106.804	116.54		88.5229	73.4804	67.7688	84.6864	120.575	94.3031	91.9325	81.1182	105.831	116.977	94.8474	101.092	98.2092
1052	35.0667	26.3333	9520	0.0586209	0.346203	0.97185		79.4265	51.1631	138.245	50.1743	7.4424	3.98605	28.8238	201.669	410.617	191.576	95.6658	105.761	78.8101	7.1005	140.326	252.702	178.546	17.972	87.5627	98.113	104.749	107.681	104.906	93.2899	94.6368	90.8229	107.651	116.612		88.711	74.9718	68.0927	85.3308	120.707	94.4066	92.0141	81.0377	105.962	117.144	94.9587	101.582	97.4236
1054	35.1333	26.4	9429	0.0593247	0.342093	0.971516		84.3445	54.707	136.363	53.2969	7.922	4.43151	28.2719	200.01	412.262	191.133	94.1786	97.853	77.8211	6.64109	141.373	263.047	174.537	18.2306	87.9667	98.5866	105.156	108.015	105.391	94.043	94.7902	91.5613	107.734	116.987		89.5672	74.8517	68.772	85.5097	121.133	95.0754	92.6272	81.3389	106.366	117.526	95.6506	101.829	97.7207
1056	35.2	26.4667	9345	0.0589302	0.341838	0.971671		83.3646	57.9678	142.572	57.0321	8.33542	4.30393	25.7545	192.027	401.802	184.986	89.9065	99.4761	76.5202	7.85014	131.914	210.639	180.187	18.6666	87.5922	98.3663	105.005	105.842	104.937	93.5303	94.4061	90.5454	106.639	116.623		88.7457	75.1293	69.3679	83.8887	120.829	94.8246	92.3575	81.5942	105.89	117.165	95.3714	101.933	98.1058
1058	35.2667	26.5333	10133	0.0613332	0.344634	0.970446		78.1004	51.445	134.872	50.1448	7.42298	4.16364	27.7719	199.299	402.149	193.302	94.6575	102.756	76.6709	8.43567	140.131	251.705	177.917	18.4106	87.6682	98.2421	105.034	107.694	104.876	93.5075	94.7578	91.1143	107.484	116.65		88.5941	75.0696	68.9366	85.0385	120.702	94.9751	92.2446	80.7545	106.01	117.227	95.5499	101.838	97.4367
1060	35.3333	26.6	8819	0.059666	0.340692	0.971308		84.3337	58.9183	148.015	58.4332	8.54107	3.89814	26.8644	196	408.116	193.821	90.4922	101.615	80.1054	6.95417	132.469	219.043	177.037	18.3058	87.3504	97.9022	104.685	105.696	104.765	93.1986	93.9646	90.0796	106.649	116.507		88.6378	74.7326	68.5247	84.228	120.629	94.2349	91.6616	80.8321	105.578	117.205	94.9815	101.422	97.9454
1062	35.4	26.6667	9201	0.0578495	0.345314	0.972202		84.6247	57.1799	138.814	55.6898	8.30818	3.84086	28.6565	202.687	412.966	195.221	97.522	102.244	80.4453	6.57031	135.259	269.499	179.053	17.3895	87.038	97.6052	104.254	106.968	104.673	93.0131	93.8125	90.5943	106.872	116.246		88.6155	74.3677	67.6097	84.332	120.265	94.1204	91.515	80.1346	105.619	116.637	94.5985	100.905	96.6284
1064	35.4667	26.7333	8781	0.0574976	0.343376	0.972369		79.5478	55.0995	145.777	54.5757	8.01383	3.4792	28.0697	198.863	414.51	187.861	95.0822	103.84	81.2268	6.20807	143.83	218.454	182.422	17.7317	86.5838	97.4467	104.065	105.307	104.289	92.5116	93.375	89.6106	106.275	115.919		88.2594	73.2773	67.8962	83.4491	120.037	93.562	91.1474	80.8089	105.373	116.342	93.9117	101.254	96.9349
1066	35.5333	26.8	9379	0.0571848	0.355285	0.972531		74.2642	49.5378	139.002	48.5187	7.19213	3.55683	28.6521	201.734	409.83	193.578	98.4714	107.982	81.3097	5.84788	137.871	245.008	178.945	17.5974	87.0768	97.4416	103.95	106.861	104.379	92.6231	93.7974	90.1012	107.097	116.09		88.4742	74.2748	67.727	84.7602	120.148	93.5329	91.2481	80.4057	105.433	116.588	94.1116	100.689	96.4306
1068	35.6	26.8667	8916	0.0563246	0.355592	0.972961		83.5502	57.2144	143.318	56.4013	8.37822	3.35395	28.7433	201.241	416.458	191.787	95.6022	104.999	82.2103	7.07012	133.009	247.416	177.278	18.2511	86.4636	97.3445	103.977	105.601	104.11	92.3447	92.9141	90.018	106.34	115.879		87.7857	73.4348	67.2838	83.8862	119.927	93.5123	91.2168	80.3357	105.263	116.395	94.0697	99.948	97.4788
1070	35.6667	26.9333	9204	0.0600535	0.35124	0.97113		78.58	54.7528	142.309	53.4278	7.94231	3.46471	29.1968	205.423	416.007	193.717	97.3228	108.803	81.9722	7.65951	145.374	236.409	199.441	18.4145	86.4492	97.549	104.423	106.332	104.319	92.6273	93.6493	90.0042	106.598	116.193		87.8852	73.3835	68.0275	82.7619	120.188	93.9191	91.5845	80.233	105.339	116.669	94.5517	101.443	96.8582
1072	35.7333	27	8896	0.0570568	0.350365	0.972604		84.5508	59.7708	145.995	58.9707	8.71765	3.33188	28.129	200.449	419.778	190.239	93.5727	106.474	82.4439	7.41574	136.345	228.161	176.796	18.4598	86.4668	97.4105	104.133	105.04	104.167	92.4482	93.0027	89.5282	106.269	115.969		87.7639	73.2631	67.3293	83.8924	120.085	93.8019	91.338	80.3829	105.089	116.441	94.2093	100.215	97.8301
1074	35.8	27.0667	9599	0.0587773	0.349541	0.971744		77.0729	51.4174	139.097	50.162	7.4835	3.52264	29.7065	206.006	419.289	190.636	97.6237	106.549	81.2081	6.72579	148.789	249.446	196.696	18.2811	86.6437	97.709	104.057	107.238	104.483	92.8018	93.9267	90.2838	106.947	116.171		88.3043	73.5201	67.6656	83.4433	120.285	94.0961	91.6847	80.6254	105.397	116.742	94.1923	100.811	96.6249
1076	35.8667	27.1333	8858	0.0560651	0.355104	0.9731		85.3848	59.8399	146.749	59.3632	8.72522	3.62672	27.1521	197.617	409.952	189.16	93.5766	102.986	81.0378	7.15977	123.646	236.344	181.72	17.7029	86.6101	97.4443	103.985	105.296	104.308	92.543	93.2352	89.8068	106.136	115.921		87.92	74.541	67.2786	83.407	119.904	93.7753	91.3509	80.5193	105.154	116.422	93.9498	99.9663	97.9148
1078	35.9333	27.2	8850	0.0591363	0.34469	0.971561		80.3256	54.6482	145.8	54.4917	7.95986	3.76781	27.6042	198.323	412.41	190.705	92.6714	101.912	80.012	6.65864	141.432	216.17	188.057	17.7909	86.6553	97.5359	104.162	105.378	104.476	92.8228	93.5791	89.6008	106.146	116.058		88.3684	73.6294	68.1677	82.9651	120.146	93.8243	91.4287	80.5452	105.297	116.584	94.3112	101.385	96.9572
1080	36	27.2667	8652	0.0545188	0.353066	0.973793		81.3141	56.2738	137.695	54.4825	8.16228	3.40618	29.5044	207.289	423.203	195.608	96.3475	106.747	79.4497	8.48731	144.936	265.088	194.373	17.9305	86.4272	97.6975	104.15	106.837	104.522	92.6655	94.0069	90.1268	106.808	116.025		87.838	73.8737	66.8834	83.3257	120.215	94.2517	91.7022	80.1714	105.531	116.831	94.3971	101.117	96.5505
1082	36.0667	27.3333	7573	0.0529227	0.351583	0.974605		86.1316	61.4066	148.356	60.7067	8.95452	3.34635	28.0855	200.167	422.011	192.353	90.1329	106.402	80.5034	8.34451	137.266	230.727	170.633	17.5815	86.2984	97.3071	103.995	104.603	104.25	92.3402	93.0111	89.1665	106.162	115.774		87.4758	73.2676	66.6727	84.2025	119.874	93.6771	91.1628	80.1893	105.102	116.404	94.1798	100.387	97.7191
1084	36.1333	27.4	8419	0.0539251	0.352395	0.974085		81.1253	56.4168	141.831	54.6315	8.19269	3.44515	30.0115	209.693	419.47	198.677	97.5721	106.955	79.9149	7.04698	145.42	258.199	219.461	17.2577	86.1599	97.3227	103.84	107.099	104.561	92.5667	93.9536	90.0004	106.501	115.961		88.0489	73.9802	67.244	81.5064	120.02	93.6276	91.2165	79.8073	105.33	116.633	94.0938	100.579	96.277
1086	36.2	27.4667	7904	0.0574798	0.345274	0.97308		84.3707	59.4036	146.856	58.4389	8.65045	3.42939	28.8128	204.43	425.569	193.071	94.6632	104.27	79.9935	7.45346	142.937	233.144	200.661	17.6045	86.0536	97.4852	104.008	105.288	104.452	92.4865	93.5329	89.3479	105.995	115.925		87.869	73.4691	66.9046	81.9549	120.07	93.7154	91.3927	80.3571	105.353	116.608	94.1282	101.324	96.5301
1088	36.2667	27.5333	8823	0.0572701	0.349956	0.972595		82.1401	54.9025	138.693	53.7404	8.01573	3.56121	29.8095	206.813	422.703	196.05	97.0562	106.004	77.7217	8.48905	149.548	261.665	191.67	18.5401	86.7989	98.0792	104.41	107.208	104.91	93.0616	94.167	90.6509	107.135	116.392		88.1983	73.5673	67.8161	83.7856	120.627	94.5771	92.2393	80.447	105.948	117.185	94.7124	101.108	96.8705
1090	36.3333	27.6	8346	0.0549311	0.357559	0.973586		84.7649	58.1475	141.472	57.4753	8.50286	3.36502	28.4592	200.953	417.177	194.9	96.4298	102.271	80.1345	8.30943	133.467	252.17	176.424	18.3141	86.7157	97.6682	104.028	105.808	104.506	92.5957	93.2609	90.3301	106.463	116.076		87.7103	73.7226	67.7398	84.0494	120.356	94.1241	91.6613	80.2521	105.493	116.81	94.21	100.106	97.1998
1092	36.4	27.6667	8414	0.0552617	0.354171	0.973435		82.8933	58.9456	143.225	57.1228	8.5188	3.51946	29.465	206.869	427.853	192.045	96.2898	104.792	78.7546	8.32944	148.462	242.303	204.726	17.3741	86.045	97.8103	104.175	105.854	104.726	92.7925	93.6413	89.7598	106.314	116.103		87.9615	73.0847	67.019	82.0315	120.128	94.3246	91.7662	80.5478	105.612	116.801	94.3391	101.164	96.6995
1094	36.4667	27.7333	8860	0.0553577	0.349361	0.973423		87.2758	58.536	138.436	57.3451	8.57576	3.55033	29.4224	203.729	419.456	192.576	95.3242	100.653	79.9253	7.97644	148.18	260.782	185.394	17.2096	86.5569	97.7492	104.208	106.472	104.711	92.8298	93.4426	90.7608	106.553	116.111		88.0766	72.8778	68.0306	83.5373	120.262	94.2383	91.6587	80.4974	105.576	116.775	94.4997	100.593	97.0742
1096	36.5333	27.8	8177	0.0539109	0.358432	0.974084		76.8696	50.0014	146.391	51.3471	7.34858	3.68796	25.7244	190.413	393.197	193.364	93.5174	101.676	79.479	6.60479	125.477	211.847	167.887	18.4518	88.364	98.3293	104.673	106.323	105.159	93.47	94.6147	90.6774	107.418	116.668		89.1069	75.9694	69.9516	85.6805	121.111	94.645	92.1753	81.1861	106.158	117.482	94.9147	101.931	97.1938
1098	36.6	27.8667	8346	0.0551657	0.358856	0.973485		85.5251	58.304	142.237	57.8705	8.55355	3.3958	27.8607	199.457	417.119	193.933	96.0768	101.458	81.1101	7.05703	130.439	251.854	167.86	17.5128	86.9772	97.7336	104.071	105.726	104.657	92.7937	93.3952	90.1373	106.722	116.117		88.3108	74.1254	67.2162	84.9839	120.25	94.19	91.6782	80.4216	105.502	116.877	94.2468	100.166	97.2889
1100	36.6667	27.9333	8693	0.057423	0.356284	0.972332		84.7918	59.6866	143.495	57.5273	8.66334	3.42163	31.0122	211.683	441.083	192.658	96.4154	106.922	79.896	8.07785	157.803	258.299	199.724	17.2857	85.818	97.791	104.176	106.109	104.704	92.7681	93.4917	89.6777	106.556	116.104		88.0298	72.2348	66.05	82.6884	120.087	94.3607	91.7497	80.4808	105.521	116.843	94.3148	101.137	96.7417
1102	36.7333	28	9173	0.0583508	0.348609	0.971985		83.1786	54.8882	138.053	53.6858	8.06151	3.35016	30.5962	208.618	424.451	194.875	97.9833	105.007	79.1875	7.37749	157.661	267.798	191.655	17.5508	86.4323	97.6824	103.988	107.331	104.589	92.74	93.9068	90.3655	107.015	115.996		88.1416	72.8549	67.2313	83.8119	120.122	94.2216	91.7432	80.1748	105.491	116.781	94.0956	100.733	96.5367
1104	36.8	28.0667	8904	0.0573128	0.346392	0.972759		85.2094	61.6438	148.031	60.7113	8.94788	3.41868	27.9347	199.673	422.38	190.188	92.6746	104.696	79.4041	8.69454	140.999	222.594	171.647	17.6448	86.4907	97.7352	104.226	104.626	104.599	92.6881	93.2746	89.3258	106.347	116.042		87.6767	73.1912	67.1639	84.274	120.148	94.2594	91.6659	80.6045	105.479	116.667	94.2883	100.686	97.7706
1106	36.8667	28.1333	9214	0.0568364	0.352219	0.972659		77.5695	50.6634	139.529	50.2365	7.45545	3.27391	29.8213	205.99	415.195	195.29	96.791	107.921	80.3474	7.60767	151.888	254.558	187.739	17.7485	86.4711	97.2516	103.818	106.971	104.339	92.4146	93.6742	90.0842	106.846	115.832		87.7101	73.1056	67.6177	83.9988	119.923	93.7013	91.2458	79.8022	105.126	116.383	93.9543	100.68	96.4416
1108	36.9333	28.2	8224	0.0553506	0.35999	0.973373		84.7184	58.1002	147.125	58.0415	8.5268	3.46462	28.1795	200.362	415.606	191.921	94.5568	104.744	80.6065	6.82299	132.647	240.271	180.469	17.3387	86.5715	97.5581	103.95	105.46	104.562	92.6849	93.101	89.8982	106.413	116.004		88.2107	73.6458	67.2769	83.7959	119.928	93.8537	91.4561	80.4739	105.378	116.629	94.0052	99.9228	97.6426
1110	37	28.2667	8902	0.0570782	0.35368	0.972519		78.3854	50.6314	140.855	50.6815	7.46631	3.40872	29.0536	202.455	408.367	196.904	99.0971	104.637	80.041	6.84676	144.482	255.761	176.899	17.4745	86.9448	97.3368	103.795	106.999	104.436	92.5469	93.739	90.3307	106.957	115.938		88.1074	73.7112	68.0881	84.7571	120.06	93.8106	91.2945	79.8034	105.231	116.545	93.9135	100.446	96.2856
1112	37.0667	28.3333	9001	0.057167	0.347531	0.97246		83.1088	59.3739	148.728	59.1894	8.63035	3.5235	27.0104	196.551	412.25	191.571	91.7105	105.136	78.3613	8.94937	135.966	213.595	174.25	18.2443	86.8986	97.8063	104.367	104.808	104.688	92.7702	93.5802	89.6632	106.361	116.194		87.7397	73.9347	68.2772	84.0928	120.449	94.281	91.7479	80.6244	105.544	116.834	94.4867	101.132	97.707
1114	37.1333	28.4	8912	0.0558518	0.358539	0.973127		78.7417	51.4885	144.149	52.3419	7.61936	3.29055	28.0481	200.095	411.028	191.799	95.7835	106.266	79.6406	8.20494	141.548	232.414	178.973	17.9026	86.8164	97.6209	104.128	106.011	104.512	92.6084	93.7927	89.9213	106.721	116.046		87.7564	73.8569	67.9846	84.2873	120.197	94.1089	91.5653	80.437	105.292	116.701	94.2711	101.351	96.5821
1116	37.2	28.4667	9432	0.0596696	0.34316	0.971233		90.007	64.4298	140.808	62.26	9.34768	3.48622	28.9855	206.511	421.47	195.205	97.4956	104.598	78.6489	8.75912	134.42	273.494	200.066	17.342	86.422	97.8282	104.355	106.493	104.808	92.8958	93.8446	90.4931	106.426	116.247		87.9668	74.3266	67.0999	82.4154	120.301	94.4887	91.9463	80.1957	105.616	116.894	94.6356	100.983	96.8207
1118	37.2667	28.5333	8722	0.0571564	0.34337	0.972503		84.8021	59.3373	143.089	58.4825	8.67554	3.23541	28.4993	203.252	422.921	189.871	92.1374	104.476	79.6817	8.32531	148.684	226.835	196.767	17.1866	86.2424	97.7466	104.513	105.429	104.541	92.8083	93.6393	89.7036	106.133	116.187		87.9521	73.0859	67.6433	82.3133	120.217	94.1879	91.7475	80.6467	105.458	116.693	94.818	101.813	97.1509
1120	37.3333	28.6	8075	0.0549915	0.356952	0.973562		84.9437	58.5336	140.358	57.7269	8.58817	3.34287	28.0385	200.669	424.178	190.497	91.0066	101.952	78.8991	8.07372	138.749	246.641	170.796	17.7618	87.241	98.173	105.149	106.177	104.87	93.4196	93.7606	90.6907	106.998	116.741		88.5836	73.8241	67.9389	84.9003	120.958	94.6309	92.1891	80.9963	105.953	117.096	95.6192	101.382	98.508
1122	37.4	28.6667	8385	0.0574656	0.362296	0.97239		74.407	46.9256	139.586	47.8415	6.96321	3.35239	27.408	196.678	404.141	193.645	94.4484	106.285	78.3558	8.71196	140.594	224.164	163.006	17.5198	87.7029	98.1347	104.819	106.415	104.928	93.2736	94.1935	90.4648	107.442	116.625		88.2848	74.2737	69.1813	86.0548	120.72	94.7089	92.1275	80.7176	105.95	117.169	95.357	101.867	97.1183
1124	37.4667	28.7333	9122	0.0585818	0.351203	0.971832		86.2106	58.87	140.393	58.5111	8.60901	3.68975	26.3068	195.523	398.928	194.406	94.9359	99.8904	76.4203	8.63275	120.718	261.817	168.831	17.2501	88.2315	98.7515	105.406	107.181	105.598	93.9713	94.8972	91.6205	107.6	117.079		89.0369	76.4537	68.9256	85.6895	121.052	95.4258	92.9529	81.1287	106.439	117.812	95.801	101.799	98.2261
1126	37.5333	28.8	8461	0.0574443	0.351364	0.972377		86.3616	61.25	145.914	61.0376	8.97991	3.16995	26.8303	196.946	416.647	192.14	90.2208	103.383	77.7817	8.03931	131.875	230.192	167.497	17.7501	87.356	98.4179	104.889	105.425	105.077	93.384	93.9794	90.1951	106.978	116.628		88.6031	74.5469	67.7797	85.1359	120.715	94.8443	92.4538	81.1723	106.146	117.473	95.1249	101.203	98.6335
1128	37.6	28.8667	9548	0.0593141	0.350786	0.971447		82.2047	55.3903	135.419	54.1021	8.12606	3.20742	29.1622	206.636	431.042	194.65	94.0832	105.723	77.1611	8.93635	149.035	257.609	185.282	18.2904	86.9971	98.3607	104.768	107.098	105.091	93.3279	94.4748	90.468	107.404	116.639		88.3129	73.8691	67.3129	84.4885	121.002	94.8396	92.6522	80.7488	106.16	117.403	95.2488	101.702	97.2248
1130	37.6667	28.9333	8625	0.0574194	0.353561	0.972408		86.6693	60.7092	144.234	60.1237	8.92128	2.98853	28.2843	201.743	426.507	194.412	90.0384	103.905	80.057	7.92768	138.734	239.395	178.753	18.0833	86.7517	97.7126	104.533	105.512	104.574	92.8555	93.3482	90.0563	106.533	116.29		88.054	73.3959	67.654	83.9421	120.713	94.1527	91.8116	80.2562	105.552	116.791	94.8264	100.732	98.2607
1132	37.7333	29	8947	0.0584254	0.345738	0.971938		82.9205	55.6329	137.022	54.562	8.18871	3.185	29.5816	207.766	425.668	196.927	95.3186	104.161	81.2019	7.57251	148.427	273.301	178.722	17.5859	86.8788	97.6118	104.534	107.45	104.577	92.9972	94.1388	90.3019	107.293	116.321		88.2815	73.8009	66.9102	84.9488	120.453	94.1533	91.7523	79.9076	105.516	116.73	95.085	101.46	96.7464
1134	37.8	29.0667	8275	0.0562428	0.355341	0.972999		85.4631	57.5087	146.769	57.3933	8.46239	3.31588	28.9882	200.203	425.879	188.955	91.5605	103.402	80.1413	7.65317	148.453	232.675	163.319	17.8048	86.8828	97.7447	104.486	105.484	104.668	92.9955	93.1989	89.9958	106.873	116.203		88.2619	72.5049	67.7142	85.5012	120.432	94.3114	91.7802	80.6081	105.41	116.614	94.6501	100.691	98.2071
1136	37.8667	29.1333	9028	0.0590475	0.356624	0.971603		83.2255	56.3165	140.445	55.2905	8.26407	3.2301	29.8997	208.102	435.548	193.851	97.3186	106.072	78.9181	8.47182	154.386	249.64	184.406	18.7611	86.3708	97.5994	104.311	106.313	104.444	92.8438	93.5697	89.6581	106.831	116.136		87.9112	72.6139	66.8274	84.0261	120.475	94.3481	91.644	80.0612	105.309	116.635	94.7294	101.293	96.4349
1138	37.9333	29.2	9406	0.0590155	0.350213	0.971624		83.9254	55.1455	135.028	54.157	8.13238	3.19648	29.8709	207.507	428.742	194.948	97.9874	105.119	79.2154	8.43725	150.788	266.366	178.692	18.1987	86.575	97.5699	104.197	106.9	104.458	92.7813	93.6972	90.1097	107.011	116.101		87.9125	73.1135	66.8842	84.6199	120.345	94.2235	91.4846	80.0962	105.353	116.692	94.6951	100.787	96.4249
1140	38	29.2667	8841	0.0599539	0.344799	0.971141		85.9192	60.6446	148.803	60.3844	8.83948	3.58072	27.3358	197.661	415.831	191.891	90.7127	104.265	77.2906	9.63027	139.6	221.604	165.794	17.2837	87.0985	98.084	104.809	105.152	104.999	93.2194	93.9166	89.7544	106.76	116.492		88.0582	74.0022	67.8311	85.1007	120.5	94.7048	92.0723	80.7919	105.725	117.126	95.2508	101.597	97.8629
1142	38.0667	29.3333	9427	0.0597264	0.353928	0.971249		78.5451	50.0679	138.327	50.7289	7.42399	3.25935	27.7077	199.736	395.416	196.221	95.2978	108.05	78.3351	8.35652	134.48	244.415	189.636	17.0366	87.3804	97.7753	104.37	107.363	104.811	93.0371	94.446	90.6878	107.219	116.31		88.1599	75.212	69.0164	84.1858	120.328	94.3707	91.8247	80.1786	105.549	116.954	94.9203	101.218	96.6609
1144	38.1333	29.4	8383	0.0580806	0.357683	0.972096		87.8038	59.5012	147.303	60.4019	8.78455	3.3795	26.5751	195.621	408.924	191.075	89.9814	104.06	76.435	8.01742	126.224	222.68	183.571	17.2995	87.2148	98.0435	104.464	105.42	105.1	93.2873	93.837	90.1511	106.536	116.431		88.478	74.9437	68.3903	83.6352	120.627	94.6521	91.9813	80.8198	105.745	117.019	94.7487	100.581	98.3156
1146	38.2	29.4667	9055	0.0604089	0.349089	0.970899		89.3957	58.2784	138.057	57.4587	8.62021	3.28869	30.2289	207.427	428.749	193.132	95.8402	100.777	77.1165	8.35249	149.06	275.7	187.205	17.3063	86.557	97.9783	104.498	107.075	104.927	93.1712	93.9188	90.6869	106.89	116.369		88.2475	73.3654	66.9698	83.7814	120.421	94.6172	91.9246	80.6032	105.724	117.023	94.7541	101.109	97.1945
1148	38.2667	29.5333	8618	0.0603912	0.339178	0.970895		87.4346	64.6984	146.176	62.6298	9.32871	3.55943	28.0921	203.572	428.062	193.384	90.6855	101.748	77.2017	9.20401	142.982	232.081	196.88	17.9476	86.8008	98.499	105.242	105.795	105.218	93.6238	94.2974	90.16	106.598	116.877		88.4669	74.1332	67.7169	82.7093	120.978	95.1993	92.4846	81.0783	106.138	117.594	95.5919	102.402	98.104
1150	38.3333	29.6	9244	0.0584823	0.353344	0.971868		82.6648	56.076	140.997	55.2111	8.22951	3.19826	29.0702	206.016	422.963	196.355	94.0171	106.792	79.0207	8.66624	143.445	251.901	191.731	17.2819	86.9958	98.1856	104.869	107.024	104.998	93.382	94.3583	90.3863	107.251	116.694		88.392	74.2565	67.6113	83.924	120.795	94.8697	92.2257	80.5208	106.001	117.311	95.4324	101.921	97.1865
1152	38.4	29.6667	9169	0.0602774	0.348329	0.971003		88.6255	61.9196	139.12	60.547	9.03602	3.45874	28.3188	202.795	417.029	194.638	93.0985	101.069	77.7569	9.5205	137.314	256.534	193.809	17.7679	87.0494	98.4083	105.136	106.677	105.148	93.5922	94.0363	91.1992	106.782	116.81		88.3766	74.2034	68.6503	83.0972	120.92	95.2059	92.4572	80.7913	106.128	117.459	95.7002	101.443	98.0474
1154	38.4667	29.7333	8794	0.0592323	0.354487	0.971507		82.2587	55.1311	143.173	55.4372	8.14022	3.21134	27.6493	201.217	416.928	194.718	92.7067	102.75	78.5846	8.89613	137.981	240.362	181.847	17.4922	87.0833	98.1025	104.712	106.362	104.946	93.3055	94.3008	90.1067	106.964	116.529		88.206	74.58	67.7485	84.2122	120.67	94.8856	92.2135	80.4303	105.879	117.104	95.2135	101.849	97.1648
1156	38.5333	29.8	8637	0.0589764	0.347298	0.97163		92.837	64.0743	139.531	62.816	9.4066	3.30563	28.486	204.567	424.128	193.847	95.1294	98.1931	77.0121	8.17493	132.738	274.699	196.717	17.609	87.0193	98.4631	104.769	107.139	105.306	93.6589	94.3541	91.0763	106.852	116.756		88.7686	74.935	67.4791	82.9917	120.922	95.1735	92.5437	80.8981	106.256	117.444	95.2442	100.989	97.6072
1158	38.6	29.8667	9429	0.0601352	0.350574	0.971046		84.3307	53.3841	137.839	53.3838	7.9738	3.09349	30.0799	208.023	427.851	193.888	94.6888	106.852	77.9431	8.42975	153.745	256.523	192.635	17.6177	86.655	97.997	104.527	107.166	104.887	93.21	94.0449	90.3626	107.204	116.41		88.2619	73.1219	67.4633	83.8673	120.561	94.5644	92.1809	80.4211	105.875	116.943	95.1054	101.333	96.9129
1160	38.6667	29.9333	9010	0.0599468	0.355858	0.971161		89.4941	63.2875	142.388	62.0635	9.25884	3.28512	28.6762	205.085	428.102	194.964	91.3667	103.636	78.0149	9.5461	140.425	246.421	196.269	18.066	86.5535	98.0132	104.849	105.917	104.927	93.2452	93.594	90.3827	106.454	116.584		88.0368	73.5011	67.8005	82.6299	120.799	94.5407	92.1413	80.4572	105.838	117.089	95.5297	101.044	97.9581
1162	38.7333	30	8864	0.0602596	0.342494	0.971012		87.4319	61.468	147.213	61.0926	9.02329	3.12439	28.1839	202.282	425.801	194.638	90.7119	103.814	78.0724	9.27651	145.798	229.599	178.968	18.1144	86.8519	98.0807	104.917	105.558	104.994	93.3302	93.8786	89.8805	106.681	116.631		88.1819	73.4634	67.7729	84.0715	120.77	94.6886	92.203	80.5232	105.82	117.168	95.5448	101.8	97.7003
1164	38.8	30.0667	8934	0.0606684	0.350272	0.970811		83.0016	54.2513	137.058	53.4345	7.99014	3.41525	29.3777	206.468	422.693	195.44	94.4193	102.442	75.4686	9.26439	153.624	265.772	185.332	18.8997	87.5976	98.7338	105.64	108.182	105.572	94.1245	95.1047	91.3695	107.947	117.181		88.9951	74.3551	68.3023	85.053	121.282	95.5486	92.8056	81.0526	106.436	117.826	96.353	102.436	97.8988
1166	38.8667	30.1333	8481	0.060448	0.343078	0.970923		92.1987	63.7308	146.994	63.5833	9.40922	3.22829	28.2961	203.649	428.528	195.338	90.538	101.534	77.4877	8.9754	143.758	230.144	191.96	18.018	86.7089	98.1096	105.018	105.622	105.082	93.4948	93.9786	89.8561	106.484	116.727		88.3541	73.7554	67.6411	82.9405	120.853	94.7538	92.1382	80.5281	105.939	117.189	95.605	101.627	98.0808
1168	38.9333	30.2	8329	0.0577145	0.349022	0.972282		88.1428	58.2502	138.64	57.4949	8.60429	3.38425	29.5214	206.886	430.221	199.037	96.6074	98.1227	77.9592	8.57818	144.587	275.7	175.623	17.9292	87.1659	97.9943	104.842	107.366	105.128	93.5241	94.1411	90.7792	107.239	116.813		88.4527	73.9689	67.4349	84.8871	121.086	94.5521	91.9582	80.249	106.02	117.192	95.5452	101.407	97.0174
1170	39	30.2667	7683	0.0544654	0.352214	0.973927		82.4707	57.9985	146.797	57.8181	8.48746	3.00367	27.5761	198.374	422.418	192.35	95.516	103.65	76.9711	7.92453	139.969	224.021	163.348	17.9025	87.1481	97.8955	104.243	105.305	104.877	93.0137	93.756	89.605	106.688	116.405		88.2814	73.8446	67.673	85.2027	120.739	94.4989	91.815	80.5941	105.672	116.898	94.3285	101.383	96.8918
1172	39.0667	30.3333	8124	0.0546254	0.352581	0.973787		88.8054	61.1537	139.353	59.9883	9.0293	2.84108	29.2556	208.026	429.214	195.792	95.952	105.169	79.7447	7.80705	138.347	279.868	188.31	17.7487	86.5569	97.6022	104.113	107.033	104.58	92.7839	94.0391	90.0928	106.832	116.138		88.0847	74.4185	66.1588	83.7538	120.369	94.2268	91.6734	79.9725	105.452	116.686	94.4895	100.698	96.6909
1174	39.1333	30.4	8046	0.0517674	0.3619	0.9752		88.761	61.981	142.126	61.5122	9.14091	2.85217	27.4859	200.478	421.033	192.878	94.4412	103.224	79.4086	7.3995	125.546	250.072	182.394	17.7331	86.8755	97.9502	104.168	105.722	104.794	93.0386	93.4986	90.1699	106.478	116.325		88.4493	74.5645	67.2017	83.6335	120.529	94.5371	91.9372	80.5779	105.745	116.954	94.4012	100.16	97.6146
1176	39.2	30.4667	7551	0.0551408	0.361959	0.973563		81.0298	53.4697	143.275	53.7936	7.94206	2.88925	28.7388	203.053	422.853	194.921	95.3036	106.531	80.5855	7.59101	143.923	239.993	175.288	18.2016	86.9259	97.5911	104.11	106.35	104.538	92.8101	93.6732	89.8489	106.943	116.24		88.1014	73.5147	67.6308	84.7918	120.591	94.1018	91.595	80.1252	105.44	116.693	94.4377	101.034	96.631
1178	39.2667	30.5333	7507	0.0557238	0.355659	0.973222		85.7287	57.4928	140.511	57.1469	8.49386	3.13147	28.6559	202.318	418.176	194.61	96.7482	99.8251	80.34	7.60581	135.429	264.628	175.688	17.5877	87.1715	97.8531	104.489	106.876	104.799	93.1949	93.712	90.8254	106.958	116.499		88.4092	74.1139	67.9812	84.6268	120.726	94.3626	91.8163	80.4374	105.688	116.961	94.9116	100.745	97.1607
1180	39.3333	30.6	7446	0.0559087	0.351918	0.973137		87.3283	59.1978	144.235	59.0034	8.76336	2.97728	28.6093	204.348	429.684	195.122	95.5347	104.549	79.8118	7.74283	142.446	236.984	181.238	17.3616	86.5003	97.7531	104.21	105.463	104.754	92.9799	93.6671	89.2332	106.533	116.267		88.2592	73.502	66.6008	83.823	120.316	94.2465	91.9337	80.1664	105.603	116.817	94.6832	101.275	96.4509
1182	39.4	30.6667	7487	0.0563672	0.358797	0.972914		92.4551	62.3684	143.793	62.0996	9.24583	3.13234	28.9608	203.434	436.963	192.742	91.2041	100.734	77.142	8.11	146.182	244.694	172.477	17.3416	87.0181	98.5979	104.933	105.859	105.379	93.766	93.8052	90.2868	107.056	116.873		88.9005	73.1688	67.1753	84.8557	120.99	95.2314	92.7743	81.0814	106.372	117.531	95.2506	101.065	98.6254
1184	39.4667	30.7333	8071	0.057103	0.357128	0.972578		88.2375	58.2209	141.929	58.0086	8.67377	2.92736	29.9546	209.63	433.924	197.238	95.3136	106.377	78.6102	9.04207	151.406	255.681	193.947	17.479	86.5424	98.082	104.58	106.781	105.053	93.264	94.1214	89.9836	107.142	116.526		88.1655	73.3802	66.8216	83.7019	120.643	94.8227	92.181	80.2913	105.909	117.206	94.9618	101.572	96.9895
1186	39.5333	30.8	8649	0.0582334	0.350172	0.972045		86.7121	57.0033	140.231	56.5627	8.4667	2.98699	30.1495	209.237	430.612	196.018	97.1885	103.373	78.293	9.23234	152.232	266.958	192.966	17.9452	86.8117	98.2089	104.653	107.433	105.194	93.3818	94.3855	90.5783	107.344	116.61		88.2492	73.642	67.3174	83.9941	120.855	95.0008	92.3396	80.4645	105.929	117.31	95.02	101.362	97.0306
1188	39.6	30.8667	7806	0.0561433	0.344339	0.973072		91.9345	64.3355	147.318	64.2119	9.51532	2.87395	28.0084	202.002	425.243	196.519	93.7086	105.865	80.8946	8.35876	136.746	226.445	173.029	17.1945	86.5118	97.6419	104.135	104.765	104.646	92.8405	93.3083	88.9713	106.358	116.222		87.8936	73.5456	66.6925	84.2549	120.172	94.2774	91.6449	80.0686	105.311	116.907	94.5274	100.36	97.3538
1190	39.6667	30.9333	8613	0.0569609	0.350059	0.972636		89.1432	58.0006	138.387	57.8439	8.68679	2.72907	29.8274	209.465	429.974	196.679	97.6497	106.397	80.8394	6.40715	145.005	269.894	192.366	17.7313	86.7827	97.7885	104.314	107.473	104.732	93.0753	94.2938	90.08	107.228	116.413		88.7465	74.2858	66.3948	83.9927	120.493	94.2841	91.7274	80.2782	105.646	117.007	94.6531	101	96.7031
1192	39.7333	31	7958	0.056648	0.350278	0.972776		94.9232	66.2035	145.715	65.5436	9.79777	2.75503	29.4652	206.795	442.179	195.896	94.5232	107.452	80.1405	7.18903	144.658	235.614	187.1	18.963	86.0269	97.558	103.935	104.765	104.39	92.5751	92.903	89.06	106.079	116.058		88.0266	72.4892	66.2879	82.9213	120.41	94.0617	91.5043	80.0911	105.38	116.753	94.0415	100.014	97.4981
1194	39.8	31.0667	8933	0.0590546	0.351392	0.971572		85.956	54.7929	136.816	55.2053	8.19396	2.84971	28.9656	204.204	418.434	197.401	99.0641	103.562	78.8474	7.47049	141.164	259.623	186.078	18.9427	86.8627	97.8061	104.041	106.871	104.627	92.8453	93.9584	90.3579	106.867	116.179		88.2246	74.0447	67.6612	83.9031	120.48	94.4852	91.7881	80.1311	105.609	117.017	94.1936	100.652	96.5372
1196	39.8667	31.1333	8061	0.0569289	0.344196	0.972694		87.547	62.3196	149.528	62.4731	9.17785	2.80399	27.6048	200.647	419.548	197.513	95.1857	107.212	79.5813	8.10866	134.675	228.663	170.381	18.2674	86.4815	97.4065	103.885	104.722	104.358	92.4562	93.3265	88.8895	106.288	115.893		87.6404	73.7901	66.686	84.3526	119.939	94.0545	91.4405	79.7112	105.201	116.625	93.9926	100.542	96.9177
1198	39.9333	31.2	7911	0.0566338	0.35799	0.972851		85.0076	56.7252	145.711	57.1525	8.41647	2.99386	28.8584	204.414	421.594	195.296	97.8998	107.197	78.336	8.24903	139.512	249.098	181.633	17.6693	86.4367	97.6251	104.029	105.88	104.577	92.7405	93.6717	89.4446	106.703	115.987		87.9276	73.8161	66.4612	84.0718	119.907	94.368	91.6416	80.0233	105.359	116.734	94.2764	101.039	96.2936
1200	40	31.2667	8123	0.0567618	0.34887	0.972759		93.5973	63.9725	141.931	63.2243	9.46755	2.97851	29.2102	205.846	425.152	195.396	96.6688	102.351	79.9925	7.87175	135.825	268.59	195.701	18.3316	86.3755	97.5033	104.139	106.271	104.514	92.7902	93.3165	90.3627	106.249	116.084		88.0321	73.6554	67.2465	82.5727	120.371	94.1851	91.528	79.9221	105.256	116.626	94.5478	100.306	96.9245
1202	40.0667	31.3333	7681	0.0569609	0.353354	0.972668		85.4611	57.4751	148.488	57.9627	8.52491	3.0287	28.5106	204.072	429.367	196.331	96.8868	100.6	79.4561	7.16479	142.88	234.746	190.65	18.3889	87.1087	98.0018	104.471	106.436	105.108	93.4331	94.2062	89.9203	106.845	116.721		88.8031	74.1518	67.815	83.5768	121.197	94.5771	92.0377	80.4337	105.733	117.227	94.9127	101.613	96.5452
1204	40.1333	31.4	8446	0.0582903	0.347652	0.971997		87.7559	59.684	140.773	59.5117	8.86377	2.60819	28.7582	204.896	417.996	195.992	100.275	103.483	80.4431	7.58034	132.049	269.197	189.616	17.6298	86.5966	97.4813	103.828	106.601	104.571	92.5584	93.7459	90.2049	106.505	116.064		87.889	74.5492	67.0112	83.3099	120.224	93.959	91.4493	80.0222	105.266	116.71	93.9142	100.388	96.2831
1206	40.2	31.4667	8583	0.0588697	0.361815	0.971731		80.9153	53.1069	145.207	53.8855	7.92589	2.60232	29.6987	205.887	419.476	195.875	98.8159	109.496	80.5241	8.18463	145.071	242.936	191.638	16.9388	86.3506	97.55	103.832	106.075	104.637	92.4921	93.5634	89.709	106.647	116.033		87.7045	73.2936	67.3349	83.3772	120.043	94.0817	91.566	80.0051	105.417	116.68	93.9489	100.667	96.2858
1208	40.2667	31.5333	8861	0.0575047	0.351513	0.972398		93.049	62.7136	145.089	62.6583	9.34331	2.71548	30.062	207.047	425.701	195.042	98.314	104.302	80.5241	8.76058	139.736	254.997	207.707	17.8257	86.0154	97.4642	103.906	105.8	104.565	92.4613	93.086	90.2495	105.93	116.023		87.5105	73.1041	67.6849	81.454	120.324	94.0356	91.4291	79.985	105.3	116.571	94.0533	99.9888	96.9222
1210	40.3333	31.6	8931	0.0586138	0.342532	0.971866		95.5735	65.7412	150.593	66.3041	9.76664	2.96597	28.2668	202.339	426.649	194.543	93.9297	103.836	78.4375	8.74692	140.35	221.585	190.73	17.5563	86.6468	97.9546	104.416	104.998	105.146	93.1249	93.7073	89.5184	106.341	116.47		88.1779	73.7411	67.616	82.9645	120.734	94.5328	91.8709	80.5293	105.8	117.04	94.63	100.972	97.5557
1212	40.4	31.6667	9122	0.0580841	0.349335	0.972092		86.9803	55.6026	139.179	55.9197	8.35905	2.68673	30.2569	209.334	427.158	196.143	98.5867	107.201	80.5796	8.38602	149.127	261.731	191.137	17.647	86.2196	97.3047	103.865	106.757	104.439	92.4759	93.6276	89.7378	106.812	115.933		87.5363	73.2221	66.5775	83.6934	120.069	93.8299	91.2585	79.7968	105.157	116.482	94.0966	100.582	96.2643
1214	40.4667	31.7333	7641	0.0555887	0.358461	0.973357		89.5546	60.1408	147.574	60.7608	8.97697	2.71	29.1849	204.588	426.979	197.787	95.6178	103.412	80.972	7.39257	138.503	239.436	187.429	17.8162	86.1278	97.2883	103.805	105.198	104.359	92.533	92.9088	89.3119	106.071	115.953		87.825	73.0233	66.8063	82.9472	120.038	93.7532	91.2239	79.7303	105.174	116.56	94.0614	99.8666	97.056
1216	40.5333	31.8	8805	0.0574834	0.349069	0.972453		87.7831	56.1223	139.789	56.5475	8.43666	2.64495	30.4952	209.019	427.744	196.687	99.7621	104.59	81.8115	7.64003	149.395	271.556	182.666	17.9626	86.1474	97.0714	103.622	106.693	104.18	92.2614	93.3568	89.7384	106.612	115.745		87.5149	72.9241	66.3567	84.0567	119.885	93.6451	91.0056	79.5526	104.81	116.344	93.7637	100.338	95.9626
1218	40.6	31.8667	8896	0.0598117	0.33847	0.97125		96.0435	67.7518	150.458	67.5995	10.0192	2.83688	29.3475	206.901	437.04	195.573	94.9001	105.058	80.2403	8.35902	145.905	233.405	193.895	17.9302	85.7928	97.432	104.034	104.54	104.504	92.5776	93.1599	88.7961	105.79	115.979		87.7399	72.7897	66.1172	82.2384	120.079	94.167	91.3143	79.9336	105.097	116.648	94.1838	100.921	96.8614
1220	40.6667	31.9333	9857	0.0589977	0.346041	0.971701		90.5231	61.0761	142.62	60.9742	9.13676	2.55059	30.5901	213.043	430.444	199.104	100.883	110.963	81.0684	8.51241	144.471	275.141	200.567	17.424	85.8269	97.0788	103.739	106.664	104.247	92.1486	93.5627	89.4578	106.604	115.782		87.2114	73.5362	65.6666	82.9239	119.796	93.6178	91.0521	79.4204	104.828	116.476	93.7607	100.608	95.993
1222	40.7333	32	9308	0.0582263	0.346922	0.972038		93.0648	65.2044	143.202	64.5377	9.64978	2.63517	29.6519	208.174	425.826	197.211	101.162	103.895	80.3795	8.63569	135.33	277.705	192.341	17.2706	85.9765	97.3228	103.932	105.875	104.455	92.3645	93.2164	89.9445	106.161	115.875		87.4589	73.62	66.2257	82.7231	119.855	93.9346	91.3626	79.6748	105.077	116.565	93.9921	100.207	96.5062
1224	40.8	32.0667	8902	0.0583685	0.345094	0.971949		85.7056	56.9198	147.359	57.8233	8.51111	2.57066	29.3051	203.585	427.045	197.748	96.1783	104.643	81.189	7.91219	151.646	233.342	166.388	18.1996	86.5042	97.2833	103.953	105.431	104.291	92.3949	93.2904	89.2523	106.548	115.977		87.5878	72.5777	67.1386	85.0108	120.206	93.8082	91.2209	79.7572	104.95	116.68	94.0068	101.304	96.3605
1226	40.8667	32.1333	8895	0.0590617	0.349354	0.971642		90.4076	57.7224	139.192	57.6884	8.66515	2.6502	31.4243	211.301	437.057	199.581	101.344	102.083	80.8545	6.73368	155.006	277.415	184.21	18.089	86.1625	97.2372	103.771	106.745	104.387	92.5322	93.2993	89.8899	106.612	115.971		88.1029	72.3645	66.3795	83.7875	120.178	93.7251	91.232	79.494	105.231	116.504	93.8979	100.341	96.0382
1228	40.9333	32.2	8545	0.0591932	0.339214	0.971539		94.7905	65.4923	150.879	66.1922	9.76988	2.6386	28.8543	204.824	432.118	194.589	94.9781	103.594	80.2932	8.09616	140.355	239.765	184.595	17.7098	85.8468	97.1784	103.783	104.666	104.244	92.2865	93.0989	88.7836	105.81	115.739		87.4696	73.1872	65.846	82.8742	119.857	93.7104	91.0778	79.8093	104.964	116.331	93.8326	100.758	96.6304
1230	41	32.2667	9140	0.0584645	0.34696	0.971926		92.2015	62.4976	142.344	62.7009	9.29855	2.81048	28.8918	204.313	421.008	195.894	98.1705	102.63	78.3365	9.02866	134.53	264.81	185.229	17.3321	86.2139	97.4152	103.874	105.733	104.503	92.5895	93.098	90.0273	106.091	115.933		87.5461	73.5373	66.9229	83.0904	119.973	94.1954	91.3507	79.812	105.154	116.564	94.2284	99.9925	96.6269
1232	41.0667	32.3333	8817	0.0585072	0.351573	0.971892		83.6482	57.1972	148.302	58.2698	8.51189	2.62141	28.0617	201.713	416.698	196.387	97.2354	106.252	79.2384	9.09715	139.347	234.736	174.056	17.3602	86.4915	97.3472	103.865	105.386	104.4	92.38	93.5054	89.2728	106.416	115.916		87.3029	73.7479	67.1059	84.2964	120.004	94.0546	91.2379	79.8097	105.031	116.603	93.9872	101.103	96.1793
1234	41.1333	32.4	9568	0.0600108	0.352906	0.971153		85.8135	55.4856	140.473	55.6945	8.30388	2.7613	30.4394	209.872	431.181	197.195	98.1205	107.769	78.3985	9.00759	153.943	263.054	187.032	16.9786	86.4233	97.7838	104.103	106.899	104.857	92.8756	93.9488	89.9119	107.077	116.253		87.8635	73.1592	66.5907	84.1916	120.311	94.6214	91.6789	80.0976	105.54	116.982	94.3693	101.005	96.3988
1236	41.2	32.4667	8501	0.0570853	0.357361	0.972576		88.8345	61.7956	149.901	62.6304	9.16985	2.68637	27.408	198.89	410.619	197.005	92.6901	104.477	78.8927	8.27541	129.437	232.282	180.494	17.3973	86.6	97.4709	104.092	105.05	104.532	92.6552	93.2904	89.6141	106.171	116.015		87.8027	74.1769	67.5326	83.517	119.971	94.1006	91.3542	79.9322	105.22	116.748	94.2774	100.174	97.7888
1238	41.2667	32.5333	8848	0.058532	0.356542	0.972077		86.3361	57.4496	144.645	57.9458	8.55737	2.8885	28.8155	206.985	416.81	200.384	99.8216	105.592	78.2273	7.45181	136.358	253.78	205.833	17.8394	86.6009	97.6734	104.178	106.907	104.769	93.0197	94.2681	89.794	106.77	116.277		88.3539	74.8754	67.0182	82.5845	120.173	94.241	91.6336	79.8935	105.563	117.036	94.4323	101.221	96.2008
1240	41.3333	32.6	8375	0.0577038	0.354704	0.972313		90.5852	60.3875	145.042	61.6324	9.04468	2.68307	27.3332	198.402	406.786	196.666	97.9847	101.852	78.6529	8.2424	124.053	248.487	174.56	17.9733	86.9902	97.604	104.143	105.793	104.605	92.7772	93.5042	90.1818	106.538	116.134		87.9021	74.8166	67.7665	84.2903	120.176	94.2158	91.5274	80.064	105.363	116.85	94.2725	100.279	97.1455
1242	41.4	32.6667	9415	0.0604409	0.354052	0.970978		83.0491	50.82	138.672	52.1796	7.68998	2.76638	29.2729	203.699	413.485	195.066	96.3006	104.605	77.6775	9.0188	149.836	251.993	179.274	17.8288	87.1003	98.0736	104.608	107.313	104.9	93.1817	94.3703	90.5857	107.414	116.444		88.0953	73.8609	68.1063	84.9858	120.453	94.7303	92.1628	80.4783	105.836	117.16	94.9099	101.434	97.0908
1244	41.4667	32.7333	8387	0.0598011	0.347648	0.971223		93.9328	64.5805	146.871	65.1232	9.63567	2.60971	28.4189	203.607	425.739	196.487	92.3787	104.74	79.911	9.03217	138.462	237.611	181.203	17.1952	86.3432	97.6889	104.455	105.023	104.654	92.8364	93.3545	89.401	106.355	116.217		87.7424	73.432	66.7826	83.5911	120.168	94.2879	91.8034	79.9966	105.575	116.782	94.7992	100.704	97.8551
1246	41.5333	32.8	8852	0.060448	0.345922	0.970919		88.4681	61.2211	148.98	61.5347	9.07645	2.76903	28.8507	205.765	422.712	196.692	96.0536	104.549	78.828	9.84421	143.365	236.488	194.453	17.1613	86.3437	97.8461	104.609	105.658	104.928	93.0311	93.9282	89.516	106.509	116.401		87.6848	73.7665	67.1305	82.8851	120.252	94.4606	92.0091	80.1087	105.705	116.947	94.9918	101.897	96.726
1248	41.6	32.8667	8905	0.0577749	0.349914	0.972279		88.8959	58.5672	139.773	58.6302	8.76049	2.5936	29.5831	207.951	420.863	198.355	97.996	105.181	79.5091	8.92009	140.139	268.554	197.335	17.7732	86.5464	97.6288	104.289	107.032	104.71	92.8406	93.9435	90.3548	106.791	116.276		87.7286	74.0954	67.3824	83.0986	120.427	94.2553	91.7773	79.7997	105.501	116.811	94.6706	100.966	96.5678
1250	41.6667	32.9333	7962	0.0567085	0.348985	0.972819		88.2832	59.6296	146.843	60.4583	8.86337	2.87378	27.4666	198.87	420.884	196.453	93.3577	101.329	78.3572	8.36532	137.266	224.028	168.158	17.5654	87.2062	98.079	104.479	105.361	105.109	93.3293	93.9266	89.6157	106.775	116.588		88.371	74.2023	67.7187	84.9441	120.795	94.7791	92.0272	80.4567	105.911	117.221	94.85	101.298	97.2754
1252	41.7333	33	8106	0.0580806	0.350115	0.972131		96.9223	65.2816	141.068	65.1965	9.76377	2.53191	29.1381	206.284	429.138	196.395	96.1284	100.993	79.1952	8.73965	132.425	273.974	190.18	17.4317	86.4775	97.806	104.293	106.278	104.815	92.982	93.6176	90.3059	106.437	116.327		87.9407	74.2269	66.6337	83.0658	120.52	94.5152	91.8055	80.1424	105.65	116.916	94.6581	100.527	97.1529
1254	41.8	33.0667	8394	0.059602	0.346429	0.971329		96.229	68.6909	147.355	67.837	10.1485	2.66468	29.318	210.389	441.046	198.982	94.8166	105.208	78.2889	9.53564	140.744	249.579	211.657	17.8419	86.1962	97.99	104.606	105.823	105.05	93.2034	94.0916	89.4722	106.335	116.563		88.0488	74.1529	66.3529	81.5797	120.846	94.8552	92.0613	80.0422	105.838	117.153	95.0796	101.786	96.8539
1256	41.8667	33.1333	9233	0.0589479	0.34642	0.971668		93.3961	62.3596	139.853	62.107	9.33115	2.50353	30.5453	210.616	431.575	198.311	97.8323	105.227	80.5157	9.28257	145.6	275.093	197.545	17.6998	86.1476	97.6002	104.3	106.563	104.594	92.7299	93.4819	90.2901	106.474	116.229		87.588	73.1175	66.9362	82.6931	120.403	94.336	91.648	79.8041	105.379	116.834	94.7932	100.766	96.6403
1258	41.9333	33.2	8663	0.0581943	0.35534	0.9721		91.4163	63.7063	144.878	63.2303	9.4302	2.75189	29.3815	206.255	434.511	198.583	94.6309	105.386	79.9905	9.3767	143.786	245.285	178.048	17.9231	86.3006	97.7249	104.373	105.148	104.66	92.865	93.0298	89.5682	106.463	116.28		87.6846	72.6446	66.8116	83.9407	120.422	94.552	91.7969	79.8402	105.51	116.925	94.8252	100.44	97.5024
1260	42	33.2667	7187	0.055539	0.361309	0.973222		83.6705	53.6044	142.47	54.5376	8.07747	2.73818	29.2301	206.261	420.377	197.273	96.1186	104.784	82.2566	7.61916	144.487	253.538	181.509	17.5139	86.7921	97.4532	104.385	106.963	104.556	92.8879	93.9562	89.8785	107.112	116.315		88.0796	73.9277	67.0644	84.6232	120.266	93.7796	91.4212	79.9816	105.356	116.727	94.9089	101.401	96.5418
1262	42.0667	33.3333	7222	0.0527378	0.360184	0.9746		91.0618	61.1651	145.101	62.1434	9.17403	2.55894	27.7421	200.931	415.156	195.811	95.8537	101.966	81.9435	7.3527	127.301	253.982	178.845	18.1048	86.8531	97.4447	104.122	105.973	104.484	92.727	93.4428	90.0941	106.48	116.132		88.0521	74.4986	67.4014	83.9938	120.32	93.9869	91.4589	79.9287	105.213	116.636	94.4727	100.3	97.0995
1264	42.1333	33.4	8588	0.0549702	0.356367	0.973483		85.3734	54.5529	138.436	55.3327	8.18402	2.73743	28.5759	204.666	422.566	197.264	98.1677	103.239	79.855	7.39907	138	258.509	184.385	18.7682	87.2645	97.8566	104.251	107.343	104.817	93.1036	94.485	90.2111	107.296	116.437		88.4279	74.9788	67.3471	84.6248	120.944	94.4881	91.9191	80.1902	105.572	117.113	94.5943	101.087	96.4722
1266	42.2	33.4667	7261	0.053854	0.361311	0.974064		90.3393	62.2987	147.716	62.9747	9.27159	2.65375	27.3672	199.4	419.906	196.175	93.8566	103.76	80.2544	7.99206	127.307	235.08	170.409	18.4837	86.8372	97.451	104.103	105.189	104.388	92.6782	93.3143	89.4506	106.405	116.122		87.8139	74.3506	67.1241	84.4665	120.431	94.087	91.391	79.9172	105.192	116.668	94.386	100.196	97.5032
1268	42.2667	33.5333	7961	0.0568898	0.361219	0.972625		80.125	51.7347	140.725	52.5334	7.76418	2.62935	28.7293	203.95	417.752	196.725	96.2504	105.842	80.7976	7.11706	145.326	246.793	179.358	18.385	87.0979	97.5624	104.341	107.04	104.507	92.8526	94.1097	90.1122	107.134	116.34		88.2705	74.0622	67.7892	84.7809	120.587	93.9429	91.5067	80.1374	105.355	116.869	94.746	101.339	96.6061
1270	42.3333	33.6	7731	0.0567405	0.354965	0.972646		85.9251	56.9914	139.872	57.2357	8.50674	2.69727	28.7656	204.437	413.772	196.199	97.4227	102.439	79.7189	7.78581	138.749	259.858	194.192	18.0639	86.6722	97.3829	104.123	107.003	104.378	92.6817	93.8625	90.3761	106.509	116.131		87.8857	74.2875	67.8748	82.9772	120.336	93.858	91.264	79.9461	105.257	116.589	94.5926	100.723	96.4286
1272	42.4	33.6667	7652	0.056872	0.347555	0.97258		86.9223	59.004	147.446	59.7217	8.77461	2.85919	27.8834	201.002	421.264	195.92	93.0341	101.326	79.1084	7.8478	141.161	221.528	184.715	18.1548	86.69	97.581	104.414	105.373	104.613	92.9659	93.6959	89.4403	106.233	116.336		88.1159	73.8059	67.755	83.2238	120.55	93.9974	91.4337	80.2089	105.477	116.788	94.8009	101.527	97.017
1274	42.4667	33.7333	8577	0.0569431	0.348048	0.972665		88.0288	56.2387	137.881	56.3219	8.47588	2.47753	30.9653	211.279	435.189	195.657	97.3825	106.001	80.5658	7.92972	155.324	267.361	195.06	18.5078	86.2838	97.4114	104.112	107.157	104.407	92.6144	93.7167	90.0976	106.801	116.141		87.78	72.9036	66.8288	83.3802	120.526	93.8806	91.2801	80.0319	105.236	116.628	94.4127	100.984	96.4512
1276	42.5333	33.8	7503	0.0572204	0.351124	0.972463		88.5166	63.1423	145.195	62.8863	9.30899	2.61425	27.5311	200.296	423.455	195.526	92.961	106.163	79.4912	8.42287	133.148	229.528	168.474	18.2537	86.7822	97.6513	104.406	104.813	104.599	92.8617	93.3198	89.3449	106.441	116.284		87.9481	73.8713	67.051	84.6165	120.424	94.3112	91.557	80.1725	105.358	116.858	94.7511	100.666	97.7491
1278	42.6	33.8667	8263	0.0574692	0.352673	0.972382		85.409	55.8419	138.72	56.2318	8.36255	2.6709	29.0635	203.964	416.904	196.357	97.579	101.469	79.5471	8.53644	143.865	268.114	171.957	18.2316	86.8083	97.4385	104.233	106.866	104.463	92.7274	93.6527	90.4948	106.777	116.156		87.7154	73.6013	67.6325	84.8078	120.285	94.1256	91.2966	79.9258	105.16	116.685	94.6212	100.84	96.6269
1280	42.6667	33.9333	7539	0.0578744	0.351968	0.972197		82.7236	54.2486	147.858	56.1674	8.14806	2.68506	27.353	197.088	415.204	197.219	93.5453	101.136	79.2695	7.97931	140.825	216.142	161.059	18.4485	87.5204	97.7213	104.585	105.635	104.82	93.082	93.8935	89.8603	106.841	116.605		88.1935	74.0688	68.7518	85.552	121.036	94.125	91.5204	80.3337	105.584	117.043	95.0416	101.781	96.988
1282	42.7333	34	7841	0.057846	0.364021	0.972231		80.8654	51.7088	142.762	53.3571	7.80872	2.55471	27.9716	201.274	408.649	197.114	97.078	107.216	79.7037	8.22501	136.616	237.951	177.852	18.0845	87.2012	97.496	104.268	106.752	104.52	92.79	94.0018	90.0695	107.032	116.344		87.838	74.5501	68.3168	84.7596	120.541	93.9543	91.4641	79.9796	105.306	116.776	94.7517	101.258	96.3916
1284	42.8	34.0667	7629	0.0571457	0.357274	0.972558		87.8745	60.2204	142.223	60.5023	8.9554	2.61469	27.5335	200.656	412.546	196.979	97.708	100.798	79.8092	7.51263	122.931	262.211	176.486	18.031	87.2219	97.6394	104.39	106.56	104.665	93.0302	93.7652	90.5301	106.659	116.492		88.2547	75.2436	67.7123	84.2661	120.633	94.1719	91.5415	80.141	105.414	116.928	94.8312	100.587	97.0313
1286	42.8667	34.1333	7614	0.0576505	0.357702	0.972278		86.9158	57.346	146.522	58.673	8.6398	2.43355	28.5503	203.226	422.29	193.154	95.4751	104.571	79.9998	8.7421	138.54	244.396	177.183	17.4919	86.6572	97.6065	104.304	106.06	104.499	92.7627	93.7597	89.6896	106.641	116.274		87.676	74.0721	66.9236	84.2727	120.342	94.2153	91.4617	80.3346	105.279	116.742	94.6941	101.367	96.6519
1288	42.9333	34.2	8047	0.0603805	0.349947	0.970842		91.5859	62.0743	137.445	61.0523	9.21003	2.66187	30.1959	208.858	429.319	198.214	97.7573	102.324	78.753	9.21038	150.167	272.652	186.86	17.5433	86.4447	97.7629	104.518	106.762	104.749	93.0241	93.5842	90.5519	106.637	116.439		87.8695	72.8469	67.4824	83.4913	120.534	94.5632	91.8884	79.855	105.624	116.884	95.0211	100.978	96.8669
1290	43	34.2667	8408	0.0603627	0.354498	0.970932		82.333	53.2023	140.345	53.5154	7.97355	2.54708	30.1063	208.14	422.445	197.228	97.0577	109.827	79.9476	8.45168	153.251	246.027	193.304	17.8889	86.4693	97.4656	104.231	106.806	104.495	92.7499	93.6431	89.9818	106.853	116.238		87.7781	72.8691	67.8151	83.5532	120.331	94.1316	91.4397	79.8077	105.287	116.662	94.7074	101.115	96.4496
1292	43.0667	34.3333	7371	0.0584929	0.357553	0.971778		91.6171	60.8675	142.625	61.3205	9.11096	2.78572	28.7405	204.306	422.444	197.924	95.948	101.163	79.2968	7.60805	135.508	257.291	186.624	18.1585	86.7247	97.6586	104.464	106.278	104.712	93.1378	93.4226	90.3385	106.481	116.457		88.3741	73.8439	67.5137	83.3893	120.503	94.2662	91.4752	80.1132	105.461	116.978	94.9653	100.562	97.353
1294	43.1333	34.4	7555	0.0590937	0.347405	0.97151		91.5022	63.0432	148.376	63.4879	9.37844	2.81082	28.2837	202.377	426.848	197.19	93.2404	102.727	79.5584	7.77475	143.787	227.273	174.986	17.8133	86.5476	97.555	104.324	105.115	104.549	92.9262	93.3619	89.2312	106.282	116.288		88.098	73.2083	67.1221	83.9538	120.356	94.2724	91.2993	80.0142	105.414	116.775	94.5963	101.018	97.3766
1296	43.2	34.4667	8220	0.058756	0.353794	0.97172		86.3635	56.8688	137.731	56.4844	8.48812	2.65125	29.7518	209.002	428.647	197.178	98.3625	102.54	80.481	6.95685	147.236	263.6	196.928	18.3889	86.9576	97.8123	104.468	107.801	104.729	93.1715	94.3762	90.4364	107.158	116.625		88.561	74.3065	67.3733	83.575	120.972	94.3206	91.5835	80.3727	105.703	117.082	94.7956	101.302	96.6964
1298	43.2667	34.5333	8090	0.0573377	0.353478	0.972419		90.81	61.5251	148.159	62.5696	9.1797	2.75345	27.3844	198.236	421.825	195.422	91.6255	103.87	77.0383	8.38206	135.674	224.389	164.999	18.4267	87.2014	97.7764	104.52	105.2	104.85	93.1666	93.5999	89.6521	106.674	116.456		88.2344	74.0255	67.8015	85.101	120.845	94.552	91.6154	80.2685	105.514	116.932	94.8291	100.859	97.999
1300	43.3333	34.6	8950	0.0599575	0.358094	0.971124		79.8647	52.1883	139.918	52.9974	7.81504	2.62824	28.2684	203.526	412.965	197.565	95.3393	106.547	79.4101	8.95158	141.69	248.091	179.268	17.8087	87.1924	97.772	104.651	107.179	104.661	93.1173	94.3221	90.2056	107.338	116.472		88.0029	74.509	67.9303	84.9466	120.573	94.4611	91.7878	80.0357	105.65	116.925	95.3117	101.608	96.7785
1302	43.4	34.6667	7982	0.0589088	0.342159	0.971608		91.7491	64.953	147.605	65.2342	9.65292	2.53293	27.3891	202.642	425.105	197.551	92.3766	103.756	80.0514	8.39725	134.369	234.662	181.141	17.6999	86.6269	97.5646	104.499	105.34	104.528	92.9267	93.7258	89.234	106.347	116.325		87.9441	74.3288	66.7978	83.598	120.466	94.3241	91.4881	79.863	105.398	116.75	94.9766	101.262	97.3409
1304	43.4667	34.7333	8410	0.0589586	0.354162	0.97161		89.6332	58.4692	137.378	58.2929	8.77306	2.60233	29.6559	209.138	431.096	199.942	96.2991	100.797	79.6971	7.57032	144.249	275.908	189.546	18.1913	86.9465	97.8591	104.61	107.709	104.76	93.2952	94.4194	90.3648	107.215	116.59		88.5323	74.525	66.7421	84.0597	120.873	94.5666	91.7087	80.0826	105.784	117.154	95.2309	101.277	96.8551
1306	43.5333	34.8	8064	0.0575225	0.355449	0.97236		92.962	62.8825	140.612	62.5583	9.37508	2.65805	29.0415	205.391	430.435	196.692	95.7096	99.6901	78.6174	7.60535	137.739	266.714	183.775	18.2929	86.8547	97.8229	104.603	106.623	104.739	93.2703	93.5694	90.5708	106.653	116.578		88.4882	73.8038	67.379	83.6971	120.906	94.5619	91.6691	80.2367	105.646	117.001	95.0733	100.675	97.5282
1308	43.6	34.8667	7580	0.0586422	0.355274	0.971784		89.0039	57.8149	143.265	57.9791	8.66784	2.76327	30.131	209.037	444.608	194.195	94.5962	101.635	77.8843	6.83939	157.982	249.471	189.239	18.253	87.0099	98.2808	105.018	107.033	105.301	93.793	94.3199	90.289	107.199	117.042		89.2518	73.1814	67.2507	83.9683	121.397	94.8375	92.1906	80.9115	106.064	117.4	95.4488	102.244	97.2652
1310	43.6667	34.9333	7995	0.0575083	0.351358	0.972303		87.4556	56.5108	138.726	56.7037	8.46039	2.67725	29.2299	204.153	423.486	195.152	98.3309	100.41	78.4108	6.96775	142.204	268.979	175.327	17.4449	87.2439	98.0259	104.471	107.205	105.059	93.4375	93.9898	90.8021	107.113	116.662		88.8901	73.9438	67.7344	84.8235	120.828	94.7711	91.9553	80.4664	105.837	117.1	95.0057	100.89	96.7709
1312	43.7333	35	8372	0.0577429	0.360871	0.972235		88.525	53.6946	141.49	55.418	8.18172	2.82196	29.5733	206.136	429.868	196.403	96.7528	103.665	77.0909	8.46942	149.612	254.008	176.582	17.466	87.2668	98.3104	104.72	107.211	105.368	93.6204	94.4151	90.3874	107.595	116.859		88.6118	73.8789	67.4468	85.338	121.058	95.1859	92.2628	80.5891	106.118	117.396	95.2093	101.516	97.0142
1314	43.8	35.0667	8183	0.0574372	0.355664	0.972364		92.9397	63.2958	144.389	63.6316	9.4587	2.68077	27.9812	202.536	423.466	198.102	95.3919	100.545	77.9487	8.06137	127.395	268.552	170.784	17.5355	86.9885	97.6629	104.34	106.249	104.813	93.034	93.6447	90.266	106.673	116.435		88.1111	74.7259	66.8286	84.6665	120.61	94.3926	91.5875	79.9476	105.5	116.887	94.6265	100.402	97.5584
1316	43.8667	35.1333	7832	0.0590013	0.357216	0.971552		92.0776	59.8353	145.789	61.0216	9.0453	2.71191	28.8172	207.249	431.7	198.118	96.0263	102.338	78.5698	7.69905	136.863	260.056	188.934	17.3908	86.7079	97.6323	104.341	106.637	104.922	93.16	94.1545	89.6467	106.794	116.485		88.3214	74.7131	66.2126	83.6586	120.634	94.2071	91.5173	80.0112	105.557	116.869	94.8102	101.509	96.4619
1318	43.9333	35.2	8636	0.0592288	0.35098	0.971466		90.4983	60.1667	140.475	59.7695	9.03318	2.46206	30.3384	212.081	432.04	198.273	97.7513	108.23	79.9915	7.76267	142.458	274.189	204.21	17.5333	86.1513	97.214	103.927	107.152	104.373	92.572	93.774	89.7482	106.663	116.06		87.7584	73.9958	66.0917	82.6537	120.257	93.8464	91.0501	79.555	105.23	116.388	94.2268	100.667	96.3253
1320	44	35.2667	7721	0.0573341	0.360154	0.972696		91.5322	63.5963	145.2	63.6799	9.48885	2.41242	28.3603	204.099	433.363	196.486	94.8854	104.484	80.8139	7.24874	130.08	243.017	180.016	17.3704	86.3212	97.318	103.863	105.04	104.354	92.6012	92.9445	89.1436	106.08	116.127		87.936	73.7243	66.2011	83.3838	120.361	93.8209	91.1568	79.8279	105.355	116.43	94.1789	99.8228	97.2767
1322	44.0667	35.3333	8317	0.0580984	0.352952	0.972019		88.9287	58.2874	140.237	58.676	8.80898	2.25955	30.197	210.286	434.569	195.743	97.1021	107.02	80.0194	8.09908	147.277	260.874	196.318	17.7735	85.9838	97.2064	103.839	106.545	104.128	92.3567	93.4055	89.5655	106.439	115.934		87.4537	73.1171	66.2959	82.8204	120.232	93.6855	91.0706	79.7589	105.227	116.29	94.1567	100.584	96.3065
1324	44.1333	35.4	7427	0.0584574	0.3549	0.971825		89.9692	62.1458	141.769	62.1184	9.2851	2.32861	28.7508	204.293	429.86	195.481	92.5285	103.177	79.8941	8.74153	137.071	252.125	174.903	17.6014	86.2772	97.454	104.345	105.378	104.277	92.6342	93.0019	89.6947	106.251	116.149		87.5429	73.2107	66.5532	83.8581	120.221	93.9144	91.3732	80.0189	105.394	116.569	94.7796	100.451	97.7038
1326	44.2	35.4667	8207	0.0587062	0.352206	0.97172		84.4825	54.1577	136.101	54.1798	8.15956	2.48418	30.3413	209.575	429.281	197.21	97.04	105.223	79.1905	8.70104	153.299	266.222	185.09	17.4263	86.4476	97.3901	104.191	107.209	104.43	92.7355	93.6947	90.0877	106.956	116.193		87.6304	73.0032	67.0322	84.1714	120.401	94.0313	91.3114	79.757	105.301	116.55	94.6849	100.949	96.4338
1328	44.2667	35.5333	7399	0.0582939	0.355615	0.971926		92.3314	61.3852	146.467	62.7827	9.22867	2.80365	26.9816	198.333	423.516	191.488	91.6769	100.114	76.783	7.69893	129.495	233.445	171.267	17.3778	87.3945	98.1158	104.75	105.768	105.212	93.5977	93.9625	90.0766	106.781	116.822		88.7459	74.8705	67.574	84.6942	121.088	94.7794	91.9289	80.89	105.921	117.06	95.1551	100.828	98.3687
1330	44.3333	35.6	7608	0.0585107	0.354814	0.971804		84.2241	55.9511	144.849	56.9796	8.36575	2.74966	27.1235	198.812	418.893	192.989	94.8764	101.808	78.1175	7.34904	135.493	231.721	168.069	17.57	87.4864	98.0455	104.647	106.141	105.062	93.4397	94.2188	89.9606	107.036	116.726		88.7345	74.7218	67.799	85.2466	120.93	94.6449	92.0217	80.6717	105.824	117.065	95.08	101.68	97.0563
1332	44.4	35.6667	8054	0.0598153	0.354155	0.971168		89.3557	57.6794	137.246	57.9353	8.63047	2.87797	27.9219	201.831	417.429	197.936	99.3242	97.0431	77.2457	6.45795	133.516	271.223	174.216	18.4749	88.1392	98.6562	105.022	108.093	105.502	94.0872	95.0223	91.3266	107.761	117.214		89.6709	75.7251	68.3063	85.4939	121.5	95.363	92.7365	80.8409	106.548	117.792	95.4837	101.598	97.1287
1334	44.4667	35.7333	7804	0.0604978	0.342803	0.970829		93.9801	63.5835	145.614	64.2917	9.51053	2.6831	27.2423	201.091	425.703	193.876	94.91	102.821	77.5312	7.8763	133.504	233.309	181.416	17.8806	87.1071	98.1704	104.602	105.691	105.131	93.3901	94.261	89.6928	106.653	116.704		88.608	74.8637	67.2267	83.8908	120.946	94.9436	92.2223	80.6139	105.871	117.202	94.7837	101.782	97.2144
1336	44.5333	35.8	8457	0.0597229	0.351873	0.971213		95.6909	63.6119	138.939	63.3354	9.49496	2.84943	28.9521	205.507	434.751	195.743	98.0292	101.51	76.6123	8.6282	133.361	274.817	176.36	17.5594	87.0565	98.215	104.551	106.433	105.369	93.4296	93.8937	90.6199	106.865	116.817		88.4872	74.3693	66.8193	84.4932	121.113	95.0304	92.327	80.5223	105.813	117.383	94.7733	100.762	97.451
1338	44.6	35.8667	7868	0.0590404	0.355693	0.971604		89.0357	57.2781	142.749	57.85	8.61014	2.67165	29.5266	205.863	435.771	198.356	96.4985	105.032	77.8385	7.39249	153.605	245.161	167.783	17.68	87.2112	98.1615	104.695	106.463	105.216	93.4693	94.0995	90.0097	107.282	116.887		88.8452	73.2126	67.3473	85.5697	121.081	94.9709	92.1316	80.3659	105.957	117.382	94.8652	102.018	97.0376
1340	44.6667	35.9333	7995	0.059762	0.35037	0.971208		98.5289	65.5002	139.529	64.959	9.77077	2.84276	29.061	206.191	425.304	198.045	97.3719	97.1637	77.421	6.35802	133.025	277.868	205.059	17.4534	87.5083	98.704	105.138	107.864	105.684	94.1246	94.8121	91.5515	107.107	117.303		89.7857	75.5331	68.082	82.6906	121.45	95.3536	92.5401	81.0718	106.639	117.916	95.4297	101.473	97.8681
1342	44.7333	36	7933	0.0576825	0.354317	0.972221		95.5908	66.8883	148.421	67.3294	9.965	2.53325	27.1742	201.348	422.346	196.31	92.8635	102.931	79.3791	6.44716	123.53	238.469	195.567	17.6548	87.1954	98.2339	104.79	105.887	105.203	93.4937	94.1607	90.171	106.609	116.875		89.093	75.5403	67.4995	82.8398	121.004	94.7575	92.0939	80.76	106.159	117.399	94.8112	100.867	98.697
1344	44.8	36.0667	8866	0.0594634	0.352603	0.971637		85.4569	54.859	141.84	55.2467	8.23426	2.72954	29.6901	208.311	431.978	198.753	99.8828	105.413	78.5356	6.40687	143.828	264.664	182.35	17.8078	87.3839	98.2093	104.562	107.665	105.317	93.55	94.596	90.3663	107.676	116.95		89.1594	74.5997	66.9354	85.1068	121.118	94.8075	92.1557	80.4999	106.125	117.458	94.7555	101.309	96.9066
1346	44.8667	36.1333	7945	0.0577393	0.357087	0.972214		90.7175	61.7032	142.865	61.9562	9.20657	2.57305	27.9181	202.268	420.634	197.102	96.7968	102.211	79.0148	7.05529	127.594	257.071	179.942	17.5435	87.1429	97.9461	104.585	106.25	104.983	93.2261	93.7843	90.4604	106.742	116.694		88.658	74.8085	67.4277	84.0632	120.757	94.539	91.8416	80.3746	105.829	117.146	94.6471	100.633	97.9542
1348	44.9333	36.2	7485	0.0604409	0.35684	0.970883		89.9354	63.0666	144.236	62.3357	9.34007	2.69224	28.9328	209.938	433.543	200.072	97.6577	105.003	79.9306	7.45313	139.062	258.04	202.6	17.9481	86.8075	97.9854	104.944	106.876	105.046	93.4491	94.4323	89.9618	106.913	116.903		88.771	74.7801	66.6993	82.8393	120.948	94.6635	91.9313	80.1715	105.852	117.308	95.3005	102.009	97.1335
1350	45	36.2667	6918	0.0544299	0.350973	0.973801		94.8964	67.8792	147.514	67.7727	10.0581	2.57055	27.473	202.812	424.665	197.462	92.9395	104.606	80.0088	7.67775	127.843	234.964	189.901	17.8382	86.8313	97.9667	104.829	105.415	104.854	93.174	94.0156	89.6117	106.355	116.739		88.3923	75.0714	66.9984	82.9577	120.737	94.4777	91.9185	80.4086	105.781	117.247	94.9743	101.339	98.2427
1352	45.0667	36.3333	7982	0.0565521	0.353042	0.972814		87.8355	55.4775	138.568	56.0668	8.39752	2.41335	30.2672	209.345	428.118	200.504	99.5092	106.998	79.6111	7.51281	149.257	258.669	188.818	18.7188	86.9107	97.7741	104.469	107.461	104.631	93.0145	94.1592	90.2152	107.262	116.595		88.2592	73.8156	67.4119	84.219	120.848	94.3714	91.6154	80.0229	105.756	117.105	94.672	101.386	96.7017
1354	45.1333	36.4	7846	0.0583081	0.35287	0.971935		85.3619	56.7116	137.019	56.1257	8.42004	2.68215	29.7698	206.566	423.162	199.813	98.3306	101.476	78.5653	8.24652	147.718	263.77	184.729	18.6596	87.0883	98.0306	104.863	107.344	104.814	93.2973	94.0531	90.9455	107.055	116.789		88.348	73.6659	68.369	84.0412	121.018	94.7171	91.8511	80.2949	105.951	117.339	95.2143	101.576	97.1309
1356	45.2	36.4667	7263	0.0565023	0.344072	0.972861		96.0732	67.2003	146.769	67.533	10.0167	2.52442	27.667	203.57	432.235	199.661	95.435	100.812	78.2204	8.12349	132.715	240.846	179.942	18.1278	86.7723	97.9267	104.582	105.375	104.791	93.1355	93.9796	89.351	106.364	116.617		88.2594	74.7192	66.458	83.6118	120.813	94.6947	91.7175	80.1956	105.764	117.261	94.8059	101.586	97.2014
1358	45.2667	36.5333	8169	0.0576576	0.350469	0.972292		94.3898	63.1735	138.716	62.6984	9.45548	2.59022	29.7922	210.872	434.837	198.077	98.6458	103.755	76.6484	8.52447	143.175	281.753	196.27	17.8298	86.8226	98.3333	104.82	107.602	105.165	93.448	94.7092	90.5219	107.269	116.794		88.5251	74.7575	66.339	83.5969	120.895	95.1745	92.2741	80.566	106.088	117.563	95.0397	101.61	97.1565
1360	45.3333	36.6	7474	0.0549844	0.346588	0.973678		93.6801	64.4057	147.371	65.2469	9.63931	2.4213	28.0296	202.147	428.649	198.779	93.181	103.569	79.0885	7.90532	140.427	232.498	171.061	18.2269	86.939	97.9347	104.648	105.339	104.771	93.0178	93.7667	89.6392	106.603	116.604		88.2285	73.8083	67.3088	84.5094	120.84	94.5214	91.858	80.2782	105.749	117.267	94.7398	101.359	97.8943
1362	45.4	36.6667	7792	0.0590439	0.350115	0.971667		89.2689	60.5151	137.438	59.7579	8.99213	2.56934	29.8221	208.23	427.067	200.826	99.0516	101.059	78.6062	7.35958	147.687	272.726	187.705	17.8484	86.8814	97.961	104.737	107.213	104.906	93.2622	93.9536	90.8297	106.946	116.707		88.5928	73.482	67.7855	83.7351	120.811	94.5013	91.9916	80.1175	105.878	117.316	95.0023	101.3	97.1018
1364	45.4667	36.7333	7374	0.0595096	0.345966	0.971457		91.6387	60.4293	144.601	61.5469	9.10132	2.45858	28.5303	202.713	427.168	197.454	95.342	100.097	78.9996	6.97205	149.422	230.405	175.1	17.6665	86.8154	97.8104	104.612	105.635	104.707	93.1241	93.7889	89.5888	106.597	116.481		88.5967	73.2218	67.4633	84.2235	120.572	94.2473	91.7597	80.2717	105.718	117.055	94.8516	101.818	97.0552
1366	45.5333	36.8	8002	0.0599184	0.35409	0.971199		89.7496	59.0258	139.088	59.0615	8.86203	2.55896	29.6442	209.623	431.169	199.207	98.0044	104.484	79.4806	7.16269	147.854	260.419	194.577	18.2064	86.8532	97.9923	104.823	107.322	104.819	93.3571	94.361	90.1358	107.283	116.674		88.7422	74.0279	66.9187	83.8126	120.765	94.4866	92.0214	80.2786	105.867	117.308	95.2715	101.818	96.8728
1368	45.6	36.8667	7663	0.0560082	0.358444	0.973078		95.989	62.6714	140.618	63.4557	9.45741	2.4947	28.7757	203.585	432.566	195.777	95.6725	99.0655	78.9404	7.44935	140.163	252.182	176.769	18.5705	87.0526	98.1456	104.83	106.109	104.907	93.4098	93.6565	90.4379	106.814	116.727		88.7263	73.5784	67.5494	84.3252	121.083	94.8318	92.1889	80.5355	105.874	117.298	95.1538	100.947	97.945
1370	45.6667	36.9333	7895	0.0587844	0.359996	0.971744		87.8065	56.9823	141.511	57.8188	8.55824	2.69788	28.4594	203.2	429.251	196.381	97.0538	103.785	77.3216	8.33373	146.566	248.545	161.176	18.1722	87.891	98.8045	105.286	107.05	105.552	94.0173	94.7661	90.5526	108.032	117.215		89.1579	74.3302	67.7204	86.8363	121.41	95.8039	92.9366	80.9562	106.391	117.935	95.6358	102.347	97.525
1372	45.7333	37	7269	0.0560722	0.353686	0.973016		97.4968	68.8443	143.455	68.4265	10.2271	2.50968	27.4816	202.603	431.896	197.36	92.5141	103.058	78.8293	7.89534	128.852	240.633	181.557	17.8189	86.9905	98.2348	104.799	105.403	105.002	93.4536	93.8317	89.7511	106.619	116.774		88.6673	74.6316	66.8594	83.7953	120.999	95.0495	92.278	80.4809	105.899	117.467	95.2071	100.832	98.3143
[truncated: 131 more rows]
[truncated: 12 more columns]

## Sheet: Complete Cell Analysis
cell (0,0)	average R value, (0,0)	average G value, (0,0)	average B value, (0,0)	average Gray value, (0,0)	average L* value, (0,0)	average a* value, (0,0)	average b* value, (0,0)	average delta_E value, (0,0)	cell (0,1)	average R value, (0,1)	average G value, (0,1)	average B value, (0,1)	average Gray value, (0,1)	average L* value, (0,1)	average a* value, (0,1)	average b* value, (0,1)	average delta_E value, (0,1)	cell (0,2)	average R value, (0,2)	average G value, (0,2)	average B value, (0,2)	average Gray value, (0,2)	average L* value, (0,2)	average a* value, (0,2)	average b* value, (0,2)	average delta_E value, (0,2)	cell (0,3)	average R value, (0,3)	average G value, (0,3)	average B value, (0,3)	average Gray value, (0,3)	average L* value, (0,3)	average a* value, (0,3)	average b* value, (0,3)	average delta_E value, (0,3)	cell (0,4)	average R value, (0,4)	average G value, (0,4)	average B value, (0,4)	average Gray value, (0,4)	average L* value, (0,4)	average a* value, (0,4)	average b* value, (0,4)	average delta_E value, (0,4)	cell (1,0)	average R value, (1,0)	average G value, (1,0)	average B value, (1,0)	average Gray value, (1,0)
[truncated: 687 more rows]
[truncated: 175 more columns]

[truncated: 1 more sheets: Config]
