# Supplementary material for: Computer Vision for Kinetic Analysis of Lab- and Process-Scale Mixing Phenomena
Source: Org Process Res Dev. 2022 Nov 4;26(11):3073–88. doi: 10.1021/acs.oprd.2c00216 (PMC9680030; doi:10.1021/acs.oprd.2c00216)
Supplement: Supplementary file 3 — op2c00216_si_005.zip [file op2c00216_si_005.zip › Collected spreadsheet outputs/Scheme 11 and 12 - bromothymol blue titrations/2021-12-01 15-15-45_50mLRBF_15x6mm_ovalstirrer.xlsx]

## Sheet: Colour Analysis
frame number	seconds	average color	hexcode	red	green	blue	hue	saturation	value	lightness	a_component	b_component	x	y	z	Hunter lightness	Hunter a_component	Hunter b_component	delta_e	light_ratio	a_ratio	b_ratio	chroma_ab	hue_ab
0	0	(0.09688148788927332, 0.26168829296424445, 0.33204873125720863)	#184254	0.0968815	0.261688	0.332049	0.549866	0.708231	0.332049	26.261	-8.08541	-15.0435	0.0401078	0.0483553	0.0924579	26.261	-8.08541	-15.0435	0	1	1	1	17.0787	61.7434
20	0.666667	(0.09095948673587077, 0.2550771337946943, 0.3251290369088812)	#174152	0.0909595	0.255077	0.325129	0.549858	0.720236	0.325129	25.5419	-7.97454	-15.0056	0.0380774	0.0459288	0.0884849	25.5419	-7.97454	-15.0056	0.728532	0.972619	0.986286	0.99748	16.993	62.0122
40	1.33333	(0.0918418396770473, 0.2554952422145329, 0.32143526528258354)	#174151	0.0918418	0.255495	0.321435	0.547867	0.714276	0.321435	25.5435	-8.35241	-14.3861	0.0378302	0.0459341	0.0866082	25.5435	-8.35241	-14.3861	1.0091	0.972679	1.03302	0.956297	16.635	59.861
60	2	(0.09061130334486737, 0.2498500576701269, 0.3204671280276815)	#173f51	0.0906113	0.24985	0.320467	0.551204	0.717252	0.320467	25.0211	-7.59455	-15.0312	0.0368458	0.044223	0.0858386	25.0211	-7.59455	-15.0312	1.33353	0.952788	0.93929	0.999178	16.8408	63.1947
80	2.66667	(0.09052551903114188, 0.2500497404844291, 0.31856473471741636)	#173f51	0.0905255	0.25005	0.318565	0.550075	0.715833	0.318565	25.0153	-7.81433	-14.7218	0.0366862	0.0442043	0.0848832	25.0153	-7.81433	-14.7218	1.31475	0.952568	0.966473	0.978613	16.6672	62.0406
100	3.33333	(0.09629253171856976, 0.2570739619377163, 0.32704801038062287)	#184153	0.0962925	0.257074	0.327048	0.55054	0.705571	0.327048	25.7905	-7.84863	-14.9378	0.0388825	0.0467582	0.089595	25.7905	-7.84863	-14.9378	0.537203	0.982085	0.970714	0.992974	16.8742	62.2817
120	4	(0.09620386389850061, 0.2582107843137256, 0.32859717416378315)	#184153	0.0962039	0.258211	0.328597	0.550479	0.707229	0.328597	25.908	-7.88863	-15.0145	0.0391993	0.0471539	0.090461	25.908	-7.88863	-15.0145	0.405127	0.986561	0.975661	0.998073	16.9607	62.2826
140	4.66667	(0.09197159746251443, 0.2543158881199539, 0.3256999711649366)	#174053	0.0919716	0.254316	0.3257	0.550902	0.717619	0.3257	25.4908	-7.74717	-15.179	0.0380821	0.0457595	0.0887465	25.4908	-7.74717	-15.179	0.852009	0.970673	0.958166	1.00901	17.0418	62.9609
160	5.33333	(0.09519319492502885, 0.2539763552479815, 0.32472895040369093)	#184052	0.0951932	0.253976	0.324729	0.551374	0.706853	0.324729	25.4796	-7.62504	-15.0318	0.0381315	0.0457225	0.0882362	25.4796	-7.62504	-15.0318	0.906973	0.970246	0.943062	0.999221	16.8552	63.1031
180	6	(0.09500720876585932, 0.2553099769319492, 0.3250994809688583)	#184152	0.0950072	0.25531	0.325099	0.550552	0.70776	0.325099	25.5998	-7.81463	-14.9082	0.0383515	0.0461211	0.0884923	25.5998	-7.81463	-14.9082	0.72715	0.974824	0.96651	0.991006	16.8322	62.3373
200	6.66667	(0.09677407727797, 0.2548623125720875, 0.32462298154555924)	#184052	0.0967741	0.254862	0.324623	0.551028	0.701888	0.324623	25.5716	-7.69825	-14.8709	0.038348	0.0460274	0.0882291	25.5716	-7.69825	-14.8709	0.809267	0.97375	0.952115	0.988522	16.7453	62.6306
220	7.33333	(0.09547289504036907, 0.2591493656286044, 0.3283016147635526)	#184253	0.0954729	0.259149	0.328302	0.549502	0.709192	0.328302	25.9803	-8.10444	-14.8543	0.0392646	0.0473984	0.0903506	25.9803	-8.10444	-14.8543	0.338973	0.989314	1.00235	0.987424	16.9214	61.3834
240	8	(0.09479671280276816, 0.2544708765859285, 0.3256156286043828)	#184053	0.0947967	0.254471	0.325616	0.551371	0.708869	0.325616	25.53	-7.64015	-15.1023	0.0382666	0.0458892	0.0887183	25.53	-7.64015	-15.1023	0.857956	0.972164	0.94493	1.00391	16.9249	63.1655
260	8.66667	(0.0891544117647059, 0.25402753748558254, 0.32144391580161474)	#164051	0.0891544	0.254028	0.321444	0.548371	0.722644	0.321444	25.3891	-8.24724	-14.6276	0.0374589	0.0454238	0.0865337	25.3891	-8.24724	-14.6276	0.979455	0.9668	1.02001	0.972353	16.7924	60.5851
280	9.33333	(0.09818122837370243, 0.2572296712802769, 0.32751513840830454)	#194153	0.0981812	0.25723	0.327515	0.551079	0.700224	0.327515	25.8278	-7.73341	-14.9566	0.0390697	0.0468836	0.089852	25.8278	-7.73341	-14.9566	0.564888	0.983505	0.956464	0.994221	16.8376	62.6585
300	10	(0.09678993656286038, 0.2567524509803921, 0.3261844002306807)	#184153	0.0967899	0.256752	0.326184	0.550446	0.703266	0.326184	25.7567	-7.85391	-14.8456	0.0387805	0.046645	0.089131	25.7567	-7.85391	-14.8456	0.589082	0.980799	0.971368	0.986843	16.7951	62.1194
320	10.6667	(0.09629397347174164, 0.25879685697808524, 0.3287161188004615)	#184153	0.096294	0.258797	0.328716	0.550138	0.70706	0.328716	25.9619	-7.96719	-14.9512	0.0393039	0.0473359	0.0905527	25.9619	-7.96719	-14.9512	0.334601	0.988611	0.985378	0.993862	16.9415	61.9477
340	11.3333	(0.10177407727796998, 0.2649776528258364, 0.33359645328719717)	#194355	0.101774	0.264978	0.333596	0.549333	0.694919	0.333596	26.6143	-8.21947	-14.7518	0.0410756	0.0495783	0.0934633	26.6143	-8.21947	-14.7518	0.477377	1.01345	1.01658	0.98061	16.8872	60.8742
360	12	(0.09379181084198389, 0.2580392156862745, 0.32537773933102654)	#174152	0.0937918	0.258039	0.325378	0.548462	0.711745	0.325378	25.8325	-8.28832	-14.5967	0.0387077	0.0468994	0.0887672	25.8325	-8.28832	-14.5967	0.651495	0.983685	1.0251	0.970294	16.7857	60.4111
380	12.6667	(0.08527177047289507, 0.2534003748558248, 0.3232388985005768)	#154052	0.0852718	0.2534	0.323239	0.548913	0.736196	0.323239	25.3202	-8.15804	-15.0366	0.0373219	0.0451974	0.0874128	25.3202	-8.15804	-15.0366	0.943563	0.964177	1.00898	0.999536	17.1071	61.5181
400	13.3333	(0.08728517877739328, 0.24988610149942336, 0.3182165513264129)	#163f51	0.0872852	0.249886	0.318217	0.549315	0.725705	0.318217	24.9668	-7.98039	-14.7408	0.0364425	0.0440477	0.0846908	24.9668	-7.98039	-14.7408	1.33319	0.950721	0.987011	0.979876	16.7624	61.5697
420	14	(0.07892877739331025, 0.23909602076124542, 0.31067041522491345)	#143c4f	0.0789288	0.239096	0.31067	0.551476	0.74594	0.31067	23.8414	-7.35799	-15.2189	0.0337687	0.0405164	0.0804132	23.8414	-7.35799	-15.2189	2.53258	0.907866	0.910032	1.01166	16.9043	64.1973
440	14.6667	(0.08023212226066893, 0.2416623414071512, 0.31098183391003464)	#143d4f	0.0802321	0.241662	0.310982	0.550068	0.742004	0.310982	24.0856	-7.68546	-14.8929	0.0342175	0.0412658	0.0806863	24.0856	-7.68546	-14.8929	2.21696	0.917163	0.950534	0.989984	16.759	62.704
460	15.3333	(0.0866565743944637, 0.2438682237600923, 0.31434688581314874)	#163e50	0.0866566	0.243868	0.314347	0.55159	0.724328	0.314347	24.3807	-7.40835	-14.9977	0.0351896	0.0421839	0.0824674	24.3807	-7.40835	-14.9977	1.99901	0.928399	0.916261	0.996956	16.7277	63.7123
480	16	(0.08821222606689731, 0.24378604382929647, 0.30172145328719724)	#163e4c	0.0882122	0.243786	0.301721	0.545225	0.707637	0.301721	24.2389	-8.53075	-13.0917	0.0341029	0.0417411	0.0763384	24.2389	-8.53075	-13.0917	2.84551	0.923001	1.05508	0.870252	15.6258	56.9111
500	16.6667	(0.224567474048443, 0.2907612456747404, 0.24932237600922716)	#394a3f	0.224567	0.290761	0.249322	0.395663	0.227657	0.290761	29.8119	-9.19806	4.13431	0.05074	0.0615971	0.0570788	29.8119	-9.19806	4.13431	19.5355	1.13522	1.13761	-0.274823	10.0845	-24.2028
520	17.3333	(0.36044622260668957, 0.36088451557093415, 0.1931653690888119)	#5b5c31	0.360446	0.360885	0.193165	0.167102	0.464745	0.360885	38.117	-7.11562	24.5172	0.0879432	0.101538	0.0443003	38.117	-7.11562	24.5172	41.3105	1.45147	0.880056	-1.62975	25.5289	-73.8157
540	18	(0.5027292387543255, 0.3882309688581314, 0.16225634371395609)	#806229	0.502729	0.388231	0.162256	0.110618	0.677249	0.502729	43.7873	5.09646	36.3331	0.138009	0.136916	0.0404757	43.7873	5.09646	36.3331	55.8614	1.66739	-0.630327	-2.4152	36.6888	82.0152
560	18.6667	(0.5524610726643598, 0.403458765859285, 0.16065599769319494)	#8c6628	0.552461	0.403459	0.160656	0.103284	0.709199	0.552461	46.2984	8.71152	39.6703	0.162029	0.154902	0.0423076	46.2984	8.71152	39.6703	60.6403	1.76301	-1.07744	-2.63704	40.6156	77.6146
580	19.3333	(0.5555420991926182, 0.40068050749711637, 0.1569838523644753)	#8d6628	0.555542	0.400681	0.156984	0.101908	0.717422	0.555542	46.1943	9.4323	40.0399	0.162506	0.154126	0.0412872	46.1943	9.4323	40.0399	61.1424	1.75905	-1.16658	-2.6616	41.1359	76.7444
600	20	(0.5593050749711651, 0.39810553633218004, 0.14920126874279124)	#8e6526	0.559305	0.398106	0.149201	0.101155	0.733238	0.559305	46.1176	10.147	40.9383	0.163182	0.153557	0.0394163	46.1176	10.147	40.9383	62.1343	1.75613	-1.25498	-2.72132	42.1771	76.0791
620	20.6667	(0.5675951557093426, 0.40529988465974603, 0.1581516724336793)	#906728	0.567595	0.4053	0.158152	0.100603	0.721365	0.567595	46.8736	10.1839	40.7226	0.169057	0.159233	0.0421945	46.8736	10.1839	40.7226	62.1973	1.78492	-1.25954	-2.70698	41.9767	75.9595
640	21.3333	(0.5613235294117647, 0.4014705882352941, 0.15299307958477512)	#8f6627	0.561324	0.401471	0.152993	0.10142	0.727442	0.561324	46.4139	9.93938	40.8086	0.165073	0.155765	0.0405722	46.4139	9.93938	40.8086	62.0524	1.76741	-1.2293	-2.7127	42.0016	76.3115
660	22	(0.5641493656286043, 0.39928489042675896, 0.14642733564013846)	#8f6525	0.564149	0.399285	0.146427	0.100887	0.740446	0.564149	46.3391	10.5056	41.5433	0.165506	0.155206	0.0390188	46.3391	10.5056	41.5433	62.8556	1.76456	-1.29933	-2.76154	42.8511	75.8084
680	22.6667	(0.5742596597462515, 0.4083369377162631, 0.15537846020761248)	#926827	0.57426	0.408337	0.155378	0.100648	0.729428	0.57426	47.2737	10.4786	41.537	0.172724	0.162291	0.0419617	47.2737	10.4786	41.537	63.1468	1.80015	-1.29599	-2.76112	42.8383	75.8413
700	23.3333	(0.5714922145328719, 0.40629325259515575, 0.15579152249134945)	#916727	0.571492	0.406293	0.155792	0.100434	0.727395	0.571492	47.0535	10.4613	41.2326	0.170963	0.160603	0.0418218	47.0535	10.4613	41.2326	62.7958	1.79177	-1.29385	-2.74089	42.539	75.7637
720	24	(0.5682273644752016, 0.40198745674740494, 0.1452688869665513)	#906625	0.568227	0.401987	0.145269	0.10116	0.744347	0.568227	46.6427	10.5708	42.0295	0.167961	0.157484	0.0390849	46.6427	10.5708	42.0295	63.4098	1.77612	-1.30739	-2.79386	43.3385	75.8824
740	24.6667	(0.5755521914648214, 0.4088912918108421, 0.156492214532872)	#926827	0.575552	0.408891	0.156492	0.100383	0.728101	0.575552	47.3526	10.5639	41.4975	0.173504	0.162899	0.0422897	47.3526	10.5639	41.4975	63.1629	1.80316	-1.30654	-2.7585	42.821	75.7177
760	25.3333	(0.5726102941176469, 0.40824466551326444, 0.1554447808535179)	#926827	0.57261	0.408245	0.155445	0.100999	0.728533	0.57261	47.2174	10.2997	41.455	0.171954	0.161859	0.0419337	47.2174	10.2997	41.455	63.0021	1.79801	-1.27386	-2.75567	42.7153	76.0472
780	26	(0.5707388985005767, 0.4009205594002308, 0.14695573817762403)	#916625	0.570739	0.400921	0.146956	0.09988	0.742517	0.570739	46.6524	11.0461	41.8658	0.168892	0.157557	0.0394066	46.6524	11.0461	41.8658	63.4073	1.77649	-1.36617	-2.78297	43.2985	75.2196
800	26.6667	(0.5748673587081888, 0.40704728950403685, 0.1548356401384083)	#926727	0.574867	0.407047	0.154836	0.100076	0.730658	0.574867	47.2049	10.7326	41.5367	0.172647	0.161763	0.0417418	47.2049	10.7326	41.5367	63.1988	1.79753	-1.32741	-2.7611	42.9009	75.5123
820	27.3333	(0.5768757208765862, 0.40519175317185696, 0.14972462514417528)	#936726	0.576876	0.405192	0.149725	0.0996787	0.740456	0.576876	47.1318	11.1726	42.0891	0.172876	0.161202	0.0404947	47.1318	11.1726	42.0891	63.8012	1.79475	-1.38182	-2.79782	43.5467	75.1336
840	28	(0.5817928200692044, 0.4082749423298731, 0.15036260092272208)	#946826	0.581793	0.408275	0.150363	0.0996346	0.741553	0.581793	47.4895	11.3028	42.4275	0.175954	0.163957	0.0410029	47.4895	11.3028	42.4275	64.261	1.80837	-1.39792	-2.82032	43.9073	75.0827
860	28.6667	(0.5820350346020764, 0.41366709919261824, 0.15833261245674737)	#946928	0.582035	0.413667	0.158333	0.100438	0.727967	0.582035	47.8728	10.6451	41.8782	0.177803	0.166945	0.0432641	47.8728	10.6451	41.8782	63.7023	1.82297	-1.31658	-2.7838	43.21	75.7379
880	29.3333	(0.5755147058823529, 0.40410467128027683, 0.14877018454440596)	#926725	0.575515	0.404105	0.14877	0.0997218	0.741501	0.575515	47.0155	11.1607	42.0695	0.171938	0.160313	0.0401663	47.0155	11.1607	42.0695	63.7422	1.79032	-1.38035	-2.79652	43.5248	75.1422
900	30	(0.5769449250288351, 0.40589532871972317, 0.1539576124567475)	#936727	0.576945	0.405895	0.153958	0.0992692	0.73315	0.576945	47.19	11.1339	41.6464	0.173264	0.161648	0.0414909	47.19	11.1339	41.6464	63.4126	1.79696	-1.37704	-2.76839	43.109	75.0323
920	30.6667	(0.5808527970011534, 0.41059904844290646, 0.1568476066897347)	#946827	0.580853	0.410599	0.156848	0.0997438	0.72997	0.580853	47.6292	10.9379	41.7922	0.176394	0.165042	0.0426318	47.6292	10.9379	41.7922	63.6301	1.81369	-1.3528	-2.77809	43.1999	75.3334
940	31.3333	(0.574639561707036, 0.40227508650519017, 0.14722029988465976)	#926625	0.57464	0.402275	0.14722	0.0994553	0.743804	0.57464	46.8636	11.3076	42.0885	0.171013	0.159156	0.0396598	46.8636	11.3076	42.0885	63.7544	1.78453	-1.39851	-2.79778	43.581	74.9619
960	32	(0.5790462802768165, 0.4085676182237601, 0.15547938292964242)	#936827	0.579046	0.408568	0.155479	0.0995861	0.731491	0.579046	47.4357	11.0069	41.7384	0.174978	0.163541	0.042107	47.4357	11.0069	41.7384	63.538	1.80632	-1.36133	-2.77451	43.1654	75.2267
980	32.6667	(0.5749610726643597, 0.40649798154555944, 0.15112889273356403)	#926726	0.574961	0.406498	0.151129	0.100421	0.737149	0.574961	47.163	10.7742	41.9361	0.172393	0.161441	0.040872	47.163	10.7742	41.9361	63.5552	1.79594	-1.33254	-2.78765	43.298	75.5913
1000	33.3333	(0.5752638408304498, 0.40076557093425624, 0.14545415224913502)	#926625	0.575264	0.400766	0.145454	0.0990017	0.747152	0.575264	46.7789	11.5805	42.2162	0.170846	0.158514	0.0391708	46.7789	11.5805	42.2162	63.925	1.78131	-1.43227	-2.80627	43.7757	74.6603

## Sheet: Mixing Analysis
frame_number	seconds	contact value	GLCM - contrast value	GLCM - energy value	GLCM - homogeneity value	Colour channel with greatest Variance	cell variance (R)	cell variance (G)	cell variance (B)	cell variance (Gray)	cell variance (L)	cell variance (a*)	cell variance (b*)	cell variance (Delta_E)	Row 1 variance	Row 2 variance	Row 3 variance	Row 4 variance	Row 5 variance	Column 1 variance	Column 2 variance	Column 3 variance	Column 4 variance	Column 5 variance	Row 1 delta_E	Row 2 delta_E	Row 3 delta_E	Row 4 delta_E	Row 5 delta_E	Column 1 delta_E	Column 2 delta_E	Column 3 delta_E	Column 4 delta_E	Column 5 delta_E		cell (0,0) average delta_E value	cell (0,1) average delta_E value	cell (0,2) average delta_E value	cell (0,3) average delta_E value	cell (0,4) average delta_E value	cell (1,0) average delta_E value	cell (1,1) average delta_E value	cell (1,2) average delta_E value	cell (1,3) average delta_E value	cell (1,4) average delta_E value	cell (2,0) average delta_E value	cell (2,1) average delta_E value	cell (2,2) average delta_E value	cell (2,3) average delta_E value
0	0	60	0.0408357	0.742292	0.979582	Red	34.9502	30.2375	31.4605	30.0366	5.41963	0.605147	1.06886	0	23.384	2.67857	8.98273	18.7816	40.847	44.6547	31.4148	41.1578	17.1294	36.186	0	0	0	0	0	0	0	0	0	0		0	0	0	0	0	0	0	0	0	0	0	0	0	0
20	0.666667	13	0.0131054	0.856602	0.993447		18.9108	22.7126	22.4568	20.6945	3.95642	0.888176	1.00284	3.06534	2.37337	4.09501	6.30334	14.7842	35.9825	14.9225	1.61991	3.55896	11.2789	34.162	4.45679	1.49489	1.28382	0.822494	0.772451	2.12904	1.50889	2.24951	1.55378	1.38924		5.01697	5.24876	6.83313	3.88087	1.30421	2.77717	0.442699	0.800551	0.861213	2.59284	0.931965	0.568901	2.81828	0.563781
40	1.33333	13	0.0581197	0.742122	0.97094		21.4433	23.4624	24.0663	21.9471	4.12589	0.934638	1.38654	1.16108	0.513059	1.15194	4.93116	18.1562	42.4336	15.0356	8.2682	11.2569	13.0597	45.0879	3.0246	1.37094	1.63775	1.67044	1.36567	2.63769	1.16704	1.9306	1.44779	1.88629		4.51087	2.45111	3.29541	1.86301	3.0026	2.38927	0.673325	0.683606	0.494245	2.61423	1.42763	1.05944	3.41615	0.551005
60	2	13	0.0467236	0.754943	0.976638		19.2515	24.7514	22.2756	21.4613	4.23339	1.17654	1.08892	3.00433	0.130847	0.920883	4.56863	13.1438	37.8735	20.2135	5.31786	5.32379	8.93978	43.5906	4.55694	1.98083	1.64365	0.898668	1.15871	1.96359	1.59277	3.28936	1.52376	1.86931		6.14877	4.87	5.68419	3.9924	2.08935	1.72374	0.999366	2.33463	0.776169	4.07025	0.833491	0.860713	4.04619	0.793584
80	2.66667	10	0.0406458	0.782284	0.979677		20.93	24.0535	21.6544	21.6786	4.16811	1.01495	1.27241	2.92888	6.18972	0.915031	8.22706	16.9552	42.0694	20.047	4.5947	2.37769	4.21437	41.2179	4.91406	2.1529	1.7712	1.07907	1.47941	2.14043	1.9366	3.18636	1.69737	2.43588		5.91768	5.68367	6.09002	3.18151	3.69741	1.55305	1.97309	1.42113	1.3952	4.42203	1.06505	1.17648	3.92896	1.04214
100	3.33333	12	0.0368471	0.782912	0.981576		21.8175	24.7354	21.7654	22.2997	4.31674	0.612168	0.954183	1.14313	2.99743	3.7224	7.93034	20.1681	40.1338	12.8482	7.21077	10.9301	15.7703	31.7322	2.51397	1.20835	1.07152	0.769757	1.12933	1.68198	0.740398	2.24557	0.777536	1.24745		4.44535	2.04407	2.76594	1.08254	2.23194	1.07666	0.391167	0.958176	1.20512	2.41064	0.616164	0.681699	3.03426	0.599729
120	4	13	0.031339	0.820952	0.98433		25.6549	21.2262	22.7358	20.6148	3.80315	0.586374	0.788624	1.42534	14.8743	4.70946	10.4143	20.5719	45.6654	21.4633	9.13785	4.81681	12.3414	49.8599	3.42071	1.15691	1.00529	1.1	1.20443	1.40613	1.2381	2.16641	1.04399	2.03271		3.52519	3.82614	4.41693	2.46365	2.87164	1.207	0.278956	0.788973	0.374404	3.13521	0.598172	0.705287	2.53475	0.319384
140	4.66667	12	0.017284	0.846199	0.991358		17.8785	23.9509	21.5232	20.6838	4.08302	0.946958	1.02627	2.82146	1.47406	3.32012	5.5195	12.491	31.4935	12.9525	4.88273	2.8411	8.58449	37.4739	4.59048	0.869222	1.05176	1.24799	1.36323	1.8787	2.01424	2.33701	1.52212	1.3706		5.28958	5.94038	5.86115	3.82522	2.03604	0.25359	0.797327	0.451953	0.44496	2.39828	0.826617	0.814542	2.7307	0.277503
160	5.33333	11	0.0301994	0.814303	0.9849		21.6349	23.5655	22.577	21.8374	4.12037	0.936729	1.03888	2.43381	2.74691	4.46079	10.818	15.1215	39.9559	20.5552	5.80452	6.35794	12.112	30.529	4.06741	1.06917	1.4485	0.903678	1.34975	1.84607	1.58852	2.47231	1.68211	1.2495		5.06674	5.55149	5.37238	2.65888	1.68754	1.68096	0.510564	0.647505	0.425695	2.08111	1.41063	1.42234	2.87076	0.97045
180	6	5	0.0383666	0.800231	0.980817		23.1542	22.6077	18.1284	20.5807	3.88562	1.39331	1.38504	1.44868	7.7579	1.57128	14.8322	20.5839	37.4022	17.2311	9.73942	13.2544	12.4852	43.6009	3.29188	1.5197	1.93406	0.826994	1.24158	1.4293	1.75241	2.24943	1.5092	1.87387		3.07602	2.19721	4.89099	2.55605	3.73913	1.10534	1.88194	0.656693	0.58611	3.3684	0.845985	3.01316	3.41295	1.4134
200	6.66667	11	0.0324786	0.832235	0.983761		20.8253	20.1551	19.657	19.2349	3.56986	0.599229	1.00045	1.9318	2.26338	2.68169	8.56532	17.378	31.2033	18.9771	11.1011	9.11031	10.4373	32.3628	3.7212	1.35067	1.28027	1.25564	1.11638	1.91389	1.36628	2.39945	1.16038	1.88416		5.15233	3.86693	4.4566	1.71847	3.41168	2.26862	0.428763	0.352221	0.591308	3.11243	0.807236	0.834167	3.22607	0.756562
220	7.33333	7	0.031529	0.767244	0.984236		31.558	25.4641	25.7945	26.1768	4.61973	0.69065	1.00309	0.732591	8.28734	2.40469	13.8126	26.0439	44.5157	20.4092	29.4635	39.8458	23.8129	32.8599	2.03108	1.38317	1.16331	1.08109	1.22327	1.47191	0.93588	1.42142	1.59191	1.46081		3.51548	1.17664	1.15891	2.78438	1.52001	1.18637	0.98647	0.998917	1.16787	2.57623	1.06801	0.155563	3.11398	0.799332
240	8	11	0.0345679	0.811302	0.982716		21.1886	21.9891	21.1636	20.2914	3.85352	0.454839	0.930575	1.67922	3.53527	4.7866	7.40079	15.2385	40.9723	19.2956	6.70705	6.45664	11.4906	37.8322	3.29021	0.934212	1.25353	0.84214	1.01437	1.15325	1.12188	2.70203	1.12956	1.22774		4.31839	2.98058	4.5797	2.68032	1.89205	0.477788	0.443296	1.37126	0.313011	2.06571	0.441859	0.283672	3.76064	1.00794
260	8.66667	11	0.0163343	0.861306	0.991833		18.0367	24.9204	23.7904	21.5829	4.24387	1.25358	1.59125	3.13659	3.24907	2.05385	3.74902	13.5833	40.6833	20.4661	0.717147	1.47789	7.30346	37.8596	4.37503	1.61697	1.62256	1.79602	1.05515	2.70798	1.77676	2.62327	1.86241	1.49531		5.12077	5.33905	6.44431	3.92416	1.04685	1.56651	1.25615	0.370197	0.909393	3.98258	0.880056	0.695391	3.8338	1.21611
280	9.33333	9	0.0349478	0.781571	0.982526		24.6355	23.0312	20.2665	21.7898	4.07364	0.624037	0.90507	0.954165	0.97273	2.81497	7.22719	20.3277	43.1986	16.3197	13.8201	15.1202	17.2851	39.5797	2.10848	0.90562	1.40402	1.03399	1.23531	1.23634	0.98668	1.85649	1.11537	1.49255		4.05673	1.63615	2.22503	0.755634	1.86887	0.180998	0.247187	0.388184	0.93886	2.77287	0.890671	1.78394	3.10926	0.496026
300	10	9	0.0336182	0.806471	0.983191		23.3789	21.0801	22.7495	20.6963	3.80272	0.348786	0.630052	1.14392	7.02342	2.37028	7.98856	19.4545	42.8259	22.1473	13.118	11.8833	5.23854	44.4433	2.95391	0.879646	0.848652	1.08752	0.992041	1.22468	0.755722	2.08199	1.14354	1.55584		3.68135	1.83933	4.2834	2.24151	2.72398	0.776683	0.420822	0.616096	0.540597	2.04403	0.440984	0.222662	2.58641	0.438585
320	10.6667	10	0.0207028	0.834618	0.989649		23.645	21.0708	18.9184	19.969	3.69029	1.00941	1.09479	2.47766	3.06213	1.6251	8.82024	22.0906	39.7233	16.2674	5.48222	4.29735	11.7846	48.7741	4.1313	1.41481	1.38928	1.12305	1.30022	2.0789	1.83009	2.16232	1.50411	1.78326		5.81728	5.09024	5.23981	2.89786	1.61132	1.20015	1.15929	0.544676	0.291638	3.87829	1.0625	0.653865	3.14517	0.650828
340	11.3333	57	0.0436847	0.728086	0.978411		36.2098	24.8718	26.3255	26.616	4.58717	0.489122	0.967198	0.558168	19.9767	5.11766	12.2193	19.6208	44.9606	43.8274	35.9666	36.1613	20.2923	36.5314	0.717877	1.38999	1.31358	1.19241	1.0143	1.36524	0.859714	1.07782	1.13603	1.18935		0.499951	1.05424	0.471575	0.490225	1.07339	3.06964	0.517995	0.500539	0.5397	2.32205	1.31847	0.808495	2.85988	0.612666
360	12	13	0.0155745	0.842179	0.992213		26.4961	23.4521	24.5475	23.7252	4.19517	0.648209	0.906973	2.05586	4.37544	2.69186	13.8704	23.3012	41.1861	18.6617	3.56619	6.5418	12.9366	54.8024	4.2156	1.76585	1.1231	1.11428	1.55419	2.00007	1.52786	2.16183	2.12002	1.96323		4.90909	4.25856	5.88663	3.273	2.75071	1.0014	1.28237	0.935263	1.8816	3.7286	0.549924	0.498472	1.83292	1.62493
380	12.6667	9	0.019943	0.852471	0.990028		17.6516	20.7996	17.3641	18.3407	3.555	0.837794	1.03562	2.92855	0.908747	1.69177	7.38551	16.1169	33.2862	24.2054	2.1033	3.48708	3.01416	31.6127	4.69834	1.32146	0.912345	0.909601	0.921379	1.8981	1.40124	2.38215	1.32773	1.7539		5.24158	5.14644	6.4201	3.55088	3.13269	1.20276	0.527689	1.58951	0.84048	2.44687	0.460539	0.379211	2.75875	0.221701
400	13.3333	19	0.0763533	0.663391	0.963596		25.9659	20.1527	13.6799	19.426	3.49309	1.17667	1.82577	0.912367	20.7736	3.42794	7.98607	9.72643	28.4368	27.0883	38.9117	28.9314	7.93169	21.386	2.66796	1.7603	1.86598	1.73895	1.78996	1.38476	1.30092	2.98133	1.9307	2.22543		2.18686	2.57228	3.78775	2.3556	2.4373	0.805544	1.75334	2.30513	1.2548	2.68269	0.612909	0.784126	4.62048	1.33202
420	14	0	0.0695157	0.475175	0.965242		18.1904	20.1026	15.8391	18.1161	3.49028	0.797402	0.805251	3.465	9.47285	2.60199	8.24479	10.0982	26.7672	18.1939	5.0222	8.20056	4.09335	24.0558	5.82579	2.31229	2.41406	1.97844	2.08355	2.48436	2.52682	4.29865	2.83343	2.47086		6.44257	6.80705	7.46891	5.55884	2.85157	2.27939	1.96864	1.99684	2.41767	2.89891	1.34066	1.90771	4.62063	1.89933
440	14.6667	0	0.0695157	0.49045	0.965242		17.8917	18.6332	12.0857	16.3955	3.17638	1.02632	1.28262	1.75554	1.73323	2.68494	7.35139	9.85998	25.2485	19.1417	9.72901	10.1729	8.81991	23.4533	4.37554	2.21242	2.45388	2.14524	2.27194	2.3162	2.16495	3.79485	2.4634	2.71961		5.27149	4.72833	5.89077	3.03361	2.9535	2.54144	2.16088	1.94669	2.05069	2.36239	1.20816	1.84394	4.89345	1.95055
460	15.3333	15	0.0782526	0.496737	0.96138		20.8695	23.4126	14.7593	20.7677	4.0139	1.39582	1.33922	0.545842	17.1408	4.27016	4.56095	6.42301	26.3058	23.5907	17.3641	19.7438	8.74292	30.1987	2.99236	2.59613	2.65414	2.11512	2.28104	2.24872	1.75637	3.21781	2.73977	2.67613		2.98114	2.51939	3.79787	2.73917	2.92424	2.79478	2.26016	1.85566	3.03476	3.0353	2.02472	1.70091	4.11085	3.01086
480	16	2	0.0640076	0.513054	0.967996		33.0973	25.4775	8.70472	24.369	4.36207	1.60346	3.0849	4.10226	20.2833	12.3463	14.6843	29.3449	56.1473	15.8459	2.89864	8.61294	13.4891	38.5928	5.99588	2.90864	2.57089	2.82157	3.07717	2.16198	2.33018	3.34829	4.04403	5.48969		5.85367	5.31097	7.63066	5.26336	5.92074	1.5586	2.05879	2.52686	2.72739	5.67156	1.54183	2.05679	2.17082	2.59053
500	16.6667	13	0.0598291	0.617952	0.970085		51.2992	15.7006	37.4432	16.0109	2.80335	5.13851	10.7901	10.899	21.8188	54.1527	73.3208	58.1333	48.3267	0.928084	22.5024	35.4347	25.3053	16.7379	21.0196	22.1227	19.9529	18.4201	17.106	22.5242	21.6067	17.6377	18.6639	18.1888		21.1099	22.3128	19.9354	22.0561	19.6839	27.9605	25.1957	19.287	18.2869	19.8833	26.8936	19.8748	16.6493	18.0884
520	17.3333	188	0.0881292	0.546813	0.959433		100.673	32.2812	24.5481	42.6148	7.0203	5.50765	6.90879	10.2066	6.11979	33.4445	66.1793	122.144	176.74	47.7922	32.9519	27.3283	19.4404	154.449	39.1003	41.6944	41.1867	42.5795	42.2175	38.7891	39.3521	40.5741	41.996	46.0672		33.6501	36.6127	40.0037	40.946	44.289	39.6606	38.4127	41.59	43.8301	44.9783	39.3599	38.7371	39.4501	43.0473
540	18	148	0.0579297	0.541469	0.971035		67.8631	40.1269	15.8101	41.6989	7.05552	1.42479	4.10972	9.67237	16.592	24.0076	57.3852	95.3612	132.102	5.8685	7.13324	9.03679	28.5126	75.0693	53.7829	56.9429	55.5799	56.2831	56.5879	50.9301	56.5855	56.0354	56.8762	58.7494		50.2567	54.047	53.1124	54.3176	57.1807	54.3708	58.0492	57.1253	56.5284	58.641	50.9228	57.0387	56.1529	56.0367
560	18.6667	340	0.0588794	0.653937	0.97056		43.9259	42.1221	34.6189	39.2183	6.30292	1.32439	2.63798	5.11772	16.32	17.623	22.9392	41.7138	73.3407	5.51052	20.1618	39.9696	38.5286	53.2425	58.6202	61.0889	60.7172	61.5549	61.0522	57.4969	60.7099	60.4937	61.6076	62.7253		57.3443	58.2546	58.3421	58.4528	60.7071	59.1424	61.2948	60.3074	61.1106	63.5893	57.8399	61.5818	60.1524	61.5036
580	19.3333	289	0.0556505	0.660321	0.973441		45.3507	36.6081	30.9803	34.9344	5.63208	1.57571	4.5363	9.80609	31.8907	29.0884	37.4666	52.0648	76.8306	7.77949	4.50319	4.80887	25.8019	32.4426	58.2789	62.7896	61.4932	61.4619	61.3778	56.9589	60.9103	61.3182	61.8194	64.3946		50.535	57.6026	58.5311	60.3529	64.3732	60.5698	62.6443	63.0795	61.9365	65.7179	58.8851	61.3524	61.2004	61.6409
600	20	238	0.0305793	0.70834	0.98471		41.4727	34.0127	20.3351	33.5064	5.38228	0.387432	1.80763	5.37666	12.484	34.5115	43.6918	41.2082	77.8288	2.72249	1.8153	6.20337	15.7759	30.6322	60.7403	63.6013	62.4753	62.1258	61.5872	58.7466	61.5728	62.0468	63.5809	64.5828		57.9899	59.6362	60.6589	61.8367	63.5795	60.4146	62.8101	63.2481	64.8555	66.6781	59.3673	62.1322	61.7248	63.8482
620	20.6667	324	0.0664767	0.604166	0.967015		41.7471	47.7096	42.13	43.5544	6.81352	1.07776	3.3707	6.21717	21.571	23.2841	40.0567	45.7261	71.076	7.58696	21.2765	33.0654	12.1736	36.7073	59.7752	63.9286	63.0565	62.2381	61.7414	58.8113	61.7638	62.1738	63.5391	64.452		57.2178	59.7353	60.4642	60.8176	60.6412	60.6873	62.933	63.9072	64.8984	67.2173	59.8228	62.8289	62.4605	64.4689
640	21.3333	320	0.0590693	0.65276	0.971732		39.0764	34.0644	28.8182	32.5234	5.13873	1.23238	3.63331	8.64116	23.5339	28.7383	37.1109	44.7945	68.1288	7.72353	3.35105	6.91642	6.04868	33.1196	59.2883	63.7051	62.6708	62.4737	61.86	57.886	61.7872	62.339	63.2919	64.6938		52.4329	58.022	60.4859	61.2926	64.2082	60.6816	63.6025	63.6844	64.2759	66.2809	59.9632	62.6675	62.1588	63.7542
660	22	292	0.0307692	0.712121	0.984615		44.2956	30.5271	23.3989	32.1965	5.10698	0.466664	1.97271	5.40636	20.1654	27.7236	37.75	51.2065	82.0669	5.53057	2.88176	4.27392	17.3426	35.3915	61.8548	64.3369	62.9672	62.738	62.1977	59.2134	62.786	62.9885	63.7699	65.3368		59.0876	61.5437	62.2777	62.1724	64.1927	61.2597	64.3638	64.2875	64.0439	67.7298	59.8115	63.0085	62.4612	63.8137
680	22.6667	325	0.0767331	0.563392	0.961633		61.1254	53.1461	40.0236	52.72	8.20743	0.892972	1.99632	5.62354	43.9799	28.4294	41.5304	58.7484	83.5174	16.6509	55.2885	80.2766	17.3588	35.5662	62.6236	64.482	63.0021	63.0073	62.4029	59.4174	62.5785	63.3029	64.6074	65.6117		58.4447	61.8384	64.3371	62.7879	65.7099	61.1479	64.1826	64.6924	65.7836	66.6033	60.1134	62.3946	62.1329	64.9138
700	23.3333	310	0.0928775	0.588749	0.962377		48.8769	39.6419	47.4434	38.3332	6.00735	2.10544	6.3656	11.8253	31.0323	33.4049	43.8242	59.1747	82.6128	7.77614	20.109	24.1455	8.52898	33.3596	60.0199	64.5646	63.248	63.1398	62.675	57.9829	61.9536	63.0746	64.5823	66.0539		50.8772	59.0043	62.0086	62.7707	65.4389	60.9278	63.7934	65.4677	64.981	67.6529	59.7181	62.5503	62.6264	65.0834
720	24	338	0.0497626	0.642558	0.975119		45.4513	29.9831	20.5459	31.5612	5.04952	0.585801	2.68395	7.19729	11.6239	51.1856	45.8644	47.8382	78.1847	10.3126	5.51761	4.75996	6.69901	30.2196	61.8632	64.8294	63.7168	63.5963	62.8639	59.3752	62.6836	63.5307	65.2206	66.0594		59.2604	59.9524	62.0032	62.9102	65.1895	60.3397	63.6221	65.1429	66.5154	68.5271	59.8938	63.2746	62.6808	65.9523
740	24.6667	320	0.0750237	0.562231	0.962488		59.31	53.0883	45.7171	52.1098	8.07217	1.35956	2.31213	5.63315	46.2588	34.5783	49.7869	52.7181	81.9131	9.7051	44.3469	74.3447	21.5573	44.0582	61.5852	64.1707	63.3734	63.4581	63.0246	59.7174	62.2247	63.3277	64.4832	65.8591		58.3846	60.3747	62.8689	62.0309	64.267	61.1626	62.5594	64.1205	65.3752	67.636	60.3894	62.8796	62.4039	64.8783
760	25.3333	375	0.0890788	0.581019	0.962615		48.0872	41.7604	54.3925	39.3189	6.17122	2.28046	7.49107	12.6394	25.3759	29.2717	44.2043	61.9668	73.6097	7.53404	21.8489	24.5449	15.275	34.9856	60.1005	64.6125	63.1978	63.3336	63.4337	58.0853	62.4063	63.0172	64.7212	66.4481		50.2769	60.4782	61.2209	62.0976	66.4288	61.2066	64.2001	64.215	65.4806	67.9603	60.0758	62.4037	62.2917	64.5773
780	26	273	0.037227	0.676523	0.981387		44.1237	31.0841	18.89	31.5633	5.12677	0.479954	2.64391	5.83427	14.0086	30.8436	38.1253	57.3323	79.5651	4.6665	4.96549	4.84433	11.3256	37.8676	62.1457	64.6213	63.5291	63.5532	63.0368	59.7807	62.6312	63.765	64.9283	65.7809		60.1661	60.7766	63.3826	63.2314	63.1717	61.0884	63.6186	65.1184	65.5262	67.7549	60.3585	62.5603	62.9895	65.2151
800	26.6667	366	0.0746439	0.579235	0.966477		47.0431	35.9538	35.8835	35.7425	5.5935	1.57422	4.61035	10.21	35.3668	24.14	39.0805	65.0053	82.6769	5.88518	6.94321	16.7833	10.9258	38.5938	60.2957	65.1417	63.9028	63.2985	63.0349	59.0952	62.0356	63.0004	65.1546	66.3878		53.6802	58.5818	60.7533	62.6727	65.7908	62.2282	63.493	65.491	66.2352	68.2613	61.0971	62.9056	63.1996	65.9443
820	27.3333	317	0.0423552	0.618836	0.978822		40.0631	28.5872	19.808	29.4761	4.68478	0.423477	1.79497	5.83462	16.2939	26.0053	35.5169	57.4216	80.8873	4.50271	1.2142	2.55205	5.50454	34.2398	62.345	65.3236	64.4644	63.6796	63.0251	60.3473	62.9456	63.9482	65.6036	65.9931		58.7549	60.5175	63.2452	63.5578	65.6497	62.3007	64.3936	65.7273	66.3442	67.8524	61.5464	64.1649	63.8227	66.7126
840	28	364	0.045584	0.600594	0.977208		40.1102	25.798	19.6873	27.9607	4.38573	0.391975	1.47027	4.85351	5.71683	24.5354	40.0028	53.9722	79.7452	6.55797	3.55801	1.43114	10.688	46.5933	62.5478	65.8758	64.5396	64.2724	63.9467	61.3851	63.4786	64.0083	66.3784	65.9317		60.7107	61.2412	62.4975	64.3829	63.9066	63.04	64.7593	66.2369	67.138	68.2046	61.9204	63.9258	63.87	66.5167
860	28.6667	334	0.0976258	0.526083	0.9585		47.9192	44.4513	65.8886	41.4941	6.36056	2.80433	7.83769	13.3126	48.1996	23.4251	45.2747	56.1738	68.2143	3.78142	14.0334	47.8515	11.8006	30.4486	60.3548	65.6601	64.3992	63.9974	63.7521	58.5311	63.2933	64.3515	65.482	66.5057		50.3416	59.9918	62.8997	63.0006	65.5406	62.844	65.2603	65.8467	66.5346	67.8147	61.1626	63.6499	63.9474	65.8844
880	29.3333	338	0.0444444	0.64414	0.977778		37.1844	29.6897	15.7043	28.9589	4.67974	0.273191	2.43221	6.40144	9.38561	21.9069	36.7923	48.0895	71.9524	5.1155	2.13907	3.34502	8.88845	37.5766	62.2322	65.2239	64.0093	63.6183	63.4442	60.0681	62.8177	63.8253	65.3566	66.4604		58.9522	60.2597	62.4948	63.0084	66.446	61.9249	64.0631	65.5699	66.5358	68.0258	60.557	63.8393	63.566	65.6373
900	30	272	0.068566	0.58272	0.968756		41.4465	34.7077	28.7697	34.0228	5.36695	0.847092	2.62993	6.11243	11.0064	36.7065	45.5955	46.0286	71.703	8.81354	10.2696	15.0147	7.73541	32.1959	61.2404	64.9333	63.9385	63.7465	62.9598	60.2855	62.4707	63.1929	65.1642	65.7052		59.2656	60.4752	61.7149	62.0902	62.6562	62.2378	62.8692	64.5274	66.2095	68.8228	61.0008	63.4442	62.59	65.984
920	30.6667	348	0.0980057	0.547301	0.959576		51.8894	46.4043	69.6281	45.2609	6.85569	2.08312	8.20945	13.3288	43.4167	25.9731	38.3435	57.2456	83.0951	4.7665	21.9575	62.3686	18.3257	34.4829	60.7826	65.3446	64.1721	64.0031	63.5011	58.4355	63.1684	64.1224	65.5796	66.4976		50.1536	60.8472	63.9611	62.7143	66.2366	62.596	64.4121	65.1536	66.2388	68.3224	61.2158	63.8937	63.0231	65.9404
940	31.3333	358	0.0379867	0.658297	0.981007		42.499	28.7733	17.7242	30.1047	4.78657	0.507983	2.00481	6.0343	9.22279	24.6501	37.0927	59.1684	88.5112	3.14558	2.25061	2.19228	11.5834	44.3223	61.9935	65.5483	64.002	63.7665	63.3399	60.32	63.1416	63.6385	65.4796	66.0706		60.0995	60.579	62.1643	63.159	63.9659	62.4006	64.7006	65.8927	66.4028	68.3448	60.7262	63.6447	63.4083	65.8186
960	32	350	0.0746439	0.555061	0.962678		48.4342	47.3295	43.0209	45.1378	7.05604	0.710213	3.20098	6.2477	28.9166	23.0405	33.201	54.1523	76.5287	10.6909	26.2719	51.1133	15.8385	39.5979	61.5819	64.9321	63.6954	63.6568	63.5628	59.9568	62.4823	63.9718	65.1043	65.914		59.6109	59.4144	62.4071	62.5932	63.8841	61.641	63.3506	65.5907	66.1903	67.8881	60.1174	63.0136	63.459	65.58
980	32.6667	325	0.0560304	0.610939	0.971985		41.9945	29.57	30.4907	30.1051	4.81068	0.619088	4.7358	10.1124	20.0901	23.1809	36.8663	54.3116	79.9063	5.89223	2.44177	6.69166	8.83646	41.2454	60.5337	65.1831	64.1055	64.174	63.46	59.214	62.4688	63.9625	65.5763	66.2348		54.4808	58.2083	60.9929	62.8254	66.1612	62.0157	64.5726	65.6719	65.8095	67.8461	60.7539	63.6265	64.0466	65.9416
1000	33.3333	281	0.0279202	0.690735	0.98604		39.8953	30.3029	19.3176	30.0188	4.83266	0.674965	2.13532	5.72503	13.4261	29.5849	36.9981	50.3789	71.8782	8.01336	2.10731	0.654664	7.9321	40.8959	62.7878	65.3649	64.0778	63.9624	63.3109	60.3241	63.2376	63.9328	65.874	66.1352		60.1569	61.4527	62.8884	64.3152	65.1256	61.5769	64.7551	65.1341	66.7703	68.5883	60.7304	63.8995	63.1973	66.2038
[truncated: 11 more columns]

## Sheet: Complete Cell Analysis
cell (0,0)	average R value, (0,0)	average G value, (0,0)	average B value, (0,0)	average Gray value, (0,0)	average L* value, (0,0)	average a* value, (0,0)	average b* value, (0,0)	average delta_E value, (0,0)	cell (0,1)	average R value, (0,1)	average G value, (0,1)	average B value, (0,1)	average Gray value, (0,1)	average L* value, (0,1)	average a* value, (0,1)	average b* value, (0,1)	average delta_E value, (0,1)	cell (0,2)	average R value, (0,2)	average G value, (0,2)	average B value, (0,2)	average Gray value, (0,2)	average L* value, (0,2)	average a* value, (0,2)	average b* value, (0,2)	average delta_E value, (0,2)	cell (0,3)	average R value, (0,3)	average G value, (0,3)	average B value, (0,3)	average Gray value, (0,3)	average L* value, (0,3)	average a* value, (0,3)	average b* value, (0,3)	average delta_E value, (0,3)	cell (0,4)	average R value, (0,4)	average G value, (0,4)	average B value, (0,4)	average Gray value, (0,4)	average L* value, (0,4)	average a* value, (0,4)	average b* value, (0,4)	average delta_E value, (0,4)	cell (1,0)	average R value, (1,0)	average G value, (1,0)	average B value, (1,0)	average Gray value, (1,0)
	37.1111	74	90.8704	64.9167	29.5271	-7.67902	-13.9812	0		33.4352	72.4537	89.0463	62.5556	28.7618	-8.22199	-13.9981	0		33.1528	75.2361	93.2639	64.5787	29.8735	-8.51829	-14.9966	0		28.0417	70.5509	89.0602	59.7083	27.8962	-8.19627	-15.3573	0		24.8843	67.6435	89.0231	57.2176	26.785	-6.99182	-17.0606	0		21.5556	60.6296	79.4537	50.8981
	22.7546	62.662	79.088	52.4213	24.5206	-7.98819	-14.0747	5.01697		21.8472	61.8287	81.9583	51.9213	24.3336	-6.53605	-16.2561	5.24876		21.9583	60.3287	81.125	50.9676	23.7768	-5.86433	-16.5709	6.83313		21.0463	61.9352	81.6944	51.8148	24.3293	-6.85491	-16.0915	3.88087		25.0694	66.2824	85.8565	55.8565	26.1754	-7.28706	-15.9461	1.30421		20.2176	62.1806	77.5139	51.1806
	24.6898	63.7639	80.0787	53.875	25.0231	-7.92458	-13.9461	4.51087		26.3287	66.9954	84.3657	56.6991	26.3992	-8.04133	-14.6255	2.45111		26.5093	68.0278	84.1759	57.25	26.753	-8.72116	-13.9568	3.29541		26.0648	68.2315	84.3796	57.3611	26.8155	-8.86419	-13.9946	1.86301		25.9815	67.5	84.4352	56.8611	26.5628	-8.4034	-14.4198	3.0026		19.9213	60.4028	75.9676	49.8287
	23.8565	61.375	82.1991	52.3287	24.264	-5.7607	-16.5165	6.14877		24.3056	61.75	80.3333	52.463	24.3214	-6.62184	-15.1978	4.87		23.3889	62.037	80.1019	52.3056	24.3742	-7.08033	-14.9664	5.68419		23.4815	61.4444	79.5833	52.0093	24.1474	-6.87722	-14.975	3.9924		23.7963	64.6852	83.4815	54.3241	25.4662	-7.41418	-15.496	2.08935		19.5417	60.0046	76.5417	49.5602
	21.8009	60.6435	78.9769	51.0139	23.7759	-6.92638	-15.1542	5.91768		20.9907	60.0185	79.037	50.3333	23.531	-6.65515	-15.5755	5.68367		20.713	61.1759	79.9167	50.8796	23.9674	-7.11428	-15.4816	6.09002		23.213	63.6204	80.2685	53.213	24.9259	-8.06185	-14.2253	3.18151		26.8009	67.4306	83.3009	56.8935	26.5194	-8.60716	-13.7453	3.69741		20.0741	60.037	76.7593	49.8148
	24.9398	64.6806	79.338	54.3472	25.3179	-8.72387	-13.0055	4.44535		26.3981	68.2315	85.8519	57.3981	26.8944	-8.25559	-14.8289	2.04407		27.2454	68.7639	86.9861	58.088	27.1609	-8.00032	-15.1515	2.76594		28.713	68.75	86.1389	58.5556	27.1755	-7.99592	-14.5747	1.08254		29.1991	67.7083	85.7454	58.0602	26.8216	-7.3785	-14.8627	2.23194		21.0694	60.3657	77.6806	50.5324
	32.0602	66.0046	81.3935	57.5602	26.1708	-7.198	-13.0166	3.52519		27.4167	64.713	83.8241	55.5278	25.6337	-6.56451	-15.4497	3.82614		24.3704	64.9537	83.3056	54.8056	25.5721	-7.53893	-15.2157	4.41693		22.9491	64.8472	83.5139	54.3843	25.4931	-7.66685	-15.4782	2.46365		23.0324	67.9676	85.4213	56.3657	26.6634	-8.89666	-14.9151	2.87164		21.9491	61.2917	78.4861	51.375
	22.6204	61.9352	78.713	51.9722	24.2446	-7.69358	-14.2535	5.28958		21.9352	60.1944	80.3981	50.7685	23.6935	-6.06272	-16.2204	5.94038		20.8241	61.8889	81.3426	51.6667	24.2884	-7.00171	-15.9239	5.86115		21.213	62.2407	82.3426	52.2407	24.4726	-6.77058	-16.2949	3.82522		23.8843	64.8935	83.6991	54.6898	25.5517	-7.44751	-15.506	2.03604		22.1944	60.3333	79.25	50.9537
	23.9491	63.3843	83.2269	53.6435	25.0107	-6.64891	-16.0337	5.06674		25.2963	62.287	83.5	53.3981	24.6989	-5.56599	-16.6921	5.55149		23.8287	62.7731	81.0509	53.088	24.6913	-7.10511	-15.0997	5.37238		25.7593	64.6481	83.5185	55.0556	25.53	-6.9848	-15.4156	2.65888		27.9074	67.9537	86.8056	58.1204	26.9014	-7.42034	-15.4325	1.68754		20.9306	60.9861	77.5324	50.7546
	29.8704	66.8981	84.25	57.7685	26.5053	-7.25975	-14.3746	3.07602		28.4861	67.6806	85.3843	57.8843	26.7663	-7.64673	-14.7156	2.19721		27.3333	65.0556	85.6759	55.9167	25.8351	-6.1126	-16.3479	4.89099		24.0231	64.838	84.0694	54.662	25.5551	-7.24529	-15.7425	2.55605		23.5	65.4907	81.5278	54.5648	25.6443	-8.71383	-13.9437	3.73913		21.3889	60.787	78.0741	50.9074
	24.3056	62.6667	81.6944	53.213	24.7033	-6.69757	-15.5025	5.15233		27.6528	64.7361	83.9676	55.7083	25.6582	-6.4754	-15.5049	3.86693		25.5139	65.162	84.4676	55.2917	25.7418	-7.00729	-15.7092	4.4566		25.338	67.0972	84.2176	56.4676	26.39	-8.36035	-14.5463	1.71847		27.6806	67.6343	83.8935	57.3194	26.6507	-8.33299	-13.9264	3.41168		20.8009	61.1157	76.8565	50.7639
	26.6343	66.5602	85.2454	56.4676	26.302	-7.37832	-15.3475	3.51548		32.0324	70.9028	88.9028	61.1806	28.17	-7.62336	-14.8203	1.17664		33.3056	72.8148	90.2407	62.8519	28.9305	-8.05476	-14.5076	1.15891		29.8935	71.6435	86.088	60.662	28.2104	-9.55732	-12.9486	2.78438		27.3796	67.1852	86.287	57.1944	26.5938	-7.2349	-15.5724	1.52001		19.1343	60.7546	78.2454	50.0417
	28.6852	64.0926	79.6204	55.2407	25.2817	-7.42322	-13.2333	4.31839		25.7083	65.6528	81.662	55.375	25.7893	-8.32058	-13.8015	2.98058		24.6343	64.7917	83.9491	54.8657	25.5563	-7.14157	-15.6601	4.5797		24.6389	64.5	83.4167	54.5741	25.4308	-7.15509	-15.5058	2.68032		23.9306	66.338	85.0417	55.6713	26.1147	-7.84827	-15.5123	1.89205		21.7778	59.8241	78.1667	50.5
	21.2639	62.588	79.088	52.088	24.4409	-8.22986	-14.202	5.12077		21.1296	60.6204	79.213	50.7315	23.7546	-6.94971	-15.3452	5.33905		19.5417	60.2639	78.1713	49.9306	23.5239	-7.41741	-15.0178	6.44431		21.2593	61.5	80	51.3333	24.1038	-7.18853	-15.324	3.92416		24.4861	65.4491	86.1343	55.5324	25.8807	-6.76384	-16.5849	1.04685		20.9907	60.9352	77.6296	50.7778
	26.5324	64.7361	80.9954	55.088	25.4748	-7.81261	-13.846	4.05673		28.6204	68.7685	85.713	58.5463	27.1589	-8.182	-14.3241	1.63615		28.7546	70.0046	88.0231	59.3935	27.6906	-8.08734	-15.0017	2.22503		28.9259	69.1759	87.75	59.0648	27.4025	-7.63115	-15.2685	0.755634		28.5602	66.9861	85.6157	57.5046	26.5424	-7.10693	-15.2111	1.86887		21.2731	60.2269	78.9769	50.6065
	29.0046	65.4861	81.6157	56.3565	25.8651	-7.51355	-13.6432	3.68135		28.625	68.4398	85.9028	58.3843	27.0552	-7.90586	-14.607	1.83933		27.1667	65.5185	84.4537	56.1296	25.9291	-6.89894	-15.4054	4.2834		23.3009	65.5602	83.0139	54.6343	25.7292	-8.23997	-14.7856	2.24151		23.9167	66.4352	83.8981	55.463	26.0948	-8.34148	-14.7974	2.72398		21.0463	61.1204	79.0093	51.0093
	25.6528	62.4306	83.4861	53.6898	24.7619	-5.59115	-16.584	5.81728		22.4306	64.0231	85.7454	54.0231	25.2974	-6.3816	-17.2418	5.09024		23.1991	63.125	81.8009	53.1528	24.825	-7.17099	-15.3878	5.23981		24.412	64.4491	84.3287	54.6065	25.4479	-6.823	-16.0767	2.89786		26.7222	68.8333	87.9815	58.1481	27.2104	-7.78114	-15.7218	1.61132		21.625	62.0694	79.625	51.8843
	36.9306	72.9398	89.5139	63.9861	29.1043	-7.53047	-13.7596	0.499951		34.4167	71.9259	89.8148	62.6944	28.6607	-7.39518	-14.6443	1.05424		33.8333	74.3981	92.2315	64.0833	29.5744	-8.21557	-14.7934	0.471575		29.3009	69.8843	88.3657	59.6806	27.6868	-7.77249	-15.2272	0.490225		25.7454	67.7269	87.5046	57.412	26.7732	-7.4526	-16.0912	1.07339		21.125	62.8472	77.838	52.0787
	25.7037	63.4537	82.8889	54.2037	25.087	-6.46695	-15.6886	4.90909		21.4028	62.8194	80.2361	52.0694	24.5801	-7.91436	-14.7428	4.25856		21.0278	61.6667	80.5278	51.3056	24.1789	-7.13583	-15.5562	5.88663		20.588	63.0787	80.625	52.1065	24.6607	-8.08074	-14.8763	3.273		23.0602	66.8657	84.375	55.5787	26.2355	-8.59489	-14.8939	2.75071		21.4954	61.5139	79.1435	51.4954
	19.8194	62.4213	79.5972	51.3194	24.3569	-8.19552	-14.6712	5.24158		19.3519	61.3056	80.2407	50.8519	23.9817	-7.31751	-15.677	5.14644		18.8843	60.6806	80.3935	50.4676	23.7552	-6.93701	-16.13	6.4201		19.8796	62.3426	80.9259	51.5926	24.3943	-7.62307	-15.4882	3.55088		21.4167	64.963	82.1481	53.5926	25.4165	-8.54155	-14.707	3.13269		18.75	61.3056	79.037	50.2222
	31.5231	69.088	85.2639	59.5602	27.3698	-7.89867	-13.6983	2.18686		32.088	67.5417	81.8102	58.6435	26.716	-8.01335	-12.4527	2.57228		29.287	67.1759	86.8611	57.8241	26.6951	-6.61373	-15.7826	3.78775		22.9491	66.0972	82.6157	54.875	25.8848	-8.79368	-14.2866	2.3556		22.787	64.287	82.6574	53.6759	25.2531	-7.66635	-15.2889	2.4373		19.3796	59.3056	77.4167	49.3056
	19.838	59.3009	76.5417	49.3935	23.1183	-7.373	-14.564	6.44257		15.9259	57.3704	76.2778	46.7778	22.2947	-6.91701	-15.6744	6.80705		14.5139	58.1065	77.1065	47.3565	22.5537	-7.28702	-15.8273	7.46891		16.7778	58.2037	78.4074	48.1019	22.7211	-6.47084	-16.4262	5.55884		22.088	61.2269	81.7176	51.5046	24.122	-6.19413	-16.4252	2.85157		18.1389	57.4907	73.6944	47.3981
	23.0648	62.2685	77.5463	52.0278	24.324	-8.25361	-13.3599	5.27149		23.4815	62.0741	80.6852	52.5	24.4183	-6.86459	-15.2822	4.72833		21.5324	62.1065	82.2361	52.2639	24.4322	-6.66661	-16.2868	5.89077		21.338	63.5231	82.0787	52.7917	24.9097	-7.6706	-15.4444	3.03361		24.4306	65.4676	82.625	55.0509	25.7204	-8.1071	-14.5414	2.9535		17.1111	57.6667	73.4815	47.2037
	31.0926	67.8333	86.6667	58.9259	26.9872	-6.70299	-15.1991	2.98114		27.6481	66.7963	82.4074	56.8333	26.2946	-8.35434	-13.5052	2.51939		27.5833	66.4259	84.5833	56.8148	26.2632	-7.33976	-14.9729	3.79787		22.0556	64.8056	81.537	53.6759	25.3553	-8.55576	-14.3992	2.73917		21.3241	62.537	80.9074	51.9259	24.5106	-7.49265	-15.2921	2.92424		19.8611	55.8981	76.8611	47.3796
	19.4074	60.9167	77.1759	50.2222	23.7016	-8.24259	-14.085	5.85367		18.2407	60.4907	76.1759	49.5741	23.4661	-8.56589	-13.789	5.31097		19.8796	57.9074	73.1574	48.1944	22.4685	-7.76787	-13.3143	7.63066		20.7593	60.2685	74.3333	49.9259	23.3895	-8.65385	-12.6771	5.26336		29.4352	64.2593	76.9167	55.1019	25.2538	-8.31403	-11.4962	5.92074		18.9213	57.3843	76.9398	47.8657
	64.3056	74.463	60.2963	69.7222	30.3739	-7.22999	7.10687	21.1099		66.0046	78.3843	61.9769	72.8287	31.8284	-8.54729	8.10055	22.3128		58.4444	77.5926	65.3889	70.3148	31.0905	-10.3876	4.81357	19.9354		58.5463	78.713	63.9907	70.8056	31.4319	-11.3228	6.18789	22.0561		54.625	75.6065	67.6991	68.4398	30.2302	-10.1107	2.06682	19.6839		64.0833	72.4907	50.8241	67.5463
	91.8981	94.6759	62.2407	90.0185	39.1507	-6.96596	18.2555	33.6501		91.2963	95.6296	57.8241	89.8241	39.3121	-8.40933	21.0611	36.6127		92.9722	98.8889	56.0185	92.287	40.4334	-9.77389	23.5677	40.0037		89.4722	94.8148	51.4074	88.3981	38.7967	-9.59079	24.0865	40.946		96.1574	94.6204	50.4444	90.0741	39.3198	-6.53615	25.4151	44.289		81.9352	85.3056	45.7685	79.787
	120.245	93.9398	41.7824	95.9213	41.4878	4.36962	33.321	50.2567		126.296	95.6759	38.8704	98.1944	42.6296	5.99409	36.2678	54.047		124.63	94.4815	41	97.463	42.1304	6.05903	34.5835	53.1124		125.801	96.6528	41.7454	99.1713	42.8717	5.37862	35.0596	54.3176		131.625	101.153	45.0417	103.903	44.8057	5.68988	35.7037	57.1807		117.954	92.75	36.7685	93.7593
	138.014	101.366	41.1065	105.514	45.5588	8.2757	38.7141	57.3443		146.75	111.194	50.7315	114.935	49.2884	7.22971	38.2848	58.2546		148.065	114.62	54.5741	117.657	50.3935	6.13541	37.6151	58.3421		143.944	110.611	51.5833	113.648	48.827	6.34499	37.2468	58.4528		141.569	105.449	45.8102	109.403	47.1115	7.84231	38.1855	60.7071		133.389	95.2037	37.5185	100.046
	132.148	101.861	52.7222	105.352	45.1489	6.10862	32.0584	50.535		143.014	107.282	47.6991	111.181	47.7871	7.56996	38.028	57.6026		142.523	107.421	46.7176	110.866	47.7582	7.19857	38.473	58.5311		143.565	104.056	43.7037	108.944	46.9521	9.4349	39.1265	60.3529		147.218	104.995	40.8843	110.125	47.6059	10.4045	41.3154	64.3732		133.597	95.2546	34.1991	99.8009
	136.602	97.75	37.0833	102.657	44.3885	9.49652	39.3758	57.9899		138.944	97.1296	35.6296	102.519	44.4956	10.87	40.2644	59.6362		140.685	98.7222	36.8056	104.194	45.1371	10.8102	40.4374	60.6589		142.213	101.657	38.0556	106.667	46.1056	9.87628	40.9062	61.8367		145.986	103.875	41.412	109.421	47.1702	10.5166	40.5611	63.5795		134.634	94.8565	35.2269	100.079
	142.06	103.245	45.1806	108.236	46.5753	9.30643	37.9296	57.2178		150.407	111.611	50.0648	116.194	49.8072	8.61097	39.3128	59.7353		154.009	115.259	54.0926	119.935	51.2215	8.42678	38.976	60.4642		150.241	112.287	51.3056	116.722	49.9799	8.23042	38.8761	60.8176		145.708	106.014	49.1898	111.384	47.7775	9.63772	37.3464	60.6412		135.829	94.5139	35.3657	100.181
	133.972	102.769	50.1759	106.083	45.5703	6.21351	33.9648	52.4329		142.704	106.241	46	110.185	47.4556	7.91782	38.5052	58.022		145.088	105.56	43.1435	110.255	47.5236	9.22975	40.0672	60.4859		143.755	104.764	41.8657	109.162	47.1444	9.00117	40.2354	61.2926		146.139	105.259	40.5926	110.176	47.5445	9.73987	41.3499	64.2082		134.602	95.0093	34.6019	100.102
	137.426	97.6574	35	102.481	44.445	9.82162	40.4479	59.0876		140.718	99.3565	32.9769	104.236	45.2765	10.2612	42.3335	61.5437		143.741	99.4259	35.4815	105.259	45.6838	11.745	41.7303	62.2777		145.037	101.37	39.3889	107.148	46.3826	11.4185	40.6688	62.1724		149.324	104.731	42.8519	111.028	47.8076	11.6323	40.662	64.1927		134.991	95.8148	33.8056	100.472
	144.273	106.588	45.3287	110.958	47.7225	8.39515	39.1821	58.4447		157.31	115.829	52.125	120.903	51.7255	9.45966	40.628	61.8384		161.5	121.62	53.287	125.796	53.7249	8.1332	42.3889	64.3371		152.773	112.449	48.4861	117.329	50.2833	9.10436	40.6947	62.7879		149.995	106.801	40.4769	112.236	48.4052	10.6149	42.4403	65.7099		134.778	95.8704	33.9444	100.556
	138.792	110.606	60.9769	113.394	48.3757	4.76448	31.608	50.8772		150.569	110.181	51.3102	115.542	49.4625	9.58972	38.3061	59.0043		153.218	112.588	48.5602	117.366	50.3717	9.2314	40.7693	62.0086		149.787	109.861	45.0741	114.546	49.2248	9.01929	41.1128	62.7707		149.806	104.537	40.0556	110.593	47.7902	11.81	41.9947	65.4389		134.778	95.6019	34.3796	100.25
	139.81	99.6157	37.1528	104.477	45.2699	9.90216	40.3774	59.2604		142.157	100.907	38.7407	106.12	45.9072	10.3243	40.3743	59.9524		144.398	102.333	37.6574	107.417	46.5422	10.4726	41.6241	62.0032		145.403	105.505	39.4398	109.921	47.5123	9.19524	41.8305	62.9102		148.847	106.495	40.7639	111.708	48.1914	10.2801	42.042	65.1895		133.352	95.9352	34.8889	100.278
	143.838	106.44	45.088	110.597	47.6303	8.26562	39.1864	58.3846		154.644	116.968	54.2639	121.106	51.7452	7.75015	39.4973	60.3747		160.958	121.542	56.4583	125.866	53.6764	8.14355	40.7555	62.8689		154.148	111.231	50.8519	117.037	50.1486	10.5762	39.4173	62.0309		146.843	106	41.3148	110.944	47.8291	9.67597	41.331	64.267		136.931	95.1343	35.3194	100.801
	139.69	112.579	64.0602	115.134	49.0527	4.31408	30.7702	50.2769		151.208	111.468	48.8009	116.079	49.8484	8.97542	40.0132	60.4782		152.319	113.458	50.1898	117.838	50.5141	8.42914	40.092	61.2209		149.602	108.648	46.0463	113.75	48.8935	9.69121	40.2779	62.0976		149.375	106.588	38.0694	111.551	48.2556	10.3272	43.37	66.4288		136.778	95.9722	35.4259	101.472
	139.875	99.0602	34.7454	103.819	45.1104	10.1295	41.3359	60.1661		142.366	98.5694	36.0694	104.421	45.2964	11.638	41.0109	60.7766		144.519	102.796	34.3889	107.62	46.6518	10.0951	43.2218	63.3826		146.671	103.856	38.9676	109.347	47.2256	10.7074	41.8025	63.2314		149.542	104.523	45.4306	111.134	47.8047	12.0036	39.4019	63.1717		135.843	95.6111	34.8241	100.713
	137.542	105.708	51.2269	109.06	46.7829	6.22348	34.9117	53.6802		146.657	109.009	48.8426	113.454	48.6762	8.31758	38.5536	58.5818		151.889	110.546	49.7222	115.917	49.6947	9.8727	39.4079	60.7533		151.398	109.685	46.4722	114.815	49.3795	9.93985	40.6554	62.6727		150.171	106.319	40.1991	111.792	48.2983	10.9579	42.466	65.7908		138.458	95.7546	34.125	101.273
	140.574	98.9444	38.7593	104.491	45.1995	10.7365	39.5668	58.7549		144.352	100.63	39.037	106.62	46.1028	11.5139	40.5193	60.5175		147.69	103.125	37.4769	109.023	47.1452	11.521	42.4496	63.2452		147.69	104.755	39.3102	110.208	47.5855	10.6748	42.0519	63.5578		151.273	105.69	41.162	111.921	48.2758	11.8757	42.033	65.6497		138.356	96.7639	34.2639	101.912
	144.171	101.486	37.6898	106.894	46.2929	10.8611	41.3448	60.7107		146.269	101.769	39.1944	107.824	46.6344	11.743	41.0696	61.2412		146.292	103.486	38.3472	108.977	47.0778	10.7141	41.925	62.4975		150.102	105.278	39.3796	111.102	48.0122	11.483	42.5498	64.3829		149.093	106.028	43.9167	111.75	48.1272	10.8406	40.477	63.9066		139.838	98.1435	34.1528	103.218
	140.884	113.356	65.1528	116.051	49.4075	4.50508	30.6349	50.3416		151.588	113.819	51.375	117.903	50.5388	7.96862	39.5055	59.9918		159.954	119.639	54.6944	124.185	53.0474	8.65216	40.9008	62.8997		154.435	111.861	48.9722	117.333	50.3268	10.2256	40.5585	63.0006		151.213	105.806	41.4352	112.009	48.3009	11.7964	41.9278	65.5406		138.963	97.7685	33.787	102.75
	141.588	100.505	39.625	105.912	45.7406	10.3452	39.7553	58.9522		143.597	101.458	39.338	106.81	46.2308	10.7018	40.4809	60.2597		146.546	102.13	38.1111	108.019	46.7527	11.604	41.7113	62.4948		146.449	103.106	39.0694	108.718	47.0038	11.0446	41.5176	63.0084		149.579	104.838	37.4306	110.523	47.8187	11.3973	43.2262	66.446		138.856	96.375	35.4676	102.097
	143.62	102.324	41.1204	107.787	46.4773	10.3108	39.8841	59.2656		147.949	109.116	45.2824	113.375	48.8174	8.61962	40.5123	60.4752		151.194	109.491	46.4259	114.556	49.3043	9.95597	40.59	61.7149		152.069	108.532	47.9491	114.616	49.1724	10.9984	39.7253	62.0902		149.032	107.782	47.6806	113.236	48.616	10.0323	39.1478	62.6562		137.583	96.8241	33.8241	101.713
	143.245	114.319	67.7176	117.681	49.9579	5.25137	29.9594	50.1536		153.116	112.56	49.8472	117.477	50.3656	9.28264	40.1244	60.8472		161.593	118.481	52.7778	123.898	52.9123	9.92063	41.7505	63.9611		152.861	110.676	47.9352	116.093	49.8237	10.1263	40.4688	62.7143		150.204	105.954	38.9352	111.519	48.1963	11.1172	42.9469	66.2366		138.694	95.2778	33.1944	100.972
	140.759	98.6111	35.4722	103.944	45.1055	10.8393	41.0309	60.0995		143.181	98.7731	37.3194	104.903	45.4605	11.9608	40.6244	60.579		145.481	100.722	37.6204	106.704	46.2526	11.9042	41.3864	62.1643		145.773	103.532	38.3009	108.866	47.0273	10.446	41.8749	63.159		148.866	106.301	43.7176	111.866	48.1696	10.5678	40.6108	63.9659		138.537	96.8796	34.2037	101.981
	145.347	104.273	42.3657	109.597	47.2075	10.0478	40.1171	59.6109		153.5	111.981	53.3704	117.639	50.2957	10.0224	38.2849	59.4144		159.718	118.551	55.1991	123.579	52.7419	9.19742	40.301	62.4071		153.87	112.241	49.7037	117.509	50.3676	9.79848	40.2227	62.5932		149.398	106.556	44.4352	112.231	48.3062	10.7065	40.4267	63.8841		137.894	95.9491	35.2269	101.412
	138.546	102.185	48.5	106.87	45.9177	8.53452	35.381	54.4808		145.13	104.657	46.7315	110.065	47.3261	9.9952	38.0759	58.2083		148.245	108.162	45.375	112.912	48.6009	9.31029	40.2443	60.9929		148.542	106.088	42.3565	111.468	48.0628	10.4637	41.1417	62.8254		149.542	105.329	38.338	110.977	47.9492	11.1431	42.9436	66.1612		138.014	96.4213	34.5694	101.588
	139.38	99.2315	34.4352	103.824	45.0934	9.78326	41.4409	60.1569		142.176	98.6759	34.213	104.306	45.2855	11.3947	41.8462	61.4527		145.602	100.565	35.8333	106.639	46.2115	11.9598	42.1757	62.8884		147.231	101.213	35.7222	107.565	46.579	12.3287	42.661	64.3152		148.162	105.273	39.8565	110.69	47.7822	10.6216	42.0176	65.1256		137.199	96.6435	35.1157	101.718
[truncated: 175 more columns]

## Sheet: Config
Video Name	2021-12-01 15-15-45_50mLRBF_15x6mm_ovalstirrer
Video Path	C:/Users/wlb21183/Documents/Video Repository/Mixing Videos/Bromothymol Blue/RBFs/2021-12-01 15-15-45_50mLRBF_15x6mm_ovalstirrer.mkv
FPS	30
Number of frames	1739
Video Length (s)	57.97
Step Interval	20
Region of Interest Info
Input min X	343
Input max X	394
Input min Y	238
Input max Y	253
angle	0
Rotated ROI bounds
X Coordinate	914
Y Coordinate	634
Width	136
Height	40
Mixing Analysis Settings
Grayscale Contact Threshold	89
GLCM
Number of Gray Levels	16
Pixel Pair Vector	1	1
Cell Splitting
Number of Cells	25
Cell Height	8
Cell Width	27
