# Supplementary material for: Computer Vision for Kinetic Analysis of Lab- and Process-Scale Mixing Phenomena
Source: Org Process Res Dev. 2022 Nov 4;26(11):3073–88. doi: 10.1021/acs.oprd.2c00216 (PMC9680030; doi:10.1021/acs.oprd.2c00216)
Supplement: Supplementary file 3 — op2c00216_si_005.zip [file op2c00216_si_005.zip › Collected spreadsheet outputs/Scheme 11 and 12 - bromothymol blue titrations/2021-12-01 15-19-10_50mLRBF_5x2mm_microbarstirrer.xlsx]

## Sheet: Colour Analysis
frame number	seconds	normalised time	average color	hexcode	red	green	blue	hue	saturation	value	lightness	a_component	b_component	x	y	z	Hunter lightness	Hunter a_component	Hunter b_component	delta_e	light_ratio	a_ratio	b_ratio	chroma_ab	hue_ab
500	16.6667	0	(0.10043385170160019, 0.25689767861167445, 0.3472267297723686)	#194158	0.100434	0.256898	0.347227	0.561002	0.710754	0.347227	26.0603	-5.66898	-17.8714	0.0411898	0.0476697	0.100512	26.0603	-5.66898	-17.8714	0	1	1	1	18.749	72.4005
520	17.3333	0.666667	(0.1005752760874465, 0.25769044399368946, 0.34495886860491337)	#194157	0.100575	0.25769	0.344959	0.559516	0.708443	0.344959	26.1023	-6.0124	-17.4298	0.0410758	0.0478128	0.0992858	26.1023	-6.0124	-17.4298	0.561022	1.00161	1.06058	0.975288	18.4376	70.9681
540	18	1.33333	(0.09984167230110433, 0.2584206671174217, 0.3438702952445347)	#194157	0.0998417	0.258421	0.34387	0.55836	0.709653	0.34387	26.1454	-6.27377	-17.183	0.0410225	0.0479596	0.0987157	26.1454	-6.27377	-17.183	0.920303	1.00326	1.10668	0.961478	18.2925	69.9421
560	18.6667	2	(0.10389790398918189, 0.25928104575163397, 0.3470531890917286)	#1a4258	0.103898	0.259281	0.347053	0.560162	0.700628	0.347053	26.2992	-5.90437	-17.4688	0.0417513	0.0484867	0.100543	26.2992	-5.90437	-17.4688	0.523982	1.00917	1.04152	0.977474	18.4397	71.325
580	19.3333	2.66667	(0.11106265494703631, 0.2710164525580348, 0.3575850800090153)	#1c455b	0.111063	0.271016	0.357585	0.558527	0.689409	0.357585	27.5157	-6.44537	-17.3161	0.0451798	0.0527915	0.107173	27.5157	-6.44537	-17.3161	1.74052	1.05585	1.13695	0.968927	18.4767	69.5838
600	20	3.33333	(0.12236590038314177, 0.28074543610547664, 0.3678583502366463)	#1f475d	0.122366	0.280745	0.367858	0.559142	0.667356	0.367858	28.5917	-6.46008	-17.3271	0.0487284	0.0568051	0.113802	28.5917	-6.46008	-17.3271	2.70741	1.09714	1.13955	0.969541	18.4922	69.5529
620	20.6667	4	(0.12424216813162045, 0.27976279017354055, 0.36773439260761787)	#1f475d	0.124242	0.279763	0.367734	0.560215	0.662142	0.367734	28.5258	-6.21238	-17.4072	0.0486998	0.0565536	0.113681	28.5258	-6.21238	-17.4072	2.56698	1.09461	1.09585	0.974028	18.4826	70.3593
640	21.3333	4.66667	(0.12293610547667345, 0.27911144917737213, 0.36330572458868615)	#1f475c	0.122936	0.279111	0.363306	0.558378	0.661618	0.363306	28.4033	-6.59085	-16.872	0.0479903	0.0560883	0.111	28.4033	-6.59085	-16.872	2.70895	1.08991	1.16262	0.94408	18.1137	68.6625
660	22	5.33333	(0.12358350236646384, 0.2787919765607393, 0.36383029073698453)	#1f475c	0.123584	0.278792	0.36383	0.558994	0.660327	0.36383	28.389	-6.45536	-16.9797	0.0480478	0.056034	0.111296	28.389	-6.45536	-16.9797	2.61467	1.08936	1.13872	0.950103	18.1654	69.1841
680	22.6667	6	(0.12168751408609418, 0.27901453684922245, 0.3631907820599504)	#1f475c	0.121688	0.279015	0.363191	0.558092	0.664949	0.363191	28.3805	-6.65328	-16.8895	0.0478652	0.0560018	0.110922	28.3805	-6.65328	-16.8895	2.70487	1.08903	1.17363	0.94506	18.1528	68.4991
700	23.3333	6.66667	(0.1228059499661933, 0.2790917286454812, 0.3648219517692135)	#1f475d	0.122806	0.279092	0.364822	0.559039	0.663381	0.364822	28.4183	-6.45333	-17.0976	0.0481479	0.056145	0.111898	28.4183	-6.45333	-17.0976	2.60272	1.09048	1.13836	0.956702	18.2749	69.3215
720	24	7.33333	(0.12392720306513413, 0.27900946585530767, 0.364673202614379)	#1f475c	0.123927	0.279009	0.364673	0.559304	0.660169	0.364673	28.4213	-6.39327	-17.0675	0.0482051	0.0561566	0.111809	28.4213	-6.39327	-17.0675	2.59718	1.0906	1.12776	0.95502	18.2257	69.4647
740	24.6667	8	(0.12444669821951765, 0.28228194726166345, 0.36789159341897676)	#1f475d	0.124447	0.282282	0.367892	0.55861	0.66173	0.367892	28.7455	-6.59311	-17.0926	0.0491468	0.0573951	0.113914	28.7455	-6.59311	-17.0926	2.94465	1.10304	1.16301	0.956424	18.3201	68.907
760	25.3333	8.66667	(0.12660694162722558, 0.283151904439937, 0.36929794906468344)	#20485e	0.126607	0.283152	0.369298	0.55916	0.657169	0.369298	28.8595	-6.48551	-17.1445	0.0496225	0.0578349	0.114817	28.8595	-6.48551	-17.1445	3.00516	1.10741	1.14403	0.959325	18.3302	69.2791
780	26	9.33333	(0.12631000676132523, 0.28182386747802574, 0.36734110885733595)	#20475d	0.12631	0.281824	0.367341	0.559133	0.656151	0.367341	28.7195	-6.4694	-17.0411	0.0491561	0.0572951	0.113565	28.7195	-6.4694	-17.0411	2.89856	1.10204	1.14119	0.953542	18.2278	69.2115
800	26.6667	10	(0.12563274735181426, 0.2807048681541581, 0.3656485237773269)	#20475d	0.125633	0.280705	0.365649	0.558985	0.656411	0.365649	28.5964	-6.48318	-16.955	0.0487263	0.0568232	0.112489	28.5964	-6.48318	-16.955	2.81685	1.09732	1.14362	0.948724	18.1523	69.0744
820	27.3333	10.6667	(0.12469912102772143, 0.27892156862745104, 0.362926526932612)	#1f475c	0.124699	0.278922	0.362927	0.558771	0.656407	0.362927	28.4013	-6.49949	-16.8115	0.0480547	0.0560806	0.110771	28.4013	-6.49949	-16.8115	2.70065	1.08983	1.1465	0.940691	18.0241	68.863
840	28	11.3333	(0.1257544512057697, 0.278979603335587, 0.3616153932837503)	#20475c	0.125754	0.27898	0.361615	0.558393	0.652243	0.361615	28.4021	-6.57234	-16.5942	0.0480007	0.0560837	0.110005	28.4021	-6.57234	-16.5942	2.81628	1.08986	1.15935	0.928534	17.8483	68.3933
860	28.6667	12	(0.12561528059499658, 0.2803538426864999, 0.3598523777327024)	#20475b	0.125615	0.280354	0.359852	0.556566	0.650926	0.359852	28.4979	-6.96406	-16.1571	0.0480172	0.0564475	0.109044	28.4979	-6.96406	-16.1571	3.24931	1.09354	1.22845	0.904077	17.5941	66.683
880	29.3333	12.6667	(0.12853729997746227, 0.2799177372098266, 0.35695965742618885)	#20475b	0.128537	0.279918	0.35696	0.556213	0.639911	0.35696	28.4586	-6.99584	-15.7406	0.0478605	0.0562979	0.107347	28.4586	-6.99584	-15.7406	3.47172	1.09203	1.23406	0.880768	17.2252	66.0374
900	30	13.3333	(0.1285925174667568, 0.2803684922244761, 0.35549357674104126)	#20475a	0.128593	0.280368	0.355494	0.555182	0.63827	0.355494	28.481	-7.199	-15.4653	0.0477777	0.0563831	0.106525	28.481	-7.199	-15.4653	3.74035	1.09289	1.26989	0.865364	17.0587	65.0383
920	30.6667	14	(0.13029637142213205, 0.2822109533468559, 0.3548828036961912)	#21475a	0.130296	0.282211	0.354883	0.55393	0.632847	0.354883	28.6512	-7.45156	-15.1012	0.0481524	0.0570329	0.10628	28.6512	-7.45156	-15.1012	4.19099	1.09942	1.31444	0.844994	16.8396	63.7364
940	31.3333	14.6667	(0.13255747126436793, 0.2831919089474871, 0.35455318909172867)	#21485a	0.132557	0.283192	0.354553	0.553576	0.626128	0.354553	28.7569	-7.50684	-14.8823	0.0484658	0.0574391	0.106153	28.7569	-7.50684	-14.8823	4.42545	1.10348	1.3242	0.832743	16.6684	63.233
960	32	15.3333	(0.1362091503267974, 0.2832533243182331, 0.3527687626774846)	#224859	0.136209	0.283253	0.352769	0.5535	0.613885	0.352769	28.7835	-7.46137	-14.5453	0.0485912	0.0575413	0.105149	28.7835	-7.46137	-14.5453	4.65744	1.1045	1.31618	0.813884	16.3474	62.8432
980	32.6667	16	(0.13718109082713548, 0.28503775073247684, 0.3500152129817445)	#224859	0.137181	0.285038	0.350015	0.550883	0.608071	0.350015	28.9172	-7.93234	-13.8872	0.0486741	0.0580583	0.103686	28.9172	-7.93234	-13.8872	5.39988	1.10963	1.39925	0.777063	15.993	60.2651
1000	33.3333	16.6667	(0.13891537074599955, 0.2850388776200135, 0.349584741942754)	#234859	0.138915	0.285039	0.349585	0.551064	0.602627	0.349585	28.9326	-7.86538	-13.7912	0.048779	0.058118	0.10345	28.9326	-7.86538	-13.7912	5.4518	1.11022	1.38744	0.771693	15.8765	60.3031
1020	34	17.3333	(0.1418075276087447, 0.2865607392382241, 0.3463049357674104)	#244958	0.141808	0.286561	0.346305	0.548692	0.590513	0.346305	29.0613	-8.21663	-13.053	0.0489396	0.058619	0.101704	29.0613	-8.21663	-13.053	6.22205	1.11516	1.4494	0.730385	15.4238	57.8103
1040	34.6667	18	(0.141869506423259, 0.2871219292314626, 0.34632296596799633)	#244958	0.14187	0.287122	0.346323	0.54826	0.590355	0.346323	29.1105	-8.29982	-12.9806	0.0490413	0.0588111	0.101746	29.1105	-8.29982	-12.9806	6.336	1.11705	1.46408	0.726336	15.4073	57.4052
1060	35.3333	18.6667	(0.14632240252422812, 0.2885164525580346, 0.3448033581248592)	#254957	0.146322	0.288516	0.344803	0.547265	0.575635	0.344803	29.2671	-8.37068	-12.4873	0.0495204	0.0594257	0.100996	29.2671	-8.37068	-12.4873	6.82434	1.12305	1.47658	0.69873	15.0333	56.1646
1080	36	19.3333	(0.1469173991435655, 0.29119731800766285, 0.3419128915934189)	#254a57	0.146917	0.291197	0.341913	0.543348	0.570308	0.341913	29.474	-9.00214	-11.6972	0.0497277	0.0602443	0.0995529	29.474	-9.00214	-11.6972	7.80286	1.13099	1.58796	0.654519	14.7602	52.4181
1100	36.6667	20	(0.15203797610998426, 0.2910823754789271, 0.3421777101645255)	#264a57	0.152038	0.291082	0.342178	0.544788	0.555675	0.342178	29.5295	-8.62779	-11.6503	0.0502188	0.0604651	0.0997147	29.5295	-8.62779	-11.6503	7.71314	1.13312	1.52193	0.651895	14.4972	53.4776
1120	37.3333	20.6667	(0.15613702952445355, 0.29274509803921583, 0.33903313049357675)	#274a56	0.156137	0.292745	0.339033	0.542181	0.539464	0.339033	29.6908	-8.87952	-10.8849	0.0505759	0.0611102	0.0981067	29.6908	-8.87952	-10.8849	8.50292	1.13931	1.56633	0.609068	14.0473	50.7937
1140	38	21.3333	(0.15836601307189535, 0.294541356772594, 0.3394151453684922)	#284b56	0.158366	0.294541	0.339415	0.541309	0.533415	0.339415	29.8771	-8.97687	-10.6618	0.0511471	0.0618604	0.0984286	29.8771	-8.97687	-10.6618	8.80274	1.14646	1.58351	0.596585	13.9377	49.9038
1160	38.6667	22	(0.1609234843362632, 0.2957014874915484, 0.33645086770340304)	#294b55	0.160923	0.295701	0.336451	0.538692	0.521703	0.336451	29.9792	-9.2272	-10.0187	0.0513015	0.0622744	0.0969002	29.9792	-9.2272	-10.0187	9.47012	1.15038	1.62766	0.560601	13.6204	47.3551
1180	39.3333	22.6667	(0.16599166103222898, 0.29816091954023, 0.3351453684922246)	#2a4c55	0.165992	0.298161	0.335145	0.536441	0.504717	0.335145	30.2428	-9.36065	-9.3996	0.0521228	0.0633518	0.0963655	30.2428	-9.36065	-9.3996	10.1436	1.1605	1.65121	0.525958	13.2655	45.119
1200	40	23.3333	(0.17013353617308996, 0.3000647960333559, 0.33280087897227845)	#2b4c54	0.170134	0.300065	0.332801	0.533541	0.488783	0.332801	30.4377	-9.54767	-8.71672	0.052662	0.064156	0.0952445	30.4377	-9.54767	-8.71672	10.8634	1.16797	1.68419	0.487747	12.9282	42.3951
1220	40.6667	24	(0.17433569979716024, 0.3019996619337391, 0.33330234392607605)	#2c4d54	0.174336	0.302	0.333302	0.532819	0.476944	0.333302	30.6646	-9.5007	-8.45063	0.0535163	0.0651012	0.095648	30.6646	-9.5007	-8.45063	11.1639	1.17668	1.67591	0.472858	12.7152	41.6523
1240	41.3333	24.6667	(0.180832769889565, 0.30425400045075496, 0.3290849673202616)	#2e4d53	0.180833	0.304254	0.329085	0.527915	0.450498	0.329085	30.9064	-9.694	-7.38982	0.0542305	0.0661182	0.0935845	30.9064	-9.694	-7.38982	12.229	1.18596	1.71001	0.4135	12.1895	37.3186
1260	42	25.3333	(0.1830510480054091, 0.3067280820374127, 0.32773326572008105)	#2e4e53	0.183051	0.306728	0.327733	0.524197	0.441463	0.327733	31.1355	-10.0095	-6.82233	0.0548007	0.0670921	0.0930374	31.1355	-10.0095	-6.82233	12.9105	1.19475	1.76567	0.381746	12.1134	34.2777
1280	42.6667	26	(0.18770114942528743, 0.30891593418976776, 0.3226741041244085)	#2f4e52	0.187701	0.308916	0.322674	0.516989	0.418295	0.322674	31.3415	-10.3677	-5.68343	0.0552527	0.0679756	0.0905761	31.3415	-10.3677	-5.68343	14.0896	1.20266	1.82885	0.318018	11.8233	28.7309
1300	43.3333	26.6667	(0.1936173089925626, 0.30922808203741253, 0.32363984674329516)	#314e52	0.193617	0.309228	0.32364	0.518473	0.401751	0.32364	31.4629	-9.87609	-5.65026	0.0561258	0.0684998	0.0911254	31.4629	-9.87609	-5.65026	14.0087	1.20731	1.74213	0.316162	11.3782	29.7745
1320	44	27.3333	(0.1969162722560289, 0.31344771241830044, 0.31852096010818126)	#324f51	0.196916	0.313448	0.318521	0.506953	0.381779	0.318521	31.8242	-10.6295	-4.27489	0.0568238	0.0700759	0.088794	31.8242	-10.6295	-4.27489	15.5786	1.22118	1.87503	0.239203	11.4569	21.9086
1340	44.6667	28	(0.2011821050259185, 0.3142404778003154, 0.3176853729997747)	#335051	0.201182	0.31424	0.317685	0.504928	0.366725	0.317685	31.9479	-10.4619	-3.94857	0.0574372	0.0706212	0.0884475	31.9479	-10.4619	-3.94857	15.8582	1.22592	1.84546	0.220943	11.1822	20.6777
1360	45.3333	28.6667	(0.2071968672526482, 0.31664694613477584, 0.3143661257606491)	#345050	0.207197	0.316647	0.314366	0.496527	0.345653	0.316647	32.2149	-10.5618	-3.00465	0.0583648	0.0718073	0.086974	32.2149	-10.5618	-3.00465	16.8178	1.23617	1.86309	0.168126	10.9809	15.8801
1380	46	29.3333	(0.2128380662609872, 0.31911595672751875, 0.3115658102321389)	#36514f	0.212838	0.319116	0.311566	0.48816	0.333038	0.319116	32.4877	-10.6506	-2.13849	0.0593352	0.0730332	0.0857806	32.4877	-10.6506	-2.13849	17.7102	1.24664	1.87874	0.11966	10.8631	11.3532
1400	46.6667	30	(0.21757212080234387, 0.32029355420329064, 0.31001746675681746)	#37514f	0.217572	0.320294	0.310017	0.483327	0.32071	0.320294	32.6492	-10.5251	-1.64164	0.0600755	0.0737654	0.0851268	32.6492	-10.5251	-1.64164	18.1769	1.25283	1.85662	0.0918588	10.6524	8.86521
1420	47.3333	30.6667	(0.22109195402298845, 0.3232488167680866, 0.30879310344827604)	#38524e	0.221092	0.323249	0.308793	0.476416	0.316032	0.323249	32.9443	-10.7457	-1.00396	0.0610319	0.0751158	0.0847423	32.9443	-10.7457	-1.00396	18.9122	1.26416	1.89553	0.0561767	10.7925	5.33757
1440	48	31.3333	(0.2246027721433402, 0.32656130268199235, 0.3026893171061528)	#39534d	0.224603	0.326561	0.302689	0.460978	0.312219	0.326561	33.2312	-11.3331	0.406903	0.0616278	0.0764448	0.0820441	33.2312	-11.3331	0.406903	20.4353	1.27517	1.99913	-0.0227684	11.3404	-2.05627
1460	48.6667	32	(0.23078544061302683, 0.32607392382240247, 0.3040759522199686)	#3a534d	0.230785	0.326074	0.304076	0.461524	0.29223	0.326074	33.3026	-10.6157	0.299755	0.0625759	0.0767776	0.0827164	33.3026	-10.6157	0.299755	20.177	1.2779	1.87259	-0.0167729	10.6199	-1.61743
1480	49.3333	32.6667	(0.23661482983998186, 0.3273574487266171, 0.30354068064007217)	#3c534d	0.236615	0.327357	0.303541	0.456256	0.277197	0.327357	33.5036	-10.3123	0.69085	0.0636702	0.0777208	0.0825864	33.5036	-10.3123	0.69085	20.531	1.28562	1.81908	-0.0386568	10.3354	-3.83267
1500	50	33.3333	(0.2413246562993013, 0.32852997520847416, 0.30237153482082507)	#3d534d	0.241325	0.32853	0.302372	0.450006	0.265441	0.32853	33.673	-10.128	1.13509	0.064534	0.0785211	0.0821415	33.673	-10.128	1.13509	20.9543	1.29212	1.78656	-0.0635144	10.1914	-6.39472
1520	50.6667	34	(0.2454507550146496, 0.3303065134099617, 0.29879084967320246)	#3e544c	0.245451	0.330307	0.298791	0.4381	0.2569	0.330307	33.8653	-10.2308	1.99831	0.0652257	0.0794367	0.0806011	33.8653	-10.2308	1.99831	21.8297	1.2995	1.80471	-0.111816	10.4242	-11.052
1540	51.3333	34.6667	(0.25076572008113596, 0.3313111336488618, 0.2977648185711067)	#3f544b	0.250766	0.331311	0.297765	0.430585	0.243111	0.331311	34.0346	-9.94172	2.41963	0.0662045	0.0802486	0.0802291	34.0346	-9.94172	2.41963	22.2165	1.306	1.7537	-0.135391	10.2319	-13.6788
1560	52	35.3333	(0.2554648411088573, 0.33415201712869036, 0.2916954022988506)	#41554a	0.255465	0.334152	0.291695	0.410073	0.235483	0.334152	34.3098	-10.2769	3.79915	0.0670297	0.0815802	0.0776592	34.3098	-10.2769	3.79915	23.6411	1.31656	1.81283	-0.212583	10.9566	-20.2883
1580	52.6667	36	(0.26048456164074824, 0.33496281271129136, 0.2923236421005184)	#42554a	0.260485	0.334963	0.292324	0.404583	0.222348	0.334963	34.4721	-9.87551	3.94344	0.0681069	0.0823721	0.0780403	34.4721	-9.87551	3.94344	23.7559	1.32278	1.74202	-0.220656	10.6337	-21.7676
1600	53.3333	36.6667	(0.2652118548568852, 0.337438584629254, 0.289412891593419)	#435649	0.265212	0.337439	0.289413	0.389178	0.214044	0.337439	34.7424	-9.95013	4.80675	0.0691853	0.0837025	0.076926	34.7424	-9.95013	4.80675	24.6578	1.33315	1.75519	-0.268963	11.0503	-25.7845
1620	54	37.3333	(0.2710789948163172, 0.33820655848546327, 0.29017297723687185)	#455649	0.271079	0.338207	0.290173	0.380741	0.198481	0.338207	34.9198	-9.44291	4.9536	0.0704576	0.0845836	0.0773708	34.9198	-9.44291	4.9536	24.7733	1.33996	1.66571	-0.27718	10.6633	-27.6808
1640	54.6667	38	(0.2787553527157989, 0.3397796934865901, 0.28865055217489294)	#475649	0.278755	0.33978	0.288651	0.360359	0.1796	0.33978	35.1837	-8.99578	5.59203	0.0720644	0.0859055	0.076858	35.1837	-8.99578	5.59203	25.3936	1.35009	1.58684	-0.312904	10.5922	-31.8662
1660	55.3333	38.6667	(0.28380549921117876, 0.34289610096912304, 0.2870881226053639)	#485749	0.283805	0.342896	0.287088	0.342592	0.172328	0.342896	35.5245	-9.03844	6.33789	0.0735312	0.0876328	0.0764172	35.5245	-9.03844	6.33789	26.2109	1.36317	1.59437	-0.354639	11.0391	-35.0387
1680	56	39.3333	(0.29047216587784547, 0.3434505296371422, 0.2847565922920893)	#4a5748	0.290472	0.343451	0.284757	0.317103	0.170895	0.343451	35.6844	-8.56413	6.95237	0.0747426	0.0884513	0.0754797	35.6844	-8.56413	6.95237	26.7811	1.3693	1.5107	-0.389022	11.0309	-39.0697
1700	56.6667	40	(0.2973135001126886, 0.34502366463826906, 0.28276200135226515)	#4b5748	0.297314	0.345024	0.282762	0.294381	0.180456	0.345024	35.935	-8.19726	7.64126	0.0762677	0.0897443	0.0747741	35.935	-8.19726	7.64126	27.4736	1.37892	1.44598	-0.427569	11.2064	-42.9895
1720	57.3333	40.6667	(0.2984088347982871, 0.3487401397340543, 0.27641875140860933)	#4c5846	0.298409	0.34874	0.276419	0.282657	0.207379	0.34874	36.2173	-8.95968	9.04202	0.0767507	0.0912156	0.0722984	36.2173	-8.95968	9.04202	28.9539	1.38975	1.58047	-0.505949	12.7293	-45.2621
1740	58	41.3333	(0.30413624070317796, 0.3503972278566601, 0.27496562993013296)	#4d5946	0.304136	0.350397	0.274966	0.268881	0.215275	0.350397	36.4573	-8.67865	9.62295	0.078161	0.0924793	0.0718519	36.4573	-8.67865	9.62295	29.5482	1.39896	1.5309	-0.538455	12.9584	-47.9537
1760	58.6667	42	(0.3087181654270903, 0.3514801667793555, 0.27422977236871754)	#4e5945	0.308718	0.35148	0.27423	0.258925	0.219786	0.35148	36.6333	-8.39278	9.9976	0.0792926	0.093413	0.0716619	36.6333	-8.39278	9.9976	29.9314	1.40571	1.48047	-0.559419	13.0534	-49.9872
1780	59.3333	42.6667	(0.31285440613026827, 0.35441401848095544, 0.2687254901960783)	#4f5a44	0.312854	0.354414	0.268725	0.247501	0.241775	0.354414	36.9212	-8.65127	11.2721	0.0803672	0.0949544	0.0696104	36.9212	-8.65127	11.2721	31.2441	1.41676	1.52607	-0.630731	14.2093	-52.4938
1800	60	43.3333	(0.3176650890241155, 0.35495492449853505, 0.2669585305386523)	#515a44	0.317665	0.354955	0.266959	0.237294	0.247909	0.354955	37.0539	-8.29793	11.7467	0.0813881	0.0956705	0.0689704	37.0539	-8.29793	11.7467	31.7018	1.42185	1.46374	-0.65729	14.3819	-54.7624
1820	60.6667	44	(0.32464615731350005, 0.35573811133648864, 0.2680099166103223)	#525a44	0.324646	0.355738	0.26801	0.225735	0.246609	0.355738	37.2692	-7.61508	11.9022	0.0831861	0.0968402	0.0695319	37.2692	-7.61508	11.9022	31.8731	1.43012	1.34329	-0.665992	14.1298	-57.3887
1840	61.3333	44.6667	(0.3282048681541583, 0.3570047329276538, 0.26508000901510026)	#535b43	0.328205	0.357005	0.26508	0.218883	0.257489	0.357005	37.4291	-7.54938	12.5902	0.0840375	0.0977147	0.0684613	37.4291	-7.54938	12.5902	32.5684	1.43625	1.3317	-0.704491	14.6802	-59.0522
1860	62	45.3333	(0.3326746675681765, 0.35868435880099164, 0.26518086544962804)	#545b43	0.332675	0.358684	0.265181	0.213028	0.260685	0.358684	37.6589	-7.31006	12.9045	0.0854369	0.0989807	0.0686728	37.6589	-7.31006	12.9045	32.9299	1.44507	1.28948	-0.722078	14.8312	-60.4697
1880	62.6667	46	(0.33566486364660797, 0.35949177372098257, 0.26385170160018034)	#555b43	0.335665	0.359492	0.263852	0.208189	0.266042	0.359492	37.78	-7.16183	13.2869	0.0862062	0.0996525	0.0682249	37.78	-7.16183	13.2869	33.3229	1.44972	1.26334	-0.74347	15.0941	-61.6746
1900	63.3333	46.6667	(0.3363578994816317, 0.36198895650214125, 0.2606096461573135)	#555c42	0.336358	0.361989	0.26061	0.208804	0.280062	0.361989	37.9749	-7.59795	14.0568	0.0866724	0.10074	0.0671132	37.9749	-7.59795	14.0568	34.1334	1.4572	1.34027	-0.786553	15.9788	-61.608
1920	64	47.3333	(0.34006535947712424, 0.36329501915708795, 0.2579569528961008)	#565c41	0.340065	0.363295	0.257957	0.203421	0.289952	0.363295	38.1443	-7.49646	14.7093	0.0876365	0.101691	0.0661986	38.1443	-7.49646	14.7093	34.7975	1.46369	1.32236	-0.823065	16.5094	-62.9948
1940	64.6667	48	(0.3451791751183231, 0.36433964390353857, 0.257438584629254)	#585c41	0.345179	0.36434	0.257439	0.196539	0.29341	0.36434	38.3356	-7.10907	15.0666	0.0890549	0.102773	0.0661294	38.3356	-7.10907	15.0666	35.1805	1.47104	1.25403	-0.843055	16.6595	-64.74
1960	65.3333	48.6667	(0.34882916384944773, 0.36545751633986917, 0.2564627000225379)	#585d41	0.348829	0.365458	0.256463	0.192093	0.298242	0.365458	38.4989	-6.9112	15.4504	0.0901197	0.103702	0.0658714	38.4989	-6.9112	15.4504	35.5894	1.4773	1.21912	-0.864534	16.9257	-65.9004
1980	66	49.3333	(0.35233265720081136, 0.36754789272030663, 0.2558045977011494)	#595d41	0.352333	0.367548	0.255805	0.18936	0.304024	0.367548	38.7372	-6.86072	15.8852	0.0914036	0.105069	0.0658112	38.7372	-6.86072	15.8852	36.0781	1.48644	1.21022	-0.888862	17.3034	-66.6408
2000	66.6667	50	(0.3570019157088122, 0.3686111111111111, 0.2574301329727293)	#5b5d41	0.357002	0.368611	0.25743	0.18407	0.301621	0.368611	38.9328	-6.43538	15.9167	0.0929306	0.106199	0.0665833	38.9328	-6.43538	15.9167	36.1653	1.49395	1.13519	-0.890627	17.1685	-67.9858
2020	67.3333	50.6667	(0.3598180076628353, 0.3709077079107506, 0.2566255352715797)	#5b5e41	0.359818	0.370908	0.256626	0.18284	0.308115	0.370908	39.1712	-6.49644	16.3705	0.0941051	0.107588	0.0664749	39.1712	-6.49644	16.3705	36.6754	1.5031	1.14596	-0.916017	17.6124	-68.3549
2040	68	51.3333	(0.3639300202839758, 0.3750039441063781, 0.2584420779806175)	#5c5f41	0.36393	0.375004	0.258442	0.182501	0.310828	0.375004	39.592	-6.57864	16.6725	0.0962346	0.110068	0.0675533	39.592	-6.57864	16.6725	37.1109	1.51925	1.16046	-0.932916	17.9235	-68.4668
2060	68.6667	52	(0.36852715798963265, 0.3759296822177146, 0.25918864097363087)	#5d5f42	0.368527	0.37593	0.259189	0.177235	0.31054	0.37593	39.771	-6.17482	16.8163	0.0976982	0.111135	0.0679763	39.771	-6.17482	16.8163	37.3025	1.52612	1.08923	-0.94096	17.9141	-69.8371
2080	69.3333	52.6667	(0.36895255803470817, 0.3759178498985801, 0.2587846517917513)	#5e5f41	0.368953	0.375918	0.258785	0.176577	0.311593	0.375918	39.7777	-6.14102	16.8884	0.0977764	0.111175	0.0678206	39.7777	-6.14102	16.8884	37.3715	1.52637	1.08327	-0.944995	17.9702	-70.0175
2100	70	53.3333	(0.37319134550371874, 0.37624183006535933, 0.25671850349335146)	#5f5f41	0.373191	0.376242	0.256719	0.17092	0.317677	0.376242	39.8887	-5.79305	17.3678	0.0988147	0.11184	0.067084	39.8887	-5.79305	17.3678	37.8555	1.53063	1.02188	-0.971822	18.3085	-71.5538
2120	70.6667	54	(0.3750569078205996, 0.37740534144692356, 0.2552473518142888)	#5f6041	0.375057	0.377405	0.255247	0.169871	0.323678	0.377405	40.0141	-5.81236	17.7656	0.0994734	0.112595	0.0666225	40.0141	-5.81236	17.7656	38.2717	1.53544	1.02529	-0.994078	18.6922	-71.8835
2140	71.3333	54.6667	(0.37610378634212316, 0.37892776650890236, 0.2544483885508226)	#5f6040	0.376104	0.378928	0.254448	0.170448	0.328504	0.378928	40.1519	-5.95147	18.0738	0.100051	0.113428	0.0664437	40.1519	-5.95147	18.0738	38.6097	1.54073	1.04983	-1.01132	19.0284	-71.7739
2160	72	55.3333	(0.37670272706783864, 0.3798895650214108, 0.24981744421906696)	#60603f	0.376703	0.37989	0.249817	0.17075	0.342395	0.37989	40.2177	-6.19694	18.8631	0.100099	0.113827	0.0647476	40.2177	-6.19694	18.8631	39.3718	1.54326	1.09313	-1.05549	19.8549	-71.8135
2180	72.6667	56	(0.37958586883029094, 0.3804456840207347, 0.25201093080910525)	#606140	0.379586	0.380446	0.252011	0.167782	0.33759	0.380446	40.3371	-5.87471	18.7017	0.101167	0.114554	0.0656656	40.3371	-5.87471	18.7017	39.2614	1.54784	1.03629	-1.04646	19.6027	-72.5611
2200	73.3333	56.6667	(0.38165990534144695, 0.3810164525580346, 0.25284989858012175)	#616140	0.38166	0.381016	0.25285	0.165834	0.337499	0.38166	40.4328	-5.69523	18.7101	0.101927	0.115139	0.0660596	40.4328	-5.69523	18.7101	39.3036	1.55151	1.00463	-1.04693	19.5577	-73.0701
2220	74	57.3333	(0.38252929907595223, 0.38220475546540444, 0.25190951093080916)	#616140	0.382529	0.382205	0.25191	0.166253	0.341463	0.382529	40.54	-5.80809	18.9968	0.102377	0.115796	0.0658028	40.54	-5.80809	18.9968	39.6099	1.55562	1.02454	-1.06297	19.8649	-72.9995
2240	74.6667	58	(0.3843109082713545, 0.38346236195627664, 0.24991041244083848)	#61613f	0.384311	0.383462	0.24991	0.165614	0.349718	0.384311	40.6685	-5.86534	19.4742	0.10302	0.116587	0.0651616	40.6685	-5.86534	19.4742	40.1015	1.56055	1.03464	-1.08968	20.3383	-73.2384
2260	75.3333	58.6667	(0.38663116970926303, 0.38480110434978576, 0.24776369168357004)	#62623f	0.386631	0.384801	0.247764	0.16447	0.359173	0.386631	40.8151	-5.87726	19.9983	0.103826	0.117494	0.0644858	40.8151	-5.87726	19.9983	40.6431	1.56618	1.03674	-1.11901	20.8441	-73.6226
2280	76	59.3333	(0.38847757493802104, 0.3849943655623171, 0.2479727293216137)	#63623f	0.388478	0.384994	0.247973	0.162535	0.361681	0.388478	40.8736	-5.68919	20.0515	0.1044	0.117857	0.064604	40.8736	-5.68919	20.0515	40.7134	1.56842	1.00356	-1.12199	20.843	-74.1599
2300	76.6667	60	(0.38886409736308314, 0.3852851025467659, 0.24776650890241142)	#63623f	0.388864	0.385285	0.247767	0.162439	0.362846	0.388864	40.9039	-5.69574	20.1238	0.104563	0.118046	0.0645546	40.9039	-5.69574	20.1238	40.7918	1.56959	1.00472	-1.12603	20.9143	-74.1966
2320	77.3333	60.6667	(0.3889807302231238, 0.3842714672075725, 0.24538595898129362)	#63613e	0.388981	0.384271	0.245386	0.161201	0.369157	0.388981	40.8178	-5.61414	20.3681	0.104184	0.117511	0.063584	40.8178	-5.61414	20.3681	40.9883	1.56628	0.990326	-1.1397	21.1276	-74.59
2340	78	61.3333	(0.3894500788821275, 0.38319247239125553, 0.24596799639395991)	#63613e	0.38945	0.383192	0.245968	0.159398	0.368422	0.38945	40.7484	-5.37995	20.1926	0.1041	0.117081	0.0637215	40.7484	-5.37995	20.1926	40.8006	1.56362	0.949016	-1.12988	20.897	-75.0811
2360	78.6667	62	(0.39119337390128467, 0.38352490421455937, 0.24646608068514766)	#63613e	0.391193	0.383525	0.246466	0.157836	0.369964	0.391193	40.8169	-5.21383	20.2151	0.104703	0.117506	0.063957	40.8169	-5.21383	20.2151	40.8479	1.56625	0.919712	-1.13114	20.8767	-75.5376
2380	79.3333	62.6667	(0.3919889565021412, 0.38428780707685384, 0.24556006310570191)	#63613e	0.391989	0.384288	0.24556	0.157901	0.373554	0.391989	40.8899	-5.26805	20.4494	0.105045	0.117959	0.0636897	40.8899	-5.26805	20.4494	41.0921	1.56905	0.929275	-1.14425	21.1171	-75.5539
2400	80	63.3333	(0.3942894974081587, 0.3827648185711066, 0.24490027045300888)	#64613e	0.394289	0.382765	0.2449	0.153809	0.378882	0.394289	40.8242	-4.801	20.4729	0.105287	0.117551	0.0633539	40.8242	-4.801	20.4729	41.0976	1.56653	0.84689	-1.14557	21.0283	-76.8023
2420	80.6667	64	(0.3953076402974983, 0.3843295019157088, 0.24251295920667112)	#64623d	0.395308	0.38433	0.242513	0.154692	0.386521	0.395308	40.9572	-4.99877	21.0069	0.105781	0.118378	0.0626096	40.9572	-4.99877	21.0069	41.64	1.57163	0.881776	-1.17545	21.5934	-76.6149
2440	81.3333	64.6667	(0.39654721658778425, 0.3849515438359251, 0.2430065359477125)	#65623d	0.396547	0.384952	0.243007	0.15408	0.387194	0.396547	41.0362	-4.93317	21.0415	0.106318	0.118872	0.0628572	41.0362	-4.93317	21.0415	41.7017	1.57467	0.870204	-1.17738	21.612	-76.8053
2460	82	65.3333	(0.3972447599729547, 0.3856558485463151, 0.24193261212530986)	#65623d	0.397245	0.385656	0.241933	0.154231	0.390973	0.397245	41.1017	-4.99421	21.2895	0.106611	0.119282	0.0625283	41.1017	-4.99421	21.2895	41.9557	1.57718	0.880972	-1.19126	21.8675	-76.798
2480	82.6667	66	(0.3989119900833896, 0.3857183908045978, 0.2436426639621366)	#65623e	0.398912	0.385718	0.243643	0.152505	0.389232	0.398912	41.1535	-4.75572	21.1097	0.107225	0.119607	0.0631848	41.1535	-4.75572	21.1097	41.811	1.57917	0.838903	-1.1812	21.6387	-77.304
2500	83.3333	66.6667	(0.40027721433400953, 0.3864705882352942, 0.24065021410863202)	#66623d	0.400277	0.386471	0.24065	0.152251	0.398791	0.400277	41.23	-4.81066	21.66	0.107591	0.120087	0.0621659	41.23	-4.81066	21.66	42.3508	1.5821	0.848594	-1.21199	22.1878	-77.4779
2520	84	67.3333	(0.40293610547667336, 0.3861792878070769, 0.24325614153707462)	#66623e	0.402936	0.386179	0.243256	0.149177	0.396291	0.402936	41.2825	-4.37659	21.353	0.108475	0.120418	0.0631337	41.2825	-4.37659	21.353	42.0944	1.58412	0.772024	-1.19481	21.7969	-78.4169
2540	84.6667	68	(0.4041959657426189, 0.38725095785440605, 0.2418283750281721)	#67623d	0.404196	0.387251	0.241828	0.149273	0.401705	0.404196	41.3878	-4.43892	21.7072	0.109001	0.121084	0.0627122	41.3878	-4.43892	21.7072	42.4607	1.58816	0.783019	-1.21463	22.1564	-78.4429
2560	85.3333	68.6667	(0.40524453459544724, 0.3881180978138382, 0.24153369393734508)	#67623d	0.405245	0.388118	0.241534	0.149231	0.40398	0.405245	41.4775	-4.4575	21.8716	0.109497	0.121652	0.0626885	41.4775	-4.4575	21.8716	42.6458	1.5916	0.786296	-1.22383	22.3212	-78.4807
2580	86	69.3333	(0.4072808203741267, 0.3891018706333105, 0.2398106828938472)	#67633d	0.407281	0.389102	0.239811	0.148575	0.411191	0.407281	41.5935	-4.42601	22.2856	0.110216	0.12239	0.0621684	41.5935	-4.42601	22.2856	43.0745	1.59605	0.780742	-1.247	22.7209	-78.767
2600	86.6667	70	(0.40877056569754344, 0.3887998647734957, 0.2407595221996844)	#68633d	0.408771	0.3888	0.24076	0.146856	0.411016	0.408771	41.6103	-4.1793	22.174	0.11065	0.122497	0.0625097	41.6103	-4.1793	22.174	42.9844	1.59669	0.737221	-1.24075	22.5644	-79.3263
2620	87.3333	70.6667	(0.4101729772368718, 0.3900805724588686, 0.24059781383817896)	#68633d	0.410173	0.390081	0.240598	0.146919	0.413424	0.410173	41.7404	-4.21416	22.3719	0.111366	0.123329	0.0625738	41.7404	-4.21416	22.3719	43.2147	1.60169	0.743372	-1.25183	22.7654	-79.3323
2640	88	71.3333	(0.41114210051836836, 0.39069021861618203, 0.24003775073247682)	#68633d	0.411142	0.39069	0.240038	0.146745	0.416168	0.411142	41.8075	-4.21145	22.5455	0.111765	0.123759	0.0624332	41.8075	-4.21145	22.5455	43.4007	1.60426	0.742893	-1.26154	22.9354	-79.4192
2660	88.6667	72	(0.41221546089700234, 0.39028059499661927, 0.24006761325219753)	#69633d	0.412215	0.390281	0.240068	0.14543	0.417616	0.412215	41.8024	-4.02602	22.5397	0.111989	0.123727	0.0624259	41.8024	-4.02602	22.5397	43.4001	1.60407	0.710185	-1.26122	22.8964	-79.8727
2680	89.3333	72.6667	(0.4131423258958758, 0.3912750732476897, 0.2393706333107956)	#69633d	0.413142	0.391275	0.239371	0.145694	0.42061	0.413142	41.897	-4.08961	22.7684	0.112462	0.124335	0.062267	41.897	-4.08961	22.7684	43.645	1.6077	0.721401	-1.27401	23.1327	-79.8172
2700	90	73.3333	(0.4140658102321389, 0.3917759747577192, 0.23909398242055435)	#69633c	0.414066	0.391776	0.239094	0.145435	0.42257	0.414066	41.956	-4.06662	22.8891	0.112843	0.124716	0.0622207	41.956	-4.06662	22.8891	43.7797	1.60996	0.717346	-1.28077	23.2476	-79.9256
2720	90.6667	74	(0.4164469235970252, 0.3920205093531667, 0.23824656299301328)	#6a633c	0.416447	0.392021	0.238247	0.143821	0.427907	0.416447	42.0284	-3.85531	23.1181	0.113566	0.125184	0.0619687	42.0284	-3.85531	23.1181	44.0274	1.61274	0.680071	-1.29358	23.4374	-80.5322
2740	91.3333	74.6667	(0.4172515212981745, 0.3928048230786567, 0.2384629254000451)	#6a643c	0.417252	0.392805	0.238463	0.143877	0.428491	0.417252	42.108	-3.87261	23.192	0.114017	0.1257	0.0621221	42.108	-3.87261	23.192	44.1244	1.61579	0.683123	-1.29772	23.5131	-80.5202
2760	92	75.3333	(0.41757888212756356, 0.392978927203065, 0.23773551949515426)	#6a643c	0.417579	0.392979	0.237736	0.143869	0.430681	0.417579	42.1261	-3.88341	23.3235	0.11411	0.125817	0.0618792	42.1261	-3.88341	23.3235	44.2529	1.61649	0.685028	-1.30507	23.6446	-80.5468
2780	92.6667	76	(0.418238674780257, 0.3932736082938924, 0.23697318007662832)	#6a643c	0.418239	0.393274	0.236973	0.143712	0.433402	0.418239	42.1611	-3.87477	23.4833	0.114332	0.126044	0.0616395	42.1611	-3.87477	23.4833	44.4147	1.61783	0.683503	-1.31402	23.8009	-80.6306
2800	93.3333	76.6667	(0.4201386071670048, 0.39444669821951767, 0.23859815190443998)	#6b643c	0.420139	0.394447	0.238598	0.14308	0.432097	0.420139	42.3024	-3.78002	23.4345	0.115313	0.126966	0.0623467	42.3024	-3.78002	23.4345	44.4247	1.62325	0.666789	-1.31128	23.7374	-80.837
2820	94	77.3333	(0.4200636691458192, 0.39471208023439247, 0.23577586206896547)	#6b643c	0.420064	0.394712	0.235776	0.143739	0.438714	0.420064	42.3089	-3.91489	23.8559	0.115163	0.127008	0.0613564	42.3089	-3.91489	23.8559	44.8137	1.6235	0.690581	-1.33487	24.175	-80.6805
2840	94.6667	78	(0.42257493802118556, 0.3955206220419201, 0.23706671174216806)	#6b643c	0.422575	0.395521	0.237067	0.14236	0.438995	0.422575	42.4361	-3.7058	23.8413	0.116225	0.127841	0.0619199	42.4361	-3.7058	23.8413	44.855	1.62838	0.653697	-1.33405	24.1276	-81.1649
2860	95.3333	78.6667	(0.42235294117647043, 0.3964164976335361, 0.23700811359026375)	#6b653c	0.422353	0.396416	0.237008	0.143344	0.438839	0.422353	42.498	-3.86639	23.9274	0.116374	0.128248	0.0619696	42.498	-3.86639	23.9274	44.9509	1.63076	0.682026	-1.33886	24.2377	-80.821
2880	96	79.3333	(0.42428329952670724, 0.39648073022312386, 0.235236646382691)	#6c653b	0.424283	0.396481	0.235237	0.142155	0.445567	0.424283	42.5424	-3.70675	24.2522	0.116868	0.12854	0.0613716	42.5424	-3.70675	24.2522	45.2759	1.63246	0.653866	-1.35704	24.5339	-81.3101
2900	96.6667	80	(0.4263990308767186, 0.3966717376605813, 0.234096799639396)	#6c653b	0.426399	0.396672	0.234097	0.140902	0.450991	0.426399	42.6038	-3.52467	24.5068	0.117499	0.128944	0.0610149	42.6038	-3.52467	24.5068	45.5433	1.63482	0.621747	-1.37128	24.759	-81.8156
2920	97.3333	80.6667	(0.4275315528510254, 0.39749098489970686, 0.2357251521298174)	#6d653c	0.427532	0.397491	0.235725	0.140563	0.448637	0.427532	42.6996	-3.46679	24.3965	0.118167	0.129578	0.0616764	42.6996	-3.46679	24.3965	45.4785	1.63849	0.611536	-1.36511	24.6416	-81.9123
2940	98	81.3333	(0.42839024115393304, 0.39748309668695064, 0.23525298625197208)	#6d653b	0.42839	0.397483	0.235253	0.139996	0.450844	0.42839	42.7181	-3.38044	24.4931	0.118403	0.129701	0.0615206	42.7181	-3.38044	24.4931	45.5793	1.6392	0.596305	-1.37052	24.7253	-82.1419
2960	98.6667	82	(0.4300101419878296, 0.39891931485237775, 0.23260761775974756)	#6d653b	0.43001	0.398919	0.232608	0.140417	0.459065	0.43001	42.8549	-3.48466	25.0586	0.119094	0.130609	0.060731	42.8549	-3.48466	25.0586	46.15	1.64445	0.614689	-1.40216	25.2998	-82.0832
2980	99.3333	82.6667	(0.42980617534370064, 0.3986173089925625, 0.23429794906468338)	#6d653b	0.429806	0.398617	0.234298	0.140079	0.454875	0.429806	42.834	-3.41359	24.7858	0.119067	0.13047	0.0612975	42.834	-3.41359	24.7858	45.892	1.64365	0.602152	-1.3869	25.0197	-82.1584
3000	100	83.3333	(0.4309077079107504, 0.3995982645931935, 0.23336319585305393)	#6d653b	0.430908	0.399598	0.233363	0.140251	0.458438	0.430908	42.9308	-3.45935	25.0493	0.119598	0.131115	0.0610661	42.9308	-3.45935	25.0493	46.1701	1.64737	0.610223	-1.40164	25.287	-82.1371
3020	100.667	84	(0.43151453684922253, 0.3991277890466531, 0.23397002479152576)	#6e653b	0.431515	0.399128	0.23397	0.139342	0.457793	0.431515	42.9128	-3.30136	24.9417	0.119714	0.130995	0.0612496	42.9128	-3.30136	24.9417	46.0714	1.64668	0.582355	-1.39562	25.1592	-82.46
3040	101.333	84.6667	(0.43197374352039664, 0.400630493576741, 0.23407764255127325)	#6e663b	0.431974	0.40063	0.234078	0.14027	0.458121	0.431974	43.0371	-3.46819	25.085	0.120243	0.131826	0.0614199	43.0371	-3.46819	25.085	46.2419	1.65145	0.611784	-1.40364	25.3237	-82.1283
3060	102	85.3333	(0.43309612350687404, 0.40086939373450525, 0.23158271354518822)	#6e663b	0.433096	0.400869	0.231583	0.140013	0.465286	0.433096	43.0726	-3.44644	25.4968	0.120495	0.132064	0.0605815	43.0726	-3.44644	25.4968	46.6386	1.65281	0.607948	-1.42668	25.7287	-82.3019
3080	102.667	86	(0.4345875591615956, 0.4011223799864773, 0.2313116970926302)	#6e663a	0.434588	0.401122	0.231312	0.139228	0.467744	0.434588	43.1271	-3.3189	25.6122	0.121017	0.13243	0.0605306	43.1271	-3.3189	25.6122	46.772	1.6549	0.585449	-1.43314	25.8263	-82.6166
3100	103.333	86.6667	(0.4353617308992564, 0.4014919990984899, 0.23237435203966655)	#6f663b	0.435362	0.401492	0.232374	0.138857	0.46625	0.435362	43.178	-3.25331	25.5264	0.121429	0.132772	0.0609442	43.178	-3.25331	25.5264	46.7143	1.65685	0.573879	-1.42834	25.7329	-82.7369
3120	104	87.3333	(0.4348563218390806, 0.4018035835023664, 0.23215855307640293)	#6e663b	0.434856	0.401804	0.232159	0.139489	0.466126	0.434856	43.188	-3.36436	25.5676	0.121331	0.13284	0.0608873	43.188	-3.36436	25.5676	46.7506	1.65724	0.593468	-1.43064	25.788	-82.5037
3140	104.667	88	(0.43694331755690774, 0.4024447825107058, 0.2297672977236872)	#6f663a	0.436943	0.402445	0.229767	0.138914	0.474149	0.436943	43.278	-3.286	26.0362	0.122006	0.133446	0.0601415	43.278	-3.286	26.0362	47.2229	1.66069	0.579645	-1.45686	26.2427	-82.8068
3160	105.333	88.6667	(0.4380251295920669, 0.40223630831643004, 0.23336432274059055)	#6f663b	0.438025	0.402236	0.233364	0.137522	0.467235	0.438025	43.3031	-3.02651	25.5543	0.12254	0.133616	0.0613943	43.3031	-3.02651	25.5543	46.7984	1.66165	0.533873	-1.4299	25.7329	-83.2457
3180	106	89.3333	(0.4380820374126663, 0.40182217714672125, 0.23076515663736757)	#6f663a	0.438082	0.401822	0.230765	0.137517	0.473238	0.438082	43.2634	-3.033	25.8802	0.122282	0.133348	0.060452	43.2634	-3.033	25.8802	47.0861	1.66013	0.535017	-1.44813	26.0573	-83.3158
3200	106.667	90	(0.43925287356321835, 0.4025726842461123, 0.2322368717601983)	#70663b	0.439253	0.402573	0.232237	0.137136	0.471291	0.439253	43.3541	-2.9665	25.7876	0.122948	0.133961	0.0610459	43.3541	-2.9665	25.7876	47.0371	1.66361	0.523287	-1.44295	25.9577	-83.4378
3220	107.333	90.6667	(0.4399436556231687, 0.40294230335812503, 0.23092066711742165)	#70663a	0.439944	0.402942	0.230921	0.137163	0.475113	0.439944	43.3936	-2.97874	26.0305	0.123179	0.134229	0.0606286	43.3936	-2.97874	26.0305	47.2764	1.66513	0.525445	-1.45655	26.2004	-83.4719
3240	108	91.3333	(0.4406597926526933, 0.4029473743520397, 0.23114998873112458)	#70663a	0.44066	0.402947	0.23115	0.136666	0.475446	0.44066	43.4126	-2.88985	26.025	0.123428	0.134358	0.0607197	43.4126	-2.88985	26.025	47.2834	1.66585	0.509766	-1.45624	26.185	-83.6638
3260	108.667	92	(0.4430859815190446, 0.4028876493125986, 0.23029130042821733)	#70663a	0.443086	0.402888	0.230291	0.135182	0.480256	0.443086	43.4651	-2.62349	26.2272	0.12415	0.134714	0.0604538	43.4651	-2.62349	26.2272	47.5067	1.66787	0.46278	-1.46755	26.3581	-84.2877
3280	109.333	92.6667	(0.4431958530538653, 0.4032105025918415, 0.2300867703403201)	#71663a	0.443196	0.403211	0.230087	0.135395	0.480846	0.443196	43.4911	-2.66441	26.2896	0.124254	0.13489	0.0604119	43.4911	-2.66441	26.2896	47.5716	1.66886	0.469998	-1.47104	26.4243	-84.2129
3300	110	93.3333	(0.4424560513860717, 0.40431766959657434, 0.2283575614153707)	#70673a	0.442456	0.404318	0.228358	0.136978	0.483886	0.442456	43.5485	-2.96304	26.6055	0.124179	0.135281	0.0598981	43.5485	-2.96304	26.6055	47.8681	1.67107	0.522676	-1.48872	26.77	-83.6452
3320	110.667	94	(0.4438443768311923, 0.4042083615055219, 0.23067894974081576)	#71673a	0.443844	0.404208	0.230679	0.135677	0.480271	0.443844	43.5837	-2.72054	26.3235	0.124759	0.135522	0.0607114	43.5837	-2.72054	26.3235	47.6335	1.67242	0.479899	-1.47294	26.4637	-84.0994
3340	111.333	94.6667	(0.4468593644354294, 0.4039193148523776, 0.2288663511381563)	#71663a	0.446859	0.403919	0.228866	0.133837	0.487834	0.446859	43.6304	-2.37775	26.6583	0.125562	0.135841	0.0601072	43.6304	-2.37775	26.6583	47.9838	1.67421	0.419431	-1.49168	26.7642	-84.9031
3360	112	95.3333	(0.4452124183006536, 0.4046737660581472, 0.2306620464277665)	#71673a	0.445212	0.404674	0.230662	0.135175	0.481906	0.445212	43.6523	-2.63118	26.4188	0.125327	0.13599	0.0607661	43.6523	-2.63118	26.4188	47.7528	1.67505	0.464136	-1.47827	26.5495	-84.3124
3380	112.667	96	(0.4475411313950869, 0.40482645931935984, 0.2286477349560514)	#72673a	0.447541	0.404826	0.228648	0.134143	0.489102	0.447541	43.714	-2.43914	26.7972	0.126005	0.136412	0.0601195	43.714	-2.43914	26.7972	48.1391	1.67742	0.43026	-1.49945	26.908	-84.7992
3400	113.333	96.6667	(0.44972391255352706, 0.4051803020058599, 0.2287423935091279)	#72673a	0.449724	0.40518	0.228742	0.133071	0.491372	0.449724	43.7952	-2.23511	26.8965	0.126828	0.13697	0.0602161	43.7952	-2.23511	26.8965	48.2751	1.68054	0.39427	-1.505	26.9892	-85.2496
3420	114	97.3333	(0.450323416723011, 0.4053741266621592, 0.22950529637142217)	#72673a	0.450323	0.405374	0.229505	0.13274	0.490355	0.450323	43.8275	-2.17317	26.8307	0.127128	0.137192	0.0605048	43.8275	-2.17317	26.8307	48.2304	1.68178	0.383344	-1.50132	26.9185	-85.3694
3440	114.667	98	(0.45016114491773723, 0.4054654045526258, 0.22893959882803702)	#72673a	0.450161	0.405465	0.22894	0.132993	0.491427	0.450161	43.8281	-2.22114	26.9115	0.12706	0.137196	0.060315	43.8281	-2.22114	26.9115	48.302	1.6818	0.391806	-1.50584	27.003	-85.2818
3460	115.333	98.6667	(0.451470024791526, 0.40616576515663755, 0.22796427766508895)	#73673a	0.45147	0.406166	0.227964	0.132884	0.495062	0.45147	43.9091	-2.19942	27.1586	0.127614	0.137754	0.0600603	43.9091	-2.19942	27.1586	48.5626	1.68491	0.387975	-1.51967	27.2475	-85.37
3480	116	99.3333	(0.4540720081135903, 0.40552907369844454, 0.22940556682443086)	#73673a	0.454072	0.405529	0.229406	0.130656	0.494782	0.454072	43.933	-1.7628	26.9966	0.128423	0.137919	0.0605427	43.933	-1.7628	26.9966	48.4544	1.68582	0.310956	-1.5106	27.0541	-86.264
3500	116.667	100	(0.4555679513184586, 0.4064041018706332, 0.22660356096461576)	#746739	0.455568	0.406404	0.226604	0.13088	0.502591	0.455568	44.0249	-1.79427	27.5188	0.128971	0.138554	0.059681	44.0249	-1.79427	27.5188	48.9695	1.68935	0.316506	-1.53983	27.5773	-86.2695
3520	117.333	100.667	(0.45562711291413077, 0.4066886409736306, 0.22674611223799865)	#746739	0.455627	0.406689	0.226746	0.131031	0.502343	0.455627	44.0479	-1.82578	27.5273	0.129073	0.138714	0.0597547	44.0479	-1.82578	27.5273	48.9833	1.69023	0.322066	-1.5403	27.5878	-86.2053
3540	118	101.333	(0.45644974081586664, 0.4063979039891818, 0.22678893396439043)	#746739	0.45645	0.406398	0.226789	0.130344	0.503146	0.45645	44.0474	-1.68561	27.5252	0.129281	0.13871	0.0597576	44.0474	-1.68561	27.5252	48.9924	1.69021	0.29734	-1.54018	27.5768	-86.4956
3560	118.667	102	(0.45796991210277205, 0.40675400045075505, 0.2262671850349335)	#746739	0.45797	0.406754	0.226267	0.129826	0.505934	0.45797	44.1103	-1.57521	27.6857	0.129857	0.139147	0.0596349	44.1103	-1.57521	27.6857	49.1733	1.69263	0.277864	-1.54916	27.7305	-86.7436
3580	119.333	102.667	(0.45914356547216584, 0.40710389903087674, 0.22515100292990758)	#756739	0.459144	0.407104	0.225151	0.1296	0.509628	0.459144	44.1617	-1.51986	27.9145	0.130277	0.139504	0.0593055	44.1617	-1.51986	27.9145	49.4088	1.6946	0.268102	-1.56196	27.9558	-86.8835
3600	120	103.333	(0.45959206671174224, 0.4074859139057922, 0.22517692134324993)	#756739	0.459592	0.407486	0.225177	0.12962	0.51005	0.459592	44.2014	-1.52356	27.9621	0.13053	0.13978	0.0593541	44.2014	-1.52356	27.9621	49.4671	1.69612	0.268753	-1.56463	28.0036	-86.8812
3620	120.667	104	(0.4620098039215687, 0.4077287581699345, 0.22429062429569535)	#756739	0.46201	0.407729	0.224291	0.12861	0.514533	0.46201	44.2776	-1.30073	28.1954	0.131369	0.140311	0.0591152	44.2776	-1.30073	28.1954	49.7303	1.69904	0.229446	-1.57768	28.2253	-87.3587
3640	121.333	104.667	(0.4624470362857788, 0.409985913905792, 0.22571501014198786)	#756839	0.462447	0.409986	0.225715	0.129732	0.511912	0.462447	44.4598	-1.54727	28.2197	0.132193	0.141588	0.0597967	44.4598	-1.54727	28.2197	49.7988	1.70604	0.272935	-1.57904	28.2621	-86.8617
3660	122	105.333	(0.46295413567725935, 0.41049977462249265, 0.2244585305386522)	#766839	0.462954	0.4105	0.224459	0.13001	0.51516	0.462954	44.5059	-1.59712	28.457	0.13242	0.141912	0.059425	44.5059	-1.59712	28.457	50.0315	1.70781	0.281729	-1.59232	28.5018	-86.7877
3680	122.667	106	(0.46505409060175795, 0.4118356997971602, 0.22305611899932382)	#766938	0.465054	0.411836	0.223056	0.130015	0.520365	0.465054	44.6524	-1.58625	28.8463	0.133407	0.142946	0.0591043	44.6524	-1.58625	28.8463	50.4468	1.71343	0.279813	-1.61411	28.8899	-86.8525
3700	123.333	106.667	(0.46945965742618867, 0.40818852828487745, 0.2271270002253774)	#776839	0.46946	0.408189	0.227127	0.124527	0.516195	0.46946	44.513	-0.425845	28.1252	0.134271	0.141962	0.0602371	44.513	-0.425845	28.1252	49.8365	1.70808	0.0751184	-1.57375	28.1284	-89.1325
3720	124	107.333	(0.46701994590939827, 0.41014255127338284, 0.22632465629930132)	#776839	0.46702	0.410143	0.226325	0.127283	0.515385	0.46702	44.5902	-1.02137	28.3197	0.133865	0.142506	0.0600917	44.5902	-1.02137	28.3197	49.9857	1.71104	0.180169	-1.58464	28.3381	-87.9345
3740	124.667	108	(0.4687052062204193, 0.40885057471264374, 0.22513184584178494)	#776839	0.468705	0.408851	0.225132	0.125711	0.519673	0.468705	44.5346	-0.663903	28.4302	0.134047	0.142114	0.0596043	44.5346	-0.663903	28.4302	50.1018	1.70891	0.117112	-1.59082	28.438	-88.6623
3760	125.333	108.667	(0.47010198332206443, 0.40963207121929235, 0.22468728870858692)	#776839	0.470102	0.409632	0.224687	0.1256	0.522046	0.470102	44.6261	-0.628335	28.6134	0.134712	0.142759	0.0595446	44.6261	-0.628335	28.6134	50.3083	1.71242	0.110837	-1.60107	28.6203	-88.742
3780	126	109.333	(0.47064119900833895, 0.4109150326797386, 0.22368604913229656)	#786839	0.470641	0.410915	0.223686	0.126358	0.524721	0.470641	44.7301	-0.781363	28.8851	0.135171	0.143496	0.0593276	44.7301	-0.781363	28.8851	50.5828	1.71641	0.137831	-1.61627	28.8956	-88.4505
3800	126.667	110	(0.4702135451881903, 0.41093813387423933, 0.22531158440387644)	#776839	0.470214	0.410938	0.225312	0.126327	0.520831	0.470214	44.7267	-0.793102	28.6489	0.135129	0.143471	0.0598697	44.7267	-0.793102	28.6489	50.3621	1.71628	0.139902	-1.60306	28.6598	-88.4143
3820	127.333	110.667	(0.47112068965517223, 0.4110102546765831, 0.2256643002028398)	#786839	0.471121	0.41101	0.225664	0.125851	0.521005	0.471121	44.7566	-0.688906	28.6409	0.135491	0.143683	0.0600103	44.7566	-0.688906	28.6409	50.3761	1.71742	0.121522	-1.60261	28.6492	-88.6221
3840	128	111.333	(0.47496055893621814, 0.41010254676583274, 0.2242201938246563)	#796839	0.474961	0.410103	0.22422	0.123556	0.527918	0.474961	44.7845	-0.142793	28.9016	0.136531	0.143881	0.0595088	44.7845	-0.142793	28.9016	50.6838	1.7185	0.0251885	-1.6172	28.902	-89.7169
3860	128.667	112	(0.47431654270903745, 0.4114373450529637, 0.22109139057922023)	#786838	0.474317	0.411437	0.221091	0.125281	0.533874	0.474317	44.8539	-0.494809	29.4227	0.136449	0.144374	0.0585697	44.8539	-0.494809	29.4227	51.1537	1.72116	0.0872836	-1.64635	29.4268	-89.0365
3880	129.333	112.667	(0.47873844940274957, 0.4120560063105702, 0.22502197430696427)	#7a6939	0.478738	0.412056	0.225022	0.122863	0.529969	0.478738	45.0276	0.0284932	29.1078	0.138448	0.145615	0.0600114	45.0276	0.0284932	29.1078	50.9831	1.72783	-0.00502615	-1.62874	29.1079	89.9439
3900	130	113.333	(0.48041582150101436, 0.4114514311471714, 0.22517241379310346)	#7a6839	0.480416	0.411451	0.225172	0.121635	0.531297	0.480416	45.0281	0.317806	29.0972	0.138908	0.145618	0.0600383	45.0281	0.317806	29.0972	51.0066	1.72784	-0.0560605	-1.62814	29.0989	89.3742
3920	130.667	114	(0.4804952670723463, 0.41209093982420547, 0.22516621591165203)	#7a6939	0.480495	0.412091	0.225166	0.122016	0.531387	0.480495	45.0765	0.231974	29.1576	0.139102	0.145965	0.0600929	45.0765	0.231974	29.1576	51.0702	1.7297	-0.0409198	-1.63152	29.1585	89.5442
3940	131.333	114.667	(0.4822160243407706, 0.41296878521523545, 0.2246354518819022)	#7a6939	0.482216	0.412969	0.224635	0.12186	0.53416	0.482216	45.1832	0.289273	29.3726	0.139923	0.146731	0.0600194	45.1832	0.289273	29.3726	51.3146	1.7338	-0.0510273	-1.64356	29.3741	89.4357
3960	132	115.333	(0.4862006986702727, 0.4158141762452106, 0.22795977011494253)	#7b6a3a	0.486201	0.415814	0.22796	0.12124	0.531141	0.486201	45.5052	0.414892	29.3214	0.142343	0.14906	0.0614654	45.5052	0.414892	29.3214	51.4031	1.74615	-0.0731863	-1.64069	29.3243	89.1893
3980	132.667	116	(0.4866418751408611, 0.4162970475546541, 0.2253527157989634)	#7c6a39	0.486642	0.416297	0.225353	0.121796	0.536923	0.486642	45.5424	0.329967	29.7354	0.142465	0.149331	0.0606282	45.5424	0.329967	29.7354	51.7875	1.74758	-0.0582057	-1.66385	29.7373	89.3642
4000	133.333	116.667	(0.488350236646383, 0.4171174216813165, 0.22416159567275196)	#7c6a39	0.48835	0.417117	0.224162	0.121729	0.540982	0.48835	45.6422	0.378476	30.0336	0.143236	0.150058	0.0603284	45.6422	0.378476	30.0336	52.1048	1.75141	-0.0667626	-1.68054	30.036	89.278
4020	134	117.333	(0.4901791751183232, 0.4175783186837953, 0.22474983096686948)	#7c6a39	0.490179	0.417578	0.22475	0.12108	0.541495	0.490179	45.7254	0.537963	30.0634	0.144075	0.150667	0.0605988	45.7254	0.537963	30.0634	52.1823	1.7546	-0.0948959	-1.68221	30.0682	88.9748
4040	134.667	118	(0.49420892494928975, 0.41672751859364454, 0.22405228758169926)	#7e6a39	0.494209	0.416728	0.224052	0.118866	0.546645	0.494209	45.7678	1.11727	30.2369	0.145314	0.150978	0.06036	45.7678	1.11727	30.2369	52.4295	1.75623	-0.197084	-1.69192	30.2576	87.8839
4060	135.333	118.667	(0.4960609646157314, 0.4175180302005861, 0.22787976109984218)	#7e6a3a	0.496061	0.417518	0.22788	0.117855	0.540621	0.496061	45.8871	1.30891	29.8573	0.146468	0.151854	0.0617602	45.8871	1.30891	29.8573	52.1519	1.7608	-0.230889	-1.67068	29.886	87.4898
4080	136	119.333	(0.4941238449402749, 0.41843418976786123, 0.22450135226504397)	#7e6a39	0.494124	0.418434	0.224501	0.119879	0.545658	0.494124	45.8899	0.865315	30.3214	0.145762	0.151875	0.0606598	45.8899	0.865315	30.3214	52.521	1.76091	-0.15264	-1.69664	30.3337	88.3653
4100	136.667	120	(0.49046146044624755, 0.41684077079107495, 0.22357617759747586)	#7d6a39	0.490461	0.416841	0.223576	0.120691	0.544151	0.490461	45.6755	0.651595	30.1687	0.143911	0.150302	0.0601444	45.6755	0.651595	30.1687	52.2739	1.75269	-0.11494	-1.6881	30.1757	88.7627
4120	137.333	120.667	(0.4916046878521522, 0.4137074599954925, 0.22190669371196747)	#7d6938	0.491605	0.413707	0.221907	0.118528	0.548607	0.491605	45.4742	1.20944	30.1656	0.143409	0.148835	0.0593332	45.4742	1.20944	30.1656	52.2663	1.74496	-0.213343	-1.68792	30.1898	87.704
4140	138	121.333	(0.491640184809556, 0.4139818571106603, 0.2222881451431147)	#7d6938	0.49164	0.413982	0.222288	0.118614	0.547864	0.49164	45.4962	1.18204	30.1391	0.143518	0.148995	0.0594846	45.4962	1.18204	30.1391	52.2465	1.74581	-0.208511	-1.68644	30.1622	87.754
4160	138.667	122	(0.4938787469010593, 0.41324430921794, 0.220341446923597)	#7d6938	0.493879	0.413244	0.220341	0.117536	0.553855	0.493879	45.496	1.50661	30.4246	0.144042	0.148993	0.0588148	45.496	1.50661	30.4246	52.5522	1.7458	-0.265764	-1.70242	30.4619	87.1651
4180	139.333	122.667	(0.49331924723912557, 0.414588122605364, 0.21959939148073018)	#7d6937	0.493319	0.414588	0.219599	0.118728	0.554853	0.493319	45.5751	1.22412	30.6197	0.144137	0.149569	0.0586779	45.5751	1.22412	30.6197	52.7231	1.74883	-0.215933	-1.71333	30.6441	87.7106
4200	140	123.333	(0.49611730899256284, 0.4143864097363082, 0.22126831192247012)	#7e6938	0.496117	0.414386	0.221268	0.117106	0.554	0.496117	45.6408	1.62077	30.484	0.145242	0.150048	0.0592601	45.6408	1.62077	30.484	52.6762	1.75136	-0.285902	-1.70574	30.5271	86.9566
4220	140.667	124	(0.4963471940500338, 0.41522256028848314, 0.2194551498760424)	#7e6937	0.496347	0.415223	0.219455	0.117836	0.55786	0.496347	45.7007	1.48075	30.8099	0.145435	0.150486	0.0587395	45.7007	1.48075	30.8099	52.9786	1.75365	-0.261203	-1.72398	30.8454	87.2484
4240	141.333	124.667	(0.49932950191570874, 0.4143148523777326, 0.22220419202163613)	#7f6938	0.49933	0.414315	0.222204	0.115538	0.554995	0.49933	45.7249	2.02886	30.4751	0.146502	0.150663	0.0596217	45.7249	2.02886	30.4751	52.7574	1.75458	-0.357887	-1.70524	30.5426	86.1912
4260	142	125.333	(0.49889846743295013, 0.41463995943204884, 0.22167737209826457)	#7f6938	0.498898	0.41464	0.221677	0.11601	0.555666	0.498898	45.7348	1.91779	30.5577	0.14639	0.150736	0.0594673	45.7348	1.91779	30.5577	52.8207	1.75496	-0.338295	-1.70987	30.6179	86.4089
4280	142.667	126	(0.4991238449402746, 0.41444162722560285, 0.21948219517692133)	#7f6937	0.499124	0.414442	0.219482	0.116196	0.560265	0.499124	45.7191	1.92198	30.8459	0.146286	0.150621	0.0587295	45.7191	1.92198	30.8459	53.0798	1.75436	-0.339035	-1.72599	30.9057	86.4345
4300	143.333	126.667	(0.5002924273157539, 0.4159505296371424, 0.21871929231462695)	#7f6a37	0.500292	0.415951	0.218719	0.116744	0.562817	0.500292	45.8558	1.81701	31.1231	0.14708	0.151624	0.0586325	45.8558	1.81701	31.1231	53.3701	1.7596	-0.320518	-1.7415	31.1761	86.6588
4320	144	127.333	(0.5028160919540231, 0.4154563894523327, 0.22171963038088804)	#806938	0.502816	0.415456	0.22172	0.11487	0.559044	0.502816	45.8985	2.2552	30.7738	0.148105	0.151938	0.059623	45.8985	2.2552	30.7738	53.1291	1.76124	-0.397814	-1.72196	30.8563	85.8087
4340	144.667	128	(0.5003656750056342, 0.417774960558936, 0.2173760423709713)	#7f6a37	0.500366	0.417775	0.217376	0.118025	0.565566	0.500366	45.9838	1.52409	31.4625	0.147506	0.152567	0.0583565	45.9838	1.52409	31.4625	53.6892	1.76452	-0.268847	-1.7605	31.4994	87.2267
4360	145.333	128.667	(0.5004744196529187, 0.41785215235519496, 0.21680865449628112)	#7f6a37	0.500474	0.417852	0.216809	0.118122	0.566794	0.500474	45.9904	1.51233	31.5494	0.147533	0.152615	0.0581813	45.9904	1.51233	31.5494	53.7698	1.76477	-0.266772	-1.76535	31.5856	87.2556
4380	146	129.333	(0.5021906693711968, 0.41740928555330176, 0.21654608970024788)	#806a37	0.502191	0.417409	0.216546	0.117199	0.568797	0.502191	46.0037	1.77279	31.6125	0.148058	0.152714	0.0580882	46.0037	1.77279	31.6125	53.8682	1.76528	-0.312718	-1.76889	31.6622	86.7903
4400	146.667	130	(0.5053245436105477, 0.41714559386973166, 0.2212508451656525)	#806a38	0.505325	0.417146	0.221251	0.114932	0.562161	0.505325	46.0848	2.28662	31.0789	0.149488	0.153314	0.0596612	46.0848	2.28662	31.0789	53.4828	1.76839	-0.403356	-1.73903	31.1629	85.7921
4420	147.333	130.667	(0.5067292089249493, 0.416778791976561, 0.21926808654496271)	#816a37	0.506729	0.416779	0.219268	0.114514	0.567287	0.506729	46.0899	2.45937	31.3688	0.149812	0.153352	0.0590011	46.0899	2.45937	31.3688	53.776	1.76859	-0.433828	-1.75525	31.4651	85.5171
4440	148	131.333	(0.5069776876267749, 0.41712530989407265, 0.22172301104349784)	#816a38	0.506978	0.417125	0.221723	0.114168	0.562657	0.506978	46.1296	2.49358	31.0777	0.150153	0.153646	0.059846	46.1296	2.49358	31.0777	53.5296	1.77011	-0.439864	-1.73896	31.1776	85.4126
4460	148.667	132	(0.5065246788370523, 0.4179377958079784, 0.21826572008113596)	#816a37	0.506525	0.417938	0.218266	0.115447	0.569092	0.506525	46.1635	2.24071	31.5941	0.149976	0.153898	0.0587716	46.1635	2.24071	31.5941	53.9772	1.77141	-0.395258	-1.76786	31.6734	85.9433
4480	149.333	132.667	(0.5072830741491999, 0.4187198557583951, 0.21888438133874247)	#816a37	0.507283	0.41872	0.218884	0.115486	0.568516	0.507283	46.2417	2.2276	31.6069	0.150516	0.15448	0.0590566	46.2417	2.2276	31.6069	54.0162	1.77442	-0.392945	-1.76858	31.6853	85.9686
4500	150	133.333	(0.5091621591165201, 0.4175045075501463, 0.21923540680640075)	#816a37	0.509162	0.417505	0.219235	0.113977	0.569419	0.509162	46.2072	2.6353	31.5294	0.150949	0.154223	0.0590986	46.2072	2.6353	31.5294	53.9935	1.77309	-0.464862	-1.76424	31.6393	85.2222
4520	150.667	134	(0.509589812936669, 0.41779017354068065, 0.220335812485914)	#816a38	0.50959	0.41779	0.220336	0.113772	0.567621	0.50959	46.2428	2.66802	31.4225	0.15126	0.154487	0.0594934	46.2428	2.66802	31.4225	53.9141	1.77445	-0.470635	-1.75826	31.5356	85.1468
4540	151.333	134.667	(0.5114063556457065, 0.4183953121478477, 0.21702276312823984)	#826a37	0.511406	0.418395	0.217023	0.114008	0.575635	0.511406	46.3239	2.71553	31.9884	0.151926	0.155092	0.0584972	46.3239	2.71553	31.9884	54.4694	1.77757	-0.479015	-1.78992	32.1035	85.1477
4560	152	135.333	(0.5093295019157087, 0.41965291863871973, 0.21901735406806402)	#816b37	0.50933	0.419653	0.219017	0.115184	0.569989	0.50933	46.3637	2.33154	31.7475	0.15157	0.15539	0.0592201	46.3637	2.33154	31.7475	54.2058	1.7791	-0.411279	-1.77644	31.833	85.7997
4580	152.667	136	(0.5118526031102097, 0.41898354744196536, 0.2210558936218166)	#826a38	0.511853	0.418984	0.221056	0.11344	0.568126	0.511853	46.3912	2.77174	31.5152	0.152508	0.155595	0.0598781	46.3912	2.77174	31.5152	54.0705	1.78015	-0.488932	-1.76344	31.6368	84.9738
4600	153.333	136.667	(0.5140894748704081, 0.4180065359477124, 0.2183615055217489)	#836a37	0.514089	0.418007	0.218362	0.112516	0.575246	0.514089	46.3738	3.11674	31.8811	0.152963	0.155465	0.0589478	46.3738	3.11674	31.8811	54.4531	1.77948	-0.549789	-1.78392	32.0331	84.4164
4620	154	137.333	(0.5144624746450307, 0.4195402298850575, 0.21934302456614826)	#836a37	0.514462	0.41954	0.219343	0.11306	0.573646	0.514462	46.4958	2.95508	31.8936	0.153579	0.156379	0.0594114	46.4958	2.95508	31.8936	54.4843	1.78416	-0.521273	-1.78462	32.0302	84.7064
4640	154.667	138	(0.5152918638719858, 0.42016001803020053, 0.21991999098489962)	#836b38	0.515292	0.42016	0.21992	0.112988	0.573213	0.515292	46.5641	2.97309	31.901	0.154108	0.156892	0.0596713	46.5641	2.97309	31.901	54.5195	1.78679	-0.524448	-1.78503	32.0392	84.6756
4660	155.333	138.667	(0.5171878521523552, 0.4190359477124183, 0.21907313500112688)	#836a37	0.517188	0.419036	0.219073	0.111793	0.576415	0.517188	46.5335	3.34191	31.9937	0.15451	0.156662	0.0593291	46.5335	3.34191	31.9937	54.6523	1.78561	-0.589509	-1.79022	32.1678	84.0368
4680	156	139.333	(0.5182798061753436, 0.41986195627676365, 0.22053470813612802)	#846b38	0.51828	0.419862	0.220535	0.111576	0.574487	0.51828	46.6265	3.37967	31.9103	0.155257	0.157362	0.0599031	46.6265	3.37967	31.9103	54.6174	1.78918	-0.596169	-1.78555	32.0888	83.9542
4700	156.667	140	(0.5179620238900159, 0.4201402974983099, 0.21944951543835925)	#846b37	0.517962	0.42014	0.21945	0.11205	0.576321	0.517962	46.6339	3.27708	32.0665	0.155136	0.157418	0.0595648	46.6339	3.27708	32.0665	54.7458	1.78946	-0.578072	-1.79429	32.2335	84.1648
4720	157.333	140.667	(0.5187469010592742, 0.4193948613928329, 0.21817669596574268)	#846a37	0.518747	0.419395	0.218177	0.111576	0.579416	0.518747	46.5985	3.45079	32.2048	0.155172	0.157151	0.0590971	46.5985	3.45079	32.2048	54.8873	1.78811	-0.608714	-1.80203	32.3891	83.884
4740	158	141.333	(0.5195379761099843, 0.41982420554428657, 0.2185756141537075)	#846b37	0.519538	0.419824	0.218576	0.111447	0.579288	0.519538	46.6518	3.48838	32.2185	0.155628	0.157553	0.0592802	46.6518	3.48838	32.2185	54.926	1.79015	-0.615345	-1.8028	32.4068	83.8205
4760	158.667	142	(0.5190089024115392, 0.41990590489069196, 0.21782003606040115)	#846b37	0.519009	0.419906	0.21782	0.111827	0.580315	0.519009	46.6406	3.39778	32.3055	0.155391	0.157468	0.0590311	46.6406	3.39778	32.3055	54.9861	1.78972	-0.599364	-1.80766	32.4837	83.9959
4780	159.333	142.667	(0.5209736308316429, 0.4196754563894523, 0.21754338517015998)	#846b37	0.520974	0.419675	0.217543	0.111026	0.582429	0.520974	46.6773	3.65521	32.4002	0.156101	0.157745	0.0589576	46.6773	3.65521	32.4002	55.1292	1.79113	-0.644774	-1.81296	32.6057	83.5634
4800	160	143.333	(0.5209217940049581, 0.4207347306738787, 0.21632071219292318)	#846b37	0.520922	0.420735	0.216321	0.111848	0.584735	0.520922	46.7465	3.4655	32.6494	0.156287	0.158269	0.0586546	46.7465	3.4655	32.6494	55.3508	1.79379	-0.611308	-1.82691	32.8328	83.9412
4820	160.667	144	(0.5212542258282625, 0.41959319359927894, 0.216710615280595)	#846a37	0.521254	0.419593	0.216711	0.111031	0.584252	0.521254	46.6765	3.68189	32.5154	0.15614	0.157739	0.0586856	46.6765	3.68189	32.5154	55.2385	1.7911	-0.649481	-1.81941	32.7231	83.5396
4840	161.333	144.667	(0.522360829389227, 0.4192348433626321, 0.21812823980166768)	#856a37	0.522361	0.419235	0.218128	0.110172	0.582418	0.522361	46.6863	3.89526	32.3399	0.156578	0.157814	0.0591352	46.6863	3.89526	32.3399	55.1188	1.79148	-0.687119	-1.80959	32.5737	83.132
4860	162	145.333	(0.5234916610322289, 0.4198044850123958, 0.2179868154158214)	#856b37	0.523492	0.419804	0.217987	0.110101	0.583591	0.523492	46.7571	3.93973	32.4509	0.157178	0.158349	0.059161	46.7571	3.93973	32.4509	55.2541	1.79419	-0.694962	-1.8158	32.6892	83.0778
4880	162.667	146	(0.5229344151453683, 0.4205972503944109, 0.21911201262114044)	#856b37	0.522934	0.420597	0.219112	0.110528	0.580995	0.522934	46.8012	3.78204	32.3449	0.157234	0.158683	0.0595883	46.8012	3.78204	32.3449	55.147	1.79588	-0.667146	-1.80987	32.5653	83.3308
4900	163.333	146.667	(0.524555442866802, 0.4218509127789046, 0.2176825557809331)	#856b37	0.524555	0.421851	0.217683	0.110886	0.585015	0.524555	46.9292	3.75422	32.7037	0.158136	0.159655	0.0592641	46.9292	3.75422	32.7037	55.5171	1.8008	-0.662239	-1.82995	32.9185	83.4514
4920	164	147.333	(0.5239959432048682, 0.4219968447148974, 0.21721208023439262)	#856b37	0.523996	0.421997	0.217212	0.111254	0.58547	0.523996	46.9226	3.65708	32.7564	0.157919	0.159605	0.0591137	46.9226	3.65708	32.7564	55.5463	1.80054	-0.645104	-1.8329	32.96	83.6296
4940	164.667	148	(0.5259781383817893, 0.4220013522650439, 0.21798399819698)	#866b37	0.525978	0.422001	0.217984	0.110401	0.585565	0.525978	46.9799	3.9045	32.732	0.158773	0.160041	0.0594028	46.9799	3.9045	32.732	55.5877	1.80274	-0.688748	-1.83153	32.9641	83.1975
4960	165.333	148.667	(0.5261026594545861, 0.4206800766283527, 0.21636297047554662)	#866b37	0.526103	0.42068	0.216363	0.10994	0.588744	0.526103	46.8853	4.07944	32.8428	0.158371	0.159322	0.0587617	46.8853	4.07944	32.8428	55.6835	1.79911	-0.719608	-1.83773	33.0952	82.9195
4980	166	149.333	(0.5269861392832996, 0.4215004507550148, 0.21682612125309889)	#866b37	0.526986	0.4215	0.216826	0.109983	0.588554	0.526986	46.9688	4.07112	32.8841	0.158978	0.159957	0.0590013	46.9688	4.07112	32.8841	55.7508	1.80231	-0.718139	-1.84004	33.1351	82.9426
5000	166.667	150	(0.5273968897903991, 0.42246450304259636, 0.21618210502591836)	#866b37	0.527397	0.422465	0.216182	0.110472	0.590096	0.527397	47.0457	3.96252	33.0656	0.159365	0.160544	0.0588871	47.0457	3.96252	33.0656	55.9261	1.80527	-0.698983	-1.8502	33.3022	83.1664
5020	167.333	150.667	(0.5258423484336265, 0.42324149199909844, 0.21659172864548124)	#866b37	0.525842	0.423241	0.216592	0.111371	0.588105	0.525842	47.0589	3.67501	33.0146	0.158965	0.160644	0.0590592	47.0589	3.67501	33.0146	55.8358	1.80577	-0.648266	-1.84734	33.2185	83.6483
5040	168	151.333	(0.5287029524453458, 0.4224284426414242, 0.21716925850800084)	#866b37	0.528703	0.422428	0.217169	0.109811	0.589241	0.528703	47.0824	4.14148	32.983	0.15995	0.160824	0.0592282	47.0824	4.14148	32.983	55.8959	1.80667	-0.730551	-1.84558	33.242	82.8432
5060	168.667	152	(0.5294337390128467, 0.4224830966869506, 0.2142094883930583)	#876b36	0.529434	0.422483	0.214209	0.110119	0.595399	0.529434	47.097	4.15541	33.4085	0.160083	0.160935	0.0582945	47.097	4.15541	33.4085	56.2911	1.80723	-0.733009	-1.86938	33.6659	82.9099
5080	169.333	152.667	(0.529166666666667, 0.42218221771467196, 0.21588178949740805)	#866b37	0.529167	0.422182	0.215882	0.109751	0.592034	0.529167	47.0738	4.20437	33.1518	0.159995	0.160758	0.058799	47.0738	4.20437	33.1518	56.0573	1.80634	-0.741644	-1.85502	33.4173	82.7722
5100	170	153.333	(0.5299363308541809, 0.42195458643227396, 0.21707178273608296)	#876b37	0.529936	0.421955	0.217072	0.109144	0.590381	0.529936	47.083	4.35333	33.0055	0.160323	0.160829	0.059178	47.083	4.35333	33.0055	55.9541	1.8067	-0.767922	-1.84683	33.2914	82.4862
5120	170.667	154	(0.5312649312598605, 0.4223985801217041, 0.2162615505972504)	#876b37	0.531265	0.422399	0.216262	0.109066	0.592931	0.531265	47.1483	4.42525	33.2022	0.160939	0.161328	0.0589812	47.1483	4.42525	33.2022	56.1703	1.8092	-0.780607	-1.85784	33.4958	82.4083
5140	171.333	154.667	(0.5308096686950642, 0.42260705431597917, 0.21601138156411998)	#876b37	0.53081	0.422607	0.216011	0.10938	0.593053	0.53081	47.1495	4.33597	33.2345	0.160792	0.161337	0.0589103	47.1495	4.33597	33.2345	56.1842	1.80925	-0.764859	-1.85965	33.5162	82.5668
5160	172	155.333	(0.5310637818345728, 0.4217714672075725, 0.21443881000676132)	#876b36	0.531064	0.421771	0.214439	0.109137	0.596209	0.531064	47.093	4.45583	33.384	0.160577	0.160905	0.0583357	47.093	4.45583	33.384	56.3206	1.80708	-0.786002	-1.86801	33.68	82.3975
5180	172.667	156	(0.5301307189542483, 0.42228194726166335, 0.2152805949966194)	#876b36	0.530131	0.422282	0.215281	0.109577	0.59391	0.530131	47.1056	4.28928	33.2777	0.160381	0.161001	0.058633	47.1056	4.28928	33.2777	56.1988	1.80756	-0.756623	-1.86206	33.553	82.6554
5200	173.333	156.667	(0.5319185260311021, 0.4219230335812489, 0.21562711291413109)	#876b36	0.531919	0.421923	0.215627	0.108706	0.594624	0.531919	47.1312	4.55833	33.273	0.161042	0.161197	0.0587469	47.1312	4.55833	33.273	56.2523	1.80854	-0.804082	-1.8618	33.5838	82.1992
5220	174	157.333	(0.5323253324318232, 0.42202783412215467, 0.21655904890691915)	#876b37	0.532325	0.422028	0.216559	0.10845	0.593183	0.532325	47.1528	4.61009	33.1742	0.161296	0.161363	0.0590647	47.1528	4.61009	33.1742	56.1801	1.80937	-0.813213	-1.85627	33.493	82.0885
5240	174.667	158	(0.532886522425062, 0.42136973180076664, 0.21615111561866135)	#876b37	0.532887	0.42137	0.216151	0.107986	0.594377	0.532887	47.1211	4.76422	33.1964	0.161327	0.16112	0.0588852	47.1211	4.76422	33.1964	56.2168	1.80816	-0.840401	-1.85752	33.5366	81.8329
5260	175.333	158.667	(0.5317258282623397, 0.4229699121027721, 0.2123602659454586)	#876b36	0.531726	0.42297	0.21236	0.10991	0.600621	0.531726	47.1887	4.31217	33.7828	0.161046	0.161638	0.0577944	47.1887	4.31217	33.7828	56.6939	1.81075	-0.76066	-1.89033	34.0569	82.7259
5280	176	159.333	(0.5322272932161369, 0.4223163173315303, 0.21500845165652463)	#876b36	0.532227	0.422316	0.215008	0.108919	0.596021	0.532227	47.1653	4.52305	33.3994	0.161237	0.161458	0.0585892	47.1653	4.52305	33.3994	56.3737	1.80985	-0.79786	-1.86888	33.7043	82.2877
5300	176.667	160	(0.5330194951543838, 0.42210446247464495, 0.2135051836826685)	#876b36	0.533019	0.422104	0.213505	0.108811	0.599442	0.533019	47.1677	4.61518	33.6121	0.161417	0.161477	0.0581054	47.1677	4.61518	33.6121	56.5848	1.80995	-0.81411	-1.88078	33.9275	82.1818
5320	177.333	160.667	(0.5325016903313049, 0.42271917962587324, 0.2138088798737886)	#876b36	0.532502	0.422719	0.213809	0.109254	0.598482	0.532502	47.1972	4.4702	33.6019	0.161386	0.161704	0.058247	47.1972	4.4702	33.6019	56.5603	1.81108	-0.788536	-1.8802	33.8979	82.4222
5340	178	161.333	(0.5340906017579444, 0.42155285102546747, 0.21450867703403195)	#886b36	0.534091	0.421553	0.214509	0.107977	0.598367	0.534091	47.1623	4.84283	33.4768	0.161774	0.161435	0.0583972	47.1623	4.84283	33.4768	56.5016	1.80974	-0.854268	-1.87321	33.8253	81.7686
5360	178.667	162	(0.5342342799188642, 0.42272537750732486, 0.21282341672301114)	#886b36	0.534234	0.422725	0.212823	0.108844	0.601629	0.534234	47.2428	4.65089	33.8009	0.162046	0.162054	0.0579679	47.2428	4.65089	33.8009	56.7911	1.81283	-0.820411	-1.89134	34.1194	82.1655
5380	179.333	162.667	(0.5358586883029073, 0.4220283975659229, 0.21430132972729318)	#886b36	0.535859	0.422028	0.214301	0.107667	0.600079	0.535859	47.2441	4.97435	33.6134	0.162624	0.162064	0.0584078	47.2441	4.97435	33.6134	56.6809	1.81288	-0.877469	-1.88085	33.9795	81.5821
5400	180	163.333	(0.5343227405904887, 0.4228183457290964, 0.21342461122379985)	#886b36	0.534323	0.422818	0.213425	0.108754	0.60057	0.534323	47.2536	4.66001	33.7327	0.162144	0.162137	0.0581689	47.2536	4.66001	33.7327	56.7348	1.81324	-0.82202	-1.88753	34.0531	82.1346
5420	180.667	164	(0.5356654270903766, 0.423395875591616, 0.21242337164750966)	#886b36	0.535665	0.423396	0.212423	0.108779	0.60344	0.535665	47.3282	4.7105	33.9649	0.162797	0.162711	0.0579291	47.3282	4.7105	33.9649	56.983	1.8161	-0.830926	-1.90052	34.29	82.1042
5440	181.333	164.667	(0.5361770340320035, 0.42308147396889795, 0.21445176921343245)	#886b36	0.536177	0.423081	0.214452	0.108079	0.600036	0.536177	47.3269	4.85889	33.6922	0.163048	0.162701	0.0585562	47.3269	4.85889	33.6922	56.7619	1.81605	-0.857101	-1.88526	34.0408	81.7937
5460	182	165.333	(0.5368627450980393, 0.4232014874915483, 0.21201487491548351)	#886b36	0.536863	0.423201	0.212015	0.108352	0.605086	0.536863	47.3467	4.87054	34.0503	0.16322	0.162854	0.057806	47.3467	4.87054	34.0503	57.0969	1.81682	-0.859156	-1.9053	34.3969	81.8597
5480	182.667	166	(0.5372058823529411, 0.4232178273608294, 0.21226786116745547)	#886b36	0.537206	0.423218	0.212268	0.1082	0.604867	0.537206	47.3582	4.91339	34.032	0.163383	0.162943	0.0578941	47.3582	4.91339	34.032	57.0925	1.81726	-0.866715	-1.90427	34.3848	81.7847
5500	183.333	166.667	(0.5365167906242955, 0.42307076853730013, 0.21429231462700024)	#886b36	0.536517	0.423071	0.214292	0.107988	0.600586	0.536517	47.3351	4.89676	33.7259	0.163178	0.162764	0.0585109	47.3351	4.89676	33.7259	56.8026	1.81637	-0.863782	-1.88714	34.0795	81.7388
5520	184	167.333	(0.536524678837052, 0.4239429794906469, 0.20960333558710847)	#886c35	0.536525	0.423943	0.209603	0.109272	0.609331	0.536525	47.3815	4.67202	34.4136	0.163134	0.163123	0.0571091	47.3815	4.67202	34.4136	57.4043	1.81815	-0.824137	-1.92562	34.7293	82.2687
5540	184.667	168	(0.5372678611674555, 0.4242737209826458, 0.21062147847644808)	#896c35	0.537268	0.424274	0.210621	0.109013	0.607977	0.537268	47.4285	4.73075	34.3364	0.163594	0.163485	0.0574717	47.4285	4.73075	34.3364	57.3621	1.81995	-0.834498	-1.9213	34.6607	82.1554
5560	185.333	168.667	(0.5372994140184811, 0.4234995492449854, 0.21121196754563884)	#896b35	0.537299	0.4235	0.211212	0.108502	0.606901	0.537299	47.3772	4.86093	34.1973	0.163434	0.163089	0.0575882	47.3772	4.86093	34.1973	57.2402	1.81799	-0.857462	-1.91352	34.5411	81.91
5580	186	169.333	(0.5371810908271357, 0.4242275185936444, 0.21053696191120128)	#886c35	0.537181	0.424228	0.210537	0.109033	0.608071	0.537181	47.4226	4.72572	34.3403	0.163541	0.16344	0.0574393	47.4226	4.72572	34.3403	57.3625	1.81973	-0.833609	-1.92152	34.6639	82.1645
5600	186.667	170	(0.5385288483209374, 0.42379366689204406, 0.21173822402524226)	#896c35	0.538529	0.423794	0.211738	0.108151	0.606821	0.538529	47.4337	4.97176	34.2009	0.16406	0.163526	0.0578044	47.4337	4.97176	34.2009	57.285	1.82015	-0.877011	-1.91372	34.5603	81.7289
5620	187.333	170.667	(0.5403887762001355, 0.42424949290060854, 0.20936668920441734)	#896c35	0.540389	0.424249	0.209367	0.108192	0.612563	0.540389	47.5101	5.07324	34.6223	0.164823	0.164118	0.0571388	47.5101	5.07324	34.6223	57.7156	1.82309	-0.894912	-1.9373	34.9921	81.6637
5640	188	171.333	(0.5402817218841558, 0.4240263691683571, 0.21201149425287355)	#896c36	0.540282	0.424026	0.212011	0.107642	0.607591	0.540282	47.4998	5.14747	34.2535	0.164875	0.164037	0.0579461	47.4998	5.14747	34.2535	57.3903	1.82269	-0.908007	-1.91666	34.6381	81.4538
5660	188.667	172	(0.5410147622267297, 0.42320092404777987, 0.21269945909398233)	#896b36	0.541015	0.423201	0.212699	0.106859	0.606851	0.541015	47.4651	5.36903	34.1254	0.165004	0.163769	0.0581042	47.4651	5.36903	34.1254	57.3033	1.82136	-0.947089	-1.9095	34.5452	81.0588
5680	189.333	172.667	(0.5406823304034258, 0.4248720982645932, 0.21127845391029984)	#896c35	0.540682	0.424872	0.211278	0.108071	0.609237	0.540682	47.5675	5.05431	34.434	0.165228	0.164563	0.057799	47.5675	5.05431	34.434	57.5622	1.82529	-0.891572	-1.92677	34.803	81.6496
5700	190	173.333	(0.5404406130268201, 0.4248726617083615, 0.21025242280820375)	#896c35	0.540441	0.424873	0.210252	0.108332	0.610961	0.540441	47.5576	5.00517	34.5588	0.165066	0.164486	0.0574724	47.5576	5.00517	34.5588	57.6628	1.82491	-0.882904	-1.93375	34.9194	81.7591
5720	190.667	174	(0.5415342573811133, 0.4251279017354067, 0.20943148523777327)	#8a6c35	0.541534	0.425128	0.209431	0.108248	0.613263	0.541534	47.6035	5.07854	34.7301	0.165547	0.164842	0.0572607	47.6035	5.07854	34.7301	57.8493	1.82667	-0.895848	-1.94333	35.0994	81.6807
5740	191.333	174.667	(0.5410429344151453, 0.42599335136353395, 0.2095036060401172)	#896c35	0.541043	0.425993	0.209504	0.108831	0.612778	0.541043	47.6502	4.89487	34.771	0.165578	0.165205	0.0573515	47.6502	4.89487	34.771	57.87	1.82846	-0.863447	-1.94562	35.1138	81.9869
5760	192	175.333	(0.540344264142439, 0.4258198106828938, 0.20979659679963933)	#896c35	0.540344	0.42582	0.209797	0.108922	0.611735	0.540344	47.6195	4.84483	34.6911	0.165254	0.164967	0.0574134	47.6195	4.84483	34.6911	57.7767	1.82728	-0.854621	-1.94115	35.0277	82.0497
5780	192.667	176	(0.54517354068064, 0.42399481631733144, 0.21126098715348207)	#8b6c35	0.545174	0.423995	0.211261	0.106182	0.612489	0.545174	47.6328	5.70726	34.5445	0.166894	0.165071	0.0578038	47.6328	5.70726	34.5445	57.8119	1.82779	-1.00675	-1.93295	35.0128	80.6186
5800	193.333	176.667	(0.5428577867928781, 0.42505859815190433, 0.21170836150552172)	#8a6c35	0.542858	0.425059	0.211708	0.107379	0.610011	0.542858	47.6428	5.28923	34.4792	0.166224	0.165148	0.0579942	47.6428	5.28923	34.4792	57.6755	1.82818	-0.933013	-1.92929	34.8825	81.2786
5820	194	177.333	(0.5439029749830967, 0.42446641875140867, 0.21046934865900374)	#8a6c35	0.543903	0.424466	0.210469	0.106966	0.613039	0.543903	47.6273	5.47351	34.6353	0.166433	0.165027	0.0575724	47.6273	5.47351	34.6353	57.8468	1.82758	-0.96552	-1.93803	35.0652	81.0197
5840	194.667	178	(0.5442551273382915, 0.42583502366463805, 0.20891255352715807)	#8a6c35	0.544255	0.425835	0.208913	0.107811	0.61615	0.544255	47.7273	5.28131	34.9626	0.166861	0.165807	0.057217	47.7273	5.28131	34.9626	58.1447	1.83142	-0.931615	-1.95635	35.3593	81.4101
5860	195.333	178.667	(0.5414164976335362, 0.427160243407708, 0.20877620013522646)	#8a6c35	0.541416	0.42716	0.208776	0.10942	0.614389	0.541416	47.7396	4.75165	34.9746	0.16601	0.165903	0.0572382	47.7396	4.75165	34.9746	58.0627	1.83189	-0.838183	-1.95701	35.2959	82.2632
5880	196	179.333	(0.5423653369393733, 0.4255093531665539, 0.20838855082262786)	#8a6c35	0.542365	0.425509	0.208389	0.108351	0.615778	0.542365	47.6501	5.09832	34.9298	0.16594	0.165205	0.0569875	47.6501	5.09832	34.9298	58.0519	1.82846	-0.899336	-1.95451	35.2999	81.6958
5900	196.667	180	(0.5447475771917963, 0.42551724137931035, 0.21008000901510038)	#8a6c35	0.544748	0.425517	0.21008	0.107289	0.614353	0.544748	47.7227	5.40903	34.8044	0.167053	0.165771	0.057562	47.7227	5.40903	34.8044	58.0234	1.83124	-0.954144	-1.94749	35.2222	81.1662
5920	197.333	180.667	(0.5457623394185261, 0.42681372549019625, 0.2086133648861844)	#8b6c35	0.545762	0.426814	0.208613	0.107865	0.617758	0.545762	47.8366	5.3068	35.1399	0.16775	0.166662	0.0572427	47.8366	5.3068	35.1399	58.3513	1.83561	-0.936111	-1.96626	35.5383	81.4121
5940	198	181.333	(0.5453155285102547, 0.4254586432274058, 0.20859139057922027)	#8b6c35	0.545316	0.425459	0.208591	0.107342	0.617485	0.545316	47.7301	5.4542	35.0165	0.167191	0.165829	0.0571046	47.7301	5.4542	35.0165	58.2274	1.83153	-0.962113	-1.95936	35.4387	81.1467
5960	198.667	182	(0.5462846517917511, 0.4260739238224025, 0.21049132296596793)	#8b6c35	0.546285	0.426074	0.210491	0.107002	0.614686	0.546285	47.8057	5.51433	34.8565	0.167884	0.16642	0.0577717	47.8057	5.51433	34.8565	58.122	1.83443	-0.972719	-1.95041	35.29	81.0103
5980	199.333	182.667	(0.5474025242280821, 0.4256964164976335, 0.21039891818796486)	#8b6c35	0.547403	0.425696	0.210399	0.106476	0.615641	0.547403	47.8108	5.6985	34.8829	0.168254	0.16646	0.057731	47.8108	5.6985	34.8829	58.1835	1.83462	-1.00521	-1.95189	35.3453	80.7221
6000	200	183.333	(0.5490224250619791, 0.42562936668920426, 0.21136860491322965)	#8c6c35	0.549022	0.425629	0.211369	0.10576	0.615009	0.549022	47.8549	5.9165	34.8156	0.168988	0.166805	0.058062	47.8549	5.9165	34.8156	58.1821	1.83632	-1.04366	-1.94812	35.3148	80.3554
6020	200.667	184	(0.5478403200360605, 0.42601363533919323, 0.2107183908045977)	#8b6c35	0.54784	0.426014	0.210718	0.106438	0.615365	0.54784	47.8461	5.70908	34.8841	0.168546	0.166736	0.0578686	47.8461	5.70908	34.8841	58.1999	1.83598	-1.00707	-1.95195	35.3482	80.7055
6040	201.333	184.667	(0.5461167455487944, 0.4266103222898356, 0.20854518819021864)	#8b6c35	0.546117	0.42661	0.208545	0.107664	0.618131	0.546117	47.8323	5.3768	35.1465	0.167842	0.166628	0.0572103	47.8323	5.3768	35.1465	58.3689	1.83545	-0.94846	-1.96664	35.5554	81.3022
6060	202	185.333	(0.5449380211854858, 0.42712869055668223, 0.20752197430696426)	#8a6c34	0.544938	0.427129	0.207522	0.108475	0.619182	0.544938	47.8321	5.14249	35.2743	0.16742	0.166626	0.0569172	47.8321	5.14249	35.2743	58.4411	1.83544	-0.907128	-1.97379	35.6472	81.7055
6080	202.667	186	(0.5468323191345503, 0.42660806851476246, 0.20940725715573594)	#8b6c35	0.546832	0.426608	0.209407	0.107283	0.617054	0.546832	47.8548	5.47772	35.0626	0.168198	0.166804	0.0574923	47.8548	5.47772	35.0626	58.3203	1.83631	-0.966263	-1.96194	35.4879	81.1206
6100	203.333	186.667	(0.54718954248366, 0.4267545638945235, 0.20806513409961688)	#8b6c35	0.54719	0.426755	0.208065	0.107477	0.619757	0.54719	47.871	5.47118	35.2632	0.168312	0.166931	0.0570962	47.871	5.47118	35.2632	58.5072	1.83693	-0.965109	-1.97316	35.6851	81.1807
6120	204	187.333	(0.5460789948163176, 0.42737491548343476, 0.2071100969123282)	#8b6c34	0.546079	0.427375	0.20711	0.108301	0.620732	0.546079	47.8799	5.23125	35.3926	0.16795	0.167001	0.0568355	47.8799	5.23125	35.3926	58.583	1.83728	-0.922784	-1.98041	35.7772	81.5922
6140	204.667	188	(0.5494337390128462, 0.4263325445120579, 0.21118942979490643)	#8c6c35	0.549434	0.426333	0.211189	0.10601	0.615623	0.549434	47.9145	5.85705	34.9118	0.169345	0.167273	0.0580774	47.9145	5.85705	34.9118	58.2797	1.8386	-1.03318	-1.9535	35.3997	80.4763
6160	205.333	188.667	(0.5500033806626099, 0.4269619112012621, 0.20906242956952897)	#8c6c35	0.550003	0.426962	0.209062	0.106519	0.619889	0.550003	47.9677	5.78839	35.2621	0.169635	0.16769	0.0574808	47.9677	5.78839	35.2621	58.6035	1.84064	-1.02106	-1.9731	35.734	80.6778
6180	206	189.333	(0.5506688077529865, 0.42591784989857984, 0.20943261212530984)	#8c6c35	0.550669	0.425918	0.209433	0.105736	0.619676	0.550669	47.9155	6.02726	35.1573	0.16966	0.16728	0.057515	47.9155	6.02726	35.1573	58.5363	1.83864	-1.0632	-1.96724	35.6702	80.272
6200	206.667	190	(0.5505504845616407, 0.4274876042370972, 0.20914412891593412)	#8c6d35	0.55055	0.427488	0.209144	0.10659	0.620118	0.55055	48.0197	5.77623	35.3152	0.170018	0.168099	0.0575649	48.0197	5.77623	35.3152	58.6687	1.84264	-1.01892	-1.97607	35.7845	80.7108
6220	207.333	190.667	(0.5498704079332881, 0.42722898354744204, 0.2082792427315754)	#8c6c35	0.54987	0.427229	0.208279	0.106828	0.621221	0.54987	47.98	5.71809	35.3799	0.169604	0.167787	0.0572593	47.98	5.71809	35.3799	58.7013	1.84112	-1.00866	-1.97969	35.839	80.8193
6240	208	191.333	(0.5505989407257155, 0.42660863195853077, 0.20802851025467656)	#8c6c35	0.550599	0.426609	0.208029	0.106343	0.622178	0.550599	47.957	5.8896	35.3922	0.169735	0.167606	0.0571403	47.957	5.8896	35.3922	58.7373	1.84023	-1.03892	-1.98038	35.8788	80.552
6260	208.667	192	(0.5507662835249042, 0.42740027045300877, 0.20833784088347979)	#8c6c35	0.550766	0.4274	0.208338	0.106622	0.621731	0.550766	48.0173	5.79842	35.4216	0.17004	0.168081	0.0573111	48.0173	5.79842	35.4216	58.7687	1.84255	-1.02283	-1.98203	35.8931	80.7033
6280	209.333	192.667	(0.5503482082488167, 0.42744196529186396, 0.20715235519495154)	#8c6c34	0.550348	0.427442	0.207152	0.10698	0.623598	0.550348	48.0049	5.72034	35.5621	0.169802	0.167983	0.0569404	48.0049	5.72034	35.5621	58.8763	1.84207	-1.00906	-1.98989	36.0192	80.862
6300	210	193.333	(0.5491531440162276, 0.4283688302907371, 0.20624013973405472)	#8c6d34	0.549153	0.428369	0.20624	0.107962	0.62444	0.549153	48.0326	5.42649	35.7063	0.169486	0.168201	0.0567204	48.0326	5.42649	35.7063	58.9616	1.84313	-0.957224	-1.99796	36.1163	81.3586
6320	210.667	194	(0.5529563894523325, 0.42771072796934856, 0.20773326572008116)	#8d6d34	0.552956	0.427711	0.207733	0.106201	0.624323	0.552956	48.0989	5.9961	35.6121	0.171037	0.168724	0.0571967	48.0989	5.9961	35.6121	59.0107	1.84568	-1.0577	-1.99269	36.1134	80.4426
6340	211.333	194.667	(0.5533130493576741, 0.42757381113364906, 0.20762790173540674)	#8d6d34	0.553313	0.427574	0.207628	0.106043	0.624755	0.553313	48.0992	6.0558	35.6292	0.171148	0.168727	0.057159	48.0992	6.0558	35.6292	59.0381	1.84569	-1.06823	-1.99364	36.1402	80.3538
6360	212	195.333	(0.552337728194726, 0.4275247915258059, 0.2097582826233942)	#8c6d35	0.552338	0.427525	0.209758	0.105945	0.620235	0.552338	48.0746	5.99105	35.3097	0.170837	0.168533	0.0577958	48.0746	5.99105	35.3097	58.7266	1.84475	-1.05681	-1.97576	35.8143	80.3702
6380	212.667	196	(0.5535085643452781, 0.42714164976335356, 0.20908891142663952)	#8d6c35	0.553509	0.427142	0.209089	0.105517	0.622248	0.553509	48.0794	6.17077	35.4131	0.171201	0.16857	0.0575764	48.0794	6.17077	35.4131	58.858	1.84493	-1.08851	-1.98155	35.9467	80.1154
6400	213.333	196.667	(0.5505555555555557, 0.427360829389227, 0.2070340320036061)	#8c6c34	0.550556	0.427361	0.207034	0.106896	0.623954	0.550556	48.0048	5.75418	35.5792	0.169862	0.167982	0.0569008	48.0048	5.75418	35.5792	58.8984	1.84207	-1.01503	-1.99085	36.0415	80.8132
6420	214	197.333	(0.5518514762226729, 0.4280268199233717, 0.20811584403876493)	#8c6d35	0.551851	0.428027	0.208116	0.106628	0.622877	0.551851	48.0906	5.82818	35.5435	0.170667	0.168659	0.0573212	48.0906	5.82818	35.5435	58.9124	1.84536	-1.02808	-1.98885	36.0182	80.6879
6440	214.667	198	(0.5524013973405456, 0.4289936894297948, 0.20598151904439949)	#8c6d34	0.552401	0.428994	0.205982	0.107294	0.627116	0.552401	48.1666	5.70837	35.9183	0.171044	0.169259	0.0567638	48.1666	5.70837	35.9183	59.2576	1.84828	-1.00695	-2.00982	36.369	80.9697
6460	215.333	198.667	(0.5544675456389451, 0.4285085643452784, 0.20560457516339867)	#8d6d34	0.554468	0.428509	0.205605	0.106491	0.629186	0.554468	48.1904	6.01355	36.0109	0.171787	0.169448	0.0566465	48.1904	6.01355	36.0109	59.4098	1.84919	-1.06078	-2.015	36.5095	80.5195
6480	216	199.333	(0.555675569078206, 0.43084234843362634, 0.20908553076402975)	#8d6d35	0.555676	0.430842	0.209086	0.106637	0.623727	0.555676	48.3957	5.87775	35.7936	0.173156	0.171079	0.0579566	48.3957	5.87775	35.7936	59.2632	1.85707	-1.03683	-2.00284	36.273	80.6746
6500	216.667	200	(0.5582848771692587, 0.43143114717151226, 0.20988167680865447)	#8e6e35	0.558285	0.431431	0.209882	0.105983	0.62406	0.558285	48.5124	6.11022	35.8412	0.174507	0.17201	0.0583122	48.5124	6.11022	35.8412	59.3961	1.86154	-1.07783	-2.00551	36.3583	80.3252
6520	217.333	200.667	(0.5595745999549244, 0.4325169033130492, 0.20955544286680183)	#8e6e35	0.559575	0.432517	0.209555	0.106166	0.625509	0.559575	48.6226	6.09416	36.0207	0.175354	0.172894	0.0583367	48.6226	6.09416	36.0207	59.5969	1.86577	-1.075	-2.01555	36.5326	80.3973
6540	218	201.333	(0.5584201036736534, 0.42981744421906687, 0.21051048005409062)	#8e6d35	0.55842	0.429817	0.21051	0.105059	0.623025	0.55842	48.4071	6.37576	35.6375	0.174161	0.17117	0.058364	48.4071	6.37576	35.6375	59.2255	1.85751	-1.12467	-1.99411	36.2033	79.8567
6560	218.667	202	(0.5566418751408612, 0.4296619337390129, 0.2088753662384493)	#8d6d35	0.556642	0.429662	0.208875	0.105812	0.624758	0.556642	48.3411	6.16001	35.7659	0.173242	0.170644	0.0578032	48.3411	6.16001	35.7659	59.2733	1.85497	-1.08662	-2.00129	36.2925	80.2278
6580	219.333	202.667	(0.5597340545413568, 0.42944557133198086, 0.2097205318909173)	#8e6d35	0.559734	0.429446	0.209721	0.104627	0.625321	0.559734	48.4166	6.56799	35.7633	0.17459	0.171246	0.0581102	48.4166	6.56799	35.7633	59.382	1.85787	-1.15858	-2.00115	36.3614	79.5935
6600	220	203.333	(0.5577124183006534, 0.4288190218616182, 0.2102805949966193)	#8e6d35	0.557712	0.428819	0.210281	0.104835	0.622959	0.557712	48.3177	6.43605	35.5599	0.173563	0.170458	0.0581864	48.3177	6.43605	35.5599	59.134	1.85408	-1.13531	-1.98976	36.1376	79.741
6620	220.667	204	(0.5580020283975662, 0.42825332431823315, 0.20768762677484778)	#8e6d34	0.558002	0.428253	0.207688	0.104937	0.627801	0.558002	48.2794	6.50291	35.863	0.173383	0.170154	0.0573351	48.2794	6.50291	35.863	59.4073	1.85261	-1.1471	-2.00673	36.4478	79.7224
6640	221.333	204.667	(0.5579507550146497, 0.42794962812711296, 0.20900326797385615)	#8e6d35	0.557951	0.42795	0.209003	0.104575	0.625409	0.557951	48.261	6.56708	35.6665	0.173355	0.170008	0.0577139	48.261	6.56708	35.6665	59.236	1.8519	-1.15842	-1.99573	36.2661	79.5673
6660	222	205.333	(0.5583970024791529, 0.4287643678160918, 0.2072689880549922)	#8e6d34	0.558397	0.428764	0.207269	0.105135	0.628814	0.558397	48.3245	6.46557	35.9733	0.173671	0.170512	0.0572606	48.3245	6.46557	35.9733	59.5163	1.85434	-1.14052	-2.0129	36.5497	79.8109
6680	222.667	206	(0.5587902862294343, 0.42780989407257164, 0.20905510480054088)	#8e6d35	0.55879	0.42781	0.209055	0.104248	0.625879	0.55879	48.2755	6.68634	35.6826	0.173689	0.170123	0.0577346	48.2755	6.68634	35.6826	59.2807	1.85246	-1.17946	-1.99663	36.3036	79.3868
6700	223.333	206.667	(0.5586973180076626, 0.42905566824430896, 0.20880662609871525)	#8e6d35	0.558697	0.429056	0.208807	0.104913	0.626262	0.558697	48.3576	6.48718	35.8093	0.173973	0.170776	0.0577688	48.3576	6.48718	35.8093	59.3849	1.85561	-1.14433	-2.00372	36.3922	79.7317
6720	224	207.333	(0.5592235744872658, 0.4285046202389, 0.20955826008564343)	#8e6d35	0.559224	0.428505	0.209558	0.10436	0.625269	0.559224	48.337	6.6441	35.6895	0.174098	0.170612	0.0579633	48.337	6.6441	35.6895	59.3013	1.85482	-1.17201	-1.99702	36.3027	79.4543
6740	224.667	208	(0.5563764931259862, 0.4296208023439259, 0.20695684020734728)	#8d6d34	0.556376	0.429621	0.206957	0.106207	0.628027	0.556376	48.3251	6.09813	36.0002	0.173002	0.170517	0.0572011	48.3251	6.09813	36.0002	59.4671	1.85436	-1.0757	-2.0144	36.513	80.3858
6760	225.333	208.667	(0.5591491999098489, 0.42931485237773265, 0.20832882578318676)	#8e6d35	0.559149	0.429315	0.208329	0.104985	0.627418	0.559149	48.3869	6.49238	35.9097	0.174214	0.171008	0.0576536	48.3869	6.49238	35.9097	59.4877	1.85673	-1.14525	-2.00934	36.4919	79.7518
6780	226	209.333	(0.5593706333107956, 0.4298506874013974, 0.20798681541582142)	#8e6d35	0.559371	0.429851	0.207987	0.105233	0.628177	0.559371	48.4289	6.43266	36.005	0.174438	0.171344	0.0576012	48.4289	6.43266	36.005	59.5775	1.85834	-1.13471	-2.01467	36.5751	79.8704
6800	226.667	210	(0.5597633536173088, 0.42908496732026147, 0.20657426188866343)	#8e6d34	0.559763	0.429085	0.206574	0.105001	0.630961	0.559763	48.3834	6.56414	36.143	0.174319	0.170981	0.0571045	48.3834	6.56414	36.143	59.712	1.8566	-1.1579	-2.02239	36.7342	79.7064
6820	227.333	210.667	(0.5606907820599506, 0.429685598377282, 0.2075873337840884)	#8e6d34	0.560691	0.429686	0.207587	0.104832	0.629765	0.560691	48.454	6.60294	36.0966	0.174952	0.171544	0.0574901	48.454	6.60294	36.0966	59.7045	1.85931	-1.16475	-2.0198	36.6956	79.6338
6840	228	211.333	(0.561151115618661, 0.4282155735857561, 0.20827529862519725)	#8f6d35	0.561151	0.428216	0.208275	0.10388	0.628843	0.561151	48.3685	6.88613	35.9107	0.174794	0.170862	0.0575783	48.3685	6.88613	35.9107	59.5634	1.85602	-1.2147	-2.0094	36.565	79.1449
6860	228.667	212	(0.560177484787018, 0.42870464277665105, 0.20767917511832323)	#8e6d34	0.560177	0.428705	0.207679	0.104504	0.629262	0.560177	48.3724	6.68943	35.9871	0.174462	0.170893	0.0574184	48.3724	6.68943	35.9871	59.5927	1.85617	-1.18001	-2.01367	36.6035	79.4698
6880	229.333	212.667	(0.5603459544737435, 0.4288483209375705, 0.20826797385620918)	#8e6d35	0.560346	0.428848	0.208268	0.104418	0.628323	0.560346	48.3888	6.69915	35.929	0.17461	0.171024	0.0576169	48.3888	6.69915	35.929	59.5484	1.8568	-1.18172	-2.01042	36.5482	79.4382
6900	230	213.333	(0.560079445571332, 0.42935823754789276, 0.20666723011043492)	#8e6d34	0.560079	0.429358	0.206667	0.105019	0.631004	0.560079	48.4115	6.56246	36.1651	0.174539	0.171205	0.0571644	48.4115	6.56246	36.1651	59.7422	1.85767	-1.15761	-2.02363	36.7557	79.7151
6920	230.667	214	(0.5609629254000451, 0.4293413342348431, 0.20711347757493803)	#8f6d34	0.560963	0.429341	0.207113	0.104672	0.630789	0.560963	48.4368	6.67626	36.1417	0.17495	0.171407	0.0573183	48.4368	6.67626	36.1417	59.7539	1.85864	-1.17768	-2.02232	36.7532	79.534
6940	231.333	214.667	(0.5622526481857113, 0.4296540455262563, 0.2092742844264142)	#8f6d35	0.562253	0.429654	0.209274	0.104057	0.627793	0.562253	48.5014	6.8215	35.9388	0.175733	0.171923	0.0580423	48.5014	6.8215	35.9388	59.6251	1.86112	-1.2033	-2.01097	36.5805	79.2526
6960	232	215.333	(0.5612902862294343, 0.4290162271805272, 0.20890917286454813)	#8f6d35	0.56129	0.429016	0.208909	0.104105	0.627805	0.56129	48.4292	6.79654	35.8972	0.175111	0.171346	0.0578506	48.4292	6.79654	35.8972	59.5552	1.85835	-1.1989	-2.00864	36.5349	79.2789
6980	232.667	216	(0.5614655172413793, 0.4299723912553526, 0.20588517016001798)	#8f6d34	0.561466	0.429972	0.205885	0.105034	0.633308	0.561466	48.4908	6.61854	36.3696	0.175273	0.171838	0.0570096	48.4908	6.61854	36.3696	59.9684	1.86072	-1.1675	-2.03508	36.967	79.6862
7000	233.333	216.667	(0.5631727518593643, 0.4302417173766059, 0.20733209375704298)	#8f6d34	0.563173	0.430242	0.207332	0.104405	0.63185	0.563173	48.5622	6.80491	36.2729	0.176188	0.17241	0.0575137	48.5622	6.80491	36.2729	59.9461	1.86346	-1.20038	-2.02966	36.9057	79.3746
7020	234	217.333	(0.5619528961009692, 0.43046765832769884, 0.2067410412440839)	#8f6d34	0.561953	0.430468	0.206741	0.104973	0.632103	0.561953	48.5412	6.61856	36.3178	0.175675	0.172241	0.0573272	48.5412	6.61856	36.3178	59.9403	1.86265	-1.1675	-2.03217	36.9159	79.6717
7040	234.667	218	(0.5615201712869057, 0.4299921117872436, 0.20622041920216355)	#8f6d34	0.56152	0.429992	0.20622	0.104969	0.632746	0.56152	48.4947	6.62834	36.3302	0.175322	0.171869	0.0571151	48.4947	6.62834	36.3302	59.9362	1.86087	-1.16923	-2.03287	36.9299	79.6603
7060	235.333	218.667	(0.562899481631733, 0.4302197430696416, 0.20724025242280814)	#8f6d34	0.562899	0.43022	0.20724	0.104491	0.631834	0.562899	48.5526	6.77463	36.272	0.176055	0.172333	0.0574777	48.5526	6.77463	36.272	59.9355	1.86309	-1.19503	-2.02961	36.8993	79.4206
7080	236	219.333	(0.5628921568627451, 0.43055949966193385, 0.2066987829614605)	#8f6d34	0.562892	0.430559	0.206699	0.104747	0.632792	0.562892	48.5741	6.71352	36.3681	0.176114	0.172505	0.0573421	48.5741	6.71352	36.3681	60.0177	1.86391	-1.18425	-2.03499	36.9826	79.541
7100	236.667	220	(0.5635930809105251, 0.42901228307414924, 0.20534764480504844)	#8f6d34	0.563593	0.429012	0.205348	0.104056	0.635646	0.563593	48.4844	6.99735	36.4494	0.175923	0.171787	0.0568022	48.4844	6.99735	36.4494	60.1167	1.86047	-1.23432	-2.03954	37.115	79.1329
7120	237.333	220.667	(0.5645007888212754, 0.42964164976335356, 0.20793216137029524)	#8f6d35	0.564501	0.429642	0.207932	0.103631	0.631653	0.564501	48.5609	7.05901	36.202	0.176649	0.172399	0.0576717	48.5609	7.05901	36.202	59.9351	1.86341	-1.2452	-2.02569	36.8838	78.9664
7140	238	221.333	(0.5640055217489293, 0.4297954699121026, 0.20719799414018478)	#8f6d34	0.564006	0.429795	0.207198	0.103976	0.632631	0.564006	48.5551	6.96489	36.2888	0.176428	0.172353	0.057449	48.5551	6.96489	36.2888	59.9913	1.86319	-1.2286	-2.03055	36.9511	79.1354
7160	238.667	222	(0.5636218165427089, 0.43029975208474197, 0.20667680865449634)	#8f6d34	0.563622	0.4303	0.206677	0.104415	0.633306	0.563622	48.5771	6.8362	36.3799	0.176365	0.172529	0.0573268	48.5771	6.8362	36.3799	60.0549	1.86403	-1.2059	-2.03565	37.0167	79.3576
7180	239.333	222.667	(0.5636883029073698, 0.43083276988956515, 0.206000676132522)	#8f6d34	0.563688	0.430833	0.206001	0.104762	0.634549	0.563688	48.6135	6.75276	36.5112	0.176502	0.172821	0.0571698	48.6135	6.75276	36.5112	60.1699	1.86543	-1.19118	-2.043	37.1304	79.5215
7200	240	223.333	(0.5647701149425289, 0.43032341672301094, 0.2074599954924499)	#906d34	0.56477	0.430323	0.20746	0.103954	0.632665	0.56477	48.6139	6.98103	36.3271	0.176928	0.172824	0.0575939	48.6139	6.98103	36.3271	60.0513	1.86544	-1.23144	-2.03269	36.9918	79.122
7220	240.667	224	(0.566867816091954, 0.4298056118999322, 0.20554710389903094)	#906d34	0.566868	0.429806	0.205547	0.103444	0.637399	0.566868	48.6331	7.26515	36.6176	0.177612	0.172978	0.0570038	48.6331	7.26515	36.6176	60.3811	1.86618	-1.28156	-2.04895	37.3313	78.7779
7240	241.333	224.667	(0.5658141762452107, 0.4293762677484787, 0.2076757944557133)	#906d34	0.565814	0.429376	0.207676	0.103173	0.632961	0.565814	48.5798	7.24583	36.2674	0.177147	0.17255	0.0575958	48.5798	7.24583	36.2674	60.0411	1.86413	-1.27815	-2.02935	36.9841	78.7017
7260	242	225.333	(0.5651893171061528, 0.4308406581023213, 0.20617647058823535)	#906d34	0.565189	0.430841	0.206176	0.104297	0.635208	0.565189	48.6575	6.92949	36.5496	0.177182	0.173174	0.0572556	48.6575	6.92949	36.5496	60.2578	1.86711	-1.22235	-2.04514	37.2007	79.2646
7280	242.667	226	(0.5653555330178048, 0.4302383367139958, 0.20839587559161596)	#906d35	0.565356	0.430238	0.208396	0.10358	0.63139	0.565356	48.6276	7.0793	36.2233	0.177221	0.172934	0.0578875	48.6276	7.0793	36.2233	59.9836	1.86597	-1.24878	-2.02689	36.9086	78.9418
7300	243.333	226.667	(0.5664260761775978, 0.43068458417849886, 0.20840489069190898)	#906d35	0.566426	0.430685	0.208405	0.103476	0.63207	0.566426	48.6888	7.13818	36.3002	0.177822	0.173425	0.0579536	48.6888	7.13818	36.3002	60.0886	1.86831	-1.25916	-2.03119	36.9954	78.8751
7320	244	227.333	(0.56614491773721, 0.4302715798963263, 0.2065753887762002)	#906d34	0.566145	0.430272	0.206575	0.103687	0.635119	0.566145	48.6472	7.1318	36.4924	0.177476	0.173091	0.0573458	48.6472	7.1318	36.4924	60.2449	1.86672	-1.25804	-2.04194	37.1828	78.9419
7340	244.667	228	(0.5651898805499211, 0.43088178949740796, 0.20564063556457074)	#906d34	0.56519	0.430882	0.205641	0.104409	0.636157	0.56519	48.6588	6.91346	36.6216	0.177163	0.173184	0.0570956	48.6588	6.91346	36.6216	60.32	1.86716	-1.21952	-2.04918	37.2685	79.3095
7360	245.333	228.667	(0.5669055668244307, 0.43061528059499654, 0.20709375704304703)	#906d34	0.566906	0.430615	0.207094	0.103536	0.634694	0.566906	48.694	7.17936	36.4831	0.177941	0.173467	0.0575525	48.694	7.17936	36.4831	60.2643	1.86851	-1.26643	-2.04143	37.1828	78.8673
7380	246	229.333	(0.5679423033581249, 0.43025129592066724, 0.2068931710615281)	#906d34	0.567942	0.430251	0.206893	0.103106	0.635714	0.567942	48.6983	7.34959	36.5225	0.178294	0.173502	0.0574793	48.6983	7.34959	36.5225	60.3379	1.86868	-1.29646	-2.04363	37.2547	78.6221
7400	246.667	230	(0.5677422808203743, 0.43077924273157536, 0.20749211178724378)	#906d34	0.567742	0.430779	0.207492	0.103302	0.634531	0.567742	48.7303	7.25992	36.4784	0.178384	0.17376	0.0577077	48.7303	7.25992	36.4784	60.2909	1.86991	-1.28064	-2.04116	37.1938	78.7441
7420	247.333	230.667	(0.5673782961460448, 0.4306079558260085, 0.20895819247239128)	#906d35	0.567378	0.430608	0.208958	0.103068	0.631713	0.567378	48.7125	7.2705	36.2613	0.17826	0.173616	0.0581382	48.7125	7.2705	36.2613	60.0908	1.86922	-1.28251	-2.02901	36.983	78.6624
7440	248	231.333	(0.5673630831643003, 0.4308631958530538, 0.20763917061077308)	#906d34	0.567363	0.430863	0.207639	0.103424	0.634028	0.567363	48.7256	7.20629	36.4507	0.178246	0.173722	0.0577528	48.7256	7.20629	36.4507	60.2526	1.86973	-1.27118	-2.03961	37.1562	78.8169
7460	248.667	232	(0.5679524453459546, 0.430596123506874, 0.20622154608970028)	#906d34	0.567952	0.430596	0.206222	0.10338	0.636903	0.567952	48.7202	7.28749	36.6361	0.178354	0.173678	0.057305	48.7202	7.28749	36.6361	60.4352	1.86952	-1.2855	-2.04999	37.3539	78.7498
7480	249.333	232.667	(0.5653769438810006, 0.4321270002253774, 0.20449797160243405)	#906e34	0.565377	0.432127	0.204498	0.105127	0.638298	0.565377	48.746	6.73077	36.8726	0.177523	0.173886	0.056866	48.746	6.73077	36.8726	60.5417	1.87051	-1.1873	-2.06322	37.4819	79.655
7500	250	233.333	(0.5674836601307187, 0.4307831868379535, 0.2068165427090376)	#906d34	0.567484	0.430783	0.206817	0.103496	0.635555	0.567484	48.7212	7.21663	36.5552	0.17823	0.173686	0.0574948	48.7212	7.21663	36.5552	60.3474	1.86956	-1.273	-2.04546	37.2608	78.8324
7520	250.667	234	(0.567093757043047, 0.43017917511832304, 0.20530989407257152)	#906d34	0.567094	0.430179	0.20531	0.103593	0.637961	0.567094	48.6644	7.23204	36.6862	0.177802	0.17323	0.0569703	48.6644	7.23204	36.6862	60.4476	1.86738	-1.27572	-2.05279	37.3922	78.8481
7540	251.333	234.667	(0.5675884606716249, 0.4317185034933512, 0.20560626549470354)	#906e34	0.567588	0.431719	0.205606	0.104108	0.637755	0.567588	48.7846	7.06866	36.7876	0.178463	0.174197	0.0572121	48.7846	7.06866	36.7876	60.5496	1.87199	-1.2469	-2.05846	37.4606	79.1233
7560	252	235.333	(0.5671810908271356, 0.43228251070543167, 0.20578487716925864)	#906e34	0.567181	0.432283	0.205785	0.104455	0.63718	0.567181	48.8119	6.9417	36.7922	0.178447	0.174418	0.0573099	48.8119	6.9417	36.7922	60.5374	1.87304	-1.22451	-2.05872	37.4413	79.3154
7580	252.667	236	(0.56776031102096, 0.43114998873112476, 0.20266114491773718)	#906d33	0.56776	0.43115	0.202661	0.104304	0.643052	0.56776	48.7423	7.11786	37.1274	0.178215	0.173856	0.0562718	48.7423	7.11786	37.1274	60.851	1.87037	-1.25558	-2.07747	37.8035	79.1472
7600	253.333	236.667	(0.5687993013297273, 0.43160412440838386, 0.20571839080459764)	#916e34	0.568799	0.431604	0.205718	0.103689	0.638329	0.568799	48.8118	7.22829	36.8131	0.178982	0.174417	0.0572613	48.8118	7.22829	36.8131	60.6166	1.87304	-1.27506	-2.05989	37.5161	78.8912
7620	254	237.333	(0.5678059499661933, 0.4317703403200363, 0.2032420554428669)	#906e33	0.567806	0.43177	0.203242	0.104476	0.642057	0.567806	48.7876	7.04262	37.103	0.178439	0.174221	0.0565044	48.7876	7.04262	37.103	60.8301	1.87211	-1.24231	-2.07611	37.7655	79.2524
7640	254.667	238	(0.5656535947712417, 0.4318244309217941, 0.20474306964164968)	#906e34	0.565654	0.431824	0.204743	0.104865	0.638042	0.565654	48.7339	6.81201	36.8288	0.177577	0.173789	0.0569184	48.7339	6.81201	36.8288	60.5143	1.87005	-1.20163	-2.06076	37.4534	79.5208
7660	255.333	238.667	(0.5696162947937797, 0.43157482533243174, 0.20504563894523334)	#916e34	0.569616	0.431575	0.205046	0.10356	0.640028	0.569616	48.8314	7.31508	36.93	0.179303	0.174575	0.0570708	48.8314	7.31508	36.93	60.7479	1.87379	-1.29037	-2.06643	37.6476	78.7959
7680	256	239.333	(0.5697825107054316, 0.4312542258282624, 0.2058586883029073)	#916d34	0.569783	0.431254	0.205859	0.103225	0.638707	0.569783	48.8166	7.39657	36.8077	0.179337	0.174456	0.0572928	48.8166	7.39657	36.8077	60.6495	1.87322	-1.30474	-2.05959	37.5435	78.6376
7700	256.667	240	(0.5694286680189318, 0.43168018931710617, 0.20772030651340986)	#916e34	0.569429	0.43168	0.20772	0.103195	0.635213	0.569429	48.8409	7.32754	36.5873	0.179403	0.174652	0.0578963	48.8409	7.32754	36.5873	60.4451	1.87415	-1.29257	-2.04725	37.3138	78.6749
7720	257.333	240.667	(0.5694917737209827, 0.4324960558936217, 0.2069292314627001)	#916e34	0.569492	0.432496	0.206929	0.103691	0.636642	0.569492	48.896	7.20015	36.7549	0.17961	0.175098	0.0577289	48.896	7.20015	36.7549	60.5897	1.87627	-1.2701	-2.05663	37.4535	78.9163
7740	258	241.333	(0.5700591615956728, 0.4315872210953347, 0.20737378859589817)	#916e34	0.570059	0.431587	0.207374	0.103034	0.636224	0.570059	48.8516	7.40793	36.6501	0.179641	0.174739	0.0577942	48.8516	7.40793	36.6501	60.5231	1.87456	-1.30675	-2.05077	37.3913	78.573
7760	258.667	242	(0.570060288483209, 0.4324876042370974, 0.20503437006986697)	#916e34	0.57006	0.432488	0.205034	0.103853	0.640329	0.57006	48.9063	7.23229	37.02	0.179754	0.175181	0.0571606	48.9063	7.23229	37.02	60.8396	1.87666	-1.27577	-2.07147	37.7199	78.9458
7780	259.333	242.667	(0.5686437908496733, 0.43254620238900154, 0.20327980617534375)	#916e33	0.568644	0.432546	0.20328	0.104584	0.642518	0.568644	48.8647	7.02673	37.1918	0.179031	0.174844	0.0566047	48.8647	7.02673	37.1918	60.9358	1.87506	-1.2395	-2.08108	37.8498	79.3011
7800	260	243.333	(0.5695267072346177, 0.4317692134324995, 0.202357448726617)	#916e33	0.569527	0.431769	0.202357	0.104135	0.644692	0.569527	48.8344	7.22677	37.285	0.179162	0.174599	0.0562746	48.8344	7.22677	37.285	61.0507	1.8739	-1.27479	-2.08629	37.9789	79.0306
7820	260.667	244	(0.5681800766283528, 0.43344489519945917, 0.20246788370520627)	#906e33	0.56818	0.433445	0.202468	0.105264	0.643655	0.56818	48.9105	6.82584	37.3461	0.179025	0.175215	0.0564336	48.9105	6.82584	37.3461	61.051	1.87682	-1.20407	-2.08971	37.9648	79.6422
7840	261.333	244.667	(0.5702084741942754, 0.4312677484787018, 0.20330290736984455)	#916d33	0.570208	0.431268	0.203303	0.103553	0.643459	0.570208	48.8225	7.39703	37.1531	0.179385	0.174503	0.0565273	48.8225	7.39703	37.1531	60.9634	1.87345	-1.30482	-2.07892	37.8823	78.7399
7860	262	245.333	(0.5714993238674784, 0.43248535046202385, 0.20527101645255802)	#916e34	0.571499	0.432485	0.205271	0.103403	0.64082	0.571499	48.9482	7.40417	37.0476	0.180417	0.17552	0.0572629	48.9482	7.40417	37.0476	60.9168	1.87827	-1.30608	-2.07301	37.7802	78.698
7880	262.667	246	(0.5703431372549018, 0.43260930809105275, 0.2043402073473068)	#916e34	0.570343	0.432609	0.20434	0.103947	0.641724	0.570343	48.9208	7.2345	37.1296	0.179875	0.175298	0.056967	48.9208	7.2345	37.1296	60.9443	1.87722	-1.27616	-2.0776	37.8278	78.9744
7900	263.333	246.667	(0.5712299977462252, 0.4327062204192024, 0.2055989407257157)	#916e34	0.57123	0.432706	0.205599	0.103523	0.640077	0.57123	48.9564	7.34647	37.0118	0.180375	0.175587	0.0573775	48.9564	7.34647	37.0118	60.8753	1.87858	-1.29591	-2.07101	37.7339	78.7733
7920	264	247.333	(0.5700935316655398, 0.43357899481631756, 0.20530764029749832)	#916e34	0.570094	0.433579	0.205308	0.104295	0.63987	0.570094	48.9825	7.08083	37.0709	0.180086	0.175798	0.0573451	48.9825	7.08083	37.0709	60.8822	1.87958	-1.24905	-2.07431	37.741	79.1863
7940	264.667	248	(0.5698529411764708, 0.43298005409060186, 0.20330234392607624)	#916e33	0.569853	0.43298	0.203302	0.104432	0.643237	0.569853	48.929	7.10401	37.271	0.179697	0.175365	0.056677	48.929	7.10401	37.271	61.0476	1.87753	-1.25314	-2.08551	37.942	79.2086
7960	265.333	248.667	(0.569660243407708, 0.43342292089249496, 0.2018689429794905)	#916e33	0.56966	0.433423	0.201869	0.10493	0.645633	0.56966	48.9497	6.9904	37.4799	0.179651	0.175532	0.0562833	48.9497	6.9904	37.4799	61.2205	1.87833	-1.2331	-2.0972	38.1262	79.4351
7980	266	249.333	(0.569199909848997, 0.4324194275411313, 0.20578882127563664)	#916e34	0.5692	0.432419	0.205789	0.103937	0.638459	0.5692	48.8791	7.15629	36.8835	0.179391	0.174961	0.0573662	48.8791	7.15629	36.8835	60.6901	1.87562	-1.26236	-2.06383	37.5713	79.0196
8000	266.667	250	(0.5716300428217266, 0.4326363533919314, 0.20238167680865451)	#916e33	0.57163	0.432636	0.202382	0.103929	0.645957	0.57163	48.9541	7.34438	37.4333	0.180352	0.175568	0.0564061	48.9541	7.34438	37.4333	61.2542	1.87849	-1.29554	-2.09459	38.147	78.8996
8020	267.333	250.667	(0.5722120802343923, 0.4326177597475773, 0.20513071895424834)	#916e34	0.572212	0.432618	0.205131	0.103286	0.641513	0.572212	48.9773	7.46491	37.1045	0.180768	0.175757	0.0572475	48.9773	7.46491	37.1045	60.9921	1.87939	-1.3168	-2.07619	37.848	78.6247
8040	268	251.333	(0.5705685147622268, 0.4339965066486365, 0.20333615055217488)	#916e33	0.570569	0.433997	0.203336	0.104684	0.643625	0.570569	49.019	7.03851	37.3738	0.180303	0.176095	0.0567961	49.019	7.03851	37.3738	61.1606	1.88099	-1.24158	-2.09126	38.0308	79.3346
8060	268.667	252	(0.5724864773495603, 0.43339812936668937, 0.20334629254000453)	#916e33	0.572486	0.433398	0.203346	0.103868	0.644802	0.572486	49.0333	7.34954	37.4035	0.181005	0.176211	0.0567846	49.0333	7.34954	37.4035	61.2581	1.88153	-1.29645	-2.09292	38.1187	78.8834
8080	269.333	252.667	(0.5726960784313727, 0.4329518819021862, 0.2039131169709262)	#926e33	0.572696	0.432952	0.203913	0.103511	0.643942	0.572696	49.0105	7.44976	37.3053	0.181009	0.176026	0.0569191	49.0105	7.44976	37.3053	61.1824	1.88066	-1.31413	-2.08743	38.0419	78.7068
8100	270	253.333	(0.5725292990759522, 0.43267354068063996, 0.20344545864322738)	#916e33	0.572529	0.432674	0.203445	0.103512	0.644655	0.572529	48.9855	7.46276	37.3368	0.18083	0.175823	0.0567486	48.9855	7.46276	37.3368	61.2042	1.8797	-1.31642	-2.08919	38.0753	78.6969
8120	270.667	254	(0.5711443542934416, 0.43314683344602195, 0.20258677034032008)	#916e33	0.571144	0.433147	0.202587	0.104262	0.645297	0.571144	48.9755	7.21663	37.4269	0.180285	0.175741	0.0565044	48.9755	7.21663	37.4269	61.2294	1.87931	-1.273	-2.09423	38.1163	79.0862
8140	271.333	254.667	(0.5709764480504845, 0.4336302681992336, 0.20542201938246565)	#916e34	0.570976	0.43363	0.205422	0.104047	0.640227	0.570976	49.0116	7.17799	37.0957	0.180506	0.176035	0.0574034	49.0116	7.17799	37.0957	60.936	1.8807	-1.26619	-2.0757	37.7838	79.0486
8160	272	255.333	(0.5716908947487042, 0.4329631507775524, 0.20216531440162286)	#916e33	0.571691	0.432963	0.202165	0.104096	0.646373	0.571691	48.9775	7.29952	37.4884	0.180457	0.175758	0.0563726	48.9775	7.29952	37.4884	61.3032	1.87939	-1.28762	-2.09767	38.1924	78.9816
8180	272.667	256	(0.5708248816768087, 0.43372774397115166, 0.20379535722334907)	#916e33	0.570825	0.433728	0.203795	0.104411	0.642981	0.570825	49.0093	7.11618	37.3048	0.18037	0.176016	0.0569153	49.0093	7.11618	37.3048	61.1108	1.88061	-1.25528	-2.0874	37.9775	79.2001
8200	273.333	256.667	(0.5739604462474645, 0.43405285102546765, 0.20456783862970473)	#926e34	0.57396	0.434053	0.204568	0.103542	0.643585	0.57396	49.1237	7.44685	37.3575	0.181926	0.176947	0.057246	49.1237	7.44685	37.3575	61.2714	1.885	-1.31361	-2.09035	38.0925	78.7264
8220	274	257.333	(0.5732882578318684, 0.43394636015325677, 0.2018334460220869)	#926e33	0.573288	0.433946	0.201833	0.104146	0.647937	0.573288	49.0894	7.33483	37.6703	0.181435	0.176668	0.056398	49.0894	7.33483	37.6703	61.5168	1.88369	-1.29385	-2.10785	38.3777	78.9817
8240	274.667	258	(0.5739255127338291, 0.4339503042596348, 0.20270622041920217)	#926e33	0.573926	0.43395	0.202706	0.103822	0.646807	0.573926	49.1105	7.42406	37.5853	0.181775	0.176839	0.0566735	49.1105	7.42406	37.5853	61.4669	1.8845	-1.30959	-2.1031	38.3115	78.8265
8260	275.333	258.667	(0.5727828487716925, 0.43316035609646164, 0.2048011043497859)	#926e34	0.572783	0.43316	0.204801	0.103429	0.642445	0.572783	49.0297	7.44544	37.2115	0.181158	0.176182	0.0572093	49.0297	7.44544	37.2115	61.1041	1.8814	-1.31336	-2.08218	37.9491	78.6854
8280	276	259.333	(0.574991548343475, 0.4330611899932386, 0.20416553977913005)	#926e34	0.574992	0.433061	0.204166	0.102876	0.644924	0.574992	49.0849	7.70487	37.3742	0.182098	0.176631	0.0570545	49.0849	7.70487	37.3742	61.3276	1.88351	-1.35913	-2.09129	38.1602	78.3514
8300	276.667	260	(0.5724301329727292, 0.4336595672751859, 0.2041148298399819)	#916e34	0.57243	0.43366	0.204115	0.103871	0.643424	0.57243	49.0516	7.31859	37.3234	0.181096	0.17636	0.0570397	49.0516	7.31859	37.3234	61.1861	1.88224	-1.29099	-2.08844	38.0342	78.9059
8320	277.333	260.667	(0.5736409736308319, 0.43302231237322514, 0.20643227405904896)	#926e34	0.573641	0.433022	0.206432	0.102843	0.640137	0.573641	49.0497	7.5953	37.0269	0.181604	0.176345	0.0577128	49.0497	7.5953	37.0269	60.9777	1.88216	-1.3398	-2.07185	37.7979	78.4078
8340	278	261.333	(0.5731834572909621, 0.43356547216587793, 0.2025309894072572)	#926e33	0.573183	0.433565	0.202531	0.103886	0.646656	0.573183	49.0624	7.39117	37.5482	0.181321	0.176448	0.0565696	49.0624	7.39117	37.5482	61.4084	1.88265	-1.30379	-2.10102	38.2687	78.864
8360	278.667	262	(0.5737429569528959, 0.4335457516339872, 0.2011015325670499)	#926e33	0.573743	0.433546	0.201102	0.103962	0.649492	0.573743	49.0732	7.43337	37.7507	0.181489	0.176536	0.0561522	49.0732	7.43337	37.7507	61.6043	1.88307	-1.31124	-2.11235	38.4756	78.8606
8380	279.333	262.667	(0.5734144692359702, 0.43389677710164537, 0.20403200360604015)	#926e34	0.573414	0.433897	0.204032	0.103716	0.644181	0.573414	49.0958	7.3966	37.3918	0.181604	0.17672	0.0570575	49.0958	7.3966	37.3918	61.2811	1.88393	-1.30475	-2.09227	38.1164	78.8106
8400	280	263.333	(0.5751386071670047, 0.4334088347982873, 0.20206896551724146)	#926e33	0.575139	0.433409	0.202069	0.10335	0.64866	0.575139	49.1068	7.63303	37.6737	0.182141	0.17681	0.0564583	49.1068	7.63303	37.6737	61.5901	1.88436	-1.34646	-2.10804	38.4392	78.5464
8420	280.667	264	(0.5752310119450079, 0.4332037412666215, 0.20671061528059498)	#926e34	0.575231	0.433204	0.206711	0.102434	0.640648	0.575231	49.1087	7.75824	37.0696	0.182394	0.176825	0.0578488	49.1087	7.75824	37.0696	61.074	1.88443	-1.36854	-2.07424	37.8727	78.1793
8440	281.333	264.667	(0.5747408158665765, 0.43491435654721644, 0.20423146270002263)	#926e34	0.574741	0.434914	0.204231	0.103768	0.644655	0.574741	49.2038	7.40487	37.4981	0.182501	0.177601	0.0572403	49.2038	7.40487	37.4981	61.4193	1.88808	-1.30621	-2.09822	38.2222	78.8293
8460	282	265.333	(0.5748951994590942, 0.43374013973405456, 0.20531440162271816)	#926e34	0.574895	0.43374	0.205314	0.103011	0.642866	0.574895	49.1315	7.61491	37.2759	0.182308	0.17701	0.0574641	49.1315	7.61491	37.2759	61.237	1.8853	-1.34326	-2.08579	38.0458	78.4542
8480	282.667	266	(0.5728859589812937, 0.43549695740365124, 0.20102434077079104)	#926f33	0.572886	0.435497	0.201024	0.10509	0.649102	0.572886	49.1813	7.04587	37.8755	0.181637	0.177417	0.0562916	49.1813	7.04587	37.8755	61.6763	1.88721	-1.24288	-2.11934	38.5253	79.4619
8500	283.333	266.667	(0.5728048230786567, 0.43385170160018044, 0.20220757268424613)	#926e33	0.572805	0.433852	0.202208	0.104176	0.646987	0.572805	49.0701	7.29928	37.596	0.18121	0.176511	0.0564909	49.0701	7.29928	37.596	61.4351	1.88295	-1.28758	-2.1037	38.2981	79.0127
8520	284	267.333	(0.5767534370069867, 0.4327507324768988, 0.20409623619562764)	#936e34	0.576753	0.432751	0.204096	0.102263	0.646129	0.576753	49.1145	7.95369	37.4306	0.182813	0.176872	0.0570426	49.1145	7.95369	37.4306	61.4442	1.88465	-1.40302	-2.09444	38.2663	78.0036
8540	284.667	268	(0.5776295920667115, 0.4339773495605139, 0.20397960333558723)	#936e34	0.57763	0.433977	0.20398	0.102591	0.646868	0.57763	49.2227	7.87316	37.5749	0.183547	0.177755	0.0571393	49.2227	7.87316	37.5749	61.5969	1.8888	-1.38881	-2.10251	38.3909	78.1659
8560	285.333	268.667	(0.576284088347983, 0.4345362857786793, 0.204719968447149)	#926e34	0.576284	0.434536	0.20472	0.103085	0.644759	0.576284	49.2239	7.64839	37.469	0.183129	0.177765	0.0573865	49.2239	7.64839	37.469	61.453	1.88885	-1.34916	-2.09659	38.2417	78.463
8580	286	269.333	(0.5752231237322516, 0.43420216362407016, 0.20286905566824426)	#926e33	0.575223	0.434202	0.202869	0.103545	0.647321	0.575223	49.1654	7.54077	37.6362	0.182445	0.177287	0.0567735	49.1654	7.54077	37.6362	61.5584	1.8866	-1.33018	-2.10595	38.3842	78.6703
8600	286.667	270	(0.5770576966418749, 0.4333817894974081, 0.20532003606040133)	#936e34	0.577058	0.433382	0.20532	0.10225	0.644195	0.577058	49.1696	7.91852	37.3351	0.183197	0.177321	0.057479	49.1696	7.91852	37.3351	61.3712	1.88676	-1.39682	-2.0891	38.1656	78.0254
8620	287.333	270.667	(0.5770672751859364, 0.43347813838178956, 0.20519438810006757)	#936e34	0.577067	0.433478	0.205194	0.102313	0.644419	0.577067	49.1761	7.9032	37.359	0.183221	0.177374	0.0574498	49.1761	7.9032	37.359	61.3917	1.88701	-1.39411	-2.09043	38.1858	78.0553
8640	288	271.333	(0.5779755465404552, 0.4334139057922021, 0.2056293666892045)	#936e34	0.577976	0.433414	0.205629	0.101959	0.644225	0.577976	49.1992	8.02586	37.3353	0.183645	0.177563	0.0575961	49.1992	8.02586	37.3353	61.4064	1.8879	-1.41575	-2.08911	38.1882	77.8679
8660	288.667	272	(0.5780949966193375, 0.4335558936218165, 0.2060463150777552)	#936e34	0.578095	0.433556	0.206046	0.101917	0.643577	0.578095	49.2135	8.02645	37.2978	0.183763	0.17768	0.0577391	49.2135	8.02645	37.2978	61.3781	1.88845	-1.41585	-2.08701	38.1517	77.8552
8680	289.333	272.667	(0.5765393283750277, 0.4338178949740816, 0.20497182781158435)	#936e34	0.576539	0.433818	0.204972	0.102649	0.644479	0.576539	49.1832	7.78803	37.3921	0.183061	0.177433	0.0574021	49.1832	7.78803	37.3921	61.3988	1.88729	-1.3738	-2.09229	38.1945	78.2346
8700	290	273.333	(0.5771016452558035, 0.4332747351814289, 0.2035756141537076)	#936e33	0.577102	0.433275	0.203576	0.102491	0.647245	0.577102	49.1587	7.90776	37.5512	0.183087	0.177232	0.056941	49.1587	7.90776	37.5512	61.5591	1.88635	-1.39492	-2.10119	38.3748	78.1081
8720	290.667	274	(0.5782645931935996, 0.4337491548343475, 0.20502141086319586)	#936e34	0.578265	0.433749	0.205021	0.102135	0.645454	0.578265	49.2286	7.99913	37.4504	0.183835	0.177803	0.0574479	49.2286	7.99913	37.4504	61.5149	1.88903	-1.41104	-2.09555	38.2951	77.9432
8740	291.333	274.667	(0.5774746450304258, 0.43359815190443995, 0.20457065584854628)	#936e34	0.577475	0.433598	0.204571	0.102362	0.64575	0.577475	49.1942	7.92152	37.4643	0.183405	0.177522	0.05728	49.1942	7.92152	37.4643	61.4973	1.88771	-1.39734	-2.09632	38.2926	78.0611
8760	292	275.333	(0.5780600631057019, 0.43294737435203945, 0.203545751633987)	#936e33	0.57806	0.432947	0.203546	0.102088	0.647881	0.57806	49.1642	8.06648	37.5688	0.183435	0.177277	0.0569224	49.1642	8.06648	37.5688	61.6122	1.88656	-1.42292	-2.10217	38.425	77.8819
8780	292.667	276	(0.5767004732927654, 0.43425400045075496, 0.20421005183682672)	#936e34	0.5767	0.434254	0.20421	0.102931	0.645899	0.5767	49.2153	7.7289	37.5292	0.183211	0.177695	0.0572147	49.2153	7.7289	37.5292	61.5214	1.88852	-1.36337	-2.09996	38.3168	78.363
8800	293.333	276.667	(0.5776031102096012, 0.4329039891818798, 0.20498760423709714)	#936e34	0.577603	0.432904	0.204988	0.101944	0.645106	0.577603	49.1521	8.04589	37.3631	0.183296	0.177178	0.0573455	49.1521	8.04589	37.3631	61.418	1.88609	-1.41928	-2.09066	38.2196	77.8473
8820	294	277.333	(0.5785925174667569, 0.43330065359477093, 0.20402974983096683)	#936e34	0.578593	0.433301	0.20403	0.102017	0.647369	0.578593	49.2049	8.08509	37.5558	0.183805	0.17761	0.0571127	49.2049	8.08509	37.5558	61.6199	1.88812	-1.4262	-2.10144	38.4162	77.8507
8840	294.667	278	(0.5772622267297725, 0.43501746675681785, 0.20284708136128007)	#936e33	0.577262	0.435017	0.202847	0.103348	0.648605	0.577262	49.2795	7.6575	37.7836	0.183603	0.17822	0.056886	49.2795	7.6575	37.7836	61.7593	1.89098	-1.35077	-2.11419	38.5517	78.5432
8860	295.333	278.667	(0.5772160243407708, 0.434354856885283, 0.20364379084967332)	#936e33	0.577216	0.434355	0.203644	0.10293	0.647197	0.577216	49.2354	7.7637	37.6298	0.183443	0.177859	0.0570638	49.2354	7.7637	37.6298	61.6272	1.88929	-1.36951	-2.10559	38.4223	78.3424
8880	296	279.333	(0.577252648185711, 0.4347498309668694, 0.2020576966418752)	#936e33	0.577253	0.43475	0.202058	0.103365	0.649967	0.577253	49.2589	7.68153	37.8629	0.183479	0.178051	0.0566242	49.2589	7.68153	37.8629	61.8282	1.89019	-1.35501	-2.11863	38.6342	78.5316
8900	296.667	280	(0.5775253549695739, 0.4353684922244758, 0.20337502817218847)	#936f33	0.577525	0.435368	0.203375	0.103342	0.647851	0.577525	49.3124	7.64602	37.754	0.183851	0.17849	0.0570832	49.3124	7.64602	37.754	61.7425	1.89224	-1.34875	-2.11254	38.5205	78.5512
8920	297.333	280.667	(0.5770977011494253, 0.43540962361956265, 0.20419033130493575)	#936f34	0.577098	0.43541	0.20419	0.103341	0.646177	0.577098	49.3052	7.60504	37.6363	0.183713	0.17843	0.0573242	49.3052	7.60504	37.6363	61.6249	1.89197	-1.34152	-2.10595	38.397	78.5762
8940	298	281.333	(0.5790979265269325, 0.4343492224475996, 0.2033981293666892)	#936e33	0.579098	0.434349	0.203398	0.102454	0.648767	0.579098	49.2888	7.97847	37.7367	0.184291	0.178296	0.0570296	49.2888	7.97847	37.7367	61.7906	1.89134	-1.40739	-2.11157	38.5709	78.0621
8960	298.667	282	(0.5801510029299076, 0.4340060851926978, 0.20453797610998434)	#936e34	0.580151	0.434006	0.204538	0.101819	0.64744	0.580151	49.2993	8.17141	37.6082	0.184747	0.178382	0.0573655	49.2993	8.17141	37.6082	61.7219	1.89174	-1.44142	-2.10438	38.4857	77.7415
8980	299.333	282.667	(0.5807938922695517, 0.43406299301329715, 0.2041475095785441)	#946e34	0.580794	0.434063	0.204148	0.101738	0.648503	0.580794	49.3207	8.23056	37.6884	0.185036	0.178558	0.0572663	49.3207	8.23056	37.6884	61.8153	1.89256	-1.45186	-2.10886	38.5766	77.6809
9000	300	283.333	(0.5793897903989184, 0.4341587784539103, 0.203797047554654)	#936e33	0.57939	0.434159	0.203797	0.102221	0.648256	0.57939	49.2855	8.04743	37.6833	0.184396	0.178269	0.0571387	49.2855	8.04743	37.6833	61.7566	1.89121	-1.41955	-2.10858	38.533	77.9453
9020	300.667	284	(0.5797368717601983, 0.4352665089024115, 0.20363139508677044)	#936e33	0.579737	0.435267	0.203631	0.102646	0.648752	0.579737	49.3701	7.92219	37.803	0.184854	0.178963	0.0571987	49.3701	7.92219	37.803	61.8684	1.89446	-1.39746	-2.11528	38.6241	78.1641
9040	301.333	284.667	(0.5803961009691229, 0.43378803245436104, 0.20289102997520853)	#946e33	0.580396	0.433788	0.202891	0.10194	0.650427	0.580396	49.287	8.20232	37.811	0.184705	0.178282	0.056853	49.287	8.20232	37.811	61.9066	1.89127	-1.44688	-2.11573	38.6904	77.7605
9060	302	285.333	(0.580281721884156, 0.43409623619562776, 0.2037480279468109)	#936e33	0.580282	0.434096	0.203748	0.10196	0.648881	0.580282	49.307	8.15915	37.7209	0.184786	0.178445	0.0571374	49.307	8.15915	37.7209	61.8234	1.89204	-1.43926	-2.11069	38.5932	77.7948
9080	302.667	286	(0.5796089700247918, 0.4341187739463601, 0.20403989181879656)	#936e34	0.579609	0.434119	0.20404	0.102102	0.64797	0.579609	49.2898	8.08307	37.6582	0.184499	0.178304	0.0572132	49.2898	8.08307	37.6582	61.7436	1.89138	-1.42584	-2.10718	38.5159	77.8857
9100	303.333	286.667	(0.5798670272706782, 0.4333389677710165, 0.20383705206220418)	#936e33	0.579867	0.433339	0.203837	0.101721	0.648476	0.579867	49.2439	8.22379	37.635	0.184391	0.177929	0.0570854	49.2439	8.22379	37.635	61.7369	1.88962	-1.45067	-2.10588	38.523	77.6738
9120	304	287.333	(0.5807212080234392, 0.43434189767861187, 0.20266959657426187)	#946e33	0.580721	0.434342	0.20267	0.102134	0.651004	0.580721	49.3333	8.15482	37.8944	0.184996	0.178661	0.0568447	49.3333	8.15482	37.8944	61.9884	1.89305	-1.4385	-2.1204	38.762	77.8553
9140	304.667	288	(0.5791120126211403, 0.43481406355645713, 0.20267410412440828)	#936e33	0.579112	0.434814	0.202674	0.102779	0.650026	0.579112	49.3187	7.89895	37.8647	0.184385	0.178541	0.056855	49.3187	7.89895	37.8647	61.8995	1.89248	-1.39336	-2.11873	38.6798	78.2165
9160	305.333	288.667	(0.5810699797160244, 0.43392325895875566, 0.20427822853279237)	#946e34	0.58107	0.433923	0.204278	0.101579	0.648445	0.58107	49.3196	8.28541	37.6723	0.185133	0.178549	0.0572989	49.3196	8.28541	37.6723	61.8128	1.89252	-1.46153	-2.10796	38.5726	77.5962
9180	306	289.333	(0.5811088573360379, 0.4346405228758168, 0.20402298850574704)	#946e34	0.581109	0.434641	0.204023	0.10193	0.648907	0.581109	49.3685	8.18011	37.761	0.185335	0.17895	0.0572888	49.3685	8.18011	37.761	61.8873	1.8944	-1.44296	-2.11293	38.6369	77.777
9200	306.667	290	(0.5806028848320939, 0.4344478251070543, 0.20330628803245437)	#946e33	0.580603	0.434448	0.203306	0.102104	0.649836	0.580603	49.3388	8.13691	37.8169	0.185007	0.178706	0.0570435	49.3388	8.13691	37.8169	61.9167	1.89326	-1.43534	-2.11606	38.6824	77.857
9220	307.333	290.667	(0.5812040793328828, 0.433039779130043, 0.20455318909172857)	#946e34	0.581204	0.43304	0.204553	0.101104	0.648053	0.581204	49.2646	8.43552	37.5753	0.184966	0.178098	0.0573037	49.2646	8.43552	37.5753	61.7391	1.89041	-1.48801	-2.10254	38.5106	77.3471
9240	308	291.333	(0.5788612801442414, 0.4355527383367141, 0.20438753662384498)	#936f34	0.578861	0.435553	0.204388	0.102884	0.646914	0.578861	49.3663	7.79222	37.6933	0.184574	0.178932	0.0574352	49.3663	7.79222	37.6933	61.7399	1.89431	-1.37454	-2.10914	38.4903	78.32
9260	308.667	292	(0.5810947712418304, 0.4336708361505522, 0.20360885733603784)	#946e33	0.581095	0.433671	0.203609	0.101576	0.649612	0.581095	49.3014	8.31334	37.7392	0.185036	0.1784	0.0570737	49.3014	8.31334	37.7392	61.8724	1.89182	-1.46646	-2.11171	38.644	77.5771
9280	309.333	292.667	(0.5831113364886187, 0.4343351363533919, 0.2050473292765382)	#946e34	0.583111	0.434335	0.205047	0.10108	0.648356	0.583111	49.409	8.47525	37.6888	0.186237	0.179283	0.0576149	49.409	8.47525	37.6888	61.9044	1.89595	-1.49502	-2.10889	38.63	77.3265
9300	310	293.333	(0.5799915483434753, 0.4349723912553527, 0.2038894523326572)	#936e33	0.579992	0.434972	0.203889	0.102403	0.648461	0.579992	49.3582	7.99949	37.758	0.184904	0.178866	0.057255	49.3582	7.99949	37.758	61.8406	1.894	-1.4111	-2.11276	38.5961	78.0381
9320	310.667	294	(0.5803549695740366, 0.4352873563218389, 0.20153594771241837)	#936e33	0.580355	0.435287	0.201536	0.102842	0.652737	0.580355	49.3836	7.95353	38.0951	0.185025	0.179074	0.0565848	49.3836	7.95353	38.0951	62.1434	1.89497	-1.40299	-2.13163	38.9166	78.2072
9340	311.333	294.667	(0.5810761775974758, 0.43522086995717807, 0.20364210051836823)	#946e33	0.581076	0.435221	0.203642	0.10226	0.649543	0.581076	49.4058	8.08439	37.8523	0.185459	0.179256	0.0572267	49.4058	8.08439	37.8523	61.9621	1.89583	-1.42607	-2.11804	38.706	77.9441
9360	312	295.333	(0.5812390128465178, 0.43426132521974303, 0.20454980842911888)	#946e34	0.581239	0.434261	0.20455	0.101636	0.64808	0.581239	49.3482	8.26027	37.6704	0.18532	0.178783	0.0574162	49.3482	8.26027	37.6704	61.8162	1.89362	-1.4571	-2.10786	38.5654	77.6321
9380	312.667	296	(0.5825208474194277, 0.43445233265720073, 0.20418751408609406)	#946e34	0.582521	0.434452	0.204188	0.101438	0.649476	0.582521	49.3973	8.37429	37.7831	0.185946	0.179187	0.0573518	49.3973	8.37429	37.7831	61.9617	1.8955	-1.47721	-2.11417	38.7	77.5029
9400	313.333	296.667	(0.5811590038314177, 0.4351290286229435, 0.20352546765832763)	#946e33	0.581159	0.435129	0.203525	0.102217	0.649794	0.581159	49.4017	8.10538	37.8635	0.185465	0.179222	0.0571848	49.4017	8.10538	37.8635	61.9752	1.89567	-1.42978	-2.11866	38.7213	77.9171
9420	314	297.333	(0.5817804823078656, 0.4337683119224699, 0.20438584629253995)	#946e34	0.58178	0.433768	0.204386	0.101301	0.648689	0.58178	49.3301	8.3924	37.6757	0.185425	0.178635	0.0573326	49.3301	8.3924	37.6757	61.844	1.89292	-1.48041	-2.10815	38.5991	77.4422
9440	314.667	298	(0.5818903538426864, 0.4363832544512058, 0.20363928329952666)	#946f33	0.58189	0.436383	0.203639	0.102553	0.650038	0.58189	49.508	8.00828	37.9742	0.18616	0.180098	0.0573515	49.508	8.00828	37.9742	62.0934	1.89975	-1.41265	-2.12486	38.8094	78.0915
9460	315.333	298.667	(0.5815725715573583, 0.43431316204642767, 0.2031581023213884)	#946e33	0.581573	0.434313	0.203158	0.101809	0.650675	0.581573	49.3575	8.26645	37.8648	0.185409	0.178859	0.0570074	49.3575	8.26645	37.8648	61.9958	1.89397	-1.45819	-2.11874	38.7566	77.6847
9480	316	299.333	(0.5824599954924501, 0.4350698670272708, 0.20253098940725725)	#946e33	0.58246	0.43507	0.202531	0.10201	0.652283	0.58246	49.4326	8.2472	38.0379	0.185994	0.179477	0.0569082	49.4326	8.2472	38.0379	62.1753	1.89686	-1.45479	-2.12842	38.9217	77.7667
9500	316.667	300	(0.5827665089024117, 0.4355397791300428, 0.20266396213657872)	#946f33	0.582767	0.43554	0.202664	0.102111	0.652238	0.582767	49.4737	8.21619	38.0691	0.186275	0.179815	0.0569984	49.4737	8.21619	38.0691	62.2119	1.89843	-1.44932	-2.13017	38.9456	77.8211
9520	317.333	300.667	(0.5795013522650438, 0.43538708586883024, 0.20029806175343692)	#936f33	0.579501	0.435387	0.200298	0.103326	0.654361	0.579501	49.3622	7.81794	38.2247	0.184589	0.178898	0.0562073	49.3622	7.81794	38.2247	62.2226	1.89416	-1.37907	-2.13888	39.016	78.4409
9540	318	301.333	(0.5796917962587332, 0.4353228532792427, 0.20098095560063103)	#936f33	0.579692	0.435323	0.200981	0.103131	0.653297	0.579692	49.3652	7.86153	38.1412	0.184698	0.178923	0.0564083	49.3652	7.86153	38.1412	62.158	1.89427	-1.38676	-2.13421	38.943	78.3535
9560	318.667	302	(0.5824768988054994, 0.433106828938472, 0.20294230335812488)	#946e33	0.582477	0.433107	0.202942	0.101073	0.651587	0.582477	49.3017	8.5444	37.8373	0.185481	0.178402	0.0568507	49.3017	8.5444	37.8373	62.0133	1.89183	-1.50722	-2.1172	38.7901	77.2749
9580	319.333	302.667	(0.582523664638269, 0.43531609195402293, 0.20245605138607156)	#946f33	0.582524	0.435316	0.202456	0.102113	0.65245	0.582524	49.4509	8.21715	38.0686	0.186088	0.179628	0.0569099	49.4509	8.21715	38.0686	62.2032	1.89756	-1.44949	-2.13014	38.9454	77.8195
9600	320	303.333	(0.5813359251746677, 0.435433288257832, 0.20030144241604686)	#946f33	0.581336	0.435433	0.200301	0.102848	0.655446	0.581336	49.4185	8.02421	38.3018	0.185449	0.179361	0.0562523	49.4185	8.02421	38.3018	62.3582	1.89631	-1.41546	-2.14319	39.1333	78.1677
9620	320.667	304	(0.582808767185035, 0.43519664187514073, 0.20187006986702727)	#946e33	0.582809	0.435197	0.20187	0.102084	0.653626	0.582809	49.4495	8.25737	38.1453	0.186154	0.179616	0.0567295	49.4495	8.25737	38.1453	62.2806	1.89751	-1.45659	-2.13443	39.0288	77.7856
9640	321.333	304.667	(0.5813877620013524, 0.43409116520171265, 0.20402805949966205)	#946e34	0.581388	0.434091	0.204028	0.101611	0.649067	0.581388	49.3395	8.29312	37.7298	0.185312	0.178712	0.0572456	49.3395	8.29312	37.7298	61.8737	1.89328	-1.46289	-2.11118	38.6305	77.6034
9660	322	305.333	(0.5813652242506199, 0.43558091052512954, 0.20183400946585525)	#946f33	0.581365	0.435581	0.201834	0.102647	0.652828	0.581365	49.4335	8.03297	38.1206	0.18559	0.179484	0.056723	49.4335	8.03297	38.1206	62.2025	1.89689	-1.417	-2.13305	38.9578	78.1004
9680	322.667	306	(0.5828746901059275, 0.4364390353842685, 0.20070317782285327)	#946f33	0.582875	0.436439	0.200703	0.102805	0.655667	0.582875	49.5322	8.06237	38.3895	0.186464	0.180298	0.0564984	49.5322	8.06237	38.3895	62.4881	1.90068	-1.42219	-2.14809	39.2269	78.1394
9700	323.333	306.667	(0.5778194726166331, 0.43683795357223343, 0.2011787243633086)	#936f33	0.577819	0.436838	0.201179	0.104281	0.651831	0.577819	49.4146	7.42539	38.1562	0.184271	0.179329	0.0565677	49.4146	7.42539	38.1562	62.0965	1.89617	-1.30983	-2.13504	38.872	78.9876
9720	324	307.333	(0.5801639621365788, 0.4352327022763127, 0.20242787919765606)	#936e33	0.580164	0.435233	0.202428	0.102719	0.651085	0.580164	49.3768	7.9552	37.9703	0.184972	0.179018	0.0568426	49.3768	7.9552	37.9703	62.0288	1.89472	-1.40329	-2.12464	38.7947	78.1671
9740	324.667	308	(0.5826955149876041, 0.4350090151002929, 0.20353955375253557)	#946e33	0.582696	0.435009	0.20354	0.101748	0.650693	0.582696	49.4382	8.30133	37.9149	0.186144	0.179523	0.0572113	49.4382	8.30133	37.9149	62.079	1.89707	-1.46434	-2.12154	38.813	77.6502
9760	325.333	308.667	(0.5830386522425064, 0.43498027946810924, 0.20198951994590936)	#946e33	0.583039	0.43498	0.20199	0.101908	0.653557	0.583039	49.4419	8.31786	38.1231	0.186207	0.179553	0.0567502	49.4419	8.31786	38.1231	62.2713	1.89721	-1.46726	-2.13319	39.02	77.6919
9780	326	309.333	(0.5831186612576065, 0.43502648185711074, 0.20193092179400493)	#946e33	0.583119	0.435026	0.201931	0.101916	0.653705	0.583119	49.4472	8.31932	38.1373	0.186254	0.179597	0.0567386	49.4472	8.31932	38.1373	62.2864	1.89742	-1.46752	-2.13398	39.0341	77.6942
9800	326.667	310	(0.5829710389903088, 0.4353352490421454, 0.20239858012170373)	#946f33	0.582971	0.435335	0.202399	0.102012	0.652815	0.582971	49.465	8.26519	38.0955	0.186298	0.179744	0.0569042	49.465	8.26519	38.0955	62.2434	1.8981	-1.45797	-2.13165	38.9818	77.7588
9820	327.333	310.667	(0.5813314176245208, 0.4354501915708812, 0.20358068514762231)	#946f33	0.581331	0.43545	0.203581	0.102303	0.649803	0.581331	49.4285	8.07925	37.8879	0.185638	0.179443	0.057235	49.4285	8.07925	37.8879	62.0015	1.8967	-1.42517	-2.12003	38.7398	77.9625
9840	328	311.333	(0.5816610322289835, 0.43533468559837724, 0.19978701825557799)	#946f32	0.581661	0.435335	0.199787	0.102803	0.656523	0.581661	49.4198	8.0674	38.3724	0.185543	0.179372	0.0560978	49.4198	8.0674	38.3724	62.4317	1.89637	-1.42308	-2.14714	39.2113	78.1271
9860	328.667	312	(0.5813759296822177, 0.4368255578093308, 0.20025354969574044)	#946f33	0.581376	0.436826	0.200254	0.103454	0.655552	0.581376	49.5138	7.82389	38.4149	0.185853	0.180146	0.0563684	49.5138	7.82389	38.4149	62.4522	1.89997	-1.38012	-2.14952	39.2036	78.4881
9880	329.333	312.667	(0.5820244534595448, 0.4350411313950867, 0.20040511606941624)	#946e33	0.582024	0.435041	0.200405	0.102474	0.655676	0.582024	49.4122	8.16344	38.2869	0.185664	0.179309	0.0562616	49.4122	8.16344	38.2869	62.3731	1.89607	-1.44002	-2.14236	39.1475	77.9638
9900	330	313.333	(0.5809944782510706, 0.43780425963488817, 0.19828994816317322)	#946f32	0.580994	0.437804	0.19829	0.104308	0.658706	0.580994	49.5638	7.60189	38.7204	0.185841	0.180559	0.0558724	49.5638	7.60189	38.7204	62.699	1.90189	-1.34096	-2.16662	39.4596	78.8925
9920	330.667	314	(0.5835423709713771, 0.4356485237773271, 0.20262170385395548)	#946f33	0.583542	0.435649	0.202622	0.101958	0.652773	0.583542	49.5034	8.28943	38.1142	0.186663	0.18006	0.0570126	49.5034	8.28943	38.1142	62.28	1.89957	-1.46224	-2.13269	39.0052	77.7299
9940	331.333	314.667	(0.5845272706783867, 0.4353769438810008, 0.20243013297272938)	#956f33	0.584527	0.435377	0.20243	0.101609	0.653686	0.584527	49.5132	8.44	38.1578	0.187034	0.180141	0.0569514	49.5132	8.44	38.1578	62.3568	1.89995	-1.4888	-2.13513	39.0801	77.5277
9960	332	315.333	(0.5834448951994592, 0.43508451656524666, 0.20362970475546546)	#946e33	0.583445	0.435085	0.20363	0.101565	0.650987	0.583445	49.4653	8.37869	37.9396	0.186518	0.179746	0.0572618	49.4653	8.37869	37.9396	62.1289	1.89811	-1.47799	-2.12292	38.8538	77.5465
9980	332.667	316	(0.5838731124633761, 0.436038990308767, 0.2026876267748478)	#946f33	0.583873	0.436039	0.202688	0.102029	0.652857	0.583873	49.5396	8.27169	38.1489	0.186929	0.180359	0.0570759	49.5396	8.27169	38.1489	62.3209	1.90096	-1.45911	-2.13463	39.0353	77.7661
10000	333.333	316.667	(0.581968672526482, 0.4349718278115843, 0.19980392156862734)	#946e32	0.581969	0.434972	0.199804	0.10256	0.656676	0.581969	49.4042	8.15661	38.3552	0.185585	0.179244	0.0560759	49.4042	8.15661	38.3552	62.4301	1.89577	-1.43881	-2.14618	39.2129	77.9944

## Sheet: Mixing Analysis
frame_number	seconds	contact value	GLCM - contrast value	GLCM - energy value	GLCM - homogeneity value	Colour channel with greatest Variance	cell variance (R)	cell variance (G)	cell variance (B)	cell variance (Gray)	cell variance (L)	cell variance (a*)	cell variance (b*)	cell variance (Delta_E)	Row 1 variance	Row 2 variance	Row 3 variance	Row 4 variance	Row 5 variance	Column 1 variance	Column 2 variance	Column 3 variance	Column 4 variance	Column 5 variance	Row 1 delta_E	Row 2 delta_E	Row 3 delta_E	Row 4 delta_E	Row 5 delta_E	Column 1 delta_E	Column 2 delta_E	Column 3 delta_E	Column 4 delta_E	Column 5 delta_E		cell (0,0) average delta_E value	cell (0,1) average delta_E value	cell (0,2) average delta_E value	cell (0,3) average delta_E value	cell (0,4) average delta_E value	cell (1,0) average delta_E value	cell (1,1) average delta_E value	cell (1,2) average delta_E value	cell (1,3) average delta_E value	cell (1,4) average delta_E value	cell (2,0) average delta_E value	cell (2,1) average delta_E value	cell (2,2) average delta_E value	cell (2,3) average delta_E value
500	16.6667	178	0.117352	0.502778	0.944272	Red	111.821	42.2228	23.5634	48.645	7.53093	1.57055	8.1235	0	25.1607	5.74759	4.00437	7.0072	35.4114	132.632	184.436	161.586	79.7059	79.1031	0	0	0	0	0	0	0	0	0	0		0	0	0	0	0	0	0	0	0	0	0	0	0	0
520	17.3333	175	0.105116	0.503258	0.949604		108.147	41.41	26.8015	47.6643	7.44319	1.45297	8.12771	0.728257	25.2336	7.7881	9.10406	8.65544	34.7879	104.606	172.389	168.031	93.8829	71.7564	1.07142	1.01177	1.64053	1.21858	0.79249	1.49866	1.07142	0.969479	1.08249	1.11275		3.8184	0.341225	0.0999115	0.610664	0.486928	0.335127	0.680174	0.599145	2.0319	1.41249	1.48263	1.93899	1.5418	1.83212
540	18	163	0.101283	0.53942	0.950931		106.295	38.8068	27.5414	46.2565	7.06011	1.15881	7.76726	0.632811	27.5052	6.42035	5.87644	8.75561	37.0225	103.88	179.769	145.538	78.8091	93.0471	1.16407	1.65724	1.83999	1.16043	1.01146	1.3012	1.91069	1.33382	1.52529	0.7622		2.55363	1.95415	0.470488	0.426681	0.415407	1.08869	1.99071	1.30984	2.81011	1.08687	1.28329	2.38204	1.76174	2.79588
560	18.6667	168	0.0968598	0.583193	0.953732		96.6983	39.4869	26.9496	45.1182	7.1021	1.09212	7.10644	0.596413	24.8709	5.43463	5.88611	7.04567	31.6347	103.021	168.465	138.65	64.9884	73.7629	1.09998	1.08134	1.58014	1.63763	0.549263	0.973225	1.89289	1.62921	0.724306	0.72871		1.66855	1.78593	1.36429	0.346338	0.33477	0.570872	2.11328	0.951662	0.860317	0.910554	0.856258	2.88445	2.03566	0.890134
580	19.3333	193	0.0825593	0.582829	0.960293		103.195	44.6743	38.154	48.976	7.95393	1.33413	7.97868	0.729776	38.2851	2.49	3.47258	7.98809	42.4069	131.382	170.823	157.535	66.8362	61.7927	1.85884	1.72803	2.45043	3.12599	2.11137	1.99887	2.79186	2.26774	2.42628	1.78989		2.38265	2.57034	1.4533	1.44408	1.44385	1.6659	2.04697	1.20331	1.77192	1.95202	2.25204	3.72567	2.05318	2.12126
600	20	216	0.0940587	0.493665	0.955526		110.742	49.6501	46.9534	54.032	8.83526	1.28335	9.30428	1.24265	36.9422	6.85977	5.40755	5.65281	45.9892	127.689	171.126	174.224	80.7152	71.2637	2.61665	2.20713	2.97	4.23149	3.30852	2.23931	4.17103	2.81462	3.28122	2.82761		2.03138	4.07732	2.45464	2.77201	1.74791	1.51292	2.16937	1.74079	2.93595	2.67662	1.60058	3.87318	2.89035	3.06398
620	20.6667	209	0.0933215	0.48886	0.955501		104.202	52.0313	51.0407	55.9323	9.27968	1.36453	9.1521	1.22061	35.0818	4.11901	1.7428	6.04978	42.6223	120.563	184.325	151.83	71.186	71.5342	2.55899	2.02512	2.71023	3.92685	3.73387	2.54321	4.10526	2.75453	2.77164	2.78042		2.57366	3.7018	2.45304	2.23181	1.83463	1.68957	1.89839	1.54315	2.2245	2.76999	1.93823	3.68491	2.25079	2.43334
640	21.3333	208	0.089341	0.507584	0.957492		99.8669	51.938	46.5338	54.2364	9.17399	1.39294	8.3841	1.49877	33.5058	3.60549	2.93525	6.40124	42.7249	127.526	167.264	147.579	63.7927	62.8282	2.69158	2.13181	3.03209	4.15174	3.55345	2.32644	4.25434	2.98767	3.42923	2.56299		2.6751	3.86507	2.37835	2.64503	1.89434	1.61269	1.62972	1.62785	3.1543	2.63446	1.66158	3.44417	3.1489	4.13358
660	22	204	0.0908153	0.506319	0.957148		107.092	50.8633	48.8934	55.0574	9.08193	1.46497	9.48101	0.856884	31.1714	2.18447	2.71652	8.93814	48.8442	128.874	171.542	155.713	77.1949	76.3676	2.73543	2.8298	2.90959	3.50948	3.37335	2.80692	4.07798	2.74197	3.06571	2.66506		3.05756	3.91277	2.17994	2.37241	2.15448	3.54973	2.09013	2.4814	3.58589	2.44186	2.45121	3.67894	2.20051	2.91988
680	22.6667	206	0.0912576	0.506016	0.956927		109.347	51.55	47.9508	55.9796	9.27398	1.14344	7.88261	1.05459	33.9459	4.88516	5.28299	6.92706	45.4291	136.602	192.363	160.259	69.6629	63.4078	2.59465	2.21751	3.37261	3.83748	3.31908	2.6166	4.11317	3.02719	3.03713	2.54723		3.21598	3.58126	2.2749	2.08355	1.81754	2.25625	2.11122	1.41272	2.94236	2.36498	2.21667	4.75304	3.21543	3.7377
700	23.3333	207	0.0942061	0.50077	0.955452		111.372	51.1347	49.2167	55.961	9.19542	1.23834	9.70587	0.605765	31.9653	5.79985	3.89958	10.0501	59.8789	133.537	188.3	156.784	78.523	68.2055	2.85416	2.45799	2.92903	3.44899	3.28744	3.08546	3.68187	2.45	3.06959	2.69069		3.94955	3.41271	2.51026	2.28357	2.11471	2.79451	1.82922	1.42576	3.31152	2.92892	2.56807	3.98071	2.16801	2.9817
720	24	197	0.0891936	0.506053	0.957369		107.176	49.9005	48.7356	55.1239	8.99208	1.18193	8.2139	0.859785	23.6307	5.73218	6.27496	11.5596	48.4071	126.512	181.234	149.482	79.3481	65.1966	2.80323	2.50149	3.12151	3.81027	3.07249	2.75661	3.71259	2.97234	3.18841	2.67905		3.71818	3.02161	2.96387	2.56261	1.74988	2.62574	1.97208	1.51237	3.08146	3.31581	1.73986	4.50352	2.76733	3.6833
740	24.6667	207	0.0930267	0.481871	0.955845		111.661	48.8846	46.2021	55.4904	8.84973	1.03249	8.60398	0.830556	26.466	4.80003	6.40697	14.9847	53.8708	123.687	196.199	154.852	74.1113	77.3382	3.11436	3.11353	3.11621	3.98767	3.35195	3.51141	3.47187	2.98452	3.64126	3.07466		4.13193	3.66064	2.5872	2.64607	2.54594	3.87219	1.81023	1.92722	4.14839	3.80961	3.40762	2.25597	2.28504	4.31394
760	25.3333	214	0.0998083	0.471296	0.953634		116.522	53.1025	47.3965	58.3361	9.41658	1.6078	11.3731	0.755147	27.74	5.99332	6.41158	10.6211	54.8233	125.925	197.095	169.888	82.3625	81.1648	3.80981	2.98077	3.12541	3.80339	3.36632	4.18375	2.89335	3.27582	3.49673	3.23606		5.74055	3.8472	3.01339	3.62121	2.82672	3.48795	1.56599	2.31174	3.77468	3.76351	3.88665	2.07329	2.77021	3.41035
780	26	205	0.0965649	0.482618	0.954666		116.209	52.7438	46.4132	57.6178	9.3686	1.4741	10.4191	0.676883	20.8781	4.16091	5.15224	10.7795	56.1127	148.112	181.267	161.591	86.3045	77.9853	3.28141	2.90454	2.93448	3.44458	3.39974	4.16126	2.85263	2.85351	3.15402	2.94333		5.26622	3.10084	2.54443	2.81967	2.67587	4.72771	1.88362	1.95916	2.94007	3.01214	3.58691	2.22231	2.45351	3.26363
800	26.6667	209	0.0980392	0.490323	0.953536		116.691	53.0308	43.883	57.2197	9.34198	1.99833	10.874	0.710552	21.1732	4.76	4.92151	10.1308	63.7029	147.928	179.55	164.466	83.128	81.0909	3.49651	3.05966	2.76645	3.38394	3.11158	3.83568	2.38377	2.65192	3.48678	3.46001		4.41322	3.06672	2.53095	3.73735	3.73432	4.62207	1.64329	1.81223	3.15898	4.06174	3.03582	1.54039	2.4494	3.11341
820	27.3333	208	0.0930267	0.503259	0.955649		117.762	54.4287	44.3034	58.8144	9.6509	1.50005	10.7472	0.575888	15.4259	6.60764	6.75057	16.4529	68.4501	142.053	180.24	156.952	92.2708	78.4261	3.44778	2.71235	2.80341	3.18429	3.01671	3.6255	2.32049	2.65282	3.14133	3.4244		3.943	2.27507	3.00565	3.4559	4.55929	4.04833	1.31137	1.61551	2.97069	3.61585	3.21943	1.80718	2.52928	3.03706
840	28	203	0.0931741	0.495348	0.955379		115.588	56.1277	42.0948	60.1002	9.87146	2.09064	11.0961	0.829672	14.6723	5.90682	10.1519	19.8468	71.0338	146.985	178.915	150.437	83.7058	75.8893	3.49744	2.83907	2.85632	3.39418	3.32539	4.02442	2.61142	2.40417	3.19448	3.67791		5.10039	2.75492	2.43707	2.95034	4.24449	4.07386	1.25799	1.58034	3.38744	3.89574	3.3521	2.10175	1.81088	2.69002
860	28.6667	200	0.0973021	0.482141	0.953315		120.45	58.4266	43.7673	61.5716	10.1729	2.35448	12.6239	1.58966	17.9959	9.53546	21.7194	21.5192	70.4601	147.525	191.366	174.06	81.1277	57.9821	4.10963	2.60394	3.96071	4.07521	3.16375	4.61322	2.69452	2.65589	3.37617	4.57345		6.37428	2.95565	2.96033	3.73851	4.51939	4.02267	1.53562	1.41051	2.481	3.56992	4.42057	2.38314	3.16288	4.04501
880	29.3333	209	0.0984815	0.47637	0.953315		119.586	62.1443	39.8874	64.0303	10.7154	3.02639	12.4718	2.96484	15.3581	9.20546	29.745	32.2042	69.0929	144.929	183.521	170.352	78.6977	60.3311	4.27331	3.17107	3.90063	4.54684	3.25179	4.59285	2.08902	2.77975	3.7046	5.97741		5.35042	2.36564	2.68106	4.45332	6.51611	4.67676	1.07806	1.77441	3.67441	4.65171	4.19863	2.20142	2.4169	3.74975
900	30	199	0.0999558	0.477021	0.952381		128.431	67.4664	41.2226	69.3224	11.5471	4.05762	15.7118	5.86496	16.1755	9.06885	34.5111	67.1702	88.9817	141.163	178.121	194.554	87.9178	68.5588	4.882	3.64761	4.02457	4.6807	3.56773	4.63543	2.57112	2.80216	3.19391	7.6		8.98212	2.9076	3.36632	4.12799	5.02594	4.88417	1.71223	1.62114	3.12045	6.90004	2.90933	2.34443	3.0193	2.76765
920	30.6667	202	0.103052	0.460778	0.951742		140.698	69.2851	37.2898	73.3421	11.936	3.77355	15.4933	6.91799	12.7217	14.8716	48.2981	71.0618	104.21	135.196	187.055	200.711	96.9962	78.3904	4.93118	3.66728	4.64903	5.60325	3.76238	4.3536	2.71518	2.78029	4.4036	8.36045		6.51302	3.7116	3.65238	4.7919	5.98701	4.49859	1.83047	1.65405	4.30451	6.04878	3.95789	2.292	2.41352	4.50939
940	31.3333	215	0.100693	0.450762	0.954371		142.768	73.8473	32.9485	76.372	12.514	4.18255	17.4853	9.55409	10.6325	16.4531	54.016	111.203	105.051	143.681	183.678	181.948	83.0985	83.1823	4.86208	3.82609	4.78911	5.95343	4.38894	4.14493	2.8585	3.20485	3.7431	9.86828		6.0944	3.73031	3.46445	5.10336	5.9179	4.80929	1.19152	1.78465	3.4082	7.9368	3.16439	1.96472	3.01353	3.33751
960	32	210	0.101872	0.438105	0.951816		151.319	85.5536	34.7828	83.7292	14.0935	7.27654	24.3005	16.6114	15.3792	19.8916	63.8717	118.705	133.304	120.666	194.02	196.9	92.0529	91.0334	5.5379	3.97721	4.88402	6.24751	4.96632	4.26359	2.14976	2.51652	4.37364	12.3094		6.15896	2.64655	3.64227	5.97205	9.26965	4.43247	1.12642	1.51744	3.71035	9.09936	3.53315	1.26836	1.60387	3.93745
980	32.6667	210	0.10084	0.428954	0.951742		173.527	85.7384	33.0532	88.1998	14.3732	6.5577	27.0155	21.4564	11.7628	25.0619	80.2363	139.439	166.498	136.444	208.056	202.027	102.999	109.903	5.98941	4.95309	5.65005	6.60462	5.54103	3.88806	2.62229	3.29105	4.8939	14.0429		6.48494	2.69744	3.79135	6.355	10.6183	5.43256	1.80461	2.39835	4.55659	10.5733	2.58102	2.59989	2.90577	4.72549
1000	33.3333	210	0.10084	0.426123	0.953278		178.416	88.7192	34.3777	90.3694	14.7664	7.01403	30.7835	25.0531	5.92583	30.9813	80.5317	154.285	169.747	148.382	188.375	192.282	107.02	118.125	5.75604	4.98823	5.78286	6.6534	5.83393	4.0749	2.59805	2.56073	5.01114	14.7696		5.24999	3.28861	3.48123	6.69606	10.0643	6.02746	1.09188	1.86476	4.3692	11.5879	3.62548	2.10781	2.23728	4.64514
1020	34	214	0.0989238	0.417772	0.952897		188.189	94.7194	33.6902	95.0482	15.6317	8.3197	36.3186	32.2166	12.4281	37.4807	82.2773	169.472	216.15	137.975	200.309	209.844	87.3256	141.948	6.63675	5.51112	6.52387	6.88226	6.77155	3.99907	2.5743	2.9253	6.04408	16.7828		5.32028	3.45377	4.15071	8.12479	12.1342	5.71273	1.46425	1.74392	4.41945	14.2152	3.59491	2.29442	2.74682	6.02191
1040	34.6667	223	0.101872	0.41772	0.952602		202.617	96.6894	32.1066	99.898	16.1423	7.86617	35.7857	33.1114	7.38854	48.2999	84.394	176.291	257.199	142.414	204.676	204.466	100.347	153.876	6.27243	5.54268	6.71464	7.40605	6.88357	3.69476	2.70901	2.9373	6.53763	16.9407		4.95124	2.77457	3.85554	8.2203	11.5605	4.02964	1.6458	1.41877	5.60642	15.0128	3.40422	2.65433	2.46721	7.16711
1060	35.3333	220	0.102757	0.403479	0.95098		226.476	96.1477	36.2691	103.666	16.4585	7.08713	40.8921	37.1547	9.01131	54.1999	102.057	210.988	339.542	141.261	198.809	207.573	96.3108	194.827	6.83785	6.60447	7.15047	7.68205	7.53536	4.26166	2.4072	3.12402	7.98673	18.0306		4.64629	2.85309	4.53269	8.4728	13.6844	6.30391	1.01239	1.8184	7.64367	16.244	4.34153	2.36874	2.65909	8.63536
1080	36	222	0.100693	0.399923	0.953118		246.357	105.144	34.5147	113.145	17.8741	8.06713	46.7477	44.7996	8.26141	55.1796	123.857	242.658	368.585	140.687	224.088	211.853	102.886	230.825	8.47982	7.43158	7.25598	8.5626	8.36943	4.05729	2.55815	4.1768	9.52706	19.7801		5.70912	3.47266	5.27131	12.0821	15.8639	5.28158	0.996052	2.93102	8.94491	19.0044	3.75044	1.98885	4.05595	8.69384
1100	36.6667	226	0.10143	0.393585	0.953266		258.951	108.093	32.7761	117.461	18.5049	9.11103	48.823	48.0978	8.04836	55.9955	124.975	265.493	443.173	147.493	195.596	215.604	99.6445	267.337	7.80305	6.72219	8.0798	9.06043	8.47762	3.79097	2.17853	4.00988	9.94436	20.2193		4.37365	2.9494	4.81207	10.1418	16.7383	2.93576	1.19647	1.84186	9.54466	18.0922	4.16858	1.98626	4.81736	9.66874
1120	37.3333	246	0.108949	0.377921	0.950292		276.948	113.593	38.6456	123.731	19.5983	9.19933	53.924	53.9279	11.6087	57.6308	136.024	305.816	497.774	133.537	217.595	197.238	96.6236	309.633	8.71867	8.21943	7.78646	9.13019	9.92398	3.97757	2.61809	4.56658	11.0067	21.6098		5.22159	3.02175	5.6692	11.383	18.2978	4.36866	1.17246	3.59438	11.1757	20.7859	4.2401	2.38842	3.42329	8.77497
1140	38	243	0.11116	0.370388	0.948867		311.472	113.611	36.4605	131.811	20.3005	7.86588	52.7667	53.184	12.7382	62.4842	139.901	352.837	581.122	139.235	220.985	209.191	111.853	381.028	8.83937	9.04622	7.7937	9.73938	10.1858	4.55094	2.50036	5.06359	12.2782	21.2114		5.56853	3.18343	5.94372	12.7268	16.7744	5.85387	1.47156	4.5867	13.9624	19.3565	4.41056	1.5615	3.99875	9.67654
1160	38.6667	252	0.11116	0.362973	0.948634		330.182	123.832	31.0463	141.343	22.0139	6.6775	57.0024	58.6411	12.2349	59.7809	160.561	375.933	636.613	146.901	207.682	219.534	132.483	399.271	9.15283	9.04113	8.56653	9.73885	11.4907	4.44331	2.79464	5.79324	13.0137	21.9451		5.45473	3.69402	6.75873	13.3423	16.5144	5.76975	1.54221	6.23817	13.4998	18.1557	4.31317	2.83438	5.07351	10.7556
1180	39.3333	242	0.112045	0.354319	0.947602		359.864	127.439	36.8889	149.052	23.1059	6.45612	62.0813	64.4378	23.8418	65.0041	184.575	451.819	695.842	138.584	203.819	220.055	127.693	440.715	9.72455	9.63851	9.33986	11.3549	11.6665	4.54936	2.95455	7.03903	13.8512	23.3302		5.42174	4.20432	7.80275	14.2974	16.8966	4.64274	1.68105	8.21444	13.0308	20.6235	4.529	2.80145	6.41808	12.2097
1200	40	251	0.116468	0.342823	0.944838		388.764	133.528	36.2777	158.747	24.4823	6.74746	65.5597	69.504	28.1592	59.6251	187.382	501.718	792.559	133.648	203.869	215.16	162.991	505.509	10.1295	10.5162	9.72365	12.1217	12.6955	5.26167	3.17087	7.68269	14.8471	24.2242		5.71837	4.4749	8.28975	14.8886	17.2761	5.57421	2.25143	9.96308	13.9252	20.8671	5.91726	2.40597	6.14222	12.0779
1220	40.6667	266	0.116615	0.333834	0.94571		406.272	140.225	37.535	166.477	25.8155	6.30688	68.4876	73.9995	32.2058	59.094	204.613	542.021	819.083	129.083	210.48	215.012	158.64	539.088	9.9931	11.1025	10.0627	11.9475	13.3024	5.06329	3.50559	7.92775	14.8869	25.0247		5.00656	4.63782	8.08436	14.7912	17.4456	5.94905	3.32329	10.5007	13.4365	22.3032	5.50779	2.4927	6.94496	13.27
1240	41.3333	261	0.119269	0.32149	0.943314		425.709	146.594	37.6308	174.343	27.2154	5.17885	73.603	80.7633	37.664	62.5708	234.274	569.482	854.678	140.176	193.699	213.871	175.948	555.255	10.69	11.9018	10.8445	12.9878	15.0547	5.19094	4.53874	9.03516	16.975	25.7389		5.3192	5.11541	9.10013	16.4274	17.4878	6.7637	4.00353	12.3977	16.2446	20.0994	5.26251	4.08129	8.17904	13.8114
1260	42	265	0.118974	0.314689	0.944997		438.937	148.74	43.3264	177.149	27.5378	5.82351	78.9779	87.3111	27.6963	68.6355	233.262	592.862	853.657	164.999	196.394	219.722	222.189	545.825	11.0332	13.3735	11.5557	13.5486	15.6226	5.05733	5.99098	9.0466	18.2225	26.8162		6.26405	5.59807	9.41829	16.0449	17.8405	7.78829	7.74916	12.8862	17.4015	21.0425	5.33703	4.51827	7.1209	16.0854
1280	42.6667	254	0.124281	0.302477	0.941754		461.429	147.953	41.6873	180.858	28.0286	5.62016	77.9771	87.356	31.6427	64.7584	264.453	652.89	898.492	155.068	198.946	219.405	233.619	572.669	11.83	14.4607	12.5449	14.9099	17.1076	5.17328	7.43094	11.0646	19.5304	27.6538		6.26697	7.72396	9.34489	16.8042	19.01	6.37995	10.1795	15.2461	18.441	22.057	4.87117	6.13138	9.42689	17.6884
1300	43.3333	265	0.122217	0.293346	0.942823		468.78	149.598	48.1842	183.125	28.5415	5.7872	82.5286	92.6474	42.6188	65.6644	253.573	672.935	898.402	155.849	190.652	221.472	264.627	579.401	11.7086	14.4014	12.0364	15.2097	17.396	4.58263	7.16676	11.3825	19.8809	27.7393		6.0225	6.60651	9.90409	17.3193	18.6906	6.89593	10.24	14.7423	18.0474	22.0812	3.6355	5.72642	8.37266	17.6917
1320	44	281	0.12605	0.282951	0.942921		494.749	140.27	52.0277	183.98	27.7609	6.93687	78.5396	90.1622	42.0988	65.121	271.489	681.81	939.028	164.378	201.456	228.868	283.804	644.775	12.7783	17.1338	13.7073	16.2941	18.8288	5.06219	9.05052	15.149	21.191	28.2895		6.70458	8.01987	11.9077	18.0116	19.2475	7.46638	13.7614	20.1328	20.7619	23.5465	4.32152	7.53885	13.1165	19.0153
1340	44.6667	279	0.128852	0.275802	0.940452		505.859	142.99	57.6605	186.122	28.3662	8.73138	83.7286	98.074	51.6318	52.1703	268.978	713.837	975.599	147.392	209.249	230.522	308.489	670.285	12.7248	17.5921	13.5935	16.8936	19.3909	4.61123	8.96749	16.2641	21.886	28.466		6.12013	8.14547	12.6973	18.0236	18.6375	6.98897	15.4438	21.1729	21.3517	23.003	3.18942	6.3772	13.092	20.0002
1360	45.3333	271	0.130621	0.267484	0.940009		532.262	148.937	58.8198	195.107	29.8201	8.39227	85.8182	101.877	48.3569	62.6434	307.857	763.273	1017.32	163.592	187.665	243.428	317.107	690.909	13.4484	18.1596	15.1306	17.5725	20.667	4.57356	10.6813	17.3865	23.0372	29.2996		6.14997	10.1554	13.5207	18.2191	19.1969	7.15847	16.4085	21.8496	22.8143	22.5673	4.08826	8.04103	14.327	22.7445
1380	46	257	0.14669	0.247135	0.932712		549.928	152.357	66.2506	200.582	30.6833	8.67664	92.1372	110.181	43.6252	54.2548	322.27	806.238	1023.53	177.872	202.001	211.332	365.565	715.708	13.6436	19.1517	16.3477	18.7705	21.6892	5.14411	11.655	18.1364	24.1179	30.5493		6.58377	10.8319	13.4033	18.0075	19.3915	8.18594	18.6036	22.2974	23.7022	22.9692	4.47374	8.91942	15.3974	24.9807
1400	46.6667	283	0.14669	0.237995	0.931495		575.75	151.765	70.8236	204.377	31.1788	9.59597	95.7932	113.018	60.3265	61.1581	360.144	847.388	1051.07	167.822	212.954	217.025	397.526	724.334	14.1586	19.6435	16.7692	19.4775	22.3612	4.81156	12.7763	20.1918	23.8336	30.7968		6.74704	12.1466	14.826	18.329	18.7442	7.73435	20.2698	24.1112	22.929	23.1734	4.27619	9.96544	18.2801	23.1289
1420	47.3333	275	0.145953	0.235885	0.932577		573.802	154.554	65.9203	205.434	31.4277	8.76576	96.946	117.162	82.3747	61.3333	396.499	866.701	1035.58	139.78	226.173	213.26	384.058	684.641	14.6026	20.0229	17.5098	20.7085	22.7717	5.10699	13.3973	20.7241	24.6024	31.7846		7.14289	12.1693	14.6063	19.1379	19.9566	8.59296	21.3485	23.2878	22.9125	23.9727	4.35177	9.55487	19.8093	24.2104
1440	48	254	0.138139	0.242492	0.936434		570.897	156.968	65.3187	204.074	31.6081	9.73775	96.4371	117.285	54.2003	48.9313	382.732	891.513	1030.94	174.238	219.344	224.491	393.704	689.365	15.8199	21.2241	19.3211	22.3837	24.2216	6.48999	14.9874	21.9235	26.1089	33.4606		8.91347	13.2914	15.4488	19.6828	21.7632	10.0838	21.2034	24.068	24.9579	25.8074	4.74464	11.7967	21.4365	26.983
1460	48.6667	265	0.138877	0.239771	0.936348		583.177	151.447	73.6445	203.607	31.3393	8.55554	101.488	121.95	66.6168	63.253	411.162	902.707	997.609	163.032	226.337	236.871	392.346	669.059	15.3726	21.0103	19.3121	22.2164	24.1666	6.3012	14.8185	21.0804	26.8071	33.0707		8.19195	13.2189	15.0413	19.7944	20.6163	11.6207	21.1339	22.5362	25.3231	24.4374	5.17807	12.2112	20.7885	26.5967
1480	49.3333	281	0.131653	0.24353	0.939284		582.639	153.794	75.1912	204.633	31.7385	8.97903	102.212	122.179	83.8108	61.7277	414.864	881.831	993.43	157.967	230.776	269.247	374.614	681.858	15.908	21.4262	19.7809	22.0403	24.6371	6.41255	15.3005	21.6681	26.8931	33.5181		8.57132	12.5612	15.8873	21.0862	21.434	12.089	21.7112	23.1773	25.5705	24.5828	4.99994	13.4833	22.5186	25.8983
1500	50	292	0.139614	0.238324	0.935107		617.778	155.067	67.0758	211.84	32.667	8.30057	102.777	124.915	86.8584	65.695	469.605	970.587	1045.85	155.61	237.841	256.557	383.373	691.198	16.1033	21.2288	20.1951	23.0577	25.2345	7.07072	15.3038	22.0681	27.0634	34.3134		8.56089	12.5603	15.2332	21.8716	22.2905	11.4778	21.0769	23.8992	25.6999	23.9904	6.72727	12.4613	23.6673	24.9692
1520	50.6667	279	0.136813	0.238047	0.936078		628.04	160.76	68.6001	218.356	33.9075	7.888	103.293	125.48	95.9371	82.6027	508.065	962.851	1089.15	150.976	244.712	240.596	366.55	682.823	16.7034	22.1174	21.2513	23.2705	26.4905	8.0316	16.7168	22.6801	27.2942	35.1104		9.79472	13.5689	16.7316	21.3773	22.0443	15.4036	21.8747	23.5025	25.6414	24.1648	6.56114	14.2906	24.5854	25.225
1540	51.3333	281	0.135191	0.237126	0.937921		666.538	155.003	62.3799	220.259	33.9035	9.10233	101.826	123.817	132.204	97.2149	547.212	1032.95	1145.27	144.051	237.505	242.301	382.443	676.988	17.0914	22.1689	21.6347	24.4881	26.5749	9.03774	16.5655	23.0986	27.4178	35.8383		10.8728	12.8082	17.288	21.3538	23.134	15.2236	21.4444	24.7717	24.5015	24.9032	8.23298	14.6376	24.3628	25.8591
1560	52	299	0.128852	0.234623	0.939665		678.48	160.719	66.4876	225.67	34.8564	10.5165	104.541	127.107	136.871	109.508	582.354	1036.05	1147.85	152.864	270.439	259.189	375.801	644.301	17.9564	23.3527	24.3987	25.9151	27.7271	10.4267	18.2856	23.9668	28.5241	38.1468		10.5108	13.6225	17.5749	22.4249	25.649	17.2601	23.3443	24.452	24.647	27.06	9.88725	18.7258	26.7657	27.5272
1580	52.6667	330	0.134159	0.234712	0.936852		681.589	163.732	74.4028	225.609	35.3293	10.3873	115.58	138.532	148.194	125.603	622.379	974.193	1153.75	152.517	261.55	278.491	359.982	617.872	18.7015	23.1799	24.262	25.8746	27.6398	9.80574	17.8719	24.3527	28.8122	38.8154		12.2263	13.5262	18.3127	23.1491	26.293	17.1762	21.9621	25.8043	24.1992	26.7579	9.14822	17.5135	26.935	27.1146
1600	53.3333	312	0.130326	0.236851	0.938891		692.69	157.628	65.8744	224.685	34.9238	10.7154	105.339	125.489	151.734	115.53	639.588	1058.89	1145.83	153.491	270.833	269.805	344.13	653.069	19.7158	24.3699	25.1582	26.5879	28.6211	11.5452	19.482	24.8093	29.2707	39.3457		11.3305	14.618	20.6076	24.2688	27.7541	19.0071	23.9986	26.3053	25.2896	27.2489	12.2275	18.9544	26.4044	27.2952
1620	54	295	0.133717	0.235932	0.93668		705.392	159.042	61.1751	226.806	35.2805	11.3006	108.11	130.083	169	144.784	668.242	1081.24	1153.82	162.377	251.562	283.756	316.592	623.008	19.5942	23.9794	25.1694	26.8721	29.2221	11.2917	19.569	24.7991	29.4587	39.7187		11.1465	14.4068	20.294	24.3431	27.7805	18.2765	23.2891	25.8968	24.4793	27.9555	11.2124	20.3463	26.1624	26.532
1640	54.6667	281	0.134011	0.242455	0.938658		720.213	165.538	69.0046	232.505	36.7097	11.3161	116.685	140.403	162.763	155.416	718.864	1159.16	1107.89	165.494	267.331	292.374	297.434	632.24	20.2589	24.8737	25.5792	27.3066	29.6434	11.5304	19.5393	25.166	29.8262	41.6		11.6762	14.6711	20.726	25.4203	28.801	19.3472	23.5452	25.6771	24.7382	31.0609	11.1423	20.5665	25.4531	26.1191
1660	55.3333	300	0.133274	0.239595	0.938437		749.275	168.536	68.8669	238.468	37.6747	12.8455	121.711	146.323	172.742	180.965	782.879	1202.47	1202.99	149.464	255.602	289.322	274.694	615.248	21.069	25.5235	26.1148	28.1864	30.9436	11.4671	20.7186	26.3859	30.7105	42.5551		11.7703	15.5593	23.1515	25.5242	29.3395	18.5862	23.8785	27.7398	25.8032	31.6096	10.4048	20.1911	26.6061	27.558
1680	56	319	0.128852	0.239671	0.938523		753.922	170.321	65.7008	242.097	38.5029	12.9184	117.337	142.835	188.866	196.81	839.605	1240.88	1141.82	146.213	246.644	265.215	290.313	576.854	21.9069	26.4282	26.4777	28.6853	31.0721	12.423	21.4956	26.5269	30.6448	43.4799		14.1569	15.589	22.5102	26.5326	30.7457	20.0881	24.5008	27.6278	25.574	34.3505	10.8925	22.6195	25.3287	27.3483
1700	56.6667	339	0.138287	0.235288	0.934591		775.508	174.517	70.9329	245.926	39.3719	13.6063	124.973	151.693	198.148	225.452	934.044	1307.02	1121.94	147.808	252.154	255.294	270.561	557.859	22.6235	27.2096	27.4654	29.3193	31.5264	12.7917	21.7304	27.1085	31.9385	44.575		14.004	16.9111	23.5554	27.2948	31.3521	21.1244	24.798	29.1732	26.2657	34.6865	11.3765	22.0007	26.5963	28.286
1720	57.3333	334	0.131948	0.241626	0.938351		777.769	167.751	82.9682	241.41	38.2862	13.748	131.037	158.097	158.004	259.869	931.131	1307.21	1120.45	192.903	260.99	229.313	285.252	522.461	23.1373	28.7317	29.6101	31.7837	32.5458	13.7876	22.9233	28.5048	34.2405	46.3523		13.3083	17.1358	24.2191	29.0383	31.9849	20.2817	25.8717	30.9221	28.8881	37.6948	14.4927	24.9922	25.9469	31.4109
1740	58	312	0.126935	0.237861	0.939088		768.47	173.275	77.2155	245.344	39.2815	13.4319	124.925	153.625	165.345	251.571	958.028	1297.59	1133.34	167.383	258.803	218.33	262.109	505.946	24.0684	29.6918	29.8932	31.8376	33.0794	14.0027	23.37	29.1489	35.8096	46.2391		13.1877	18.9693	25.3486	30.1346	32.7016	20.702	26.2229	32.006	30.5428	38.9855	14.1751	24.7949	26.7335	33.5269
1760	58.6667	336	0.132095	0.24138	0.938633		757.99	169.717	78.8432	240.838	38.6583	14.755	122.548	151.831	174.019	252.707	959.643	1279.67	1092.68	160.949	253.414	204.403	252.476	513.584	24.3848	30.2854	30.2527	32.3069	33.1564	14.651	23.4979	29.1221	36.5484	46.5669		13.4098	19.0274	24.8761	30.9617	33.6487	21.1037	27.1753	31.6175	32.3115	39.2188	14.5432	25.0845	26.3697	34.5838
1780	59.3333	316	0.13696	0.232937	0.936397		770.603	175.761	80.8872	246.079	39.6138	15.4937	124.436	154.516	181.327	260.394	983.243	1343.65	1095.46	174.358	248.947	179.345	221.581	515.83	24.9838	30.9008	31.8674	34.5666	34.6209	15.8319	24.2709	31.0094	37.663	48.1643		13.518	18.7679	26.4576	31.4156	34.7601	20.8405	27.5168	32.0287	32.7144	41.4037	15.1345	24.7204	29.7126	37.4355
1800	60	339	0.134896	0.232959	0.936877		729.374	172.598	74.7671	239.666	38.8101	15.24	112.322	143.381	172.128	269.695	910.668	1223.59	1048.35	171.691	210.538	167.999	228.153	489.802	25.1356	31.8516	32.4168	34.6084	35.3122	17.2529	24.6712	31.0499	38.4265	47.9241		14.0132	18.4825	25.9411	32.4941	34.7471	22.0056	27.334	32.5857	35.7263	41.6065	18.3128	25.9981	28.3159	37.3212
1820	60.6667	347	0.134896	0.239851	0.937626		699.38	173.449	69.0891	234.418	38.5624	12.4049	113.741	145.156	175.991	249.706	854.17	1133.98	1088.5	149.427	185.196	131.659	240.852	490.009	26.1531	31.3881	31.855	35.0654	35.1972	16.9049	24.42	31.9128	38.4868	47.9341		14.6099	20.5658	27.38	33.7281	34.4814	21.5768	27.2042	32.32	34.1206	41.7187	16.8704	24.3784	30.0369	36.6251
1840	61.3333	385	0.141678	0.23925	0.934862		689.302	165.32	67.9859	226.767	37.0809	14.9851	103.444	134.106	162.555	273.175	851.137	1112.89	1066	169.237	179.909	113.517	227.244	476.302	25.986	31.8247	33.1025	35.9884	36.4673	18.4293	25.361	33.0432	38.7344	47.801		14.5352	21.2594	27.2213	32.0653	34.8487	21.8925	28.149	33.099	34.0252	41.9575	19.9624	25.4965	31.073	38.1269
1860	62	404	0.136518	0.234459	0.936655		668.905	167.654	77.4885	225.396	37.2204	12.7193	110.869	144.013	172.905	264.181	811.314	1074.07	1013.34	159.594	167.405	104.287	230.102	473.451	26.3684	32.4185	33.3588	36.5602	36.3565	17.8975	25.7659	33.4697	39.3403	48.5891		14.7467	21.9794	27.7686	32.107	35.2405	22.0199	28.2427	34.198	34.93	42.7016	19.4102	25.7682	31.6752	38.2675
1880	62.6667	401	0.137992	0.235271	0.936311		643.68	167.142	69.2464	221.688	36.8087	12.7135	103.726	135.966	160.194	248.793	756.018	1032.71	984.067	155.897	152.788	111.121	224.213	474.885	27.0288	32.5761	33.6276	36.6727	36.8246	18.6198	25.9865	33.8596	39.5408	48.7231		14.3191	22.6589	27.8732	33.4125	36.8805	21.541	27.97	34.8661	35.5247	42.9789	20.3172	25.0706	32.7535	38.5341
1900	63.3333	359	0.137845	0.235237	0.935992		628.415	161.567	68.1734	215.954	35.6811	12.3796	99.3885	132.697	148.914	258.769	727.878	1000.26	938.217	157.96	160.709	103.674	212.695	478.495	27.1366	33.4381	34.9161	37.8605	37.5587	19.2592	27.4738	35.3898	39.8228	48.9643		15.0506	22.8186	28.5383	32.9423	36.3331	22.9859	29.3253	35.6492	35.4557	43.7744	20.6389	27.6451	35.5113	39.2731
1920	64	360	0.139614	0.236752	0.935107		630.55	158.167	72.5848	213.991	35.2858	14.4459	94.8621	127.297	164.94	254.083	726.541	964.842	987.64	150.723	144.639	82.238	225.661	493.202	27.8218	34.594	35.4507	37.9904	38.4039	20.0478	28.8016	35.735	40.4979	49.1785		15.3154	23.7064	29.1172	33.9581	37.0117	23.9629	32.1332	36.3686	36.5608	43.9447	22.3334	29.2043	34.7713	39.2886
1940	64.6667	357	0.134896	0.233976	0.93727		603.236	160.57	76.5424	211.322	35.2264	12.3121	99.522	135.187	141.197	252.166	739.948	912.451	914.26	160.629	130.594	88.811	209.404	475.469	27.9958	34.3708	35.6481	38.5975	39.0687	19.2409	29.1894	36.5958	41.3946	49.2602		15.1982	23.4648	29.3335	34.1367	37.846	23.1429	31.0066	36.8764	37.509	43.3188	21.208	28.4964	36.5564	40.1421
1960	65.3333	381	0.135338	0.234153	0.937049		587.852	161.885	73.9336	210.156	35.178	11.0116	97.0523	132.369	157.435	243.188	703.719	871.123	885.861	154.749	120.802	91.1421	215.602	457.089	28.3584	34.5447	36.4382	39.3183	38.9827	19.8235	30.3156	36.2939	41.1753	50.034		15.6525	24.4351	30.2741	33.6464	37.7838	23.3636	31.1979	36.0189	37.9705	44.1726	22.2731	30.0014	36.8546	40.2134
1980	66	394	0.139466	0.22745	0.934198		575.4	153.088	84.7039	201.499	33.8688	11.7822	98.0368	134.292	144.102	223.736	638.335	856.313	900.787	148.74	115.15	84.0878	234.823	501.16	28.8481	35.1069	36.7332	39.9304	39.4907	19.8464	30.6791	37.6978	42.0289	49.8572		16.2515	24.9437	30.4413	34.8245	37.7796	23.763	32.2412	37.4787	38.1033	43.9483	21.4796	30.1424	38.9788	40.6471
2000	66.6667	388	0.138582	0.224755	0.933658		569.849	153.021	73.917	202.077	33.8685	12.0646	90.9767	126.211	128.105	239.972	635.455	835.526	857.192	174.521	120.159	90.4743	239.085	492.546	29.1714	35.2067	36.6089	39.4667	40.0572	20.2608	31.5937	37.0196	42.0397	49.5972		16.817	26.5896	29.8965	34.8333	37.7207	24.1582	32.8235	36.8232	38.6076	43.6212	21.5998	30.3361	37.5204	41.3183
2020	67.3333	395	0.141088	0.227802	0.932798		561.669	151.166	77.2358	199.812	33.4514	12.2674	90.6556	125.856	132.655	219.001	612.392	791.684	857.038	161.298	124.325	93.0211	261.389	504.252	29.8026	35.6568	36.9301	40.7268	40.0438	20.7278	31.8416	37.8878	42.6678	50.0351		16.9884	26.8143	31.2951	35.7427	38.1728	23.8185	31.7043	38.7565	39.4124	44.5923	22.024	31.2414	38.1438	41.3044
2040	68	393	0.137402	0.234347	0.933658		562.116	150.365	74.7769	200.397	33.3237	12.9458	87.0186	121.595	135.828	216.692	625.364	815.323	828.279	169.286	113.775	84.9844	250.909	518.337	30.4696	35.8577	37.5087	40.8481	40.7624	21.3482	32.6813	38.2896	42.7744	50.353		17.6589	26.9335	31.6445	36.3277	39.7834	24.3607	32.2699	38.6037	39.1866	44.8676	23.3793	31.8743	39.1416	41.0337
2060	68.6667	401	0.130031	0.242195	0.93754		565.402	150.365	71.9686	200.855	33.5009	13.1644	87.4396	122.687	131.958	228.254	615.096	799.641	845.993	169.283	118.512	87.1804	277.931	513.913	30.643	35.7663	37.3914	41.2208	41.2257	21.5664	32.7666	38.1313	43.2794	50.5036		18.1164	27.5287	31.0101	36.9512	39.6085	24.3268	32.6819	37.8872	39.5309	44.4047	22.3255	31.2592	39.1105	41.706
2080	69.3333	397	0.121775	0.249579	0.941078		535.546	151.457	79.3395	198.073	33.2441	10.7067	85.2676	120.356	115.854	200.943	587.336	756.128	783.333	198.271	104.223	85.1101	286.324	480.046	30.1817	36.0735	37.9173	41.2872	40.9321	21.8185	32.9654	38.33	43.0139	50.2641		18.0381	27.2931	32.0131	35.8743	37.69	24.1438	33.1734	38.5052	39.5909	44.9542	23.2561	32.9336	39.5408	41.6452
2100	70	412	0.124281	0.250407	0.941361		558.839	147.767	78.5633	199.434	33.3251	14.4282	85.6412	122.712	113.988	203.459	589.846	769.216	824.81	215.947	97.0162	89.2396	313.481	541.529	30.5334	36.1042	38.1937	42.2643	41.9425	22.3297	33.4286	38.6348	43.8353	50.8097		18.1596	26.935	31.2153	37.4696	38.8874	24.3671	32.7641	38.3019	40.1027	44.9851	23.4695	33.3025	39.6607	41.675
2120	70.6667	399	0.125313	0.240734	0.940968		538.636	149.123	85.894	197.277	33.1573	12.8576	87.5058	123.988	108.056	216.583	536.483	753.599	785.91	208.75	95.4109	91.6624	316.2	502.495	31.2301	36.5358	38.7223	42.4662	42.0594	22.2302	33.8025	39.4593	44.5901	50.9317		18.5316	27.6078	33.1939	37.7885	39.0286	24.3639	32.6406	39.4207	41.0883	45.1655	22.5841	33.7564	41.0932	42.9544
2140	71.3333	405	0.123102	0.246264	0.940808		526.85	148.862	84.5389	195.915	32.9534	12.3267	84.1449	120.693	113.591	213.398	534.356	707.978	767.582	219.264	100.617	96.1972	289.012	498.385	31.1226	37.0401	39.5522	42.8039	42.2322	22.9058	34.5686	39.3389	44.6372	51.3005		18.4679	28.5059	33.0823	36.7718	38.7849	24.68	34.0948	38.4474	41.4892	46.4891	24.1864	36.123	40.4125	43.4452
2160	72	476	0.133717	0.236197	0.93668		536.045	144.57	81.245	194.377	32.4754	12.9587	82.2742	116.265	101.345	246.584	554.369	686.573	740.418	265.915	108.694	83.5868	318.631	466.045	32.153	37.4481	39.9928	43.8205	43.2922	24.177	35.2753	40.1236	45.3413	51.7895		20.4856	28.449	33.7743	38.4322	39.6242	25.1851	34.6168	39.9996	41.0251	46.4139	24.5464	36.5601	41.1064	44.304
2180	72.6667	435	0.135928	0.242905	0.93684		557.897	142.444	75.3559	197.502	32.7778	15.4071	78.7972	114.131	107.073	225.459	551.829	742.219	766.082	281.69	100.365	107.014	330.758	534.331	31.625	37.1719	39.7827	43.8944	43.664	24.6789	34.8433	39.7957	45.122	51.698		19.4579	28.2504	33.5319	37.9192	38.9653	24.9841	33.2492	39.0296	41.73	46.8667	25.1865	35.405	41.2795	43.369
2200	73.3333	424	0.133717	0.241717	0.937393		557.161	144.687	75.2919	198.54	33.0821	14.7052	80.5874	115.306	112.155	258.814	559.116	721.323	750.098	292.861	112.044	103.501	331.075	489.353	31.9821	37.1171	39.9085	43.6477	43.669	24.4206	35.0492	40.0336	44.8985	51.9224		20.0241	29.0934	33.9603	37.7096	39.1229	24.59	33.3985	39.269	41.3098	47.0182	25.2373	36.0798	41.2919	43.2008
2220	74	412	0.130473	0.241772	0.940194		548.189	146.925	67.3503	200.236	33.2741	14.7377	73.2326	107.6	107.704	251.595	543.312	708.501	743.153	277.813	111.188	89.8564	339.175	478.285	32.3664	37.3951	39.9965	43.8971	44.0832	25.3987	35.328	40.1515	45.2351	51.6249		20.5746	29.7464	33.7445	38.4082	39.3585	26.2427	33.5482	39.2639	41.4982	46.4223	25.3306	36.35	41.4423	43.6335
2240	74.6667	424	0.134306	0.239926	0.938117		541.435	149.001	72.4074	198.733	33.3414	14.3384	78.0804	113.022	99.0813	237.794	522.8	723.202	731.403	283.146	97.991	102.266	346.849	486.057	32.8535	37.8766	40.3918	44.3913	44.5451	25.4635	35.3687	40.736	45.9891	52.5011		20.7473	29.5368	34.0015	39.2636	40.7183	25.6344	32.8716	40.0359	42.9717	47.8696	25.4935	36.2079	42.6583	43.5605
2260	75.3333	437	0.125608	0.239938	0.94211		546.124	143.935	71.3276	196.182	32.8175	15.5219	76.5059	111.015	111.597	278.497	510.709	694.107	730.298	300.758	119.535	110.158	319.939	459.277	33.1466	38.494	41.0453	44.8235	45.1718	26.373	36.0027	40.9438	46.1827	53.179		22.2434	29.3319	34.3683	39.1226	40.6669	26.4449	34.2733	39.8288	43.3602	48.5629	25.8456	37.8396	41.593	44.0347
2280	76	422	0.12266	0.240584	0.942208		545.402	149.402	72.6136	198.653	33.5603	13.7853	83.04	119.213	106.58	262.193	548.698	716.112	726.793	282.391	115.231	86.2167	346.772	426.504	33.2487	38.1481	41.2338	45.1575	45.2181	25.7646	35.5848	41.553	46.8024	53.3014		21.6423	29.9546	34.6075	39.3363	40.7029	25.2191	33.8767	40.7919	42.8517	48.0015	25.7192	36.2135	42.7842	45.2344
2300	76.6667	450	0.128262	0.23819	0.94039		553.198	151.122	71.9083	201.302	33.9423	15.3837	80.8986	117.41	111.217	258.701	532.991	703.746	744.701	284.187	116.274	102.93	358.778	471.348	33.1223	38.292	41.1024	45.2676	45.5709	26.1868	35.6971	41.2225	46.7976	53.4513		20.897	29.5396	34.5951	39.2962	41.2838	26.9628	33.343	39.3235	43.0478	48.7831	25.2397	36.6109	43.0994	44.9089
2320	77.3333	430	0.130916	0.238587	0.939653		545.916	144.945	67.5304	198.663	33.174	15.6606	72.6139	108.333	116.279	273.612	570.903	689.257	701.8	280.376	114.103	106.037	341.064	403.309	33.2885	38.7221	41.1339	45.8972	45.5317	27.1226	36.5546	41.1129	46.4733	53.3102		22.2514	29.5084	33.5264	39.3722	41.7843	27.5304	34.1177	39.5688	43.0325	49.361	26.1849	37.7351	42.7679	43.839
2340	78	440	0.129589	0.233639	0.940513		562.966	146.443	67.1146	201.315	33.6627	17.2133	75.6348	111.63	112.093	274.518	554.031	741.822	740.907	292.08	107.77	96.7267	373.117	438.008	33.3303	38.2548	41.0706	45.2583	45.5545	26.4069	36.4455	40.9562	46.412	53.248		22.4815	30.4536	33.7641	38.3995	41.5529	26.0889	33.5909	39.5648	43.3548	48.6744	25.6554	37.4667	42.0983	44.3911
2360	78.6667	415	0.132832	0.233744	0.939481		562.052	146.262	70.504	201.567	33.7634	16.841	76.6897	113.465	124.875	274.128	518.594	717.728	750.074	287.693	106.633	118.758	378.906	426.831	33.207	38.4681	40.9928	45.4825	45.6833	26.4372	36.1174	41.2873	46.8289	53.163		21.8848	29.417	34.664	39.2642	40.8052	25.0593	33.7919	40.6456	43.6997	49.1441	25.3262	36.7171	42.6401	45.0756
2380	79.3333	423	0.132242	0.237764	0.940562		552.484	147.73	69.9641	201.436	33.7537	16.2262	74.4324	110.218	117.531	272.822	513.678	724.174	746.433	281.944	102.548	108.521	366.945	407.753	33.8716	38.8328	41.2847	45.2186	45.6221	26.5091	36.7855	41.4824	46.6385	53.4144		23.5837	29.9324	34.5162	39.729	41.5967	25.7717	34.8572	40.7484	43.2824	49.5045	25.0333	38.3223	42.8628	44.6863
2400	80	469	0.133717	0.234548	0.940538		574.902	142.842	67.3422	201.64	33.669	19.4693	72.2609	109.482	119.378	314.388	562.395	723.056	776.971	294.427	102.761	104.847	395.228	376.546	33.6563	38.6487	41.6073	45.5883	45.7221	27.1949	36.3432	41.1438	47.0403	53.5006		23.2674	29.6971	33.7048	39.6674	41.9449	27.1521	33.8996	39.3193	43.0551	49.8171	26.1519	37.7701	43.0345	45.1955
2420	80.6667	453	0.130326	0.233972	0.940931		578.831	145.84	70.4818	203.582	34.189	18.7463	74.8559	111.81	128.634	319.597	567.346	724.885	768.203	283.957	97.9894	118.313	429.007	363.423	34.362	39.4119	42.4191	45.8664	45.8597	27.6814	36.6053	41.4734	47.6882	54.4708		24.5363	30.1497	34.5985	39.5083	43.0174	27.259	34.4141	40.7637	43.6504	50.9723	27.4236	37.9831	43.8372	45.9928
2440	81.3333	406	0.132095	0.231128	0.941312		586.851	147.536	79.386	204.993	34.4873	19.3325	81.7172	119.453	119.435	338.33	573.245	738.374	766.28	300.526	110.414	126.605	426.081	349.217	34.1025	38.9902	42.0773	46.4651	46.4554	27.039	36.9937	41.6509	47.6247	54.7821		23.6811	29.7977	34.3371	39.7398	42.9571	25.5845	34.848	39.9573	42.7619	51.7992	26.1579	38.6033	43.3404	45.2703
2460	82	424	0.134159	0.227401	0.939764		574.45	145.672	79.827	202.982	34.0238	19.4069	77.4976	115.95	108.3	307.185	567.152	746.433	757.147	285.511	100.31	124.619	424.931	360.772	33.9887	39.5414	42.9927	46.4968	46.4785	27.5408	37.521	41.732	47.8641	54.8402		23.3427	29.944	34.7091	39.3457	42.6019	26.2353	35.0757	40.1449	44.0171	52.2341	27.4507	39.5827	43.5115	46.7424
2480	82.6667	435	0.132537	0.230518	0.939235		567.762	150.894	69.25	203.937	34.554	17.315	78.0876	114.758	113.238	319.761	542.711	742.097	744.959	265.751	103.578	128.278	425.401	344.394	34.6241	39.1491	42.2894	45.9678	46.3843	27.5924	36.9958	41.3275	47.5661	54.9329		25.272	30.6536	34.9266	39.7171	42.5512	26.7291	34.5192	39.3234	43.4722	51.7016	26.7408	38.3917	42.2741	45.9962
2500	83.3333	453	0.125461	0.229922	0.941791		581.511	145.192	73.1671	203.082	34.1842	19.3553	76.8825	114.797	113.765	329.324	572.029	762.231	769.426	274.069	102.777	122.893	426.238	339.678	34.6716	39.7015	42.8078	47.2328	46.9236	28.4452	37.6492	41.6333	48.3665	55.2431		25.5034	30.4396	34.4866	40.4157	42.5126	27.0887	35.5953	39.2971	44.4804	52.0462	27.6379	39.1686	42.8403	46.0616
2520	84	459	0.132537	0.23045	0.940181		582.853	145.858	71.8056	205.265	34.3603	20.4221	73.3932	111.78	117.333	301.331	572.124	783.283	778.216	251.357	104.335	137.172	444.003	352.105	34.6972	39.2922	43.0442	46.5953	46.5605	27.9839	37.6177	42.0973	47.7512	54.7392		25.6047	30.8306	34.8957	39.5268	42.6281	26.3939	35.4826	39.8809	43.2936	51.41	27.0155	39.9749	44.0159	46.344
2540	84.6667	391	0.125313	0.229675	0.942258		595.712	143.217	76.2191	205.872	34.2835	21.8173	73.1459	111.807	125.735	333.41	584.932	774.243	786.103	255.879	112.612	146.834	444.359	340.435	34.7543	40.0335	43.3903	46.8413	47.0579	28.4915	37.7986	41.9435	48.9814	54.8623		24.3849	30.8507	35.1778	40.684	42.6739	26.7954	35.5971	40.4321	45.6649	51.678	27.9429	40.1247	43.3533	47.6101
2560	85.3333	511	0.134306	0.233794	0.940046		580.377	145.685	71.2283	203.852	34.2715	19.4876	74.941	112.987	123.047	306.795	554.187	781.172	767.991	243.148	109.974	143.86	429.805	345.058	35.0333	40.0595	43.5705	46.7674	47.2404	28.8462	37.5206	41.8423	49.1392	55.3228		24.7036	30.5383	35.5829	40.6893	43.6525	27.2137	35.7146	40.994	45.0143	51.3611	28.9523	39.7836	43.4465	47.5901
2580	86	451	0.132537	0.235859	0.939948		582.734	143.671	66.9392	202.104	34.0086	21.1049	71.644	109.573	128.117	302.138	553.714	805.282	772.089	228.74	103.134	147.203	455.827	340.126	35.6691	40.5959	43.9921	47.2961	47.5343	29.6276	38.0395	42.4514	49.2032	55.7658		26.4928	31.3769	35.5314	41.1399	43.8042	28.2812	36.5445	41.3941	44.4656	52.2939	29.2964	40.0354	44.5588	47.7496
2600	86.6667	466	0.128704	0.237139	0.942061		595.715	139.368	74.7588	201.768	33.7449	23.2599	72.6858	112.103	142.25	321.741	559.982	825.749	775.179	217.651	109.061	151.137	474.109	312.723	35.458	40.3922	44.3232	47.5982	47.1146	29.3126	37.8644	42.8163	49.2314	55.6615		25.8469	30.9092	35.8741	40.9084	43.7512	27.3273	35.5863	42.1888	44.544	52.3148	29.803	40.4581	44.7875	47.522
2620	87.3333	425	0.129294	0.244548	0.941803		580.902	139.159	70.9087	200.479	33.4191	22.1996	67.4034	104.065	132.939	313.132	565.426	783.154	760.604	236.403	98.1442	145.208	459.507	297.004	35.8579	40.5851	44.6007	47.5258	47.394	30.0178	38.8133	42.5116	48.8012	55.8196		25.9542	32.3295	35.8647	41.0219	44.1192	26.8778	37.0622	41.4371	44.4858	53.0623	31.2928	41.5068	44.2619	47.4473
2640	88	442	0.12723	0.238541	0.941103		581.723	140.6	71.5784	201.746	33.6529	21.443	68.5959	106.385	112.653	313.71	571.591	783.859	747.345	243.939	119.1	163.499	463.91	305.726	35.867	41.1315	44.6435	47.5371	47.6205	30.1781	38.5095	42.9587	49.4237	55.7298		27.1795	32.0147	35.1823	40.9929	43.9657	29.5689	36.7551	42.2396	44.7232	52.3708	31.0694	40.8476	45.0572	47.3218
2660	88.6667	448	0.124576	0.239002	0.94243		589.461	138.17	74.0437	201.932	33.5021	24.1642	65.4956	104.493	127.427	309.948	582.434	815.555	759.837	228.655	112.725	147.527	445.391	322.551	35.3107	41.311	44.7416	47.7563	47.8684	30.3608	38.903	42.7908	49.2112	55.7221		25.4476	31.9414	34.7881	40.6405	43.7361	28.7971	37.6055	41.8445	45.226	53.0819	30.7583	41.0538	45.3406	48.1873
2680	89.3333	440	0.13121	0.241891	0.940685		583.145	138.622	73.6233	198.952	33.2628	22.9875	70.7537	107.903	122.27	307.985	582.251	836.197	748.172	218.833	105.018	161.167	448.585	300.424	36.1906	41.2878	44.6735	47.5802	48.1935	30.2742	38.8875	42.9901	49.6406	56.1331		26.8368	32.8988	35.6922	41.7755	43.7495	28.2731	37.7494	42.1943	44.814	53.4081	30.3536	41.3793	45.2294	47.1287
2700	90	444	0.126198	0.242309	0.941778		577.096	135.802	72.2735	198.336	32.8684	23.315	63.5812	100.682	121.37	309.236	552.906	798.033	741.433	222.822	116.719	167.059	459.513	299.01	36.2609	41.5556	45.0359	48.1474	47.8504	30.9401	39.037	43.3282	49.8071	55.7378		27.01	32.2101	36.6612	41.4836	43.9398	29.2577	37.7511	42.4576	45.6585	52.6529	31.3849	41.196	45.2943	48.6903
2720	90.6667	405	0.136075	0.243889	0.938302		593.797	131.539	76.4961	198.354	32.7005	26.9467	62.7724	102.272	134.43	282.573	574.819	838.275	780.807	208.54	107.601	166.117	487.219	326.834	35.9005	42.044	45.5766	48.3874	48.3765	31.3398	39.6584	43.2801	50.0602	55.9465		27.0357	31.8583	35.3712	41.0351	44.2023	29.9771	38.854	43.1825	45.8407	52.3658	32.2851	43.0176	45.4708	48.4672
2740	91.3333	437	0.134306	0.246695	0.939493		582.959	130.356	83.4477	194.217	32.1694	25.6443	68.7939	107.588	130.283	287.25	553.631	834.204	757.798	214.116	107.329	168.025	469.031	318.491	36.1293	41.9766	45.7089	48.4574	48.4036	30.8251	39.3699	43.7266	50.4501	56.3042		26.2712	32.3236	36.0274	41.7215	44.3026	29.2807	38.4883	43.6995	45.8556	52.5591	31.2349	41.8972	46.3725	49.3883
2760	92	406	0.13637	0.244352	0.938424		596.946	128.424	78.625	196.012	32.1842	28.2247	64.0073	102.683	116.907	297.829	566.164	849.204	787.728	227.651	119.482	153.001	502.228	333.532	36.5712	42.3595	45.5757	48.5368	48.5172	31.2366	39.6494	44.063	50.3609	56.2505		26.9688	32.4378	36.2948	42.6401	44.5144	29.2105	38.8592	43.4009	46.8344	53.4925	32.0475	42.888	46.5683	47.7256
2780	92.6667	425	0.132832	0.249539	0.940157		580.713	132.67	73.5671	196.351	32.5024	25.4781	61.7344	99.2867	119.952	279.773	562.268	838.127	733.309	200.999	114.828	174.199	481.899	318.823	36.8513	42.2665	46.0413	48.528	48.4452	31.9543	39.7593	43.5096	50.406	56.5032		27.7241	32.7485	36.2394	42.2684	45.2761	31.1194	38.4398	42.3344	46.139	53.3	32.9235	43.0874	45.8309	48.5388
2800	93.3333	410	0.137402	0.244423	0.937786		577.002	130.061	78.9289	193.056	31.9015	27.3822	61.9502	99.8778	117.373	265.388	549.498	828.086	763.211	194.643	109.383	168.554	498.894	319.57	36.8216	42.5247	45.9961	48.3194	48.6704	31.6332	39.8389	44.0132	50.7038	56.1432		28.3848	32.5144	36.623	41.9056	44.6803	30.0146	39.3934	43.666	46.4782	53.0714	32.2047	42.7858	46.2566	49.5433
2820	94	430	0.1318	0.244893	0.939334		579.498	128.203	75.1613	193.107	31.7839	27.378	58.0692	95.5064	139.313	286.926	578.097	812.583	728.839	193.853	117.913	167.262	483.09	282.711	36.8753	43.2875	46.2897	48.6441	49.1808	32.5812	40.4233	44.1634	50.8698	56.2397		28.0944	32.4151	37.0061	41.9718	44.8893	31.5702	40.5725	44.3277	46.9085	53.0584	33.5832	43.2194	46.2608	48.9113
2840	94.6667	423	0.134749	0.251444	0.939112		583.803	128.206	74.687	192.645	31.815	27.7232	60.3704	98.1937	128.542	276.271	574.892	827.454	749.348	183.022	119.938	173.587	504.144	301.843	37.3131	42.7592	46.6396	48.7657	49.0157	32.675	39.7906	44.3256	50.9954	56.7068		28.8486	32.7271	36.4584	43.3244	45.2071	31.1379	39.1992	44.0212	46.4464	52.9915	34.4917	42.7699	46.6739	49.0335
2860	95.3333	430	0.139614	0.247717	0.936643		580.146	129.439	74.1869	193.749	31.9016	27.3514	59.6443	97.4757	119.323	276.598	570.73	835.244	744.875	195.246	124.3	164.464	497.286	301.206	37.2445	42.5603	46.7031	49.4267	49.1391	32.8939	39.7966	44.7566	51.1933	56.4332		29.113	32.4011	37.105	42.1134	45.4897	30.5949	38.7114	44.2579	46.8695	52.3677	34.4615	42.5422	47.2976	49.7795
2880	96	407	0.131063	0.251222	0.939776		568.452	130.905	74.3688	192.285	31.8449	25.465	61.157	98.4126	118.1	271.339	566.738	817.559	680.154	195.106	130.708	199.086	495.081	279.36	37.255	43.3589	46.7105	49.3911	49.837	33.0732	40.6208	44.6748	51.3142	56.8695		29.21	33.3528	36.6651	41.994	45.0529	31.2538	40.2605	44.6469	47.385	53.2483	34.0938	43.5557	46.358	49.3859
2900	96.6667	403	0.138729	0.256072	0.937319		591.738	121.64	80.4541	190.592	31.0724	30.3691	58.1434	96.0427	121.418	287.282	599.299	859.399	761.379	184.513	118.161	191.177	511.948	271.284	37.6158	44.0915	47.3245	49.7465	49.4338	33.5328	41.0891	44.8681	51.6936	57.0285		28.7395	33.9153	37.5996	42.9028	44.9215	33.174	41.2012	45.2798	47.2103	53.5923	35.4385	44.2957	46.8157	49.8839
2920	97.3333	468	0.133864	0.259239	0.941373		597.825	122.624	85.0152	193.629	31.4208	30.5868	58.8865	97.4493	117.411	307.701	605.962	849.342	742.802	210.154	123.931	190.913	527.183	263.462	37.4572	43.7504	47.8868	49.4623	49.4891	33.4212	40.975	44.9398	51.7791	56.9308		29.1392	33.4687	37.1783	42.7774	44.7225	32.3853	40.8387	45.332	46.8878	53.3083	35.5291	44.7455	47.4387	50.5853
2940	98	425	0.129884	0.260268	0.941545		587.465	124.147	75.578	191.241	31.3039	28.9794	60.3107	97.9737	119.446	276.444	593.417	863.775	727.224	192.781	124.164	195.598	509.135	274.53	37.966	43.5162	47.2581	49.8733	49.6053	33.324	40.7809	45.0664	51.8763	57.1713		29.0094	34.273	37.4758	43.4643	45.6075	31.827	40.7374	44.5612	46.9894	53.4661	35.0238	43.3825	47.1016	50.0427
2960	98.6667	441	0.137992	0.257569	0.93883		587.901	121.202	81.3615	190.355	30.9459	30.0445	57.1122	95.1434	132.865	314.878	618.276	866.515	683.514	198.838	130.709	199.694	470.41	228.101	38.1248	44.6799	48.1976	50.2377	49.9278	34.3704	41.4105	45.5966	52.3141	57.4761		30.3642	33.6614	37.3357	43.4959	45.7666	33.9649	41.8477	46.2341	47.4565	53.8961	36.0759	44.6298	48.281	50.7597
2980	99.3333	398	0.133422	0.253148	0.941275		590.618	121.724	87.0201	191.972	31.0639	30.5084	57.1719	95.5836	133.706	324.877	622.523	817.682	718.642	188.662	131.709	213.961	501.419	225.284	37.9724	45.0369	47.9107	49.8568	49.3874	33.897	40.8758	45.7821	52.1965	57.4127		29.5231	33.7791	37.3936	43.0159	46.1502	34.1479	41.5537	46.3604	48.4635	54.6591	35.6059	43.7079	48.2287	50.8514
3000	100	403	0.133422	0.257277	0.941434		583.267	118.405	81.1237	188.282	30.4154	30.3704	54.2567	90.8382	143.197	320.86	615.41	841.191	697.391	195.593	120.697	196.908	462.831	224.191	38.1793	45.1088	48.0308	49.9726	50.0455	34.5207	41.7691	45.5326	52.0154	57.499		29.5015	34.7213	37.7495	43.2215	45.7028	34.0581	42.0234	46.0655	48.2654	55.1315	36.4006	44.5556	47.5235	50.2929
3020	100.667	441	0.131063	0.261068	0.942454		589.402	114.936	81.7017	186.264	30.0568	32.2301	53.5597	91.0078	138	328.161	606.452	844.149	702.751	192.681	125.824	199.209	489.395	229.763	38.1275	44.4816	48.2808	50.4297	49.7623	34.4104	41.7315	45.7132	51.9259	57.3009		29.5284	34.5923	37.6153	43.1952	45.7065	33.1825	41.7389	45.3644	47.7235	54.3987	36.8984	44.7013	47.7259	50.8544
3040	101.333	424	0.131505	0.263662	0.942233		589.458	114.459	77.268	186.325	29.921	32.596	52.3004	89.1871	132.596	303.262	606.655	824.287	699.77	199.079	129.332	215.969	517.194	243.493	38.4498	45.1053	48.1823	50.1632	49.9858	34.6803	41.8092	45.9245	52.0283	57.4441		30.9652	34.0791	37.8682	42.9042	46.4324	33.9715	41.9426	46.5023	48.5501	54.5601	35.9114	45.2201	48.0612	50.7252
3060	102	438	0.136075	0.263586	0.939592		572.561	114.42	79.3648	182.702	29.5346	30.5801	53.3256	89.5879	131.545	292.272	594.663	805.592	651.91	188.168	137.772	216.976	503.045	228.994	38.6773	45.4457	48.4576	50.6368	50.4633	35.2768	41.9728	46.1647	52.613	57.6534		31.1979	34.3333	37.8393	43.8983	46.1175	34.6855	42.2502	46.807	48.9024	54.5833	36.9657	45.0415	48.3347	50.5079
3080	102.667	393	0.132537	0.266802	0.940808		578.62	110.722	82.1208	182.021	29.1481	32.7311	51.1845	87.2272	142.719	305.966	608.077	825.371	642.4	196.227	121.251	212.966	503.35	213.317	38.7483	45.7309	48.833	50.6497	50.5012	35.4776	42.3906	46.4589	52.3918	57.7441		30.1628	35.2166	38.3787	43.7245	46.2587	35.3451	43.0725	46.8823	48.4793	54.8755	37.9693	45.2098	48.7382	50.7105
3100	103.333	410	0.134159	0.27034	0.940746		571.533	111.975	80.2684	180.603	29.1445	31.6353	50.8339	85.7515	131.445	296.081	589.022	798.912	652.861	198.226	132.229	216.957	505.504	214.776	38.9718	45.321	48.747	50.5422	50.4914	35.7745	42.122	46.0575	52.2875	57.8318		30.5346	35.1162	38.361	44.4845	46.3626	35.7292	41.7964	46.2119	48.2039	54.6634	37.782	45.3182	48.2192	50.3377
3120	104	449	0.134306	0.27062	0.94071		566.088	112.375	78.573	180.891	29.0668	31.1127	50.6709	85.745	127.491	283.15	556.644	814.896	647.641	193.502	137.41	227.584	501.74	221.679	38.8786	45.7461	48.5567	50.3047	50.7792	35.783	42.1672	46.2345	52.4535	57.6271		31.0356	34.3742	38.4995	44.1773	46.3061	36.3222	42.9663	46.5179	48.4826	54.4413	37.5255	45.6155	48.3611	50.2406
3140	104.667	423	0.138582	0.271685	0.940943		570.051	108.732	89.556	180.354	28.7598	32.6164	48.9581	84.7622	116.911	301.915	610.095	811.574	619.713	214.122	140.27	220.141	491.577	212.092	38.9615	46.4844	49.4004	50.8847	51.0062	36.2471	42.7696	47.0219	53.0394	57.6592		30.9482	34.6484	39.0203	44.0891	46.1015	36.9428	43.892	47.5978	49.4408	54.5483	38.078	46.0977	49.5907	51.5846
3160	105.333	407	0.138139	0.267825	0.940734		583.509	106.664	84.2427	180.453	28.6107	35.2745	49.5973	85.4323	134.51	279.044	599.216	817.732	672.367	202.737	125.468	235.676	509.36	242.565	38.9744	45.9496	48.7034	50.6187	50.6319	35.8094	42.3831	46.2513	52.8103	57.6237		31.1271	34.8485	38.2879	44.3811	46.2274	36.1362	43.5476	46.073	49.7512	54.2398	37.3313	46.0396	48.1909	51.0986
3180	106	395	0.134749	0.271948	0.941557		564.361	108.803	80.4171	178.888	28.5826	32.1905	48.6026	83.5154	128.324	260.411	582.332	805.38	640.473	194.704	132.843	221.54	479.469	248.914	39.2302	46.0647	48.6409	51.122	50.8736	36.126	42.5921	46.7608	52.6526	57.7999		31.0227	35.0785	38.8371	44.4196	46.7929	35.7935	43.4526	46.9327	49.3235	54.8211	37.5453	45.3158	48.7748	50.2629
3200	106.667	422	0.14212	0.274038	0.93969		558.871	106.791	80.9542	176.839	28.1993	31.3624	49.6626	83.9128	121.507	266.236	565.169	796.238	623.314	207.791	158.288	204.064	478.973	233.539	39.2156	45.8713	48.7211	50.6953	51.0814	36.2481	42.4834	45.9727	53.3585	57.522		31.2384	34.8473	38.2949	45.7226	45.975	35.9488	42.7484	46.4524	49.3871	54.8199	38.0233	45.1617	47.8809	51.2623
3220	107.333	420	0.143447	0.275829	0.939223		553.164	109.923	82.5346	179.915	28.6636	30.3538	44.3168	77.2225	116.429	268.353	571.57	777.283	593.584	221.158	152.062	221.816	467.492	226.699	39.6994	46.148	49.2886	50.7899	50.968	36.8508	42.999	46.7835	52.7224	57.5382		31.255	35.084	40.0509	45.6835	46.4238	36.6373	44.0696	46.9897	48.6724	54.371	39.5451	46.1387	47.9888	50.9553
3240	108	393	0.134749	0.280734	0.942663		560.175	108.215	84.6686	177.938	28.3855	31.7291	48.7557	82.8555	124.238	277.71	611.105	796.338	573.494	212.342	150.967	231.786	445.057	224.006	39.31	46.6225	49.175	50.7881	51.018	36.7518	42.8798	46.2276	52.7539	58.3004		31.4565	35.704	37.8523	44.7101	46.8271	36.9374	43.8622	47.4078	49.3101	55.5951	38.2119	45.9549	48.7552	50.7882
3260	108.667	396	0.137697	0.278755	0.941901		548.05	107.154	82.7133	177.26	28.174	30.1943	45.1387	78.8316	118.153	281.096	566.781	756.11	568.031	231.024	152.819	205.89	455.694	217.53	39.5052	46.4007	49.3555	51.1845	51.4694	37.4068	42.9276	46.7743	52.8771	57.9293		31.6074	35.0943	39.0056	45.111	46.7075	37.5963	43.6175	47.1462	48.8462	54.7971	39.8016	46.21	48.1017	50.9822
3280	109.333	419	0.138729	0.28269	0.941815		545.91	104.966	83.545	175.354	27.7473	31.228	43.2474	75.7206	110.462	265.171	578.33	758.888	539.815	238.674	169.196	219.775	442.744	226.092	40.0041	46.9264	49.2124	51.1031	51.1911	37.3146	43.5739	46.8721	52.8626	57.814		32.521	35.5295	39.289	45.7239	46.9573	37.7993	45.1903	47.5304	49.0009	55.1112	38.8213	46.9024	48.878	50.2189
3300	110	411	0.130768	0.284514	0.943744		555.751	100.812	81.3036	173.543	27.2996	33.7927	42.0916	74.6326	108.103	251.348	568.019	819.101	563.316	242.542	161.063	225.803	458.237	248.139	40.0079	47.1489	49.8465	51.2365	51.7072	37.8972	44.0341	47.0984	52.9084	58.0089		32.6855	36.4821	39.3646	44.7642	46.7432	38.4999	45.23	47.6854	49.5006	54.8285	39.8695	47.5227	49.3896	50.734
3320	110.667	420	0.139466	0.279654	0.940464		534.626	106.616	84.64	174.56	27.7773	28.8935	43.3158	75.6967	105.243	248.457	566.977	754.976	499.683	249.587	164.432	208.725	446.893	230.92	39.7335	46.6663	49.507	51.1803	51.4323	37.7895	43.4498	46.6061	52.8391	57.8348		32.0253	35.9163	38.6927	45.5819	46.4513	38.1721	44.4392	47.1781	48.6364	54.9055	40.7557	46.4558	48.0584	50.361
3340	111.333	414	0.13696	0.283402	0.942737		547.304	101.737	89.3202	174.521	27.4385	31.798	43.09	76.3264	115.851	274.157	569.837	723.259	517.426	268.46	167.774	224.597	454.828	225.646	39.7007	47.2181	50.0835	51.4292	51.9736	38.2811	43.7856	46.9398	53.1476	58.2508		31.9088	35.5131	38.4615	45.4605	47.1595	39.3677	44.4597	47.5083	49.4903	55.2644	40.2726	47.4068	49.6018	50.9136
3360	112	414	0.138139	0.287309	0.942073		543.939	98.7093	80.6804	171.438	26.8407	32.1534	41.3833	73.348	114.495	265.119	577.269	754.206	454.473	276.436	186.898	231.343	444.429	222.545	39.9203	46.8791	49.4943	51.3238	51.5842	37.7409	43.9679	46.8777	52.893	57.7221		32.1232	35.8113	39.0396	45.4368	47.1904	37.4898	45.1242	47.7018	49.7328	54.3467	40.0102	47.1303	48.3615	50.6833
3380	112.667	442	0.138434	0.281221	0.940734		545.115	100.588	85.1432	172.794	27.1536	31.9713	42.3297	74.1622	120.448	266.574	567.528	730.836	469.173	275.368	187.613	218.436	468.085	218.142	40.2127	47.4651	49.9144	51.4653	52.1474	38.4833	43.8656	47.2708	53.3274	58.258		32.9106	35.7095	39.4524	46.1961	46.7947	38.6202	44.7927	48.8373	49.7873	55.2881	40.3904	47.0893	49.2276	50.9966
3400	113.333	416	0.136223	0.286061	0.94184		548.879	98.6574	80.9965	172.438	26.9508	33.6031	37.9112	69.075	128.944	277.891	560.915	792.398	462.492	280.284	184.694	227.175	418.202	208.54	40.3944	47.5444	49.7752	51.461	52.688	39.175	44.1901	47.2926	53.2833	57.922		33.1092	35.7192	39.7377	45.9129	47.4931	40.0974	45.132	47.9226	49.4287	55.1413	41.399	46.8674	48.966	50.9028
3420	114	444	0.139761	0.283107	0.941103		544.77	100.006	78.0147	171.438	27.0665	31.6049	40.9879	71.1952	129.864	280.459	589.876	723.358	435.829	294.533	184.173	248.841	423.961	202.985	40.7161	47.3116	49.7685	51.217	52.4136	38.7739	44.0307	47.1749	52.8622	58.585		33.0844	36.4304	40.303	45.5225	48.2402	39.5577	44.6821	47.9468	49.4193	54.9522	40.3459	46.7307	48.5273	50.8168
3440	114.667	397	0.139319	0.280645	0.94195		524.654	101.548	89.7442	170.925	26.907	29.4572	41.2488	72.4723	113.913	274.101	554.968	701.213	425.214	311.162	172.598	195.042	431.141	202.85	40.1846	47.6832	49.9475	51.5697	52.3479	38.6105	44.231	47.3455	53.2322	58.3136		31.8695	36.381	39.1803	46.0311	47.4611	38.9824	44.9915	48.0642	50.0611	56.3167	39.8882	47.5214	49.4144	50.6835
3460	115.333	408	0.137845	0.279619	0.941545		527.224	96.2885	84.3345	168.237	26.2033	31.5642	36.7303	67.2379	110.312	274.977	577.222	705.112	394.064	320.654	198.073	223.111	408.228	195.003	40.445	47.9409	50.3248	51.9959	52.5443	39.7169	44.5046	47.5722	53.4329	58.0244		33.477	36.45	39.5144	45.7243	47.0592	40.668	45.6979	47.8634	49.9471	55.5283	41.0389	47.5602	49.3084	51.6221
3480	116	385	0.139614	0.281777	0.942036		536.27	96.7952	84.0008	170.696	26.5123	32.9408	36.28	66.4344	106.119	273.113	574.325	733.594	406.1	339.006	201.655	229.251	403.557	208.648	40.5222	47.8572	49.9478	51.9055	52.5338	39.6009	44.8601	47.3069	52.9216	58.0769		33.4663	36.6577	39.4307	45.8221	47.2341	39.9925	46.5787	48.4495	49.2392	55.0263	40.7742	47.5448	48.9236	50.5464
3500	116.667	385	0.135633	0.282781	0.943007		527.359	98.6793	86.5334	170.567	26.6362	30.7374	37.2161	67.676	108.511	281.01	581.309	701.084	376.944	347.691	201.681	216.659	396.732	187.982	40.9331	48.2709	50.5415	52.1755	53.1659	39.6848	45.3246	47.8531	53.8812	58.3433		32.5525	36.885	40.2089	46.9447	48.0745	40.6805	46.9016	48.2277	50.0997	55.4448	41.5568	48.0838	49.3566	51.7374
3520	117.333	418	0.133422	0.28446	0.9434		526.996	99.7544	84.5265	171.144	26.7993	30.3686	36.291	65.0977	114.985	262.639	567.277	673.61	355.206	376.062	213.258	234.046	385.757	200.978	40.8679	48.332	50.318	51.9763	53.556	40.5097	44.8326	47.988	53.1226	58.5973		33.9782	36.4548	40.8291	45.5052	47.5722	40.7057	46.3502	48.6245	49.8944	56.0851	42.1669	46.9375	48.9058	51.248
3540	118	393	0.135781	0.281902	0.940685		513.525	100.331	87.715	170.105	26.6759	28.2501	37.0237	66.234	111.703	258.072	547.72	680.875	335.073	374.95	216.242	207.892	379.203	196.226	40.8445	48.319	50.5655	51.8024	53.4598	40.1869	44.729	48.2189	53.5198	58.3366		33.3091	36.9411	40.324	46.0271	47.621	40.6956	46.2378	49.0231	49.9908	55.6476	41.8706	46.8915	50.2192	51.4523
3560	118.667	423	0.135486	0.279734	0.941582		520.266	97.6838	85.9243	168.866	26.3519	30.7051	34.783	64.0486	123.793	266.65	568.303	657.39	329.719	372.46	229.938	214.553	383.269	189.348	40.9201	48.6518	50.7204	52.196	53.6111	40.8395	45.4459	47.627	53.7448	58.4421		33.2048	36.834	40.1666	46.5682	47.8269	42.1244	46.3583	48.2123	50.5896	55.9742	42.3948	48.4663	48.9798	51.3674
3580	119.333	419	0.14271	0.277063	0.939985		521.73	99.9253	83.4606	170.004	26.6357	29.868	37.9582	67.7744	117.3	292.147	579.369	674.493	329.606	368.912	235.17	212.441	359.693	179.63	41.192	48.4796	50.7864	52.553	54.0164	40.7864	45.4744	47.7776	53.8732	59.1158		34.0703	36.8231	39.847	46.8874	48.3322	42.1098	46.6569	47.4695	50.2389	55.9229	42.0349	48.1135	49.2481	51.6296
3600	120	440	0.135043	0.281678	0.942552		520.074	96.6433	86.4935	168.938	26.2124	31.0438	34.136	63.2531	110.272	272.526	560.093	650.067	332.208	387.96	230.179	228.74	366.512	198.047	41.2841	48.8956	50.999	52.4752	53.8542	41.1362	45.4196	48.462	53.9054	58.5848		33.9939	37.2481	40.8438	46.6878	47.6471	42.2499	46.7278	48.8667	50.5088	56.1247	42.9708	48.3586	49.7722	51.806
3620	120.667	390	0.133127	0.27522	0.942835		503.571	103.279	92.0763	169.084	26.7349	27.2636	38.5906	67.9926	111.739	300.817	570.909	617.395	291.315	396.157	226.633	211.472	334.085	161.146	41.316	48.9766	51.2602	52.6737	54.3722	40.9014	45.8287	48.5126	54.0932	59.2628		34.0495	37.6842	40.3879	46.5281	47.9301	41.9361	46.8412	48.9628	50.3709	56.772	42.6306	48.3129	49.9245	51.8975
3640	121.333	389	0.136223	0.276285	0.943781		511.088	96.0446	86.7777	167.103	25.9677	29.1159	35.0947	63.5773	111.846	267.363	565.021	620.498	294.092	394.4	245.028	236.514	345.762	193.498	41.4873	49.3957	50.8306	52.8825	54.4403	41.2835	46.0238	48.9293	53.7352	59.0645		33.6803	37.0436	41.7083	46.328	48.6765	42.7241	47.108	49.3974	50.4795	57.2692	42.2658	48.5078	49.7329	51.2224
3660	122	409	0.139024	0.271563	0.941754		510.924	100.082	75.3196	168.543	26.3542	29.2853	32.7608	60.1518	101.677	273.715	576.084	607.399	307.325	393.905	253.457	228.716	365.732	177.126	42.0683	49.3095	50.9986	52.8604	54.8982	41.9778	46.2773	48.8833	53.7858	59.2109		35.3562	37.6538	41.8646	46.483	48.9841	43.0789	46.6093	49.1374	50.2526	57.4695	42.5495	48.8644	49.2147	51.5845
3680	122.667	381	0.141088	0.269631	0.940955		522.384	97.7912	91.4823	170.391	26.3863	31.0451	33.8759	61.7675	116.693	287.463	582.783	632.639	297.556	417.063	249.609	220.786	388.34	167.091	42.326	50.1717	51.6587	53.465	54.8805	42.1426	46.6846	49.4439	54.6142	59.6167		35.0382	38.417	42.29	47.2224	48.6625	43.7943	47.772	50.0533	51.6826	57.5563	43.2781	48.8304	50.1317	52.6959
3700	123.333	362	0.133717	0.273456	0.943216		505.772	101.763	86.2497	169.501	26.6693	28.3203	35.204	64.5677	99.7715	294.84	581.874	605.791	273.081	420.953	239.518	215.121	340.274	171.071	41.5788	48.9851	51.0514	52.3632	54.9396	41.4256	45.7801	48.4375	54.3084	58.9666		34.31	37.3423	40.9681	47.2366	48.0372	41.8651	46.7194	48.7829	50.5353	57.0231	42.3471	48.2207	49.4048	52.4643
3720	124	379	0.133569	0.273682	0.944395		502.808	98.9195	85.2968	168.477	26.2457	27.6458	34.8938	63.0466	93.844	280.341	574.438	587.343	254.711	437.823	259.403	257.091	328.389	169.08	41.7273	49.18	51.0743	52.8113	54.9622	41.5883	45.9072	49.0258	54.2415	58.9923		34.2121	37.1308	41.5333	47.2037	48.5568	42.4968	46.5611	48.9311	51.0276	56.8833	42.3702	47.5431	50.3171	52.1665
3740	124.667	408	0.138139	0.270493	0.940685		510.612	101.826	88.6218	171.316	26.8397	28.1554	36.4385	65.5302	113.033	290.094	580.912	566.853	254.083	446.774	254.386	226.605	378.258	159.907	41.6466	49.5491	50.8894	52.8851	55.2955	41.7628	46.2734	48.4092	54.2961	59.5241		34.0754	37.7682	40.615	47.1519	48.6225	43.9785	46.6166	48.1833	51.3717	57.5955	42.2261	48.0607	48.9364	51.951
3760	125.333	424	0.138729	0.265893	0.94039		506.634	100.289	93.8811	169.916	26.5366	28.689	34.7068	63.0081	96.2849	297.799	568.996	586.491	236.862	465.249	261.241	232.4	350.528	159.586	41.7605	49.8895	51.5131	53.0639	55.3125	42.4154	46.5847	48.6027	54.4369	59.4998		34.2934	37.9895	40.7652	47.1933	48.561	43.5437	47.4638	49.1777	51.1626	58.1	43.6354	48.6547	48.9071	52.3975
3780	126	416	0.138139	0.265477	0.941717		513.61	101.408	89.829	171.229	26.7139	29.4972	35.1694	62.796	101.066	295.835	597.164	558.341	228.126	471.367	274.884	258.992	368.699	154.598	42.2775	50.0932	51.4199	53.2621	55.7532	42.2872	46.7831	49.4729	54.6808	59.5821		34.1164	38.4974	42.7123	47.1775	48.8842	43.3904	47.8134	50.0491	51.2245	57.9884	43.1449	48.6589	49.7058	52.4225
3800	126.667	371	0.134896	0.272201	0.9427		486.082	101.576	87.0557	166.69	26.1858	25.6402	34.8552	62.0655	109.603	295.665	540.711	529.563	212.701	469.532	253.819	235.746	316.617	141.168	41.8321	49.9842	50.8323	53.2567	55.5908	42.5071	46.579	48.6505	54.3978	59.3617		34.7098	38.0274	41.0038	46.75	48.6697	44.3883	47.386	49.0091	51.0894	58.0482	42.8321	47.9734	49.038	51.9692
3820	127.333	387	0.139171	0.267955	0.941987		490.624	100.631	95.5221	166.787	26.0287	27.9105	33.816	61.5912	95.6898	298.963	597.472	518.553	205.876	456.853	268.993	233.515	329.331	148.477	41.6791	50.0497	50.9373	53.377	55.6309	42.2666	46.6918	49.3345	54.2724	59.1087		33.7118	38.0646	41.4549	47.0719	48.0925	43.7503	47.1982	50.0738	51.637	57.5891	42.815	47.7937	49.3777	52.2926
3840	128	427	0.135486	0.268299	0.94399		490.104	97.7207	93.6802	166.082	25.7769	28.545	32.1614	59.9696	88.3789	263.199	567.779	488.481	207.932	489.186	262.904	276.299	330.313	170.135	41.8263	50.2502	51.6793	53.4602	56.0178	43.1097	47.2023	49.2357	54.3628	59.3232		34.9423	37.9227	41.3137	46.7973	48.1554	43.9159	48.4272	49.6611	51.479	57.7678	44.4673	48.5967	49.5563	52.4273
3860	128.667	404	0.135781	0.265986	0.942258		499.263	103.499	89.8558	170.172	26.7889	27.0084	35.9561	64.3637	96.1046	268.872	574.388	524.815	187.695	507.356	274.951	245.966	367.438	159.369	42.5536	50.3612	52.1358	53.8449	56.5248	43.0408	46.9059	49.8892	55.3829	60.2016		34.9383	38.3065	41.882	47.958	49.6833	43.9088	47.567	49.7202	52.3859	58.224	44.1892	48.8927	50.5	53.3264
3880	129.333	374	0.136075	0.259428	0.940771		499.363	100.138	87.4528	168.113	26.2447	28.8561	32.9561	60.3181	100.915	285.089	566.416	497.611	210.822	492.627	269.54	251.852	382.488	146.043	42.623	50.0792	51.7382	53.9088	56.4515	43.2995	47.3108	49.5408	54.9916	59.658		35.3133	39.4476	41.0242	48.2007	49.1295	44.4672	47.3724	49.43	51.6595	57.4667	43.581	48.7769	50.2393	52.2912
3900	130	409	0.139466	0.258858	0.942073		502.509	101.067	87.0452	168.748	26.5459	28.1055	33.8989	61.662	101.793	291.066	541.798	493.334	202.881	517.895	264.55	263.41	365.173	163.547	42.8071	50.0968	51.3911	54.0166	56.4001	43.3186	46.948	49.4071	55.0634	59.9745		35.9418	38.592	41.8833	48.2408	49.3776	44.098	47.5536	49.1015	51.0203	58.7103	43.7091	47.9695	49.1944	52.5406
3920	130.667	392	0.138582	0.255425	0.939874		483.819	102.944	91.54	166.918	26.2905	26.2085	35.0023	62.1634	95.621	292.962	545.11	461.224	166.49	496.765	296.114	273.106	311.453	143.427	42.4175	50.3589	51.5144	53.9616	56.6963	43.2946	47.1469	49.7143	54.8545	59.9384		34.7685	38.5303	41.3429	47.5807	49.8651	43.7942	47.8673	50.3462	51.6792	58.1076	44.2552	47.8887	49.6114	52.5855
3940	131.333	415	0.142857	0.254057	0.94109		497.454	104.808	91.7094	172.362	27.0411	26.2704	34.9255	63.192	89.9245	284.318	582.025	481.57	179.736	507.404	293.303	271.918	346.154	153.124	42.5669	50.1848	52.0245	54.5008	56.8922	43.5746	47.4224	49.8272	55.1997	60.1453		34.9881	38.6131	41.8357	47.6423	49.7553	44.0504	47.1542	49.8659	51.4092	58.4442	44.9738	48.6997	49.1518	52.9256
3960	132	393	0.144479	0.243402	0.93926		495.437	101.978	88.2377	170.734	26.5651	26.7429	31.5386	58.6194	103.179	294.65	569.311	454.493	187.431	506.757	279.443	278.149	339.2	149	43.0798	50.3702	51.5186	54.5697	57.0143	43.912	47.4933	49.9804	55.4199	59.747		35.469	39.2188	42.1794	48.7255	49.8063	44.156	47.4694	49.6627	52.2129	58.3499	44.4769	48.1512	49.4863	52.497
3980	132.667	371	0.145806	0.243994	0.938793		476.576	104.544	93.4161	168.482	26.4182	24.8008	32.9514	60.3201	112.797	289.535	563.653	427.613	161.926	486.817	264.285	268.275	338.568	126.128	43.0453	51.1009	52.2233	54.8525	57.2633	44.3068	48.0658	50.3828	55.1978	60.5322		36.4206	38.94	42.3591	47.7546	49.7524	45.3623	48.4926	49.426	52.1884	60.0349	44.1216	49.5273	50.0387	52.7871
4000	133.333	406	0.14153	0.241695	0.938203		463.695	105.781	88.9132	166.589	26.2377	23.0486	33.2904	60.5724	108.761	289.669	555.841	436.972	140.541	519.975	256.55	230.334	318.954	120.754	43.3028	51.1419	52.5436	55.0245	57.791	44.4982	48.5092	50.3674	55.8668	60.5623		35.6004	39.2069	42.6533	48.6806	50.3729	45.5835	48.9982	49.6046	52.0773	59.4461	45.4091	49.353	49.802	54.0673
4020	134	396	0.146838	0.237829	0.936815		463.994	106.94	91.2815	166.91	26.4379	22.3938	35.2281	63.4235	103.353	278.28	540.208	415.226	166.329	478.705	242.224	256.555	328.678	139.685	43.2184	50.89	52.5718	55.5477	57.8612	44.4191	48.1386	50.7559	55.9265	60.849		35.7808	39.2042	42.171	48.6072	50.3287	44.8025	48.2204	49.9043	52.4766	59.0464	44.9132	48.7822	50.7822	53.6264
4040	134.667	375	0.143152	0.24059	0.941373		457.765	108.055	91.31	164.869	26.2752	22.1248	37.9127	67.5181	110.864	308.256	564.582	378.277	129.894	521.912	254.198	239.646	313.204	115.389	42.8545	51.4306	52.3787	56.1973	58.3318	44.7858	48.1891	50.6868	56.2835	61.2477		35.5851	39.2459	41.3984	47.8368	50.2063	45.038	48.19	50.4165	53.7355	59.7729	44.8537	47.8137	49.3855	54.1913
4060	135.333	383	0.14271	0.236618	0.940968		470.155	106.147	96.324	168.903	26.6652	23.0117	34.0883	62.813	97.6065	275.119	547.646	387.27	144.316	541.635	267.386	268.597	341.091	135.472	42.9748	51.3868	52.0691	55.7409	58.0027	44.5901	48.4829	50.569	55.9013	60.631		36.5709	39.1889	41.7817	47.3921	49.9404	45.7596	48.3756	50.1268	53.3366	59.3354	44.1643	48.3204	49.6067	53.7957
4080	136	353	0.144184	0.233822	0.939518		467.255	108.683	88.8006	169.285	26.8036	22.3279	34.1676	62.5814	100.199	280.873	543.657	380.189	142.042	524.295	248.605	277.355	361.634	126.138	43.6515	51.3092	52.4868	55.9476	58.4592	44.8359	48.2507	51.4642	56.4453	60.8581		35.7624	39.577	42.7858	49.5757	50.5566	45.1993	47.685	50.866	53.2582	59.5376	44.8244	48.3137	50.5403	54.0888
4100	136.667	388	0.134896	0.241894	0.941717		483.405	99.9299	84.7836	166.015	25.9557	26.2872	31.0382	58.5756	110.193	269.722	570.008	399.636	147.88	528.678	260.096	307.326	358.497	142.431	43.5253	51.2233	52.1921	55.7886	58.13	44.925	48.9222	50.9333	55.708	60.3709		35.6576	39.7422	43.2804	48.4346	50.5119	45.7405	49.107	50.1083	52.2472	58.9135	45.0844	49.426	49.4911	52.9488
4120	137.333	414	0.140351	0.244804	0.941484		471.251	105.576	88.373	167.788	26.4555	25.1267	31.0666	59.1094	98.9381	268.153	551.129	379.011	128.406	525.097	281.774	289.554	347.013	141.023	43.493	51.0445	52.2425	55.7132	58.2882	45.02	48.811	50.7115	56.005	60.234		36.1311	39.8601	42.2077	48.841	50.4251	45.7961	48.6999	49.8206	52.1169	58.7892	45.4467	49.3965	48.9922	53.5452
4140	138	404	0.147722	0.239249	0.937282		457.316	104.013	90.5856	164.343	25.9241	23.7032	31.0032	58.1246	93.2876	275.383	523.029	349.938	129.598	523.785	270.824	286.718	323.368	134.821	43.3446	50.9678	52.2326	56.1061	58.0301	45.0526	48.8995	51.0153	55.477	60.2368		35.4548	39.7884	42.7943	48.3132	50.3725	45.7397	48.3497	49.8986	51.6984	59.1527	45.2033	49.6464	49.7089	53.2871
4160	138.667	429	0.143005	0.243527	0.940894		437.202	107.448	88.8516	162.624	25.9558	21.0259	31.9291	59.3074	82.214	245.506	475.057	342.491	136.246	490.078	247.585	270.44	355.386	152.596	43.4853	51.4875	52.3045	55.8682	58.6272	45.4219	48.7353	51.4018	55.7173	60.4964		36.2594	39.4866	43.6639	48.5043	49.5123	46.4102	48.3163	51.32	52.3069	59.0839	45.415	49.3582	49.431	53.0088
4180	139.333	421	0.140941	0.244145	0.941619		464.847	100.588	88.389	163.459	25.6605	25.3694	29.9742	57.5733	96.9098	281.582	513.331	351.551	130.861	509.764	291.34	290.978	341.384	138.277	43.6673	51.4971	52.8932	56.4006	58.7108	46.2554	48.5988	51.5997	56.1796	60.5355		37.0766	39.5782	42.9003	48.8189	49.9623	46.3865	47.8385	50.814	53.124	59.3226	46.9708	48.5238	50.7042	53.7163
4200	140	396	0.143299	0.238085	0.939137		460.542	104.195	88.2011	164.543	26.0662	23.8194	31.493	59.0479	98.8375	268.067	539.128	332.877	130.053	506.959	253.407	328.078	336.567	135.733	43.8688	51.4862	52.2973	56.3079	58.6842	45.6206	48.9537	51.2436	56.1426	60.6837		37.0468	40.4733	42.9008	48.8331	50.0901	46.1973	48.6646	50.1053	52.6862	59.7774	45.651	48.6229	49.3431	53.5206
4220	140.667	433	0.144479	0.237882	0.939297		439.709	106.623	88.3656	162.927	25.8883	21.2724	30.6099	56.8382	93.8714	279	517.306	301.157	111.867	529.22	264.299	292.685	309.991	116.587	44.2347	51.4454	52.7111	56.7202	58.9232	45.7432	49.3996	52.2332	55.8755	60.7832		37.2208	40.401	44.2117	48.5982	50.7418	45.9692	48.5421	50.9094	52.703	59.1034	45.3284	49.591	50.844	53.5671
4240	141.333	335	0.139024	0.239161	0.942774		448.368	103.929	92.7196	162.524	25.8512	22.419	32.0857	60.0612	90.3701	272.286	489.691	321.483	138.078	522.214	253.541	285.108	337.762	137.299	43.4178	51.2822	52.6105	56.6927	58.9784	45.8727	49.2134	51.4139	55.9347	60.5468		37.1046	40.0601	42.5606	47.9756	49.3879	46.1285	48.8747	49.7825	52.4203	59.2049	45.598	49.3386	49.9627	53.5959
4260	142	358	0.141678	0.240815	0.942466		438.094	107.012	94.5703	163.768	25.985	20.8535	32.2347	60.2626	100.999	269.663	487.881	303.587	126.177	502.396	253.613	277.347	334.613	127.553	43.6504	51.6364	52.6048	56.5931	58.8031	45.4909	49.118	51.5957	56.4655	60.6178		36.5092	40.0902	42.7531	48.796	50.1037	46.439	48.7218	50.8189	53.1318	59.0702	44.9957	48.6203	50.679	54.2936
4280	142.667	364	0.138582	0.239213	0.942245		429.269	105.764	87.6631	160.953	25.5813	20.6943	29.128	55.8984	94.928	255.93	484.738	304.748	105.785	500.58	260.849	303.155	302.62	127.295	44.2636	51.7963	52.4858	56.9462	59.0756	46.2113	49.4274	52.2335	56.1847	60.5105		37.6474	39.8438	44.1394	48.5847	51.1027	47.3394	48.7724	50.613	52.9745	59.2819	45.4986	49.2487	50.4395	53.3058
4300	143.333	371	0.142267	0.236798	0.940992		432.575	101.7	96.376	159.028	25.0563	22.089	30.7648	58.3133	87.8873	268.213	471.888	261.632	106.558	530.363	281.097	274.053	348.602	122.699	43.9004	52.0489	53.3244	57.303	59.4929	46.3861	50.2123	52.2922	56.4198	60.7592		37.3693	40.1923	42.9208	48.8312	50.1884	46.9055	49.7306	51.2301	53.0342	59.344	46.346	50.3661	51.2035	53.7737
4320	144	379	0.146101	0.232666	0.939395		437.125	104.153	90.7915	161.285	25.6206	21.3415	30.631	58.521	85.7683	249.185	466.002	297.736	113.59	511.129	259.559	303.967	358.817	133.823	43.9262	51.5318	52.8354	57.2173	59.1955	46.2741	49.4095	51.9864	56.2768	60.7594		37.3686	39.6512	43.6032	48.3093	50.6986	46.2897	48.3817	50.5602	52.8612	59.5661	46.2441	49.2441	50.4486	53.8148
4340	144.667	383	0.140056	0.23487	0.940046		447.894	97.9897	90.1831	159.78	24.9213	23.8981	28.9916	55.4366	96.3626	268.202	499.982	268.82	104.813	541.158	280.922	328.02	343.064	120.288	44.7464	52.6528	53.2449	57.6471	59.5137	46.8963	50.3227	52.7367	56.6168	61.2325		38.0483	40.7093	44.4077	49.1823	51.3844	47.4734	49.9656	51.6882	53.6413	60.4956	46.7367	50.287	50.968	53.6878
4360	145.333	435	0.147133	0.233694	0.938756		431.883	100.702	86.0689	157.042	24.8844	21.1288	30.8337	57.9023	107.59	248.236	484.974	269.283	113.24	495.1	253.059	302.924	349.368	120.496	44.7533	52.1581	53.3094	57.8676	59.8253	46.7151	50.1853	52.856	56.9484	61.2089		37.2872	40.6052	44.2462	49.8301	51.7975	46.6599	49.5062	51.5778	53.1501	59.8965	46.194	49.9645	51.3935	54.044
4380	146	416	0.146248	0.232478	0.938805		429.37	101.628	89.0261	158.383	24.9033	22.0347	28.7421	55.9792	101.708	268.356	475.64	245.541	104.995	510.368	260.587	305.095	324.638	121.202	44.6074	52.9928	53.6367	57.5207	59.8021	47.2225	50.4703	52.5804	56.9109	61.3756		37.0598	41.0045	43.8717	49.3465	51.7543	48.1634	49.7492	51.3832	54.511	61.1574	47.8431	50.1672	51.0246	54.2219
4400	146.667	412	0.150523	0.227306	0.936668		438.025	105.08	92.0053	160.648	25.5416	22.3128	30.5376	58.1702	97.1901	265.649	470.669	273.777	113.394	512.128	252.689	310.752	356.547	131.835	44.5267	51.4545	52.7783	58.0355	59.7954	46.4893	50.3652	52.3865	56.7293	60.6201		37.4129	41.1985	43.8103	49.1059	51.1061	46.4713	48.4276	50.121	52.771	59.4814	45.9289	49.9115	50.0049	53.8347
4420	147.333	381	0.144626	0.231962	0.939506		423.251	100.273	88.8633	154.235	24.6133	20.982	31.4263	59.4914	87.8579	244.701	446.003	245.578	115.277	503.989	237.212	290.049	371.876	134.503	44.2548	52.2738	53.2702	58.2064	59.9199	46.8953	50.5026	52.4714	56.7225	61.3333		37.2197	41.3769	43.2475	48.7864	50.6437	46.9904	49.8216	51.4926	53.2688	59.7953	46.6213	50.1637	50.5267	54.2411
4440	148	356	0.146985	0.230735	0.938682		406.858	105.921	87.3964	155.748	24.9412	18.778	30.029	57.0431	94.7058	240.094	397.222	210.932	96.8749	479.318	228.337	322.515	378.842	120.271	44.4447	51.7732	52.6221	58.0955	59.6909	46.6926	50.1183	52.6345	56.5901	60.5909		37.4187	40.8746	44.0216	48.9507	50.9581	46.5719	49.1717	50.9653	52.989	59.1678	46.0774	49.1286	50.1676	53.8594
4460	148.667	386	0.145216	0.227515	0.939051		416.645	105.718	91.4033	159.122	25.2859	19.705	28.3111	55.6003	82.7146	238.451	441.833	258.118	105.321	476.959	257.287	283.448	369.052	132.573	44.7728	52.3334	53.4803	58.6119	59.7972	47.6252	50.5597	52.9584	56.7664	61.086		38.7406	40.7654	44.4395	48.6845	51.2341	48.1045	49.763	51.4845	53.103	59.2122	47.4132	50.5756	50.464	54.0837
4480	149.333	358	0.144331	0.232526	0.941385		425.491	102.641	87.6597	156.573	24.9123	21.0774	31.6729	60.3144	90.6196	245.397	446.933	247.878	94.9524	457.171	261.208	353.113	381.722	121.68	44.4531	52.0753	53.4004	58.5019	60.5634	47.059	50.6904	53.0726	56.9976	61.1745		37.6472	40.964	43.3307	49.1458	51.1777	46.8394	49.3261	51.4231	53.299	59.4887	46.4302	49.7296	51.2763	54.5201
4500	150	401	0.14669	0.229105	0.939063		396.259	107.988	94.5946	155.906	25.0543	16.6113	33.1025	61.5638	83.496	233.743	406.51	234.622	93.7493	456.904	227.046	305.775	350.261	118.98	44.2507	52.0423	53.3009	58.991	60.2054	47.2247	50.4887	52.7604	57.2892	61.0273		37.5669	40.9981	42.9127	48.9967	50.7792	46.8966	49.3976	50.724	53.2879	59.9052	46.8992	49.3694	50.3931	54.688
4520	150.667	352	0.151408	0.22792	0.937847		401.93	105.701	95.0367	155.546	24.9249	17.9177	29.9672	57.1812	73.1413	228.273	405.663	239.7	96.7163	478.018	240.625	304.978	359.101	128.273	44.6126	52.3637	52.9844	58.4732	60.0672	47.0247	50.7449	53.0718	56.8886	60.7711		37.3006	41.1262	44.0699	49.3161	51.2502	47.0495	49.8474	51.7242	53.1064	60.0907	46.4498	50.1333	50.1608	54.052
4540	151.333	380	0.148165	0.230489	0.938609		389.419	106.333	95.8946	153.478	24.662	16.551	31.6051	60.2031	85.4685	223.453	401.002	232.304	82.7671	450.495	238.67	296.471	338.833	118.533	44.659	52.6479	54.1599	59.3605	60.3343	47.5859	51.0762	53.4327	57.5067	61.5601		37.776	40.7295	43.8888	49.8167	51.084	46.9055	50.2013	51.5792	53.8073	60.746	47.5518	50.8448	51.3855	55.3022
4560	152	370	0.148165	0.227908	0.938289		432.481	99.907	94.8366	156.082	24.7367	22.2068	32.506	61.917	92.3253	272.074	467.634	247.26	103.065	492.344	266.403	326.875	366.911	115.322	44.4643	52.4532	54.1275	58.8737	60.3101	47.2986	50.5462	53.034	57.696	61.6539		37.7693	40.4682	43.3684	49.3951	51.3204	46.9618	49.5953	51.21	54.1508	60.3483	47.5602	50.3347	51.1462	55.8554
4580	152.667	356	0.147575	0.227747	0.938781		389.431	109.371	93.3182	155.526	25.0965	15.8783	29.9018	57.1465	98.0331	231.366	393.166	223.83	87.2564	439.176	238.948	302.12	334.006	111.033	44.7909	52.2453	53.4976	58.7303	60.0757	47.6273	50.5541	52.8032	57.2549	61.1003		37.831	41.0721	43.765	49.3845	51.9022	47.0608	49.832	51.3338	52.9794	60.0206	48.1736	49.9312	49.8945	55.1103
4600	153.333	375	0.137992	0.232075	0.94211		381.061	102.444	97.3783	151.053	24.1167	15.8663	29.6802	58.3863	92.9043	214.335	386.661	228.027	98.9526	419.852	219.382	293.43	326.948	120.085	44.6354	52.7959	54.3608	59.3169	60.0649	47.8442	50.8838	53.5523	57.4172	61.4764		38.5528	40.8837	43.3859	49.1571	51.1978	47.8623	50.0906	51.7073	53.5329	60.7862	47.9401	50.8671	52.4926	55.2703
4620	154	375	0.143299	0.2287	0.941631		391.872	101.329	98.7247	150.99	24.1658	16.9512	31.6676	60.1555	89.707	237.831	390.761	205.829	99.1065	441.851	237.373	293.152	368.06	108.014	44.7137	52.7659	54.0956	59.4544	60.2809	47.5405	51.0716	53.5089	57.6529	61.5368		37.1992	41.0323	43.7742	50.1848	51.3782	46.9255	49.657	52.2762	54.0473	60.9234	47.9981	50.8152	51.4941	54.9051
4640	154.667	360	0.143005	0.228606	0.941299		387.518	103.312	99.5488	150.934	24.1319	17.1377	31.0308	59.0392	101.227	230.917	377.793	204.728	102.467	455.42	219.345	281.966	341.678	121.285	45.0868	52.7649	53.9236	59.6227	60.1969	47.4859	51.1949	53.5476	57.8839	61.4827		37.6131	41.4086	44.5377	50.0563	51.8183	47.1595	49.4394	51.3917	54.6315	61.2024	47.2238	51.2403	51.0159	55.1314
4660	155.333	377	0.145511	0.22836	0.93985		381.731	104.637	100.174	151.142	24.2742	16.3718	30.3489	59.3143	105.335	220.871	361.013	200.762	98.723	418.696	213.348	295.563	367.27	116.894	44.8187	53.1355	54.3263	59.3785	60.4841	47.8159	51.3597	53.7266	57.5709	61.6701		37.6173	41.452	43.7114	49.5415	51.7714	47.7485	50.7909	51.7132	53.9	61.5249	48.6694	50.9126	51.5105	55.0561
4680	156	346	0.148459	0.226084	0.938179		377.397	103.965	98.8942	149.943	24.0135	16.4855	29.101	57.6053	96.72	228.013	358.029	193.206	88.3754	432.814	223.021	295.827	350.038	109.345	44.8668	52.5979	54.3833	59.6225	60.5468	48.0566	51.5071	53.6592	57.7826	61.0118		37.803	41.3788	43.3427	50.6618	51.1478	47.7408	50.0841	51.3031	53.6185	60.2429	48.7447	51.6069	51.5772	55.515
4700	156.667	375	0.142415	0.22884	0.941557		381.169	107.226	99.6569	152.361	24.4918	16.5543	29.8405	57.7554	99.9549	234.676	368.722	193.284	83.501	428.711	228.406	312.505	353.213	103.33	45.0475	52.866	54.2085	59.8701	60.6724	48.3592	51.4111	53.7979	57.671	61.4253		38.4446	41.2588	44.0396	49.4199	52.0745	47.513	49.7027	52.2777	54.5235	60.3133	48.561	51.0412	51.2132	54.8847
4720	157.333	341	0.144626	0.229408	0.940611		368.464	103.982	100.772	148.982	23.9335	14.757	29.948	58.2637	99.7113	208.35	350.361	203.289	90.443	396.988	203.867	300.947	349.714	114.278	44.8822	53.1573	54.5223	59.7069	60.8635	48.3778	51.6602	54.1081	57.523	61.4631		38.1433	41.1319	44.5489	49.2625	51.3245	48.2939	50.589	52.526	53.9165	60.461	49.3403	51.6445	50.9647	55.1498
4740	158	362	0.148312	0.226695	0.939002		374.868	100.932	101.188	147.711	23.6204	16.3736	29.7645	57.6062	83.0615	234.38	356.183	176.989	90.3834	419.284	230.663	306.855	359.045	105.71	45.282	53.073	54.7011	59.7904	60.686	48.1402	51.6416	54.3524	57.8408	61.5576		38.0041	41.3167	44.9218	50.728	51.4394	47.623	50.4389	52.4143	54.1157	60.7733	48.7526	52.2803	51.8821	55.0883
4760	158.667	359	0.141825	0.230933	0.941656		370.33	103.334	100.881	149.02	23.9058	15.3109	28.7352	57.5371	80.0045	215.345	348.968	208.202	96.0693	399.597	210.25	293.511	360.176	121.394	45.0579	53.0503	54.8843	60.1696	60.6038	48.4201	51.9464	54.0219	57.8885	61.489		38.5299	41.63	44.2598	49.6191	51.2509	48.2399	50.4687	51.7471	54.0642	60.7316	49.1518	52.2097	52.1106	55.6594
4780	159.333	352	0.147575	0.227548	0.93851		368.633	102.615	92.7142	146.809	23.5422	16.3505	28.1683	55.9102	87.6676	229.438	342.427	172.764	80.8817	421.62	212.529	321.462	352.86	103.952	45.5837	53.0921	54.6573	60.3055	60.8888	48.6977	52.3273	54.0227	57.8179	61.6617		38.7645	42.797	44.4854	50.2672	51.6044	48.1822	50.9398	51.2375	53.8806	61.2201	49.5611	52.0662	51.484	55.0871
4800	160	409	0.147575	0.227825	0.938351		360.671	102.818	98.9207	146.564	23.4209	15.1461	28.909	56.661	91.3989	212.668	316.053	170.597	84.841	406.733	203.081	316.551	355.814	110.997	45.5976	53.3259	55.0405	60.3678	61.1631	48.6371	52.4576	54.5476	58.3272	61.5255		37.9319	42.7538	45.1467	50.6304	51.5253	48.1345	50.8359	52.1897	54.5451	60.9245	49.8033	52.4349	51.7961	55.8414
4820	160.667	412	0.14669	0.228723	0.93883		352.593	104.77	98.3048	144.918	23.4251	14.2447	30.7916	59.44	91.9989	196.641	325.856	187.072	75.6216	373.755	210.797	306.186	341.04	112.166	45.2958	53.1716	54.9151	60.3506	61.0922	48.4078	52.0545	54.4762	58.1474	61.7393		37.6808	42.213	44.2884	50.5399	51.7567	48.1269	50.2432	51.8953	54.2739	61.3186	48.8509	52.0845	52.0166	55.8019
4840	161.333	354	0.145953	0.229249	0.938252		355.431	104.74	96.5682	145.593	23.5289	14.4721	29.2998	58.3136	99.3153	199.366	327.12	200.902	88.9694	366.399	196.34	294.526	340.574	118.891	45.2922	53.0226	54.9497	60.4041	60.5841	48.182	52.214	54.1165	58.0505	61.6899		38.1709	42.2009	44.0909	50.3572	51.6413	47.2453	50.9251	51.6006	53.8115	61.5307	48.9098	52.9071	52.3326	55.4891
4860	162	363	0.147133	0.228815	0.938732		361.372	100.28	101.303	143.963	23.1343	15.4551	30.5393	59.6408	81.9545	214.104	346.559	179.995	87.2478	410.848	212.474	287.175	350.538	111.926	45.4025	53.0309	55.1454	60.7635	60.7748	48.407	51.9262	54.283	58.871	61.6299		38.0979	41.4975	44.7452	51.1585	51.5132	47.6931	49.933	51.4015	55.1615	60.9653	49.0237	52.2568	52.3473	56.7122
4880	162.667	366	0.150523	0.230456	0.939633		349.167	106.909	104.902	145.964	23.6339	13.5933	31.1676	59.8672	76.5944	211.924	311.069	172.192	82.0886	388.742	206.239	293.379	346.65	108.591	45.0224	52.8779	54.8976	60.6428	60.9077	48.4643	51.8831	54.4276	57.9606	61.613		38.506	40.8262	44.769	49.5602	51.4507	47.4121	49.985	52.2252	54.3557	60.4112	49.1197	52.5058	51.9522	55.5526
4900	163.333	336	0.145953	0.23184	0.939985		349.987	100.519	104.507	142.12	22.7533	15.5685	28.2221	56.8559	80.1388	195.458	327.423	183.641	83.6151	358.879	203.116	313.297	349.825	112.042	45.437	53.6251	55.5164	60.8152	61.0874	49.1043	52.8451	54.5455	58.2172	61.7691		38.8842	41.6538	44.5913	50.4216	51.6344	49.008	51.599	52.3165	54.4823	60.7199	50.147	53.5185	52.3874	55.6618
4920	164	349	0.149344	0.230184	0.937773		341.006	103.71	104.771	142.742	22.9317	14.0638	28.6133	56.8556	83.5474	208.34	298.136	164.163	85.377	362.273	193.124	301.736	342.032	106.39	45.5987	53.518	55.553	60.9104	60.9794	48.9833	52.6511	54.8346	58.2565	61.8341		39.3957	41.7424	44.5253	50.6974	51.6329	48.7981	51.2448	52.3775	54.2719	60.8976	49.769	53.7464	53.1031	55.5354
4940	164.667	342	0.148017	0.228216	0.939432		346.301	105.064	100.763	144.427	23.3578	13.4582	28.4547	56.898	80.4032	189.393	301.585	174.16	85.5481	373.366	204.456	288.392	355.938	118.716	45.828	53.0483	55.4234	61.3172	61.0299	48.8955	52.508	55.0927	58.5876	61.563		39.2938	42.5538	44.7936	50.7991	51.6997	48.0321	50.5315	52.2825	54.4774	59.9179	50.2557	52.6095	53.1572	56.2235
4960	165.333	348	0.141825	0.234503	0.941656		329.837	101.64	98.9759	139.424	22.5251	12.4913	28.2242	56.7587	78.3522	176.24	262.082	156.987	85.0865	348.656	187.147	286.487	361.942	124.198	45.4689	53.5165	55.8939	60.9438	61.237	49.2666	52.726	54.9905	58.2457	61.8314		39.0526	41.7266	45.0175	49.8266	51.7215	49.1411	50.7872	52.6207	54.6007	60.4331	50.8284	54.2649	53.2006	55.9759
4980	166	344	0.147575	0.229677	0.939523		334.822	101.751	108.732	141.085	22.5361	14.1423	27.9919	56.6789	83.4909	173.896	270.393	156.989	70.9321	366.572	199.588	308.906	357.404	115.758	45.5647	53.5483	55.8862	61.3074	61.2859	49.3755	53.0436	54.9517	58.8713	61.3503		39.2732	42.1955	44.5616	50.4442	51.3489	49.4645	51.3365	52.0334	54.9785	59.9285	51.1402	54.2723	52.9173	56.4314
5000	166.667	344	0.144774	0.233244	0.940415		321.918	98.1915	105.041	137.135	21.8368	12.8277	25.9871	54.0506	78.9514	173.341	285.894	151.703	71.3297	351.555	189.78	285.028	313.719	114.361	45.9507	53.8808	56.4261	61.4097	60.9186	49.5548	53.0895	55.4957	58.6986	61.7473		39.3657	42.1177	45.0605	51.131	52.0787	49.2846	50.6647	53.2109	55.4361	60.8078	51.1509	54.4121	54.2294	56.9055
5020	167.333	358	0.146543	0.230112	0.938424		337.654	98.0631	104.086	138.93	22.2012	13.6495	28.9906	57.4967	83.1531	178.726	271.016	169.538	85.8482	368.518	191.519	287.367	354.235	126.587	45.5929	53.6489	55.9551	61.4989	61.3131	49.2951	52.9315	55.1989	58.9251	61.6583		38.5688	42.4545	44.7834	50.5129	51.645	48.7368	50.8596	52.7185	55.4877	60.4421	50.6157	53.9049	53.8825	56.4106
5040	168	367	0.151703	0.226788	0.936238		329.244	101.782	108.335	138.668	22.3166	13.4297	29.4447	58.2299	92.223	194.855	270.571	152.537	79.1998	344.167	190.71	286.18	348.715	105.373	45.563	53.6353	56.0612	61.5884	61.4371	49.5015	53.2289	55.2153	58.5171	61.8222		38.7258	42.6672	44.2952	50.516	51.611	49.2998	51.6055	52.2374	54.0338	60.9999	51.0058	54.2251	53.6968	55.7826
5060	168.667	347	0.143447	0.233847	0.940366		316.474	100.507	102.259	136.893	21.9546	12.1383	26.115	53.7887	84.7473	169.505	258.298	152.78	72.2847	316.05	207.077	264.786	331.853	117.104	46.2378	54.2311	56.4721	61.7511	61.4711	49.9255	53.6472	55.8305	58.9274	61.8327		39.5975	43.2102	45.6929	50.8028	51.8858	49.623	52.0297	53.3025	54.9846	61.2155	51.6379	55.0416	54.1402	56.5123
5080	169.333	345	0.148017	0.232752	0.93867		322.411	98.5452	100.415	136.233	21.8481	12.859	26.2431	53.7239	80.7599	163.911	255.759	158.571	72.4398	320.477	204.624	290.345	355.092	119.339	46.3808	53.6731	56.1485	61.7147	61.2183	49.6006	53.5377	55.5945	58.7744	61.6282		39.4568	42.9965	45.526	51.6877	52.2369	48.8036	51.5678	52.7023	54.3817	60.9099	51.1755	54.4379	53.9552	56.0685
5100	170	336	0.14787	0.231575	0.939063		322.931	101.775	106.895	138.494	22.3125	12.0394	29.7907	58.6396	76.0196	158.761	248.695	155.046	82.4605	316.913	203.004	293.623	346.05	131.47	45.7358	53.7406	56.1122	61.4733	61.4341	49.1512	53.1723	55.3924	58.6982	62.0819		38.7502	42.4078	44.5225	50.8667	52.1318	48.5034	51.1107	52.7245	55.2669	61.0975	51.2226	54.2444	53.6445	55.9479
5120	170.667	399	0.142857	0.236393	0.940624		320.457	100.531	106.036	135.302	21.9002	12.7936	29.83	58.3827	86.8003	181.576	241.45	147.144	78.9009	337.691	191.202	281.696	342.599	117.6	46.0312	53.6453	56.3719	62.2665	61.2882	49.8488	53.1738	55.6336	58.6956	62.2512		39.5279	42.7682	45.0083	50.574	52.2776	48.6028	50.9204	52.7197	54.5841	61.3995	52.4623	54.0436	53.5716	55.6096
5140	171.333	336	0.14787	0.233331	0.93899		302.363	103.559	106.147	134.463	21.9009	10.2218	30.076	58.6781	67.3738	170.416	221.424	150.09	85.3331	311.988	167.818	255.938	338.778	121.483	45.7236	53.7257	56.5109	62.1832	61.4494	49.763	53.3289	55.6062	58.8049	62.0897		39.9016	41.5707	45.6341	50.0532	51.4582	48.276	51.3214	52.9121	54.882	61.2372	52.038	54.9505	53.513	56.6467
5160	172	354	0.150376	0.231906	0.938007		312.038	101.327	108.511	135.981	21.866	11.977	28.5832	57.8494	75.1339	160.135	238.887	151.938	79.9237	307.221	183.097	277.112	353.616	121.902	45.749	53.9953	56.8597	62.0511	61.642	50.093	53.2333	56.1609	58.801	62.0089		39.6157	42.04	45.2782	50.3741	51.4369	49.2741	51.1287	53.8587	54.7002	61.0147	52.5091	54.9601	55.2549	55.8499
5180	172.667	356	0.147427	0.233444	0.938732		315.693	97.2799	109.436	135.01	21.5326	12.2194	28.1155	56.4265	77.5141	181.565	246.086	158.923	76.3739	355.283	180.547	278.532	308.56	115.658	45.8817	54.0153	56.7162	61.854	61.3919	49.8007	53.4175	55.7589	58.9868	61.8952		39.5119	42.3385	45.1572	51.037	51.3637	49.2587	51.5266	52.919	55.1514	61.2207	51.9949	55.0071	54.7795	56.4802
5200	173.333	377	0.14728	0.236044	0.940071		304.079	97.5233	101.664	131.369	21.1403	11.8881	26.4647	54.9103	69.2821	154.579	238.142	150.177	71.4805	332.289	166.782	268.946	339.942	121.622	45.9684	54.143	56.5404	61.8639	61.5083	50.0038	53.6632	55.8135	58.8281	61.7155		39.8178	42.8395	44.9404	50.5797	51.6646	49.1204	51.7348	53.5082	55.6283	60.7234	52.0671	54.7424	54.2757	56.2119
5220	174	392	0.150229	0.232939	0.938007		299.971	98.78	107.735	132.135	21.283	10.9376	26.5067	54.6634	80.4444	152.346	226.234	147.143	76.0257	305.548	172.289	265.945	315.997	123.845	45.883	54.0322	56.7076	61.6904	61.3274	50.0832	53.5749	55.9852	58.2655	61.7319		39.5692	42.4695	44.6511	50.7579	51.9675	50.0908	52.0884	52.988	54.539	60.455	52.6732	55.7361	54.5037	55.4538
5240	174.667	349	0.142562	0.239026	0.940968		301.056	98.1195	100.977	130.638	21.1552	11.5257	26.3335	54.8806	79.3612	157.617	228.165	135.338	81.2393	309.638	170.97	265.213	338.843	116.915	46.2207	53.7477	56.8111	61.9856	61.0198	49.8526	53.3447	55.7896	59.0007	61.7972		39.3121	42.5089	45.6017	51.5128	52.1678	48.7299	51.5198	52.8933	54.5487	61.0466	52.7965	54.865	54.5389	56.5922
5260	175.333	366	0.143889	0.234952	0.939751		302.009	99.0696	115.286	133.395	21.4049	10.7613	29.0202	57.7203	90.7893	156.222	229.235	149.794	83.5653	297.366	167.947	263.616	330.736	116.74	46.0683	54.577	57.2688	62.496	61.7174	50.4025	53.9678	56.0907	59.335	62.3316		39.3865	42.5596	45.2992	50.7872	52.309	50.2935	52.2459	53.4584	55.3468	61.5406	53.0894	55.4279	54.2456	57.2521
5280	176	426	0.149491	0.236014	0.938252		306.416	100.829	101.774	133.171	21.6123	11.5875	27.6478	56.263	89.34	163.99	230.482	138.008	78.3913	304.275	178.86	274.854	337.668	116.989	46.2613	53.994	57.1915	61.8042	61.3943	49.8666	53.4617	55.931	58.963	62.4231		39.3997	42.5143	45.4032	51.6549	52.3343	48.4834	51.3424	53.1202	55.2432	61.7807	52.6038	55.4654	54.5802	56.8679
5300	176.667	369	0.146838	0.237135	0.939383		296.412	96.4324	103.407	129.62	20.7632	12.165	24.287	51.7491	93.8828	150.873	208.465	160.853	71.672	284.413	174.019	259.371	327.939	118.198	46.6091	54.5867	57.403	61.6888	61.4554	50.3635	53.9215	56.0964	59.2607	62.1008		39.7103	43.513	45.8117	51.2954	52.7148	49.917	52.7281	53.8175	55.4136	61.0576	53.3639	55.6094	55.1441	57.276
5320	177.333	375	0.142415	0.241346	0.941004		306.774	94.2037	107.45	131.427	20.9172	12.4014	24.6099	52.6802	79.3123	168.16	231.48	160.245	82.0428	310.35	168.23	271.202	328.616	119.399	46.3691	54.5903	57.407	62.0725	61.3963	50.4439	54.0429	56.3631	58.9414	62.0439		39.8376	42.3709	46.1907	51.2665	52.1799	50.243	52.6278	54.0556	55.2282	60.7969	53.0139	56.2021	55.3281	56.8634
5340	178	388	0.14728	0.241718	0.939555		282.432	97.9869	108.964	128.061	20.5995	10.2837	27.2299	55.5874	76.4265	153.277	202.651	137.098	74.8915	295.9	162.369	246.119	299.64	112.138	46.1136	54.5408	57.276	62.0281	61.2859	49.9511	53.7951	56.1438	59.1761	62.1783		38.9459	42.4811	45.1986	51.2039	52.7386	49.2107	52.8545	53.9123	55.1039	61.6224	53.0924	55.4903	55.2119	57.3588
5360	178.667	370	0.148017	0.239854	0.938474		282.758	97.9462	111.786	128.967	20.6807	9.93243	26.5574	54.5091	71.973	152.437	213.952	132.574	80.5441	273.125	160.328	258.107	317.098	109.602	46.4085	54.8093	57.5337	62.4236	61.6022	50.4847	54.3138	56.5994	59.243	62.1363		39.5414	43.1698	45.4918	51.2503	52.5892	50.4936	52.3452	54.0494	55.3493	61.809	52.9504	56.0424	55.5735	57.098
5380	179.333	364	0.148902	0.237569	0.937835		278.763	97.9343	100.738	126.859	20.5464	9.56941	25.2863	52.6718	76.4837	146.39	199.689	136.903	79.3676	268.875	150.5	253.716	318.751	113.197	46.5277	54.2932	57.6081	62.0614	61.6084	50.5856	54.1699	56.3751	58.8223	62.1457		39.8659	43.7097	45.8478	50.6695	52.5455	49.6947	52.18	53.2501	55.0956	61.2455	53.7853	56.0604	55.2573	57.0242
5400	180	379	0.145511	0.242069	0.939886		284.12	96.2671	109.204	128.548	20.5296	10.0852	25.4828	52.9731	77.009	154.172	212.115	133.569	73.369	281.005	170.301	262.752	300.073	110.028	46.5676	54.2645	57.8587	62.3847	61.3989	50.4178	54.4943	56.529	59.0888	61.9445		39.9681	43.6622	45.6972	50.9742	52.536	49.5958	52.4806	53.4888	54.702	61.0553	53.3007	56.8304	55.8266	57.4888
5420	180.667	383	0.144331	0.24414	0.940636		275.671	99.0372	111.24	128.141	20.589	9.37519	25.8466	53.8125	84.3806	137.012	186.947	140.985	74.738	279.19	140.223	250.006	299.353	122.214	46.7121	54.94	57.9659	62.6226	61.5941	50.5288	54.6445	56.7064	59.5257	62.4293		39.0238	43.3248	45.8632	52.1865	53.1624	50.5808	52.5955	54.1689	56.0332	61.3215	53.9119	56.7003	56.0447	57.7301
5440	181.333	393	0.149786	0.243213	0.938142		275.883	96.8211	103.054	124.655	20.1834	10.421	24.7356	52.0627	79.3132	142.158	184.975	133.347	70.7781	274.16	153.346	242.723	327.802	113.522	46.6814	54.3204	57.9431	62.0469	61.6355	50.8683	54.2855	56.0818	59.2246	62.1671		39.8803	43.0015	45.4315	51.9037	53.1898	50.1404	51.8999	53.4137	54.7909	61.357	54.3795	56.8683	55.4223	57.5512
5460	182	415	0.150966	0.241977	0.937356		279.345	96.0587	106.237	126.518	20.325	10.1213	23.9681	52.2752	83.9939	139.469	207.544	155.362	76.8792	271.379	149.934	231.395	310.638	116.958	46.8272	54.6416	58.5045	62.5822	61.7751	51.0986	54.6875	56.8775	59.4419	62.2251		40.6924	43.0219	45.9295	51.6482	52.8439	50.167	52.6948	54.3053	55.1874	60.8536	54.5382	57.7406	56.6716	57.7203
5480	182.667	422	0.156273	0.246023	0.935845		274.13	95.0251	104.703	124.478	19.9231	10.6593	23.4976	51.2008	83.0293	146.739	191.085	135.273	63.0893	272.161	171.791	230.558	310.776	107.391	47.057	54.8396	58.3975	62.5111	61.5205	50.9241	54.6526	56.8619	59.4997	62.3873		40.6951	43.2081	46.086	52.2663	53.0295	50.3723	52.1878	54.4818	55.9768	61.1792	53.8329	57.3373	56.7095	57.7172
5500	183.333	344	0.146838	0.244606	0.939383		274.05	93.8196	111.753	125.393	19.988	9.44445	25.3169	52.5453	73.7184	124.314	187.253	121.751	82.2122	271.32	156.34	244.42	309.204	132.474	46.5196	54.6597	58.162	62.063	61.5089	50.8686	54.2594	56.2548	59.3474	62.1831		39.7451	42.6906	45.1795	51.9027	53.0801	50.8421	52.1948	53.4585	55.5155	61.2873	54.3243	56.9715	56.6397	57.2937
5520	184	395	0.145069	0.245481	0.939874		264.508	95.9362	107.353	123	19.852	8.82093	26.0835	54.4877	81.8578	115.739	183.303	128.662	72.903	242.435	148.428	227.84	320.556	125.905	47.0439	55.0278	58.8316	62.8848	62.0329	50.8988	55.0228	57.3437	60.0554	62.5002		41.2375	43.5174	45.7094	51.9591	52.7961	50.4373	52.6793	54.4401	55.917	61.6651	53.9969	58.0531	57.2175	58.2884
5540	184.667	375	0.155683	0.239013	0.934051		266.396	95.6395	107.342	123.777	19.8792	9.00774	25.4362	53.2687	79.4036	120.682	170.356	125.715	78.6452	254.859	144.991	228.57	329.537	126.755	46.8973	54.8386	58.6824	63.3215	61.904	51.6564	54.5281	57.3011	59.8693	62.2888		40.7599	43.4418	46.4739	51.047	52.7636	51.089	52.948	53.8289	55.2945	61.0329	54.942	57.1276	57.4552	58.5268
5560	185.333	393	0.155388	0.248602	0.937159		267.449	94.2869	117.359	123.987	19.7689	9.52654	26.4831	54.1087	75.6113	132.992	167.955	139.805	64.1232	263.847	159.943	238.476	310.518	114.038	46.7422	54.8591	58.9513	62.8106	61.6063	50.8074	54.4772	57.3583	59.9378	62.3887		39.5811	43.5598	46.5801	51.2824	52.7078	50.3289	52.4337	54.4575	56.0645	61.0107	54.3831	57.4186	58.0952	58.9903
5580	186	407	0.146543	0.250585	0.938658		271.324	89.5545	107.975	122.416	19.3886	9.75327	23.2543	49.954	81.5303	136.101	191.892	132.654	76.1309	272.322	152.885	237.956	295.631	116.046	47.2374	55.4225	58.5356	62.9003	61.6919	51.4476	55.1401	56.926	59.8957	62.3783		40.8993	44.0035	46.2635	52.0343	52.9865	51.4533	52.9183	54.1601	56.5024	62.0784	54.2197	58.0358	56.3196	58.5222
5600	186.667	401	0.150671	0.251639	0.93813		259.295	92.4737	102.689	120.249	19.2762	9.09032	22.6945	49.2246	79.8665	118.107	165.883	134.869	72.5254	251.158	141.792	215.026	309.314	124.892	47.2359	55.0911	58.6199	62.613	61.8302	51.4897	55.2129	56.8848	59.6428	62.1601		40.1667	43.5946	47.3811	52.3769	52.6605	50.8322	53.4762	54.2072	56.2072	60.7328	55.4436	58.1523	56.2074	57.5422
5620	187.333	375	0.150376	0.248208	0.938117		249.841	96.7527	112.323	122.09	19.5445	8.17818	23.4205	49.749	78.4459	125.669	163.443	126.605	69.8365	247.546	125.353	217.273	305.04	106.249	47.5084	55.443	59.08	63.3227	62.0747	51.9503	55.5965	57.3719	60.0835	62.4266		41.1929	44.6874	46.3468	52.503	52.8118	51.3476	53.8369	54.4264	56.2878	61.3161	55.3115	58.2649	57.5673	58.0899
5640	188	409	0.149786	0.257735	0.938019		251.851	93.4439	116.242	119.802	19.117	8.94111	25.2022	53.1075	80.7823	113.11	158.047	124.6	62.6127	243.601	148.981	221.373	295.352	116.279	46.6972	55.2524	59.2313	62.9029	61.8349	51.3098	55.1347	57.2367	59.9466	62.291		39.7801	44.0408	45.5493	51.4227	52.6929	51.2769	52.9599	54.8147	56.406	60.8046	55.1617	57.7019	57.9543	58.9449
5660	188.667	418	0.15303	0.249417	0.935771		253.188	93.601	110.486	119.968	19.2705	8.39108	24.0707	50.8993	77.7466	118.11	167.31	131.189	71.1054	236.635	147.134	213.805	289.613	119.962	46.9639	54.9903	59.0351	62.7098	61.6581	51.544	54.9985	56.9271	59.428	62.4596		40.1162	43.8494	46.3524	51.7428	52.7586	51.5211	52.9687	53.6397	55.7322	61.0898	55.5423	58.0054	57.2576	58.1069
5680	189.333	322	0.142562	0.259893	0.941054		247.396	92.4502	110.714	118.261	18.8872	8.95944	22.691	49.5006	70.5207	113.618	164.208	117.817	67.2753	247.586	146.82	203.533	283.267	119.243	47.1189	55.7777	59.1062	62.909	61.7736	51.876	55.4023	57.1018	59.8706	62.4348		41.024	44.1804	45.7508	52.5466	52.0928	51.1175	53.4749	55.1376	57.4149	61.7439	55.8159	58.2292	57.4233	58.0054
5700	190	371	0.148607	0.263361	0.93711		256.798	87.5799	111.367	117.162	18.5642	9.79265	23.7506	51.2922	69.1333	124.603	164.749	135.826	65.0036	250.194	144.992	229.128	307.039	113.226	47.1482	55.4409	59.1244	63.5113	62.0081	52.118	55.1765	57.5235	60.1399	62.2748		41.3963	43.4973	45.8658	52.1339	52.8477	51.5635	52.6221	54.9319	56.6014	61.4854	55.6817	58.1717	57.6903	58.5945
5720	190.667	368	0.152735	0.258532	0.935881		247.296	93.9314	118.489	120.236	19.127	8.3192	24.0631	51.0245	69.0623	113.538	155.638	114.657	62.9358	253.818	142.323	220.813	294.172	116.545	47.1541	55.8279	59.5588	63.1336	62.3571	51.8933	55.8036	58.1172	59.9627	62.2547		40.7753	44.1448	46.9226	51.2089	52.7188	51.4617	54.8246	55.3886	56.1918	61.2728	56.0885	59.5017	58.3357	58.5951
5740	191.333	348	0.154356	0.263223	0.938577		245.487	93.928	119.149	119.569	19.0184	8.44071	24.122	51.085	79.1046	110.705	151.139	145.034	66.726	227.489	134.254	209.624	293.303	115.886	47.5298	56.1048	59.5572	63.4147	61.6974	51.4683	55.7135	57.8898	60.3589	62.8734		40.77	44.3038	47.0643	52.532	52.9789	51.3584	54.136	56.6234	56.586	61.8201	55.2616	59.07	58.4138	58.8049
5760	192	451	0.15244	0.263516	0.936778		254.933	92.1283	116.64	119.489	18.9982	9.46167	24.1933	51.721	89.1574	132.513	156.219	117.295	68.2482	247.626	142.302	230.76	288.68	110.551	47.1502	55.9613	59.1379	63.3907	62.1208	51.9492	55.4412	57.8318	59.9991	62.5396		40.8122	43.5647	46.9756	51.4317	52.9666	52.0191	54.0969	55.3001	56.8191	61.5712	55.7082	58.4996	57.6511	57.808
5780	192.667	389	0.142857	0.266141	0.940697		243.14	93.6754	111.469	117.964	18.9195	7.9383	24.8719	52.7209	80.6595	101.17	143.895	131.419	65.5338	231.446	140.327	197.77	291.709	124.67	47.074	55.8381	59.1871	63.2986	62.4443	51.9947	55.5121	57.4294	60.263	62.6429		40.759	43.8554	45.8696	52.0742	52.8115	51.8998	54.1557	54.718	56.8164	61.6007	56.0381	58.1873	57.697	58.3319
5800	193.333	416	0.15185	0.259786	0.937822		247.324	92.6212	117.602	119.412	18.9013	8.95717	23.2793	50.3108	54.6562	116.693	166.496	124.783	65.6071	260.152	147.919	201.182	292.284	118.682	47.1827	56.016	59.2979	63.0638	61.8433	51.7094	55.5029	57.6902	59.9861	62.515		40.7266	44.0568	46.6929	51.5206	52.9164	51.8637	54.1784	55.4182	56.4229	62.1965	55.0976	58.7796	57.8878	58.758
5820	194	378	0.152292	0.262143	0.936852		236.118	93.0707	118.77	117.088	18.7095	7.46274	23.7486	50.9021	75.5739	111.253	144.246	128.978	65.9356	221.38	131.834	197.429	283.487	108.407	47.1967	56.0687	59.6857	63.4213	61.8488	52.3733	55.1798	57.7494	60.3032	62.6156		40.7012	43.7709	46.6905	51.9348	52.8859	52.559	53.1618	55.3313	57.4147	61.877	56.7898	58.673	57.8452	58.9744
5840	194.667	430	0.147427	0.267631	0.939444		239.726	92.4363	120.209	117.622	18.6955	7.83243	24.9431	52.6768	69.393	110.807	144.558	125.466	74.5221	233.003	117.516	213.75	298.793	111.774	47.4094	56.2403	59.8856	63.7759	62.3901	52.1322	55.7781	58.2731	60.8102	62.7076		40.4755	43.9795	46.607	52.9963	52.9886	52.0162	54.1111	55.9757	57.011	62.0874	56.0474	59.1363	58.8797	59.4037
5860	195.333	354	0.150081	0.277198	0.940796		238.931	91.4476	115.342	116.912	18.5239	7.7177	24.2456	50.5364	62.0731	128.853	153.357	120.479	71.4614	245.459	131.085	211.029	255.276	108.107	47.6695	55.9811	59.8234	63.5406	62.2875	51.8987	55.6917	58.5102	60.3711	62.8303		40.7458	44.6373	47.4508	52.797	52.7167	51.1103	54.168	56.2826	56.644	61.7005	55.2679	58.801	59.6872	59.4381
5880	196	388	0.146838	0.280408	0.940648		233.2	90.3061	107.144	114.45	18.1954	7.77283	22.5343	49.4735	84.0797	99.6758	150.789	133.33	55.3408	213.849	143.628	194.844	262.41	114.608	47.5911	56.2867	60.0819	63.2138	62.0847	52.3666	55.7189	57.806	60.3304	63.0362		41.5312	44.3824	46.9552	51.3034	53.7831	52.546	54.3293	55.2725	57.3848	61.9007	56.9199	59.0236	58.1165	59.7135
5900	196.667	375	0.148902	0.275316	0.938424		221.656	95.3386	114.553	115.534	18.4614	6.70209	23.1072	50.1538	56.6587	101.354	144.999	129.913	57.5435	222.652	129.43	174.155	260.192	107.525	47.5421	56.0264	59.9998	63.3753	61.9453	52.0078	55.7647	57.8107	60.7588	62.547		41.1839	44.1938	46.6426	52.5382	53.1521	51.7872	54.0633	54.9383	57.7675	61.5758	56.2031	59.2053	58.4101	59.9875
5920	197.333	353	0.153324	0.271082	0.940039		235.235	92.8765	124.554	117.504	18.6071	7.84619	22.6955	49.3346	80.3112	105.673	132.467	115.296	65.0555	236.106	139.883	185.393	270.75	122.196	47.8703	56.2929	60.5898	63.7226	62.2031	52.6128	56.1599	58.3712	60.6892	62.8457		41.0574	44.5305	47.0868	52.9768	53.7002	52.4033	54.0364	55.9892	57.0147	62.0211	57.0459	60.0124	59.3956	60.0606
5940	198	415	0.149639	0.278913	0.938412		238.345	87.0573	119.377	113.77	18.0049	8.17517	24.1656	52.3433	86.6924	110.48	154.968	120.999	59.8537	249.972	130.552	200.182	256.556	110.233	47.4749	56.3071	60.8732	63.6073	61.9935	52.3205	55.6984	58.2868	60.905	63.0453		40.9556	43.9052	46.6806	52.2339	53.5993	52.1018	54.9502	55.0294	57.7085	61.7456	56.5681	59.8682	60.0564	60.5163
5960	198.667	381	0.150229	0.274736	0.939722		235.945	88.0719	122.874	114.284	18.0227	8.202	23.8898	51.0071	75.828	106.686	150.99	126.952	65.3311	234.68	129.71	186.039	269.158	115.928	47.4456	56.1789	60.2764	63.5843	62.112	52.1032	56.1233	58.284	60.3377	62.749		40.4384	44.3699	47.5647	52.0327	52.8225	51.9057	54.6238	55.5305	56.861	61.9734	56.6465	59.6023	59.4803	59.2111
5980	199.333	387	0.144331	0.274943	0.93937		233.303	92.0589	116.06	116.717	18.4792	7.61913	21.1607	48.254	72.8747	94.5432	149.679	129.589	68.9915	224.454	127.848	182.97	271.144	126.836	47.6141	56.3347	60.5087	63.0828	62.2604	52.5733	56.1053	58.1853	60.2136	62.7232		41.7755	44.4281	47.0136	52.0065	52.8468	53.182	54.3177	55.6828	56.935	61.556	56.7115	59.9712	59.4595	59.5832
6000	200	422	0.143299	0.277909	0.940562		227.736	91.4967	112.608	114.258	18.1791	7.61148	21.4016	48.3285	61.5998	108.902	142.225	117.945	57.1514	232.15	131.437	199.028	257.836	107.985	47.7291	56.5133	60.2018	63.1193	62.2452	52.5436	55.8557	58.0551	60.5341	62.8203		41.9844	44.5271	46.5451	52.1579	53.4311	52.8265	54.143	55.1486	57.492	62.9563	56.4157	59.4553	59.4974	59.6701
6020	200.667	458	0.140793	0.28839	0.941287		224.318	89.0399	111.604	111.759	17.7599	7.60225	21.4287	47.7016	74.4392	103.633	131.385	118.729	64.9516	215.459	120.097	182.168	276.366	107.44	48.0398	56.0546	60.4381	63.2682	62.1332	52.4837	56.0536	58.2003	60.4877	62.7086		42.2882	44.2233	47.2217	52.8331	53.6325	52.0891	54.3471	54.9931	56.9289	61.9148	56.7198	59.9705	59.4726	59.5232
6040	201.333	348	0.145511	0.285083	0.940402		225.548	89.886	113.221	113.39	17.8998	7.61201	22.4762	49.4903	76.5056	93.3282	131.629	119.147	58.174	208.4	135.349	200.218	267.3	114.392	47.7986	56.3279	60.8433	63.533	62.2391	52.7094	56.1691	58.1602	60.6847	63.0184		41.7719	44.3921	46.8595	52.8331	53.1365	52.7045	54.0419	55.6526	57.4982	61.7421	57.2976	60.818	59.4207	60.0331
6060	202	364	0.148165	0.290466	0.939309		217.358	88.5309	115.796	111.418	17.5669	6.77476	21.7126	47.8694	72.484	86.9303	114.816	106.731	70.0971	209.312	122.317	180.44	253.083	126.651	47.9431	56.806	60.551	63.9499	61.8906	52.8646	56.1434	58.3159	60.791	63.0257		41.7306	45.0329	46.7581	52.3945	53.7996	52.6774	54.7125	56.315	58.0758	62.2492	57.134	59.5791	60.0412	60.2641
6080	202.667	358	0.160548	0.289508	0.93324		219.108	88.7179	120.459	111.697	17.5769	7.25051	22.3365	49.1434	77.3734	103.544	126.612	116.231	59.3832	220.563	118.723	172.415	264.269	103.275	47.6716	56.5728	60.7083	63.3769	62.1794	52.3909	56.1838	58.5585	60.7347	62.641		41.1496	44.4748	47.0618	53.0562	52.6154	52.2667	54.5995	56.3225	57.5988	62.0766	56.9977	59.9912	60.3401	60.1262
6100	203.333	372	0.154651	0.28665	0.935709		222.919	90.1747	124.466	112.966	17.8895	7.06748	24.2453	51.4913	80.5418	96.6269	131.393	117.136	57.4832	218.007	123.925	196.11	253.025	109.583	47.6678	56.7924	60.7005	63.795	62.5265	52.4638	56.5419	58.4992	60.9107	63.0666		41.3091	44.5114	46.6668	52.5463	53.3054	52.9027	55.752	56.0997	57.4065	61.801	56.9971	60.3603	59.6023	60.2442
6120	204	407	0.145511	0.301605	0.940206		233.648	86.5581	112.612	112.429	17.6709	8.98807	20.4259	46.7524	79.7576	96.9426	119.143	122.449	58.4156	238.55	124.093	193.171	296.087	125.15	48.1294	56.7755	60.819	63.7814	62.5226	53.1904	56.5849	58.8282	60.5996	62.8247		41.9712	45.6125	47.7257	52.1311	53.2063	53.302	55.2066	56.3777	57.5328	61.4583	57.5821	60.372	59.7568	59.9381
6140	204.667	363	0.141825	0.288247	0.941176		213.753	91.5959	117.406	111.727	17.7485	6.94439	20.9722	47.3501	60.1032	81.006	125.105	127.563	61.5272	208.158	105.09	187.619	250.182	122.84	48.0382	56.4911	60.5161	63.4818	61.8793	52.3805	56.0257	58.7863	60.6089	62.6051		41.4625	44.1596	47.7448	53.7129	53.1109	52.3378	54.7089	56.2674	57.3997	61.7418	56.275	60.2101	60.3634	59.6876
6160	205.333	402	0.13755	0.302331	0.94383		210.756	89.1543	122.333	110.335	17.3414	6.87234	22.0787	49.4168	70.3793	93.0126	118.484	127.439	67.1277	205.932	95.9929	170.053	259.577	109.88	47.7558	57.0541	61.0914	63.8491	62.2262	53.0412	56.3249	58.8208	60.9034	62.8864		41.5655	44.3611	47.1224	52.4334	53.2968	53.6615	55.2232	56.5937	57.902	61.89	57.4516	60.4009	60.5171	60.1369
6180	206	426	0.151998	0.281677	0.937233		219.571	90.282	121.362	114.037	17.8538	6.94278	21.5539	48.4074	77.0486	94.9602	125.247	123.661	64.6953	210.921	111.718	185.93	253.168	116.455	48.0284	56.8304	61.2394	63.5038	62.1082	52.583	56.5711	58.6746	60.8684	63.0131		40.8469	44.6898	47.2831	53.0106	54.3115	52.9307	55.6303	56.1117	57.9802	61.4989	56.9971	61.2371	60.6238	60.7536
6200	206.667	370	0.147427	0.293286	0.939395		218.477	90.2652	128.239	112.906	17.6723	7.66094	22.9609	50.8426	74.1624	93.4	125.89	113.576	68.2871	202.422	113.973	185.417	261.483	115.747	47.7677	56.9849	61.4849	63.9145	62.1812	52.8179	56.2889	59.0173	60.9766	63.2326		41.2898	44.0739	46.8742	52.495	54.1057	52.9871	54.3526	57.2526	58.2506	62.0816	57.3636	60.6391	61.3527	60.9882
6220	207.333	359	0.14669	0.294204	0.93937		211.999	90.8435	113.134	111.265	17.6012	6.7262	20.6721	46.8519	65.8372	95.6673	127.484	117.568	58.2559	207.966	112.113	188.832	246.881	103.828	48.3263	56.6377	61.2478	63.8854	62.4585	53.3387	56.597	58.5878	61.1054	62.9267		42.5595	45.3691	47.4278	52.7571	53.518	53.6147	54.5026	55.2667	57.6857	62.1189	57.5477	60.4615	60.2782	61.5188
6240	208	422	0.138434	0.310096	0.943105		209.14	88.0873	114.901	108.331	17.1213	7.00052	20.993	47.7294	69.9887	94.5072	120.162	107.306	60.4948	212.227	116.388	168.515	235.003	111.332	48.2211	57.0483	61.2287	63.8815	62.3192	52.8566	57.0173	59.0202	60.6639	63.1407		41.8695	45.0757	48.1979	52.4928	53.4695	53.5889	55.3091	56.2448	57.6738	62.4246	57.3414	61.2368	60.8299	60.254
6260	208.667	412	0.148607	0.30039	0.940616		206.684	88.0259	127.31	107.459	17.0466	6.71563	24.2755	50.8673	62.3668	88.7579	127.83	127.506	60.2809	190.254	109.634	175.919	240.205	104.904	47.8818	56.8638	61.4742	64.2297	62.3176	52.9578	56.7547	58.6556	61.1099	63.2891		40.7608	45.1988	47.7894	52.5243	53.1358	52.9962	55.0071	56.3207	57.6995	62.2957	57.9885	61.0264	60.0337	61.1148
6280	209.333	419	0.151555	0.300639	0.938712		209.22	87.8263	117.91	108.166	17.0596	7.10322	22.5355	49.692	66.6492	86.7844	110.143	122.599	55.5176	194.894	118.865	184.904	240.427	115.193	48.1002	57.199	61.403	64.0592	62.546	52.9979	56.8543	58.8106	61.2542	63.3904		41.1094	44.9892	47.5953	52.9722	53.8348	53.1173	55.2863	56.7895	58.4334	62.3687	57.9909	60.9008	59.9755	61.3678
6300	210	397	0.139171	0.312728	0.943056		211.591	85.6563	113.636	107.816	16.9282	7.15572	20.9537	48.2423	70.2685	92.1474	135.517	123.374	58.3187	208.034	116.663	175.883	229.123	106.703	48.4101	57.482	61.5801	63.7704	62.5289	52.916	56.9066	58.8082	61.9478	63.1927		41.8846	45.1392	47.5002	53.613	53.9136	53.8867	55.8602	56.0391	59.3779	62.2459	56.8916	61.1644	60.8871	62.374
6320	210.667	408	0.139909	0.312835	0.942724		209.336	87.0275	118.724	109.024	17.1213	6.76658	19.6336	45.5561	66.3884	81.0172	129.048	116.756	60.5409	195.829	116.66	177.504	239.938	116.501	48.7615	57.5187	61.4384	64.0638	62.31	53.3391	57.1329	58.9512	61.4968	63.1723		42.4676	45.9362	47.7836	53.4715	54.1486	54.0262	55.9093	56.9525	58.6293	62.0763	58.1087	60.8275	60.4416	60.9332
6340	211.333	386	0.135338	0.321954	0.944764		207.942	86.5705	112.919	107.743	16.9077	7.51661	18.4075	44.0026	70.2078	83.6164	107.523	117.143	52.7475	195.608	129.96	170.173	247.006	114.817	49.0165	57.3328	61.6781	63.9501	62.2903	53.6861	56.8672	59.1583	61.4159	63.1404		43.076	45.8363	48.2456	53.8443	54.0803	54.1045	55.8362	56.0063	58.4934	62.2238	58.666	60.7977	61.0605	61.1331
6360	212	390	0.135338	0.325696	0.944924		196.806	87.5601	115.715	106.805	16.732	6.36041	18.7874	43.8523	66.8009	83.3872	116.378	108.203	48.3997	188.873	115.316	172.845	221.755	100.595	48.6912	57.1518	61.5133	63.65	61.7412	53.3762	56.3975	58.9528	61.0277	62.9934		42.5933	45.2004	48.3883	53.2488	54.0248	53.609	54.8777	56.5081	58.2932	62.471	58.2148	60.6591	60.9629	60.9614
6380	212.667	350	0.13298	0.326907	0.946115		200.848	87.0215	117.929	105.749	16.7625	6.33277	21.7026	48.4799	70.0732	77.2535	115.856	126.977	59.9118	194.3	105.375	152.508	231.027	116.615	48.1538	57.3169	61.5016	63.7753	62.4083	53.0744	56.8116	58.6855	61.3303	63.2543		41.7616	45.1585	46.9265	53.007	53.9156	53.4375	55.8832	56.6524	58.2945	62.3169	57.7573	60.9636	60.582	61.2083
6400	213.333	339	0.139614	0.319441	0.943941		202.365	90.3731	112.809	108.036	17.1408	6.54935	21.5363	47.6219	58.4079	102.86	119.549	109.834	50.0448	201.055	116.714	177.109	231.692	92.2754	48.5114	56.8861	61.6395	63.8819	62.5365	53.2116	56.6928	59.2841	60.8328	63.4342		42.3499	45.3306	48.3245	52.5925	53.9595	53.1144	55.0111	56.5023	56.8213	62.9814	58.34	60.3711	61.2056	61.1578
6420	214	409	0.154356	0.311052	0.938302		203.869	91.572	128.319	109.157	17.2747	7.29511	22.3029	49.4058	72.0103	84.3234	118.507	121.339	60.487	198.305	97.966	168.794	238.795	108.83	48.3395	57.3318	61.7864	64.002	62.3639	53.0102	56.7058	59.2442	61.5823	63.2811		41.8119	45.696	47.0131	53.0831	54.0933	53.3622	55.1478	56.3812	58.9788	62.7888	58.4028	60.8325	61.8415	61.2279
6440	214.667	385	0.142562	0.319506	0.943093		204.797	85.1439	125.313	107.388	16.7559	6.53494	20.5575	46.2024	67.5017	87.9656	120.166	116.943	56.029	218.992	105.073	162.703	231.664	109.379	48.857	57.9421	61.9795	64.0635	62.5785	53.3756	57.2627	59.8075	61.4655	63.5094		42.0663	45.9368	49.0585	53.22	54.0034	54.0745	55.9386	57.2759	59.4656	62.9562	58.1887	61.4066	61.5309	61.2916
6460	215.333	386	0.141383	0.314911	0.94238		188.103	91.5807	116.892	106.745	16.8398	6.27988	17.9431	43.7071	63.3734	81.4319	102.687	109.485	41.7303	190.868	114.141	152.701	223.901	93.0306	48.9644	58.0891	62.1323	64.0753	62.8482	54.3296	57.5756	59.4982	61.5806	63.1253		43.4758	46.0902	48.0885	53.2279	53.9398	55.1129	56.0842	57.2587	59.4846	62.505	59.805	62.1379	61.1621	61.4097
6480	216	376	0.140941	0.339079	0.945366		199.439	86.1941	126.801	106.116	16.5719	6.67507	22.2396	48.3904	74.5856	68.5028	100.589	107.787	51.0354	176.652	125.121	167.202	239.352	124.207	48.7123	57.6421	61.9745	64.2644	62.9176	53.1659	57.5805	59.7621	61.71	63.2924		41.7364	45.2906	48.3249	53.9126	54.2969	53.4937	55.8915	56.905	59.6784	62.2417	57.9396	62.1402	61.9314	61.1805
6500	216.667	383	0.136665	0.342357	0.944727		198.667	84.9281	127.027	105.347	16.3825	7.19122	20.3113	46.2201	64.0739	81.362	106.786	116.04	49.7617	192.635	113.261	168.351	247.631	100.003	48.7479	57.9818	62.1062	64.2892	62.9039	53.9736	57.5022	59.5698	62.0519	62.9314		41.9927	45.5776	47.8197	54.3598	53.9896	54.1245	56.3215	57.7342	59.3181	62.4106	59.1262	62.0561	61.7352	61.5654
6520	217.333	455	0.141973	0.339789	0.945671		188.987	86.9175	130.35	105.183	16.3813	5.9082	20.395	45.5651	61.4566	81.6183	108.138	99.7774	53.2621	192.307	106.317	153.195	217.078	101.001	49.2186	58.6136	62.3662	64.5615	62.4036	53.8516	57.646	59.7726	62.0838	63.8094		42.3344	46.1022	48.7293	54.3104	54.6167	54.939	57.0042	57.7315	59.771	63.6222	58.3659	62.0242	61.6867	62.1858
6540	218	391	0.138139	0.332343	0.944395		197.928	86.2118	121.21	105.809	16.5189	6.93461	19.1543	44.8299	70.4532	86.6639	100.743	101.434	59.8023	191.857	114.373	157.381	236.562	106.501	49.0096	57.7036	62.153	63.9154	62.4016	53.3735	57.4998	59.7631	61.2756	63.2711		42.5144	46.0711	48.6913	53.1603	54.611	54.3537	56.6779	56.9168	58.2193	62.3503	58.0806	62.2439	62.3236	61.5627
6560	218.667	485	0.140203	0.331996	0.94372		195.813	85.2863	122.035	104.869	16.3819	6.61099	19.4723	45.5498	76.3378	70.1204	101.554	108.841	45.3946	192.097	119.241	167.745	215.384	116.15	48.7942	57.8274	62.2634	64.1026	62.548	53.8085	57.4387	59.6163	61.4744	63.1977		42.3581	45.8279	47.9269	53.2981	54.56	54.6128	56.7869	57.0296	58.6416	62.0663	58.8561	62.1158	61.9071	61.7611
6580	219.333	440	0.13298	0.340267	0.946545		183.853	84.9904	120.753	101.569	15.9965	5.33426	20.8111	47.0734	70.9013	69.9061	96.3615	94.2065	47.4657	180.844	112.242	139.455	213.93	109.71	48.5736	58.0179	62.054	64.5349	62.9208	54.0288	57.4399	59.6573	61.853	63.1224		42.8209	45.4515	47.593	53.5517	53.4512	54.1529	56.3835	57.5555	59.0774	62.9201	58.6577	61.5636	61.8877	61.7962
6600	220	393	0.134749	0.343494	0.947798		180.324	88.1295	123.599	102.995	16.2161	5.69093	19.4155	44.0739	56.2451	64.9988	91.0589	97.7894	59.5373	176.055	100.993	133.314	216.885	116.44	48.7948	57.9618	61.9119	63.5598	62.532	53.5923	57.287	59.2396	61.6495	62.992		41.6203	46.3545	47.9961	54.1266	53.8768	54.6802	56.1172	57.6057	58.9889	62.4173	58.7274	61.0916	61.7018	61.5304
6620	220.667	417	0.133864	0.341925	0.946889		185.255	86.5576	114.896	103.327	16.197	6.07538	17.2433	42.4557	69.0155	83.3758	112.636	102.133	52.8586	172.75	92.8772	152.291	216.569	95.9843	49.2434	58.0875	62.4109	64.0586	62.2596	54.0229	57.733	59.6227	61.3271	63.3544		43.2359	46.6789	48.1272	53.9493	54.2256	54.0948	57.2949	57.5497	58.7392	62.7589	59.3551	62.1052	62.391	61.228
6640	221.333	479	0.134749	0.336994	0.94657		187.831	84.5879	118.359	102.776	16.1113	6.01831	18.1793	42.8488	67.9277	89.4546	114.406	103.61	53.6358	183.551	101.647	149.409	216.1	89.5104	49.0792	58.0667	62.1292	63.7664	62.1363	53.7778	57.2211	59.4102	61.3925	63.3762		42.7152	46.2034	48.7835	53.9073	53.7867	54.1675	56.3837	57.4441	59.0497	63.2884	59.0879	61.2611	61.3682	61.5403
6660	222	480	0.138877	0.334416	0.944543		178.734	86.8728	126.964	103.137	16.1645	4.71273	19.8468	45.0827	61.9186	73.2674	107.86	97.8251	51.7762	169.615	102.831	153.168	187.732	99.581	49.1459	58.2735	62.5789	64.3948	62.2821	53.8586	57.7383	59.8948	61.6511	63.5325		42.5376	46.5366	48.5837	53.8133	54.2582	54.9057	56.6713	57.581	58.9402	63.2693	59.2248	62.5513	61.8055	62.0062
6680	222.667	352	0.136223	0.339424	0.946705		189.843	83.0759	117.973	101.047	15.8682	6.9522	18.9107	45.186	84.7986	82.3315	98.8007	103.836	47.1253	176.916	104.475	164.185	228.551	94.7058	48.8445	57.9835	62.1112	64.228	62.4961	53.7387	57.4851	59.6793	61.7198	63.0404		42.68	45.5968	48.3985	53.6036	53.9435	54.2586	56.4349	57.5623	59.3863	62.2755	58.9558	61.9372	62.0501	61.3865
6700	223.333	371	0.133717	0.341485	0.947602		175.986	86.3621	122.571	101.904	15.9895	4.92813	18.2918	43.5488	68.7367	67.5394	102.854	108.231	40.3949	176.458	91.7612	141.006	206.611	96.6688	48.968	58.4269	62.3782	64.1135	62.1684	53.9941	57.4905	59.8754	61.3839	63.3111		43.5806	45.2611	48.7643	53.339	53.8949	54.7385	57.0276	58.2578	59.1888	62.9217	58.8236	62.0778	62.1893	61.6389
6720	224	420	0.142562	0.334974	0.94329		183.831	83.6374	120.339	102.112	15.9485	5.54507	17.1724	41.6564	64.641	80.8914	104.063	103.415	48.9544	183.515	109.192	141.562	213.035	93.9574	49.0885	58.0836	62.2684	63.8163	62.3354	54.3802	57.4324	59.2912	61.6289	62.8595		42.7747	46.0795	48.4799	53.857	54.2515	55.4036	56.67	56.9584	59.163	62.2229	60.0072	61.748	61.3807	61.8594
6740	224.667	446	0.140646	0.334638	0.943584		175.62	86.9249	118.608	101.932	16.0207	4.76556	18.938	43.64	69.8817	64.6759	97.6952	111.215	54.4984	164.47	86.9633	130.851	215.783	103.401	49.2489	58.1612	62.4193	64.2542	62.2554	54.1197	57.3144	59.4708	62.0618	63.3724		43.0224	45.7218	49.1169	53.9967	54.3868	55.0688	56.5149	57.3901	59.1872	62.645	59.2951	61.5496	61.9497	62.1717
6760	225.333	348	0.134601	0.333821	0.946238		180.118	85.7606	127.617	102.21	15.9597	5.82745	19.14	44.9818	64.5792	68.9229	92.343	102.319	48.5762	177.456	102.102	141.987	213.599	105.724	48.8017	58.3459	62.7768	64.2802	62.4475	54.3913	57.6046	59.4941	61.9072	63.2549		42.9246	45.8046	47.9506	53.4922	53.8364	55.6827	56.0453	57.8599	59.4498	62.6919	59.4457	62.7276	61.6141	63.0269
6780	226	361	0.134896	0.341844	0.948265		179.25	83.8369	138.795	101.459	15.7504	5.73856	19.9035	45.0495	62.7795	70.3467	106.808	106.501	52.2036	188.366	94.6666	131.715	200.028	102.289	48.8028	58.6727	62.7383	64.3236	62.5325	54.1012	58.1367	59.9037	61.7421	63.186		42.1896	46.1337	48.5279	53.5226	53.6399	54.7543	57.5258	58.4522	59.5902	63.0408	59.3093	63.0922	62.2489	62.0933
6800	226.667	450	0.135043	0.343182	0.947688		177.354	88.3028	117.287	101.984	16.1369	5.65232	17.82	42.0334	61.5054	70.3455	101.437	103.636	49.094	160.212	98.1111	157.836	201.004	98.9482	49.543	58.582	62.6216	64.2104	62.663	54.2359	58.075	59.7997	61.8063	63.7031		43.4426	47.9267	48.9604	53.1994	54.186	54.715	57.1328	57.8026	59.7051	63.5544	58.966	62.2408	61.2476	62.8304
6820	227.333	453	0.13696	0.342093	0.947233		180.566	84.945	122.775	101.476	15.814	6.33759	17.6406	42.6983	63.3148	66.7569	90.1052	101.036	51.1076	179.944	94.6816	149.828	218.411	107.411	49.3816	58.86	62.5447	64.3036	62.6724	54.3528	57.9851	60.0811	61.8856	63.4577		42.8352	46.1415	48.9494	54.6845	54.2972	55.2658	57.8447	58.1094	60.1044	62.9756	59.0032	62.622	62.1838	61.8393
6840	228	481	0.134306	0.346846	0.947811		167.742	85.4506	136.923	99.9364	15.574	5.01027	20.1906	45.1538	55.4975	63.3011	94.983	93.8161	47.3589	169.157	85.4162	132.961	209.306	95.0334	48.8022	58.7344	62.6062	64.3571	62.5058	54.089	57.84	60.0344	62.1761	62.8663		41.8545	46.1603	48.4986	53.7283	53.7692	55.2022	57.7285	58.5496	60.0532	62.1386	59.0759	62.5558	62.2354	62.6897
6860	228.667	375	0.134011	0.344299	0.946386		178.212	83.7557	117.7	99.993	15.6796	5.57969	18.0003	43.1181	59.9641	61.5888	99.2428	99.5367	49.0386	182.272	92.7574	161.245	201.417	106.578	49.2968	58.3568	62.5041	64.3056	62.6118	54.1413	57.8564	60.0493	61.83	63.1981		43.5485	46.3128	49.0411	53.6715	53.9101	54.8964	57.2905	58.2202	59.0459	62.331	59.0081	62.546	61.5663	62.3814
6880	229.333	400	0.130916	0.350928	0.947368		169.104	84.1989	136.964	99.8827	15.5769	4.26552	21.1502	46.4591	58.605	68.1583	91.6637	97.069	48.2518	175.864	95.4378	128.567	187.606	96.5775	48.6146	58.6146	62.7665	64.393	62.3455	53.9303	57.8096	60.0177	61.6813	63.2953		42.347	45.7234	47.7871	53.478	53.7376	54.7141	57.5577	58.655	59.4156	62.7306	58.8999	62.7951	62.6446	62.5411
6900	230	395	0.12605	0.360056	0.949764		165.792	85.7067	131.818	99.9786	15.5663	4.46003	19.2945	43.8241	61.4444	62.8193	87.1779	94.8905	53.8064	157.199	82.5865	128.373	198.328	101.657	49.1997	58.8228	62.8626	64.3222	62.6015	54.2923	58.1285	59.9326	62.1075	63.3479		42.379	46.801	48.5129	54.1145	54.1913	55.4682	57.4959	57.9864	60.1094	63.0539	59.6842	62.5011	62.2827	62.8179
6920	230.667	366	0.128999	0.35596	0.94802		166.824	84.4933	122.71	98.2087	15.4292	4.71027	17.4353	42.27	68.993	58.2918	92.0447	86.4283	46.9487	163.367	89.7608	136.381	191.604	101.522	49.4112	58.5816	62.7612	64.6986	62.4845	54.4624	58.26	60.1202	62.092	63.0026		43.4598	46.6212	48.5268	54.1899	54.2584	55.0051	57.6405	58.1826	60.0934	61.9864	59.1114	62.6793	62.8511	62.608
6940	231.333	353	0.133569	0.34966	0.94759		166.631	86.9907	132.998	100.505	15.6542	5.12302	18.7326	43.7028	65.2433	62.7116	77.6575	96.3172	41.7065	168.916	101.335	122.694	192.342	101.796	49.0778	58.6854	62.8192	64.1354	62.5763	54.1649	58.0507	60.0403	62.0091	63.0292		42.6245	46.3128	48.5799	53.7319	54.1401	55.4569	56.9136	58.5135	59.8992	62.6441	59.6408	63.0702	63.0207	62.6795
6960	232	487	0.133717	0.354368	0.947828		173.28	83.4676	123.521	98.5399	15.4094	5.79392	18.3586	43.7717	57.9774	63.5252	91.205	114.497	47.116	182.592	92.5947	125.096	201.172	105.667	49.1771	58.4009	62.7335	63.9879	62.625	54.044	57.8105	59.8425	62.2039	63.0235		42.7721	45.9867	48.5397	54.2294	54.3578	55.1804	57.0855	57.7078	59.826	62.205	59.1423	63.0881	62.434	62.6889
6980	232.667	409	0.135781	0.355535	0.946521		160.837	82.6789	127.354	97.1683	15.0781	4.28922	17.0071	41.4079	59.7202	60.0899	79.7393	96.2058	51.6742	165.116	87.1612	119.017	175.692	102.33	49.666	59.2509	62.9572	64.5647	62.5497	54.6455	58.1419	61.0017	62.0499	63.1495		43.6749	46.8476	49.5026	54.0596	54.2452	55.7048	57.4519	59.4941	60.4724	63.1313	59.542	62.8145	63.1501	62.4358
7000	233.333	403	0.136665	0.350759	0.9477		166.017	83.7144	135.96	98.8287	15.24	5.45415	18.8031	44.396	70.0151	55.3891	80.0854	94.1985	45.9696	159.515	90.4935	134.404	185.09	113.44	49.2001	59.1323	63.3209	64.6752	62.6794	54.5702	58.5149	60.4108	62.2923	63.2197		43.1618	46.5066	48.28	54.0021	54.0503	56.1467	57.5607	58.988	60.258	62.7079	59.722	63.2151	63.8349	63.0998
7020	234	427	0.131505	0.361558	0.948425		160.099	83.3745	125.702	96.4407	14.9464	5.32682	16.9401	42.0517	63.7165	52.2006	83.3916	98.0951	46.1388	165.937	78.3607	117.371	182.419	108.175	49.517	59.3091	63.1691	64.5607	62.3064	54.6929	58.2875	60.2411	62.2253	63.4155		43.557	46.7331	48.8153	54.4309	54.0485	56.5363	58.0994	58.8882	60.1584	62.8631	59.9055	62.5458	63.3124	63.0991
7040	234.667	385	0.132095	0.351648	0.947934		164.51	83.8311	125.687	97.9571	15.2731	4.7451	18.3878	43.1578	56.4813	53.0678	77.2132	93.1613	43.153	162.204	98.4977	136.561	195.328	106.01	49.6198	58.9252	63.0524	64.4929	62.7732	54.2101	58.5185	60.3286	62.5453	63.261		43.1532	47.0574	48.6198	54.721	54.5474	54.8591	57.4604	58.9789	59.9781	63.3495	59.5407	63.1724	63.4898	63.1229
7060	235.333	451	0.13121	0.352618	0.949322		165.149	85.1156	123.358	97.8883	15.4301	4.40654	19.4529	44.4629	54.6178	49.4127	97.0745	95.1298	43.9447	164.13	93.4775	131.866	186.075	110.41	49.3817	58.7921	63.0192	64.4613	63.0639	54.4527	58.2555	60.0878	62.399	63.5232		42.7073	46.5724	48.6346	54.5734	54.4207	55.5816	57.5151	58.2692	59.7944	62.8001	59.7735	62.6005	62.881	62.6888
7080	236	478	0.131358	0.360621	0.949838		160.073	80.3718	125.636	95.5893	14.7959	4.19637	17.9566	41.8878	48.7119	46.711	88.1707	101.947	49.5383	162.424	82.9237	115.056	190.224	112.437	49.9066	59.1726	63.1673	64.3611	62.768	54.459	58.2063	60.5898	62.7493	63.3713		43.517	46.9006	49.1463	55.6282	54.3411	55.3388	57.9568	59.5263	60.5839	62.4574	59.7784	62.675	63.4134	62.9206
7100	236.667	440	0.129736	0.361543	0.949585		153.292	83.8741	119.68	95.5629	14.8811	4.25864	16.4461	41.0851	59.9988	46.7746	79.1649	94.5363	48.0206	151.093	74.9773	111.666	188.674	102.947	49.8171	59.3008	63.3231	64.6429	62.7043	55.1306	58.4009	60.2956	62.5997	63.3613		44.1812	46.934	48.8521	54.6393	54.479	56.3024	58.0039	58.8847	60.3729	62.9402	60.555	62.8793	62.6002	63.4202
7120	237.333	361	0.127525	0.358382	0.950022		158.872	80.602	125.468	94.9	14.6685	4.96881	17.4506	42.4047	60.1866	58.8449	82.0104	101.036	44.6987	150.133	84.605	127.005	186.25	92.8175	49.4724	59.5994	62.8949	64.3818	62.5142	54.5695	58.3455	60.1535	62.3526	63.4416		43.468	46.9457	48.2052	54.6686	54.0746	56.5871	57.8952	58.6397	60.8689	64.0062	59.1658	63.0013	63.0115	62.4815
7140	238	394	0.127672	0.360695	0.949752		159.563	82.799	124.857	95.6978	14.9225	4.98604	17.2677	41.9869	56.8328	50.46	86.1239	100.109	50.0957	154.123	72.0846	132.708	186.618	106.337	49.6467	59.2278	63.1259	64.5021	62.6945	54.6282	58.3369	60.5279	62.3358	63.3683		43.7042	46.7746	49.2508	54.4685	54.0356	56.2033	58.3545	58.6554	60.2808	62.6448	59.3548	62.8539	63.3034	63.127
7160	238.667	455	0.134011	0.362163	0.949346		159.33	81.557	125.155	96.2402	14.8022	4.83477	16.8351	40.8039	61.6568	50.8144	72.6992	101.216	44.3119	166.331	81.7472	115.334	191.209	108.267	49.6959	59.5223	62.9152	64.5236	62.8681	54.8553	58.6382	60.4747	62.4198	63.137		43.3196	47.257	49.6817	54.3648	53.8562	56.4428	58.9266	59.1628	60.7848	62.2942	59.7736	62.803	62.843	62.411
7180	239.333	432	0.136223	0.359926	0.949302		156.411	84.3397	128.845	96.3882	14.9831	4.81045	18.1687	42.5929	45.7684	45.1231	88.4968	85.8746	39.5628	167.351	90.1737	127.565	175.923	106.83	49.7687	59.3216	63.2957	64.6743	62.9681	54.7398	58.4796	60.7147	62.7082	63.3862		43.5813	47.1351	49.432	54.7937	53.9013	55.9576	57.8986	58.4315	61.502	62.8184	60.0194	63.1572	63.5744	62.8468
7200	240	459	0.140056	0.361576	0.947422		160.182	79.2493	133.416	94.459	14.5089	5.37634	18.1213	42.8506	64.9032	57.7082	83.4427	90.6503	48.1949	166.42	86.9822	112.998	176.779	105.074	49.5817	59.6331	63.3016	64.2785	62.7223	54.2928	58.6467	60.762	62.4794	63.3362		42.2911	47.2391	49.199	54.6831	54.4961	55.9301	59.0285	59.467	60.5931	63.1468	59.5122	63.1007	63.8274	63.3952
7220	240.667	390	0.127525	0.364345	0.949666		152.563	81.8265	116.387	94.4432	14.6192	4.33865	15.4592	39.0128	51.354	41.3133	88.3309	100.863	44.5129	158.862	75.3314	107.246	184.567	106.505	50.2456	59.5612	63.4617	64.3784	63.355	55.3897	58.6323	61.1236	62.5537	63.3026		44.8939	47.0123	50.5362	54.6692	54.1162	56.4711	58.6997	59.9392	60.2719	62.4244	60.6283	63.277	63.6641	62.9092
7240	241.333	393	0.127967	0.363286	0.949359		156.258	79.3343	126.73	94.18	14.5274	4.52057	16.3814	39.8243	54.2694	45.8801	88.1287	95.2482	51.3646	158.414	77.7494	113.223	177.138	110.534	49.8377	59.7127	62.8314	64.3522	62.7211	54.8066	58.3394	60.7545	62.205	63.3497		44.2963	46.5092	50.0137	54.3621	54.0073	56.5269	58.0259	59.9009	60.892	63.2177	59.252	62.8317	62.9228	62.5364
7260	242	427	0.135338	0.3601	0.949113		151.689	80.7968	128.031	93.2709	14.4493	4.62415	16.6573	40.8345	59.1716	45.7276	84.4549	101.631	41.5003	158.276	78.569	108.016	165.642	104.026	50.0133	59.7503	63.5412	64.5171	62.7013	54.854	58.7524	60.905	62.4865	63.5255		43.7707	47.0956	49.5411	54.8979	54.7614	55.9809	59.0642	59.4709	60.8753	63.3604	60.1901	63.4865	63.7299	63.0684
7280	242.667	439	0.128409	0.362803	0.950292		146.244	82.7854	121.056	93.7942	14.5753	3.78952	15.2658	38.6073	56.1153	41.5563	73.8938	86.6797	49.5548	156.454	70.5173	100.209	170.334	108.054	49.927	59.5516	63.0511	64.0994	62.5123	55.0186	58.1438	60.4158	62.553	63.0103		44.3223	46.6276	49.189	54.7382	54.7577	56.0626	58.7011	59.7009	60.4942	62.7993	60.1722	62.4189	63.574	63.3441
7300	243.333	356	0.129884	0.358552	0.949666		150.372	81.2848	126.969	93.1421	14.4589	4.37259	17.7048	41.8113	62.479	50.3822	84.6624	94.6754	54.1334	142.409	69.2438	111.903	162.997	99.1248	49.7268	59.6686	63.0724	64.4323	62.7978	54.7227	57.9687	60.9421	62.6422	63.4222		43.2702	46.7957	49.7206	54.2183	54.6292	56.28	57.9898	60.2012	61.2443	62.6277	59.6064	62.1851	63.4584	63.3423
7320	244	430	0.131948	0.366858	0.949973		147.042	82.6942	133.941	93.3854	14.4513	4.81819	17.519	41.9243	50.3576	40.9029	89.3079	104.346	45.0275	144.736	70.0548	109.195	166.809	103.208	49.6834	59.919	63.5486	64.5482	62.8092	55.0189	58.6016	60.7929	62.7376	63.3574		43.6035	46.9157	49.1186	54.2896	54.4896	56.4858	58.8022	60.1778	60.941	63.1881	60.0775	63.8918	63.4812	63.784
7340	244.667	416	0.129589	0.367212	0.950096		151.36	78.7849	126.707	91.9725	14.1612	4.87359	16.961	41.3171	60.1156	54.7754	81.0461	89.312	38.6769	163.176	84.9507	110.729	169.423	90.487	49.8804	59.9237	63.4896	64.5985	62.8937	54.8558	58.8636	61.0503	62.7014	63.3148		43.4061	47.4249	49.6501	54.6014	54.3194	56.2715	59.4016	60.8341	60.291	62.8204	59.7499	63.428	63.4294	63.8162
7360	245.333	432	0.134749	0.363493	0.947983		144.467	81.1703	136.545	93.1628	14.2956	4.12855	17.2245	40.9978	57.6059	49.7786	88.8075	83.6977	48.1629	154.133	77.4878	97.803	142.785	95.6077	49.8809	59.9115	63.7084	64.5083	62.581	54.9457	58.8877	60.7028	62.6891	63.3649		43.3702	47.3162	49.071	55.3095	54.3375	56.2584	59.0111	59.8964	61.492	62.8996	60.3785	63.8438	63.5796	63.5168
7380	246	407	0.138729	0.358486	0.946631		147.967	82.5366	130.624	94.1433	14.559	4.01757	17.1983	40.9162	61.5403	46.237	86.8018	87.854	46.8951	154.83	69.0661	104.724	164.224	100.743	49.9665	59.6841	63.6481	64.6601	62.9862	55.2474	58.6852	61.0192	62.4788	63.5143		43.4941	47.3586	49.9038	54.5398	54.5363	56.7625	58.1446	59.8057	60.8526	62.8551	60.8207	63.5522	63.6957	63.1508
7400	246.667	384	0.129884	0.362874	0.950894		144.267	81.6133	128.543	92.8446	14.3251	3.94716	16.4607	40.3385	53.3929	42.3378	74.9954	85.9733	47.2146	147.338	69.332	105.287	170.402	104.235	49.9553	59.9234	63.4361	64.7034	62.7449	55.1993	58.8771	60.6743	62.7271	63.2854		44.0665	47.3388	49.0713	54.9287	54.3714	56.9708	59.0641	59.8175	60.8209	62.9436	60.2264	63.6975	63.1575	63.5694
7420	247.333	467	0.13239	0.365576	0.950428		145.703	79.8553	139.992	92.5546	14.2386	3.83459	18.7111	43.0562	47.1345	47.1953	85.6312	79.784	47.9361	152.784	72.4647	113.319	156.593	101.464	49.3598	59.6761	63.4178	64.4679	62.6479	54.6841	58.7858	60.6346	62.4139	63.0512		43.0145	46.6117	48.4183	54.7874	53.9671	56.2869	58.7217	59.4915	61.0815	62.799	60.1846	63.6145	63.6411	63.1771
7440	248	414	0.133422	0.366652	0.949828		141.72	79.1055	137.958	90.6269	13.9743	3.69492	18.9957	43.9913	57.5721	42.4539	75.016	84.5259	52.5347	142.955	65.6908	98.1452	159.441	103.588	49.378	60.0342	63.5855	64.8148	62.5964	54.734	58.7823	61.0019	62.5839	63.3067		42.9196	46.6987	48.8393	54.0665	54.366	56.4252	59.0944	60.5895	60.6927	63.3693	60.0471	63.595	63.9525	63.9174
7460	248.667	404	0.127082	0.369056	0.951546		146.691	77.7311	131.095	90.4092	13.8243	5.28855	15.9322	40.6576	66.6605	44.9617	73.6329	84.6639	45.1491	143.6	71.8381	111.948	163.895	104.021	49.8494	60.5506	63.591	64.4823	62.936	55.2957	59.0732	61.0409	62.5972	63.4024		44.1104	47.3065	49.2149	54.2866	54.3283	57.491	59.8709	60.6392	61.2787	63.4734	60.591	63.6755	63.3903	63.5226
7480	249.333	408	0.13121	0.367182	0.951415		150.486	78.6798	133.551	93.1168	14.258	4.35341	16.8433	40.7892	53.0436	46.73	91.2109	88.2271	45.6395	167.854	74.2686	113.499	157.003	98.7918	49.9393	60.3874	63.9902	64.6502	63.0075	55.4854	59.0581	60.9481	62.786	63.6969		43.9934	47.1678	49.243	54.7657	54.5266	57.0074	59.4371	60.6347	61.3095	63.5482	60.4634	63.4285	64.0407	64.4689
7500	250	370	0.130326	0.372276	0.951691		142.521	79.5416	137.916	91.3795	14.02	4.19296	17.4456	41.6772	56.5906	40.2616	83.8672	85.4471	51.8862	138.096	61.823	105.533	166.101	101.023	49.8076	60.274	63.704	64.5985	62.5854	55.0715	59.0123	60.9647	62.618	63.3029		43.1962	47.026	49.3892	54.332	55.0944	57.3699	60.0819	60.0003	60.9957	62.9219	60.738	63.9159	63.9754	63.2196
7520	250.667	436	0.131505	0.371953	0.951501		141.182	78.3081	131.46	90.5558	13.8572	3.95636	17.0301	41.2676	63.9366	42.4445	79.8233	82.4008	46.7624	139.137	66.5085	106.017	153.037	98.1088	49.8241	60.3517	63.9214	64.5972	62.769	55.2898	59.0851	60.7384	62.7512	63.5988		43.7005	46.9711	49.0801	54.6116	54.7571	56.8806	60.0273	60.0483	61.5068	63.2956	60.4113	63.7285	63.717	64.3756
7540	251.333	432	0.133422	0.366253	0.950624		146.534	79.4438	133.494	92.1313	14.0109	5.44603	15.2699	39.1126	66.0528	43.1591	80.0191	87.7673	38.9463	151.942	74.9627	106.187	163.534	100.285	50.3253	60.6633	63.7839	64.5715	62.7776	55.4688	59.2011	60.8265	63.215	63.4101		43.9374	47.6478	49.5166	55.5956	54.9289	57.5218	60.1758	60.4782	62.1671	62.9734	61.1091	63.6184	63.1768	64.0515
7560	252	439	0.135781	0.367808	0.95015		144.864	79.3813	130.867	90.812	13.9047	5.4586	16.0386	39.806	58.9107	42.846	76.6065	78.986	41.9343	155.576	71.3114	106.32	163.981	104.205	50.3435	60.2704	63.9458	64.718	62.6705	55.2606	59.0477	61.1426	62.8034	63.6939		43.9536	46.9821	50.6746	55.3914	54.7157	57.2785	59.403	60.0573	61.3296	63.2837	60.6567	63.7104	63.8425	63.9442
7580	252.667	434	0.128409	0.368042	0.950772		138.35	79.2612	126.337	91.2999	13.9383	3.29129	15.3967	38.5189	71.8487	36.3965	74.4764	82.4445	54.5323	142.462	51.3666	96.1767	150.232	108.599	50.6541	60.6299	64.0049	65.0871	63.1527	55.8572	59.4427	61.351	63.1257	63.7521		44.9885	47.9158	50.0307	55.098	55.2373	57.3933	60.3258	60.6464	61.8911	62.8928	60.7652	63.9812	63.7205	64.3246
7600	253.333	428	0.134454	0.362923	0.94943		140.694	77.8769	130.874	90.1682	13.76	4.41085	15.3319	37.8988	61.9568	44.3846	78.5023	79.5001	41.6208	145.942	66.6982	100.749	167.321	92.377	50.6709	60.5913	63.7071	64.5754	62.8441	55.3701	59.4453	61.2917	62.8174	63.4643		43.941	47.9697	50.0106	55.944	55.489	56.7085	60.0995	61.39	61.8627	62.8958	61.3353	64.3319	63.7344	62.5986
7620	254	435	0.129294	0.36826	0.950993		138.324	78.2896	132.766	90.4465	13.761	4.09824	15.7736	38.8396	67.236	39.2762	73.992	84.0512	34.57	152.149	69.8596	94.5697	161.626	92.4145	50.5532	61.0453	63.9375	64.846	62.9855	55.7588	59.4843	61.2638	62.9874	63.8733		44.3327	47.8456	49.5458	55.4979	55.5441	58.5414	59.713	61.1645	62.416	63.3915	60.738	63.9516	63.9875	63.6619
7640	254.667	416	0.13239	0.368438	0.949322		132.002	78.7043	132.241	88.8491	13.5332	4.32446	15.2761	38.3586	47.2966	28.6423	68.1503	83.9005	37.4258	125.981	67.7263	106.636	154.755	105.325	50.38	60.4548	63.9614	64.5078	62.5869	55.4468	59.0398	61.276	63.2387	62.8897		44.5293	47.9388	50.0585	55.4314	53.9421	57.6078	59.8699	60.1948	62.1802	62.4214	60.7634	63.701	64.5397	64.0408
7660	255.333	324	0.122807	0.370661	0.953401		138.492	78.9421	128.633	90.6299	13.8385	3.67328	16.1167	39.2375	55.481	41.0827	73.0742	81.7768	50.0587	141.671	70.4934	95.2892	146.659	102.742	50.412	60.7331	63.7473	64.6392	63.5379	55.592	59.2781	61.4512	63.2935	63.4547		43.8179	47.8319	50.3103	55.3584	54.7414	57.9426	59.4857	61.2241	62.2061	62.8071	60.5041	63.2206	64.5242	64.428
7680	256	401	0.127672	0.371031	0.952307		136.285	79.5923	130.383	90.1364	13.8329	3.58681	16.332	39.5675	53.0297	41.4241	78.1659	86.3288	41.6693	155.042	69.4731	87.1804	142.538	94.5234	50.2047	60.5636	63.7426	64.8558	63.0677	55.6069	59.2664	61.0413	62.9438	63.5761		43.989	47.4934	49.8297	55.0375	54.6741	57.5723	59.5615	60.7087	61.8733	63.102	60.4163	64.092	63.6319	63.9641
7700	256.667	463	0.134159	0.366684	0.950649		131.654	80.9002	139.093	91.06	13.8619	3.33013	16.6328	39.4795	55.5144	36.8388	68.1258	75.6189	39.7586	147.374	67.9337	93.6657	134.293	98.6371	49.9868	60.4979	63.759	64.4756	62.7858	55.2996	58.9803	61.2462	62.7055	63.2735		43.9574	47.5836	49.7454	54.0777	54.5702	57.2882	59.4759	61.0171	61.7419	62.9664	60.2844	63.3078	63.9729	64.7866
7720	257.333	424	0.132537	0.362376	0.950039		132.96	80.5261	138.589	90.8747	13.8236	3.65532	16.7996	39.9496	56.1306	35.0763	73.9256	74.367	39.8614	136.876	67.8433	100.307	142.099	98.6443	50.1625	60.7595	63.9809	64.5874	62.8262	55.4355	59.0247	61.4202	62.8884	63.5477		43.7618	47.8503	49.3401	55.398	54.4621	57.1349	59.6056	61.4229	62.3917	63.2424	61.0513	63.1737	64.4687	64.273
7740	258	489	0.12723	0.366353	0.950526		130.954	78.2036	126.195	88.8725	13.5197	3.45692	14.3121	37.1956	56.5176	40.1758	76.8452	80.8991	41.9812	131.25	60.5382	88.2429	150.632	87.2942	50.4061	60.8011	63.6352	64.474	62.6166	55.7232	58.991	61.0321	62.7936	63.3932		44.4412	47.6057	49.6204	55.4576	54.9056	58.1604	59.2155	60.9094	62.3134	63.4067	60.6955	63.3295	64.0469	63.5343
7760	258.667	432	0.126198	0.365945	0.952258		129.269	78.5756	134.917	88.9177	13.4754	3.50552	16.057	39.5389	54.9758	38.2006	75.5666	92.0519	42.2138	126.892	56.7836	91.3858	141.987	88.8582	50.3347	61.2641	63.8875	64.9238	63.1968	55.8321	59.498	61.612	63.1199	63.5449		44.2669	47.7213	49.6698	55.1258	54.8898	58.3295	60.7546	61.3862	62.2671	63.5829	60.6988	63.5007	64.0712	64.488
7780	259.333	509	0.128999	0.368548	0.951054		133.299	76.9367	128.631	88.25	13.4383	3.41328	16.0632	39.6503	47.6369	35.1267	75.4262	91.3732	45.0331	135.777	65.7147	98.1169	135.911	101.147	50.6718	60.8919	64.1502	65.1455	63.162	55.8364	59.2512	61.6626	63.5322	63.7389		44.3996	48.0048	50.2029	55.7124	55.0395	58.2389	59.5505	61.11	62.3765	63.1835	61.2976	63.8803	64.2866	64.6895
7800	260	485	0.127377	0.370069	0.951361		132.694	76.6713	130.055	88.951	13.4214	3.75756	14.219	36.9045	51.109	45.0827	74.9254	79.8146	40.0133	128.919	74.1141	95.0907	150.065	84.8522	50.9901	61.1676	64.3577	65.1337	62.9259	56.1041	59.6392	61.9213	63.3829	63.5275		45.6127	48.2841	51.3306	55.1213	54.6016	58.2879	60.4049	61.8626	61.9862	63.2963	61.3194	64.2349	64.3585	65.5595
7820	260.667	468	0.134454	0.367963	0.950661		131.875	78.9049	142.405	90.2915	13.6651	3.36551	17.1717	39.9814	51.1736	37.8101	77.674	82.041	42.3403	140.27	59.1113	95.2802	150.248	89.5338	50.7215	61.3501	64.4541	64.8184	63.2549	55.7507	59.6326	61.3827	63.9633	63.8698		44.1101	48.1732	50.3035	56.2338	54.7869	58.8872	60.3813	60.7001	62.7654	64.0165	60.9578	64.1139	64.3796	65.5539
7840	261.333	377	0.124871	0.377492	0.953278		130.492	76.4361	134.104	87.0592	13.1494	4.4247	16.3509	40.4805	54.5932	33.2729	66.3194	89.2385	49.7773	121.2	54.5202	106.272	145.811	97.3989	50.3925	61.4515	64.0773	64.9306	63.2509	55.7858	59.2709	61.6452	63.7457	63.6552		44.7347	47.9392	49.7304	55.2718	54.2865	58.3025	59.7633	62.1998	63.208	63.7842	60.7944	63.514	64.6788	64.3561
7860	262	442	0.128999	0.368076	0.951374		124.485	78.6415	128.994	87.8795	13.2864	3.59352	14.7312	36.8617	57.8377	37.3425	76.7869	79.0587	36.5465	139.291	55.3693	90.6308	131.838	79.7411	51.1909	61.3029	63.8491	65.0532	62.598	55.7	59.5538	61.1261	63.8703	63.7439		44.9346	48.622	50.244	57.3316	54.8223	58.3498	59.9639	61.0569	63.1897	63.9543	60.47	63.7386	63.3567	64.5084
7880	262.667	402	0.130621	0.372368	0.951546		129.631	74.4297	139.045	86.7152	13.0453	3.69568	16.0491	38.8705	49.2518	37.6889	71.6934	87.81	47.0853	138.925	58.3761	92.7798	137.607	92.6	50.6529	61.4188	64.1855	64.9599	62.8035	55.6802	59.786	61.4334	63.4619	63.6588		44.3271	48.1615	50.3888	55.862	54.525	58.4851	61.0627	61.1386	62.4378	63.9696	60.6553	64.354	64.0441	64.7546
7900	263.333	475	0.130473	0.368731	0.951423		122.819	79.0985	133.761	87.5039	13.3134	3.08347	16.8446	40.0302	37.0971	30.3933	71.5434	83.5533	38.8717	130.168	62.7734	86.6213	144.79	88.216	50.4372	61.0525	63.9567	65.1339	63.0988	55.7977	59.3415	61.54	63.3631	63.6368		44.9634	48.1276	49.284	55.5021	54.3088	58.3866	60.1409	60.7746	62.3508	63.6099	60.5888	63.5567	64.5887	64.1586
7920	264	399	0.13298	0.36337	0.949776		121.087	78.5517	135.732	87.1604	13.1935	3.22644	15.8696	38.2221	45.6711	35.2069	69.1519	80.3201	35.9553	127.72	61.4369	80.615	140.286	83.1422	50.5369	61.3103	64.0009	64.9125	62.9104	55.8882	59.4983	61.5965	63.2912	63.3968		44.0534	47.9605	50.5649	55.595	54.5108	58.433	60.5577	61.8733	62.4561	63.2316	60.845	63.8673	64.4944	64.1619
7940	264.667	435	0.12664	0.37158	0.952553		125.26	78.1252	136.498	88.0421	13.3047	3.28731	15.8921	38.8774	54.1638	36.4021	70.7243	84.9634	40.931	137.682	57.2562	83.4006	130.243	88.9377	50.9125	61.4523	64.3714	64.9804	62.8877	55.7661	59.5247	61.7021	63.7152	63.8961		44.7912	47.2761	50.7539	56.6076	55.1336	58.1149	60.1651	61.9756	63.2006	63.8052	60.9761	64.7573	64.2011	64.8928
7960	265.333	440	0.128557	0.375167	0.953172		125.844	76.9928	138.342	88.4401	13.2713	2.9212	15.4605	37.3312	56.9478	33.0051	62.37	76.4318	45.2367	130.749	55.0483	87.1523	138.654	97.6299	51.1592	61.9516	64.2693	64.8538	63.2672	56.2048	59.6428	62.2375	63.4426	63.9736		44.3006	48.5259	51.3065	55.5113	56.1519	59.4385	61.0439	62.6731	62.294	64.3085	61.6179	63.8044	64.647	64.5333
7980	266	477	0.128262	0.368982	0.950722		126.324	74.4697	136.548	86.9464	13.0436	2.95395	15.4837	37.9283	50.5438	26.2534	61.6963	84.4851	46.5427	122.88	67.1568	78.8991	137.284	111.856	50.5045	61.0106	64.0476	64.6919	62.5574	55.6457	59.3532	61.3525	63.1749	63.2857		44.5301	47.7739	50.4787	55.0912	54.6484	57.9251	59.5864	61.0976	62.5603	63.8835	61.1109	64.5018	64.2925	64.4357
8000	266.667	443	0.129294	0.3706	0.952209		128.496	77.2712	133.479	88.4271	13.3573	2.98039	16.1648	38.2335	67.6326	43.7892	79.7338	85.0345	40.8984	143.805	63.2548	74.7585	122.757	83.0289	51.3271	61.6614	64.4882	64.7665	63.3014	55.6634	59.8712	61.5558	63.8184	64.6358		44.6004	48.513	50.8185	56.5983	56.1053	58.1792	60.6711	61.4527	63.3333	64.6708	60.6071	63.9793	64.1205	65.1689
8020	267.333	324	0.129294	0.365897	0.950944		122.744	77.3846	134.388	86.7417	13.1573	3.25008	14.6975	36.9991	41.9232	34.5906	65.9828	73.3692	46.8694	131.142	60.4994	88.4967	126.839	95.5182	50.7733	61.3239	64.3657	64.9654	62.8965	56.1901	59.7599	61.6362	63.2244	63.5143		45.5406	47.5244	50.9731	55.1912	54.6373	58.2322	60.4712	62.1164	62.1262	63.6735	60.9625	64.4953	64.3122	64.814
8040	268	410	0.132537	0.363469	0.950587		129.425	77.2573	145.19	88.5663	13.3317	3.68529	17.0932	40.4301	46.9849	38.0369	76.7041	81.8754	35.4461	149.816	64.9611	91.734	140.478	85.5508	50.5908	61.688	64.3697	65.2002	63.2535	55.933	59.5935	62.1856	63.6851	63.705		44.2959	47.7195	50.5312	55.5898	54.8177	58.2139	60.5196	62.7	63.0028	64.0038	61.2357	64.121	64.9344	64.3421
8060	268.667	435	0.135781	0.358467	0.948732		122.246	77.5641	132.149	87.3426	13.1621	2.94912	15.061	37.4658	51.4408	36.7037	67.1196	75.0176	40.7547	133.787	60.029	83.3867	129.922	85.4641	51.0927	61.8928	64.3115	64.9353	63.3021	56.2322	59.6438	61.9202	63.7211	64.0172		45.6344	47.7003	50.9487	55.5393	55.6408	58.9738	61.0534	62.2568	63.1961	63.9838	61.1933	64.0697	64.4808	64.7782
8080	269.333	460	0.134896	0.363646	0.94969		125.175	76.4965	143.922	87.9773	13.1816	2.95463	16.2926	39.2628	50.5781	36.6277	70.4088	84.2096	39.0131	138.471	68.1309	78.4271	124.453	90.1737	50.6978	61.5847	64.8297	65.1033	63.0422	56.3228	59.6063	61.966	63.3973	63.9653		45.1202	47.7808	50.6737	54.8243	55.0901	58.9739	60.4869	61.8295	62.7154	63.9176	61.9251	64.3516	64.9971	65.0494
8100	270	494	0.129294	0.367127	0.951066		118.865	79.536	132.859	87.7461	13.2796	2.53579	15.4061	37.8265	47.4241	30.9993	59.1671	72.7189	37.9412	136.357	58.3095	79.5586	130.453	91.5026	51.018	61.488	64.1253	65.3058	63.3056	56.1193	59.9296	61.8708	63.5375	63.7853		45.1755	48.1956	50.219	55.9019	55.5979	58.2966	60.7349	61.8112	62.879	63.7182	61.033	64.4644	64.4978	64.2642
8120	270.667	411	0.123986	0.369201	0.952885		123.356	76.9736	139.863	87.26	13.1226	3.57342	14.4908	37.0196	56.3465	30.4708	67.9816	82.732	39.5541	135.354	52.8148	90.5657	132.489	91.0406	51.0161	62.0651	64.6481	64.9014	62.8821	56.1536	60.0637	62.104	63.2444	63.9471		45.9675	48.2868	50.7001	55.1286	54.9975	58.8885	61.3701	62.5541	62.964	64.549	60.614	64.9315	65.1036	65.1459
8140	271.333	531	0.130178	0.368256	0.951963		126.236	78.9665	141.299	88.5276	13.338	3.88281	16.8126	38.4765	53.1161	30.7562	70.8749	80.6561	38.8228	133.017	58.5524	87.9264	146.784	96.71	50.8432	61.415	63.6798	64.857	63.1241	55.3312	59.8886	61.7985	63.2	63.7009		43.7215	48.578	51.2473	55.8009	54.8682	58.0341	60.8297	62.3176	62.3202	63.5734	60.4283	64.4576	63.3519	63.5374
8160	272	508	0.131948	0.370036	0.952074		116.204	76.88	138.264	86.2424	12.8991	2.92765	14.4117	35.7778	47.1265	29.0701	50.6884	77.5129	36.0446	120.932	58.101	89.7457	126.564	92.6643	51.3897	62.185	64.2525	65.1382	62.9606	56.3157	60.1258	62.0337	63.866	63.5847		45.0042	49.5245	51.0033	56.2962	55.12	59.7091	62.2422	62.0639	63.1972	63.7126	61.064	64.1431	64.3081	65.1
8180	272.667	480	0.127377	0.373747	0.953646		116.892	77.32	140.796	87.2787	13.0534	2.44197	15.0069	36.6123	50.5412	28.8162	65.226	63.3444	33.8421	129.928	65.0992	83.6515	116.423	88.6501	50.8864	61.6375	64.442	65.0424	62.9328	56.4799	60.0101	61.4261	63.5094	63.5155		45.2241	48.2642	50.2712	55.7326	54.94	59.1475	61.2888	61.097	63.0335	63.6206	61.4077	64.2705	64.2832	65.1643
8200	273.333	412	0.129736	0.361345	0.951718		114.163	76.7816	136.532	85.3637	12.7997	2.60074	15.9688	38.0721	46.8244	36.0321	64.2346	69.129	29.0866	122.144	67.0734	82.7692	118.032	73.5124	51.126	61.8885	64.4407	65.2751	63.1023	56.1896	59.8959	62.1472	63.6891	63.9108		44.4128	47.7326	51.3897	56.1018	55.9929	59.2391	61.301	62.0311	63.1165	63.7545	61.3063	64.4596	64.5094	65.1555
8220	274	428	0.13298	0.365762	0.9506		120.897	76.2929	145.459	87.3815	13.0166	2.78356	16.0433	38.0451	54.4893	30.5168	65.3253	79.2188	33.8354	133.871	67.0093	80.108	119.224	91.172	51.2204	62.1837	64.7954	65.2485	63.4452	56.5087	60.2765	62.3342	63.8086	63.9651		44.3836	48.8916	51.1073	56.0034	55.7159	60.3229	61.4322	62.1949	62.9921	63.9762	61.7382	64.3339	65.0456	65.2841
8240	274.667	389	0.133717	0.362709	0.950477		117.647	77.7007	139.604	86.5488	12.9713	3.24113	15.3889	37.514	52.7111	33.9645	62.135	69.3603	33.004	135.221	62.197	80.1683	119.13	84.7197	51.3218	62.102	64.7421	65.4093	63.1347	56.3977	60.3041	61.8604	63.8921	64.2558		45.4743	48.4859	51.0261	56.1433	55.4795	59.1529	61.4075	62.0019	63.3778	64.5701	61.2522	65.1044	64.7614	65.3367
8260	275.333	450	0.135043	0.364936	0.950206		114.889	78.7272	137.978	86.2001	13.0004	2.9426	16.136	38.3877	50.1486	29.9278	63.6806	69.6977	30.1255	119.668	65.8104	90.6	113.879	83.4072	50.9274	61.7866	64.0162	64.9688	63.1252	55.6381	59.7753	62.0766	63.6956	63.6387		44.7006	47.9713	50.6248	55.9994	55.3412	58.4352	60.7483	62.5832	63.3542	63.812	60.4776	63.4249	64.8931	64.7577
8280	276	495	0.136075	0.365278	0.949334		119.211	74.5057	139.697	85.1524	12.7129	3.16051	14.7339	36.6243	62.1309	31.2354	64.344	71.4564	40.2811	123.29	59.9822	80.8693	121.676	89.0587	51.3777	62.0499	64.5218	65.1481	62.8967	56.2447	60.0987	62.0177	63.9179	63.7152		44.764	49.054	50.3295	57.0987	55.6424	59.4736	61.3255	62.5858	63.4085	63.4563	61.1235	64.3548	65.101	65.0256
8300	276.667	437	0.129294	0.36098	0.95103		123.619	75.9986	133.475	86.9972	12.9645	3.92905	13.6966	35.4954	68.7083	28.419	62.5481	83.2251	36.6431	110.765	55.021	98.4928	140.877	93.61	51.4616	61.9191	64.3776	64.9677	62.7607	56.1916	59.6897	62.2418	63.6615	63.702		45.3259	48.5561	51.3381	56.4024	55.6853	59.101	61.4071	62.8068	62.6064	63.6743	61.1334	63.9211	64.8327	64.9898
8320	277.333	508	0.138139	0.364241	0.951398		121.154	74.9774	149.79	86.8979	12.8549	3.60602	15.9892	36.6158	50.3313	26.5754	55.8019	72.7422	40.0402	122.7	61.6594	91.3739	125.297	104.922	50.9926	61.9344	64.299	64.7079	62.4608	55.9241	59.8084	61.5299	63.4435	63.6889		43.7828	48.6856	50.5925	56.5207	55.3817	58.5096	61.3808	62.4816	63.388	63.912	61.33	64.368	65.0371	64.5138
8340	278	451	0.132095	0.366002	0.951054		121.044	75.8657	141.25	86.84	12.9375	3.53047	14.2698	35.073	55.0845	24.7809	57.2888	76.8437	38.801	121.393	61.7526	86.7302	135.789	102.687	51.3683	62.2501	64.4466	65.0289	63.3412	56.5957	60.3707	62.0553	63.982	63.4314		45.4881	49.3139	51.8623	56.1807	53.9967	59.4642	61.6002	63.1289	63.8721	63.1848	61.6491	64.4374	64.32	65.372
8360	278.667	439	0.134159	0.365602	0.951047		118.115	76.5732	151.506	87.191	12.9891	2.61643	16.9065	39.2553	59.7171	28.7726	62.915	70.5887	31.8424	132.282	64.11	78.5089	113.737	92.7311	51.2637	62.3418	65.264	65.3004	63.2324	56.1479	60.7587	62.0751	64.2775	64.1431		44.9407	48.6648	50.6573	56.7876	55.2678	58.8632	61.8741	63.1007	64.0504	63.8208	61.5937	65.2045	65.3857	66.0068
8380	279.333	374	0.130768	0.372723	0.95227		118.198	77.3017	143.595	87.0866	12.9904	2.86041	16.549	39.364	51.7578	28.7828	65.1987	78.9327	40.2789	115.075	56.191	86.8705	117.469	93.743	50.806	62.0204	64.4229	65.2902	63.23	56.1727	60.0294	62.2199	63.4574	63.8901		45.0755	48.0888	49.8664	55.5213	55.4777	59.2773	61.7553	62.8603	62.5996	63.6092	60.8303	64.4984	65.5386	64.2749
8400	280	397	0.133717	0.368086	0.951226		115.362	74.3903	149.714	84.9618	12.5124	3.67866	15.9114	38.5932	45.8908	25.4692	59.6797	68.9492	31.079	121.846	59.5158	88.5352	129.071	92.8032	51.1399	62.4555	65.0898	65.7228	63.0746	56.7947	60.5052	62.3279	64.0739	63.7807		45.7541	48.469	50.5025	56.1634	54.8105	59.792	61.8567	62.5951	63.9292	64.1045	61.9954	65.707	65.1507	65.3341
8420	280.667	422	0.137402	0.360292	0.94974		109.873	79.0585	143.216	86.4798	12.9258	2.55234	14.8951	36.699	45.0988	28.4781	55.068	70.5625	32.4044	126.158	60.272	71.368	109.303	84.9642	50.8641	61.9062	64.4339	64.8261	62.7299	56.2381	59.9526	61.5488	63.4974	63.5232		45.3805	48.3703	49.9592	55.8015	54.8089	59.5735	61.0427	62.2336	63.086	63.5952	60.9175	64.3154	64.8244	65.4059
8440	281.333	480	0.134601	0.362158	0.950624		117.884	74.6153	145.589	85.8289	12.6835	3.09014	14.8684	36.9427	51.0675	30.3877	71.1527	75.149	38.8233	136.076	60.3994	72.699	107.566	92.0948	51.1577	62.3481	64.8004	65.1887	63.0156	56.6876	60.0448	62.1227	63.8531	63.8022		45.2846	48.7484	50.733	56.3155	54.7068	59.9088	61.6459	62.8669	63.552	63.7671	61.8835	64.2224	65.1431	65.5106
8460	282	456	0.130768	0.36711	0.951595		113.843	74.0969	138.771	83.6867	12.4046	3.52069	13.827	35.4066	51.0064	22.0845	54.2757	71.4969	36.9101	127.466	54.6344	75.2567	118.194	100.991	51.2532	62.1541	64.5422	64.8972	62.8315	56.3874	60.1125	62.005	63.548	63.6253		45.5106	48.7789	50.9186	56.3382	54.7197	59.2013	61.5633	62.7275	63.4984	63.7799	61.4131	64.2347	64.6521	65.0412
8480	282.667	353	0.132537	0.364297	0.952406		113.775	75.67	155.622	85.5841	12.6785	2.87701	16.446	39.0465	40.5912	27.9643	64.9405	78.8899	42.6586	129.052	49.7323	72.2903	118.652	91.0034	51.1523	62.702	65.1522	65.6096	63.274	56.5957	60.7686	62.4932	64.2721	63.7606		44.7667	49.018	51.0166	56.4107	54.5497	59.6635	62.4047	63.2106	63.9073	64.3239	62.0882	65.2329	64.9544	66.2704
8500	283.333	412	0.1318	0.373355	0.952295		114.557	73.4625	141.244	82.4722	12.3352	3.56716	15.7898	38.6484	40.1049	20.4972	61.2257	88.1097	35.7496	120.403	52.0645	88.2542	111.936	102.334	50.9065	62.2519	64.9273	65.0217	63.4257	56.4474	60.2152	62.2939	63.8302	63.7464		44.8241	48.899	50.5493	55.7552	54.5051	59.9569	61.2356	62.9814	63.4024	63.6832	61.6685	64.616	65.1104	65.8718
8520	284	445	0.133864	0.367387	0.950759		110.946	75.8058	135.94	83.7422	12.5023	3.0834	14.0967	36.3986	38.8609	23.2202	65.9383	78.9374	38.1531	129.154	51.9792	78.5852	101.617	92.2549	51.2966	62.3279	64.6878	65.2573	62.9687	56.4356	60.2654	62.1545	63.9415	63.7413		45.7046	49.351	51.0133	55.8434	54.5706	59.4026	61.4	62.9116	63.4451	64.4803	61.2314	64.4455	64.818	65.6131
8540	284.667	544	0.135928	0.360055	0.950391		113.566	79.4712	149.509	87.8063	13.0605	2.73565	16.4471	38.4173	58.3486	27.6731	68.3674	72.6871	33.2134	128.499	56.418	72.1227	108.678	87.2414	51.3818	62.4287	64.8639	65.4468	63.274	56.1629	60.4218	62.4154	64.2907	64.1045		44.9984	49.2585	51.0172	56.5685	55.0662	58.9766	61.9765	62.9031	64.1152	64.172	61.3839	64.2925	65.2681	65.8986
8560	285.333	360	0.1318	0.357167	0.951582		112.625	78.2238	144.643	86.0641	12.8008	3.36999	15.449	37.1202	48.6248	31.2324	51.3475	63.6263	42.2343	110.359	59.4216	84.1795	106.205	93.7951	51.485	62.5205	64.4595	65.2028	63.147	56.1096	60.3952	61.9205	64.395	63.9945		45.6893	49.066	50.7489	57.0478	54.8729	59.1232	61.8528	62.939	64.1568	64.5307	60.5377	64.8366	64.7192	65.1992
8580	286	413	0.13298	0.360377	0.949887		114.07	81.3864	138.477	87.9579	13.1745	3.4195	14.5098	36.9663	48.4965	24.1642	56.9396	71.4513	44.5771	128.648	46.1724	77.3363	120.739	99.0054	51.4275	62.3719	64.6194	65.4742	63.2675	56.6174	60.1761	62.0329	64.2584	64.0757		46.1686	48.5882	50.6111	56.5335	55.2361	59.4192	61.6569	62.773	63.9892	64.0212	60.992	64.654	64.6528	65.8991
8600	286.667	456	0.137255	0.361272	0.949843		107.835	80.553	141.474	86.3852	12.8744	3.50523	13.6037	34.7106	40.3225	24.981	56.1661	68.3942	33.6884	118.866	58.8768	70.4306	120.788	84.0757	51.4273	62.4534	64.3399	65.0574	63.0357	56.7887	60.1123	61.8133	64.0321	63.5673		45.7513	48.9272	51.126	56.3916	54.9405	60.2027	61.7174	62.4674	63.9654	63.914	61.6618	63.9024	64.4571	65.1987
8620	287.333	453	0.133864	0.366161	0.951779		108.656	77.1901	148.141	84.7516	12.5181	3.5857	15.3045	37.3334	40.0966	24.6787	55.5604	75.3243	34.9573	122.814	60.4273	69.9705	108.724	89.3838	51.1504	62.4736	64.6129	65.1115	63.0719	56.2934	60.3874	62.261	64.0654	63.4132		44.9903	48.6129	51.5557	56.2359	54.3573	60.0708	61.8675	62.6328	63.7844	64.0127	61.1518	64.8192	64.7928	65.6102
8640	288	506	0.134601	0.361256	0.950698		110.644	77.6629	138.949	85.1032	12.6975	3.05806	14.3117	36.593	55.8027	30.4764	57.6051	72.8046	38.6997	116.145	49.1456	79.1825	108.386	84.908	51.2948	62.4602	64.4536	65.1504	63.1424	56.614	59.8398	62.1936	64.1742	63.6798		46.3239	48.6989	50.5082	55.7866	55.1563	60.1161	61.589	62.5742	63.9104	64.1113	61.448	63.4791	64.9837	65.7938
8660	288.667	442	0.137402	0.354054	0.950882		110.931	81.0288	143.273	87.3697	13.0504	3.06707	15.0061	37.4095	52.3556	32.493	62.2703	78.2583	39.2082	105.404	59.7667	72.6087	107.452	78.6747	51.2201	62.3987	64.7112	64.7404	63.2877	56.4706	59.8928	62.1255	63.9446	63.9247		45.3266	48.438	50.8991	56.7061	54.7309	60.6132	60.9687	62.4083	63.632	64.3711	61.7719	64.2033	65.1037	65.1638
8680	289.333	483	0.139024	0.362155	0.950071		116.401	75.5759	148.765	85.3512	12.6943	3.29466	16.0704	38.5061	56.8468	26.0224	59.9439	83.1659	33.7823	126.963	59.1989	74.4575	118.144	93.34	51.06	62.3883	64.8028	65.0431	63.1951	56.2882	60.0131	62.3951	64.129	63.664		44.756	48.3642	50.9323	56.391	54.8565	59.5623	61.8766	62.767	63.9496	63.7861	61.2029	64.8323	65.2434	65.6477
8700	290	502	0.134454	0.364203	0.95114		106.141	75.3047	140.089	83.0193	12.3527	2.53876	13.7392	34.9818	47.3012	25.2374	56.7386	65.95	41.4487	118.721	45.1378	72.6313	101.66	87.8545	51.6378	62.7849	64.8358	64.8819	63.0308	56.6778	60.2106	62.6806	63.8368	63.7655		44.9313	49.4654	51.8157	56.1507	55.8257	60.2922	62.065	63.4623	63.7327	64.3726	61.9779	64.2467	65.4566	65.6075
8720	290.667	426	0.132095	0.362123	0.952074		109.625	77.3208	160.721	86.7035	12.7513	2.77786	15.8954	36.8983	46.5127	30.2789	60.5809	71.3011	34.1451	113.993	54.7944	79.9342	111.845	77.6853	51.1883	62.6676	65.0565	65.0674	63.0776	56.7692	60.5165	62.0449	64.1477	63.5792		45.2555	49.3044	50.9383	56.3549	54.0882	60.3086	61.7199	62.5841	64.5564	64.1691	62.2447	65.1081	64.8631	65.7965
8740	291.333	335	0.134159	0.364077	0.951435		112.008	75.242	146.601	84.952	12.5933	2.63881	14.3626	35.5982	60.7592	29.9712	63.9107	65.2934	41.9288	123.936	47.1917	74.3937	104.74	86.6112	51.5419	62.5673	64.8134	65.0128	63.1691	56.7534	60.1577	62.4136	63.9782	63.8016		45.3668	48.8132	51.2815	56.9689	55.2791	59.7717	61.3876	63.4698	63.876	64.3312	62.4104	64.5467	65.1668	65.459
8760	292	409	0.132095	0.367577	0.951324		108.476	75.4189	142.895	84.2216	12.4928	2.19635	14.5831	36.0428	56.2965	28.0847	62.5737	80.3455	41.0942	120.622	50.3965	57.7	99.5389	84.5911	51.5232	62.67	64.91	65.2511	63.1801	56.7654	60.399	62.3076	64.2114	63.851		45.3476	49.7053	51.1381	56.2923	55.1327	60.3474	61.853	62.6581	63.7259	64.7656	61.6542	64.2785	65.4005	65.8868
8780	292.667	442	0.137697	0.361212	0.949703		106.872	79.3262	149.616	86.0084	12.8349	2.55796	14.9088	35.9738	39.0078	25.9065	66.1143	66.1318	42.0899	124.821	50.0802	64.6513	104.4	83.5889	51.5426	62.8259	64.6807	64.9605	63.12	56.425	60.3134	62.4704	64.1926	63.7282		45.2594	48.9123	51.6275	57.1774	54.7363	60.1445	61.8209	63.8548	64.1802	64.1294	60.9779	64.4254	65.2684	65.4601
8800	293.333	446	0.139171	0.363853	0.948966		108.379	76.2233	138.454	83.4518	12.4274	3.31959	14.0066	35.7441	55.9193	25.953	57.0651	68.7497	35.2682	114.152	49.1802	72.6696	112.004	86.9738	51.4145	62.6111	64.5984	65.1164	62.8646	56.463	60.3734	61.8901	63.9166	63.9618		45.6781	49.1309	50.916	56.2098	55.1378	60.0163	61.7803	62.6293	64.2324	64.3971	61.1076	63.9813	64.5666	65.7871
8820	294	446	0.135191	0.358702	0.949703		112.746	74.2382	144.395	84.2577	12.4435	3.17596	14.1649	35.7889	53.6084	28.5626	63.6563	76.8005	38.1187	117.982	53.2546	76.1541	110.545	86.2543	51.6182	62.7154	64.7314	65.3125	63.1485	56.5483	60.6807	62.3211	64.2764	63.6994		45.79	49.6324	51.0616	56.3173	55.2897	59.8241	62.176	62.8712	64.1244	64.5811	61.5399	64.4745	65.3855	65.6517
8840	294.667	357	0.137845	0.362334	0.949985		105.795	80.4245	147.591	86.8819	12.8899	2.5556	15.0117	36.5711	51.0958	23.2083	56.398	67.2246	30.7118	115.451	60.147	67.1418	105.457	84.8854	51.5758	62.8741	64.9088	65.539	63.3682	57.0353	60.5109	62.2865	64.3869	64.0464		46.121	48.9351	50.6776	57.1183	55.0271	60.4774	62.1471	63.1386	64.1453	64.462	61.6888	64.6133	65.4455	65.2786
8860	295.333	461	0.133717	0.363993	0.95071		105.228	79.4327	142.675	85.1361	12.7098	2.83234	14.2483	35.9623	46.4711	26.2216	60.9813	66.8902	34.076	111.643	59.4108	74.6435	89.4378	83.9008	51.5922	62.723	64.8204	65.3611	63.0502	56.6701	60.3089	62.351	64.2256	63.9912		46.2015	49.1559	51.0782	56.4344	55.0909	60.0262	62.0268	63.0161	64.3465	64.1994	61.1605	64.2322	65.2883	65.9932
8880	296	475	0.135486	0.362342	0.950182		108.141	79.141	139.611	85.3675	12.7042	3.2673	14.4355	36.078	49.6643	26.5714	61.9127	73.5338	34.533	111.547	54.509	76.1868	104.941	83.1053	51.7878	62.6412	64.9877	65.6065	63.5466	56.9871	60.7587	62.3056	64.3259	64.1924		45.3956	49.5771	51.5213	57.2927	55.152	60.7263	61.9623	62.3149	63.5298	64.6727	61.9541	64.4641	64.8774	66.1265
8900	296.667	557	0.140498	0.357187	0.948462		107.686	77.4521	142.079	85.298	12.6516	2.6239	13.27	33.9454	54.3255	30.3758	57.2384	66.4279	36.3771	121.674	53.086	71.6025	105.079	77.2896	52.02	62.7065	64.9241	65.0713	63.4002	56.9018	60.6612	62.7569	64.3028	63.4994		45.796	49.68	52.1056	57.2081	55.31	60.0992	62.6204	63.2385	63.7708	63.8037	62.4461	65.0056	64.875	65.8365
8920	297.333	365	0.134749	0.362118	0.950899		104.798	73.3925	146.141	81.9512	12.0682	2.75467	15.1114	36.56	41.0965	28.7825	67.4581	69.7009	39.8949	117.218	53.9856	65.8983	87.4765	81.2526	51.3489	62.9409	65.2505	65.1527	62.8188	56.67	60.6135	62.241	64.0252	63.9619		45.2391	49.9033	51.2732	56.1287	54.2001	59.5946	62.2845	63.4909	64.7202	64.6143	61.7974	65.2351	65.8088	66.0121
8940	298	407	0.135781	0.361783	0.950464		103.547	76.0025	149.377	84.0983	12.3972	2.33229	14.2543	35.366	51.5427	21.9757	52.2376	69.4595	36.5919	119.463	49.7321	62.5485	99.6185	88.0286	51.7644	63.2327	65.1252	65.3638	62.9619	56.9076	60.6702	62.7121	64.3544	63.8035		46.1984	49.3943	51.5687	56.9552	54.7052	60.2886	62.7586	63.9438	64.8192	64.3533	61.6212	64.9444	66.2302	65.9633
8960	298.667	501	0.134896	0.357717	0.950636		103.455	78.8244	152.04	85.2614	12.6418	2.629	14.9442	35.6386	51.1583	21.5037	53.1125	60.8881	36.8211	114.977	51.4387	68.5755	98.4738	91.2468	51.7511	63.0717	64.8439	65.2442	63.1684	56.6847	60.4686	62.7867	64.4045	63.7347		45.4206	49.4064	52.1145	57.0261	54.788	60.2329	62.0993	63.9831	64.6434	64.3996	61.7453	64.6065	65.3784	65.7626
8980	299.333	425	0.13696	0.357478	0.949641		102.275	75.1694	153.936	83.0065	12.2888	1.79272	16.1783	37.6493	46.5821	28.3499	57.6024	69.0082	43.3075	116.759	45.2627	59.7275	90.1799	82.5429	51.5315	62.9541	65.2784	65.5546	63.2157	56.8571	60.5133	62.7515	64.4641	63.9484		45.3315	48.9417	51.5039	57.0737	54.8069	60.2181	61.9959	63.5311	64.6674	64.3581	62.1543	65.101	65.9589	65.9648
9000	300	441	0.134749	0.360356	0.950391		105.06	74.987	145.373	83.4966	12.3074	2.48432	13.7942	34.4725	49.0228	27.2994	56.7979	71.1892	33.7184	114.714	53.5189	75.784	97.0406	80.1819	51.8812	62.8896	64.9697	65.1512	63.2676	56.8896	60.758	62.4398	64.3808	63.6912		46.1223	49.5413	51.3816	57.2123	55.1486	59.822	62.7584	62.996	64.5214	64.3501	62.0398	64.8255	65.0553	65.8286
9020	300.667	387	0.138287	0.353698	0.949843		104.086	78.6888	150.606	84.8435	12.628	2.59347	15.1555	36.243	51.4527	27.937	58.9102	68.2365	35.106	108.744	52.462	71.8791	89.5699	81.9534	51.8008	63.3182	65.1911	65.325	63.2557	56.6821	60.8613	62.6173	64.3336	64.3965		45.3622	49.8722	51.8492	56.5122	55.4081	59.7655	62.6876	63.4692	65.0843	65.5843	61.7408	64.7366	65.3235	66.1659
9040	301.333	419	0.135043	0.359788	0.950875		111.115	78.1313	146.281	85.6181	12.706	3.82874	13.6319	34.866	52.1123	21.2879	51.063	74.6515	41.8177	121.213	49.9299	74.3151	106.401	104.084	51.8748	63.2627	65.0091	65.3575	63.5372	57.2295	60.9564	62.2283	64.6729	63.9542		45.664	49.673	51.4154	57.3316	55.2899	60.2672	62.5144	63.4273	65.1839	64.9207	62.4221	64.9199	65.0433	66.222
9060	302	382	0.137402	0.357297	0.949224		102.269	77.5948	144.242	83.5451	12.3876	2.78819	14.2679	35.5347	53.1672	27.4888	54.4949	67.4156	38.6491	112.363	53.7185	57.6365	92.8505	82.5286	51.7595	63.107	65.0367	65.3849	63.3245	57.1329	60.7484	62.3114	64.3978	64.0218		45.447	49.3291	51.5016	57.3084	55.2111	60.9022	62.3337	63.1533	64.8392	64.3065	61.937	65.4082	65.4808	65.4744
9080	302.667	461	0.135191	0.361033	0.951116		105.575	75.847	144.063	83.3899	12.3786	2.8088	13.3913	34.1755	48.54	24.1421	53.0476	69.2162	37.8901	120.715	49.0536	71.0897	100.141	89.2284	51.8879	62.8535	65.1176	65.3477	63.0067	57.1448	60.5032	62.5237	64.2077	63.8341		46.3526	49.7375	51.8653	56.4184	55.0659	60.6627	61.5092	63.1684	64.5298	64.3976	62.1883	65.0591	65.1099	65.8901
9100	303.333	386	0.130031	0.36107	0.951759		105.259	74.2642	142.31	82.4783	12.2241	2.53857	14.3714	35.2735	47.2244	25.7153	55.6835	65.2624	34.5748	109.089	49.642	77.3505	109.386	82.639	51.7608	62.9253	65.1709	65.1027	63.1845	57.0114	60.5147	62.5595	63.8915	64.167		46.1496	49.2846	51.4621	56.5365	55.371	60.8442	62.2651	63.4	63.197	64.92	62.2855	64.8448	65.3542	65.5975
9120	304	476	0.13696	0.355979	0.950231		102.314	77.4832	147.173	83.5863	12.4211	2.50169	15.3186	36.3486	38.5579	23.6236	62.4303	66.2878	31.4982	119.706	53.2715	68.578	95.8771	80.0751	52.0384	63.0271	65.2695	65.6365	63.3469	56.7423	61.0375	62.9072	64.3174	64.3139		45.0717	49.8585	52.2139	57.1096	55.9383	60.3932	62.787	63.1118	64.0601	64.7833	61.6738	65.6507	65.09	65.8164
9140	304.667	401	0.135043	0.36058	0.951457		103.774	74.601	155.36	82.9214	12.1138	3.23229	14.8789	36.7747	53.5941	23.9223	57.9071	67.0657	32.2738	112.495	54.651	66.6284	97.5272	81.6695	51.6724	63.1605	65.4943	65.5733	63.154	57.0962	60.9183	62.5532	64.9514	63.5353		45.954	49.5007	51.1868	56.8086	54.9118	60.5197	62.8173	63.4372	65.137	63.8913	62.0432	65.8062	65.6106	67.1263
9160	305.333	456	0.136813	0.355455	0.949904		101.435	76.5548	144.786	83.0215	12.3025	2.7039	13.6359	34.1741	44.7084	21.8078	63.3252	64.4841	31.2415	112.274	51.2968	76.8023	97.4258	76.3709	51.9225	63.0909	65.0329	65.2668	63.2693	57.0947	60.8574	62.5252	64.3515	63.7537		46.2697	49.7595	51.9645	56.6425	54.9764	61.0375	62.8621	63.1036	64.3097	64.1416	61.8893	64.7629	65.2499	66.2236
9180	306	546	0.132832	0.358696	0.951386		92.3773	79.5672	141.622	82.3488	12.3046	2.24387	13.2509	33.5829	43.9785	23.4663	46.6659	50.8787	27.3418	107.857	50.5731	65.8979	83.4117	74.4733	52.2526	63.1948	65.3794	65.0408	62.9721	57.136	60.5414	62.6061	64.5332	64.0231		46.1033	49.5391	51.9477	57.4491	56.2237	60.6221	62.3037	63.3939	64.9512	64.7032	62.114	65.331	65.7504	66.0786
9200	306.667	474	0.133274	0.361479	0.952		100.023	75.5084	147.696	82.0222	12.1631	2.411	14.24	35.6119	41.0867	25.46	65.3309	67.6609	32.8038	116.448	52.0391	70.0084	83.3604	74.9901	51.7842	63.261	65.4234	65.4633	63.2024	57.2269	60.9693	62.6773	64.2816	63.9792		46.6438	49.9441	51.0677	56.5416	54.7238	61.0775	62.7835	63.5988	64.4141	64.4312	62.3841	64.8422	66.2101	66.1431
9220	307.333	434	0.133274	0.362508	0.951993		103.443	75.8867	146.548	82.9808	12.3245	2.39491	14.3781	35.9609	50.9903	28.6329	55.3809	65.4548	47.8514	111.492	44.2799	60.9793	91.0175	87.667	51.7057	63.2289	64.8716	65.0885	63.2298	56.7666	60.4053	62.7119	64.4359	63.8048		46.107	48.9316	51.6355	56.721	55.1337	60.672	62.5569	63.6176	64.7843	64.5137	61.6709	64.8588	65.5347	65.7829
9240	308	514	0.139171	0.359057	0.949322		103.919	73.7953	144.73	81.6831	12.0693	2.84769	13.9017	34.3099	50.6248	23.9279	52.3838	57.2408	34.9933	115.099	53.9804	69.8498	96.3218	88.777	52.0188	62.9265	65.0209	65.0181	63.1632	56.7365	60.6599	62.5794	64.3706	63.8011		45.4818	49.8483	51.9125	57.3955	55.4558	60.2333	62.4441	63.1183	64.2543	64.5823	61.8437	64.9169	65.2736	65.8484
9260	308.667	449	0.134749	0.361902	0.950784		102.655	75.9139	147.044	82.2367	12.2442	2.86859	14.2015	35.6774	37.3924	21.558	62.8214	61.5635	35.2374	127.129	51.5858	64.9185	94.7643	85.4768	51.8863	63.206	65.1934	65.2926	63.2921	56.907	60.7234	62.7976	64.5287	63.9138		46.0935	49.0218	51.5764	57.3926	55.3473	60.4728	62.7681	63.5937	64.854	64.3414	61.5587	64.7612	65.7145	66.63
9280	309.333	351	0.135928	0.358845	0.951816		100.515	77.2693	148.858	83.099	12.3405	2.18481	15.1122	36.9833	64.064	29.831	51.793	66.8472	37.9264	120.527	45.3436	51.7349	79.0361	83.1599	51.7838	63.1851	65.3086	65.4842	63.3135	56.7929	60.9414	62.6251	64.3909	64.3249		45.7098	49.069	51.0188	57.0106	56.1105	60.3862	62.8283	62.6169	64.8298	65.2645	61.5323	65.1035	66.2122	66.4655
9300	310	439	0.139614	0.356192	0.948941		101.319	75.409	149.387	82.4033	12.2053	2.36508	14.4012	35.5257	54.8716	23.9488	52.2743	66.8666	45.5631	111.37	37.5578	64.3632	91.8522	86.7822	51.7679	63.2374	65.2788	65.1962	63.2808	57.159	60.5947	62.6847	64.3913	63.9315		45.7272	49.2356	51.4517	57.3135	55.1117	60.6204	62.4555	63.2711	65.165	64.6748	62.2664	64.9992	65.7615	66.3053
9320	310.667	443	0.139614	0.359535	0.94886		95.5849	76.7246	146.028	81.4108	12.0681	2.26457	14.5689	36.6348	60.9736	23.5298	45.4267	54.9304	34.9315	107.468	51.6197	50.332	86.0811	83.2351	51.8574	63.4767	65.4243	65.7464	63.6154	57.2897	61.0827	63.0467	64.5526	64.1483		46.1725	49.0473	51.8626	56.6959	55.5088	60.8632	62.4131	64.0213	64.8484	65.2374	62.3621	65.8251	65.8224	66.2353
9340	311.333	373	0.14212	0.351924	0.947811		98.7692	79.3709	157.077	84.4054	12.5057	2.48447	15.3067	36.4313	50.8494	26.5835	53.6542	65.6642	35.714	121.43	42.9558	53.7741	94.9634	76.7078	51.7569	63.328	65.4077	65.5786	63.2758	57.0544	61.1425	62.7012	64.4751	63.9738		45.1514	50.0338	51.1955	57.002	55.4018	60.4697	62.6543	63.9341	65.1901	64.3918	62.2192	65.2737	65.8212	66.2958
9360	312	503	0.140056	0.356222	0.949147		96.9715	80.0842	141.266	83.0931	12.4597	2.45761	14.2525	35.9965	53.3985	23.0932	51.8019	68.0996	33.2768	116.835	36.3822	61.7396	88.195	79.4761	51.705	62.8965	65.0909	65.5054	63.3485	57.0233	60.7847	62.4514	64.4176	63.8692		45.6785	49.2994	50.9252	57.0751	55.5466	60.1124	62.4653	63.3958	64.7568	63.7523	62.1981	64.968	65.0642	66.2454
9380	312.667	454	0.133864	0.360662	0.951312		103.01	77.2772	157.133	84.1718	12.3882	3.05091	14.9031	36.2383	51.9348	29.9982	58.6498	61.7455	33.9881	114.061	58.7314	71.7741	81.3508	79.3105	51.6875	63.4753	65.1163	65.6147	63.3912	57.1991	60.9471	62.8087	64.383	63.9471		45.846	49.4762	51.3668	56.7751	54.9736	61.1517	62.4671	64.2566	64.644	64.857	61.9847	64.8962	65.3926	66.2165
9400	313.333	518	0.135781	0.36407	0.952172		97.9714	77.1739	156.206	83.3527	12.2702	2.42374	15.0676	35.3757	42.3291	23.8702	53.8956	61.5603	35.1767	115.082	45.5621	64.9649	89.0782	80.4158	52.0203	63.5771	65.3236	65.2923	63.1	57.0914	60.7545	62.7768	64.6806	64.01		45.0452	50.0493	51.8619	57.7224	55.4225	60.9815	62.7666	64.2072	64.9304	65.0002	62.312	65.0254	65.5737	66.2231
9420	314	458	0.134749	0.364995	0.951263		97.2676	75.199	153.957	81.1694	11.9726	2.81442	14.3931	35.5717	47.1038	26.594	55.3058	73.2569	29.968	117.916	48.33	59.4485	79.8712	73.6576	51.7847	63.524	65.4262	65.0807	62.8895	56.9716	60.6721	63.0071	64.1398	63.9144		45.5604	49.3919	52.0576	56.3856	55.5279	60.9962	62.741	64.3504	64.5653	64.9671	62.2554	65.2436	65.6915	66.8668
9440	314.667	488	0.141235	0.350218	0.950179		98.2494	79.2438	153.569	84.3811	12.4603	2.63995	13.9245	34.2816	43.924	26.7083	53.7123	62.3413	36.2845	109.601	49.3998	69.894	79.5626	77.764	52.2146	63.6902	65.394	65.5481	63.1924	57.4062	61.0914	62.6023	64.6893	64.2502		46.009	50.668	51.8426	57.0322	55.521	61.5909	62.8325	63.5505	65.0745	65.4026	62.3563	64.4267	65.8286	66.864
9460	315.333	353	0.140203	0.359263	0.949125		96.511	73.0061	154.192	79.9579	11.7341	2.54808	15.0442	35.9161	51.1928	22.5923	49.2075	59.8754	37.7709	119.494	41.4398	58.8727	90.4161	79.787	51.904	63.5222	65.2947	65.5222	63.2824	57.0382	61.3131	63.0534	64.4203	63.7005		45.1467	49.6064	52.1313	57.2733	55.3622	61.5927	63.3158	64.0278	64.5194	64.1554	61.7365	65.6012	66.1549	66.3485
9480	316	449	0.139761	0.356745	0.949826		99.6194	78.4111	150.572	84.2599	12.4328	2.39454	14.4142	35.2705	49.9956	23.475	61.6409	59.3932	36.1607	125.257	45.6364	58.1709	81.7526	83.0607	52.235	63.5095	65.5159	65.7851	63.4228	57.4152	61.0372	63.0046	64.6641	64.3472		45.6438	49.7819	52.266	57.3938	56.0896	61.4701	62.932	63.6644	64.971	64.5099	62.3872	64.8278	66.0905	66.4116
9500	316.667	474	0.135781	0.355241	0.950833		100.74	76.6159	147.393	82.6009	12.1653	3.36985	13.2161	34.3667	48.0903	28.8792	50.0672	57.3771	35.5982	117.578	50.4515	71.9913	87.2034	80.5375	52.1926	63.6559	65.5544	65.6901	63.474	57.6826	61.1773	62.9966	64.4891	64.2213		46.2938	50.5482	51.6439	56.578	55.8988	61.723	62.5513	63.5347	65.307	65.1634	62.5363	65.1504	66.2924	66.6415
9520	317.333	481	0.131505	0.362466	0.95146		96.6991	77.961	151.08	82.9344	12.3178	2.03214	15.4636	37.0897	43.2911	29.8447	58.5675	63.6782	31.8509	129.417	46.5404	58.9165	78.9251	68.8992	51.9129	63.7292	65.5118	65.5833	63.7105	57.0722	61.3411	63.0166	64.8086	64.2091		45.741	50.2192	51.3036	56.7712	55.5297	61.1169	63.6181	63.7126	65.0802	65.1181	61.5598	65.5621	66.1187	66.78
9540	318	503	0.142562	0.363166	0.949568		95.9275	73.4107	153.852	81.0065	11.8676	1.85123	14.6442	34.9244	53.7247	27.5644	58.3053	63.4705	31.649	122.011	46.7845	54.3544	73.8494	71.3483	52.116	63.8894	65.6254	65.1375	63.391	57.3158	61.2551	62.6244	64.7658	64.1981		46.1586	50.0774	52.0627	57.4651	54.8161	61.3985	62.9246	64.5537	65.6042	64.966	62.6333	65.5253	65.3668	66.8393
9560	318.667	471	0.134896	0.361581	0.951152		92.9709	78.6018	137.643	81.6083	12.2563	1.73842	13.1731	34.4002	53.2196	18.6166	41.7944	67.2806	39.8032	105.532	40.2299	55.3964	75.2678	89.9629	52.1518	63.4346	65.4381	65.2958	63.2351	57.4533	60.7943	62.3794	64.7261	64.2023		47.0599	49.5767	50.8825	57.376	55.8636	61.2585	62.7138	63.4796	65.1106	64.6107	62.3496	65.538	65.2363	66.7342
9580	319.333	430	0.141973	0.356829	0.950007		101.909	76.4822	157.364	83.2725	12.2727	2.80392	15.2922	37.1052	54.8752	33.4701	59.1273	64.3323	36.3852	118.484	51.2666	62.5111	82.0871	72.1854	52.0773	63.731	65.7618	65.9121	63.0885	57.117	61.0564	63.0243	65.0462	64.3267		46.2152	49.9071	51.4796	57.0583	55.7265	60.5509	63.1592	64.3189	65.4721	65.1541	61.7724	66.0215	66.3782	66.8656
9600	320	458	0.138582	0.359338	0.950015		90.615	76.3344	150.021	80.2418	11.8681	2.2542	14.2178	35.8299	53.4822	24.6347	44.2785	58.5681	29.0389	97.8638	44.2225	64.7068	77.7999	71.856	52.244	63.8903	65.9879	65.6592	63.4783	57.6006	61.2614	63.1739	65.1292	64.0946		46.3744	49.9186	51.8079	57.5163	55.6026	61.3457	63.0299	64.4794	65.7711	64.8256	63.031	66.2134	66.243	66.9993
9620	320.667	503	0.138729	0.354346	0.949432		93.5362	76.1686	152.206	81.4078	12.0108	2.06503	14.2137	35.3791	46.6774	22.2864	45.7705	62.5767	32.5821	108.84	46.8895	62.2632	77.1444	81.0179	52.1412	63.9207	65.6418	65.603	63.5509	57.5309	61.156	63.2633	64.9285	63.9789		46.5252	50.1257	51.8984	56.7005	55.4563	61.3034	63.3689	64.1546	65.7205	65.056	62.7671	64.9445	66.6636	66.8562
9640	321.333	423	0.133422	0.362124	0.951607		92.6829	73.1325	148.346	78.8115	11.6948	1.77428	15.5044	36.6284	40.332	18.8943	45.5846	59.6783	34.9885	116.363	47.1989	51.8971	82.3499	83.1865	51.6052	63.7394	65.1506	65.2431	63.0187	57.0838	60.4012	62.509	64.6724	64.0908		46.1293	48.675	51.482	56.7546	54.985	61.3989	62.8263	63.7711	65.3747	65.3258	61.0089	64.6323	66.3438	66.5201
9660	322	401	0.135633	0.353893	0.948523		99.5805	73.134	148.807	81.5842	11.94	2.08762	14.1992	34.6211	43.7662	24.5195	56.0226	62.4907	41.6063	122.19	49.662	62.7648	71.2512	86.6388	52.3469	63.5603	65.9111	65.6344	63.0843	57.1465	61.3161	63.0481	64.6785	64.3478		46.4525	50.8463	52.5636	56.7809	55.0914	60.1432	63.3805	63.5257	65.6963	65.0559	61.8865	65.2815	66.9921	67.6432
9680	322.667	483	0.139171	0.353641	0.947983		91.5947	76.4924	151.79	80.0806	11.8765	2.34195	14.7215	36.6022	47.7711	30.2787	52.861	58.9671	37.6103	107.788	42.8488	51.7718	74.1949	67.3554	52.2864	63.9856	66.2058	65.8117	63.6723	57.664	61.3771	63.3288	64.9554	64.6364		45.9975	49.9375	51.9782	57.307	56.212	61.9266	62.5366	64.0048	65.3266	66.1332	62.5822	66.1335	66.9258	67.2678
9700	323.333	537	0.135486	0.360582	0.949076		96.5359	71.5897	148.822	79.0548	11.5652	2.53037	14.0425	35.1181	48.1664	28.7222	54.1343	73.2019	35.356	119.166	49.3402	51.7644	68.0632	76.2346	52.2534	64.0103	65.427	65.2604	63.1397	57.0405	61.2537	62.6598	64.8761	64.2608		46.1568	50.3057	51.7789	57.4026	55.623	61.7114	63.8547	63.4134	65.477	65.5952	61.735	64.9334	65.9033	66.8677
9720	324	383	0.135633	0.359716	0.951017		93.5564	74.7	157.027	80.7854	11.8621	2.18584	14.9592	36.3794	45.4045	22.391	43.1742	64.2626	34.2672	105.621	53.9421	56.1472	76.1461	84.6211	51.8022	63.7038	65.6401	65.6431	62.9459	57.4124	60.8623	62.9076	64.7536	63.7992		46.103	49.9045	51.4294	56.6621	54.9123	62.0142	62.4372	64.0941	65.691	64.2823	62.3423	65.145	66.0667	67.246
9740	324.667	421	0.136223	0.357699	0.951668		92.1412	79.9437	148.787	82.7085	12.2735	2.72635	13.3717	33.6198	38.6264	22.1536	41.7392	50.6344	32.4614	125.517	46.2395	58.2667	82.1625	80.189	52.1487	63.452	65.4097	65.4513	63.4028	57.6209	60.978	62.7983	64.5197	63.9477		46.5803	49.9051	51.5835	57.4073	55.2674	61.0727	62.6642	63.896	64.7947	64.8324	62.3669	64.9656	66.2875	66.3112
9760	325.333	399	0.138729	0.357662	0.950292		93.9387	79.2381	148.298	82.1622	12.2397	2.78779	14.5037	35.5095	38.6653	24.5974	47.8075	66.6628	32.8561	116.109	43.9869	60.736	83.9112	74.7164	52.2283	63.8031	65.3711	65.7822	63.6356	57.3549	61.2522	62.7348	65.1035	64.375		46.567	50.3902	51.2904	57.3906	55.5031	60.7938	63.2983	63.6237	65.8137	65.4862	62.1256	65.0592	66.0759	66.8846
9780	326	437	0.139614	0.356188	0.949654		95.5082	73.5093	146.309	79.8653	11.7393	2.41105	13.365	34.2342	42.3301	25.7527	56.8192	64.3293	39.8932	115.014	44.8699	60.7195	70.533	76.9741	52.5002	63.8091	65.5915	65.7906	63.2007	57.619	61.1071	62.8711	65.0656	64.2293		46.7045	50.0099	52.2344	58.0167	55.5354	61.7574	62.9367	64.0251	65.4286	64.8978	62.6093	65.5922	65.6652	66.6348
9800	326.667	426	0.141383	0.351919	0.94829		92.8552	76.3349	146.244	80.1467	11.9191	2.67615	12.5216	33.2535	37.9695	25.5843	56.1767	67.0651	39.1944	106.712	46.4578	53.7318	79.4616	70.5405	52.3839	63.8999	65.6304	65.4051	63.3631	57.8831	60.9846	63.0208	64.8437	63.9502		46.7364	49.9766	52.4694	57.4399	55.2972	61.7864	62.9186	64.2871	65.4253	65.0821	63.1178	65.3601	66.0157	66.6734
9820	327.333	389	0.134896	0.363548	0.95146		92.5322	73.426	155.992	79.2947	11.6757	1.95376	16.0822	38.2468	49.0187	28.1626	45.715	64.477	43.829	105.453	41.1737	50.1325	74.3631	77.8674	51.4347	63.7526	65.4461	65.4916	63.3404	57.2603	60.9007	62.6403	64.8627	63.8013		46.5952	49.2384	50.1113	56.9192	54.3095	61.3444	63.1213	63.7653	65.4809	65.0509	61.888	65.8046	66.4341	66.5761
9840	328	451	0.13696	0.359223	0.949715		88.2765	78.9596	151.195	81.6723	12.1499	1.6384	14.4171	35.0578	41.8161	21.5555	49.9605	61.4003	34.953	105.222	41.0931	58.5987	65.3969	73.4661	52.4177	64.0768	65.756	65.9882	63.5342	57.9365	61.2285	63.1095	64.9544	64.5439		46.7291	49.7002	52.6989	57.3306	55.6295	62.4724	63.3051	63.6499	65.2484	65.7082	63.0344	65.4267	65.8709	67.0022
9860	328.667	445	0.136518	0.356479	0.94974		95.0674	74.133	157.693	81.2606	11.8705	2.27006	14.8695	34.8162	53.7043	30.1959	52.9785	54.3556	29.6315	124.073	44.534	71.0023	69.671	70.0484	52.5996	64.2235	65.9532	65.5465	63.5083	57.5305	61.5735	63.3066	64.9473	64.4733		45.7833	50.6957	52.586	57.9614	55.9718	61.5146	63.8136	64.1183	65.9438	65.7273	63.4083	65.9091	66.1301	66.6486
9880	329.333	498	0.137255	0.358338	0.950084		92.8479	73.7862	159.418	80.6175	11.8309	1.40409	15.719	36.7155	58.342	32.0587	46.1117	66.7702	40.1329	109.072	42.4101	51.3384	61.8946	73.5369	52.1944	64.1567	65.8662	65.894	63.2419	57.3547	61.2985	63.32	64.9728	64.4073		45.7474	49.9163	52.3568	56.9848	55.9669	60.6536	62.9707	64.5746	66.2564	66.3283	62.9923	65.7831	66.2141	66.9012
9900	330	489	0.137845	0.357469	0.950268		100.138	71.3402	152.501	80.8007	11.7171	2.39921	13.9766	34.6303	44.8606	23.9942	49.8792	74.1832	42.1504	110.875	48.4666	65.377	75.4169	89.6407	52.8421	64.4376	65.8785	66.0808	63.7295	57.7866	61.5932	63.6865	65.3767	64.5255		46.9814	50.5195	53.7744	57.3815	55.5539	61.5365	63.65	64.7857	66.73	65.4858	63.2861	66.321	65.663	67.2971
9920	330.667	371	0.139466	0.356988	0.949015		90.4688	75.9167	153.967	79.2092	11.749	2.66821	14.749	36.5651	41.821	30.3842	46.5909	60.9873	34.7978	115.238	44.9822	55.2293	74.4476	65.9925	52.0132	64.1675	65.4563	65.7426	63.4632	57.3578	61.1868	63.0147	65.2128	64.0706		46.7209	49.729	51.8369	57.049	54.7301	61.743	62.9979	64.141	66.0219	65.9336	61.8265	65.0997	65.9927	67.3118
9940	331.333	433	0.138877	0.355601	0.949629		89.798	77.3847	150.288	80.4159	11.8766	2.84238	13.2483	34.5668	42.927	24.7298	47.9803	55.3055	31.4484	105.342	44.4977	64.8622	73.454	70.0344	52.2711	64.0864	65.662	66.0441	63.2991	58.0564	61.3479	63.1301	64.7823	64.0459		47.0925	50.2221	51.6188	57.5645	54.8577	62.1473	63.5452	63.9235	65.477	65.3391	62.9899	65.5651	66.3827	66.6532
9960	332	437	0.140941	0.356498	0.949781		87.9842	77.2964	152.923	80.162	11.8949	2.02073	14.4418	35.7067	38.4534	18.9872	46.295	69.3671	36.4689	101.862	42.7253	49.3784	72.1827	77.8392	51.8973	63.8448	65.8165	65.3263	63.2178	57.5135	61.199	62.7376	64.8049	63.8477		45.8848	49.7574	52.0784	57.0112	54.7549	61.7363	63.3696	63.638	65.1716	65.3086	62.7615	65.9641	66.0833	67.0706
9980	332.667	474	0.139319	0.354452	0.949327		87.3051	78.1944	156.926	80.2333	11.8214	2.95403	15.9521	37.5323	37.2169	30.8465	48.8616	50.8625	28.4694	105.876	48.1085	62.5043	68.8298	61.5256	51.9413	63.9813	65.9667	65.6623	63.5741	57.3089	61.1959	63.3755	64.993	64.2523		45.9471	49.7437	52.459	56.804	54.7526	61.0236	63.0365	64.3158	65.7451	65.7854	62.4002	66.4326	66.5165	66.9119
10000	333.333	350	0.137697	0.36145	0.951681		92.9131	73.8433	152.178	80.7307	11.8229	1.56247	14.5756	35.4737	45.8458	30.7092	53.4641	58.7249	35.2914	116.98	42.2286	67.0475	61.2079	67.5653	52.2873	64.2782	65.8766	65.7279	63.4902	57.8012	61.2846	62.8919	65.0497	64.6329		46.9782	50.0033	51.5478	57.0804	55.8268	61.7271	63.1691	64.0696	66.4809	65.9444	62.6204	65.541	66.0112	67.2214
[truncated: 11 more columns]

## Sheet: Complete Cell Analysis
cell (0,0)	average R value, (0,0)	average G value, (0,0)	average B value, (0,0)	average Gray value, (0,0)	average L* value, (0,0)	average a* value, (0,0)	average b* value, (0,0)	average delta_E value, (0,0)	cell (0,1)	average R value, (0,1)	average G value, (0,1)	average B value, (0,1)	average Gray value, (0,1)	average L* value, (0,1)	average a* value, (0,1)	average b* value, (0,1)	average delta_E value, (0,1)	cell (0,2)	average R value, (0,2)	average G value, (0,2)	average B value, (0,2)	average Gray value, (0,2)	average L* value, (0,2)	average a* value, (0,2)	average b* value, (0,2)	average delta_E value, (0,2)	cell (0,3)	average R value, (0,3)	average G value, (0,3)	average B value, (0,3)	average Gray value, (0,3)	average L* value, (0,3)	average a* value, (0,3)	average b* value, (0,3)	average delta_E value, (0,3)	cell (0,4)	average R value, (0,4)	average G value, (0,4)	average B value, (0,4)	average Gray value, (0,4)	average L* value, (0,4)	average a* value, (0,4)	average b* value, (0,4)	average delta_E value, (0,4)	cell (1,0)	average R value, (1,0)	average G value, (1,0)	average B value, (1,0)	average Gray value, (1,0)
	43.2689	71.8523	86.8788	64.9621	28.9559	-6.05393	-12.262	0		47.4015	70.803	84.9659	65.2652	28.7738	-4.7819	-11.2835	0		44.553	68.5606	83.8409	63.0492	27.8113	-4.57806	-12.0394	0		35.3864	66.7538	86.8182	59.6212	26.8313	-4.9366	-15.5214	0		37.4924	73.9962	91.2992	65.0417	29.5623	-7.43603	-14.2007	0		17.1856	58.0417	82.7424	48.6212
	40.2992	73.1212	83.1515	64.3712	29.0684	-8.88519	-9.7024	3.8184		47.1061	70.9091	84.6326	65.1894	28.7767	-5.04437	-11.0655	0.341225		44.5909	68.4583	83.8485	62.9811	27.7801	-4.49894	-12.0918	0.0999115		35.8561	67.3788	86.6591	60.0985	27.0575	-5.27633	-15.0671	0.610664		36.0985	73.9432	90.8485	64.3977	29.4605	-7.89487	-14.0734	0.486928		18.8598	58.0303	82.3561	49.0606
	41.4167	73.1856	84.9962	64.9129	29.2224	-8.01824	-10.6522	2.55363		47.3712	71.9583	83.4015	65.8636	29.0897	-6.00626	-9.79358	1.95415		43.7992	67.5568	83.0985	62.1515	27.4013	-4.40152	-12.1879	0.470488		34.1061	66.1629	86.6818	59.0152	26.5629	-4.92029	-15.8526	0.426681		37.2424	73.0909	90.4848	64.3712	29.2119	-7.2134	-14.217	0.415407		19.5795	58.0758	81.1742	49.1061
	41.8636	73.2045	86.3977	65.2462	29.3096	-7.45016	-11.4197	1.66855		47.8864	71.9545	83.5833	66.053	29.1274	-5.78764	-9.85067	1.78593		43.0606	67.875	85.1705	62.3939	27.5518	-4.14635	-13.3073	1.36429		35.3712	66.7576	87.3333	59.6629	26.8557	-4.76017	-15.8184	0.346338		37.0758	74.2348	92.0189	65.1856	29.654	-7.43685	-14.5227	0.33477		20.3864	58.7652	83.0568	49.8826
	43.4886	74.553	86.7689	66.5341	29.8619	-7.71144	-10.8098	2.38265		50.822	73.7992	84.5568	68.0871	29.9572	-5.71984	-9.20349	2.57034		46.9735	71.5492	87.9167	66.0379	29.1159	-4.44981	-12.6668	1.4533		37.2652	70	89.7424	62.447	28.1461	-5.51653	-15.3787	1.44408		36.4394	76.6326	93.5568	66.5114	30.4946	-8.53841	-14.2179	1.44385		19.7576	60.1932	83.0303	50.4545
	46.1818	75.6856	88.9356	68.3371	30.4737	-6.9525	-11.2543	2.03138		53.9205	77.3371	86.9242	71.4129	31.4021	-6.22137	-8.51862	4.07732		50.5758	74.1591	89.1061	68.7803	30.2408	-4.63524	-11.6939	2.45464		40.4356	73.0606	92.3674	65.5417	29.4418	-5.74582	-15.0583	2.77201		40.2159	78.1288	95.5795	68.7689	31.2515	-7.86625	-14.33	1.74791		23.5758	61.072	86.0947	52.6326
	45.4356	76.4394	89.1932	68.6174	30.6919	-7.55003	-11.0909	2.57366		54.4053	77.6591	88.3409	71.9394	31.5917	-5.84841	-9.13286	3.7018		49.697	74.1894	88.8106	68.4242	30.184	-5.01512	-11.5961	2.45304		41.1856	71.8409	91.875	65.0076	29.0552	-4.94706	-15.3341	2.23181		40.2803	77.9205	96.5303	68.7614	31.2263	-7.39811	-14.9723	1.83463		24.1515	61.2765	85.0606	52.7727
	45.875	75.5644	87.4091	67.9091	30.3551	-7.4493	-10.4589	2.6751		53.5076	76.5985	86.2008	70.7386	31.1075	-6.10978	-8.50334	3.86507		48.9242	74.0795	89.9886	68.2348	30.1495	-4.8097	-12.4079	2.37835		40.1818	72.8902	92.6742	65.3144	29.386	-5.598	-15.3419	2.64503		40.0265	78.4205	95.5795	68.8447	31.3394	-8.09197	-14.1959	1.89434		23.428	60.7462	84.0909	52.0833
	46.3788	75.9735	87.2765	68.3295	30.5137	-7.59648	-10.1307	3.05756		53.4583	76.8409	86.4811	70.8598	31.194	-6.19354	-8.55229	3.91277		49.8409	73.4773	89.2386	68.0682	29.9782	-4.3888	-12.1835	2.17994		41.6023	72.0227	91.3523	65.0758	29.1142	-5.13041	-14.9056	2.37241		40.0682	78.553	94.6439	68.8144	31.3459	-8.47977	-13.5915	2.15448		23.5758	61.6326	81.8144	52.2992
	46.8902	76.4886	87.7273	68.8409	30.7308	-7.62309	-10.0872	3.21598		53.8902	77.2311	87.8598	71.3902	31.4012	-5.89031	-9.11705	3.58126		49.1515	73.7424	89.8295	68.0833	30.0466	-4.57922	-12.4617	2.2749		40.4583	71.4015	92.2008	64.4886	28.8863	-4.74509	-15.8068	2.08355		40.3258	77.7992	93.9242	68.3295	31.077	-8.1962	-13.5441	1.81754		23.3371	61.1856	83.4015	52.1439
	47.1061	76.4659	86.3409	68.7424	30.6815	-7.97562	-9.27397	3.94955		53.9053	77.2273	88.2765	71.3977	31.417	-5.75992	-9.35897	3.41271		49.5492	74.428	89.4773	68.5	30.2802	-5.00189	-11.8775	2.51026		41.4621	71.8371	92.4697	65.0568	29.0954	-4.66908	-15.6529	2.28357		40.3371	78.4318	94.4356	68.7652	31.3094	-8.40947	-13.5137	2.11471		24.3674	61.3106	82.6174	52.4962
	47.1326	76.4735	86.7576	68.8636	30.7017	-7.84364	-9.50989	3.71818		53.6553	75.7462	86.6742	70.3485	30.8576	-5.39295	-9.18244	3.02161		48.6932	73.7235	92.0871	68.3598	30.108	-3.98466	-13.8163	2.96387		42.303	72.5114	92.1212	65.6364	29.3472	-4.99378	-15.0376	2.56261		41.9394	78.0758	95.2538	69.1477	31.3027	-7.51453	-14.0372	1.74988		24.2538	61.7765	83.6212	52.8712
	46.6288	77.9773	88.3826	69.6477	31.2347	-8.4075	-9.74392	4.13193		54.2008	77.322	87.8371	71.5871	31.4498	-5.85358	-9.02723	3.66064		49.178	74.4962	90.7159	68.7311	30.3311	-4.76665	-12.5948	2.5872		41.6591	72.8523	92.6818	65.7689	29.4503	-5.18977	-15.2414	2.64607		42.4432	79.6667	98.3826	70.5947	31.9857	-7.31693	-14.9719	2.54594		24.7121	63.4242	83.8523	53.9508
	48.9318	79.0644	86.7765	70.9053	31.6622	-8.88121	-8.06242	5.74055		54.7235	77.875	88.375	72.1402	31.6835	-5.86978	-9.01393	3.8472		51.4015	75.1174	91.8333	69.9659	30.7164	-4.13847	-12.7086	3.01339		43.2424	74.4318	92.3788	67.0492	30.0424	-5.86786	-14.1304	3.62121		42.4508	80.0985	95.7386	70.5682	32.0172	-8.46525	-13.2496	2.82672		26.1742	63.125	84.0795	54.2689
	49.7614	78.5985	86.8864	70.8939	31.5601	-8.31344	-8.28134	5.26622		53.072	76.9583	88.5909	71.1553	31.2887	-5.76436	-9.75862	3.10084		50.9735	74.125	90.2386	69.0341	30.3014	-4.13978	-12.3247	2.54443		43.4962	72.8068	91.7992	66.1364	29.4953	-4.96796	-14.5979	2.81967		42.9432	79.8333	95.6174	70.5833	31.9483	-8.2182	-13.2758	2.67587		24.9091	63.6932	82.7462	54.1023
	48.8788	77.1856	86.4356	69.7159	31.0254	-7.85498	-8.80512	4.41322		53.0492	76.9432	88.6591	71.0303	31.285	-5.74173	-9.80789	3.06672		50.6136	73.8295	90.4924	68.7652	30.1934	-3.98363	-12.6542	2.53095		43.2689	73.3333	89.8333	66.197	29.5718	-6.01516	-13.2204	3.73735		42.5455	79.8902	93.072	70.1402	31.8437	-9.19263	-11.8227	3.73432		24.7348	63.4508	82.5795	53.875
	48.928	77.1061	87.1742	69.7955	31.0303	-7.56634	-9.26924	3.943		52.5492	75.5568	88.2273	70.0606	30.7853	-5.16543	-10.2922	2.27507		49.5644	75.3977	89.6667	69.2197	30.6057	-5.54608	-11.5028	3.00565		43.6553	73.0417	90.0417	66.1402	29.5054	-5.65631	-13.4539	3.4559		43.5947	79.6364	91.0606	69.9848	31.7309	-9.41403	-10.7119	4.55929		25.2955	62.1856	81.7159	53.3371
	49.5152	77.9621	86.2841	70.3788	31.3132	-8.18161	-8.27073	5.10039		52.1667	76.4545	88.5833	70.4167	31.0674	-5.73829	-10.0943	2.75492		49.4697	74.2348	89.1667	68.5227	30.1995	-5.00165	-11.802	2.43707		43.375	72.3333	90.1098	65.7083	29.2589	-5.26418	-13.8769	2.95034		44.0114	79.5076	91.4242	70.0758	31.7235	-9.10728	-10.9523	4.24449		24.9621	62.3788	81.9508	53.303
	49.6705	78.2765	84.5076	70.3409	31.3603	-8.85474	-7.06527	6.37428		52.5947	76.0076	87.1894	70.1894	30.8944	-5.74348	-9.46295	2.95565		50.9621	74.7083	88.0038	69.0795	30.3995	-5.20019	-10.7441	2.96033		42.9545	73.0833	89.3902	65.9015	29.453	-6.09099	-13.1191	3.73851		44.2727	79.5379	90.9621	70.1932	31.7285	-9.20306	-10.6497	4.51939		25.1591	62.1364	81.6932	53.1629
	49.6364	77.5417	85.2614	70.0417	31.1431	-8.19408	-7.87307	5.35042		52.6364	75.4583	87.7311	69.9508	30.7393	-5.22555	-10.044	2.36564		51.2083	74.3712	88.4091	68.9318	30.3214	-4.78779	-11.121	2.68106		43.4394	73.447	88.4735	66.0114	29.5614	-6.48557	-12.3623	4.45332		45.322	80.9318	89.3712	71.2197	32.1841	-10.2572	-8.94463	6.51611		25.7008	61.75	80.1212	53.0227
	47.9242	79.125	81.4962	70.0758	31.4346	-10.7886	-5.04276	8.98212		51.6932	76.4205	88.1098	70.3144	31.0083	-6.00815	-9.88433	2.9076		52.9432	75.8864	89.6477	70.5795	30.9739	-4.81813	-10.9114	3.36632		44.3788	72.0341	87.0568	65.4394	29.0865	-5.79326	-12.1716	4.12799		44.2841	79.9811	90.6894	70.3674	31.8657	-9.55519	-10.2683	5.02594		25.7121	62.1023	80.2538	53.1212
	48.0341	78.072	84.1364	69.7083	31.1844	-9.34428	-7.10186	6.51302		52	76.7879	86.8864	70.4318	31.1001	-6.50656	-8.96192	3.7116		53.3788	76.3636	89.6439	70.9848	31.1564	-4.98077	-10.6293	3.65238		44.6098	73.3674	87.7045	66.2727	29.5681	-6.3544	-11.8523	4.7919		47.4053	80.9962	90.322	71.9091	32.3506	-9.41449	-9.28589	5.98701		25.6212	61.9773	80.7008	53.1136
	48.4129	78.0985	84.8371	69.9242	31.2406	-9.03536	-7.46273	6.0944		52.2765	77.0076	87.1932	70.7083	31.2009	-6.46356	-9.00397	3.73031		51.6667	75.2841	87.6818	69.5985	30.6189	-5.43802	-10.2008	3.46445		44.2348	73.7159	87.6174	66.3977	29.659	-6.7072	-11.6596	5.10336		47.6818	81.4053	91.0152	72.3636	32.527	-9.36806	-9.45735	5.9179		25.053	62.0568	80.3333	52.9811
	48.1591	77.9167	84.5038	69.7197	31.1534	-9.10226	-7.3823	6.15896		54.3409	76.1364	88.5871	70.9356	31.1033	-4.84862	-10.0292	2.64655		53.4773	76.1667	89.2386	70.7841	31.0828	-4.94852	-10.4817	3.64227		45.1932	74.4924	87.1288	67.1856	29.9502	-7.07192	-10.8977	5.97205		47.9394	83.0455	87.3902	72.9545	32.9505	-11.3743	-6.5237	9.26965		26.7159	61.5265	80.2121	53.178
	48.8788	78.75	85.0303	70.4848	31.4904	-9.23007	-7.20802	6.48494		54.697	76.0417	88.3409	71.1439	31.0864	-4.74756	-9.89533	2.69744		53.6515	76.0303	88.447	70.6591	31.0186	-5.04508	-10.0723	3.79135		46.322	75.0227	87.1856	67.6705	30.1921	-7.054	-10.5607	6.355		50.7273	83.5038	85.5985	73.8182	33.1908	-11.3375	-5.01587	10.6183		25.2008	62.8447	80.3977	53.4432
	49.553	76.8485	84.5152	69.4583	30.8813	-8.01895	-7.79053	5.24999		52.3598	76.8106	87.8409	70.6212	31.1667	-6.12191	-9.46876	3.28861		53.1174	74.9129	87.178	69.8144	30.5712	-4.8961	-9.94164	3.48123		47.303	74.0227	85.2121	67.2803	29.84	-6.75636	-9.82279	6.69606		52.2803	83.6591	86.7159	74.5644	33.3682	-10.6304	-5.44847	10.0643		25.0114	62.5871	79.1477	53.0682
	49.0947	76.9015	84.4811	69.3636	30.8704	-8.20392	-7.78787	5.32028		53.4811	76.1629	86.3712	70.4924	30.9703	-5.79801	-8.81948	3.45377		55.1174	75.5076	86.8598	70.8068	30.884	-4.71194	-9.25203	4.15071		46.2121	75.3902	84.5568	67.7992	30.2047	-8.13208	-8.85639	8.12479		51.2311	85.0455	85.0038	74.8598	33.7096	-12.2571	-3.86649	12.1342		25.1098	62.1894	79.1098	52.9848
	50.2424	76.5606	84.6477	69.5492	30.8327	-7.58722	-7.94441	4.95124		53.7614	76.2197	88.1515	70.8106	31.0756	-5.21624	-9.79647	2.77457		53.7614	75.7235	87.6932	70.4811	30.8967	-5.04272	-9.77445	3.85554		47.6023	76.6439	86.0833	69.0379	30.7589	-8.01586	-8.98946	8.2203		53.1629	84.2576	84.9205	74.9583	33.5549	-11.2164	-4.03149	11.5605		26.2159	61.2614	80.5152	52.8864
	50.0189	77.0076	85.7576	69.9015	31.0083	-7.60005	-8.39094	4.64629		53.5227	76.4508	88.3295	70.8523	31.1422	-5.38354	-9.81081	2.85309		54.7727	76.3864	87.2121	71.1742	31.1593	-5.27041	-9.06335	4.53269		48.3068	75.7121	84.3598	68.4432	30.4255	-7.75464	-8.3849	8.4728		55	85.7121	83.125	76.1818	34.0827	-11.973	-2.10758	13.6844		25.1477	61.9848	77.9545	52.7121
	49.4394	77.072	84.0417	69.5758	30.9308	-8.33187	-7.41383	5.70912		53.8333	77.2197	88.1061	71.4091	31.4033	-5.82869	-9.27127	3.47266		54.8939	77.1553	86.7273	71.5379	31.3984	-5.84991	-8.39223	5.27131		48.6667	78.7765	82.2765	70.178	31.3879	-10.1233	-5.606	12.0821		53.9394	87.3106	81.4924	76.7159	34.4992	-13.6772	-0.477105	15.8639		25.2803	61.7689	79.2235	52.75
	50.4015	76.9167	86.1288	69.9848	31.0155	-7.31396	-8.61517	4.37365		54.0038	76.4621	88.1326	71.0114	31.1692	-5.29524	-9.64115	2.9494		56.2652	76.5152	87.0303	71.6439	31.2935	-4.91236	-8.73502	4.81207		49.7689	77.197	83.4394	69.678	30.9696	-8.48306	-6.96837	10.1418		54.8295	87.8636	80.6742	77.2311	34.7082	-13.9205	0.347213	16.7383		25.5114	60.8977	81.8371	52.625
	50.0947	76.4015	83.9886	69.4091	30.7466	-7.73182	-7.65296	5.22159		55.5758	76.2386	87.9432	71.3371	31.1929	-4.70166	-9.47448	3.02175		56.0985	76.6212	85.2045	71.4015	31.248	-5.55772	-7.63828	5.6692		49.3598	77.4659	81.6932	69.5644	30.9713	-9.28669	-5.85127	11.383		56.0795	89.2121	79.6705	78.1932	35.1967	-14.5358	1.69441	18.2978		25.8977	61.3485	80.0871	52.803
	49.4924	77.1174	84.3333	69.6667	30.9598	-8.25638	-7.55647	5.56853		55.053	76.5568	87.8447	71.3598	31.2573	-5.09984	-9.3175	3.18343		57.4508	77.4962	86.0871	72.4356	31.6553	-5.39487	-7.5802	5.94372		51.7917	79.9356	82.5758	71.7917	31.966	-9.74506	-4.91543	12.7268		57.625	88.6932	81.5379	78.5644	35.1706	-13.2504	0.500279	16.7744		24.5871	62.1818	78.9129	52.7311
	50.5833	77.7462	85.3333	70.4697	31.2697	-8.00292	-7.72305	5.45473		55.0114	76.75	86.8864	71.2955	31.2806	-5.51373	-8.67076	3.69402		58.1364	78.1553	85.3939	72.8864	31.8896	-5.76464	-6.78198	6.75873		52.1439	79.7386	81.2538	71.5455	31.8764	-9.88572	-4.20459	13.3423		58.3977	89.0644	82.428	79.1591	35.3654	-12.9776	0.233303	16.5144		24.9242	61.9205	78.6894	52.6818
	49.928	77.2992	84.8068	69.947	31.0634	-8.09085	-7.7008	5.42174		54.6439	77.1894	86.4394	71.5758	31.3824	-6.03638	-8.23425	4.20432		59.5152	79.178	84.8674	73.7992	32.2955	-6.06652	-5.82971	7.80275		52.7235	80.8523	81.0606	72.3864	32.2736	-10.4152	-3.48883	14.2974		61.8258	89.6818	82.5455	80.4924	35.7803	-12.138	0.790021	16.8966		25.2765	61.6098	80.0038	52.8258
	49.7273	77.5	84.5758	69.9697	31.1093	-8.34463	-7.48544	5.71837		55.7955	77.197	85.9735	71.7614	31.4431	-5.79605	-7.83801	4.4749		60.6098	79.8447	84.9432	74.5758	32.5887	-6.07528	-5.4322	8.28975		53.8485	80.9167	80.1023	72.7311	32.3314	-10.3446	-2.78662	14.8886		63.0114	90.5303	82.9545	81.4356	36.1431	-12.1161	1.07195	17.2761		26.0644	61.8144	78.8068	52.9886
	50.0114	77.4167	85.678	70.0871	31.1397	-7.87698	-8.14216	5.00656		56.7689	77.8712	86.7273	72.4962	31.7543	-5.67403	-7.84405	4.63782		60.7727	79.4356	84.8258	74.3864	32.4643	-5.79885	-5.54197	8.08436		54.1667	81.0379	80.4167	72.9053	32.4015	-10.2251	-2.88072	14.7912		64.6174	91.0341	83.3371	82.2689	36.4201	-11.7519	1.24894	17.4456		26.3636	62.4583	79.0379	53.5682
	49.9356	77.6742	85.4848	70.2273	31.213	-8.11565	-7.90897	5.3192		57.2348	78.0038	85.9735	72.7424	31.8007	-5.81385	-7.29092	5.11541		62.2121	80.9924	85.0909	75.75	33.0747	-6.17721	-4.79011	9.10013		56.072	81.7121	78.4583	73.6553	32.6797	-10.5014	-1.21437	16.4274		66	91.2803	83.6439	82.9129	36.5982	-11.3315	1.32806	17.4878		26.3106	62.6705	78.0644	53.4735
	53.6667	78.8598	85.4432	72.053	31.8284	-7.6692	-6.93491	6.26405		57.6212	78.5189	85.7689	73.1364	31.9859	-6.05894	-6.88007	5.59807		62.8106	81.0417	84.5985	75.9735	33.1158	-6.12566	-4.41235	9.41829		56.822	82.3258	79.8826	74.3598	32.9747	-10.234	-1.67805	16.0449		66.9242	92.1629	84.1477	83.75	36.958	-11.3931	1.54501	17.8405		26.2917	63.5682	77.6515	53.9356
	53.4697	78.4697	84.9205	71.6023	31.6693	-7.64531	-6.84167	6.26697		58.428	79.7879	83.5455	73.7348	32.3726	-7.17504	-4.88184	7.72396		63.2689	80.9015	84.6326	76.072	33.1047	-5.86786	-4.44701	9.34489		58.0644	83.3523	79.875	75.322	33.3908	-10.4156	-1.053	16.8042		68.2121	93.0682	83.2235	84.5038	37.3076	-11.6748	2.63446	19.01		27.0038	62.7538	78.7273	53.8182
	52.7386	77.1477	83.6515	70.4773	31.1435	-7.43975	-6.82467	6.0225		59.8598	79.7424	85.697	74.4432	32.5305	-6.06759	-6.00335	6.60651		65.0038	82.4242	85.8295	77.572	33.7561	-5.86685	-4.2234	9.90409		59.0114	82.7652	78.2538	75.0758	33.2092	-10.1513	-0.286899	17.3193		70.0265	92.5871	83.3902	84.7727	37.2798	-10.6983	2.50664	18.6906		27.303	63.2045	78.4962	54.1856
	52.5	78.6174	84.3144	71.4091	31.6356	-8.22346	-6.51189	6.70458		60.4773	80.4583	83.9962	74.8674	32.7446	-6.75136	-4.59976	8.01987		66.3409	82.678	82.3561	77.7159	33.8197	-6.41663	-1.92443	11.9077		61.3674	84.4205	79.1629	76.8561	33.934	-10.064	0.216462	18.0116		69.5227	93.3939	83.2879	85.0644	37.5013	-11.3734	2.88545	19.2475		26.3864	63.7235	78.3371	54.0985
	52.6364	78.3295	84.9621	71.2879	31.5729	-7.81683	-7.01802	6.12013		62.2462	80.4773	83.9697	75.428	32.8733	-6.14642	-4.37834	8.14547		67.7121	84	82.7083	78.8674	34.3531	-6.62352	-1.35089	12.6973		62.3485	84.0303	78.697	76.8295	33.859	-9.59449	0.408688	18.0236		71.7462	93.3106	84.5568	85.8258	37.6622	-10.2178	2.35248	18.6375		28.8106	63.6932	78.9242	54.9242
	55.1515	77.9962	84.7045	71.9735	31.6141	-6.86495	-6.77578	6.14997		61.3409	82.4205	82.7235	76	33.3953	-7.97342	-2.82256	10.1554		69.6136	84.5833	82.1439	79.8258	34.662	-6.40201	-0.526326	13.5207		64.6705	84.4886	79.0606	77.9129	34.179	-8.92879	0.665385	18.2191		72.875	93.0038	83.3144	85.9091	37.6083	-9.90487	3.0529	19.1969		28.9129	63.8636	78.875	55.2348
	57.0606	79.4394	85.9659	73.4545	32.254	-6.75768	-6.6075	6.58377		62.7083	82.8598	82.1174	76.7159	33.6115	-7.90784	-2.10983	10.8319		69.6288	84.3106	82.0379	79.6439	34.5734	-6.25677	-0.58925	13.4033		66.9621	85.1402	80.4583	79.1212	34.5935	-8.13227	0.409992	18.0075		74.3523	94.1856	84.553	87.2121	38.1225	-9.76207	3.04287	19.3915		30.5909	64.7121	78.2992	55.9773
	55.5947	78.4129	84.178	72.2121	31.7598	-7.1217	-6.21878	6.74704		64.4583	83.1856	80.2614	77.25	33.7805	-7.93436	-0.675247	12.1466		71.053	86.1288	81.7689	81.178	35.2486	-6.8773	0.578454	14.826		66.9886	85.2727	80.0341	79.1629	34.6252	-8.30296	0.722898	18.329		76.4015	93.7879	85.7348	87.6402	38.178	-8.49376	2.41244	18.7442		29.8447	64.0644	78.2008	55.5
	53.6098	79.6212	84.875	72.3182	32.0539	-8.31394	-6.23577	7.14289		65.8864	84.3333	81.7576	78.5152	34.2977	-7.73114	-0.848927	12.1693		72.8712	86.8182	83.3826	82.2538	35.6524	-6.22509	0.173267	14.6063		67.2803	85.375	78.7235	79.1364	34.6401	-8.56458	1.57022	19.1379		77.75	94.3636	84.322	88.2311	38.4184	-8.63269	3.64318	19.9566		30.5265	65.1136	78.178	56.2727
	57.875	80.3333	82.875	74.1098	32.49	-7.87862	-4.28511	8.91347		66.8068	83.9167	79.2879	78.2159	34.1545	-7.73729	0.505227	13.2914		73.7008	85.7992	80.6515	81.6894	35.3139	-5.91882	1.39858	15.4488		70.3485	86.6402	79.6098	81.0265	35.2948	-7.95062	1.9914	19.6828		77.0265	96.5152	83.2008	89.1477	39.0128	-10.4039	5.17754	21.7632		31.625	66.3561	77.3902	57.3068
	57.7841	79.8902	83.6174	73.7311	32.3653	-7.43871	-4.94308	8.19195		67.322	84.6023	80.2992	78.9242	34.4424	-7.71411	0.292751	13.2189		74.5682	87.0795	83.1894	82.8409	35.859	-5.77845	0.611103	15.0413		69.7727	87.1705	79.9583	81.0871	35.4317	-8.40476	1.96639	19.7944		79.4545	94.8182	83.9356	89.0076	38.6773	-8.32748	4.26963	20.6163		31.9924	67.4394	76.3561	57.8409
	57.5644	80.928	84.197	74.3598	32.7086	-7.9852	-4.80176	8.57132		69.4697	84.2273	81.3295	79.4167	34.5131	-6.43513	-0.233146	12.5612		79.5682	86.7538	82.553	84.1477	36.1396	-3.77082	1.46594	15.8873		72.7424	86.3485	77.072	81.2045	35.3104	-7.41843	3.62481	21.0862		79.9205	95.0682	82.7348	89.1061	38.7583	-8.5484	5.12837	21.434		32.6212	67.1742	75.2462	57.697
	57.8674	80.553	83.7727	74.1856	32.5918	-7.77073	-4.70409	8.56089		69.4811	84.2083	81.3106	79.428	34.5073	-6.42389	-0.229518	12.5603		77.4205	87.2424	83.7614	84.0455	36.1518	-4.64371	0.707447	15.2332		73.4659	87.7386	77.322	82.2955	35.8135	-7.90784	4.19818	21.8716		82.4848	96.1629	82.8788	90.4924	39.2989	-8.15495	5.83791	22.2905		34.8598	67.2348	76.1818	58.4886
	57.4924	80.8598	81.9508	73.9773	32.6053	-8.57737	-3.52984	9.79472		71.7727	85.7955	81.6894	81.1326	35.195	-6.42147	0.556928	13.5689		78.0492	88.2841	82.053	84.5265	36.4761	-5.40397	2.25001	16.7316		74.7273	87.0644	77.7008	82.2462	35.7082	-6.92743	3.8236	21.3773		83.6477	96.1818	83.6932	91.0152	39.4162	-7.54055	5.51834	22.0443		34.178	68.6061	71.803	58.7008
	57.1667	80.7765	80	73.6515	32.4922	-9.15954	-2.46064	10.8728		71.2008	85.25	82.3939	80.572	35.0006	-6.14555	-0.174123	12.8082		79.9508	89.1136	82.4015	85.5114	36.8967	-5.07702	2.66041	17.288		75.6553	86.7992	77.6477	82.428	35.6963	-6.41208	3.84923	21.3538		88.1553	95.7879	82.5606	91.9773	39.6261	-5.73417	6.55998	23.134		35.4432	68.9015	72.3674	59.3144
	58.0871	80.8409	80.7273	73.9735	32.5976	-8.68621	-2.76006	10.5108		74	85.2614	81.4545	81.4242	35.1923	-5.29555	0.72116	13.6225		83.1477	87.4508	81.0985	85.4924	36.6137	-3.06764	3.09713	17.5749		78.4583	88.9621	78.625	84.6136	36.6244	-6.3809	4.60049	22.4249		88.9167	97.0038	78.9962	92.5455	39.9723	-6.81956	9.23267	25.649		36.7311	69.7273	70.1364	59.928
	58.6894	81.7955	78.9811	74.5152	32.8932	-9.50256	-1.2127	12.2263		74.5795	84.8409	81.3371	81.3523	35.103	-4.84181	0.670413	13.5262		84.7273	88.0947	80.8409	86.25	36.9394	-2.86864	3.74385	18.3127		78.7273	88.3258	76.625	84.1326	36.3933	-6.30662	5.51609	23.1491		90.7917	97.9432	79.25	93.6061	40.4207	-6.551	9.72904	26.293		37.25	70.0076	70.5795	60.303
	58.9773	81.9432	80.6932	74.9735	33.0153	-9.04623	-2.11574	11.3305		76.3447	85.6742	80.5985	82.2727	35.4833	-4.81977	1.70368	14.618		85.2727	89.2121	77.4545	86.6515	37.2371	-3.99146	6.27681	20.6076		79.0947	89.178	75.5265	84.5682	36.6607	-6.88791	6.58187	24.2688		91.7348	98.4129	77.1402	93.9394	40.5933	-6.81402	11.2595	27.7541		38.1439	70.8674	68.7159	60.8068
	59.322	81.9394	81.0227	75.053	33.0476	-8.83729	-2.27428	11.1465		76.5114	85.7159	81.1136	82.4015	35.5249	-4.66547	1.44308	14.4068		88.2803	88.7235	78.803	87.4697	37.388	-2.18741	5.69245	20.294		82.0227	89.7348	76.6742	85.9015	37.1032	-5.79602	6.53172	24.3431		92.7992	99.1667	78.1591	94.8258	40.9356	-6.63058	11.1322	27.7805		38.1098	71.1439	70.2045	61.1591
	61.2803	82.5189	80.9318	75.9432	33.365	-8.51611	-1.73437	11.6762		78.9394	86.4697	82.2008	83.7386	35.9894	-3.92444	1.4617	14.6711		89.4508	89.7045	79.3485	88.4167	37.8038	-2.18868	5.96092	20.726		84.6174	90.0758	75.6818	86.7727	37.4008	-5.12169	7.59673	25.4203		94.2652	99.8258	77.2614	95.5455	41.2388	-6.55957	12.1126	28.801		39.0644	71.5682	68.9811	61.4924
	61.447	82.6553	80.9432	76.0606	33.421	-8.53557	-1.65796	11.7703		79.5985	86.2273	80.3598	83.5076	35.9157	-3.91196	2.51246	15.5593		89.7121	91.2992	76.0114	89.1477	38.2251	-3.65924	8.61733	23.1515		85.6061	90.0606	75.7652	87.1288	37.4827	-4.68535	7.67285	25.5242		95.8295	100.962	77.8068	96.7121	41.728	-6.47204	12.4803	29.3395		40.1061	71.375	69.8826	61.7803
	61.2917	82.9394	77.1629	75.7348	33.3854	-9.70806	0.678034	14.1569		80.7386	86.9583	81.4735	84.4394	36.2688	-3.66095	2.33945	15.589		90.7083	91.2083	77.6023	89.5076	38.3256	-2.89465	7.79308	22.5102		86.7955	90.2121	74.3409	87.2917	37.5966	-4.54307	8.726	26.5326		97.3523	101.341	75.8902	97.197	41.9301	-6.37116	13.9276	30.7457		41.1288	71.6402	67.7803	62.0341
	61.2879	83.5682	78.1629	76.2348	33.6204	-9.83599	0.389096	14.004		82.322	87.6515	80.053	85.1515	36.5756	-3.74015	3.68426	16.9111		91.9053	90.8712	75.6288	89.4091	38.2828	-2.54291	8.96217	23.5554		88.375	91.3636	74.5	88.5492	38.0904	-4.53574	9.33988	27.2948		97.8902	102.095	75.5871	97.8674	42.1975	-6.63019	14.4813	31.3521		41.678	72.6477	67.3333	62.7538
	64.3598	83.7462	79.7992	77.5189	33.94	-8.42026	-0.15126	13.3083		83.1136	87.9659	80.2083	85.6856	36.7438	-3.57685	3.83811	17.1358		91.6174	93.0114	76.2462	90.7121	38.9186	-3.83541	9.46971	24.2191		87.5606	92.6212	72.1818	88.8561	38.3509	-6.04031	11.1114	29.0383		97.3409	102.311	74.3788	97.6402	42.1907	-7.18347	15.1845	31.9849		41.5152	73.7576	70.053	63.6515
	64.3864	83.0871	79.2576	77.053	33.7125	-8.14808	-0.141587	13.1877		84.8939	88.9621	78.1477	86.4508	37.146	-3.8623	5.71343	18.9693		91.9583	93.8068	74.9053	91.1515	39.158	-4.40058	10.6272	25.3486		87.928	93.2424	70.8371	89.1402	38.543	-6.48474	12.2011	30.1346		98.447	103.598	74.5568	98.6742	42.6782	-7.42846	15.7554	32.7016		43.8447	73.0379	68.375	63.6932
	64.1629	84.5909	80.5947	78.0341	34.2233	-8.80147	-0.239969	13.4098		85.9811	88.8258	78.303	86.7992	37.2027	-3.30055	5.7107	19.0274		92.3409	92.9242	75.0985	90.6856	38.9291	-3.6794	10.1959	24.8761		88.928	94.5379	70.8447	90.25	39.0271	-6.81918	12.8749	30.9617		99.0568	104.458	73.7197	99.3144	42.9731	-7.7953	16.6579	33.6487		44.2992	73.4394	68.2008	64.1098
	64.5417	84.7576	80.6364	78.2424	34.3047	-8.75257	-0.14409	13.518		86.7197	89.4167	79.7045	87.4811	37.4846	-3.07769	5.25287	18.7679		93.1364	94.0455	73.3371	91.3258	39.2985	-4.30917	11.7929	26.4576		89.7576	94.4508	70.1023	90.1856	39.0549	-6.53855	13.3743	31.4156		100.254	106.117	73.5152	100.614	43.5719	-8.26767	17.6003	34.7601		45.0152	73.5795	68.7689	64.4508
	66.428	85.2348	80.5189	79.0606	34.5876	-8.37247	0.358592	14.0132		86.2803	89.2348	79.9394	87.2765	37.3972	-3.10263	4.97745	18.4825		95.428	95.5455	76.6515	93.3333	40.0315	-3.65687	10.8246	25.9411		90.2879	95.6477	69.4129	90.9962	39.4532	-7.12634	14.341	32.4941		100.648	105.989	73.5227	100.655	43.5663	-8.02484	17.594	34.7471		44.4508	74.1061	67.5568	64.4394
	66.7083	85.5341	79.8295	79.197	34.6829	-8.61189	0.932964	14.6099		87.9432	90.947	78.0114	88.5152	38.0129	-3.81765	7.06488	20.5658		95.2008	94.7727	72.9205	92.4318	39.6936	-3.92337	12.6193	27.38		92.678	96.1402	68.1591	91.9167	39.7838	-6.58456	15.5769	33.7281		101.417	106.242	74.5189	101.254	43.7275	-7.69001	17.2358	34.4814		48.1553	74.0038	68.0265	65.6364
	68.6856	85.9583	80.7273	80.1856	34.9881	-7.91316	0.831018	14.5352		89.1894	91.3902	77.5076	89.1477	38.2439	-3.65793	7.71692	21.2594		96.9962	95.572	74.6553	93.553	40.1349	-3.33911	12.2009	27.2213		91.7273	95.1705	70.1023	91.3144	39.4455	-6.1156	13.935	32.0653		101.989	106.383	74.0985	101.386	43.8099	-7.59036	17.602	34.8487		47.072	74.5341	68.1667	65.4962
	68.5	86.1477	80.5303	80.2197	35.0293	-8.14227	1.01276	14.7467		89.0492	92.2462	76.8712	89.5076	38.4763	-4.34588	8.4336	21.9794		97.5758	96.3295	74.4962	94.125	40.4109	-3.56504	12.6855	27.7686		92.6136	95.7386	70.8295	91.9129	39.7116	-5.94931	13.8714	32.107		102.818	106.958	74.1326	101.989	44.0544	-7.56043	17.9218	35.2405		48.75	74.4053	67.7803	65.9318
	69.9545	86.0341	81.4394	80.6894	35.1268	-7.31329	0.597662	14.3191		90.7689	92.2083	76.0795	89.8977	38.5961	-3.74453	9.10947	22.6589		97.3902	96.4167	74.303	94.1742	40.4159	-3.72792	12.8065	27.8732		92.9962	96.6591	69.3598	92.428	39.9946	-6.5606	15.1459	33.4125		103.371	107.867	71.9356	102.489	44.3331	-8.16686	19.5848	36.8805		49.4848	74.0265	68.1136	65.9621
	70.3598	85.8447	79.9394	80.5568	35.052	-7.39532	1.43317	15.0506		90.1212	92.625	75.947	89.9508	38.6625	-4.29001	9.27522	22.8186		96.9242	97.197	73.5833	94.4091	40.5927	-4.50579	13.4766	28.5383		92.178	95.8636	69.2462	91.7159	39.6784	-6.46645	14.774	32.9423		102.576	107.492	72.4242	101.985	44.1619	-8.22345	19.0608	36.3331		48.7462	75.2917	67.2652	66.4508
	69.7803	86.5076	80.0985	80.8409	35.2249	-7.97501	1.57895	15.3154		91.3333	93.2159	75.1856	90.5492	38.9302	-4.26538	10.1308	23.7064		96.6742	97.7992	72.9621	94.5227	40.7386	-5.06773	14.0462	29.1172		93.4129	96.553	68.322	92.3674	39.9771	-6.48183	15.7508	33.9581		104.091	108.364	72.3674	102.943	44.5516	-8.07767	19.6338	37.0117		49.6212	75.1439	65.4848	66.4394
	72.7803	86.8977	81.3485	82.0152	35.6098	-6.77652	1.38305	15.1982		92.1932	92.7273	75.4924	90.5	38.8657	-3.55567	9.8647	23.4648		98.0303	96.3485	71.5455	93.8939	40.3938	-3.85235	14.4486	29.3335		95.3561	97.2462	69.1894	93.4924	40.376	-5.90903	15.7981	34.1367		104.208	108.958	71.3333	103.288	44.7213	-8.51373	20.46	37.846		50.4583	75.1591	66.8371	66.7765
	72.822	87.0795	80.6932	82.0871	35.6512	-7.01839	1.8533	15.6525		92.8636	93.5	74.5492	91.1553	39.137	-3.8949	10.8274	24.4351		99.1667	97.8902	71.553	95.197	40.9593	-4.26585	15.2288	30.2741		92.9735	96.7386	68.9886	92.4659	40.0093	-6.67576	15.3881	33.6464		106.587	108.564	71.7727	103.678	44.8152	-7.19974	20.3668	37.7838		51.3788	75.3106	66.6591	67.1212
	74.6932	88.8636	81.9659	83.7462	36.3933	-7.07673	2.15151	16.2515		93.5947	94.4773	74.7424	91.9129	39.502	-4.13055	11.2258	24.9437		100.148	98.0417	71.7008	95.5076	41.0969	-3.90567	15.3416	30.4413		95.3598	98.822	69.4432	94.4053	40.8603	-6.78748	16.2985	34.8245		106.803	108.583	71.8674	103.773	44.8414	-7.10376	20.3498	37.7796		52.1326	75.9621	66.7765	67.7386
	76.8598	88.2879	80.7803	83.9356	36.3465	-6.15135	2.84368	16.817		95.1894	95.2955	72.8333	92.5152	39.8483	-4.25205	12.8843	26.5896		101.201	97.3068	72.4886	95.5682	40.9912	-2.89301	14.7421	29.8965		95.6288	98.2159	68.8864	94.1629	40.6883	-6.40376	16.4034	34.8333		107.027	109.17	72.6174	104.261	45.0498	-7.23684	20.1933	37.7207		52.2386	75.803	65.9394	67.5417
	77.3636	88.5076	80.822	84.2348	36.4562	-6.07568	2.98104	16.9884		95.6856	95.8447	73.0871	93.0114	40.0639	-4.32162	13.0337	26.8143		101.837	99.0795	71.5795	96.6894	41.5585	-3.79825	16.0639	31.2951		95.9129	99.1174	68.1174	94.4924	40.9718	-6.92194	17.2451	35.7427		108.22	110.42	73.2879	105.492	45.538	-7.34002	20.4682	38.1728		53.2992	76.7083	67.5833	68.625
	77.3447	90.6515	81.8636	85.6439	37.155	-7.13557	3.34055	17.6589		96.4583	96.6174	73.8598	93.7841	40.3828	-4.31926	13.0153	26.9335		101.239	98.9811	70.5795	96.3295	41.4541	-4.15135	16.51	31.6445		97.6932	101.655	70.0189	96.7689	41.9339	-7.3334	17.4311	36.3277		108.856	111.917	71.6932	106.398	46.0102	-8.13555	22.0166	39.7834		54.3258	77.2917	67.3902	69.2689
	78.8939	90.9659	81.697	86.2879	37.369	-6.75178	3.76729	18.1164		97.303	96.697	73.0455	93.9545	40.4647	-4.13481	13.631	27.5287		102.981	100.155	73.6023	97.875	42.0246	-3.62622	15.5051	31.0101		98.6061	100.595	67.9621	96.2424	41.6521	-6.62911	18.285	36.9512		109.761	111.852	72.2538	106.67	46.0788	-7.63105	21.7993	39.6085		54.9924	77.1477	67.2955	69.3258
	81.6212	90.4394	82.0985	86.8447	37.4341	-5.27314	3.64038	18.0381		97.0341	97.8068	74.5076	94.8068	40.8062	-4.667	13.2138	27.2931		102.561	101.345	72.5947	98.3598	42.3199	-4.65716	16.4971	32.0131		97.6023	100.534	69.7273	96.1326	41.5804	-6.7679	17.1295	35.8743		111.163	110.58	75.4167	106.663	45.8817	-5.86112	19.7365	37.69		56.6212	76.5379	66.9697	69.5644
	82.428	90.8977	82.6098	87.4508	37.6555	-5.11863	3.65065	18.1596		96.3447	97.0947	74.2879	94.1136	40.5258	-4.57908	12.9517	26.935		103.14	98.9962	72.1402	97.0795	41.6652	-3.09664	15.8939	31.2153		100.14	101.955	68.7235	97.4848	42.212	-6.6365	18.6036	37.4696		111.5	111.663	74.1023	107.254	46.2071	-6.51778	20.9324	38.8874		56.8523	76.8826	67.0038	69.8068
	83.3712	91.8106	83.1326	88.25	38.0284	-5.17915	3.87324	18.5316		96.8598	97.6553	73.678	94.572	40.7271	-4.78777	13.6025	27.6078		103.333	101.095	70.2311	98.25	42.2686	-4.52303	17.8408	33.1939		98.8068	101.951	67.7576	97	42.0763	-7.35555	18.9708	37.7885		111.833	111.318	73.6023	107.14	46.1256	-6.24549	21.1189	39.0286		56.9129	76.7462	66.8561	69.6553
	83.0114	90.8977	82.1818	87.5909	37.6915	-4.97476	3.97346	18.4679		97.428	98.0909	72.5189	94.8636	40.8839	-4.98516	14.5214	28.5059		104.723	102.027	71.8295	99.4242	42.7035	-4.22712	17.4994	33.0823		99.1856	100.716	68.5871	96.4735	41.7517	-6.35498	18.0575	36.7718		111.795	111.761	74.5076	107.447	46.2695	-6.39024	20.7856	38.7849		57.8598	76.8598	66.5152	69.9697
	84.2955	92.8258	80.5303	88.8712	38.3467	-5.94358	5.94399	20.4856		97.0492	97.7121	72.1402	94.4848	40.7281	-4.98637	14.5312	28.449		102.788	100.439	68.2652	97.5038	41.9857	-4.66139	18.6165	33.7743		101.583	101.667	66.9545	97.6212	42.22	-6.08982	19.6765	38.4322		111.871	112.076	73.1136	107.561	46.344	-6.72734	21.6873	39.6242		56.0152	77.7197	66.5606	69.947
	84.7273	92.5379	82.4545	89.0379	38.3447	-5.20987	4.76004	19.4579		97.0644	98.0833	72.9015	94.9659	40.8575	-5.07637	14.2504	28.2504		105.447	102.477	71.6061	99.7841	42.8989	-4.20647	17.9041	33.5319		101.75	101.636	67.9773	97.7689	42.2448	-5.85503	19.1117	37.9192		112.413	111.345	73.9621	107.307	46.1912	-5.96016	21.0072	38.9653		56.5189	77.3371	66.4735	69.8371
	84.8182	92.8712	81.6742	89.1818	38.4337	-5.52986	5.36928	20.0241		98.2311	99.3144	72.8258	95.9015	41.33	-5.30727	14.9556	29.0934		105.765	103.015	71.3712	100.216	43.0829	-4.41439	18.293	33.9603		101.163	100.92	67.5189	97.1288	41.9687	-5.76214	19.0068	37.7096		113.523	111.625	74.303	107.83	46.3786	-5.59246	21.0755	39.1229		56	77.5455	67.3561	69.8636
	85.2235	93.5606	81.4167	89.6364	38.6723	-5.82744	5.8724	20.5746		98.0909	99.4205	71.6098	95.7765	41.3244	-5.61991	15.6725	29.7464		103.606	100.826	68.9621	98.0152	42.189	-4.42811	18.4885	33.7445		101.837	102.398	67.7917	98.2348	42.4777	-6.28419	19.5296	38.4082		113.924	113.057	75.303	108.852	46.8532	-6.09924	21.131	39.3585		56.8371	78.0152	65.1591	70.197
	86.5606	94.4545	82.447	90.6818	39.0836	-5.61223	5.84006	20.7473		97.9583	99.2424	71.803	95.6705	41.263	-5.54315	15.4722	29.5368		105.5	102.758	70.947	99.8674	42.9742	-4.44104	18.3937	34.0015		102.364	102.455	66.3182	98.25	42.5147	-6.29048	20.4485	39.2636		113.515	113.167	72.4621	108.598	46.7991	-6.72098	22.6824	40.7183		57.9318	77.7348	65.9091	70.4242
	86.9811	94.7311	79.8447	90.6591	39.1361	-6.11496	7.51502	22.2434		98.5189	99.6705	72.7992	96.2235	41.4621	-5.39558	15.155	29.3319		107.159	103.629	71.6174	100.955	43.3967	-4.12681	18.5886	34.3683		101.795	101.769	65.7652	97.6402	42.248	-6.22025	20.4127	39.1226		115.492	113.038	73.1439	109.114	46.9487	-5.69742	22.5211	40.6669		57.4886	78.7159	65.6553	70.9091
	87.6742	93.7348	80.2462	90.3523	38.8984	-5.16419	6.94073	21.6423		99.3068	99.5455	71.6856	96.1894	41.4714	-5.15512	15.8442	29.9546		104.148	101.75	68.3106	98.75	42.5014	-4.82005	19.2947	34.6075		103.458	102.758	66.7841	98.8333	42.712	-5.9194	20.4534	39.3363		116.398	112.5	72.9205	109.072	46.8689	-5.02469	22.5606	40.7029		59.5871	77.4811	66.4394	70.8485
	86.5644	94.7689	82.4773	90.8447	39.1812	-5.79086	5.96047	20.897		99.4848	99.2235	72.2424	96.1477	41.4021	-4.80377	15.4207	29.5396		105.924	101.883	69.053	99.2424	42.7178	-4.01126	19.1744	34.5951		103.807	102.75	66.9583	98.8561	42.7442	-5.73752	20.3999	39.2962		115.489	112.803	71.6515	108.826	46.8537	-5.7591	23.2499	41.2838		58.4091	78.3939	64.4508	70.75
	87.9697	94.4924	79.8902	90.8447	39.146	-5.56063	7.51283	22.2514		98.6856	98.8333	71.6705	95.6667	41.2016	-5.00989	15.4792	29.5084		105.973	101.625	70.9848	99.3902	42.6829	-3.56752	17.9911	33.5264		104.682	101.595	65.9811	98.4167	42.4614	-4.81213	20.6152	39.3722		117.455	112.568	71.1477	109.28	46.9546	-4.8273	23.7022	41.7843		59.2727	77.6742	62.7311	70.4356
	87.8977	94.3561	79.2652	90.6742	39.0825	-5.62865	7.80515	22.4815		99.1364	99.3258	70.4394	95.9583	41.3649	-5.29078	16.4407	30.4536		104.299	100.769	69.1023	98.2121	42.2384	-4.07004	18.483	33.7641		104.11	101.761	67.875	98.5644	42.4933	-4.90391	19.5389	38.3995		117.265	112.307	71.322	109.08	46.864	-4.73915	23.4825	41.5529		58.1288	77.5492	64.9432	70.2386
	89.0114	93.4773	79.9811	90.6326	38.9262	-4.51237	7.15863	21.8848		99.1364	99.1894	72.3409	96.1098	41.3627	-4.91931	15.3034	29.417		107.299	102.436	69.9242	100.057	43.0251	-3.60727	19.0925	34.664		106.686	101.955	67.2045	99.3106	42.7756	-3.96858	20.3468	39.2642		119.28	112.265	73.6856	109.924	47.0785	-3.53033	22.4462	40.8052		58.7841	76.5076	65.5492	69.9811
	90.072	95.2311	78.6629	91.7727	39.5181	-5.36119	8.81291	23.5837		99.7614	99.3106	71.6402	96.2879	41.4406	-4.82762	15.8366	29.9324		106.178	102.75	70.1288	99.9735	43.0184	-4.25509	18.9447	34.5162		105.553	102.265	66.1856	99.1174	42.7446	-4.78799	20.8811	39.729		119.856	112.14	72.1629	109.89	47.0696	-3.399	23.3157	41.5967		59.8485	76.6364	64.5833	70.2386
	91.2273	94.7917	79.2803	91.9432	39.4983	-4.50733	8.42222	23.2674		99.3598	98.7083	71.3902	95.7803	41.2187	-4.68738	15.6801	29.6971		104.898	99.5909	68.3371	97.5947	41.9302	-3.22336	18.5357	33.7048		108.242	101.871	66.8864	99.7311	42.8911	-3.27054	20.7114	39.6674		120.67	112.265	71.8939	110.098	47.1773	-3.14573	23.6236	41.9449		59.4394	76.8977	62.5152	70.0265
	90.1439	95.678	77.2424	91.8598	39.6264	-5.85485	9.83165	24.5363		99.1098	98.5644	70.2841	95.4924	41.1305	-4.88035	16.2175	30.1497		106.667	102.311	69.7121	99.7765	42.9255	-3.84234	19.0746	34.5985		105.902	101.64	66.1591	98.822	42.5907	-4.2731	20.7017	39.5083		121.015	113.201	70.5795	110.648	47.4578	-3.69074	24.738	43.0174		60.0227	76.9508	62.4394	70.2311
	92.6591	96.4583	80.6174	93.5152	40.1596	-4.65409	8.55412	23.6811		100.443	99.4015	72.2159	96.5152	41.5409	-4.49687	15.639	29.7977		107.318	102.583	70.7348	100.299	43.0858	-3.57224	18.6969	34.3371		107.265	103.072	67.4886	100.178	43.1651	-4.32412	20.7013	39.7398		122.295	113.038	71.1288	110.985	47.5401	-2.96579	24.5566	42.9571		59.0341	76.8788	65.0985	70.1629
	93.0568	96.4053	81.4242	93.7576	40.1977	-4.3092	8.12085	23.3427		100.057	98.9545	71.3674	96.0265	41.3549	-4.53231	15.8882	29.944		106.83	101.943	69.2008	99.6061	42.8224	-3.62691	19.2413	34.7091		106.402	101.769	66.7727	99.0644	42.6864	-4.04425	20.4773	39.3457		121.189	113.72	71.9735	111.242	47.6471	-3.74083	24.1947	42.6019		61.2689	76.9053	64.2348	70.8409
	92.2462	96.3902	77.1742	92.9773	40.0207	-5.40786	10.4498	25.272		101.144	100.231	71.553	97.2424	41.8387	-4.77875	16.4464	30.6536		107.246	102.814	69.7311	100.261	43.1284	-3.87817	19.3416	34.9266		108.03	102.67	67.4318	100.167	43.1166	-3.75885	20.6843	39.7171		121.314	113.784	72.1894	111.314	47.6809	-3.6961	24.1182	42.5512		61.2045	77.0227	63.5189	70.7462
	93.5303	97.2576	78.0076	93.8977	40.4138	-5.23302	10.5078	25.5034		101.239	99.9886	71.7727	97.0795	41.7792	-4.56269	16.237	30.4396		106.439	101.792	69.3674	99.4129	42.7445	-3.68749	19.0337	34.4866		107.409	102.223	65.4091	99.4508	42.8906	-4.04004	21.5559	40.4157		122.583	112.864	72.0568	111.091	47.5327	-2.62621	24.0256	42.5126		62.8144	76.8523	62.9053	71.0227
	93.7197	97.5227	78.1326	94.1098	40.5134	-5.28764	10.5731	25.6047		102.356	99.7121	71.1098	97.1553	41.7849	-4.01304	16.6565	30.8306		108.496	102.11	69.5985	100.299	43.035	-2.93382	19.3173	34.8957		107.89	101.905	67.0682	99.6477	42.8713	-3.42313	20.573	39.5268		123.386	114.038	73.1591	112.114	47.9643	-2.8111	23.9716	42.6281		63.5152	76.4242	63.7311	71.0795
	93.2917	96.6742	79.6174	93.7235	40.2549	-4.70117	9.30479	24.3849		102.591	100.557	71.9545	97.9886	42.0749	-4.27955	16.548	30.8507		109.462	102.78	70.0114	101.091	43.3305	-2.84273	19.4824	35.1778		109.443	102.848	66.1667	100.542	43.2792	-3.39914	21.6578	40.684		123.92	113.682	73.0114	112	47.9102	-2.39016	23.9956	42.6739		62.7955	77.2538	63.8333	71.4167
	94.2235	97.5492	80.178	94.5985	40.6132	-4.72845	9.47773	24.7036		102.318	99.9545	71.9091	97.4394	41.8697	-4.05248	16.2946	30.5383		109.292	103.617	69.8939	101.337	43.5582	-3.42212	19.8487	35.5829		108.913	102.89	66	100.375	43.2386	-3.68129	21.6921	40.6893		124.364	114.027	71.4129	112.205	48.0244	-2.58486	25.0569	43.6525		64.0758	76.8561	62.8636	71.375
	94.1894	98.2803	77.2652	94.7311	40.7632	-5.68722	11.4514	26.4928		102.686	100.208	70.6061	97.5947	41.9528	-4.2339	17.1862	31.3769		109.739	102.39	69.0417	100.663	43.2244	-2.62327	19.9152	35.5314		108.564	103.102	65.1667	100.277	43.254	-4.06682	22.1885	41.1399		125.034	114.803	72.0417	112.932	48.3206	-2.65867	25.0945	43.8042		65.3598	77.2992	61.6856	71.9318
	94.9811	98.4697	79.0265	95.2576	40.9292	-5.15887	10.6268	25.8469		102.826	100.121	71.5038	97.7045	41.9575	-3.98927	16.6618	30.9092		109.144	102.867	68.5492	100.742	43.2992	-3.23123	20.2912	35.8741		110.67	103.519	66.7727	101.314	43.6027	-3.1648	21.749	40.9084		127.208	114.17	72.6856	113.326	48.359	-1.26045	24.8213	43.7512		65.8409	77.0947	63.1894	72.2083
	97.8636	98.5189	79.9545	96.0909	41.217	-3.81647	10.5038	25.9542		102.576	101.14	69.5758	97.9091	42.2007	-4.97591	18.1253	32.3295		109.614	103.39	69.2273	101.288	43.5093	-3.2374	20.1795	35.8647		111.352	103.269	66.5833	101.39	43.5911	-2.73923	21.8561	41.0219		128.095	113.663	71.9432	113.125	48.2891	-0.664113	25.1687	44.1192		66.9735	76.3561	63.4205	72.0492
	97.9091	97.875	76.8258	95.4583	40.9561	-3.95013	12.034	27.1795		104.731	100.598	70.4205	98.3712	42.2531	-3.59283	17.7309	32.0147		111.947	102.182	70.5038	101.379	43.4024	-1.32741	19.3318	35.1823		111.595	102.371	65.9583	100.898	43.3412	-2.18581	21.8989	40.9929		126.485	114.311	71.9773	113.061	48.3174	-1.74387	25.1545	43.9657		65.9091	77.678	59.9545	72.1326
	96.4773	97.7235	79.6818	95.2614	40.8499	-3.97701	10.1389	25.4476		103.761	100.689	70.3068	98.1212	42.1885	-4.08779	17.6961	31.9414		110.231	102.379	70.7576	101.057	43.2999	-2.16683	19.0171	34.7881		112.795	102.86	67.5909	101.795	43.6283	-1.72832	21.3463	40.6405		126.735	114.822	73.0076	113.614	48.504	-1.80477	24.8165	43.7361		66.6439	77.2992	61	72.2462
	97.9848	100.083	79.6894	97.1402	41.6904	-4.73162	11.324	26.8368		103.295	101.553	69.0758	98.2652	42.3796	-4.97242	18.6694	32.8988		112.08	102.803	70.0455	101.705	43.5872	-1.69388	19.847	35.6922		113.242	103.561	66.0606	102.083	43.8486	-2.12997	22.5277	41.7755		126.955	115.015	73.2424	113.75	48.5839	-1.7907	24.7907	43.7495		68.1742	77.1591	62.0379	72.7235
	97.9091	99.2083	78.4432	96.3902	41.3926	-4.46262	11.6616	27.01		104.822	101.098	70.5265	98.6326	42.4118	-3.83031	17.8814	32.2101		112.856	103.981	69.4091	102.701	43.9927	-2.1219	20.7657	36.6612		111.621	102.523	65.1061	100.909	43.3733	-2.3689	22.4346	41.4836		127.496	115.102	73.1667	113.943	48.6594	-1.61097	24.941	43.9398		67.9242	77.5341	60.6629	72.6705
	97.9621	99.572	78.7652	96.6402	41.5137	-4.59913	11.6359	27.0357		104.439	101.538	71.5114	99.1136	42.5263	-4.11227	17.4458	31.8583		112.856	101.527	69.9659	101.367	43.2909	-0.611368	19.5164	35.3712		112.902	103.201	67.1212	101.939	43.7294	-1.93978	21.7527	41.0351		128.845	114.333	72.6705	113.913	48.5639	-0.633147	25.1249	44.2023		69.7159	77.3561	59.5795	73.0606
	98.3939	99.9091	80.8561	97.2917	41.7009	-4.25616	10.6402	26.2712		104.867	101.231	70.4394	98.7841	42.4536	-3.90035	17.9893	32.3236		113.852	103.11	70.3977	102.564	43.8542	-1.04154	20.0245	36.0274		112.648	104.598	66.8409	102.61	44.1075	-2.9028	22.4007	41.7215		128.784	114.367	72.447	113.852	48.5639	-0.705518	25.25	44.3026		69.9583	77.4053	60.8902	73.2424
	98.7992	100.458	80.0947	97.6023	41.8831	-4.53994	11.3582	26.9688		106.019	101.239	70.6364	99.0606	42.5662	-3.37115	18.0421	32.4378		112.398	103.326	69.3939	102.098	43.7578	-1.94455	20.4581	36.2948		111.015	103.303	63.2197	101.03	43.5118	-3.32679	23.6877	42.6401		128.098	115.197	72.2955	114.106	48.7299	-1.50183	25.5349	44.5144		68.3485	77.6667	60.9545	72.9091
	98.3939	99.9545	77.8864	96.9432	41.6465	-4.78956	12.3546	27.7241		105.473	102.155	70.6705	99.4583	42.7878	-4.14118	18.3081	32.7485		112.727	103.898	70.1553	102.58	43.9697	-2.03243	20.2982	36.2394		114.375	104.841	66.6212	103.311	44.3397	-2.3	22.8599	42.2684		127.693	114.852	70.178	113.542	48.5589	-1.72705	26.4989	45.2761		70.197	77.6061	57.9394	73.1326
	99.7462	101.663	78.7083	98.4962	42.2953	-5.08001	12.7741	28.3848		105.985	101.913	71.0947	99.6288	42.7713	-3.71509	18.0443	32.5144		112.731	104.595	69.9886	102.947	44.17	-2.45913	20.6585	36.623		114.163	104.621	67.0871	103.205	44.2634	-2.20923	22.4887	41.9056		128.682	115.356	72.3523	114.39	48.8323	-1.32872	25.6453	44.6803		72.4735	77.7538	60.5114	74.2159
	99.2083	100.61	78.0682	97.553	41.9184	-4.79832	12.6316	28.0944		106.095	101.265	70.7348	99.1288	42.583	-3.3394	18.0075	32.4151		111.742	103.527	67.8409	101.818	43.7257	-2.55473	21.3086	37.0061		113.318	103.848	65.9394	102.246	43.9376	-2.27886	22.714	41.9718		130.902	115.83	73.4053	115.386	49.1989	-0.498383	25.5652	44.8893		72.0871	78.2008	58.1212	73.9773
	99.7538	101.439	77.5379	98.1894	42.2032	-5.13978	13.3489	28.8486		106.765	101.746	70.7992	99.6629	42.7887	-3.31718	18.2546	32.7271		112.807	103.527	69.4053	102.33	43.8558	-1.87887	20.5874	36.4584		115.205	105.254	65.1515	103.557	44.5149	-2.34686	23.9449	43.3244		130.174	116.083	72.5341	115.311	49.1856	-1.06498	26.0239	45.2071		73.2386	78.2197	59.1591	74.5606
	100.64	102.292	78.1553	99.0568	42.5494	-5.15997	13.4671	29.113		107.955	101.89	72.0568	100.239	42.9666	-2.70119	17.7694	32.4011		112.856	104.602	69.0492	102.973	44.1672	-2.53072	21.2033	37.105		114.356	104.064	66.2614	102.784	44.1062	-1.90049	22.7657	42.1134		130.246	115.867	71.7841	115.095	49.1196	-0.995091	26.3621	45.4897		72.0682	78.2803	59.9015	74.2652
	100.47	101.731	77.3409	98.5341	42.3489	-5.0382	13.6768	29.21		108.727	102.038	70.5568	100.417	43.0537	-2.65812	18.7828	33.3528		114.848	103.511	69.8598	102.981	44.0575	-0.904709	20.6241	36.6651		114.11	103.663	66.0606	102.447	43.9624	-1.80121	22.6911	41.994		130.167	116.246	72.9962	115.428	49.2383	-1.10839	25.8315	45.0529		72.5568	78.3485	58.9205	74.3712
	102.462	101.462	78.8182	99.1326	42.4775	-3.79324	12.997	28.7395		107.845	102.439	69.4394	100.098	43.0679	-3.43575	19.443	33.9153		114.492	104.197	68.3447	103.155	44.194	-1.65732	21.6772	37.5996		117.148	105.072	66.6818	104.254	44.677	-1.18677	23.3131	42.9028		131.519	115.515	73.4205	115.553	49.1712	-0.0439357	25.5333	44.9215		74.9697	79.5379	57.2273	75.6856
	103.606	103.011	79.9318	100.549	43.064	-4.03289	13.1539	29.1392		108.004	102.924	70.8485	100.693	43.2521	-3.45398	18.8624	33.4687		114.477	104.485	69.4659	103.375	44.2959	-1.68906	21.159	37.1783		116.152	104.117	65.7083	103.352	44.2875	-1.19366	23.3525	42.7774		132.011	115.989	74.4886	116.027	49.3702	0.0249817	25.1958	44.7225		73.7614	78.9773	57.8068	74.9545
	103.231	102.17	79.2424	99.8826	42.7659	-3.8123	13.1507	29.0094		108.466	102.356	68.875	100.246	43.0911	-3.18932	19.8151	34.273		113.625	104.072	68.125	102.758	44.0701	-1.99852	21.6272	37.4758		115.356	103.659	63.5758	102.561	44.0416	-1.5364	24.2454	43.4643		132.189	116.428	72.9697	116.216	49.4863	-0.322648	26.2032	45.6075		75.4848	78.9242	59.1629	75.5833
	103.712	102.773	77.1818	100.061	42.9432	-4.2886	14.6309	30.3642		108.985	102.723	70.6477	100.886	43.2809	-2.93294	19.0351	33.6614		114.239	104.538	69.0833	103.299	44.2814	-1.87504	21.358	37.3357		117.22	106.011	66.2803	104.814	44.9483	-1.74917	23.8933	43.4959		134.091	116.496	73.7008	116.89	49.7046	0.5604	26.1097	45.7666		75.6136	79.7348	56.1667	75.8182
	102.511	103.417	79.1023	100.394	43.0698	-4.8682	13.6418	29.5231		109.678	102.451	70.4394	100.977	43.2624	-2.49647	19.1448	33.7791		115.833	103.917	69.1288	103.564	44.2576	-0.797388	21.3299	37.3936		115.898	104.769	65.6553	103.61	44.4501	-1.69365	23.5866	43.0159		133.72	116.928	72.9735	116.845	49.777	0.0674544	26.6025	46.1502		74.7841	80.0985	56.0038	75.7197
	102.996	103.807	79.7159	100.807	43.2419	-4.79031	13.5188	29.5015		109.178	103.114	68.9242	100.996	43.3816	-3.30954	20.181	34.7213		115.553	104.095	68.4091	103.443	44.2688	-1.11696	21.757	37.7495		115.742	104.174	64.6667	103.167	44.2465	-1.53458	23.8898	43.2215		134.905	116.303	74.1591	116.992	49.7392	1.08214	25.9126	45.7028		75.178	80.8068	56.928	76.3977
	102.602	103.402	79.1098	100.345	43.0734	-4.81963	13.6436	29.5284		109.023	103.095	69.1098	100.917	43.3649	-3.34226	20.0478	34.5923		116.159	103.705	68.6364	103.405	44.2198	-0.590221	21.5727	37.6153		117.837	106.53	67.6098	105.443	45.1802	-1.61504	23.4416	43.1952		133.902	116.428	73.678	116.663	49.6664	0.513342	26.0698	45.7065		74.8068	80.1515	57.7614	75.9811
	103.527	104.394	77.4545	101.008	43.415	-5.26843	15.1088	30.9652		110.011	102.617	70.1098	101.03	43.3366	-2.49159	19.4422	34.0791		116.114	104.053	68.3788	103.542	44.3111	-0.846454	21.8403	37.8682		116.466	104.788	66.1439	103.841	44.5192	-1.39133	23.406	42.9042		134.405	117.042	72.8068	117.178	49.8739	0.286778	26.833	46.4324		75	80.8598	57.0947	76.322
	103.682	104.405	77.0417	101.011	43.4234	-5.27353	15.3675	31.1979		110.758	102.284	69.6061	101.008	43.3009	-2.03427	19.7035	34.3333		116.652	103.924	68.5795	103.663	44.3306	-0.506245	21.7593	37.8393		118.011	104.617	64.6288	104.023	44.5974	-0.776212	24.405	43.8983		134.58	116.992	73.5644	117.201	49.8894	0.476429	26.4321	46.1175		76.6629	81.6212	56.9242	77.2803
	104.261	104.284	79.2803	101.371	43.4858	-4.60219	14.1306	30.1628		108.89	103.811	68.4583	101.208	43.5514	-3.90483	20.6706	35.2166		115.644	104.811	67.7538	103.731	44.4731	-1.5758	22.4033	38.3787		120.386	105.409	66.7273	105.508	45.0954	0.0734649	23.8887	43.7245		135.155	116.261	73.0303	116.932	49.7344	1.09013	26.5456	46.2587		76.8144	81.3144	55.4924	77.0682
	105.292	105.08	79.678	102.227	43.8213	-4.56382	14.368	30.5346		110.091	104.25	69.5038	101.924	43.8115	-3.48999	20.4237	35.1162		116.322	105.356	68.5568	104.428	44.7105	-1.49157	22.2602	38.361		118.977	105.727	64.7538	105.027	45.0139	-0.973389	24.8836	44.4845		135.352	116.723	73.25	117.311	49.8862	0.936618	26.6199	46.3626		78.2121	81.8106	55.5985	77.8295
	105.686	104.86	78.5606	102.098	43.7674	-4.44475	14.9637	31.0356		111.186	102.534	69.9205	101.284	43.4207	-1.94899	19.6848	34.3742		116.136	105.197	68.0492	104.17	44.6377	-1.54465	22.4554	38.4995		118.027	105.197	64.5341	104.398	44.764	-1.11799	24.6716	44.1773		135.625	116.898	73.6591	117.515	49.9685	1.00267	26.501	46.3061		78.5038	82.178	54.9545	77.9621
	105.807	105.163	79.0871	102.337	43.8791	-4.48663	14.8052	30.9482		111.045	103.379	70.0417	101.761	43.6561	-2.48857	19.9218	34.6484		117.75	105.277	67.7424	104.667	44.813	-0.908395	22.89	39.0203		119.598	106.992	66.9053	106.178	45.4734	-1.18004	24.2556	44.0891		134.383	117.004	73.5	117.152	49.8721	0.375773	26.4421	46.1015		77.7462	82.5644	54.0492	77.8826
	106.186	106.152	79.8333	102.992	44.2212	-4.78186	14.8351	31.1271		110.186	103.856	69.7235	101.739	43.7088	-3.18949	20.1621	34.8485		118.883	105.731	70.197	105.621	45.0975	-0.366728	21.8637	38.2879		122.307	103.508	64.8447	104.731	44.7199	1.83344	24.5267	44.3811		135.902	117.439	74.3939	118.023	50.1586	0.896492	26.3373	46.2274		78.3447	82.2576	55.3258	77.8561
	105.542	105.534	79.197	102.386	43.968	-4.7977	14.8575	31.0227		110.792	103.242	68.9394	101.477	43.5719	-2.66795	20.4506	35.0785		118.879	105.186	68.5758	105.106	44.9127	-0.249978	22.5603	38.8371		120.424	104.14	64.2917	104.436	44.6975	0.551723	24.7748	44.4196		135.311	117.345	72.7311	117.595	50.047	0.505172	27.1138	46.7929		78.7765	82.072	55.8636	77.9545
	106.587	106.189	79.7879	103.242	44.2669	-4.64041	14.9302	31.2384		113.727	102.992	70.4583	102.436	43.8092	-1.02018	19.9274	34.8473		117.742	104.17	68.3409	104.136	44.505	-0.192944	22.1453	38.2949		122.148	106.254	64.0455	106.068	45.4696	0.069424	25.9287	45.7226		136.117	116.205	74.1818	117.318	49.8337	1.6758	26.0453	45.975		78.9924	82.572	56.1098	78.3598
	106.765	106.083	79.7159	103.22	44.2497	-4.5145	14.952	31.255		112.898	103.466	70	102.394	43.8577	-1.72517	20.2445	35.084		119.223	106.265	67.0795	105.633	45.2307	-0.904673	23.8375	40.0509		121.807	105.644	63.4848	105.686	45.2528	0.208933	25.9654	45.6835		135.466	117.462	73.7273	117.814	50.111	0.616892	26.6413	46.4238		78.8674	82.7083	54.9773	78.428
	106.902	106.216	79.4735	103.341	44.2959	-4.57128	15.1605	31.4565		112.322	104.439	69.3371	102.686	44.0741	-2.63521	20.9046	35.704		117.602	104.773	69.7083	104.633	44.688	-0.437613	21.5885	37.8523		120.33	105.125	64.4129	104.985	44.9708	-0.0522407	25.0507	44.7101		136.398	117.466	73.3523	118.015	50.1988	0.984516	26.9819	46.8271		79.2841	83.0227	54.8333	78.6705
	108.663	105.106	78.803	103.023	44.113	-3.27713	15.3347	31.6074		112.773	103.496	69.9508	102.451	43.8536	-1.80475	20.2656	35.0943		118.299	105.845	68.5038	105.277	45.0433	-0.901518	22.7598	39.0056		121.955	106.883	65.7424	106.689	45.6563	-0.193776	25.1988	45.111		136.898	117.481	73.9167	118.258	50.262	1.25877	26.7568	46.7075		80.1667	83.125	53.9508	78.7917
	108.652	107.163	78.8295	104.261	44.7178	-4.47259	16.1401	32.521		113.591	103.36	69.2917	102.511	43.881	-1.44812	20.7009	35.5295		119.439	105.03	67.7614	105.11	44.91	-0.0072692	23.0372	39.289		122.186	105.227	63.2576	105.583	45.1692	0.59817	25.9969	45.7239		136.337	118.08	73.4848	118.394	50.3656	0.621374	27.1186	46.9573		79.9015	83.6705	54.0417	79.1023
	108.447	106.799	78.0492	103.92	44.5764	-4.46791	16.4055	32.6855		114.129	103.689	67.8409	102.652	44.0028	-1.58671	21.7137	36.4821		119.481	105.561	68.0568	105.458	45.0708	-0.262584	23.0756	39.3646		120.106	104.053	63.3523	104.17	44.6254	0.3536	25.2121	44.7642		136.269	117.917	73.803	118.295	50.3185	0.719556	26.8796	46.7432		79.8977	84.1136	53.2045	79.3182
	108.61	106.992	79.697	104.307	44.6817	-4.2589	15.5786	32.0253		113.08	104.049	68.8674	102.689	44.0243	-2.13276	21.1262	35.9163		116.693	104.875	67.6136	104.186	44.5916	-1.16216	22.6576	38.6927		121.473	107.795	65.2841	107.034	45.8619	-0.991561	25.7095	45.5819		135.326	118.144	74.1061	118.167	50.2934	0.207542	26.659	46.4513		80.3333	83.8598	53.6477	79.197
	108.629	107.36	80.3144	104.564	44.8046	-4.36834	15.3812	31.9088		114.322	102.962	69.322	102.451	43.8376	-0.886498	20.6397	35.5131		119.78	105.682	70.2197	105.803	45.1726	0.063817	21.9654	38.4615		122.591	105.716	64.3864	106.045	45.3669	0.620172	25.6152	45.4605		137.216	117.212	72.8902	118.102	50.203	1.44084	27.2623	47.1595		80.2841	84.9924	52.5682	79.9621
	108.053	107.398	79.6742	104.367	44.7513	-4.73432	15.6784	32.1232		114.826	103.674	69.5265	103.004	44.0963	-1.05303	20.8688	35.8113		119.212	105.314	68.4129	105.258	44.9798	-0.196136	22.7476	39.0396		121.629	105.557	63.8485	105.583	45.2158	0.219282	25.7089	45.4368		136.89	117.527	72.8636	118.197	50.2572	1.11395	27.339	47.1904		80.3333	84.5644	55.553	79.9886
	108.648	108.208	79.0417	104.955	45.0303	-5.04609	16.4383	32.9106		114.883	103.693	69.7803	103.087	44.1119	-1.00621	20.7424	35.7095		118.746	105.689	67.6364	105.235	45.0279	-0.716582	23.2477	39.4524		123.223	107.311	64.3977	107.201	45.884	-0.02108	26.2748	46.1961		137.803	116.64	73.6477	118.087	50.116	2.11071	26.7402	46.7947		80.625	85.1326	54.125	80.1818
	109.36	109.008	79.6856	105.735	45.3421	-5.10542	16.4923	33.1092		115.076	103.295	69.5189	102.928	44.0112	-0.721214	20.7664	35.7192		120.614	105.587	67.8333	105.777	45.1874	0.201625	23.3768	39.7377		124.564	105.364	64.1553	106.254	45.4657	1.69101	25.9133	45.9129		139.314	117.754	73.7614	119.163	50.5784	2.15213	27.2962	47.4931		80.9697	85.9129	52.2803	80.6856
	109.068	108.583	79.2045	105.375	45.1814	-5.05829	16.5533	33.0844		115.106	104.492	69.0568	103.583	44.3516	-1.46636	21.481	36.4304		122.129	107.352	68.8106	107.322	45.8579	-0.0337224	23.7098	40.303		123	104.572	63.5871	105.273	45.072	1.38483	25.705	45.5225		139.436	118.231	72.4848	119.307	50.7025	1.79604	28.1665	48.2402		81.0038	85.7841	53.1402	80.6061
	110.242	108.117	81.7992	105.723	45.2023	-3.89098	15.0701	31.8695		113.652	104.689	68.7083	103.201	44.2624	-2.27218	21.54	36.381		118.614	105.095	67.6515	104.826	44.8445	-0.427352	22.9998	39.1803		122.894	107.33	64.6061	107.129	45.8595	-0.15769	26.1194	46.0311		137.655	117.981	73.0265	118.633	50.4625	1.2098	27.5244	47.4611		80.8788	85.2841	53.6705	80.3447
	110.299	108.11	78.3712	105.39	45.1346	-4.38371	16.9983	33.477		115.212	104.212	68.8258	103.413	44.2768	-1.28487	21.5194	36.45		120.795	106.011	68.7424	106.189	45.342	0.143864	23.0571	39.5144		122.42	105.867	63.8674	105.875	45.3845	0.397873	25.9279	45.7243		138.083	117.826	74.0644	118.83	50.4788	1.60071	26.9747	47.0592		81.2652	86.2045	51.5871	80.8636
	111.027	108.451	79.0114	105.784	45.3129	-4.17362	16.874	33.4663		116.784	103.848	68.8182	103.773	44.3261	-0.373045	21.6175	36.6577		122.576	105.898	69.7311	106.716	45.5054	1.12264	22.7341	39.4307		123.436	104.705	63.2765	105.545	45.1495	1.47073	25.9883	45.8221		138.602	118.42	74.4053	119.432	50.7009	1.52665	27.0775	47.2341		81.697	86.2424	52.9394	81.053
	111.53	108.371	81.1061	106.121	45.3778	-3.59667	15.7371	32.5525		116.155	104.057	68.2197	103.553	44.3135	-0.849906	21.9363	36.885		120.511	105.436	66.6629	105.383	45.1144	0.106546	23.9525	40.2089		125.205	106.485	63.1364	107.03	45.8319	1.21788	26.9629	46.9447		138.693	118.788	72.8333	119.364	50.7871	1.18664	28.0641	48.0745		82.2424	86.9318	52.4697	81.5909
	112.295	109.595	79.5379	106.917	45.7728	-4.21238	17.2052	33.9782		115.693	104.485	69.2614	103.723	44.4102	-1.1749	21.4495	36.4548		122	106.792	67.1667	106.727	45.6581	0.0424366	24.3908	40.8291		123	105.538	64.3561	106.053	45.3576	0.90517	25.6293	45.5052		140.08	117.345	73.7614	119.076	50.5436	2.72423	27.2681	47.5722		81.8674	86.7576	52.178	81.4129
	112.015	108.818	80.1061	106.496	45.5317	-3.79931	16.5418	33.3091		117.011	104.746	69.0682	104.292	44.611	-0.765206	21.848	36.9411		121.288	105.97	67.2273	106.091	45.3538	0.209095	23.9519	40.324		123.773	105.447	63.572	106.064	45.3986	1.22171	26.1419	46.0271		139.939	117.667	73.7879	119.212	50.6183	2.48075	27.3452	47.621		81.8409	86.8409	52.2727	81.4432
	111.496	108.545	79.8523	106.076	45.4	-3.90158	16.5047	33.2048		117.008	104.784	69.322	104.348	44.626	-0.757255	21.7204	36.834		121.159	105.125	66.822	105.504	45.0937	0.596876	23.8478	40.1666		123.898	106.261	63.1136	106.492	45.6347	0.754506	26.7	46.5682		140.966	117.848	74.0758	119.689	50.7776	2.8605	27.4083	47.8269		81.9962	87.6667	50.5038	81.8561
	111.428	108.837	78.2614	106.08	45.4474	-4.3355	17.5015	34.0703		118.061	104.39	69.5265	104.504	44.6204	-0.0327835	21.6144	36.8231		121.799	106.242	68.7159	106.595	45.5077	0.454083	23.3061	39.847		124.78	105.939	62.6326	106.587	45.6267	1.29042	26.9802	46.8874		140.515	118.144	72.8561	119.598	50.7937	2.3626	28.0985	48.3322		82.2576	87.9545	50.8636	82.1136
	112.28	109.371	79.2803	106.795	45.7008	-4.128	17.2589	33.9939		117.545	105.008	68.8902	104.602	44.7354	-0.701998	22.1231	37.2481		122.299	105.606	66.3333	106.087	45.3375	0.771586	24.463	40.8438		124.894	104.663	62.1705	105.773	45.2719	2.03814	26.7994	46.6878		140.125	117.958	74.0455	119.462	50.7215	2.42339	27.3363	47.6471		82.4659	88.0795	50.7689	82.1932
	112.697	110.455	80.3902	107.663	46.0776	-4.4098	17.1235	34.0495		117.659	105.314	68.2841	104.739	44.8243	-0.904957	22.5906	37.6842		120.966	105.049	66.197	105.371	45.0423	0.481969	24.1362	40.3879		125.254	106.375	63.9621	107.117	45.8187	1.39186	26.4821	46.5281		140.432	118.178	73.7424	119.705	50.8084	2.40049	27.622	47.9301		82.8788	87.5985	50.9508	82.0871
	112.398	109.402	80.0303	106.894	45.7353	-3.98405	16.8675	33.6803		117.867	104.11	68.7424	104.205	44.5071	-0.0522377	21.9178	37.0436		122.606	106.909	65.6856	106.89	45.7281	0.0771946	25.3358	41.7083		124.136	107.155	64.4318	107.295	45.9325	0.484364	26.3361	46.328		140.564	119.027	72.7311	120.095	51.0398	1.86673	28.4792	48.6765		83.678	88.697	50.7348	82.8939
	114.174	108.871	76.678	106.705	45.676	-3.39802	18.7774	35.3562		118.36	104.879	68.3182	104.708	44.7689	-0.333919	22.5126	37.6538		123.22	107.489	66.1174	107.443	45.9614	0.0646198	25.3995	41.8646		123.125	106.254	62.9129	106.398	45.5508	0.387898	26.6912	46.483		140.644	119.197	72.2045	120.227	51.0868	1.74945	28.8314	48.9841		84.0947	88.9886	50.447	83.0947
	113.379	111.765	79.8371	108.545	46.5113	-4.9533	18.041	35.0382		119.284	105.519	67.6742	105.284	45.0328	-0.372219	23.2428	38.417		123.136	106.186	64.1326	106.42	45.5515	0.56477	26.0038	42.29		126.902	108.47	64.9167	108.947	46.5922	1.01926	26.9521	47.2224		142.087	118.572	73.3598	120.443	51.0795	2.86546	28.2131	48.6625		83.6326	89.625	49.6667	83.4205
	114.996	110.011	80.3523	108.098	46.1552	-3.17563	17.2858	34.31		118.432	104.879	69.0076	104.693	44.788	-0.217295	22.1404	37.3423		124.14	106.314	67.5644	107.277	45.7453	1.3249	24.3188	40.9681		127.697	107.102	64.2614	108.163	46.2799	2.10295	26.9462	47.2366		140.75	119.091	74.3371	120.375	51.1012	2.08267	27.6687	48.0372		84.6629	88.5417	52.3674	83.2424
	116.254	108.981	80.1894	107.833	45.9694	-2.06226	17.1502	34.2121		119.439	104.038	69.2917	104.557	44.6534	0.75868	21.8199	37.1308		125.458	107.655	68.0795	108.413	46.2661	1.19286	24.7183	41.5333		124.178	106.265	61.9129	106.511	45.6461	0.75239	27.3952	47.2037		141.36	119.451	73.7765	120.731	51.2532	2.08625	28.1856	48.5568		84.697	88.9924	51.6477	83.5492
	114.583	110.227	80.8902	108.049	46.1912	-3.39833	17.013	34.0754		118.841	104.311	67.8561	104.379	44.6462	0.156915	22.6299	37.7682		123.867	105.489	67.5455	106.652	45.4841	1.68243	23.9892	40.615		125.943	106.527	63.1023	107.33	45.9191	1.52413	27.1075	47.1519		142.424	119.413	74.2424	121.129	51.3581	2.62667	28.0821	48.6225		83.8939	89.6515	49.3977	83.5114
	116.367	110.258	81.2386	108.716	46.3702	-2.60048	17.0783	34.2934		119.375	105.015	68.2121	104.977	44.907	0.0269961	22.7723	37.9895		124.231	106.398	68.1136	107.258	45.7872	1.38004	24.0601	40.7652		126.549	107.564	64.1061	108.212	46.2889	1.3	27.0195	47.1933		141.674	119.102	73.7083	120.67	51.1882	2.41678	28.148	48.561		84.072	89.5227	50.1098	83.4886
	115.14	110.277	81.0909	108.311	46.2603	-3.15887	16.9972	34.1164		120.409	105.5	68.0341	105.61	45.1456	0.184839	23.2034	38.4974		126.129	108.78	66.7689	109.265	46.6303	0.69292	25.9397	42.7123		126.519	106.322	63.1932	107.371	45.9226	1.91317	27.0735	47.1775		141.962	119.678	73.553	121.091	51.3732	2.19871	28.4738	48.8842		83.625	89.072	49.8636	83.053
	116.33	109.72	79.8068	108.273	46.1824	-2.51281	17.6626	34.7098		118.398	105.455	68.0227	104.985	44.9327	-0.68881	22.8957	38.0274		124.22	105.121	66.6212	106.383	45.4015	1.94994	24.42	41.0038		126.33	108.061	65.322	108.625	46.4249	1.04271	26.5013	46.75		142.867	119.307	74.3333	121.17	51.3756	2.89222	28.0633	48.6697		85.3447	90.4318	49.678	84.2955
	115.155	111.583	83.2576	109.436	46.6856	-3.58403	16.3044	33.7118		118.5	106.186	68.5985	105.545	45.1625	-0.99891	22.8634	38.0646		124.049	106.428	66.5606	107.193	45.7517	1.10398	24.898	41.4549		125.902	107.087	63.6742	107.617	46.0814	1.23935	26.9881	47.0719		140.557	119.758	74.5795	120.792	51.2692	1.64301	27.7429	48.0925		84.4583	89.9242	50.197	83.8447
	117.201	110.11	80.0606	108.807	46.381	-2.32701	17.7953	34.9423		120.216	104.92	68.697	105.295	44.9724	0.516435	22.5937	37.9227		126.28	106.883	68.3977	108.178	46.138	2.04658	24.3896	41.3137		126.424	105.712	63.5076	106.939	45.7465	2.25881	26.6738	46.7973		141.587	119.697	75.0038	121.08	51.363	2.17699	27.6474	48.1554		85.3409	89.9394	50.072	84.0833
	118.049	110.008	80.3826	109.027	46.4369	-1.85631	17.696	34.9383		118.466	105.716	67.6856	105.121	45.0087	-0.851383	23.1892	38.3065		124.068	106.451	65.6742	107.064	45.7457	1.00009	25.3951	41.882		128.227	106.686	62.6932	107.985	46.1948	2.4227	27.7322	47.958		141.996	120.337	72.2311	121.254	51.538	1.70037	29.4116	49.6833		85.5341	89.4697	49.6629	83.7917
	117.826	111.318	80.6515	109.739	46.7996	-2.67193	18.0232	35.3133		121.591	105.379	66.5189	105.731	45.2044	0.607425	24.1721	39.4476		126.75	106.068	68.6856	107.917	45.9632	2.76444	24.0103	41.0242		130.625	107.572	64.1136	109.489	46.7147	3.13533	27.6388	48.2007		143.833	119.383	73.9318	121.455	51.4891	3.23268	28.4503	49.1295		85.4508	90.178	49.2992	84.1439
	118.432	111.939	80.125	110.155	47.0246	-2.84411	18.6416	35.9418		120.023	105.992	68.0417	105.731	45.2478	-0.27404	23.3233	38.592		126.72	108.443	68.5985	109.295	46.6246	1.35765	24.9071	41.8833		128.739	105.587	61.5871	107.458	45.9259	3.18286	28.0291	48.2408		143.837	119.784	73.6402	121.708	51.5947	2.97477	28.745	49.3776		85.4432	90.5189	50.3258	84.4242
	118.277	111.242	82	109.958	46.8462	-2.24085	17.3057	34.7685		122.652	105.148	68.8485	106.269	45.2857	1.4895	22.9599	38.5303		125.633	105.564	66.9924	107.182	45.6782	2.36704	24.5909	41.3429		129.174	107.633	64.7008	109.049	46.5885	2.5066	27.1188	47.5807		143.886	120.333	72.9356	121.943	51.7393	2.61055	29.3168	49.8651		85.5	90.322	50.7083	84.3636
	118.561	110.678	81.1288	109.636	46.6926	-1.91782	17.6122	34.9881		122.852	105.053	68.7083	106.273	45.277	1.61801	23.0335	38.6131		126.723	106.83	67.4659	108.326	46.1534	2.17105	24.9504	41.8357		129.629	107.814	64.947	109.36	46.6903	2.63136	27.1182	47.6423		143.496	119.928	72.6667	121.561	51.5845	2.64168	29.2625	49.7553		86.0985	90.2992	50.3258	84.4924
	120.023	112.33	82.2803	111.186	47.3265	-2.07962	17.8176	35.469		122.489	106.197	68.0947	106.648	45.5536	0.715434	23.7355	39.2188		127.367	109.042	68.7652	109.932	46.8614	1.31831	25.1282	42.1794		129.519	109.159	63.5492	109.92	47.0334	1.65721	28.3258	48.7255		145.936	120.655	74.5644	122.928	52.0618	3.49845	28.8676	49.8063		86.9129	91.1894	51.1705	85.3409
	118.455	113.625	80.6932	111.22	47.5253	-3.72312	18.9822	36.4206		122.758	105.894	68.5947	106.689	45.5033	1.07107	23.3891	38.94		126.841	107.886	67.197	109.023	46.4577	1.57865	25.4933	42.3591		130.053	107.708	64.8598	109.417	46.7038	2.87505	27.1936	47.7546		146.186	120.75	74.9129	123.117	52.1186	3.59054	28.7519	49.7524		88	91.6705	49.5947	85.8106
	118.992	111.42	80.6553	110.144	46.9372	-2.22852	18.2245	35.6004		122.345	106.792	68.5152	107.068	45.715	0.353963	23.6994	39.2069		128.087	108.814	67.9356	109.898	46.8575	1.67938	25.6089	42.6533		130.03	108.871	63.697	109.902	47.008	2.06996	28.2235	48.6806		145.992	121.22	73.678	123.216	52.2079	3.11104	29.5414	50.3729		87.3447	92.1591	49.5303	85.8447
	120.492	112.5	81.9659	111.364	47.4129	-2.0211	18.1245	35.7808		123.129	106.337	68.5644	107.049	45.6658	0.974867	23.6234	39.2042		126.947	107.879	67.6553	108.951	46.4738	1.68148	25.2557	42.171		129.686	108.708	63.553	109.86	46.9247	1.99417	28.1923	48.6072		146.39	121.716	74.3712	123.625	52.3942	3.07465	29.4022	50.3287		88.4735	91.7689	50.8485	86.0265
	119.076	111.58	80.875	110.28	46.9951	-2.25342	18.1756	35.5851		122.909	106.011	68.1098	106.742	45.5437	1.01351	23.7226	39.2459		126.773	106.807	68.428	108.288	46.1679	2.3144	24.4209	41.3984		128.742	106.902	63.3864	108.348	46.3194	2.60096	27.5107	47.8368		146.409	121.333	74.4015	123.455	52.2925	3.30387	29.2581	50.2063		87.3371	92.5606	50.9621	86.1553
	122.356	111.504	80.2386	111.144	47.2696	-0.882756	18.9678	36.5709		125.53	106.652	70.1326	108.117	46.0254	2.04678	23.2349	39.1889		128.258	108.246	69.5	109.712	46.7414	2.26075	24.5748	41.7817		131.345	109.167	67.4205	110.943	47.2837	2.87751	26.5102	47.3921		147.678	121.178	75.7273	123.879	52.4013	4.08701	28.6904	49.9404		88.8902	92.1288	49.4773	86.3523
	121.258	111.337	81.3409	110.826	47.1392	-1.10807	18.133	35.7624		123.356	107.295	68.6326	107.644	45.9614	0.526216	23.9692	39.577		127.144	109.091	67.3712	109.655	46.8301	1.03429	25.8738	42.7858		131.178	108.792	62.3144	110.11	47.0852	2.49643	29.1136	49.5757		146.455	121.773	73.9242	123.621	52.4096	3.02507	29.6688	50.5566		88.7917	92.1364	50.5265	86.428
	119.455	110.602	80.0114	109.739	46.7325	-1.64687	18.3327	35.6576		121.341	106.489	66.6477	106.36	45.4974	-0.136617	24.4682	39.7422		126.977	109.189	66.2955	109.561	46.824	0.784538	26.4698	43.2804		128.742	106.875	62.0833	108.273	46.2926	2.48399	28.2063	48.4346		145.973	121.273	73.3826	123.125	52.216	3.04247	29.7136	50.5119		88.6515	91.8144	49.1553	85.8977
	119.962	111.428	79.9508	110.367	47.0162	-1.91358	18.7564	36.1311		122.617	106.03	66.6667	106.492	45.4956	0.705132	24.4811	39.8601		126.902	106.852	66.7727	108.227	46.167	2.16082	25.3659	42.2077		129.258	108.58	62.7311	109.398	46.8322	1.79216	28.5256	48.841		145.402	121.023	73.0568	122.754	52.0844	2.89932	29.7154	50.4251		87.9091	91.0265	48.125	85.125
	120.822	111.227	81.7121	110.682	47.0739	-1.17989	17.8216	35.4548		123.117	106.14	67.1591	106.803	45.5854	0.921751	24.3248	39.7884		126.197	107.909	65.9394	108.58	46.3784	1.13813	26.0912	42.7943		130	106.799	62.9773	108.686	46.4171	3.18735	27.8903	48.3132		145.212	120.485	72.6894	122.341	51.9127	3.0849	29.6987	50.3725		87.5871	91.5152	48.6439	85.4167
	119.295	111.678	79.5795	110.216	47.0187	-2.39741	18.9648	36.2594		123.189	105.129	67.0758	106.136	45.3053	1.53477	24.0152	39.4866		130.636	109.633	67.7311	110.996	47.3448	2.32332	26.3969	43.6639		128.92	106.845	62.0076	108.235	46.3017	2.57469	28.2639	48.5043		143.08	119.837	72.9053	121.398	51.5207	2.53394	29.0416	49.5123		88.8182	91.1932	47.3144	85.3902
	120.955	111.905	78.7689	110.799	47.2237	-1.92207	19.7363	37.0766		123.591	105.561	67.4167	106.591	45.474	1.50169	24.0443	39.5782		127.277	106.432	65.1667	107.97	46.0626	2.39994	26.1527	42.9003		131.352	108.223	63.6402	109.973	46.965	3.03685	28.2319	48.8189		145.989	119.898	73.7273	122.394	51.8487	3.86802	29.0632	49.9623		88.0682	91.8598	47.8523	85.6402
	121.269	111.848	78.9356	110.917	47.2402	-1.73037	19.6669	37.0468		123.583	106.682	66.3561	107.114	45.7729	0.723935	25.0318	40.4733		127.936	108.091	66.7614	109.288	46.6204	1.90288	25.9698	42.9008		131.102	107.288	62.8106	109.318	46.6668	3.38471	28.319	48.8331		146.508	120.409	74.1061	122.894	52.047	3.84373	29.1147	50.0901		89.2045	91.6856	48.2803	86.0038
	122.254	112.178	79.3258	111.417	47.435	-1.44083	19.7166	37.2208		123.591	106.314	66.2311	106.818	45.6676	0.927245	24.9691	40.401		130.292	110.318	66.8674	111.341	47.4872	1.67923	27.0551	44.2117		129.242	106.879	62.0038	108.292	46.345	2.70036	28.3271	48.5982		146.568	120.981	73.0227	123.061	52.1924	3.43474	29.895	50.7418		88.7765	91.7083	48.6439	85.9167
	123.144	111.606	79.5417	111.337	47.3606	-0.695243	19.5075	37.1046		125.383	105.148	67.0644	106.89	45.5366	2.50642	24.3634	40.0601		129.386	107.136	67.6098	109.14	46.5182	3.20135	25.3898	42.5606		130.572	106.97	64.1477	109.027	46.5425	3.46537	27.4035	47.9756		147.295	120.223	76.1364	123.288	52.1097	4.50595	28.0861	49.3879		89.0568	91.7008	48.3939	85.8788
	121.049	112.432	80.5455	111.341	47.4176	-1.94114	18.9658	36.5092		125.545	106.273	67.9053	107.64	45.883	2.01745	24.3293	40.0902		129.121	107.625	67.3902	109.352	46.623	2.77403	25.6421	42.7531		130.129	107.311	62.3674	108.943	46.5638	2.88689	28.4158	48.796		147.477	120.443	74.7273	123.258	52.1663	4.31482	28.9427	50.1037		89.178	92.25	48.3636	86.4015
	122.5	111.746	78.125	111.14	47.3124	-1.24562	20.2533	37.6474		124.587	105.674	67.4697	106.955	45.609	1.88791	24.2076	39.8438		130.644	110.114	67.0568	111.186	47.4692	1.97573	26.9337	44.1394		129.227	106.443	61.7159	108.019	46.2178	2.91837	28.3299	48.5847		147.223	120.379	72.2008	122.86	52.0846	3.98556	30.2265	51.1027		89.7841	92.1288	46.6515	86.2197
	123.235	111.936	79.2803	111.606	47.4582	-0.88146	19.7906	37.3693		125.989	105.561	67.4167	107.273	45.721	2.57657	24.4106	40.1923		128.75	108.189	67.2348	109.644	46.7395	2.26244	25.8701	42.9208		129.913	108.307	62.8939	109.538	46.8264	2.26314	28.4428	48.8312		147.121	120.788	74.5265	123.307	52.2196	3.94101	29.1131	50.1884		89.1098	92.2424	47.4508	86.125
	123.833	112.42	80.0114	112.17	47.6673	-0.803822	19.6556	37.3686		126.341	105.356	68.6515	107.455	45.7211	2.99379	23.71	39.6512		130.121	107.723	66.1667	109.5	46.7354	3.03398	26.4986	43.6032		131.011	107.686	64.1742	109.598	46.7878	3.24969	27.705	48.3093		147.496	120.731	73.5455	123.265	52.2283	4.0392	29.6732	50.6986		91.2311	91.4167	48.3182	86.4394
	123.58	111.326	77.428	111.087	47.2831	-0.6242	20.6364	38.0483		125.288	106.568	66.6515	107.568	45.9192	1.58857	25.0855	40.7093		129.716	109.72	65.6742	110.712	47.2425	1.64107	27.4042	44.4077		130.489	107.78	62.0644	109.277	46.7279	2.74673	28.7956	49.1823		148.231	121.087	72.6629	123.625	52.388	4.07279	30.3738	51.3844		90.0265	92.7955	47.0947	86.7386
	121.644	113.072	79.6856	111.814	47.6404	-2.17126	19.7716	37.2872		124.489	106.39	66.3182	107.159	45.7818	1.29616	25.0836	40.6052		127.86	107.742	63.5455	108.689	46.4653	1.72956	27.5835	44.2462		130.034	108.659	61.0644	109.466	46.911	1.93261	29.5637	49.8301		148.068	120.951	71.5114	123.386	52.3174	3.96577	30.9123	51.7975		91.7008	92.0455	48.3182	86.947
	122.288	111.205	78.8523	110.845	47.1512	-0.927405	19.614	37.0598		123.602	106.826	65.3485	107.144	45.7995	0.536053	25.6383	41.0045		129.144	107.663	64.9886	109.095	46.5982	2.50545	26.9684	43.8717		130.462	108.852	62.4735	109.845	47.0297	2.15311	28.9404	49.3465		147.53	121.383	71.5606	123.542	52.3794	3.48674	30.9499	51.7543		90.2917	93.0038	46.0227	86.8485
	122.03	114.288	80.7083	112.67	48.0446	-2.56372	19.725	37.4129		125.856	107.148	66.3371	108.034	46.1355	1.47133	25.5511	41.1985		131.326	109.53	67.7159	111.186	47.3875	2.68961	26.4743	43.8103		130.364	108.39	62.6023	109.58	46.8924	2.38943	28.6971	49.1059		147.807	121.288	73.1705	123.72	52.4058	3.82151	30.1081	51.1061		90.2386	92.7083	48.9773	87.0227
	124.17	112.061	80.2159	112.095	47.6012	-0.422258	19.4546	37.2197		124.932	106.667	65.1098	107.39	45.8859	1.20091	25.911	41.3769		128.144	107.826	65.9205	109.038	46.5544	2.05965	26.3661	43.2475		132.564	107.307	63.7614	109.826	46.8417	4.12889	28.0391	48.7864		147.064	120.655	73.3447	123.11	52.16	3.87171	29.6885	50.6437		92.5038	92.053	47.8902	87.1932
	122.561	113.5	80.2197	112.394	47.859	-1.94873	19.7689	37.4187		126.091	106.239	66.4886	107.549	45.9065	2.1232	25.1791	40.8746		129.848	107.845	65.1856	109.326	46.7254	2.73759	27.0329	44.0216		132.307	108.716	64.2348	110.655	47.2108	3.24134	28.2276	48.9507		147.826	121.894	73.9356	124.163	52.5835	3.56156	29.9105	50.9581		92.1667	92.25	48.7955	87.3712
	124.845	112.735	77.7386	112.352	47.8113	-0.845786	21.1773	38.7406		125.795	106.356	66.6477	107.587	45.9116	1.93968	25.0887	40.7654		130.269	109.962	66.0833	110.962	47.3733	1.79217	27.3512	44.4395		130.784	107.364	63.0076	109.28	46.6571	3.21646	28.1896	48.6845		147.39	121.595	72.8182	123.72	52.4408	3.4279	30.3356	51.2341		92.5303	92.3826	46.053	87.0985
	123.583	113.367	80.0909	112.693	47.9149	-1.44758	19.935	37.6472		125.898	107.33	67	108.273	46.2015	1.45773	25.2595	40.964		129.837	107.027	66.1023	109.148	46.5109	3.30524	26.2455	43.3307		130.784	108.265	62.6515	109.727	46.9023	2.65706	28.6917	49.1458		147.784	121.913	73.4129	124.087	52.5766	3.48	30.1878	51.1777		92.947	91.6705	47.9394	87.0644
	123.886	112.67	79.8106	112.28	47.7397	-0.952147	19.8692	37.5669		126.909	106.277	66.7045	107.826	46.0054	2.49236	25.1994	40.9981		130.432	108.038	68.0909	110.049	46.8857	3.19696	25.6066	42.9127		132.269	108.443	63.9205	110.515	47.1266	3.35101	28.2975	48.9967		147.489	121.307	73.7386	123.64	52.3865	3.7273	29.7647	50.7792		93.322	91.2727	47.5644	86.8371
	126.008	112.723	81.6023	113.11	47.9925	0.176353	19.2043	37.3006		126.345	107.087	66.7083	108.163	46.1745	1.76701	25.4002	41.1262		130.534	110.436	67.3977	111.42	47.5531	1.77651	26.8455	44.0699		131.432	107.72	62.25	109.492	46.8132	3.22725	28.8199	49.3161		146.917	121.746	72.5909	123.621	52.43	3.10999	30.4359	51.2502		93.3258	92.2235	48.1477	87.5644
	125.481	112.527	80.0606	112.636	47.8566	-0.144127	19.9073	37.776		126.25	106.515	67.0909	107.826	46.0103	2.10022	24.9716	40.7295		129.693	107.826	65.375	109.307	46.7068	2.69855	26.8995	43.8888		131.822	108.432	61.8826	109.936	47.0466	2.95441	29.3204	49.8167		148.167	122.045	73.9621	124.288	52.6601	3.62825	29.9994	51.084		94.1629	91.8371	48.2955	87.5682
	125.22	112.394	79.822	112.458	47.7893	-0.212611	19.9514	37.7693		126.515	106.629	67.8864	108.133	46.0825	2.24184	24.6157	40.4682		130.303	109.216	67.8826	110.727	47.1967	2.4322	26.1166	43.3684		131.924	109.064	63.3068	110.534	47.2535	2.77376	28.7884	49.3951		149.095	121.576	73.6932	124.223	52.6251	4.27757	30.124	51.3204		91.6515	92.75	48.3977	87.3447
	124.947	113.617	80.5909	113.25	48.1249	-0.934364	19.9486	37.831		125.788	107.924	67.1629	108.549	46.3605	1.08081	25.3669	41.0721		131.436	109.542	67.8864	111.133	47.4047	2.75045	26.4023	43.765		132.152	108.598	63.1212	110.284	47.1455	3.12826	28.7632	49.3845		149.504	122.08	72.9356	124.58	52.7926	4.09667	30.7569	51.9022		95.2652	91.678	48.1667	87.8258
	125.674	112.678	78.5417	112.648	47.8898	-0.347319	20.8327	38.5528		127.58	106.076	67.1932	108.163	46.0271	2.96424	24.9628	40.8837		129.72	108.254	66.803	109.795	46.8511	2.6132	26.2765	43.3859		133.955	107.667	64.0114	110.549	47.0934	4.57126	28.2447	49.1571		149.655	121.057	74.0114	124.231	52.5484	4.85166	29.8659	51.1978		96.2273	91.4129	46.6629	87.7538
	125.455	111.803	80.7538	112.303	47.6625	0.355499	19.2462	37.1992		128.481	107.284	68.2462	109.205	46.4752	2.78005	24.9535	41.0323		131.163	108.765	67.1402	110.504	47.1489	2.9993	26.494	43.7742		134.17	110.258	63.678	112.034	47.8253	3.13277	29.3413	50.1848		149.731	121.311	73.803	124.326	52.6216	4.7198	30.0736	51.3782		95.4394	92.1667	48.9205	88.1515
	125.273	113.742	81.3636	113.523	48.2061	-0.761668	19.6154	37.6131		127.136	107.917	67.1439	109.068	46.4956	1.68762	25.5777	41.4086		132.049	110.265	67.0644	111.655	47.6566	2.5186	27.1959	44.5377		133.231	109.485	62.8864	111.167	47.5013	3.07889	29.3578	50.0563		150.667	122.473	74.1477	125.383	53.0377	4.5043	30.4252	51.8183		94.6023	92.8523	48.8598	88.322
	125.129	113.371	80.9545	113.227	48.0792	-0.664932	19.6804	37.6173		127.492	106.705	66.3561	108.318	46.1801	2.46661	25.6319	41.452		130.25	109.042	66.9697	110.523	47.1282	2.41131	26.5442	43.7114		133.981	108.398	63.678	110.913	47.2923	4.12552	28.678	49.5415		150.947	122.341	74.3561	125.318	53.0343	4.72357	30.3132	51.7714		95.6023	92.0038	47.2235	87.9129
	125.568	113.492	80.8712	113.356	48.154	-0.555951	19.8358	37.803		127.875	107.379	67.2159	108.875	46.4221	2.33965	25.4592	41.3788		131.742	108.515	68.25	110.686	47.1578	3.52289	25.8905	43.3427		134.67	110.292	62.9356	112.144	47.8767	3.26656	29.8264	50.6618		150.515	121.867	75.2273	125.045	52.8748	4.8898	29.6251	51.1478		95.4242	92.5	47.6364	88.2197
	126.466	114.928	81.1402	114.455	48.6519	-0.958577	20.3584	38.4446		127.811	107.053	67.2045	108.598	46.3242	2.49923	25.3397	41.2588		132.788	109.011	67.6742	111.182	47.3958	3.64087	26.5402	44.0396		133.322	109.083	64.0417	111.186	47.4167	3.46641	28.6144	49.4199		151.42	122.223	73.8826	125.42	53.0453	4.95219	30.597	52.0745		95.6629	92.1402	47.822	88.1439
	127.023	113.114	80.5682	113.511	48.1813	0.252523	20.0725	38.1433		127.758	107.258	67.5985	108.765	46.3823	2.39978	25.1884	41.1319		131.152	108.693	65.3788	110.303	47.1005	2.85109	27.4238	44.5489		132.64	107.803	63.1061	110.159	46.977	3.80947	28.5746	49.2625		151.356	121.932	75.4205	125.405	52.9831	5.24184	29.6735	51.3245		97.8409	91.9924	46.8333	88.5795
	127.833	113.159	81.3864	113.864	48.2885	0.685636	19.7559	38.0041		128.936	107.428	67.9886	109.208	46.5584	2.87113	25.216	41.3167		131.822	108.678	64.928	110.489	47.1597	3.11522	27.7655	44.9218		134.852	111.004	63.4015	112.636	48.0992	2.9818	29.8472	50.728		150.307	121.936	74.447	124.962	52.8597	4.68145	30.0306	51.4394		96.1439	92.3258	47.9167	88.4242
	127.432	113.235	80.0152	113.667	48.2449	0.287514	20.4836	38.5299		127.095	107.11	66.0455	108.288	46.2475	2.018	25.8849	41.63		132.553	109.14	67.1402	111.189	47.3983	3.40461	26.8393	44.2598		133.33	109.023	63.5682	111.042	47.3938	3.4581	28.8495	49.6191		149.057	122.413	74.3902	124.822	52.8579	3.85426	30.0316	51.2509		97.0758	91.75	46.4848	88.197
	126.473	113.909	79.5341	113.678	48.3339	-0.580391	20.8623	38.7645		128.288	107.553	64.5	108.727	46.471	2.13231	27.0647	42.797		132.273	108.038	65.697	110.39	47.0418	3.76886	27.1967	44.4854		134.527	108.038	62.1629	110.64	47.2298	4.43394	29.4552	50.2672		150.083	122.629	74.3712	125.28	53.0222	4.18143	30.2704	51.6044		96.8144	91.8561	46.6098	88.1477
	125.67	113.867	80.9583	113.595	48.2718	-0.716247	19.9441	37.9319		128.083	106.905	64.0152	108.25	46.2612	2.36616	27.0699	42.7538		132.606	108.939	65.0682	110.913	47.3166	3.33071	27.9008	45.1467		135.572	109.568	63.0114	112.004	47.7742	4.09962	29.6802	50.6304		150.049	122.572	74.4962	125.307	53.0052	4.21116	30.1798	51.5253		97.2008	91.5341	46.5417	88.0644
	125.25	113.905	81.3409	113.587	48.2497	-0.868423	19.6864	37.6808		128.659	106.572	65.2727	108.337	46.2478	2.95217	26.3567	42.213		132.481	108.693	66.7159	111.019	47.2606	3.58741	26.9031	44.2884		134.371	108.867	62.0379	111.106	47.4395	3.87034	29.7779	50.5399		150.144	121.939	73.5985	124.841	52.8312	4.52367	30.4567	51.7567		98.3333	91.6477	47.0227	88.4735
	125.898	114.553	81.1364	114.095	48.4914	-0.988978	20.1375	38.1709		128.792	106.045	65.0114	108.023	46.1111	3.29125	26.3351	42.2009		130.981	107.148	65.1856	109.42	46.651	3.65293	26.9649	44.0909		132.898	108.22	61.1553	110.193	47.0914	3.49492	29.8029	50.3572		151.152	122.22	74.7197	125.402	53.0285	4.91843	30.111	51.6413		98.3106	91.2311	48.3826	88.4167
	127.97	113.11	81.2083	113.852	48.2845	0.749637	19.856	38.0979		128.5	107.254	67.2197	108.955	46.4521	2.69308	25.5085	41.4975		133.405	108.447	66.0795	111.072	47.2806	4.07926	27.3069	44.7452		135.098	110.557	62.2727	112.295	47.9857	3.24319	30.3347	51.1585		150.284	122.481	74.6174	125.33	53.0069	4.37822	30.1207	51.5132		98.25	91.6477	47.8447	88.6098
	128.788	114.708	82.0644	115.201	48.83	0.294148	20.1021	38.506		128.258	107.951	69.053	109.636	46.6514	2.38219	24.7144	40.8262		131.939	110.152	66.4091	111.545	47.6035	2.46651	27.4943	44.769		133.989	109.197	64.1932	111.314	47.5208	3.71597	28.6747	49.5602		149.598	122.515	74.3409	125.08	52.9408	4.02962	30.1745	51.4507		98.5417	91.1515	48.0682	88.4015
	127.5	115.223	80.9394	114.932	48.8305	-0.707662	20.7289	38.8842		129.992	108.159	68.3826	110.083	46.8783	2.96177	25.4221	41.6538		133.061	109.356	66.8561	111.417	47.5069	3.4771	27.1471	44.5913		134.307	109.307	62.5644	111.439	47.5612	3.63689	29.635	50.4216		150.33	123.212	74.8523	125.754	53.2123	4.00628	30.2499	51.6344		99.5795	91.8258	45.8598	88.8447
	127.648	115.655	80.2348	115.114	48.9539	-0.983835	21.2998	39.3957		128.636	108.125	67.3939	109.542	46.7123	2.2663	25.743	41.7424		133.265	109.333	67.1061	111.545	47.526	3.60803	27.0352	44.5253		134.898	110.148	62.8826	112.091	47.8603	3.44735	29.8408	50.6974		150.383	123.235	74.9053	125.807	53.2248	4.02199	30.2375	51.6329		98.8788	91.9545	46.1477	88.7235
	128.769	114.371	79.9621	114.72	48.6941	0.206078	21.1329	39.2938		129.231	108.477	66.2159	109.777	46.8536	2.20118	26.6004	42.5538		133.716	109.409	66.8295	111.674	47.5902	3.73736	27.2813	44.7936		135.883	109.67	62.8902	112.121	47.8337	4.16896	29.8277	50.7991		150.792	123.299	75.0568	125.936	53.2867	4.18035	30.2411	51.6997		100.167	91.5265	47.7386	89.1705
	129.451	112.462	79.3636	113.697	48.2141	1.52852	20.8549	39.0526		129.098	107.708	67.3864	109.386	46.6438	2.71493	25.6702	41.7266		133.102	109.833	66.2803	111.663	47.6345	3.15938	27.6311	45.0175		133.356	107.86	62.3258	110.288	47.0577	4.02376	29.125	49.8266		150.542	122.114	74.0568	125.061	52.9264	4.64489	30.3333	51.7215		101.042	91.4621	45.8106	89.0227
	128.068	114.705	79.9091	114.667	48.7193	-0.297119	21.1843	39.2732		129.235	108.189	66.7879	109.636	46.7826	2.43147	26.1879	42.1955		133.936	109.292	67.3939	111.799	47.5897	3.96255	26.9684	44.5616		135.814	110.932	64.5114	113.114	48.1966	3.56476	29.3771	50.4442		150.894	122.473	75.4015	125.515	53.08	4.72892	29.7952	51.3489		100.705	92.053	45.5379	89.2121
	128.977	115.443	80.8182	115.508	49.0321	-0.209941	21.0914	39.3657		130.193	107.629	67.1061	109.652	46.7314	3.22163	25.9639	42.1177		133.595	109.83	66.4659	111.871	47.6879	3.40165	27.6052	45.0605		134.667	109.89	61.6212	111.845	47.747	3.37198	30.3904	51.131		151.023	122.208	73.5985	125.258	52.9954	4.7579	30.6813	52.0787		101.39	91.3712	45.5795	89.1477
	128.011	114.549	81.3523	114.723	48.6968	-0.0439792	20.3223	38.5688		129.697	107.333	65.875	109.178	46.5779	3.03947	26.4554	42.4545		134.14	109.189	66.9508	111.712	47.5764	4.06752	27.2054	44.7834		134.178	108.837	61.9659	111.083	47.4095	3.79367	29.7762	50.5129		150.97	123.572	75.4848	126.273	53.3851	4.14652	30.1335	51.645		99.5455	92.1667	46.6742	89.2197
	128.11	115.633	81.9811	115.473	49.0239	-0.541755	20.3965	38.7258		129.068	108.47	65.875	109.67	46.8293	2.09609	26.7583	42.6672		132.602	108.678	66.7614	110.89	47.2699	3.65533	26.8919	44.2952		135.28	110.784	63.947	112.788	48.0914	3.35467	29.5468	50.516		151.765	122.83	75.5985	126	53.2696	4.92872	29.9442	51.611		100.652	91.9924	45.7955	89.2273
	128.614	114.708	79.4697	114.78	48.7651	-0.118767	21.5068	39.5975		131.311	107.364	65.1856	109.655	46.7456	3.67555	27.0911	43.2102		133.947	109.451	65	111.621	47.5984	3.63049	28.3207	45.6929		135.08	109.932	62.6023	112.072	47.816	3.62759	29.9454	50.8028		152.049	122.186	74.7273	125.644	53.1137	5.33318	30.2337	51.8858		101.822	91.9242	45.5189	89.5644
	129.125	114.996	80.3106	115.189	48.9111	0.0456806	21.2256	39.4568		131.307	107.508	65.75	109.788	46.7938	3.64864	26.8336	42.9965		133.568	109.261	65.0152	111.394	47.5063	3.57143	28.1889	45.526		133.86	109.451	59.6477	111.068	47.513	3.07693	31.1656	51.6877		151.598	123.019	74.1364	125.943	53.2815	4.60337	30.7565	52.2369		102.754	91.7159	47.3333	89.8485
	129.008	114.311	81.2917	114.89	48.7249	0.516984	20.412	38.7502		131.045	107.042	66.572	109.504	46.6501	3.88889	26.1822	42.4078		133.83	108.417	66.8106	111.212	47.3286	4.36259	26.9656	44.5225		136.246	110.477	63.5076	112.795	48.1029	3.92494	29.8264	50.8667		151.038	123.735	74.4962	126.254	53.4214	3.98576	30.7216	52.1318		103.053	90.5227	47.1023	89.2386
	128.216	115.636	80.2121	115.231	49.0024	-0.72954	21.3869	39.5279		130.307	107.598	65.7273	109.58	46.7133	3.14377	26.7228	42.7682		135.848	109.235	67.5265	112.42	47.7796	4.86538	27.1759	45.0083		135.883	109.61	63.3447	112.148	47.8236	4.24756	29.5642	50.574		151.973	123.064	74.3182	126.023	53.3355	4.76033	30.7329	52.2776		101.061	91.5795	46.9811	89.2955
	130.701	114.939	80.125	115.553	49.0452	0.739242	21.5376	39.9016		130.133	106.879	67.7538	109.341	46.5274	3.70138	25.3357	41.5707		134.765	109.61	65.7235	112.114	47.7396	3.97876	28.1117	45.6341		134.583	108.962	63.2917	111.47	47.5062	4.03188	29.1714	50.0532		150.265	122.614	74.822	125.417	53.0437	4.31494	30.0541	51.4582		102.644	90.8674	47.6591	89.4053
	129.409	114.527	79.7121	115.011	48.7956	0.362855	21.422	39.6157		129.746	107.867	67.1856	109.674	46.7523	2.89093	25.9357	42.04		133.515	108.367	64.9091	110.83	47.2526	4.05578	27.9307	45.2782		136.08	109.561	63.8674	112.322	47.8387	4.41524	29.2981	50.3741		150.557	123.284	75.5114	126.034	53.2651	4.13131	29.9595	51.4369		103.307	90.9773	46.0265	89.5152
	129.511	114.629	80.0909	115.121	48.8412	0.396829	21.2664	39.5119		131.004	107.852	67.2538	109.962	46.8808	3.47079	26.0873	42.3385		134.564	108.466	65.8788	111.307	47.4063	4.56818	27.6036	45.1572		136.33	109.852	62.75	112.341	47.9294	4.25207	30.0331	51.037		151.576	122.545	75.8712	125.879	53.1776	5.03439	29.6745	51.3637		100.811	92.0038	45.9432	89.2614
	128.867	114.53	78.9583	114.723	48.7302	0.0289984	21.759	39.8178		130.61	106.879	65.2538	109.152	46.5382	3.64956	26.7764	42.8395		134.697	110.205	67.6477	112.568	47.9254	3.80036	27.2654	44.9404		134.341	108.848	61.9205	111.106	47.4294	3.85643	29.8296	50.5797		149.902	122.811	74.2348	125.284	53.0505	3.98455	30.3763	51.6646		102.913	91.6364	46.7008	89.8371
	130.216	114.939	80.6136	115.504	49.0067	0.590905	21.1974	39.5692		130.61	107.75	66.6629	109.769	46.8018	3.29062	26.3129	42.4695		132.909	108.712	66.178	110.992	47.3027	3.7126	27.2681	44.6511		135.864	110.258	63.375	112.545	47.9999	3.86687	29.7638	50.7579		151.814	122.375	74.4962	125.636	53.1364	5.09952	30.3834	51.9675		103.947	91.3523	44.9432	89.7121
	129.53	113.72	79.8144	114.542	48.5827	0.89388	21.0841	39.3121		130.076	108.534	66.8258	110.223	46.9665	2.61249	26.4173	42.5089		133.78	109.867	65.4015	111.833	47.7018	3.35448	28.2217	45.6017		134.227	110.235	60.7879	111.739	47.7843	2.89546	30.8813	51.5128		151.254	122.557	73.7689	125.561	53.1158	4.67824	30.7432	52.1678		104.068	90.5909	47.125	89.6402
	129.011	114.636	80.1061	114.947	48.795	0.17718	21.1877	39.3865		129.992	108.295	66.4962	109.97	46.8862	2.67858	26.5001	42.5596		135.549	110.716	67.7159	113.17	48.157	3.89251	27.5374	45.2992		134.549	108.674	61.4659	111.045	47.3973	4.00872	30.0458	50.7872		152.629	122.341	74.2197	125.837	53.2088	5.44998	30.6438	52.309		104.201	91.0682	44.4167	89.5455
	129.261	114.72	80.2841	115.095	48.846	0.260667	21.1572	39.3997		130.674	107.189	66.2159	109.568	46.6461	3.59851	26.3704	42.5143		132.795	108.636	64.3977	110.598	47.2428	3.52409	28.1877	45.4032		135.553	109.841	60.9356	111.985	47.8181	3.73778	30.8741	51.6549		152.53	123.352	74.7424	126.481	53.4772	4.88322	30.6902	52.3343		103.284	90.3788	47.125	89.2386
	129.504	114.86	79.8258	115.136	48.9006	0.226579	21.4971	39.7103		130.121	108.254	64.4621	109.758	46.8568	2.54763	27.6096	43.513		135.288	109.034	65.2462	111.867	47.63	4.49971	28.2537	45.8117		135.716	109.818	61.803	112.11	47.8412	3.90539	30.4311	51.2954		153.36	123.655	74.5947	126.856	53.6431	5.06138	30.9965	52.7148		104.011	91.6023	45.5152	89.9621
	130.288	113.886	79.1818	114.795	48.6924	1.04729	21.6065	39.8376		131.299	106.746	66.6098	109.314	46.596	4.17898	26.0979	42.3709		135.121	110.292	65.1742	112.383	47.9568	3.68874	28.6964	46.1907		134.485	110.045	61.3333	111.727	47.7666	3.17273	30.5677	51.2665		152.178	123.723	75.1174	126.606	53.5457	4.55466	30.5627	52.1799		103.841	91.2803	44.5379	89.5227
	130.67	114.341	81.8333	115.455	48.9062	1.29037	20.3697	38.9459		131.17	107.22	66.6061	109.652	46.7131	3.84489	26.2453	42.4811		133.678	108.898	65.5492	111.239	47.4256	3.88583	27.7922	45.1986		135.633	109.178	61.5189	111.723	47.6525	4.21191	30.3548	51.2039		151.818	124.106	73.8258	126.591	53.5925	4.05299	31.3175	52.7386		104.864	90.6326	46.5341	89.7992
	130.996	114.295	80.6061	115.379	48.9028	1.30001	21.0782	39.5414		131.898	107.159	65.4886	109.61	46.7561	4.09007	26.9468	43.1698		134.705	109.473	65.9091	111.985	47.6985	4.04935	27.9552	45.4918		135.595	109.78	61.8068	112.027	47.8179	3.87286	30.3976	51.2503		151.784	123.905	74.0189	126.496	53.5377	4.1706	31.1435	52.5892		105.595	91.0909	44.6136	89.9848
[truncated: 232 more rows]
[truncated: 175 more columns]

## Sheet: Config
Video Name	2021-12-01 15-19-10_50mLRBF_5x2mm_microbarstirrer
[truncated: 25 more rows]
