# Supplementary material for: Computer Vision for Kinetic Analysis of Lab- and Process-Scale Mixing Phenomena
Source: Org Process Res Dev. 2022 Nov 4;26(11):3073–88. doi: 10.1021/acs.oprd.2c00216 (PMC9680030; doi:10.1021/acs.oprd.2c00216)
Supplement: Supplementary file 3 — op2c00216_si_005.zip [file op2c00216_si_005.zip › Collected spreadsheet outputs/Scheme 11 and 12 - bromothymol blue titrations/2021-12-01 15-28-51_50mLschlenk_15x6mm_ovalstirrer.xlsx]

## Sheet: Colour Analysis
frame number	seconds	average color	hexcode	red	green	blue	hue	saturation	value	lightness	a_component	b_component	x	y	z	Hunter lightness	Hunter a_component	Hunter b_component	delta_e	light_ratio	a_ratio	b_ratio	chroma_ab	hue_ab
0	0	(0.16063321328531419, 0.2747851140456183, 0.32226714685874347)	#284652	0.160633	0.274785	0.322267	0.54896	0.501553	0.322267	28.0374	-7.12258	-10.6351	0.0463659	0.0547129	0.0882767	28.0374	-7.12258	-10.6351	0	1	1	1	12.7999	56.1889
20	0.666667	(0.15732276910764306, 0.2777075630252102, 0.32229819927971176)	#284652	0.157323	0.277708	0.322298	0.545048	0.511872	0.322298	28.2427	-7.82407	-10.3324	0.0465057	0.0554818	0.0884335	28.2427	-7.82407	-10.3324	0.791147	1.00732	1.09849	0.971533	12.9605	52.8656
40	1.33333	(0.15507258903561422, 0.27335926370548236, 0.3162711484593836)	#274550	0.155073	0.273359	0.316271	0.544368	0.509685	0.316271	27.7753	-7.7954	-10.0483	0.0450072	0.053742	0.0851372	27.7753	-7.7954	-10.0483	0.930409	0.990654	1.09446	0.944827	12.7176	52.1961
60	2	(0.15507835134053627, 0.27042689075630244, 0.3167603041216488)	#274450	0.155078	0.270427	0.31676	0.547762	0.510424	0.31676	27.5279	-7.28711	-10.5055	0.0445918	0.0528358	0.0852284	27.5279	-7.28711	-10.5055	0.550863	0.981829	1.0231	0.987809	12.7854	55.2529
80	2.66667	(0.15556622649059626, 0.274327330932373, 0.31628779511804717)	#274550	0.155566	0.274327	0.316288	0.543513	0.50815	0.316288	27.8657	-7.91208	-9.91325	0.0452112	0.0540756	0.0851992	27.8657	-7.91208	-9.91325	1.08346	0.993878	1.11085	0.932123	12.6836	51.4055
100	3.33333	(0.15704009603841537, 0.27194237695078033, 0.3141506202480993)	#284550	0.15704	0.271942	0.314151	0.544776	0.500112	0.314151	27.6586	-7.6024	-9.87167	0.0447761	0.0533133	0.0840135	27.6586	-7.6024	-9.87167	0.978034	0.986491	1.06737	0.928214	12.4598	52.3993
120	4	(0.1585066026410564, 0.27296262505002, 0.31800976390556235)	#284551	0.158507	0.272963	0.31801	0.54707	0.501567	0.31801	27.8068	-7.33912	-10.284	0.0454505	0.0538581	0.0860061	27.8068	-7.33912	-10.284	0.472578	0.991777	1.0304	0.966985	12.6342	54.4867
140	4.66667	(0.1617280512204882, 0.2798034413765505, 0.327012725090036)	#294753	0.161728	0.279803	0.327013	0.547604	0.505438	0.327013	28.5318	-7.44965	-10.6652	0.0477532	0.0565767	0.0910046	28.5318	-7.44965	-10.6652	0.593623	1.01764	1.04592	1.00283	13.0094	55.0656
160	5.33333	(0.1593347739095638, 0.27465898359343743, 0.32091300520208077)	#284651	0.159335	0.274659	0.320913	0.547711	0.503495	0.320913	27.9942	-7.30905	-10.4785	0.046083	0.0545523	0.0875718	27.9942	-7.30905	-10.4785	0.247333	0.998462	1.02618	0.98527	12.7758	55.1031
180	6	(0.15954477791116445, 0.2738945178071228, 0.3177469387755104)	#284551	0.159545	0.273895	0.317747	0.546199	0.497887	0.317747	27.8987	-7.43336	-10.0995	0.0456777	0.0541978	0.0859278	27.8987	-7.43336	-10.0995	0.634577	0.995055	1.04363	0.949637	12.5401	53.6465
200	6.66667	(0.15938215286114446, 0.2781093237294918, 0.32247202881152465)	#284652	0.159382	0.278109	0.322472	0.545336	0.505749	0.322472	28.3072	-7.72532	-10.2604	0.0467938	0.0557249	0.088554	28.3072	-7.72532	-10.2604	0.759291	1.00962	1.08463	0.964767	12.8436	53.023
220	7.33333	(0.16007010804321736, 0.2739108443377351, 0.32097735094037605)	#284551	0.16007	0.273911	0.320977	0.548751	0.501304	0.320977	27.941	-7.13082	-10.5691	0.0460443	0.0543547	0.0875684	27.941	-7.13082	-10.5691	0.117097	0.996564	1.00116	0.993787	12.7496	55.9929
240	8	(0.15931076430572233, 0.27560368147258907, 0.3200233693477392)	#284651	0.159311	0.275604	0.320023	0.546065	0.50219	0.320023	28.0658	-7.53473	-10.2227	0.0461457	0.0548189	0.0871693	28.0658	-7.53473	-10.2227	0.583786	1.00101	1.05787	0.961217	12.6994	53.6075
260	8.66667	(0.1576348939575831, 0.2788705882352941, 0.32099047619047616)	#284751	0.157635	0.278871	0.32099	0.542974	0.508911	0.32099	28.3335	-8.09404	-9.97816	0.0465984	0.055824	0.0878294	28.3335	-8.09404	-9.97816	1.20955	1.01056	1.13639	0.938227	12.8482	50.9519
280	9.33333	(0.1602890756302522, 0.27450500200080025, 0.3201398959583832)	#284551	0.160289	0.274505	0.32014	0.547581	0.499316	0.32014	27.9864	-7.27884	-10.3613	0.0460801	0.0545231	0.0871746	27.9864	-7.27884	-10.3613	0.319349	0.998181	1.02194	0.974255	12.6625	54.9119
300	10	(0.16099207683073227, 0.2758405762304923, 0.3200348939575829)	#294651	0.160992	0.275841	0.320035	0.546313	0.496955	0.320035	28.1097	-7.44872	-10.1556	0.0463551	0.0549831	0.0871958	28.1097	-7.44872	-10.1556	0.58442	1.00258	1.04579	0.954911	12.5944	53.7415
320	10.6667	(0.1601920768307323, 0.27704201680672264, 0.32219351740696267)	#284652	0.160192	0.277042	0.322194	0.546452	0.502808	0.322194	28.2239	-7.52022	-10.3399	0.0466761	0.0554113	0.0883576	28.2239	-7.52022	-10.3399	0.529245	1.00665	1.05583	0.972239	12.7854	53.9715
340	11.3333	(0.1610199279711885, 0.2742453781512603, 0.31992316926770725)	#294551	0.16102	0.274245	0.319923	0.547909	0.496692	0.319923	27.9721	-7.20176	-10.3461	0.0460921	0.0544702	0.0870542	27.9721	-7.20176	-10.3461	0.30667	0.997674	1.01112	0.972826	12.6059	55.1589
360	12	(0.1640492997198879, 0.2770577030812325, 0.31978455382152865)	#294651	0.164049	0.277058	0.319785	0.545726	0.487001	0.319785	28.2547	-7.43736	-9.89007	0.0468412	0.0555271	0.0871487	28.2547	-7.43736	-9.89007	0.837525	1.00775	1.0442	0.929944	12.3745	53.0567
380	12.6667	(0.1589512605042016, 0.27435294117647047, 0.31923041216486603)	#284551	0.158951	0.274353	0.31923	0.546666	0.50208	0.31923	27.9451	-7.42735	-10.2753	0.0458332	0.0543699	0.0866987	27.9451	-7.42735	-10.2753	0.480513	0.99671	1.04279	0.966163	12.6786	54.1392
400	13.3333	(0.16065722288915568, 0.27528291316526615, 0.31796558623449367)	#284651	0.160657	0.275283	0.317966	0.545222	0.494734	0.317966	28.0359	-7.55461	-9.92602	0.0460328	0.0547073	0.0861171	28.0359	-7.55461	-9.92602	0.830353	0.999946	1.06066	0.933324	12.4739	52.7255
420	14	(0.15852004801920758, 0.2770647458983594, 0.3189477390956382)	#284651	0.15852	0.277065	0.318948	0.543512	0.502991	0.318948	28.1693	-7.91275	-9.88867	0.0461975	0.0552062	0.0866985	28.1693	-7.91275	-9.88867	1.09498	1.00471	1.11094	0.929812	12.6648	51.3338
440	14.6667	(0.15994173669467787, 0.27736662665066025, 0.3219047619047619)	#284652	0.159942	0.277367	0.321905	0.545832	0.50314	0.321905	28.2453	-7.61379	-10.26	0.0466751	0.0554917	0.0882261	28.2453	-7.61379	-10.26	0.652114	1.00742	1.06897	0.964728	12.7764	53.4215
460	15.3333	(0.1555374149659864, 0.27301160464185675, 0.31911772709083625)	#274551	0.155537	0.273012	0.319118	0.546976	0.512602	0.319118	27.7813	-7.47004	-10.51	0.0452699	0.0537642	0.0865547	27.7813	-7.47004	-10.51	0.449375	0.990868	1.04878	0.988235	12.8942	54.5965
480	16	(0.15295942376950777, 0.27371812725090033, 0.3177037214885955)	#274551	0.152959	0.273718	0.317704	0.544499	0.518547	0.317704	27.7923	-7.8847	-10.2624	0.0449952	0.0538047	0.0858662	27.7923	-7.8847	-10.2624	0.883054	0.991261	1.107	0.964955	12.9416	52.4646
500	16.6667	(0.1576832332933173, 0.27718959583833536, 0.3212462585034014)	#284651	0.157683	0.27719	0.321246	0.544893	0.509152	0.321246	28.1922	-7.80323	-10.2348	0.0463558	0.0552921	0.0878694	28.1922	-7.80323	-10.2348	0.804681	1.00552	1.09556	0.96236	12.8702	52.6774
520	17.3333	(0.15935206082432982, 0.27427931172468983, 0.31944489795918374)	#284551	0.159352	0.274279	0.319445	0.54702	0.501159	0.319445	27.9466	-7.36869	-10.3079	0.0458825	0.0543755	0.0868054	27.9466	-7.36869	-10.3079	0.419341	0.996764	1.03455	0.969236	12.6709	54.4407
540	18	(0.15227050820328136, 0.27286658663465363, 0.3136733093237296)	#26454f	0.152271	0.272867	0.313673	0.542138	0.514557	0.313673	27.6679	-8.13418	-9.78466	0.0444112	0.0533472	0.0838034	27.6679	-8.13418	-9.78466	1.37228	0.986821	1.14203	0.920032	12.7242	50.2626
560	18.6667	(0.1513398959583834, 0.26650788315326135, 0.3101157262905163)	#26434f	0.15134	0.266508	0.310116	0.545775	0.511989	0.310116	27.0686	-7.48528	-10.1053	0.0429956	0.0511809	0.0817152	27.0686	-7.48528	-10.1053	1.16224	0.965447	1.05092	0.95018	12.5756	53.4716
580	19.3333	(0.1506023209283714, 0.2648214485794318, 0.3087539015606241)	#26434e	0.150602	0.264821	0.308754	0.546298	0.512225	0.308754	26.8983	-7.38266	-10.1385	0.0425402	0.0505763	0.0809609	26.8983	-7.38266	-10.1385	1.26953	0.959374	1.03652	0.953301	12.5416	53.9385
600	20	(0.1488694677871148, 0.26466042416966773, 0.3091479791916767)	#25434e	0.148869	0.26466	0.309148	0.546261	0.518452	0.309148	26.8646	-7.44899	-10.2575	0.0423882	0.0504572	0.081137	26.8646	-7.44899	-10.2575	1.27454	0.958172	1.04583	0.964494	12.6769	54.0129
620	20.6667	(0.1490404161664665, 0.26381976790716277, 0.307519167667067)	#26434e	0.14904	0.26382	0.307519	0.545957	0.515346	0.307519	26.7771	-7.4386	-10.1192	0.0421257	0.0501488	0.0803033	26.7771	-7.4386	-10.1192	1.39797	0.955051	1.04437	0.951485	12.5591	53.6804
640	21.3333	(0.15765922368947582, 0.26802721088435383, 0.30452821128451374)	#28444d	0.157659	0.268027	0.304528	0.541421	0.482284	0.304528	27.2314	-7.7211	-8.92102	0.0433337	0.0517634	0.0791173	27.2314	-7.7211	-8.92102	1.98646	0.971252	1.08403	0.838826	11.7983	49.124
660	22	(0.21566866746698676, 0.2851742296918768, 0.26877855142056817)	#364844	0.215669	0.285174	0.268779	0.460685	0.24373	0.285174	29.3219	-8.01873	0.210537	0.0499897	0.0596418	0.0644163	29.3219	-8.01873	0.210537	10.9582	1.04582	1.12582	-0.0197964	8.02149	-1.50399
680	22.6667	(0.34736998799519814, 0.3304044817927172, 0.23125122048819538)	#58543a	0.34737	0.330404	0.231251	0.142316	0.33428	0.34737	35.5939	-2.73492	15.4464	0.080582	0.0879877	0.0540613	35.5939	-2.73492	15.4464	27.5063	1.26952	0.383979	-1.45239	15.6866	-79.9593
700	23.3333	(0.4495340536214484, 0.35976118447378935, 0.2017107643057222)	#725b33	0.449534	0.359761	0.201711	0.106292	0.551289	0.449534	40.3653	3.87174	26.5596	0.11434	0.114726	0.0479391	40.3653	3.87174	26.5596	40.6977	1.4397	-0.543588	-2.49735	26.8404	81.7061
720	24	(0.4864534613845539, 0.36186346538615455, 0.18510668267306918)	#7c5c2f	0.486453	0.361863	0.185107	0.0977593	0.619477	0.486453	41.5296	7.56264	30.5764	0.126876	0.121983	0.0439625	41.5296	7.56264	30.5764	45.783	1.48122	-1.06178	-2.87504	31.4977	76.1075
740	24.6667	(0.5176864345738292, 0.38006850740296116, 0.1909458183273309)	#846030	0.517686	0.380069	0.190946	0.0964693	0.631155	0.517686	43.7424	8.62534	32.5849	0.14333	0.136607	0.0475273	43.7424	8.62534	32.5849	48.6067	1.56015	-1.21099	-3.06389	33.7071	75.1736
760	25.3333	(0.536126130452181, 0.38652452981192476, 0.1878735494197679)	#88622f	0.536126	0.386525	0.187874	0.0950704	0.649572	0.536126	44.7295	9.76547	34.2833	0.152225	0.143491	0.0475346	44.7295	9.76547	34.2833	50.8085	1.59535	-1.37106	-3.22359	35.647	74.1006
780	26	(0.5282868347338934, 0.3773771908763505, 0.18399103641456574)	#86602e	0.528287	0.377377	0.183991	0.0936143	0.651721	0.528287	43.859	10.1426	33.7515	0.146618	0.137409	0.045599	43.859	10.1426	33.7515	50.1854	1.5643	-1.42401	-3.17358	35.2425	73.274
800	26.6667	(0.529585594237695, 0.37641392557022807, 0.18246498599439767)	#875f2e	0.529586	0.376414	0.182465	0.0931227	0.655457	0.529586	43.8291	10.4115	33.9346	0.146848	0.137203	0.0451384	43.8291	10.4115	33.9346	50.431	1.56324	-1.46176	-3.19081	35.4959	72.9435
820	27.3333	(0.5440973189275708, 0.3844808323329329, 0.18195886354541813)	#8a622e	0.544097	0.384481	0.181959	0.0932065	0.665577	0.544097	44.8181	10.8975	35.2422	0.154785	0.14412	0.0459208	44.8181	10.8975	35.2422	52.0677	1.59851	-1.53	-3.31376	36.8886	72.8174
840	28	(0.5357717486994799, 0.37684097639055614, 0.17942505002000794)	#88602d	0.535772	0.376841	0.179425	0.0923333	0.665109	0.535772	44.0401	11.0188	34.6345	0.149353	0.13866	0.0444842	44.0401	11.0188	34.6345	51.3277	1.57077	-1.54702	-3.25661	36.345	72.3518
860	28.6667	(0.5388974789915968, 0.37818295318127243, 0.1791350140056022)	#89602d	0.538897	0.378183	0.179135	0.0922127	0.66759	0.538897	44.2264	11.1794	34.9095	0.150959	0.139954	0.0445736	44.2264	11.1794	34.9095	51.6852	1.57741	-1.56957	-3.28248	36.6559	72.2429
880	29.3333	(0.5470620248099238, 0.3833517406962786, 0.1779159663865546)	#8b612d	0.547062	0.383352	0.177916	0.0927527	0.674779	0.547062	44.8227	11.3429	35.8093	0.155578	0.144153	0.0448231	44.8227	11.3429	35.8093	52.7239	1.59868	-1.59253	-3.36708	37.5628	72.424
900	30	(0.5386929171668667, 0.37749819927971173, 0.17388907563025202)	#89602c	0.538693	0.377498	0.173889	0.0930222	0.677202	0.538693	44.1593	11.1673	35.5306	0.150455	0.139487	0.0431596	44.1593	11.1673	35.5306	52.2083	1.57502	-1.56787	-3.34087	37.2442	72.552
920	30.6667	(0.5474913165266106, 0.38276110444177663, 0.17780552220888357)	#8b612d	0.547491	0.382761	0.177806	0.0924008	0.675236	0.547491	44.7963	11.4792	35.7981	0.155616	0.143965	0.0447562	44.7963	11.4792	35.7981	52.7535	1.59773	-1.61167	-3.36602	37.5935	72.2207
940	31.3333	(0.5519724689875949, 0.3840729891956783, 0.17897398959583827)	#8c612d	0.551972	0.384073	0.178974	0.0916443	0.675756	0.551972	45.0265	11.8272	35.939	0.157915	0.145607	0.0452562	45.0265	11.8272	35.939	53.0742	1.60595	-1.66052	-3.37927	37.8351	71.7841
960	32	(0.5463923169267709, 0.37822713085234094, 0.17474861944777914)	#8b602c	0.546392	0.378227	0.174749	0.0912516	0.680177	0.546392	44.4509	11.9749	35.8081	0.153927	0.141525	0.0435885	44.4509	11.9749	35.8081	52.8308	1.58542	-1.68127	-3.36697	37.7574	71.509
980	32.6667	(0.5562240896358545, 0.3841347739095638, 0.17916766706682674)	#8d612d	0.556224	0.384135	0.179168	0.0905997	0.677886	0.556224	45.1641	12.317	36.1035	0.159788	0.146594	0.0453987	45.1641	12.317	36.1035	53.4389	1.61085	-1.72929	-3.39474	38.1467	71.1625
1000	33.3333	(0.5563927971188476, 0.3863247699079633, 0.1753783113245297)	#8d622c	0.556393	0.386325	0.175378	0.092274	0.684794	0.556393	45.3044	11.9484	36.7585	0.160199	0.147605	0.0445924	45.3044	11.9484	36.7585	53.926	1.61586	-1.67754	-3.45633	38.6517	71.9931
1020	34	(0.5494338535414165, 0.3795335734293718, 0.17231084433773508)	#8c602b	0.549434	0.379534	0.172311	0.0915805	0.686385	0.549434	44.6266	12.0955	36.3505	0.15542	0.142763	0.0431327	44.6266	12.0955	36.3505	53.4059	1.59168	-1.6982	-3.41797	38.31	71.5953
1040	34.6667	(0.556396318527411, 0.3857411764705883, 0.17440800320128055)	#8d622c	0.556396	0.385741	0.174408	0.0922075	0.68654	0.556396	45.2631	12.0197	36.8397	0.160013	0.147307	0.0442973	45.2631	12.0197	36.8397	54.0094	1.61439	-1.68755	-3.46396	38.7509	71.93
1060	35.3333	(0.5520816326530615, 0.37969523809523814, 0.1751218887555021)	#8c602c	0.552082	0.379695	0.175122	0.0904488	0.682797	0.552082	44.7283	12.427	36.1168	0.156736	0.143483	0.0439136	44.7283	12.427	36.1168	53.3527	1.59531	-1.74474	-3.39599	38.1949	71.0127
1080	36	(0.5496153661464581, 0.38094309723889547, 0.1731787114845937)	#8c612c	0.549615	0.380943	0.173179	0.0919873	0.684909	0.549615	44.7285	11.9211	36.3508	0.155871	0.143484	0.0434663	44.7285	11.9211	36.3508	53.3754	1.59532	-1.6737	-3.41799	38.2556	71.8433
1100	36.6667	(0.5588971588635455, 0.3865101240496199, 0.17591196478591434)	#8e622c	0.558897	0.38651	0.175912	0.0916477	0.685252	0.558897	45.3964	12.2218	36.8124	0.161367	0.148271	0.044796	45.3964	12.2218	36.8124	54.0999	1.61914	-1.71592	-3.46139	38.7882	71.6338
1120	37.3333	(0.5581947979191674, 0.38551900760304136, 0.17700872348939573)	#8e622d	0.558195	0.385519	0.177009	0.0911673	0.682891	0.558195	45.3117	12.3051	36.5689	0.160875	0.147657	0.0449858	45.3117	12.3051	36.5689	53.8893	1.61612	-1.72762	-3.4385	38.5836	71.4024
1140	38	(0.5556020808323333, 0.3819377350940377, 0.17527587034813918)	#8d612c	0.555602	0.381938	0.175276	0.0905634	0.68453	0.555602	44.9882	12.5066	36.4155	0.158802	0.145333	0.0442012	44.9882	12.5066	36.4155	53.7252	1.60458	-1.7559	-3.42408	38.5033	71.0454
1160	38.6667	(0.5608646658663468, 0.38661000400160045, 0.17845570228091237)	#8f622d	0.560865	0.38661	0.178456	0.0907206	0.68182	0.560865	45.4716	12.4778	36.5795	0.162384	0.148816	0.0455051	45.4716	12.4778	36.5795	54.0125	1.62182	-1.75187	-3.4395	38.6492	71.1647
1180	39.3333	(0.5539662264905961, 0.38237951180472185, 0.17391340536214475)	#8d612c	0.553966	0.38238	0.173913	0.0914198	0.686058	0.553966	44.9624	12.2277	36.5512	0.158129	0.145148	0.0438544	44.9624	12.2277	36.5512	53.7349	1.60366	-1.71675	-3.43684	38.5423	71.503
1200	40	(0.5556718687474993, 0.38048755502200865, 0.1746964385754302)	#8d612c	0.555672	0.380488	0.174696	0.0900282	0.685612	0.555672	44.8928	12.7208	36.3867	0.158462	0.144652	0.0439399	44.8928	12.7208	36.3867	53.7487	1.60118	-1.78598	-3.42137	38.5462	70.7304
1220	40.6667	(0.5615526210484192, 0.3875643057222889, 0.17575030012004816)	#8f622c	0.561553	0.387564	0.17575	0.0915037	0.687028	0.561553	45.549	12.3721	37.0252	0.162784	0.149379	0.0448938	45.549	12.3721	37.0252	54.3894	1.62458	-1.73702	-3.48141	39.0376	71.5228
1240	41.3333	(0.5521488595438175, 0.3789890356142456, 0.17327603041216494)	#8c602c	0.552149	0.378989	0.173276	0.0904934	0.686179	0.552149	44.6785	12.5096	36.3052	0.15651	0.14313	0.043389	44.6785	12.5096	36.3052	53.5326	1.59354	-1.75633	-3.41371	38.4	70.9877
1260	42	(0.5543167667066824, 0.38266858743497406, 0.17459943977591033)	#8d612c	0.554317	0.382669	0.174599	0.0913263	0.685019	0.554317	44.9944	12.2369	36.4998	0.158383	0.145377	0.0440594	44.9944	12.2369	36.4998	53.7032	1.6048	-1.71804	-3.432	38.4964	71.4658
1280	42.6667	(0.5629915966386555, 0.3881907963185273, 0.17619623849539817)	#8f622c	0.562992	0.388191	0.176196	0.0913466	0.687036	0.562992	45.6367	12.4539	37.0765	0.163595	0.150018	0.045089	45.6367	12.4539	37.0765	54.492	1.62771	-1.74852	-3.48623	39.1122	71.4329
1300	43.3333	(0.5563255702280913, 0.38373877551020413, 0.17444225690276113)	#8d612c	0.556326	0.383739	0.174442	0.091344	0.686439	0.556326	45.128	12.3096	36.6857	0.159506	0.146335	0.0441451	45.128	12.3096	36.6857	53.9348	1.60957	-1.72825	-3.44948	38.6958	71.4512
1320	44	(0.559054661864746, 0.3853909563825529, 0.1767282913165267)	#8e622d	0.559055	0.385391	0.176728	0.0909618	0.68388	0.559055	45.3294	12.4197	36.6328	0.161208	0.147785	0.0449206	45.3294	12.4197	36.6328	53.9923	1.61675	-1.7437	-3.44451	38.6809	71.2718
1340	44.6667	(0.5596248099239695, 0.3870892356942778, 0.17491284513805522)	#8e622c	0.559625	0.387089	0.174913	0.09192	0.687446	0.559625	45.4549	12.2043	37.0136	0.161778	0.148695	0.0446007	45.4549	12.2043	37.0136	54.2891	1.62123	-1.71347	-3.48032	38.9738	71.7513
1360	45.3333	(0.5534348139255703, 0.3807609443777515, 0.17571380552220892)	#8d612c	0.553435	0.380761	0.175714	0.0904756	0.682503	0.553435	44.8432	12.4361	36.1781	0.157602	0.144299	0.0441768	44.8432	12.4361	36.1781	53.4458	1.59941	-1.74601	-3.40176	38.2559	71.0298
1380	46	(0.5600928371348541, 0.38743369347739115, 0.17687715086034417)	#8e622d	0.560093	0.387434	0.176877	0.0915744	0.6842	0.560093	45.4977	12.2398	36.8085	0.162163	0.149005	0.0451441	45.4977	12.2398	36.8085	54.1356	1.62275	-1.71845	-3.46103	38.7902	71.6067
1400	46.6667	(0.558354861944778, 0.3849126850740296, 0.17528451380552218)	#8e622c	0.558355	0.384913	0.175285	0.0912053	0.68607	0.558355	45.2718	12.3855	36.7521	0.160716	0.14737	0.0444958	45.2718	12.3855	36.7521	54.0661	1.6147	-1.73891	-3.45573	38.783	71.3761

## Sheet: Mixing Analysis
frame_number	seconds	contact value	GLCM - contrast value	GLCM - energy value	GLCM - homogeneity value	Colour channel with greatest Variance	cell variance (R)	cell variance (G)	cell variance (B)	cell variance (Gray)	cell variance (L)	cell variance (a*)	cell variance (b*)	cell variance (Delta_E)	Row 1 variance	Row 2 variance	Row 3 variance	Row 4 variance	Row 5 variance	Column 1 variance	Column 2 variance	Column 3 variance	Column 4 variance	Column 5 variance	Row 1 delta_E	Row 2 delta_E	Row 3 delta_E	Row 4 delta_E	Row 5 delta_E	Column 1 delta_E	Column 2 delta_E	Column 3 delta_E	Column 4 delta_E	Column 5 delta_E		cell (0,0) average delta_E value	cell (0,1) average delta_E value	cell (0,2) average delta_E value	cell (0,3) average delta_E value	cell (0,4) average delta_E value	cell (1,0) average delta_E value	cell (1,1) average delta_E value	cell (1,2) average delta_E value	cell (1,3) average delta_E value	cell (1,4) average delta_E value	cell (2,0) average delta_E value	cell (2,1) average delta_E value	cell (2,2) average delta_E value	cell (2,3) average delta_E value
0	0	0	0.0295976	0.458108	0.985201	Red	96.7039	40.3052	28.2234	49.5702	7.93297	1.05562	4.92482	0	90.3774	77.9142	77.0942	58.3528	71.9184	55.347	39.565	43.7611	41.7222	29.598	0	0	0	0	0	0	0	0	0	0		0	0	0	0	0	0	0	0	0	0	0	0	0	0
20	0.666667	0	0.0339209	0.456675	0.98304		92.8044	43.1201	43.3457	51.7402	8.52717	1.20821	4.21463	1.0662	90.3857	74.2968	67.5584	67.6326	73.3138	46.7339	38.6181	27.5437	47.611	31.1518	1.96284	1.91238	1.31063	0.900975	2.72331	1.79519	2.04293	2.11167	1.45947	1.40087		2.81838	2.74708	2.25295	0.995694	1.0001	2.48532	2.61274	1.98642	1.59236	0.885048	1.00874	0.815606	0.680159	2.16078
40	1.33333	0	0.0426505	0.465342	0.978675		88.8683	44.1762	35.7286	50.4573	8.45711	1.00654	7.34287	1.23701	89.8693	90.5752	72.1301	60.0372	62.7174	44.5594	46.2323	45.6919	15.8847	18.4501	2.08519	0.850188	1.08547	1.5151	2.18808	2.68537	1.33573	1.09765	1.35371	1.25157		2.21038	3.23514	2.50004	1.52217	0.958221	1.52641	0.924725	0.63348	0.396047	0.770279	1.24011	0.683122	0.636432	1.07723
60	2	0	0.0376621	0.480622	0.981169		96.7217	43.5826	25.7182	51.7254	8.42736	0.693508	6.081	0.352347	97.2961	81.3955	67.7062	59.2412	64.8435	48.238	41.1182	45.1531	47.8393	32.6129	1.21029	1.03321	1.28132	1.37482	1.41991	1.69178	1.20368	1.35888	0.866967	1.19824		1.44768	1.07613	1.93188	0.54607	1.04967	1.6879	1.40952	0.665104	0.856263	0.547285	0.520723	1.48579	1.6978	0.886431
80	2.66667	0	0.0359162	0.471081	0.982042		98.6018	50.4388	36.0044	58.5315	9.75255	0.542739	4.63218	1.19626	98.0381	85.42	70.6899	63.8355	60.7851	40.8503	49.5704	56.072	38.0726	35.1487	1.44853	1.70254	1.89767	1.27848	2.43943	2.12153	2.32259	1.35689	1.19986	1.76578		1.55974	2.47368	1.54474	0.969618	0.694881	1.30627	2.7118	1.48457	1.31186	1.69817	0.609472	1.17245	1.86493	2.46654
100	3.33333	0	0.0390755	0.472262	0.980462		98.732	41.2538	25.1916	50.8961	8.16902	0.559437	5.64731	0.635266	97.7867	89.1677	77.7001	61.1562	67.432	54.2428	44.9509	44.6379	38.2692	25.2589	1.73111	1.28734	1.18603	1.54718	1.05633	1.47848	1.54275	1.1522	0.902399	1.73218		1.55851	3.27183	2.312	0.911023	0.602205	1.11245	1.23585	1.1308	0.916125	2.04148	0.525156	0.804539	0.57829	0.894712
120	4	0	0.0361656	0.463955	0.981917		96.2951	40.8332	27.5484	50.0011	8.06361	0.550426	5.89977	0.365015	85.5585	83.7889	76.6921	63.1887	66.3173	46.081	46.6657	44.8839	36.2461	33.606	1.40685	1.19235	0.647227	0.922292	1.1697	1.38352	1.07844	1.1541	0.642413	1.07994		1.83588	1.48846	1.67011	1.13616	0.90363	1.54483	0.730893	0.920485	0.816683	1.94885	0.209068	0.483719	0.911335	0.356283
140	4.66667	0	0.0367476	0.443672	0.981626		92.1676	45.8932	40.0026	53.651	8.90754	0.510786	4.55829	1.14701	99.2041	84.7782	76.7795	60.3656	71.1065	44.2396	34.6135	40.0862	27.089	24.3213	1.50927	1.03701	0.636335	0.697479	2.30304	1.41953	1.73508	1.56963	0.678033	0.780858		1.9563	1.74797	1.54734	0.765011	1.52971	1.52453	1.43185	1.09291	0.791164	0.344586	0.543347	0.151601	0.489095	0.788429
160	5.33333	0	0.0344197	0.454742	0.98279		94.9029	40.6612	26.9197	50.8247	8.09115	0.519363	3.5723	0.334243	88.0234	84.5259	73.7486	70.3719	66.2174	45.9306	46.9466	39.011	32.3196	28.5366	1.64259	0.76375	0.410504	0.86174	0.752157	1.11289	1.10032	0.869995	0.68932	0.658211		1.76466	2.46209	1.96708	1.55723	0.461863	0.547241	0.935746	0.644661	0.571084	1.12002	0.615419	0.182041	0.254121	0.282202
180	6	0	0.0331726	0.460799	0.983414		93.2654	39.4333	26.5659	48.976	7.84045	0.69891	4.52175	0.634273	85.8603	75.545	71.3907	69.3157	70.7269	46.4095	42.3233	36.3479	35.0676	31.0147	2.01444	1.14715	1.05805	1.1891	0.985382	1.63778	1.29137	0.723471	0.941963	1.79953		2.1211	2.23491	1.9372	1.59586	2.18314	1.38148	1.63524	0.28241	0.404268	2.03234	0.541431	0.352596	0.326979	1.16521
200	6.66667	0	0.0364982	0.448998	0.981751		96.2534	50.0334	48.6108	57.139	9.6428	0.973294	6.93072	1.65075	96.6437	92.3461	73.6734	70.3742	82.7153	40.4286	31.9991	32.1828	31.8964	29.4018	1.7351	1.26887	1.08922	1.45027	2.88549	2.69135	1.90683	1.88719	0.994153	0.949434		3.00605	1.7723	2.05827	1.04484	0.794049	1.96657	1.1545	1.43043	0.699042	1.09378	1.35577	0.595588	0.668554	1.45403
220	7.33333	13	0.0350848	0.453788	0.982458		95.5902	42.5999	23.7823	51.1301	8.25218	0.617153	5.83796	0.387459	85.1222	88.0555	85.0418	62.597	67.8219	50.2369	45.2865	43.5661	28.9891	25.3888	1.35788	0.682196	0.826153	0.919044	0.952676	0.88355	1.18189	0.743442	0.633176	1.29588		1.96822	1.56546	0.541979	1.07077	1.64295	0.314237	0.463625	1.09446	0.65768	0.880976	0.535101	1.53976	0.717667	0.722107
240	8	6	0.0420685	0.448292	0.978966		95.2823	41.3402	28.8583	51.7683	8.25001	0.599049	4.083	0.423784	85.3884	85.9671	81.0849	54.0526	68.5542	48.1727	35.8623	57.2614	29.2128	34.1928	1.70814	0.896057	1.03751	1.24957	0.970098	1.50435	1.46453	0.986659	1.01198	0.893859		2.76253	2.16538	1.39855	1.19896	1.01526	0.715702	1.85369	1.0361	0.644323	0.230465	0.31964	0.647272	0.926174	1.95318
260	8.66667	0	0.0349185	0.450047	0.982541		100.037	48.1616	44.4961	55.6606	9.28445	1.39447	6.02861	1.61588	94.0326	96.822	85.5026	56.1329	88.0911	51.3765	44.641	29.9223	32.6287	28.3622	2.25427	1.65474	0.907304	1.65236	2.22357	2.49474	1.67366	2.28178	1.05775	1.18431		3.2616	3.01427	2.57917	1.8005	0.615819	2.9839	2.09205	1.40874	0.525482	1.26351	1.40643	0.252165	0.815864	1.16009
280	9.33333	0	0.0410708	0.446833	0.979465		101.168	38.4493	32.3094	50.9201	7.89202	0.811605	5.11554	0.431509	97.6966	93.7379	84.7785	71.1841	61.1514	45.7985	50.6666	51.3616	32.2132	25.4014	1.82395	0.985428	0.503838	1.16362	1.02541	1.41548	1.21032	0.905044	0.902114	1.06929		1.85247	2.65489	1.74224	1.46364	1.4065	1.20468	0.994426	0.62901	0.975737	1.12329	0.080626	0.390316	0.192667	0.835998
300	10	0	0.0419022	0.442734	0.979049		95.9034	42.057	27.6791	51.5028	8.33095	0.607311	5.36973	0.400072	97.2118	82.7467	68.5915	60.0599	70.8676	56.2101	45.7614	41.1152	30.9438	28.4096	1.04116	1.11821	0.723548	1.0714	1.14321	1.67156	1.24302	0.755525	0.64639	0.781035		1.41066	1.63891	1.14466	0.449125	0.562449	1.48517	2.26192	0.456185	0.690601	0.69718	0.993472	0.630452	0.47225	0.625136
320	10.6667	5	0.0372464	0.449164	0.981377		94.4749	46.4608	37.3308	52.9739	8.9167	1.25141	6.20714	0.979895	93.2842	84.0396	71.1978	61.1267	89.0733	48.3809	43.2247	30.4637	20.4246	33.1549	1.2672	0.840956	1.05468	1.22172	2.59128	1.78261	1.38767	1.89424	1.07527	0.836028		1.60319	1.06465	2.2033	0.688678	0.776188	0.588404	0.777999	1.30312	0.976941	0.55831	1.68083	1.0871	0.483593	1.25476
340	11.3333	0	0.0368307	0.452878	0.981585		100.968	37.6273	31.3264	49.9879	7.73689	1.02589	5.52595	0.607713	97.8674	90.924	83.2609	60.333	69.1764	44.0197	50.1108	43.6985	38.491	33.2343	2.31999	0.853905	0.828501	1.03659	1.80785	1.70827	1.36142	1.65234	1.0706	1.0542		3.59012	2.48738	2.11578	1.83443	1.57226	1.13405	0.904005	1.21636	0.422948	0.592159	0.304794	0.336315	1.28779	0.893903
360	12	0	0.034586	0.440091	0.982707		100.364	44.9054	30.4438	54.7518	8.92108	0.603473	4.30127	0.66834	80.6528	96.5085	82.3402	64.8198	68.1328	44.9841	55.7945	46.9794	32.2309	35.7547	1.95962	1.01728	0.818985	1.10166	1.68857	1.58916	1.42065	0.958029	1.13014	1.48812		1.87323	2.10148	2.60608	1.97179	1.24549	1.44062	1.42215	0.15545	0.774264	1.2939	0.367081	0.887226	0.53967	1.0217
380	12.6667	0	0.0365813	0.465831	0.981709		94.5077	42.6246	29.9694	50.5601	8.30228	0.653353	5.16135	0.385679	97.8209	86.9399	80.8935	74.8395	59.7686	53.9651	44.4497	41.5984	28.9557	11.0748	1.5437	1.12098	0.94115	1.00767	1.44096	1.18622	1.63049	0.851339	1.20634	1.18006		2.36941	1.57704	1.79114	1.56842	0.4125	0.706813	2.11306	0.406694	0.685051	1.69328	0.308579	1.3349	1.08299	0.498083
400	13.3333	4	0.0335883	0.454294	0.983206		103.599	42.0837	26.2125	53.523	8.43571	0.652672	4.99042	0.934393	91.7715	92.9496	77.9181	66.2284	62.6818	55.0184	57.3182	52.0827	43.5408	31.1062	1.81365	1.13235	1.30102	1.09154	1.58611	1.87562	1.64145	0.884296	1.07639	1.44691		3.20791	2.82003	1.74398	0.668688	0.627646	1.26812	2.04975	0.95298	0.749824	0.641081	0.650936	0.476041	0.226602	1.76117
420	14	3	0.0379947	0.450574	0.981003		89.1994	48.4957	34.9042	53.3702	9.10719	0.994855	6.67193	1.14139	79.9207	76.1196	69.7899	60.9487	74.4894	41.784	48.6532	32.2049	24.5716	33.5402	1.38875	1.80463	1.43399	1.14251	2.0685	2.40427	1.06972	1.74023	1.10381	1.52034		1.94429	1.34336	1.95255	1.23884	0.464715	3.23568	2.2994	0.327658	0.62829	2.53213	1.37057	0.682616	0.836775	1.4869
440	14.6667	0	0.0380778	0.445806	0.980961		96.223	37.4628	25.2333	48.3821	7.57201	0.540405	3.883	0.846582	93.9076	86.4287	79.3249	65.0626	60.7733	44.2944	48.4092	44.8677	36.4229	24.6966	1.85765	1.32206	0.550614	0.948418	1.23337	1.51973	1.59614	1.08791	0.781883	0.926455		2.19133	3.93198	1.71392	1.0338	0.417214	1.21796	3.021	1.31255	0.89796	0.160847	1.19503	0.133519	0.226417	0.653045
460	15.3333	3	0.033422	0.477864	0.983289		86.4701	38.2185	25.3605	46.931	7.55563	0.588555	4.5308	0.378538	75.4395	73.7301	66.9686	55.5217	70.5799	45.4667	33.6789	41.0108	27.4434	33.4266	1.02828	0.891334	0.853925	1.34089	1.63959	1.40166	1.13586	1.0123	0.982619	1.22158		1.22386	0.978593	1.06558	0.534381	1.33896	0.621585	1.13419	1.08531	0.738138	0.877444	0.607236	0.530902	0.436795	1.49971
480	16	0	0.0359162	0.475625	0.982042		92.6358	37.5649	27.9736	46.868	7.46429	0.8033	5.56178	0.568795	80.3532	86.1908	79.0252	65.7182	86.6646	41.5447	43.1638	22.6952	26.0806	30.0697	1.87218	1.46956	0.988666	1.16362	2.16702	2.13838	1.5141	1.70592	0.899412	1.40323		3.14004	1.73904	1.77536	1.26612	1.44035	1.94114	1.55622	1.43748	0.88256	1.53042	1.31754	0.745878	0.674604	0.743989
500	16.6667	0	0.0340871	0.461155	0.982956		83.6549	42.2723	28.1443	47.8417	8.05991	0.715736	4.94226	1.06957	84.3722	69.0905	62.4732	62.7131	77.172	43.4299	25.5714	30.8414	25.3292	27.0731	1.82527	1.00582	0.874112	1.05839	2.53705	1.81373	2.08082	1.24787	1.01043	1.14778		2.72163	2.31278	2.65242	0.567246	0.872288	1.15983	1.3727	0.554958	0.747754	1.19387	0.612573	0.819697	0.406337	1.53611
520	17.3333	0	0.0373296	0.46062	0.981335		91.2308	35.9826	22.2007	45.5114	7.20529	0.752953	4.77641	0.446161	85.5969	82.9537	69.7738	65.9307	65.5377	49.0675	42.4444	41.3035	27.0136	24.9598	1.84894	0.763216	1.29203	1.22814	0.980063	1.25333	1.51737	1.07433	1.171	1.09635		1.98103	2.59542	2.08155	1.87922	0.707487	0.507948	1.27292	0.227899	0.827369	0.97994	0.750616	1.10281	0.931691	1.73395
540	18	0	0.028018	0.483418	0.985991		89.591	38.7845	28.3355	47.1023	7.61418	0.699192	6.15692	0.627836	76.7737	71.6688	76.2736	60.4997	61.5737	43.8153	61.4676	37.5322	25.6773	28.9275	1.84291	1.66849	1.95685	1.76203	2.24527	2.61151	2.13031	1.7612	1.14017	1.83236		2.90497	2.4112	1.77311	1.00045	1.12482	0.968812	3.29681	1.57397	0.960048	1.54279	2.8107	1.59724	1.35745	1.65538
560	18.6667	0	0.0321749	0.536825	0.983913		83.3101	33.7427	21.1607	42.0577	6.70259	0.495089	6.53163	0.507709	79.872	71.2829	71.6988	67.4703	70.2744	37.4891	27.402	30.8941	24.2843	23.1873	1.73652	1.36412	1.2409	1.68468	1.98569	2.16698	1.42209	1.2278	1.25847	1.93655		2.42653	1.58274	1.8192	1.30241	1.55169	1.19005	1.37644	0.794797	1.88364	1.57566	0.857502	1.10696	0.770655	0.731849
580	19.3333	0	0.0347522	0.542923	0.982624		80.0979	37.6965	19.711	44.1773	7.29342	0.439242	5.84317	0.356157	76.1964	67.7122	64.9653	58.4849	64.5746	39.9285	27.5159	34.6029	27.4156	24.6425	1.7579	1.53523	1.5224	1.8009	2.12699	2.00909	1.56091	1.53117	1.38482	2.25743		1.8688	1.80678	2.23036	1.22645	1.65714	1.7206	1.20588	1.21557	1.60279	1.9313	1.22228	1.73249	1.20787	1.07964
600	20	0	0.0319255	0.546766	0.984037		81.8402	36.1034	20.4922	42.744	7.02962	0.653534	5.13063	0.235172	71.8578	71.8568	65.3489	55.4471	77.2782	44.9261	39.3304	29.2072	15.1591	27.5015	1.91977	1.54491	1.68689	1.84064	1.96686	2.05662	1.64305	1.58098	1.51403	2.16438		2.43523	2.0691	1.89168	1.4944	1.70845	1.43991	1.42195	1.6306	1.21488	2.01723	2.35298	1.44728	1.04768	0.96524
620	20.6667	0	0.0314267	0.559581	0.984287		83.5068	34.3617	18.7752	41.7268	6.73458	0.547775	7.26687	0.42374	75.7657	73.2651	69.7424	56.7579	68.4137	46.7772	31.9711	36.2241	24.3543	24.6485	1.73227	1.72502	1.59749	1.71361	2.1959	2.19681	1.82011	1.33585	1.39978	2.21176		2.35552	2.03063	1.31796	1.19839	1.75884	1.36756	1.77338	1.44157	1.68914	2.35343	1.75022	1.93842	1.1885	0.939136
640	21.3333	0	0.0358331	0.526207	0.982083		114.376	43.6692	15.6994	54.0131	8.68405	0.906053	9.88993	3.83586	70.451	70.4748	109.876	105.559	129.871	52.2358	34.9399	30.6946	28.5301	63.8113	2.73991	1.90219	2.77399	2.85228	2.76528	2.10551	1.88334	1.64952	1.89637	5.49892		2.99264	2.41815	3.09702	3.05925	2.13249	1.80189	1.90438	1.29477	1.48427	3.02563	1.02165	1.69235	1.05391	1.70387
660	22	0	0.0322581	0.437585	0.983871		170.016	32.0691	28.921	51.8054	7.85346	9.16809	10.3167	6.22964	81.8812	144.351	194.879	184.547	134.756	46.6254	74.1845	66.1337	29.9083	107.313	10.3092	13.2361	12.3463	9.67871	11.3325	13.7346	12.1874	11.1178	10.4464	9.41641		11.1288	14.0794	11.0392	10.8345	4.464	14.9819	14.3712	14.0082	12.1281	10.6909	15.4897	11.9901	11.5911	10.9747
680	22.6667	23	0.0428168	0.380158	0.978592		264.348	72.986	23.2829	93.7422	16.7361	7.87635	44.4623	32.0287	199.826	114.177	171.388	232.277	246.118	217.849	190.744	96.4897	48.9279	132.697	19.9015	25.7724	29.3697	30.4869	31.2706	28.7214	28.2451	22.2077	25.4205	32.2063		19.9116	16.7258	15.5147	21.0329	26.3226	27.6347	27.8586	22.0021	21.9588	29.4078	30.1982	32.2249	24.0319	26.1403
700	23.3333	101	0.0586132	0.305587	0.970693		332.713	63.0737	16.945	104.043	17.5299	20.1988	22.4502	20.2204	377.655	336.854	312.39	333.578	262.652	46.7566	191.069	102.192	48.9114	73.4429	38.7405	40.7796	40.6263	40.7102	42.4128	42.8173	41.1072	33.5122	40.7287	45.104		43.3753	38.7424	30.7323	39.9164	40.9358	44.2256	39.2139	33.6218	43.4714	43.3654	42.0389	39.202	34.0444	41.5039
720	24	96	0.0521284	0.393155	0.973936		226.88	51.6642	17.391	78.2802	13.4755	12.349	16.1277	16.0727	280.196	292.232	262.169	213.058	76.9206	7.76756	71.9273	181.614	84.5094	23.2796	45.5344	46.1907	45.304	45.0997	46.3974	45.6998	48.8964	39.7614	44.525	49.6433		46.5817	47.9111	37.6843	46.5534	48.9414	47.2058	49.6944	38.0625	45.824	50.1666	46.3691	48.2623	37.8644	44.2433
740	24.6667	100	0.0335883	0.430115	0.983206		197.037	47.0317	23.4539	72.7779	12.0553	10.1782	8.61777	11.5024	303.367	257.928	209.137	185.178	100.036	4.76809	36.481	91.7001	26.5539	12.0283	48.7612	49.3801	49.6835	47.9739	47.3708	47.2701	50.4172	43.3117	50.5664	51.6039		48.7351	51.0761	41.2465	50.8611	51.8873	48.6479	50.201	43.696	51.9662	52.3895	48.6039	51.1868	44.2679	51.8045
760	25.3333	181	0.0454772	0.37276	0.977261		239.812	92.8984	31.5809	113.721	19.0855	7.38567	12.1552	14.4419	245.087	194.686	187.322	153.526	205.557	152.44	263.736	151.684	17.1074	18.453	49.7464	51.0153	50.652	49.5771	52.3239	49.7221	54.9657	45.1946	51.1343	52.298		49.2054	53.2961	43.2707	51.0927	51.8671	49.172	53.7843	45.4912	53.8142	52.8148	49.3479	54.4123	44.2596	51.7399
780	26	138	0.0343365	0.481693	0.982832		131.731	46.0064	27.7862	59.4619	10.0045	4.9201	7.06247	10.7322	235.437	145.135	126.417	113.856	77.5029	6.01915	34.5218	82.749	45.2506	20.7566	50.5044	51.4047	51.0076	49.3437	48.2713	47.6398	53.1217	46.5789	51.2503	51.941		48.7232	52.7047	44.2976	54.2137	52.5826	48.8124	53.3259	46.5029	55.455	52.9273	48.7629	54.5954	46.7234	52.4175
800	26.6667	138	0.0359162	0.489049	0.982042		118.722	44.2086	23.6653	55.5713	9.41857	3.99565	6.12518	10.4686	182.85	125.152	128.879	125.444	70.981	8.12532	43.2765	51.6076	16.0322	13.5576	50.9177	51.5903	51.3672	49.9566	48.3984	47.4835	52.6674	46.7388	53.1751	52.1653		48.6807	52.2379	46.4148	55.0009	52.2541	49.0812	52.2801	48.5049	55.3238	52.7613	48.1453	54.4533	46.3939	54.3171
820	27.3333	160	0.0449784	0.430077	0.977511		156.571	84.8197	25.7806	90.3017	15.3498	2.89883	10.0643	15.7627	130.632	124.462	96.2289	75.3099	146.953	9.25182	274.332	276.019	24.2641	18.2604	51.9627	51.8113	51.6629	50.8554	53.4456	47.6988	56.4721	50.3584	53.0007	52.2079		48.9837	55.0133	48.0709	55.3547	52.3907	48.8097	54.0125	48.2034	55.3018	52.7291	48.8893	55.2017	48.5732	52.7407
840	28	123	0.0363319	0.512166	0.981834		83.7164	43.2924	26.2405	48.4059	8.11223	2.05244	4.16259	9.12931	106.264	110.613	97.1995	57.8861	68.4753	6.30739	20.8575	25.8097	22.4618	13.0986	52.1802	52.3201	51.9146	50.9116	49.2949	47.6496	53.7924	48.8159	54.3818	51.9816		48.4167	53.9607	49.758	56.2093	52.5565	49.0738	54.5184	49.579	55.4065	53.023	48.7058	54.9067	48.3707	54.645
860	28.6667	129	0.0436482	0.512347	0.978176		75.7862	39.7926	28.8177	45.5243	7.47955	1.78061	2.28072	7.84457	78.3678	80.8493	73.0095	73.8506	62.4346	11.6497	19.4428	30.5053	23.0486	21.1956	52.8184	52.6156	52.1482	50.9982	49.7087	47.7177	53.9337	50.4097	54.1365	52.0914		48.9183	54.9277	52.3228	56.0415	51.8819	49.0767	54.4327	50.9935	55.8651	52.71	48.0257	55.115	50.3403	54.319
880	29.3333	161	0.0438144	0.481984	0.978093		105.169	70.9691	32.1877	71.9224	12.0148	1.41727	5.34224	11.8864	77.7742	73.6294	62.9869	53.5992	97.6449	7.70028	18.4794	326.658	79.3034	13.058	52.9313	52.7778	52.5944	51.6667	53.1216	47.8042	54.6929	53.3762	55.2258	51.9927		48.7766	55.1781	52.4655	55.7966	52.4396	49.0431	55.9466	51.2241	55.0973	52.578	48.562	55.7571	51.2405	54.3856
900	30	50	0.0307616	0.572186	0.984619		62.977	36.4809	27.223	40.156	6.6022	1.18845	2.88969	9.59161	67.5414	63.6473	60.8609	54.8489	59.1562	6.85616	21.2566	23.7267	18.5963	18.6792	53.7084	53.3029	52.5413	51.4944	50.0911	47.8332	54.2521	51.3917	55.3115	52.3495		48.2872	54.9869	55.3323	57.3996	52.536	49.3622	54.3046	53.0735	56.3675	53.4066	48.6917	55.0236	50.6084	55.346
920	30.6667	138	0.0459761	0.547022	0.977012		61.3176	48.9336	40.4402	50.1515	7.99936	0.790304	1.46199	8.11753	49.3652	51.2882	56.6694	36.3836	50.9355	67.2693	50.7595	29.0383	5.15594	16.2871	53.8042	53.5556	53.2545	51.9756	50.7569	48.3703	54.7907	53.0472	54.8974	52.2414		48.8889	56.1105	55.9092	56.3074	51.8051	49.0133	55.5793	54.373	56.4869	52.3257	48.3789	55.5129	51.948	56.4022
940	31.3333	173	0.038161	0.598684	0.98092		80.2194	64.6986	32.0271	62.602	10.3457	0.837822	3.87924	12.1924	59.5051	32.4998	41.6263	39.6907	98.903	4.66367	12.7776	187.575	98.4954	16.3094	53.9733	53.6876	52.9279	51.6316	52.7455	47.701	54.4682	54.693	55.8826	52.2209		48.9418	55.8991	56.188	55.9839	52.8536	48.9428	56.2722	54.9641	55.7184	52.5404	48.9081	55.2778	52.9703	54.7973
960	32	53	0.0246092	0.737098	0.987695		35.5244	33.0996	30.2963	32.1194	5.09902	0.861462	1.56883	11.0294	40.8423	30.4284	28.096	27.5205	38.573	7.24397	11.1206	15.7931	13.2105	16.1424	54.3271	53.9811	53.515	52.0814	50.5182	47.6979	54.842	54.7243	55.2582	51.9005		48.1809	56.2883	57.6603	57.2074	52.2988	48.4344	55.7472	56.7732	56.8483	52.1025	48.656	55.8106	54.4844	55.7511
980	32.6667	168	0.0323412	0.687488	0.983829		55.3873	53.0066	41.1113	51.2499	8.14935	0.44536	1.92316	9.42737	44.4044	26.6016	21.9755	26.5162	59.2924	106.715	87.068	9.65137	8.60664	14.0075	54.3063	54.1729	53.7792	52.4126	51.9651	48.8809	55.0319	55.7293	54.9728	52.0211		48.2065	56.2925	58.0083	56.915	52.1091	48.763	55.0042	57.7885	56.4785	52.8306	48.3804	55.3019	56.3103	56.0534
1000	33.3333	153	0.0322581	0.680525	0.983871		69.5157	64.6024	35.5991	59.4339	9.81927	0.965375	5.24108	15.4767	46.2862	32.0953	21.2313	21.4788	99.5773	6.7434	13.5213	127.123	103.876	19.3052	54.8116	54.1602	54.0066	52.5205	53.5865	47.944	54.8379	57.1111	57.0426	52.1499		49.128	56.8394	58.2595	57.2409	52.5902	48.9398	55.41	57.2062	56.2198	53.025	48.8592	55.9324	56.5043	55.8411
1020	34	63	0.0163785	0.807878	0.991811		33.3309	31.3014	34.208	30.6025	4.81337	0.754255	2.15912	13.3675	43.6212	36.1069	27.5176	22.9204	30.6385	7.5409	13.9818	9.47873	5.78462	10.4844	54.6268	54.5017	54.4524	53.0244	50.7124	47.64	54.976	56.5111	55.717	52.4737		49.0351	56.503	58.5276	56.62	52.4484	48.9932	55.2564	58.1545	56.8643	53.2403	48.075	55.9754	57.2204	56.9256
1040	34.6667	133	0.0314267	0.706706	0.984287		45.3639	47.9312	41.6658	45.4677	7.10975	0.954584	1.80053	11.1078	46.2419	28.0712	18.9432	22.3632	33.1055	85.3688	59.8605	6.59626	9.64588	12.4055	54.8582	54.9959	54.3962	53.0614	52.2213	48.8267	55.4774	56.5795	56.2325	52.417		48.8292	56.9977	58.3094	57.8265	52.3282	49.1702	56.3583	58.6003	57.0449	53.806	48.2564	56.0186	57.8784	56.7182
1060	35.3333	103	0.0271034	0.770038	0.986448		33.3288	33.3527	35.0702	31.7666	5.00459	0.970857	2.07865	13.161	43.0842	28.462	16.4044	18.4896	41.7901	5.64754	13.3242	5.74638	15.961	20.4135	54.3876	54.3212	54.5015	52.8056	50.815	47.6913	54.8315	56.1937	56.109	52.0053		48.5635	56.6424	57.7956	56.7167	52.2198	49.1072	55.5331	57.686	56.9663	52.3135	48.7656	56.3149	57.2814	57.1215
1080	36	107	0.0246924	0.767966	0.987654		30.8755	31.649	34.7854	30.446	4.73714	0.824317	2.32504	13.2568	47.8993	20.0715	16.0608	19.9905	28.1519	8.92671	13.7888	9.99244	12.3987	16.5812	54.5184	54.0755	54.3341	53.2179	50.9984	47.6977	54.7936	56.5222	56.1585	51.9724		48.4362	56.3794	58.2067	57.1488	52.4211	48.7854	56.0481	57.7657	56.1119	51.6664	48.4298	55.7701	57.2932	57.0498
1100	36.6667	139	0.028018	0.69952	0.985991		51.3866	55.7434	42.0582	51.8333	8.17836	1.02986	1.97495	10.3407	36.1501	23.6968	16.8791	18.2539	36.1873	103.583	89.1173	8.51287	13.0523	17.1232	54.5608	54.6963	54.3261	53.1177	53.1027	49.0864	55.7171	56.8086	56.1073	52.0842		48.8223	56.3175	58.6636	56.9706	52.0299	49.2661	56.1872	58.3312	57.0594	52.6374	48.6977	55.6128	57.5603	56.7391
1120	37.3333	115	0.0290988	0.721515	0.985451		62.844	58.389	32.9798	54.1955	8.80068	1.16433	3.59807	14.6755	39.9574	24.1599	22.1373	17.7656	137.463	4.62891	10.4198	14.1364	127.845	37.2258	54.3159	54.18	54.1221	53.1653	52.9849	47.5487	54.5869	56.8041	57.2223	52.6062		48.1689	56.2542	58.1491	57.0805	51.9269	49.0359	55.5401	58.035	56.5049	51.7841	48.1922	54.7676	57.5883	57.2576
1140	38	107	0.0263552	0.763937	0.986822		30.6893	30.1149	34.4511	29.3526	4.56375	0.752396	2.25308	13.1113	47.4084	21.2188	15.2598	15.5502	29.5167	11.7654	9.91161	9.72375	12.6216	18.6648	54.6502	54.7399	54.815	53.1588	51.3	48.0744	55.0979	56.8926	56.2916	52.3072		48.9946	56.9906	58.0927	56.8834	52.2895	49.1511	56.4689	58.2013	56.36	53.518	49.021	56.1957	57.661	57.2641
1160	38.6667	142	0.0314267	0.681919	0.984287		61.9709	62.2627	39.9904	58.7881	9.32607	0.732684	2.60653	10.0251	44.7469	26.7362	16.929	21.4863	51.2991	135.735	124.803	10.1882	14.8033	11.5053	54.4839	54.3243	54.1619	53.0084	53.4225	49.2785	55.5329	56.4337	56.0658	52.0902		48.7208	56.1396	57.9755	56.9172	52.6664	49.1459	55.353	57.5755	56.72	52.8272	48.1459	55.2001	58.0415	56.5792
1180	39.3333	98	0.029265	0.770346	0.985367		37.9056	36.8578	38.5781	35.6897	5.58785	0.855298	2.39438	14.2313	40.1269	27.4863	17.6896	21.9588	49.2317	8.11425	9.69009	8.27982	34.2765	20.0821	55.0112	54.4929	54.4585	53.1534	51.1025	47.8462	54.7061	57.02	56.5212	52.1249		49.5094	56.6599	58.9109	57.2606	52.715	48.7724	56.1951	58.1931	56.6972	52.6065	48.5558	55.6485	58.0641	57.0969
1200	40	129	0.0261058	0.75417	0.986947		31.2995	33.3934	37.5029	31.6631	4.93566	0.905524	2.1323	12.7354	39.8379	25.042	15.3883	20.8042	28.6866	14.4993	9.61934	8.9373	12.1793	17.1315	54.6502	54.7741	54.7942	53.2072	51.2219	48.2666	54.9072	56.9634	56.247	52.2635		49.2259	56.7435	58.0256	57.1485	52.1074	49.6107	56.232	57.7712	57.0267	53.23	48.9279	56.5675	58.337	56.6622
1220	40.6667	149	0.031011	0.671802	0.984495		83.2269	75.7264	38.9889	70.0864	11.4796	1.10065	6.04455	17.9625	40.4093	23.3495	13.0096	18.4566	126.919	7.01863	214.925	154.691	17.4125	16.1162	54.5131	54.4582	54.5838	53.2539	54.6184	47.9498	56.7736	58.3134	56.3564	52.0343		48.8295	56.1019	58.1195	57.2678	52.247	49.1761	56.3119	58.0039	56.4686	52.3303	49.1164	55.8125	58.1655	57.0484
1240	41.3333	102	0.0220319	0.768095	0.988984		33.1197	32.8233	32.2285	31.185	4.93689	0.810777	2.206	13.6196	45.4492	25.7479	17.4112	20.2242	39.6111	7.40853	9.20595	7.787	13.5187	18.9346	54.5305	54.6676	54.4065	53.0607	51.2277	47.6678	55.0203	56.698	56.1909	52.3159		48.7947	56.6658	57.9531	57.0091	52.2299	49.557	55.8144	58.3727	56.8258	52.7683	48.5338	56.1098	57.4975	56.9257
1260	42	121	0.0302627	0.741176	0.984869		33.5855	34.102	34.1822	32.7316	5.15854	0.628181	1.94623	11.3668	46.766	23.5731	19.9011	18.3605	17.5634	25.1332	20.9816	12.9609	13.2623	12.9466	54.5765	54.5663	54.5191	53.3232	51.3613	48.3169	54.8423	56.5948	56.113	52.4794		48.9804	56.2611	58.0681	57.0838	52.4892	49.2481	55.5841	57.9763	57.024	52.9987	49.2764	55.5706	56.7429	56.8884
1280	42.6667	161	0.0317592	0.662529	0.98412		85.3806	73.754	38.4902	69.5126	11.3529	0.89042	6.79774	19.7434	39.5417	25.2844	16.1968	17.7405	142.224	6.53527	191.757	187.732	13.8819	12.9667	54.7125	54.6484	54.4963	53.3143	54.7405	47.7528	56.7268	58.9614	56.4412	52.0299		48.9437	56.7523	58.5382	57.2712	52.0571	48.885	56.2729	58.3059	56.9476	52.8309	48.4533	56.0554	57.9955	57.1453
1300	43.3333	149	0.0233622	0.76197	0.988319		37.697	34.5069	36.4555	34.2429	5.33882	0.72626	2.17463	13.3579	42.9388	25.2277	16.0235	21.3906	60.0882	4.09913	6.90601	8.1055	31.6169	23.4935	55.0788	54.6709	54.7562	53.578	51.2224	48.2234	54.9429	56.9194	56.7503	52.4703		49.5334	56.5915	58.8639	57.9062	52.4988	49.5975	56.1344	57.7605	56.9775	52.8846	49.1946	55.976	57.791	57.5109
1320	44	153	0.0276854	0.716191	0.986157		35.9038	39.6778	37.6169	36.6536	5.7983	0.895854	2.13168	12.327	45.4323	27.4597	17.1553	19.5463	13.1055	58.7315	27.0894	9.67934	7.84521	11.884	54.6591	54.5976	54.7268	53.2992	52.1495	48.2869	55.3748	56.8362	56.6829	52.2514		48.87	56.6346	58.273	57.1058	52.4123	48.8499	56.457	57.9882	57.0564	52.6363	48.7824	55.9359	57.7875	57.6287
1340	44.6667	167	0.0266877	0.708419	0.986767		67.5503	53.4661	36.5368	52.6757	8.5353	0.759384	4.68916	17.0963	43.1243	28.9013	19.622	20.4616	125.297	5.0513	9.21314	73.2121	122.793	19.2976	54.9831	54.805	54.5551	53.0994	53.4789	47.8825	55.082	57.5762	58.0866	52.2941		49.4997	56.7816	58.7356	57.5127	52.3858	49.2708	56.2633	58.3897	57.5229	52.5785	48.6046	55.7212	57.7639	57.4801
1360	45.3333	68	0.020868	0.781981	0.989566		31.6147	31.8228	35.7849	30.774	4.7958	0.725694	2.17786	13.4988	46.0605	26.0066	19.0344	18.9803	34.3335	5.5472	8.92993	10.3693	9.21681	16.3251	54.4483	54.4032	54.403	53.1005	51.1219	47.8474	54.9765	56.7504	56.1969	51.7058		49.0005	56.5802	57.7549	57.046	51.8599	48.9711	56.02	58.3565	56.554	52.1143	48.3502	56.0761	57.9271	57.0967
1380	46	138	0.0297639	0.682265	0.985118		58.7579	58.1755	41.7379	55.0744	8.75241	0.847621	2.39857	10.4096	45.4913	26.9958	18.8569	17.2863	56.9634	160.427	80.8162	6.94642	11.0265	14.7052	54.5032	54.7264	54.4285	53.3055	53.164	49.2284	55.5127	56.5405	56.4674	52.3787		48.9258	56.0184	57.6806	57.5947	52.2966	48.9198	56.7061	58.1718	56.9302	52.904	48.181	56.1281	57.7173	57.1232
1400	46.6667	147	0.0270203	0.735936	0.98649		57.5112	47.6149	31.238	45.945	7.48706	0.764936	3.97186	15.31	43.6233	29.5359	16.2318	14.2784	104.01	7.72654	8.70194	27.0732	105.707	31.8913	54.6838	54.4007	54.5896	53.0894	53.0244	47.7435	54.9566	56.9124	57.5119	52.6634		48.2769	56.7331	58.5786	57.5201	52.31	48.94	55.9644	57.8786	56.4954	52.7252	49.011	56.0223	57.8173	57.0936
[truncated: 11 more columns]

## Sheet: Complete Cell Analysis
cell (0,0)	average R value, (0,0)	average G value, (0,0)	average B value, (0,0)	average Gray value, (0,0)	average L* value, (0,0)	average a* value, (0,0)	average b* value, (0,0)	average delta_E value, (0,0)	cell (0,1)	average R value, (0,1)	average G value, (0,1)	average B value, (0,1)	average Gray value, (0,1)	average L* value, (0,1)	average a* value, (0,1)	average b* value, (0,1)	average delta_E value, (0,1)	cell (0,2)	average R value, (0,2)	average G value, (0,2)	average B value, (0,2)	average Gray value, (0,2)	average L* value, (0,2)	average a* value, (0,2)	average b* value, (0,2)	average delta_E value, (0,2)	cell (0,3)	average R value, (0,3)	average G value, (0,3)	average B value, (0,3)	average Gray value, (0,3)	average L* value, (0,3)	average a* value, (0,3)	average b* value, (0,3)	average delta_E value, (0,3)	cell (0,4)	average R value, (0,4)	average G value, (0,4)	average B value, (0,4)	average Gray value, (0,4)	average L* value, (0,4)	average a* value, (0,4)	average b* value, (0,4)	average delta_E value, (0,4)	cell (1,0)	average R value, (1,0)	average G value, (1,0)	average B value, (1,0)	average Gray value, (1,0)
	44.1284	67.8884	78.4863	62.0547	27.3411	-5.97766	-9.27498	0		30.9074	61.7726	79.2105	54.5305	24.569	-5.54903	-14.0517	0		29.6442	62.7916	80.2337	54.7958	24.9053	-6.1445	-14.2119	0		33.6695	68.4211	82.44	59.6211	27.117	-7.95598	-12.2427	0		51.6042	79.1979	89.9368	72.1453	31.9813	-7.19841	-9.57658	0		42.7432	69.6737	78.0063	62.6063
	40.9916	68.7453	75.9516	61.2484	27.3444	-8.2701	-7.63548	2.81838		30.3116	62.4421	76.0716	54.2884	24.6291	-7.245	-11.8915	2.74708		29.1305	63.6232	78.0063	54.8716	25.0676	-7.59945	-12.4994	2.25295		32.8274	69.0042	81.8274	59.5726	27.2511	-8.73932	-11.6429	0.995694		51.8842	78.9284	91.1242	72.1411	31.9561	-6.58729	-10.3678	1.0001		42.1495	69.4947	74.1663	61.8505
	41.9874	67.3789	74.9705	60.6232	26.9017	-7.41744	-7.65642	2.21038		30.0358	61.2316	74.0358	53.4442	24.1077	-7.25903	-11.3444	3.23514		28.5516	62.7158	76.6568	53.9095	24.6677	-7.64418	-12.2257	2.50004		32.6589	68.1179	79.9979	58.8611	26.8627	-8.86011	-11.0449	1.52217		51	78.3242	90.4063	71.5937	31.6779	-6.70183	-10.3379	0.958221		41.3368	69.1958	75.4232	61.5895
	42.5789	66.6063	75.2737	60.3137	26.6882	-6.65285	-8.17332	1.44768		29.8611	60.0211	76.2905	52.7895	23.7815	-5.72387	-13.3394	1.07613		27.3242	62.5958	77.5474	53.7979	24.6113	-7.53581	-12.9042	1.93188		31.8484	67.3074	81.2232	58.2442	26.5995	-8.12999	-12.2493	0.54607		50.7242	78.1874	90.3979	71.3979	31.6165	-6.7033	-10.4272	1.04967		42.6589	67.4863	77.6105	61.2989
	41.5642	67.5116	76.2842	60.8358	26.9727	-7.22236	-8.41023	1.55974		28.3558	60.8989	75.0253	52.5726	23.9559	-7.1171	-12.2394	2.47368		26.7789	62.1895	77.7937	53.4295	24.4579	-7.31182	-13.3044	1.54474		33.96	66.6884	81.1684	58.4989	26.4855	-7.23304	-12.3793	0.969618		50.6253	78.3726	88.2337	71.1979	31.5875	-7.50572	-9.0935	0.694881		42.0547	68.3642	74.9137	61.2842
	42.4821	67.3726	75.8653	60.9537	26.9639	-6.98193	-8.14441	1.55851		29.4021	61.6842	74.5558	53.7558	24.2569	-7.52558	-11.4631	3.27183		28.1158	62.7937	77.08	53.9768	24.6939	-7.64571	-12.4663	2.312		33.7958	67.6611	80.3811	58.9621	26.7759	-8.15706	-11.4223	0.911023		51.6358	78.1116	88.3389	71.4337	31.5665	-7.00249	-9.18645	0.602205		42.1958	68.6021	75.4021	61.4926
	43.4716	68.2126	76.1979	61.7916	27.3197	-7.09571	-7.81897	1.83588		31.0905	60.8632	76.1432	53.64	24.126	-6.00834	-12.7069	1.48846		29.7747	62.5747	77.5726	54.2905	24.716	-6.93093	-12.7507	1.67011		34.5621	68.5958	80.9053	59.7368	27.1542	-8.36495	-11.1834	1.13616		51.6063	78.2547	90.1137	71.6316	31.6801	-6.56374	-10.1449	0.90363		42.6821	69.3979	75.4168	62.0084
	43.5432	69.0821	77.0989	62.3305	27.6514	-7.33981	-7.90554	1.9563		30.2126	62.3305	77.4211	54.2695	24.6457	-6.72074	-12.7569	1.74797		28.9958	63.8674	79.4126	55.3389	25.2085	-7.28245	-13.2082	1.54734		36.5558	68.9705	83.2547	60.7474	27.4792	-7.28311	-12.206	0.765011		52.9432	79.1053	91.9537	72.7684	32.1101	-6.12134	-10.6552	1.52971		43.6147	70.2442	76.2947	62.9326
	42.5558	68.7874	77.2737	61.8926	27.5004	-7.4074	-8.25298	1.76466		31.1747	61.8337	75.6884	54.3116	24.4444	-6.77068	-11.9177	2.46209		29.6653	62.9895	77.6063	54.4105	24.8555	-7.21028	-12.5593	1.96708		35.3137	69.2989	81.0484	60.5895	27.4365	-8.55912	-10.843	1.55723		52.4337	78.9284	90.0295	72.3074	31.9467	-6.75032	-9.68303	0.461863		43.3916	69.0421	77.7263	62.4211
	43.7137	68.5853	76.1705	62.0611	27.4587	-7.26081	-7.59011	2.1211		30.3684	61.8421	76.1116	54.0547	24.4264	-6.83345	-12.2283	2.23491		29.6316	62.5789	77.2021	54.2653	24.6942	-7.10078	-12.5404	1.9372		35.5937	69.3474	81.04	60.7516	27.4664	-8.5189	-10.7909	1.59586		51.2968	77.6526	91.4589	71.4526	31.5183	-5.87322	-11.2486	2.18314		42.4716	69.9789	76.3179	62.4526
	44.1305	68.9305	75.1768	62.2211	27.5625	-7.64528	-6.78372	3.00605		31.4211	60.9916	75.8211	53.8105	24.1725	-6.11911	-12.4211	1.7723		28.3979	62.9537	77.5937	54.1726	24.7848	-7.49624	-12.6644	2.05827		35.8126	68.9789	81.5032	60.4863	27.371	-8.07628	-11.2364	1.04484		52.4821	78.3011	89.6337	71.7621	31.7298	-6.46772	-9.75914	0.794049		43.6463	70.2526	75.6316	62.8737
	43.0421	68.9432	77.0126	62.1326	27.5714	-7.43551	-7.97287	1.96822		30.4126	61.3074	76.4989	53.7263	24.2614	-6.34173	-12.7373	1.56546		29.8989	62.0147	78.8274	54.16	24.5858	-6.09118	-13.7773	0.541979		36.3179	69.1495	81.7116	60.8821	27.4628	-7.97938	-11.2296	1.07077		51.7642	78.3137	91.3853	71.9284	31.7588	-6.16426	-10.8337	1.64295		42.84	69.1242	77.2189	62.1832
	42.0126	69.2126	76.3642	61.7895	27.5771	-8.12081	-7.54791	2.76253		31.4611	62.0674	76.3537	54.5347	24.5685	-6.61302	-12.1658	2.16538		28.3958	62.7874	78.3705	54.2358	24.762	-7.11086	-13.2111	1.39855		35.9726	69.3642	81.7032	60.8463	27.5183	-8.20696	-11.1411	1.19896		51.6526	78.5221	90.6716	71.9032	31.7919	-6.54491	-10.3301	1.01526		42.4063	69.64	76.9432	62.2337
	43.3095	69.3705	75.4674	62.2442	27.6725	-8.09096	-6.81283	3.2616		30.9305	61.9642	75.0568	54.1853	24.4497	-7.13823	-11.4932	3.01427		27.4989	63.4295	77.5453	54.2189	24.9081	-8.02504	-12.4467	2.57917		33.7221	69.6084	81.2126	60.2821	27.4734	-9.10209	-10.9006	1.8005		51.1053	78.7895	90.4442	71.8421	31.8378	-6.94507	-10.1192	0.615819		44.0253	69.8379	73.6358	62.5179
	43.6295	68.8568	76.9453	62.1937	27.5749	-7.21944	-7.92037	1.85247		30.8884	61.8863	75.4947	54.2989	24.4398	-6.94615	-11.7978	2.65489		28.8737	63.1768	78.2505	54.5579	24.9127	-7.28962	-12.8988	1.74224		36.1137	69.3726	81.2842	60.9347	27.5107	-8.31588	-10.8797	1.46364		52.9284	78.7642	91.3242	72.5411	31.9737	-6.10582	-10.4623	1.4065		42.6379	69.2926	75.8274	62.0442
	44.2547	68.3832	76.9263	62.1705	27.453	-6.73182	-8.08811	1.41066		30.3474	61.8232	76.9579	54.2063	24.4566	-6.52656	-12.741	1.63891		28.8147	62.7242	78.6042	54.5011	24.7697	-6.88739	-13.3516	1.14466		35.3663	69.0421	82.6968	60.5789	27.4208	-7.82669	-11.9382	0.449125		52.1432	78.6358	88.6653	71.92	31.7812	-7.06952	-9.06698	0.562449		43.1474	69.9284	76.0295	62.6
	44.1389	68.3305	76.5874	62.0042	27.4151	-6.83932	-7.92506	1.60319		31.5726	60.8568	76.8105	53.8842	24.1785	-5.64327	-13.0658	1.06465		28.84	63.0379	77.4168	54.3516	24.826	-7.50802	-12.483	2.2033		36.1305	68.9389	82.24	60.7305	27.4041	-7.71888	-11.6634	0.688678		52.4463	78.6568	90.2316	72.2211	31.8667	-6.51821	-9.93248	0.776188		42.8632	69.7368	77.1853	62.4589
	43.7368	68.9326	74.3495	62.0063	27.5084	-8.02145	-6.32814	3.59012		30.0884	62.1347	76.1179	54.0358	24.5143	-7.0888	-12.099	2.48738		29.1579	63.2253	77.7221	54.5705	24.9187	-7.44178	-12.5405	2.11578		34.7895	69.64	81.0758	60.5411	27.5288	-8.89685	-10.7227	1.83443		52.4042	78.3453	91.1789	72.0716	31.7997	-6.05162	-10.6367	1.57226		44.3537	69.4274	76.1495	62.6568
	43.68	68.6421	76.6274	62.1347	27.4934	-7.16701	-7.8358	1.87323		32.0442	61.6	75.9095	54.4611	24.4174	-6.31638	-12.1012	2.10148		30.4295	63.3832	77.0568	55.0063	25.0029	-7.46676	-11.9682	2.60608		36.0168	69.5874	80.7347	61.0737	27.5564	-8.65865	-10.4536	1.97179		52.0421	79.6421	88.4863	72.3242	32.0977	-7.77038	-8.47633	1.24549		44.9516	69.4716	75.7726	62.8379
	43.8968	68.32	75.4526	61.7705	27.3531	-7.25577	-7.27989	2.36941		30.1579	61.3368	76.5411	53.6295	24.261	-6.4099	-12.7667	1.57704		28.6021	62.6358	77.5916	54.2211	24.6839	-7.24621	-12.8171	1.79114		35.2947	69.0463	80.7368	60.2379	27.3366	-8.51212	-10.7927	1.56842		52.12	78.8863	90.0253	72.1747	31.9138	-6.82228	-9.7319	0.4125		42.8126	68.9874	76.3474	61.9411
	43.7705	68.9263	74.9179	62.0105	27.5295	-7.83568	-6.66673	3.20791		29.8063	61.9011	75.4021	53.7621	24.3884	-7.26349	-11.82	2.82003		29.7432	62.2126	77.0989	54.12	24.5683	-6.8761	-12.665	1.74398		35.8063	68.3895	81.6926	60.1474	27.1782	-7.64529	-11.6538	0.668688		51.9242	78.3684	89.6632	71.8358	31.7189	-6.67282	-9.79759	0.627646		43.0884	69.6758	76.0884	62.4316
	42.5032	68.5811	76.7116	61.6316	27.4058	-7.46942	-8.0297	1.94429		30.4884	60.8674	76.3979	53.3474	24.109	-6.07482	-12.9043	1.34336		29.6379	63.3347	78.0316	54.72	24.9922	-7.28519	-12.6295	1.95255		35.6084	68.5726	80.7453	60.2968	27.1909	-8.13211	-11.0187	1.23884		50.9411	79.2863	89.48	71.8905	31.9535	-7.59254	-9.33193	0.464715		42.2737	70.5579	74.2211	62.4968
	42.7411	69.7242	77.8484	62.5684	27.8493	-7.75572	-8.09932	2.19133		29.1811	63.4126	75.6905	54.7326	24.8959	-8.27481	-11.2368	3.93198		28.3074	63.8147	79.2126	55.0084	25.1509	-7.48135	-13.1678	1.71392		35.8379	69.2337	81.8168	60.7495	27.472	-8.12262	-11.2862	1.0338		51.3453	79.3768	90.7516	72.3326	32.0559	-7.1399	-9.98288	0.417214		42.8274	70.5937	77.2863	63.0505
	41.5158	67.5916	77.0042	60.9642	27.0253	-7.06101	-8.80116	1.22386		30.8147	60.9726	77.0295	53.5958	24.19	-5.83498	-13.196	0.978593		27.7811	62.5495	78.72	54.1495	24.6684	-6.97494	-13.5876	1.06558		33.2547	68.72	82.0842	59.6	27.1845	-8.36859	-11.9099	0.534381		49.0589	77.1263	89.4253	70.2632	31.1325	-6.84712	-10.5508	1.33896		41.8926	68.5074	76.2821	61.3242
	41.1095	68.1789	74.6716	60.7937	27.1099	-8.28026	-7.15262	3.14004		29.8842	60.5747	75.5895	53.0042	23.9418	-6.32706	-12.6285	1.73904		27.8337	62.3389	77.4042	53.7368	24.5383	-7.30578	-12.9201	1.77536		34.5705	68.7684	80.9011	59.96	27.2134	-8.47166	-11.0904	1.26612		49.8295	76.52	88.5853	69.9432	30.9459	-6.49924	-10.2933	1.44035		41.0779	69.3811	75.04	61.5663
	42.4295	69.1621	76.2484	62.0337	27.5798	-7.99705	-7.46602	2.72163		29.6989	61.88	76.1326	53.8337	24.4083	-7.01821	-12.2728	2.31278		28.6442	63.8232	77.7347	54.8295	25.103	-7.93858	-12.2683	2.65242		35.8568	68.6653	82.2274	60.3453	27.297	-7.62343	-11.8199	0.567246		50.5853	77.6126	89.1832	70.8253	31.3726	-6.7622	-10.0239	0.872288		42.3137	69.9432	76.6379	62.3516
	42.7853	68.8863	76.9832	61.9558	27.5359	-7.48864	-8.00871	1.98103		29.9074	62.0568	75.8947	54.0547	24.4688	-7.1634	-12.0219	2.59542		29.6568	63.4484	77.9768	54.8316	25.0299	-7.37238	-12.5357	2.08155		34.9937	69.7789	81.1663	60.6905	27.5897	-8.8997	-10.6879	1.87922		51.2568	78.0758	89.5305	71.4337	31.5779	-6.73734	-9.93045	0.707487		43.2779	69.72	77.2863	62.6589
	41.8547	67.4211	73.9768	60.4926	26.8698	-7.79135	-7.05523	2.90497		29.1537	60.6042	74.6989	52.6653	23.8767	-6.84715	-12.1413	2.4112		28.1916	62.0042	77.0042	53.6484	24.4203	-7.15219	-12.8359	1.77311		33.5684	68.1011	80.6463	59.1116	26.9267	-8.39873	-11.366	1.00045		48.6274	76.6674	87.7516	69.5895	30.8906	-7.20993	-9.85123	1.12482		41.7832	68.4442	75.5642	61.2211
	40.8716	66.4274	73.8863	59.6968	26.4709	-7.50533	-7.60255	2.42653		29.0779	59.8758	75.3474	52.2379	23.65	-6.16477	-12.9197	1.58274		27.4105	61.5011	76.5558	52.8737	24.1906	-7.177	-12.8956	1.8192		33.2295	67.32	79.5074	58.5411	26.5952	-8.38764	-11.1303	1.30241		48.9011	75.5347	85.9453	68.6926	30.4631	-6.9809	-9.34077	1.55169		40.5663	66.9053	75.3495	60.0147
	39.8484	65.3116	74.1684	58.6821	26.0426	-7.03098	-8.44021	1.8688		28.8126	59.3979	74.6568	52.0126	23.4403	-6.17	-12.7849	1.80678		26.4842	60.8758	75.4863	52.1347	23.884	-7.38171	-12.6624	2.23036		33.9937	66.0884	79.2547	58.0232	26.2	-7.50448	-11.565	1.22645		48.0547	75.3242	85.7158	68.3074	30.3344	-7.17951	-9.39319	1.65714		40.6758	65.9789	73.3158	59.2274
	39.8189	65.6105	73.3621	58.7284	26.1107	-7.48237	-7.80786	2.43523		28.6442	59.4253	74.2484	51.7747	23.4231	-6.37657	-12.5407	2.0691		26.9579	60.9768	76.04	52.4758	23.9651	-7.13469	-12.9027	1.89168		33.0084	66.7979	78.8084	58.0968	26.3761	-8.35732	-11.0086	1.4944		47.4632	75.5095	87.2421	68.5305	30.4209	-7.00043	-10.2435	1.70845		40.7326	66.4021	74.2716	59.6253
	40.28	65.9663	73.7032	59.1537	26.2722	-7.45663	-7.78549	2.35552		28.4716	59.4189	74.3284	51.6695	23.4162	-6.3868	-12.6051	2.03063		27.3116	60.4779	76.6842	52.2905	23.8372	-6.49624	-13.5246	1.31796		32.6905	66.4274	79.1495	57.8653	26.2482	-8.08921	-11.4282	1.19839		47.9895	75.0358	85.6063	68.0358	30.231	-7.05458	-9.47985	1.75884		39.4042	67.0105	74.52	59.6
	40.4716	65.6968	72.3579	58.8505	26.1397	-7.64671	-7.10086	2.99264		31.5811	60.0379	74.0105	53.1411	23.7716	-6.09622	-11.8354	2.41815		28.5326	61.8989	74.92	53.4105	24.3069	-7.74884	-11.6313	3.09702		33.9179	67.4758	76.9537	58.6337	26.5764	-9.16962	-9.48704	3.05925		49.6232	75.8084	84.0779	68.8526	30.5255	-7.48928	-8.04572	2.13249		40.4737	66.5411	73.0758	59.4211
	61.2126	70.7537	65.7895	67.2211	29.0689	-5.03499	1.67843	11.1288		43.5558	65.5032	61.9684	58.5642	25.8967	-9.51015	-0.606422	14.0794		38.2147	64.5453	65.52	56.6884	25.3582	-9.72632	-3.77977	11.0392		44.3095	70.5453	68.1832	62.3979	27.8738	-10.6049	-1.76429	10.8345		52.8821	76.8232	80.8189	70.1537	30.9441	-8.00163	-5.30969	4.464		72.16	73.8695	64.1389	72.1389
	78.5979	77.7663	61.7642	76.1179	32.7139	-2.79474	9.63197	19.9116		63.6505	68.5663	64.0947	66.4526	28.5185	-3.04247	2.0067	16.7258		57.2358	70.7368	66.3916	66.2021	28.7669	-6.46692	0.811095	15.5147		77.0379	78.6232	65.7284	76.6716	32.935	-3.28041	7.42132	21.0329		93.5137	92.7579	65.6863	89.8716	38.7776	-4.61098	15.7215	26.3226		88.2526	85.3537	55.2758	82.7537
	121.598	89.4084	46.5158	94.0505	40.4484	8.07431	29.6115	43.3753		97.6484	81.0589	47.1937	82.0737	35.3568	1.90711	22.4038	38.7424		78.6653	80.6863	54.3074	76.9474	33.4687	-5.77222	15.301	30.7323		107.533	90.5116	52.1242	91.1853	39.2542	1.36717	24.623	39.9164		127.2	98.5579	58.1663	102.516	43.7641	6.27086	27.2403	40.9358		125.312	90.2168	46.7347	95.6589
	127.438	89.3621	43.8526	95.5284	41.1089	10.6141	32.0168	46.5817		113.733	85.0211	40.1916	88.4863	38.2257	6.49831	30.2634	47.9111		95.6884	80.88	48.4505	81.5874	35.112	1.22988	21.3064	37.6843		123.394	92.0695	49.3432	96.5768	41.425	7.56019	29.2513	46.5534		140.585	102.166	51.6379	107.954	46.1878	9.70954	34.099	48.9414		129.893	91	43.9116	97.3053
	134.794	94.7074	46.6442	101.276	43.4618	11.0557	33.4461	48.7351		124.581	88.8989	42.5768	94.3432	40.6199	9.46583	32.0536	51.0761		102.709	86.5979	48.6926	87.04	37.5492	1.09668	24.3753	41.2465		131.663	96.7095	47.7516	101.505	43.6342	8.51582	32.9537	50.8611		150.499	106.88	54.3095	113.836	48.6266	11.6676	35.8028	51.8873		135.303	95.6716	46.4842	101.966
	136.074	93.7705	46.3074	101.074	43.3687	12.17	33.5614	49.2054		128.554	88.8421	40.5474	95.1284	41.0708	11.2105	33.7738	53.2961		106.524	86.3705	46.5516	87.8232	37.8666	2.81775	26.0875	43.2707		131.653	96.3937	47.0863	101.331	43.54	8.64685	33.2006	51.0927		149.718	106.817	53.6905	113.48	48.5103	11.3075	35.9703	51.8671		136.145	94.8484	45.7263	101.68
	135.059	92.5368	46.2126	100.032	42.9189	12.4233	33.0652	48.7232		126.078	88.0526	39.6926	93.9326	40.5436	10.4675	33.5516	52.7047		109.04	86.7242	46.1158	88.7179	38.2421	3.75198	26.8548	44.2976		137.126	97.0358	44.3832	102.918	44.3346	10.606	35.6961	54.2137		150.568	106.196	52.4863	113.189	48.4364	11.9639	36.5424	52.5826		134.992	94.5621	45.4968	101.206
	134.465	92.0632	45.6674	99.5495	42.7146	12.3911	33.1049	48.6807		125.305	87.6526	40.0105	93.4968	40.3444	10.3658	33.1357	52.2379		114.059	87.3874	45.1684	90.4189	38.9883	5.63637	28.4169	46.4148		138.958	97.4611	44.16	103.663	44.6665	11.1854	36.2415	55.0009		149.646	105.669	52.3389	112.52	48.1882	11.8411	36.3073	52.2541		135.074	93.6568	44.68	100.541
	134.107	92.6063	44.8105	99.5642	42.8026	11.8467	33.6509	48.9837		131.855	89.0589	39.2758	96.0547	41.5289	12.5327	35.0592	55.0133		118.074	86.9621	44.1389	91.3432	39.3279	7.69523	29.5062	48.0709		139.354	97.0779	43.5179	103.629	44.6075	11.5499	36.5195	55.3547		149.4	105.726	51.8253	112.585	48.1677	11.6612	36.544	52.3907		135.657	93.4568	45.8084	100.714
	133.676	92.5874	45.7705	99.5937	42.7554	11.727	33.0703	48.4167		129.663	88	39.6	94.8821	40.9772	12.1633	34.206	53.9607		122.328	88.7453	44.2653	93.7074	40.3263	8.63172	30.7294	49.758		140.754	97.1747	42.6674	103.762	44.7958	12.0827	37.2082	56.2093		149.185	105.867	51.2968	112.455	48.1728	11.4461	36.8174	52.5565		135.613	93.5095	45.1432	100.676
	134.459	91.9832	45.08	99.4421	42.686	12.394	33.3867	48.9183		130.819	88.7263	38.5263	95.5284	41.3028	12.2022	35.1614	54.9277		125.859	89.6989	41.5411	94.9768	40.979	9.51265	33.0551	52.3228		140.4	96.8737	42.6821	103.573	44.6739	12.097	37.0552	56.0415		148.731	105.794	52.5074	112.438	48.1133	11.3676	36.1048	51.8819		135.815	93.2337	45.2526	100.482
	134.101	91.6126	45.0021	99.0063	42.5434	12.4424	33.2544	48.7766		131.638	89.1768	38.7537	96.0674	41.5269	12.3301	35.3182	55.1781		127.051	88.6021	41.7074	94.7474	40.8333	10.7325	32.8423	52.4655		140.366	96.7768	43.2189	103.476	44.6501	12.1717	36.7545	55.7966		149.823	105.619	52.0274	112.575	48.1927	11.9283	36.4806	52.4396		135.221	93.2084	44.7916	100.32
	133.922	91.8505	46.0653	99.2653	42.596	12.2954	32.7374	48.2872		131.107	88.8589	38.6653	95.7558	41.3756	12.2663	35.1796	54.9869		131.173	91.0463	39.2189	96.9242	41.9664	11.0382	35.5409	55.3323		142.019	96.9621	40.7789	103.76	44.8782	12.6736	38.2911	57.3996		149.996	105.558	51.9221	112.486	48.1964	12.0341	36.5452	52.536		134.909	93.28	43.76	100.227
	133.728	91.6568	44.4316	98.8821	42.5019	12.2052	33.4995	48.8889		131.907	88.7579	36.6316	95.5495	41.43	12.575	36.3032	56.1105		133.992	90.5179	39.9537	97.6842	42.1877	12.703	35.5067	55.9092		140.484	97.2084	42.2084	103.619	44.7668	11.911	37.3992	56.3074		148.956	105.667	52.8358	112.36	48.111	11.5656	35.9373	51.8051		133.857	93.84	43.8232	100.202
	134.522	91.7537	45.0147	99.1747	42.6331	12.5535	33.3636	48.9418		132.196	89.5011	37.6168	96.2905	41.6709	12.3284	36.0745	55.8991		134.684	91.2063	40.0884	98.2821	42.4562	12.626	35.7555	56.188		141.246	96.5179	43.4505	103.585	44.694	12.7406	36.7154	55.9839		151.177	104.554	51.8779	112.349	48.0795	13.1422	36.4735	52.8536		135.718	92.9874	45.4316	100.379
	134	91.7053	46.3411	99.2505	42.571	12.4366	32.5624	48.1809		133.939	88.9516	37.9516	96.4021	41.7528	13.4796	36.0581	56.2883		137.484	91.4653	38.9958	99.0884	42.8672	13.6984	36.8601	57.6603		142.474	96.3453	41.4842	103.764	44.7823	13.2829	37.8525	57.2074		148.954	105.68	51.6611	112.295	48.1006	11.4747	36.539	52.2988		134.455	93.3726	45.6126	100.366
	133.933	91.7137	46.2253	99.32	42.5634	12.3924	32.614	48.2065		133.594	89.3179	37.7684	96.5895	41.8021	13.0933	36.191	56.2925		137.909	92.3916	38.8	99.6421	43.1589	13.3398	37.287	58.0083		142.025	96.7684	41.9242	103.754	44.8401	12.8574	37.6774	56.915		149.642	105.324	52.5768	112.398	48.101	12.0551	36.0832	52.1091		135.853	93.1874	46.0358	100.705
	133.968	92.0568	44.1895	99.2168	42.6339	12.0633	33.7856	49.128		134.699	88.6863	37.1958	96.3811	41.7744	13.9424	36.4931	56.8394		138.996	92.2253	39.0632	100.021	43.2567	13.9518	37.3006	58.2595		142.093	96.6632	41.1516	103.577	44.8136	12.9035	38.0388	57.2409		150.739	104.829	52.2105	112.333	48.1011	12.8091	36.3101	52.5902		134.924	93.7242	44.9053	100.589
	133.794	91.8021	44.1853	98.9979	42.5453	12.1327	33.6819	49.0351		134.213	89.6505	37.8863	96.9684	41.9687	13.1906	36.3335	56.503		138.509	92.5074	38.0821	99.7032	43.258	13.507	37.7735	58.5276		140.387	97.8842	41.5768	104.027	44.9253	11.4335	37.8845	56.62		150.095	105.246	52.1221	112.362	48.1299	12.2723	36.3685	52.4484		134.398	93.6989	44.3053	100.373
	133.421	91.8968	44.3811	98.8905	42.5261	11.9188	33.5435	48.8292		133.882	89.5474	36.3937	96.5874	41.8851	13.012	36.9815	56.9977		138.731	92.2695	38.7284	99.8905	43.231	13.7848	37.431	58.3094		142.952	96.3474	40.3747	103.693	44.8318	13.4356	38.477	57.8265		149.709	105.143	52.0547	112.257	48.0562	12.1534	36.3074	52.3282		134.829	93.6547	44.2484	100.341
	133.752	91.7053	45.2295	98.9979	42.5268	12.2432	33.102	48.5635		134.526	88.8316	37.5642	96.5621	41.7933	13.7986	36.3205	56.6424		139.183	91.4168	40.1158	99.7537	43.0835	14.5721	36.5888	57.7956		140.859	96.8337	41.4168	103.442	44.7073	12.2537	37.7466	56.7167		150.12	105.299	52.7074	112.48	48.1533	12.2943	36.0897	52.2198		135.118	93.3326	44.5747	100.356
	132.844	91.7621	44.7747	98.6947	42.4236	11.7601	33.1981	48.4362		133.36	89.4295	37.4042	96.5284	41.7977	12.8979	36.3618	56.3794		138.947	92.2589	39.16	99.9095	43.2601	13.9155	37.2538	58.2067		141.539	97.0947	41.0189	103.672	44.8554	12.3901	38.1296	57.1488		149.764	105.093	51.8632	112.166	48.0475	12.1939	36.3993	52.4211		134.484	93.9242	44.9411	100.503
	134.808	92.0337	45.6211	99.6716	42.7491	12.5626	33.1805	48.8223		134.318	88.8463	38.1684	96.5263	41.7764	13.7293	35.9874	56.3175		138.876	92.2842	37.9937	99.6611	43.2462	13.8011	37.8189	58.6636		141.202	97.6084	41.3221	104	44.9506	11.9538	38.0684	56.9706		149.122	105.853	52.4968	112.568	48.1751	11.5098	36.1932	52.0299		135.947	93.3116	44.9326	100.516
	134.179	92.1916	46.6611	99.6253	42.7245	12.2553	32.5718	48.1689		134.488	88.3768	38.3263	96.3305	41.6786	14.0936	35.8077	56.2542		139.156	92.9642	39.6926	100.459	43.4737	13.6297	37.2227	58.1491		142.189	97.1579	41.7705	103.968	44.9599	12.6964	37.89	57.0805		149.493	106.309	53.1958	113.04	48.3459	11.4631	36.0342	51.9269		135.411	93.4653	45.0421	100.558
	134.215	92.4042	44.8147	99.48	42.7628	12.0154	33.6073	48.9946		134.177	89.8968	36.7684	96.9326	42.0173	12.9641	36.9459	56.9906		138.688	93.1284	39.4863	100.349	43.455	13.3068	37.2888	58.0927		141.905	97.2189	42.0253	104.029	44.9431	12.5459	37.7335	56.8834		150.813	104.775	52.9832	112.427	48.1048	12.9277	35.9114	52.2895		137.065	93.1453	46.2	100.84
	135.232	91.3853	46.0568	99.32	42.6383	13.1687	32.8336	48.7208		134.217	88.9684	38.5432	96.5979	41.7988	13.6332	35.8164	56.1396		138.703	92.7726	39.6695	100.196	43.3666	13.5326	37.1023	57.9755		142.211	96.8021	42.0905	103.872	44.8736	12.9326	37.6365	56.9172		150.794	105.032	52.1305	112.442	48.1588	12.7117	36.4194	52.6664		136.065	93.1916	45.3032	100.571
	134.202	91.9242	43.4505	99.0884	42.6198	12.1987	34.1688	49.5094		133.815	89.36	37.0884	96.5832	41.8345	13.131	36.5774	56.6599		139.476	92.4526	37.9537	100.008	43.3657	13.9761	37.9884	58.9109		141.284	97.4547	40.6316	103.888	44.9139	12.0403	38.3754	57.2606		149.349	105.899	51.0632	112.522	48.198	11.4861	36.9721	52.715		134.783	93.3726	45.0926	100.385
	135.051	91.9432	44.8526	99.5221	42.7468	12.6733	33.5969	49.2259		135.017	88.5263	37.6505	96.4842	41.7786	14.2093	36.2798	56.7435		138.552	92.12	39.2189	99.8211	43.1744	13.8185	37.1174	58.0256		142.604	96.7011	41.84	103.949	44.894	13.1566	37.7991	57.1485		150.074	105.375	52.96	112.568	48.1703	12.2475	35.975	52.1074		136.808	92.7074	44.7495	100.328
	134.118	92.2674	45.08	99.5474	42.718	12.0699	33.4117	48.8295		133.878	88.7979	38.2968	96.3811	41.7086	13.5625	35.8322	56.1019		138.615	91.6821	38.9158	99.5053	43.0667	14.0861	37.1571	58.1195		142.276	97.3811	41.4484	104.189	45.0253	12.5868	38.1248	57.2678		149.124	105.762	51.9516	112.432	48.1456	11.5247	36.4442	52.247		136.371	93.1011	45.4884	100.621
	133.869	91.3158	44.6779	98.7368	42.433	12.4882	33.2947	48.7947		133.979	89.0758	37.1221	96.3726	41.782	13.3763	36.5107	56.6658		138.514	92.0358	39.3368	99.7453	43.1491	13.8573	37.0293	57.9531		142.124	96.5284	41.7137	103.629	44.7882	13.0299	37.7308	57.0091		150.082	105.219	52.6274	112.438	48.1271	12.3177	36.1005	52.2299		136.173	92.8232	44.32	100.328
	133.328	92.0274	43.9874	99.0021	42.5444	11.7719	33.7703	48.9804		132.899	89.2063	37.2337	96.3158	41.6792	12.8058	36.3035	56.2611		136.777	93.6358	38.1347	99.9579	43.3338	12.0491	37.762	58.0681		142.04	96.9937	41.5853	103.848	44.8969	12.7125	37.9095	57.0838		149.179	106.255	51.5789	112.747	48.276	11.2392	36.7877	52.4892		135.712	92.84	44.6526	100.173
	133.897	91.84	44.4989	99.0295	42.5717	12.1795	33.5483	48.9437		135.162	89.1389	37.9305	96.8611	41.9582	13.9325	36.3359	56.7523		138.676	92.7116	38.2611	99.8611	43.3336	13.4742	37.7711	58.5382		142.611	97.9053	41.8842	104.52	45.2071	12.461	38.1148	57.2712		149.432	105.88	52.6968	112.663	48.2213	11.6478	36.1511	52.0571		136.131	92.9874	45.9495	100.547
	135.091	92.4716	44.3095	99.7074	42.8836	12.3436	34.0415	49.5334		134.996	89.7579	38.3621	97.2126	42.1013	13.5172	36.2642	56.5915		139.187	93.3684	38.1074	100.402	43.5668	13.3167	38.1138	58.8639		143.112	97.7579	40.7053	104.604	45.2194	12.7071	38.7324	57.9062		150.684	105.318	52.5221	112.665	48.2239	12.5245	36.2853	52.4988		136.333	93.1074	44.4316	100.461
	133.806	92.3263	44.7389	99.32	42.6909	11.868	33.5525	48.87		134.909	89.7663	38.1895	97.1874	42.0908	13.4623	36.3372	56.6346		139.425	92.7916	39.5684	100.495	43.4622	13.8471	37.283	58.273		143.126	97.9621	42.7558	104.84	45.2943	12.7165	37.7903	57.1058		150.387	105.611	52.5642	112.745	48.2643	12.2251	36.2998	52.4123		134.756	93.7895	44.9895	100.573
	134.16	92.3811	43.5726	99.32	42.7358	11.9185	34.2331	49.4997		134.707	89.4842	37.5811	97.0421	41.9857	13.4992	36.5247	56.7816		139.606	93.1368	38.7032	100.505	43.5658	13.6785	37.8334	58.7356		143.796	97.4716	42.2021	104.754	45.2452	13.2746	38.0399	57.5127		149.834	106.128	52.3242	112.825	48.3295	11.6599	36.4818	52.3858		135.564	93.4232	44.6021	100.4
	134.897	91.3179	45.0842	99.08	42.5672	12.9868	33.264	49.0005		134.775	89.7242	38.1937	97.1663	42.0627	13.4251	36.2998	56.5802		138.914	92.8779	40.4126	100.484	43.428	13.6118	36.8002	57.7549		143.303	98.1789	43.12	105.065	45.3761	12.6934	37.7017	57.046		150.975	105.198	54.2737	112.96	48.2485	12.8484	35.4007	51.8599		135.299	93.0337	44.9937	100.371
	134.225	91.6589	44.7705	99.0863	42.5684	12.456	33.4107	48.9258		134.501	88.8463	39.0337	96.6421	41.8088	13.8656	35.5862	56.0184		138.891	92.8526	40.5642	100.488	43.42	13.625	36.7138	57.6806		142.981	97.8526	41.3916	104.735	45.2344	12.6322	38.4034	57.5947		150.415	105.884	52.9474	112.956	48.3427	12.1065	36.1897	52.2966		136.038	92.7726	45.7326	100.377
	133.305	91.6737	45.5116	98.9389	42.4663	12.0767	32.8668	48.2769		134.512	89.9347	37.6758	97.0947	42.0786	13.1492	36.5688	56.7331		139.419	92.72	38.7979	100.373	43.4354	13.8415	37.6404	58.5786		142.745	97.3411	41.2232	104.305	45.071	12.812	38.3034	57.5201		149.577	106.122	52.2905	112.804	48.2969	11.5452	36.4541	52.31		135.114	93.4526	45.0042	100.448
[truncated: 175 more columns]

## Sheet: Config
Video Name	2021-12-01 15-28-51_50mLschlenk_15x6mm_ovalstirrer
Video Path	C:/Users/wlb21183/Documents/Video Repository/Mixing Videos/Bromothymol Blue/Schlenks/2021-12-01 15-28-51_50mLschlenk_15x6mm_ovalstirrer.mkv
FPS	30
Number of frames	3755
Video Length (s)	125.17
Step Interval	20
Region of Interest Info
Input min X	344
Input max X	391
Input min Y	211
Input max Y	248
angle	0
Rotated ROI bounds
X Coordinate	917
Y Coordinate	562
Width	125
Height	98
Mixing Analysis Settings
Grayscale Contact Threshold	100
GLCM
Number of Gray Levels	16
Pixel Pair Vector	1	1
Cell Splitting
Number of Cells	25
Cell Height	19
Cell Width	25
