# Supplementary material for: Computer Vision for Kinetic Analysis of Lab- and Process-Scale Mixing Phenomena
Source: Org Process Res Dev. 2022 Nov 4;26(11):3073–88. doi: 10.1021/acs.oprd.2c00216 (PMC9680030; doi:10.1021/acs.oprd.2c00216)
Supplement: Supplementary file 3 — op2c00216_si_005.zip [file op2c00216_si_005.zip › Collected spreadsheet outputs/Scheme 11 and 12 - bromothymol blue titrations/2021-12-01 15-34-32_50mLschlenk_5x2mm_microbarstirrer.xlsx]

## Sheet: Colour Analysis
frame number	seconds	average color	hexcode	red	green	blue	hue	saturation	value	lightness	a_component	b_component	x	y	z	Hunter lightness	Hunter a_component	Hunter b_component	delta_e	light_ratio	a_ratio	b_ratio	chroma_ab	hue_ab
0	0	(0.18777145266708836, 0.29281489619050793, 0.3196393894286633)	#2f4a51	0.187771	0.292815	0.319639	0.533903	0.412552	0.319639	29.9464	-8.10244	-7.27765	0.0521066	0.0621412	0.0880746	29.9464	-8.10244	-7.27765	0	1	1	1	10.891	41.9303
100	3.33333	(0.1845239284168676, 0.2838503596118697, 0.3148472065679695)	#2f4850	0.184524	0.28385	0.314847	0.539641	0.413925	0.314847	29.0897	-7.3197	-7.78379	0.0497485	0.0587298	0.0851422	29.0897	-7.3197	-7.78379	1.26597	0.971394	0.903395	1.06955	10.6848	46.76
200	6.66667	(0.1837468433893082, 0.28480308931722104, 0.31255463136018424)	#2e484f	0.183747	0.284803	0.312555	0.535908	0.412113	0.312555	29.1366	-7.7084	-7.33686	0.0495996	0.0589131	0.0840533	29.1366	-7.7084	-7.33686	0.902512	0.972959	0.951367	1.00814	10.6418	43.5854
300	10	(0.18637390440046978, 0.2912115836713859, 0.3226944654488848)	#2f4a52	0.186374	0.291212	0.322694	0.538491	0.422445	0.322694	29.8184	-7.72853	-7.97333	0.0519606	0.0616235	0.0895339	29.8184	-7.72853	-7.97333	0.800092	0.995728	0.953852	1.09559	11.1042	45.8932
400	13.3333	(0.1870631670891334, 0.2911548320516662, 0.3206171659382487)	#2f4a51	0.187063	0.291155	0.320617	0.536767	0.416553	0.320617	29.8041	-7.82423	-7.65301	0.0518315	0.0615658	0.0884727	29.8041	-7.82423	-7.65301	0.488387	0.99525	0.965664	1.05158	10.9447	44.3662
500	16.6667	(0.1892108512901482, 0.2908558556416341, 0.3222835710401875)	#304a52	0.189211	0.290856	0.322284	0.539362	0.412906	0.322284	29.8278	-7.47785	-7.88744	0.0522002	0.0616615	0.0893189	29.8278	-7.47785	-7.88744	0.880916	0.996042	0.922913	1.08379	10.8688	46.527
600	20	(0.17882942650744518, 0.28712990572573127, 0.31735220403951053)	#2d4950	0.178829	0.28713	0.317352	0.536363	0.436495	0.317352	29.3064	-8.09515	-7.87834	0.0498751	0.0595805	0.0865479	29.3064	-8.09515	-7.87834	0.877749	0.97863	0.999101	1.08254	11.296	44.2224
700	23.3333	(0.17442974926246674, 0.2798263844303992, 0.3118327127115702)	#2c474f	0.17443	0.279826	0.311833	0.538823	0.44063	0.311833	28.5636	-7.72009	-8.09477	0.0476495	0.0566977	0.083374	28.5636	-7.72009	-8.09477	1.65106	0.953824	0.952811	1.11228	11.1859	46.3572
800	26.6667	(0.18030782205355264, 0.28414394620326905, 0.306956512089839)	#2d484e	0.180308	0.284144	0.306957	0.530021	0.412595	0.306957	28.9744	-8.3093	-6.66327	0.0485716	0.0582804	0.0812623	28.9744	-8.3093	-6.66327	1.16831	0.967543	1.02553	0.91558	10.651	38.7263
900	30	(0.19047714162065504, 0.2940165086974236, 0.3127844912724569)	#304a4f	0.190477	0.294017	0.312784	0.525575	0.391028	0.312784	30.0257	-8.58726	-6.03042	0.0519891	0.0624636	0.0847258	30.0257	-8.58726	-6.03042	1.34049	1.00265	1.05984	0.828622	10.4932	35.0785
1000	33.3333	(0.2047471620227038, 0.2910115262856699, 0.30125788855440305)	#344a4c	0.204747	0.291012	0.301258	0.517695	0.320359	0.301258	29.8969	-7.74635	-4.30665	0.0522243	0.0619407	0.0790644	29.8969	-7.74635	-4.30665	2.99267	0.998348	0.956052	0.591764	8.86302	29.0723
1100	36.6667	(0.221894394430098, 0.29723962023972017, 0.29499491930331856)	#384b4b	0.221894	0.29724	0.294995	0.495035	0.253483	0.29724	30.6627	-7.60553	-2.11357	0.0551128	0.0650933	0.0766095	30.6627	-7.60553	-2.11357	5.23716	1.02392	0.938671	0.29042	7.89375	15.5306
1200	40	(0.25218517514532696, 0.3048792125792027, 0.288004958633142)	#404d49	0.252185	0.304879	0.288005	0.446628	0.172836	0.304879	31.806	-6.33986	0.767672	0.0605753	0.0699959	0.0741039	31.806	-6.33986	0.767672	8.44346	1.0621	0.782463	-0.105483	6.38617	-6.90413
1300	43.3333	(0.27583379701625993, 0.3130707857562946, 0.27817424649542893)	#464f46	0.275834	0.313071	0.278174	0.343809	0.118941	0.313071	32.8791	-5.78119	3.97136	0.0654158	0.074816	0.0704796	32.8791	-5.78119	3.97136	11.8545	1.09793	0.713512	-0.545693	7.01384	-34.487
1400	46.6667	(0.295769150897484, 0.3186920495419448, 0.275680979805618)	#4b5146	0.295769	0.318692	0.275681	0.255492	0.134961	0.318692	33.7389	-4.69214	5.65739	0.0701165	0.078834	0.0699448	33.7389	-4.69214	5.65739	13.9043	1.12664	0.579102	-0.777365	7.34998	-50.3283
1500	50	(0.3086584265851219, 0.32166437599374775, 0.26546220072635757)	#4e5243	0.308658	0.321664	0.265462	0.205236	0.174723	0.321664	34.1938	-4.27233	7.97701	0.0725318	0.0810169	0.0659995	34.1938	-4.27233	7.97701	16.2916	1.14183	0.52729	-1.0961	9.04906	-61.8273
1600	53.3333	(0.3212341416476042, 0.3263376657963695, 0.26497331247156475)	#515343	0.321234	0.326338	0.264973	0.180528	0.188039	0.326338	34.8464	-3.64262	9.01078	0.0761217	0.0842183	0.0662302	34.8464	-3.64262	9.01078	17.5845	1.16363	0.449571	-1.23814	9.7192	-67.9889
1700	56.6667	(0.32807096805898367, 0.3278750322992807, 0.2600165816184991)	#535342	0.328071	0.327875	0.260017	0.166187	0.207438	0.328071	35.0953	-3.34924	10.168	0.0775785	0.0854611	0.064408	35.0953	-3.34924	10.168	18.8004	1.17194	0.413362	-1.39715	10.7054	-71.7686
1800	60	(0.33617915757134775, 0.3307614387011171, 0.2571755131028076)	#555441	0.336179	0.330761	0.257176	0.155237	0.235005	0.336179	35.4949	-3.01565	11.1995	0.0798056	0.0874818	0.0635623	35.4949	-3.01565	11.1995	19.9516	1.18528	0.372191	-1.53889	11.5984	-74.9295
1900	63.3333	(0.34655963120958627, 0.3330654276424775, 0.25474407080319394)	#585440	0.34656	0.333065	0.254744	0.142172	0.264934	0.34656	35.9082	-2.30782	12.1902	0.082559	0.0896055	0.0628813	35.9082	-2.30782	12.1902	21.1688	1.19909	0.28483	-1.67502	12.4068	-79.2798
2000	66.6667	(0.35091270237580025, 0.3340863227011234, 0.24963293749871193)	#59553f	0.350913	0.334086	0.249633	0.138977	0.288618	0.350913	36.0642	-2.18116	13.2229	0.0834557	0.0904154	0.0610357	36.0642	-2.18116	13.2229	22.1983	1.20429	0.269198	-1.81692	13.4016	-80.6332
2100	70	(0.3582837549281173, 0.336418845976421, 0.24899281727405162)	#5b553f	0.358284	0.336419	0.248993	0.133323	0.30504	0.358284	36.4212	-1.72793	13.8383	0.0857202	0.0922883	0.0610363	36.4212	-1.72793	13.8383	22.9878	1.21621	0.213261	-1.90147	13.9457	-82.8825
2200	73.3333	(0.3660003899692307, 0.33795431019040323, 0.24770338242824008)	#5d563f	0.366	0.337954	0.247703	0.127153	0.323216	0.366	36.7236	-1.13351	14.4811	0.0879155	0.0938949	0.0607463	36.7236	-1.13351	14.4811	23.8315	1.22631	0.139897	-1.98981	14.5254	-85.5243
2300	76.6667	(0.373966224860063, 0.3387491499146349, 0.24427355548897547)	#5f563e	0.373966	0.338749	0.244274	0.12141	0.346803	0.373966	36.9671	-0.470837	15.3771	0.0899277	0.0952017	0.0596178	36.9671	-0.470837	15.3771	24.9153	1.23444	0.0581105	-2.11292	15.3843	-88.2462
2400	80	(0.37645219944231245, 0.34154361235156194, 0.23784001433057664)	#5f573c	0.376452	0.341544	0.23784	0.124693	0.368207	0.376452	37.2097	-0.848226	16.7085	0.0907211	0.0965156	0.057493	37.2097	-0.848226	16.7085	26.0905	1.24254	0.104688	-2.29586	16.73	-87.0938
2500	83.3333	(0.38421068483986703, 0.3413727233960929, 0.24062147779315468)	#61573d	0.384211	0.341373	0.240621	0.116944	0.373725	0.384211	37.4097	0.174538	16.5809	0.0929851	0.0976084	0.0585862	37.4097	0.174538	16.5809	26.3332	1.24922	-0.0215414	-2.27833	16.5818	89.3969
2600	86.6667	(0.387579004437089, 0.34357937855391174, 0.23576239777178565)	#62573c	0.387579	0.343579	0.235762	0.118363	0.391705	0.387579	37.6391	0.0558141	17.6494	0.0940423	0.0988713	0.0570334	37.6391	0.0558141	17.6494	27.333	1.25688	-0.00688855	-2.42515	17.6495	89.8188
2700	90	(0.3917383591806842, 0.34327976804756993, 0.23667834989117317)	#63573c	0.391738	0.34328	0.236678	0.114581	0.395825	0.391738	37.7294	0.616549	17.6478	0.0952062	0.0993717	0.0573938	37.7294	0.616549	17.6478	27.5296	1.2599	-0.0760943	-2.42494	17.6586	87.9991
2800	93.3333	(0.39758060553027097, 0.3444252630310753, 0.238592052553902)	#65573c	0.397581	0.344425	0.238592	0.110944	0.39989	0.397581	37.9781	1.18371	17.7106	0.0972365	0.100758	0.0582382	37.9781	1.18371	17.7106	27.8416	1.2682	-0.146094	-2.43356	17.7501	86.1762
2900	96.6667	(0.40242351609574206, 0.34599655368655674, 0.23493331684682925)	#66583b	0.402424	0.345997	0.234933	0.110517	0.416204	0.402424	38.2058	1.38314	18.5949	0.0987171	0.102038	0.0571055	38.2058	1.38314	18.5949	28.7678	1.27581	-0.170707	-2.55507	18.6463	85.746
3000	100	(0.40553629488014803, 0.347268233835696, 0.23439306679094965)	#67583b	0.405536	0.347268	0.234393	0.109923	0.422017	0.405536	38.3806	1.53262	18.9223	0.0998592	0.103029	0.0570462	38.3806	1.53262	18.9223	29.1617	1.28165	-0.189155	-2.60005	18.9842	85.3694
3100	103.333	(0.40591928905121744, 0.34915657264603633, 0.23372758271390046)	#67593b	0.405919	0.349157	0.233728	0.111725	0.424202	0.405919	38.5279	1.26549	19.2184	0.100327	0.103868	0.0569499	38.5279	1.26549	19.2184	29.3843	1.28656	-0.156186	-2.64074	19.26	86.2326
3200	106.667	(0.4124324092964858, 0.34887757026976046, 0.23292767021919128)	#69583b	0.412432	0.348878	0.232928	0.107657	0.435234	0.412432	38.6777	2.04273	19.5688	0.10215	0.104727	0.0567396	38.6777	2.04273	19.5688	29.9982	1.29157	-0.252113	-2.68889	19.6752	84.0407
3300	110	(0.4151339766240395, 0.3497897178112898, 0.23040460100282334)	#69593a	0.415134	0.34979	0.230405	0.107712	0.444987	0.415134	38.8063	2.13907	20.1332	0.102991	0.105467	0.0559624	38.8063	2.13907	20.1332	30.5735	1.29586	-0.264003	-2.76644	20.2465	83.9353
3400	113.333	(0.4168000646778235, 0.3512158004118456, 0.2291037524234368)	#6a593a	0.4168	0.351216	0.229104	0.108431	0.450327	0.4168	38.9505	2.07487	20.5258	0.103716	0.106302	0.055638	38.9505	2.07487	20.5258	30.9465	1.30068	-0.256079	-2.82039	20.6304	84.2278
3500	116.667	(0.4185951913306353, 0.35092062857967177, 0.22935422046577544)	#6a593a	0.418595	0.350921	0.229354	0.107065	0.452086	0.418595	38.9786	2.338	20.5337	0.104216	0.106465	0.0557289	38.9786	2.338	20.5337	31.0492	1.30161	-0.288555	-2.82147	20.6664	83.5042
3600	120	(0.42408012440969606, 0.35059280078754756, 0.23194830846883188)	#6c593b	0.42408	0.350593	0.231948	0.102919	0.453055	0.42408	39.1159	3.10937	20.3483	0.106008	0.107265	0.0566852	39.1159	3.10937	20.3483	31.1926	1.3062	-0.383757	-2.79599	20.5844	81.312
3700	123.333	(0.42199172821363984, 0.35212826500152966, 0.22817828885940342)	#6b593a	0.421992	0.352128	0.228178	0.106589	0.459283	0.421992	39.1543	2.51467	20.9565	0.105442	0.107489	0.0554597	39.1543	2.51467	20.9565	31.5385	1.30748	-0.31036	-2.87957	21.1069	83.1575
3800	126.667	(0.4241739706635341, 0.3530632400102089, 0.22589712738519285)	#6c5a39	0.424174	0.353063	0.225897	0.106893	0.467442	0.424174	39.2723	2.55874	21.4638	0.106171	0.10818	0.0547806	39.2723	2.55874	21.4638	32.0422	1.31142	-0.315799	-2.94927	21.6158	83.2017
3900	130	(0.42772173951640635, 0.35323190962859424, 0.22646527767870017)	#6d5a39	0.427722	0.353232	0.226465	0.104979	0.470531	0.427722	39.3843	2.96591	21.5416	0.107352	0.108839	0.0550375	39.3843	2.96591	21.5416	32.282	1.31516	-0.366051	-2.95996	21.7448	82.1606
4000	133.333	(0.4286972966889076, 0.35387773672004175, 0.22789738419419842)	#6d5a3a	0.428697	0.353878	0.227897	0.104565	0.468396	0.428697	39.4645	3.02372	21.4347	0.107891	0.109313	0.0555869	39.4645	3.02372	21.4347	32.2302	1.31784	-0.373186	-2.94527	21.6469	81.9705
4100	136.667	(0.4324758765985172, 0.3547163290896436, 0.22685492986102185)	#6e5a39	0.432476	0.354716	0.226855	0.103638	0.475451	0.432476	39.6251	3.30741	21.8183	0.109201	0.110265	0.0553474	39.6251	3.30741	21.8183	32.7175	1.3232	-0.408199	-2.99798	22.0675	81.3802
4200	140	(0.43288867329614367, 0.35633581106466367, 0.222042772966572)	#6e5a38	0.432889	0.356336	0.222043	0.106154	0.487067	0.432889	39.7338	2.96898	22.6794	0.109376	0.110913	0.0538511	39.7338	2.96898	22.6794	33.4035	1.32683	-0.366431	-3.11631	22.8729	82.5418
4300	143.333	(0.43621228910353055, 0.35577907450473106, 0.22410897579178815)	#6f5a39	0.436212	0.355779	0.224109	0.103464	0.486239	0.436212	39.7939	3.50371	22.4662	0.110451	0.111272	0.0545513	39.7939	3.50371	22.4662	33.4122	1.32884	-0.432426	-3.08702	22.7378	81.1359
4400	146.667	(0.43675475849649414, 0.35602637206552107, 0.22403446947539624)	#6f5a39	0.436755	0.356026	0.224034	0.103416	0.487047	0.436755	39.8266	3.52744	22.5221	0.110675	0.111468	0.0545524	39.8266	3.52744	22.5221	33.4798	1.32993	-0.435355	-3.09469	22.7967	81.0986
4500	150	(0.4401988526027276, 0.35690522955079046, 0.22107862952764581)	#705b38	0.440199	0.356905	0.221079	0.103312	0.497776	0.440199	39.9736	3.71433	23.1693	0.111794	0.112351	0.053683	39.9736	3.71433	23.1693	34.1643	1.33484	-0.458422	-3.18362	23.4651	80.8923
4600	153.333	(0.441119560444438, 0.357135406511218, 0.2226968433100462)	#705b38	0.44112	0.357135	0.222697	0.102583	0.495155	0.44112	40.0227	3.83263	22.996	0.112246	0.112647	0.0542515	40.0227	3.83263	22.996	34.0657	1.33648	-0.473022	-3.15981	23.3132	80.5378
4700	156.667	(0.44329831536462916, 0.35737446081998164, 0.22402654327152477)	#715b39	0.443298	0.357374	0.224027	0.101357	0.494637	0.443298	40.1064	4.08921	22.9168	0.113096	0.113152	0.0547474	40.1064	4.08921	22.9168	34.1111	1.33928	-0.504688	-3.14893	23.2788	79.8828
4800	160	(0.4454808748626785, 0.358932118404804, 0.2213271952810552)	#715b38	0.445481	0.358932	0.221327	0.102314	0.503172	0.445481	40.2686	4.03255	23.5365	0.113985	0.114137	0.0539943	40.2686	4.03255	23.5365	34.6889	1.34469	-0.497695	-3.23409	23.8795	80.2778
4900	163.333	(0.4480369170871519, 0.35925106884859204, 0.21907995795941462)	#725b37	0.448037	0.359251	0.21908	0.102036	0.511023	0.448037	40.3541	4.22308	23.9924	0.114762	0.114657	0.0533171	40.3541	4.22308	23.9924	35.186	1.34755	-0.521211	-3.29672	24.3612	80.0172
5000	166.667	(0.44887107078258565, 0.3600915635071235, 0.21950385134246114)	#725b37	0.448871	0.360092	0.219504	0.102156	0.510987	0.448871	40.4398	4.20442	24.0425	0.115251	0.115181	0.0535308	40.4398	4.20442	24.0425	35.2494	1.35041	-0.518908	-3.3036	24.4073	80.0807
5100	170	(0.4513383395236986, 0.3599431849706493, 0.21945122134875458)	#735b37	0.451338	0.359943	0.219451	0.100977	0.513777	0.451338	40.4983	4.51581	24.1386	0.116041	0.11554	0.0535413	40.4983	4.51581	24.1386	35.4619	1.35236	-0.55734	-3.31682	24.5574	79.4037
5200	173.333	(0.45190395343196704, 0.3605585754392304, 0.21814339770996116)	#735b37	0.451904	0.360559	0.218143	0.101539	0.517279	0.451904	40.5532	4.45345	24.4041	0.116285	0.115877	0.0531677	40.5532	4.45345	24.4041	35.6915	1.35419	-0.549643	-3.35329	24.8071	79.658
5300	176.667	(0.4540078849876113, 0.3608794281719478, 0.22050065074133776)	#735c38	0.454008	0.360879	0.220501	0.100196	0.514324	0.454008	40.6452	4.71496	24.1842	0.117212	0.116443	0.0539976	40.6452	4.71496	24.1842	35.6174	1.35727	-0.581919	-3.32308	24.6396	78.968
5400	180	(0.4519270979472716, 0.361286200954632, 0.21727278347671852)	#735c37	0.451927	0.361286	0.217273	0.102288	0.51923	0.451927	40.6026	4.32206	24.5945	0.1164	0.116181	0.0529385	40.6026	4.32206	24.5945	35.8296	1.35585	-0.533426	-3.37945	24.9714	80.033
5500	183.333	(0.45703886534806354, 0.36218027675133435, 0.2184100352081976)	#745c37	0.457039	0.36218	0.21841	0.100414	0.522119	0.457039	40.8157	4.81736	24.7248	0.118399	0.117498	0.0534558	40.8157	4.81736	24.7248	36.1832	1.36296	-0.594556	-3.39737	25.1898	78.9747
5600	186.667	(0.4597030209933438, 0.36274715885222225, 0.21685237762337528)	#755c37	0.459703	0.362747	0.216852	0.100127	0.528277	0.459703	40.9257	5.00361	25.1075	0.119341	0.118182	0.0530341	40.9257	5.00361	25.1075	36.6212	1.36663	-0.617544	-3.44995	25.6012	78.7293
5700	190	(0.4622368698469768, 0.3640622745985775, 0.21614409204542023)	#755c37	0.462237	0.364062	0.216144	0.100178	0.532395	0.462237	41.0888	5.08324	25.4303	0.120464	0.119201	0.0529438	41.0888	5.08324	25.4303	36.9842	1.37208	-0.627372	-3.4943	25.9334	78.6962
5800	193.333	(0.4640478489075313, 0.36406259164673205, 0.21622779275830303)	#765c37	0.464048	0.364063	0.216228	0.0994235	0.53404	0.464048	41.1408	5.29838	25.494	0.121097	0.119527	0.0530003	41.1408	5.29838	25.494	37.1333	1.37382	-0.653924	-3.50306	26.0388	78.2594
5900	196.667	(0.46451771427303234, 0.36423569993928523, 0.21609907120743033)	#765c37	0.464518	0.364236	0.216099	0.0993864	0.534788	0.464518	41.1661	5.32402	25.5472	0.121292	0.119685	0.0529793	41.1661	5.32402	25.5472	37.1971	1.37466	-0.657088	-3.51036	26.096	78.2281
6000	200	(0.46824968810387774, 0.3646532523592344, 0.21431821172158727)	#775c36	0.46825	0.364653	0.214318	0.0986717	0.542299	0.46825	41.2958	5.65443	25.9917	0.122582	0.120502	0.0524999	41.2958	5.65443	25.9917	37.748	1.37899	-0.697868	-3.57144	26.5997	77.7267
6100	203.333	(0.4694392527809087, 0.36602448562899953, 0.2145651922342226)	#775d36	0.469439	0.366024	0.214565	0.0990419	0.542933	0.469439	41.4281	5.59216	26.1271	0.123323	0.121339	0.052701	41.4281	5.59216	26.1271	37.8847	1.38341	-0.690183	-3.59004	26.7188	77.9189
6200	206.667	(0.47497998633522454, 0.3652312311455427, 0.2132941461813927)	#795d36	0.47498	0.365231	0.213294	0.0967681	0.550941	0.47498	41.527	6.33273	26.4697	0.125037	0.121967	0.0523285	41.527	6.33273	26.4697	38.4886	1.38671	-0.781583	-3.63713	27.2167	76.5452
6300	210	(0.473850343759462, 0.367330089930709, 0.2112108227558143)	#785d35	0.47385	0.36733	0.211211	0.0990707	0.554267	0.47385	41.6347	5.8302	26.8972	0.12498	0.122653	0.0518083	41.6347	5.8302	26.8972	38.7125	1.39031	-0.719561	-3.69586	27.5218	77.7698
6400	213.333	(0.47761782698365146, 0.3681699504929308, 0.21056943433853456)	#795d35	0.477618	0.36817	0.210569	0.0983595	0.559126	0.477618	41.8004	6.13079	27.2178	0.126483	0.123714	0.0517336	41.8004	6.13079	27.2178	39.154	1.39584	-0.75666	-3.73991	27.8997	77.306
6500	216.667	(0.48099565802551925, 0.36705267279520737, 0.21210172807096797)	#7a5d36	0.480996	0.367053	0.212102	0.0960422	0.559036	0.480996	41.8257	6.73434	27.0494	0.127544	0.123876	0.0521889	41.8257	6.73434	27.0494	39.2377	1.39669	-0.83115	-3.71678	27.8751	76.0196
6600	220	(0.48226480178941983, 0.3680526426756327, 0.20972513510214497)	#7a5d35	0.482265	0.368053	0.209725	0.0968223	0.565125	0.482265	41.9241	6.67523	27.5216	0.128091	0.12451	0.0515397	41.9241	6.67523	27.5216	39.6589	1.39997	-0.823854	-3.78165	28.3195	76.3665
6700	223.333	(0.4837584156469607, 0.36890011239357084, 0.21205702428113302)	#7b5e36	0.483758	0.3689	0.212057	0.0962105	0.561647	0.483758	42.0357	6.77778	27.3316	0.128968	0.125231	0.0523613	42.0357	6.77778	27.3316	39.5648	1.4037	-0.836511	-3.75555	28.1594	76.0726
6800	226.667	(0.4858179604609248, 0.36915945778424564, 0.21020102438258834)	#7b5e35	0.485818	0.369159	0.210201	0.0961228	0.567326	0.485818	42.1072	6.9365	27.7003	0.129672	0.125695	0.0518331	42.1072	6.9365	27.7003	39.9689	1.40609	-0.8561	-3.80621	28.5556	75.9415
6900	230	(0.4875439706159768, 0.36934049228067023, 0.21032720954822215)	#7c5e35	0.487544	0.36934	0.210327	0.0956011	0.568598	0.487544	42.1709	7.11483	27.7714	0.130358	0.126108	0.0519161	42.1709	7.11483	27.7714	40.1178	1.40821	-0.87811	-3.81598	28.6683	75.6303
7000	233.333	(0.48715178204841647, 0.37046981780827787, 0.209749864858224)	#7c5e35	0.487152	0.37047	0.20975	0.0965626	0.569436	0.487152	42.2363	6.88428	27.9314	0.130436	0.126534	0.0518146	42.2363	6.88428	27.9314	40.1911	1.4104	-0.849655	-3.83798	28.7673	76.1542
7100	236.667	(0.49026773131437057, 0.3703528270391347, 0.20913859601565576)	#7d5e35	0.490268	0.370353	0.209139	0.0955754	0.57342	0.490268	42.3172	7.25387	28.1387	0.131529	0.127062	0.0516695	42.3172	7.25387	28.1387	40.536	1.4131	-0.89527	-3.86645	29.0586	75.5445
7200	240	(0.489594003985295, 0.3711806397714716, 0.2059589200705749)	#7c5e34	0.489594	0.371181	0.205959	0.0970859	0.579327	0.489594	42.3439	6.97641	28.6214	0.131281	0.127237	0.0507401	42.3439	6.97641	28.6214	40.8633	1.41399	-0.861026	-3.93278	29.4594	76.3014
7300	243.333	(0.4932540078849875, 0.37136579589390917, 0.2081890367918531)	#7d5e35	0.493254	0.371366	0.208189	0.0954033	0.577927	0.493254	42.4722	7.42959	28.4832	0.132821	0.128078	0.0515043	42.4722	7.42959	28.4832	40.951	1.41828	-0.916957	-3.91379	29.4362	75.3806
7400	246.667	(0.4954292752754752, 0.3713873551684397, 0.2072711823835363)	#7e5e34	0.495429	0.371387	0.207271	0.0949225	0.581633	0.495429	42.5346	7.66092	28.7049	0.13359	0.128489	0.051261	42.5346	7.66092	28.7049	41.2515	1.42036	-0.945507	-3.94425	29.7096	75.0569
7500	250	(0.49732458914522226, 0.37177732439891614, 0.20811579866808058)	#7e5e35	0.497325	0.371777	0.208116	0.0943157	0.581529	0.497325	42.6208	7.84355	28.7015	0.134446	0.129057	0.0515851	42.6208	7.84355	28.7015	41.3451	1.42324	-0.968048	-3.94379	29.754	74.7154
7600	253.333	(0.5011548479040743, 0.3726580841731147, 0.20581054153410094)	#7f5f34	0.501155	0.372658	0.205811	0.0941543	0.589327	0.501155	42.7873	8.10839	29.2575	0.135973	0.13016	0.0510121	42.7873	8.10839	29.2575	41.9821	1.4288	-1.00073	-4.02019	30.3603	74.5099
7700	256.667	(0.5012077949459351, 0.37422715549151175, 0.2050505771069039)	#7f5f34	0.501208	0.374227	0.205051	0.0952065	0.590887	0.501208	42.8948	7.86108	29.495	0.136311	0.130875	0.0509018	42.8948	7.86108	29.495	42.1275	1.43239	-0.970211	-4.05282	30.5246	75.0763
7800	260	(0.5043754230611315, 0.37312826658677073, 0.20683080249643726)	#805f34	0.504375	0.373128	0.206831	0.0931499	0.589927	0.504375	42.9192	8.43763	29.2939	0.137379	0.131038	0.0514188	42.9192	8.43763	29.2939	42.1823	1.4332	-1.04137	-4.02519	30.4849	73.9318
7900	263.333	(0.5063655343291815, 0.3737087817583174, 0.20435243706990444)	#815f34	0.506366	0.373709	0.204352	0.0934597	0.596433	0.506366	43.0101	8.52915	29.7686	0.138139	0.131645	0.050743	43.0101	8.52915	29.7686	42.6579	1.43624	-1.05266	-4.09042	30.9664	74.0122
8000	266.667	(0.5071546671866258, 0.3743571452350038, 0.20423703154153572)	#815f34	0.507155	0.374357	0.204237	0.0936009	0.597288	0.507155	43.0779	8.52146	29.8718	0.138588	0.1321	0.0507723	43.0779	8.52146	29.8718	42.7653	1.4385	-1.05171	-4.10459	31.0635	74.0783
8100	270	(0.5050212501525793, 0.37518717730442475, 0.20336514911567338)	#805f33	0.505021	0.375187	0.203365	0.0949326	0.597314	0.505021	43.0686	8.12723	29.9686	0.137903	0.132037	0.050534	43.0686	8.12723	29.9686	42.6952	1.43819	-1.00306	-4.11789	31.051	74.8268
8200	273.333	(0.5059016928786227, 0.3754062575794328, 0.2027808293662682)	#815f33	0.505902	0.375406	0.202781	0.0949156	0.599169	0.505902	43.108	8.18496	30.1042	0.138261	0.132301	0.050391	43.108	8.18496	30.1042	42.8475	1.43951	-1.01018	-4.13653	31.1971	74.7897
8300	276.667	(0.508383545834859, 0.3743051493376071, 0.20296693663317053)	#815f33	0.508384	0.374305	0.202967	0.0934997	0.60076	0.508384	43.1068	8.64604	30.0944	0.138982	0.132293	0.0504072	43.1068	8.64604	30.0944	43.0161	1.43947	-1.06709	-4.13519	31.3118	73.9708
8400	280	(0.5085062434707894, 0.3750996720136838, 0.2023727883909648)	#815f33	0.508506	0.3751	0.202373	0.0940368	0.602025	0.508506	43.1631	8.52805	30.2462	0.139179	0.132672	0.0502923	43.1631	8.52805	30.2462	43.1196	1.44135	-1.05253	-4.15604	31.4255	74.254
8500	283.333	(0.5099351795047391, 0.3750860389430249, 0.20472179817031505)	#825f34	0.509935	0.375086	0.204722	0.0930301	0.598534	0.509935	43.2129	8.74796	29.9846	0.139869	0.133007	0.0510264	43.2129	8.74796	29.9846	42.9932	1.44301	-1.07967	-4.1201	31.2347	73.7355
8600	286.667	(0.5103571705988568, 0.376464247272197, 0.20269807979785007)	#825f33	0.510357	0.376464	0.202698	0.0941335	0.602831	0.510357	43.3134	8.54661	30.3928	0.140238	0.133686	0.0505294	43.3134	8.54661	30.3928	43.3005	1.44637	-1.05482	-4.17619	31.5716	74.2938
8700	290	(0.513476924442669, 0.37574106043096367, 0.2012586811747901)	#825f33	0.513477	0.375741	0.201259	0.0931412	0.608047	0.513477	43.3524	8.99074	30.6642	0.141215	0.13395	0.0501001	43.3524	8.99074	30.6642	43.7205	1.44767	-1.10963	-4.21347	31.9551	73.6589
8800	293.333	(0.514297762115599, 0.37683265722814296, 0.20206271529551262)	#836033	0.514298	0.376833	0.202063	0.0932897	0.607109	0.514298	43.4546	8.93961	30.6786	0.141839	0.134643	0.0504401	43.4546	8.93961	30.6786	43.7445	1.45108	-1.10332	-4.21546	31.9546	73.7541
8900	296.667	(0.5147974300076568, 0.37655809352603525, 0.20196284512673202)	#836033	0.514797	0.376558	0.201963	0.0930179	0.607685	0.514797	43.4505	9.03733	30.6914	0.141967	0.134615	0.0503982	43.4505	9.03733	30.6914	43.7925	1.45094	-1.11538	-4.21721	31.9943	73.5925
9000	300	(0.5151233555108522, 0.3761475161654929, 0.19871341858758212)	#835f32	0.515123	0.376148	0.198713	0.0934621	0.614241	0.515123	43.4214	9.0697	31.1143	0.141818	0.134417	0.0494086	43.4214	9.0697	31.1143	44.1634	1.44997	-1.11938	-4.27533	32.4093	73.7488
9100	303.333	(0.5158303728961873, 0.37765064146767946, 0.20012681926194362)	#836033	0.51583	0.377651	0.200127	0.0937186	0.61203	0.51583	43.5503	8.95583	31.0743	0.142528	0.135294	0.0499556	43.5503	8.95583	31.0743	44.124	1.45428	-1.10533	-4.26983	32.3391	73.9226
9200	306.667	(0.5167697865790345, 0.37680475699051547, 0.20017184009993352)	#836033	0.51677	0.376805	0.200172	0.0929849	0.612648	0.51677	43.5208	9.19398	31.0401	0.142707	0.135093	0.0499207	43.5208	9.19398	31.0401	44.1779	1.45329	-1.13472	-4.26513	32.3731	73.5009
9300	310	(0.5182535719437745, 0.3769582082974673, 0.2006537532953192)	#846033	0.518254	0.376958	0.200654	0.0925192	0.612827	0.518254	43.5776	9.35463	31.0509	0.143361	0.13548	0.0501034	43.5776	9.35463	31.0509	44.2678	1.45519	-1.15455	-4.26661	32.4294	73.2342
9400	313.333	(0.5178762846394925, 0.37682695036135555, 0.20082939797311114)	#846033	0.517876	0.376827	0.200829	0.0925192	0.612206	0.517876	43.5579	9.33382	31.0002	0.14319	0.135345	0.0501383	43.5579	9.33382	31.0002	44.2096	1.45453	-1.15198	-4.25964	32.3748	73.2435
9500	316.667	(0.518212672731798, 0.3778779649947131, 0.19920452617945875)	#846032	0.518213	0.377878	0.199205	0.0933484	0.615593	0.518213	43.6345	9.18184	31.3201	0.143478	0.135869	0.0497452	43.6345	9.18184	31.3201	44.4511	1.45709	-1.13322	-4.3036	32.6383	73.6609
9600	320	(0.518772579773279, 0.37771880682097386, 0.19976792075064323)	#846032	0.518773	0.377719	0.199768	0.0929719	0.614922	0.518773	43.6423	9.28289	31.255	0.143696	0.135922	0.0499097	43.6423	9.28289	31.255	44.4364	1.45735	-1.14569	-4.29465	32.6044	73.4583
9700	323.333	(0.5207874207974078, 0.378168381104564, 0.19908309673614769)	#846032	0.520787	0.378168	0.199083	0.0927794	0.617727	0.520787	43.7316	9.4373	31.4707	0.144571	0.136534	0.0497804	43.7316	9.4373	31.4707	44.7115	1.46033	-1.16475	-4.3243	32.8553	73.3073
9800	326.667	(0.5205496346812634, 0.37742363498880027, 0.2001807174482697)	#846033	0.52055	0.377424	0.200181	0.0922077	0.615444	0.52055	43.6772	9.54371	31.2518	0.144363	0.136161	0.0500423	43.6772	9.54371	31.2518	44.5471	1.45852	-1.17788	-4.29421	32.6766	73.0183
9900	330	(0.5195376169709537, 0.37869404694532033, 0.19518086804614312)	#846031	0.519538	0.378694	0.195181	0.094296	0.624318	0.519538	43.7172	9.13315	31.9861	0.143976	0.136435	0.0486608	43.7172	9.13315	31.9861	45.0372	1.45985	-1.12721	-4.39512	33.2645	74.0641
10000	333.333	(0.5212455553811791, 0.3778437237939885, 0.19788433766262586)	#846032	0.521246	0.377844	0.197884	0.0927546	0.620363	0.521246	43.7195	9.51537	31.6267	0.144612	0.13645	0.0494118	43.7195	9.51537	31.6267	44.8735	1.45993	-1.17438	-4.34573	33.0271	73.2553
10100	336.667	(0.5218397036233847, 0.37903392256732915, 0.19701943029617053)	#856032	0.52184	0.379034	0.197019	0.0933924	0.622452	0.52184	43.8158	9.3889	31.8643	0.145082	0.137112	0.0492634	43.8158	9.3889	31.8643	45.06	1.46314	-1.15877	-4.37838	33.2187	73.5823
10200	340	(0.5221253640109128, 0.3793516048184979, 0.19660726769485376)	#856032	0.522125	0.379352	0.196607	0.0935659	0.623448	0.522125	43.8448	9.36643	31.9575	0.145249	0.137311	0.0491738	43.8448	9.36643	31.9575	45.1412	1.46411	-1.156	-4.39119	33.3019	73.6647
10300	343.333	(0.5240026061358328, 0.3782917128368043, 0.1975970920343236)	#856032	0.524003	0.378292	0.197597	0.0922649	0.622908	0.524003	43.8326	9.76509	31.8203	0.145814	0.137227	0.0494149	43.8326	9.76509	31.8203	45.1744	1.4637	-1.2052	-4.37233	33.2849	72.9397
10400	346.667	(0.5237366027339062, 0.3791014538243141, 0.19594939277352147)	#856031	0.523737	0.379101	0.195949	0.0931255	0.625863	0.523737	43.8744	9.57959	32.0955	0.145805	0.137515	0.0489939	43.8744	9.57959	32.0955	45.3529	1.4651	-1.18231	-4.41014	33.4946	73.3811
10500	350	(0.524717232676885, 0.37943467143507087, 0.1960036080080022)	#856031	0.524717	0.379435	0.196004	0.0930045	0.626459	0.524717	43.9269	9.64554	32.1569	0.146284	0.137877	0.0490543	43.9269	9.64554	32.1569	45.4481	1.46685	-1.19045	-4.41858	33.5723	73.3033
10600	353.333	(0.5252565315883004, 0.3795126652811663, 0.19633111875197165)	#856032	0.525257	0.379513	0.196331	0.0928182	0.626219	0.525257	43.9497	9.70348	32.1423	0.146539	0.138034	0.0491656	43.9497	9.70348	32.1423	45.4651	1.46761	-1.1976	-4.41657	33.575	73.2014
10700	356.667	(0.5264819227068301, 0.37985888186627254, 0.19539614374329248)	#866031	0.526482	0.379859	0.195396	0.0928575	0.628864	0.526482	44.0074	9.77655	32.3482	0.147068	0.138433	0.0489456	44.0074	9.77655	32.3482	45.6901	1.46954	-1.20662	-4.44487	33.7933	73.1837
10800	360	(0.5242248568923894, 0.38104559310990915, 0.19316602702201424)	#856131	0.524225	0.381046	0.193166	0.0945852	0.631521	0.524225	44.0129	9.29041	32.6443	0.146309	0.138471	0.0483562	44.0129	9.29041	32.6443	45.7617	1.46972	-1.14662	-4.48555	33.9405	74.1139
10900	363.333	(0.5256839125010503, 0.38045651763818156, 0.19562536955925555)	#866131	0.525684	0.380457	0.195625	0.0933325	0.627865	0.525684	44.0246	9.59805	32.3305	0.146896	0.138552	0.0490435	44.0246	9.59805	32.3305	45.6104	1.47011	-1.18459	-4.44244	33.7251	73.4653
11000	366.667	(0.528737720328652, 0.380153736650291, 0.19620746997157668)	#866032	0.528738	0.380154	0.196207	0.0921953	0.628913	0.528738	44.0986	10.0123	32.3599	0.148103	0.139065	0.0492466	44.0986	10.0123	32.3599	45.821	1.47259	-1.23571	-4.44648	33.8734	72.8078
11100	370	(0.5307474885823035, 0.38030972434248167, 0.1965314931858426)	#876032	0.530747	0.38031	0.196531	0.0916464	0.629708	0.530747	44.1714	10.2302	32.4157	0.148983	0.139571	0.0493916	44.1714	10.2302	32.4157	45.9782	1.47502	-1.2626	-4.45414	33.9916	72.4847
11200	373.333	(0.5299260168130637, 0.38078434543030554, 0.1936159183537591)	#876131	0.529926	0.380784	0.193616	0.0927559	0.634636	0.529926	44.1694	10.0063	32.8083	0.148598	0.139557	0.0485731	44.1694	10.0063	32.8083	46.2288	1.47495	-1.23497	-4.50809	34.3003	73.0387
11300	376.667	(0.5313879258551184, 0.3801198124977212, 0.19498176180489174)	#876031	0.531388	0.38012	0.194982	0.0917235	0.633071	0.531388	44.1732	10.3032	32.6364	0.149118	0.139584	0.0489409	44.1732	10.3032	32.6364	46.1985	1.47508	-1.27162	-4.48447	34.2241	72.4793
11400	380	(0.5314285080189407, 0.38067306152795005, 0.1947639497225037)	#876131	0.531429	0.380673	0.194764	0.0920348	0.633509	0.531429	44.2112	10.2209	32.7108	0.149253	0.139849	0.0489224	44.2112	10.2209	32.7108	46.2419	1.47635	-1.26146	-4.4947	34.2705	72.648
11500	383.333	(0.5323840911576855, 0.38082144006442403, 0.1946073279340033)	#876131	0.532384	0.380821	0.194607	0.0918822	0.634461	0.532384	44.2499	10.3073	32.7848	0.149674	0.140119	0.0489076	44.2499	10.3073	32.7848	46.3521	1.47764	-1.27213	-4.50486	34.3669	72.5472
11600	386.667	(0.5327521840654769, 0.3811318302080312, 0.1945093600541519)	#876131	0.532752	0.381132	0.194509	0.0919569	0.634897	0.532752	44.2819	10.302	32.8382	0.149894	0.140341	0.048911	44.2819	10.302	32.8382	46.406	1.47871	-1.27147	-4.5122	34.4163	72.5823
11700	390	(0.5329138786244548, 0.3807773703708988, 0.19188166494668046)	#876130	0.532914	0.380777	0.191882	0.0923157	0.639939	0.532914	44.2547	10.3236	33.1683	0.149735	0.140152	0.0481371	44.2547	10.3236	33.1683	46.6918	1.4778	-1.27414	-4.55755	34.7378	72.7113
11800	393.333	(0.5349325242264419, 0.3805411694955288, 0.19593449151024295)	#886131	0.534933	0.380541	0.195934	0.0907609	0.633721	0.534933	44.3132	10.6725	32.6956	0.150737	0.14056	0.0493178	44.3132	10.6725	32.6956	46.441	1.47975	-1.3172	-4.4926	34.3934	71.9222
11900	396.667	(0.5345492130072176, 0.3812599176625942, 0.19445102319365767)	#886131	0.534549	0.38126	0.194451	0.0915465	0.636234	0.534549	44.3453	10.4917	32.9339	0.150666	0.140785	0.0489392	44.3453	10.4917	32.9339	46.5836	1.48082	-1.29488	-4.52534	34.5646	72.3298
12000	400	(0.534102492157021, 0.38126911205908504, 0.1956827552752849)	#886131	0.534102	0.381269	0.195683	0.0913985	0.633623	0.534102	44.3361	10.4619	32.7504	0.15055	0.14072	0.0492861	44.3361	10.4619	32.7504	46.4106	1.48052	-1.2912	-4.50013	34.3808	72.2843
12100	403.333	(0.5369061489904391, 0.3809802811900084, 0.19391394361932657)	#886131	0.536906	0.38098	0.193914	0.0908992	0.638831	0.536906	44.397	10.7984	33.0861	0.151552	0.141147	0.0488093	44.397	10.7984	33.0861	46.854	1.48255	-1.33273	-4.54626	34.8036	71.9247
12200	406.667	(0.5371382282397963, 0.3814881923340927, 0.19491771807761027)	#886131	0.537138	0.381488	0.194918	0.0908627	0.637118	0.537138	44.4415	10.7687	33.0017	0.151824	0.141459	0.0491419	44.4415	10.7687	33.0017	46.783	1.48404	-1.32907	-4.53466	34.7142	71.9281
12300	410	(0.5364457950695841, 0.38150024016397716, 0.1941219272089141)	#886131	0.536446	0.3815	0.194122	0.0912286	0.638133	0.536446	44.4186	10.6709	33.0788	0.151494	0.141298	0.0489008	44.4186	10.6709	33.0788	46.8031	1.48327	-1.317	-4.54526	34.7574	72.1208
12400	413.333	(0.5375098086772907, 0.38197137372209794, 0.19328238369484746)	#896131	0.53751	0.381971	0.193282	0.0913587	0.640411	0.53751	44.4804	10.7087	33.2737	0.152005	0.141732	0.0487188	44.4804	10.7087	33.2737	47.0054	1.48533	-1.32166	-4.57204	34.9545	72.1599
12500	416.667	(0.539518308738323, 0.38092796824445674, 0.19426111134889718)	#896131	0.539518	0.380928	0.194261	0.09011	0.639936	0.539518	44.475	11.1174	33.1494	0.152654	0.141695	0.0489559	44.475	11.1174	33.1494	47.062	1.48516	-1.37211	-4.55496	34.964	71.4599
12600	420	(0.5372159050377368, 0.382254497724387, 0.19340888590863622)	#886131	0.537216	0.382254	0.193409	0.0915463	0.639979	0.537216	44.4908	10.6345	33.2661	0.151956	0.141806	0.0487715	44.4908	10.6345	33.2661	46.9725	1.48568	-1.3125	-4.571	34.9246	72.272
12700	423.333	(0.5394678980817003, 0.38223769417217923, 0.19304523167501292)	#896131	0.539468	0.382238	0.193045	0.091022	0.642156	0.539468	44.5577	10.8929	33.411	0.152876	0.142277	0.0487107	44.5577	10.8929	33.411	47.2216	1.48792	-1.3444	-4.5909	35.1418	71.9425
12800	426.667	(0.5414719594685642, 0.381878478612724, 0.19300052788517777)	#8a6131	0.541472	0.381878	0.193001	0.0903364	0.643563	0.541472	44.5952	11.1794	33.4763	0.153633	0.142541	0.0487092	44.5952	11.1794	33.4763	47.4053	1.48917	-1.37976	-4.59988	35.2936	71.5332
12900	430	(0.5412202232336056, 0.3822614727837938, 0.19359531022369325)	#8a6131	0.54122	0.382261	0.193595	0.0904549	0.642298	0.54122	44.6149	11.1041	33.4158	0.15365	0.142681	0.0489041	44.6149	11.1041	33.4158	47.3288	1.48983	-1.37046	-4.59156	35.2124	71.6183
13000	433.333	(0.5435416498234832, 0.3821099237657711, 0.1934640522875817)	#8a6131	0.543542	0.38211	0.193464	0.0898115	0.644068	0.543542	44.676	11.3947	33.5228	0.154589	0.143112	0.0489007	44.676	11.3947	33.5228	47.5581	1.49187	-1.40633	-4.60626	35.4064	71.2267
13100	436.667	(0.5429681097113436, 0.38228303205832403, 0.19308961841669328)	#8a6131	0.542968	0.382283	0.19309	0.0901234	0.644381	0.542968	44.6688	11.2951	33.5609	0.154367	0.143061	0.0487962	44.6688	11.2951	33.5609	47.5479	1.49163	-1.39403	-4.61151	35.4106	71.3992
13200	440	(0.543281987384654, 0.3821993313454415, 0.19281537176274025)	#8a6131	0.543282	0.382199	0.192815	0.0900628	0.645092	0.543282	44.672	11.339	33.6046	0.154465	0.143084	0.0487177	44.672	11.339	33.6046	47.6043	1.49173	-1.39945	-4.61751	35.4661	71.3544
13300	443.333	(0.5432639156398266, 0.38330836579113814, 0.19260548588422347)	#8a6131	0.543264	0.383308	0.192605	0.0906404	0.645466	0.543264	44.7451	11.1675	33.7173	0.154709	0.143602	0.0487455	44.7451	11.1675	33.7173	47.6541	1.49418	-1.37829	-4.63299	35.5185	71.6746
13400	446.667	(0.5445219627183076, 0.3824180945722939, 0.19400176595822247)	#8a6131	0.544522	0.382418	0.194002	0.0895889	0.643721	0.544522	44.7286	11.4729	33.5178	0.155108	0.143485	0.0490983	44.7286	11.4729	33.5178	47.6023	1.49362	-1.41598	-4.60558	35.427	71.1044
13500	450	(0.5420673759033892, 0.383405382526525, 0.1894682943918937)	#8a6130	0.542067	0.383405	0.189468	0.0916703	0.650471	0.542067	44.7053	10.9554	34.0881	0.154058	0.14332	0.047846	44.7053	10.9554	34.0881	47.8765	1.49285	-1.35212	-4.68395	35.8053	72.1833
13600	453.333	(0.5439699818806981, 0.3834139428267062, 0.1917351886991355)	#8a6130	0.54397	0.383414	0.191735	0.0906965	0.647526	0.54397	44.7714	11.2179	33.8715	0.154987	0.143788	0.0485212	44.7714	11.2179	33.8715	47.8154	1.49505	-1.38451	-4.65418	35.6808	71.6757
13700	456.667	(0.5447974775648801, 0.3834053825265251, 0.1930566454085879)	#8a6131	0.544797	0.383405	0.193057	0.0901937	0.645636	0.544797	44.8003	11.3401	33.7316	0.155408	0.143994	0.048912	44.8003	11.3401	33.7316	47.7537	1.49602	-1.39959	-4.63496	35.5868	71.4181
13800	460	(0.5439106938757392, 0.38340348023759585, 0.19186961711679573)	#8a6130	0.543911	0.383403	0.19187	0.0906778	0.647241	0.543911	44.7692	11.215	33.8503	0.154967	0.143773	0.0485572	44.7692	11.215	33.8503	47.7953	1.49498	-1.38415	-4.65127	35.6598	71.6694
13900	463.333	(0.5451119893344999, 0.38328712356476247, 0.1924406208436969)	#8b6131	0.545112	0.383287	0.192441	0.0901909	0.64697	0.545112	44.8003	11.3829	33.818	0.155481	0.143993	0.0487338	44.8003	11.3829	33.818	47.8452	1.49602	-1.40487	-4.64683	35.6823	71.3971
14000	466.667	(0.5464423233922886, 0.3828667177114196, 0.19323419237530906)	#8b6131	0.546442	0.382867	0.193234	0.089481	0.646378	0.546442	44.8157	11.6151	33.7384	0.155991	0.144103	0.0489528	44.8157	11.6151	33.7384	47.8769	1.49653	-1.43354	-4.63589	35.6818	71.0029
14100	470	(0.5458637105096711, 0.38309340714214374, 0.19330743049908125)	#8b6131	0.545864	0.383093	0.193307	0.089719	0.645869	0.545864	44.8132	11.5154	33.7208	0.155802	0.144085	0.0489801	44.8132	11.5154	33.7208	47.82	1.49645	-1.42122	-4.63348	35.6328	71.1454
14200	473.333	(0.5456164129488805, 0.38388983210714955, 0.19205635848000777)	#8b6130	0.545616	0.38389	0.192056	0.0904295	0.648001	0.545616	44.855	11.3447	33.9372	0.155819	0.144383	0.0486827	44.855	11.3447	33.9372	47.9492	1.49785	-1.40015	-4.66321	35.7832	71.5161
14300	476.667	(0.5457552800407091, 0.38315491448418637, 0.19271423340134017)	#8b6131	0.545755	0.383155	0.192714	0.0899049	0.646885	0.545755	44.8122	11.4826	33.7996	0.155738	0.144078	0.0488139	44.8122	11.4826	33.7996	47.8738	1.49641	-1.41717	-4.6443	35.6968	71.2361
14400	480	(0.54348204477037, 0.3843441621130625, 0.18991628343470957)	#8a6230	0.543482	0.384344	0.189916	0.091651	0.650556	0.543482	44.8133	10.9887	34.1624	0.154905	0.144086	0.0480738	44.8133	10.9887	34.1624	47.9872	1.49645	-1.35622	-4.69415	35.8862	72.169
14500	483.333	(0.5460450620542501, 0.383745258148534, 0.19092386247085139)	#8b6130	0.546045	0.383745	0.190924	0.0904956	0.650351	0.546045	44.8552	11.3953	34.0947	0.155906	0.144384	0.0483601	44.8552	11.3953	34.0947	48.1051	1.49785	-1.40641	-4.68484	35.9486	71.519
14600	486.667	(0.5466940596272465, 0.3839373893303784, 0.1929310943392637)	#8b6131	0.546694	0.383937	0.192931	0.0899879	0.647095	0.546694	44.8942	11.4792	33.8719	0.156337	0.144662	0.0489564	44.8942	11.4792	33.8719	47.96	1.49915	-1.41676	-4.65424	35.7642	71.2785
14700	490	(0.5479372054424488, 0.3840001648650405, 0.1929723105993954)	#8b6131	0.547937	0.384	0.192972	0.0896933	0.64782	0.547937	44.937	11.6153	33.9255	0.156886	0.144967	0.0489981	44.937	11.6153	33.9255	48.075	1.50058	-1.43355	-4.6616	35.8588	71.1001
14800	493.333	(0.547081492472484, 0.3838226178983193, 0.19073426767424567)	#8b6130	0.547081	0.383823	0.190734	0.0903091	0.65136	0.547081	44.8919	11.501	34.1708	0.156357	0.144645	0.0483337	44.8919	11.501	34.1708	48.2249	1.49908	-1.41945	-4.6953	36.0544	71.398
14900	496.667	(0.5487818217269932, 0.3833239011507261, 0.19360323642756483)	#8b6131	0.548782	0.383324	0.193603	0.0890259	0.647213	0.548782	44.92	11.8259	33.8269	0.157122	0.144845	0.0491414	44.92	11.8259	33.8269	48.0721	1.50001	-1.45954	-4.64805	35.8345	70.7304
15000	500	(0.5479647886319218, 0.38386637054369016, 0.19174501719193615)	#8b6130	0.547965	0.383866	0.191745	0.089889	0.650078	0.547965	44.9252	11.6158	34.079	0.1568	0.144883	0.0486398	44.9252	11.6158	34.079	48.2032	1.50019	-1.43362	-4.6827	36.0043	71.1783
15100	503.333	(0.5485684483187725, 0.38437745216932273, 0.18769504406176743)	#8b622f	0.548568	0.384377	0.187695	0.0908363	0.657846	0.548568	44.966	11.5366	34.6781	0.156966	0.145174	0.0475606	44.966	11.5366	34.6781	48.6988	1.50155	-1.42385	-4.76502	36.5468	71.5989
15200	506.667	(0.5494305022518344, 0.3835486882925212, 0.19177450267033808)	#8c6130	0.549431	0.383549	0.191775	0.0893662	0.650958	0.549431	44.9496	11.8342	34.1149	0.157356	0.145057	0.0486525	44.9496	11.8342	34.1149	48.3312	1.501	-1.46057	-4.68762	36.1092	70.8687
15300	510	(0.5489828302571734, 0.3838245201872487, 0.19081035923141185)	#8b6130	0.548983	0.383825	0.19081	0.0898143	0.652429	0.548983	44.9512	11.7235	34.2438	0.157177	0.145068	0.0483934	44.9512	11.7235	34.2438	48.3967	1.50106	-1.44691	-4.70534	36.195	71.1012
15400	513.333	(0.5463655977388124, 0.3851621463525988, 0.19004468793742732)	#8b6230	0.546366	0.385162	0.190045	0.0912649	0.652166	0.546366	44.9573	11.2054	34.3331	0.156334	0.145112	0.0482324	44.9573	11.2054	34.3331	48.2657	1.50126	-1.38297	-4.71761	36.1154	71.9247
15500	516.667	(0.5496369006006477, 0.3843238710311515, 0.19109665371524945)	#8c6230	0.549637	0.384324	0.191097	0.0898213	0.652322	0.549637	45.0056	11.7304	34.2727	0.157593	0.145457	0.0485269	45.0056	11.7304	34.2727	48.4412	1.50288	-1.44776	-4.70931	36.2246	71.1056
15600	520	(0.5505331957344342, 0.38487426662798674, 0.1873250488650468)	#8c622f	0.550533	0.384874	0.187325	0.0906501	0.659739	0.550533	45.059	11.685	34.8498	0.157911	0.14584	0.0475377	45.059	11.685	34.8498	48.9352	1.50466	-1.44215	-4.78861	36.7566	71.464
15700	523.333	(0.5503759398496241, 0.3846450408120235, 0.19244347427709052)	#8c6231	0.550376	0.384645	0.192443	0.0894962	0.650342	0.550376	45.054	11.7931	34.1515	0.15806	0.145804	0.0489482	45.054	11.7931	34.1515	48.3782	1.50449	-1.4555	-4.69265	36.1303	70.9494
15800	526.667	(0.5513752756337394, 0.38544400216226826, 0.18720900924036837)	#8c622f	0.551375	0.385444	0.187209	0.0907255	0.660469	0.551375	45.1228	11.6962	34.9448	0.158405	0.146297	0.0475682	45.1228	11.6962	34.9448	49.0412	1.50679	-1.44354	-4.80166	36.8502	71.4944
15900	530	(0.5502323170354729, 0.3854595375218564, 0.18970829984512205)	#8c6230	0.550232	0.38546	0.189708	0.0904938	0.655221	0.550232	45.0958	11.6054	34.5681	0.158047	0.146103	0.0482398	45.0958	11.6054	34.5681	48.6721	1.50588	-1.43234	-4.7499	36.4643	71.4417
16000	533.333	(0.5477659994388252, 0.3858095586848211, 0.18953297221548496)	#8b6230	0.547766	0.38581	0.189533	0.091317	0.653989	0.547766	45.0424	11.2629	34.5107	0.157061	0.14572	0.0481691	45.0424	11.2629	34.5107	48.4683	1.5041	-1.39006	-4.74202	36.3021	71.9255
16100	536.667	(0.5503851342461151, 0.3849617719187279, 0.19101644053207015)	#8c6230	0.550385	0.384962	0.191016	0.0899472	0.65294	0.550385	45.0712	11.721	34.3646	0.158063	0.145927	0.0485702	45.0712	11.721	34.3646	48.5366	1.50506	-1.4466	-4.72193	36.3085	71.1666
16200	540	(0.5493487038278813, 0.3860533687159076, 0.18754159275481563)	#8c622f	0.549349	0.386053	0.187542	0.0914446	0.658611	0.549349	45.1017	11.3752	34.8593	0.157694	0.146146	0.0476677	45.1017	11.3752	34.8593	48.8323	1.50608	-1.40393	-4.78992	36.6684	71.9275
16300	543.333	(0.5481508958988236, 0.3857068350826467, 0.19039883072640484)	#8b6230	0.548151	0.385707	0.190399	0.0909885	0.652653	0.548151	45.05	11.3387	34.4056	0.157248	0.145775	0.048411	45.05	11.3387	34.4056	48.4104	1.50436	-1.39942	-4.72757	36.2258	71.7598
16400	546.667	(0.5519938365838696, 0.3850020370343949, 0.18995940198377032)	#8c6230	0.551994	0.385002	0.189959	0.0897901	0.655867	0.551994	45.1206	11.883	34.5771	0.158711	0.146282	0.0483092	45.1206	11.883	34.5771	48.8006	1.50672	-1.4666	-4.75114	36.5621	71.0339
16500	550	(0.5516675940325194, 0.3848095888043956, 0.1888601960308742)	#8c6230	0.551668	0.38481	0.18886	0.0900153	0.657656	0.551668	45.0944	11.854	34.6929	0.158466	0.146094	0.0479806	45.0944	11.854	34.6929	48.8799	1.50584	-1.46302	-4.76704	36.6622	71.1355
16600	553.333	(0.5520730986225842, 0.3855679679908181, 0.18949936511106988)	#8c6230	0.552073	0.385568	0.189499	0.0901282	0.65675	0.552073	45.1595	11.7998	34.6841	0.158857	0.14656	0.0482274	45.1595	11.7998	34.6841	48.8704	1.50801	-1.45632	-4.76583	36.6363	71.2113
16700	556.667	(0.552325786002007, 0.38861511780716806, 0.18905708293504161)	#8c6330	0.552326	0.388615	0.189057	0.0915567	0.657707	0.552326	45.3693	11.3679	34.9842	0.159676	0.148074	0.0483537	45.3693	11.3679	34.9842	49.0207	1.51502	-1.40302	-4.80707	36.7848	71.9988
16800	560	(0.5558947970812548, 0.38863540888907916, 0.1907076356292376)	#8d6330	0.555895	0.388635	0.190708	0.0903317	0.656936	0.555895	45.4859	11.8095	34.9243	0.161321	0.14892	0.0488899	45.4859	11.8095	34.9243	49.183	1.51891	-1.45753	-4.79884	36.867	71.3172

## Sheet: Mixing Analysis
frame_number	seconds	contact value	GLCM - contrast value	GLCM - energy value	GLCM - homogeneity value	Colour channel with greatest Variance	cell variance (R)	cell variance (G)	cell variance (B)	cell variance (Gray)	cell variance (L)	cell variance (a*)	cell variance (b*)	cell variance (Delta_E)	Row 1 variance	Row 2 variance	Row 3 variance	Row 4 variance	Row 5 variance	Column 1 variance	Column 2 variance	Column 3 variance	Column 4 variance	Column 5 variance	Row 1 delta_E	Row 2 delta_E	Row 3 delta_E	Row 4 delta_E	Row 5 delta_E	Column 1 delta_E	Column 2 delta_E	Column 3 delta_E	Column 4 delta_E	Column 5 delta_E		cell (0,0) average delta_E value	cell (0,1) average delta_E value	cell (0,2) average delta_E value	cell (0,3) average delta_E value	cell (0,4) average delta_E value	cell (1,0) average delta_E value	cell (1,1) average delta_E value	cell (1,2) average delta_E value	cell (1,3) average delta_E value	cell (1,4) average delta_E value	cell (2,0) average delta_E value	cell (2,1) average delta_E value	cell (2,2) average delta_E value	cell (2,3) average delta_E value
0	0	68	0.0346673	0.435478	0.982666	Red	98.599	31.9612	31.5141	41.0748	6.48752	1.1648	10.9777	0	64.6783	69.1021	69.3903	65.8813	113.648	83.7821	41.7342	30.6855	30.9142	35.6233	0	0	0	0	0	0	0	0	0	0		0	0	0	0	0	0	0	0	0	0	0	0	0	0
100	3.33333	72	0.0317029	0.430045	0.984149		95.8011	37.2112	26.6702	43.6455	7.24386	1.28476	12.0561	0.610365	73.6572	65.5664	60.2504	51.7833	117.911	81.3371	37.4979	31.2448	30.1775	39.5061	1.77705	1.61434	2.0559	1.72487	1.50774	1.3245	2.10502	2.04058	1.9365	1.2733		2.02104	1.04676	1.32815	3.64618	0.843116	1.08578	2.09065	2.50624	1.10154	1.28751	0.860791	2.09858	2.82547	1.94104
200	6.66667	56	0.0354908	0.422413	0.982255		101.598	37.2344	29.4962	44.1211	7.28141	1.46222	13.1905	0.455201	79.8568	69.2398	67.7175	53.3379	129.115	80.8067	37.8094	32.2749	30.0015	44.157	1.85795	1.46757	1.84629	1.62984	1.15198	1.31049	1.7707	1.59543	1.57385	1.70316		1.57944	2.57016	1.21282	2.83331	1.09402	1.66817	1.54129	0.95025	1.31898	1.85918	0.787732	2.08188	3.40237	0.825521
300	10	56	0.0404315	0.440844	0.979784		92.1507	33.4903	26.935	41.4079	6.61948	1.29332	10.4644	0.867676	69.096	66.6181	53.8794	42.1835	112.663	86.4241	40.3608	28.1909	33.2368	38.9536	1.31076	0.926366	1.21788	1.33959	1.39183	1.05064	1.81486	1.31667	0.933934	1.07032		0.626514	0.71503	2.2917	1.17377	1.74681	1.22215	0.393177	1.50011	0.90192	0.614468	0.355028	0.961841	1.85916	0.851991
400	13.3333	49	0.0410079	0.438719	0.979496		93.9359	34.8723	22.2108	41.2917	6.73284	1.51781	9.68308	0.716892	70.0454	63.1638	61.172	52.9581	117.696	79.3492	36.3385	33.5255	24.2934	39.5545	1.43799	1.21066	1.4601	1.07992	1.48892	1.04414	1.66484	1.65326	1.11019	1.20517		1.48615	0.364002	1.81049	0.96748	2.56183	1.09558	0.830574	2.1379	1.65148	0.337772	0.323088	1.22768	2.57994	1.43412
500	16.6667	59	0.0383729	0.436677	0.980814		96.8525	32.9162	30.0323	41.4199	6.64595	1.27015	9.58653	0.75978	78.8184	72.0675	63.1642	57.7372	116.343	75.2584	33.1338	31.2897	30.3495	34.9591	1.1762	0.950926	0.988747	1.40003	1.35815	1.44073	1.73349	0.933639	0.581306	1.18488		2.86215	0.279971	0.974246	1.327	0.437633	0.92713	0.755471	1.67559	0.476798	0.919638	0.929844	1.68471	1.32976	0.0743004
600	20	47	0.0422431	0.427189	0.978878		89.6943	30.2437	20.6352	37.8908	6.02552	0.711761	9.91614	0.486678	65.1707	70.1695	69.8996	63.6671	103.493	60.8182	36.3003	25.7497	24.8062	29.3589	1.21243	1.20622	1.25819	1.38065	1.96697	0.980053	1.95901	1.30903	1.21748	1.5589		0.537059	0.683351	2.42104	0.998891	1.42182	0.868084	1.57836	0.57548	1.62349	1.3857	0.37056	2.27627	1.57165	0.704981
700	23.3333	29	0.0379611	0.431242	0.981019		89.7917	32.6708	21.0035	39.4435	6.46059	0.945152	9.39499	0.256255	73.5447	63.4115	62.6539	54.0453	122.708	70.0982	29.7	24.7287	19.1905	35.3831	2.14187	1.8546	1.99573	1.95704	2.07622	1.73914	2.44525	1.81118	1.97366	2.05623		1.09244	2.02488	2.13705	3.10826	2.34672	1.49272	2.30755	2.04622	1.63839	1.7881	1.65575	2.04282	1.87311	1.82704
800	26.6667	24	0.0334321	0.445778	0.983284		87.4297	29.9161	26.9347	36.447	5.92168	2.06024	13.6293	0.791321	64.0491	53.6307	52.1185	37.4309	108.263	91.1655	49.0417	38.5467	24.3277	30.1501	1.56035	2.29211	1.71984	2.01265	2.06973	1.61401	1.95168	2.7692	1.53602	1.78378		0.94756	0.912413	1.6516	2.43318	1.857	2.77234	3.82324	1.57271	1.00634	2.28595	1.8317	1.59325	2.89818	0.961345
900	30	41	0.0337615	0.458897	0.983119		100.18	30.101	36.6861	39.566	6.17211	1.77867	13.9455	1.01386	78.1885	55.7248	71.8057	68.0365	116.138	83.8679	45.6315	35.0199	27.6025	37.6159	1.66942	1.89896	1.91354	1.23263	1.96871	2.18374	2.88015	1.32357	0.947347	1.34846		1.78669	4.4524	0.636126	0.943854	0.528033	3.09764	2.40533	1.92677	1.06984	0.995199	3.0719	2.66057	0.890466	0.743505
1000	33.3333	90	0.0394433	0.378007	0.980278		200.941	51.5179	27.6097	72.2836	11.2129	3.99162	23.5227	7.00701	80.8887	69.1224	133.433	155.709	310.207	98.5969	49.4576	29.5784	94.0437	269.031	2.50928	2.13273	3.20421	3.74216	6.35527	2.9551	3.61383	2.13057	3.30395	5.9402		3.82857	2.09941	1.59621	3.12958	1.89265	3.40518	3.03142	1.57843	0.93319	1.71542	2.53921	4.56481	1.34114	1.44348
1100	36.6667	96	0.0521245	0.325435	0.973938		333.101	75.6766	24.8251	111.04	17.1067	5.22843	41.8436	29.3762	91.6508	149.067	395.625	387.531	349.786	132.438	94.9857	34.9644	205.48	343.213	2.24251	3.16434	6.48979	6.23682	8.85321	3.17459	4.82235	2.49807	3.95024	12.5414		3.69128	3.1349	1.81432	1.54735	1.0247	2.90056	4.28202	1.36491	1.1285	6.14573	3.21257	7.11345	1.21638	2.57053
1200	40	167	0.0525362	0.272877	0.973732		662.516	112.804	28.7707	185.043	29.0037	13.949	91.1286	80.2701	88.9059	137.346	577.552	752.486	783.557	391.163	272.48	48.6843	362.262	1031.82	3.05353	3.45931	7.81839	11.4576	16.9759	6.74064	7.33285	2.61414	6.96493	19.1122		4.35324	5.35809	1.28751	2.89139	1.37743	3.28111	4.84866	1.24419	1.46312	6.45948	3.00144	6.12384	1.63942	4.82525
1300	43.3333	228	0.0550066	0.245124	0.972497		944.747	133.729	45.8418	237.88	37.3078	26.4616	139.04	133.373	96.5056	139.617	593.762	978.894	819.956	597.496	594.852	126.17	699.824	1588.47	3.83527	4.06915	9.30416	19.3137	23.904	11.5642	11.4163	4.35452	10.681	22.4103		4.12955	8.91338	2.94936	1.85074	1.33329	4.48966	6.82982	2.14337	1.67887	5.20404	6.43066	5.75686	2.01232	6.49098
1400	46.6667	221	0.0562418	0.22112	0.971879		1121.58	149.311	66.5713	270.264	42.8798	31.5566	176.391	181.21	89.6588	142.487	706.496	866.805	528.475	764.03	756.114	381.689	1232.14	1784.73	2.56414	3.1198	11.6276	23.6556	28.8425	13.6853	12.4075	5.96791	14.7353	23.0135		4.15776	4.67613	2.22347	1.23078	0.532568	5.18702	5.8986	1.74365	0.522292	2.24746	9.74683	8.47502	2.464	8.16251
1500	50	257	0.0572299	0.215279	0.971385		1202.15	162.041	68.2032	293.774	46.957	36.3534	189.856	201.631	84.9263	206.774	917.418	876.658	447.159	854.993	732.692	537.177	1421.82	1688.81	3.79481	5.24511	14.8827	26.1656	31.701	14.5757	13.31	8.82745	18.8543	26.2218		4.35902	7.18477	3.92358	1.4575	2.04916	5.42713	8.90037	3.17011	1.6641	7.06387	10.1263	7.92208	2.87063	17.0322
1600	53.3333	304	0.05583	0.212683	0.972085		1282.57	163.936	75.5595	303.905	48.6352	40.7744	206.07	226.372	81.304	243.176	990.078	757.016	273.058	956.754	1084.37	740.072	1457.97	1630.63	2.99394	5.58982	15.8598	28.2448	34.961	15.067	14.8736	10.4849	19.9247	27.299		3.90203	6.07837	2.5389	1.24269	1.20772	5.13768	7.03493	1.89229	2.57792	11.3063	9.89609	8.85418	3.77432	19.1971
1700	56.6667	294	0.0561594	0.209594	0.97192		1438.76	170.202	84.3921	330.885	52.707	51.943	223.246	252.1	80.1611	277.121	1155.28	743.732	241.709	980.778	1213.21	979.653	1776.22	1792.72	2.87473	6.9186	17.4633	30.3149	37.1316	15.5607	16.1486	12.2351	21.9611	28.7976		3.75726	5.48653	3.0114	1.29741	0.821074	5.2511	9.40268	3.82564	3.1404	12.9732	11.4065	9.22967	3.17012	22.2753
1800	60	267	0.0555007	0.211821	0.97225		1484.78	173.301	86.9837	338.792	54.1728	54.4055	231.883	267.713	83.3854	321.231	1292.03	630.987	164.658	1042	1343.56	1191.69	1798.58	1737.82	3.36443	7.61787	18.7811	31.8399	38.5877	15.4474	16.447	14.4183	23.8523	30.0261		3.93715	6.13362	3.39565	1.49111	1.86463	4.80657	9.13127	4.73043	3.42228	15.9988	9.50414	8.77876	4.26768	28.4884
1900	63.3333	333	0.0584651	0.213311	0.970767		1540.66	176.046	89.5318	349.744	56.1029	59.9401	237.556	284.663	90.6849	434.338	1397.02	632	123.268	1042.1	1473.64	1291.82	1920.65	1657.49	4.14864	8.66069	20.4775	33.3702	39.7567	15.153	17.1456	16.4467	26.2322	31.4362		4.63557	6.14788	6.34643	1.44286	2.17046	4.70249	9.90414	4.36499	5.05101	19.2808	8.33313	7.91224	7.23164	34.091
2000	66.6667	283	0.0589592	0.218855	0.97052		1546.23	182.196	86.7881	355.263	57.5797	61.2771	236.784	285.904	94.5679	498.496	1452.2	543.258	110.482	1100.59	1621.6	1292.47	1815.84	1590.09	3.68714	10.5664	22.3119	34.6394	40.1943	15.8316	18.7368	17.0568	27.0261	32.7478		4.69574	4.01369	4.7395	1.7678	3.21898	4.83994	10.9182	7.19711	6.56129	23.3155	9.15343	10.3295	9.51311	36.6361
2100	70	280	0.0637352	0.218301	0.968132		1588.26	178.18	88.6117	358.095	57.6248	64.5933	240.444	288.505	98.7074	572.922	1333.95	425.884	96.8648	1111.56	1841.2	1412.36	1838.07	1572.98	4.05225	10.7124	22.8032	36.7689	41.1193	17.5329	20.3367	18.0392	26.7082	32.8389		4.34318	6.86918	5.08661	1.35943	2.60286	5.26366	8.72711	7.5614	7.82423	24.1857	14.1777	10.4603	8.32664	35.4968
2200	73.3333	351	0.0632411	0.218155	0.968379		1636.88	181.628	106.553	364.612	58.959	66.6801	256.81	307.036	104.41	549.795	1267.43	374.744	87.9073	1101.91	1881.84	1554.28	1940.11	1696.26	3.33677	10.2131	25.6596	39.0226	41.7008	19.2375	21.5684	19.1682	27.3436	32.6153		4.87263	3.22208	6.1998	1.53771	0.851641	5.91464	9.73408	6.29367	5.95984	23.1633	19.8815	14.3999	10.6446	37.1206
2300	76.6667	304	0.0608531	0.222764	0.969573		1652.19	180.605	98.9418	366.704	59.8011	70.9031	253.51	311.646	92.2243	574.378	1201.12	325.291	70.5355	1107.12	1940.63	1600.83	2056.57	1682.15	4.01742	11.0209	27.1863	40.3575	42.6408	19.6163	22.6939	20.5744	28.7815	33.5569		4.41484	4.47488	6.07437	2.49618	2.62685	5.75196	9.0778	8.22936	7.80053	24.2449	21.7696	16.6854	11.3534	38.833
2400	80	304	0.0572299	0.229117	0.971385		1664.36	184.494	107.096	371.172	60.4225	71.0568	258.61	311.481	92.2943	610.772	1054.53	206.263	78.0178	1124.82	1989.68	1749.72	2078.48	1654.15	4.95929	11.8022	29.3941	41.8638	43.468	20.6249	25.1776	22.0417	29.5647	34.0785		4.49348	9.3953	5.88307	2.69633	2.32827	6.66151	9.88549	9.13411	8.11859	25.2114	24.7605	20.916	13.4772	39.7576
2500	83.3333	332	0.0613472	0.231016	0.969326		1679.12	182.982	106.446	371.002	60.8019	72.8475	259.868	321.363	96.3348	591.355	979.568	188.016	77.668	1109.61	1979.6	1775.93	2191.07	1730.02	4.67398	11.0283	30.569	42.5433	43.4764	21.2685	25.0005	22.4894	29.6739	33.8587		5.22311	5.70709	6.55993	3.43673	2.44305	7.14778	8.70933	8.23493	6.62057	24.4288	26.9964	23.8407	13.5702	40.5775
2600	86.6667	340	0.0621706	0.233264	0.968915		1697.51	181.255	113.122	370.946	60.7034	75.1199	264.092	324.097	111.55	592.077	887.62	159.98	74.4158	1071.76	2038.47	1895.52	2258.5	1714.61	5.29655	11.9936	32.4242	43.9705	44.0223	22.1701	27.1095	23.8687	29.9474	34.6113		5.28532	6.87216	8.54875	2.94664	2.82985	8.59996	9.97195	8.58763	7.32399	25.4844	29.8291	29.1793	14.7295	39.6326
2700	90	323	0.0584651	0.23546	0.970767		1674.84	173.897	115.67	361.611	59.088	75.466	264.159	323.036	114.719	555.894	801.066	121.805	66.5922	1023.95	2114.4	1937.25	2152.02	1732.2	4.33762	12.6445	33.7418	44.0184	44.1188	23.6151	27.9661	24.2385	29.3046	33.7369		5.45639	5.39616	6.74508	2.21959	1.8709	11.6738	10.654	8.84142	7.08251	24.9707	32.092	34.0471	16.6839	38.4264
2800	93.3333	316	0.0590415	0.238791	0.970479		1658.25	178.756	129.438	358.672	59.4164	69.4584	279.104	342.589	97.2988	532.962	678.827	87.3207	64.701	962.334	1956.89	1965.93	2324.5	1832.11	3.59619	11.6492	35.4194	44.5579	44.3405	24.4516	28.1754	24.7416	28.8107	33.3839		5.19984	2.34846	5.79472	2.13191	2.50601	15.0988	9.91285	6.62646	5.38351	21.2245	33.8189	38.0066	19.7108	37.1954
2900	96.6667	318	0.0616765	0.240213	0.969162		1650.36	177.055	137.002	358.938	59.1979	70.4018	277.347	339.74	107.008	513.942	536.812	66.0491	59.4276	972.642	1944.04	1992.23	2378.29	1811.22	4.20078	12.6855	37.2814	45.5038	44.7141	25.6938	29.7687	26.7852	29.0789	33.059		5.52958	5.74794	6.18673	1.72906	1.81058	17.5333	12.184	8.53501	4.38332	20.7918	35.2639	40.257	24.1629	38.3719
3000	100	351	0.0615942	0.243391	0.969203		1648.76	171.969	128.387	353.575	58.1877	74.2521	268.357	333.599	113.14	536.001	481.049	65.2891	56.0314	904.862	1954.86	2037.91	2403.55	1843.68	4.63554	13.5727	38.3046	45.8337	44.5203	25.5983	30.0191	27.7631	29.711	33.7754		5.84825	5.60342	6.73194	2.18262	2.81145	18.1416	12.5358	9.7077	5.683	21.7956	35.307	41.0419	26.4952	39.3591
3100	103.333	297	0.0655468	0.244928	0.967227		1674.97	170.137	137.407	354.224	57.8096	74.9956	275.514	343.351	117.063	563.766	406.992	46.5032	57.2887	976.38	2094.58	2092.98	2423.58	1746.57	3.99404	13.9153	39.3571	46.1149	44.5777	25.3517	30.1234	27.7877	30.8906	33.8058		5.32871	6.21913	4.59455	1.5899	2.2379	17.0778	11.1442	9.181	8.22	23.9534	35.9349	41.7666	28.4291	42.3995
3200	106.667	323	0.0543478	0.260084	0.972826		1679.91	171.467	129.648	358.703	59.0702	77.3235	270.915	344.213	105.688	600.955	395.32	55.318	58.8933	976.885	2105.09	2186.27	2356.7	1749.45	4.74974	14.4066	40.5257	46.3642	44.9361	25.4437	30.3982	29.0529	31.7081	34.3795		5.29471	6.68384	7.83953	2.23824	1.69238	16.7509	11.8351	8.78613	8.82297	25.838	36.5734	42.707	29.3969	44.5241
3300	110	328	0.0638175	0.263622	0.968091		1682.89	174.914	138.823	357.751	59.3579	76.0828	282.071	359.844	97.5587	653.811	343.937	42.8303	62.2691	1059.98	2052.47	2244.69	2358.39	1676.7	4.28151	15.0143	41.9874	46.868	45.2411	25.0644	30.2233	29.3637	33.2387	35.5022		5.13301	4.61795	7.26054	2.27632	2.11974	14.3557	12.0343	8.49362	11.4315	28.7567	36.6371	43.2082	31.2621	48.2067
3400	113.333	312	0.0645586	0.267249	0.967721		1685.36	167.152	122.896	356.014	58.2519	82.384	261.777	338.965	119.354	800.866	331.513	41.6443	45.0514	1139.11	2188.81	2239.52	2244.69	1516.46	5.77486	16.4305	41.9808	46.9558	45.0602	24.7404	30.3463	30.1844	34.6949	36.2361		5.1658	7.35185	9.49524	2.97969	3.88169	12.0542	11.4947	9.23412	16.1465	33.2228	36.6781	41.3712	31.9058	50.3584
3500	116.667	341	0.0602767	0.277298	0.969862		1668.96	166.852	129.679	351	58.1853	79.291	271.476	352.547	126.391	942.335	390.841	52.2165	66.2635	1162.79	2185.1	2169.69	2123.97	1402.96	4.97102	17.1082	41.5338	47.0953	45.2669	23.7866	29.3088	29.889	35.4322	37.5586		4.67343	4.85344	7.74214	2.27962	5.30645	9.46868	9.59928	10.6905	19.577	36.2058	35.6459	39.4294	31.2862	51.1838
3600	120	320	0.0587121	0.282983	0.970644		1607.34	172.691	124.432	347.972	58.5639	74.3198	264.459	346.79	147.688	974.997	464.279	39.597	44.7219	1161.03	2083.18	2152.99	1984.32	1252.37	5.29526	17.9274	41.0421	46.7031	45.2002	23.7965	28.533	29.6937	36.376	37.7688		5.33168	5.48815	7.5331	2.55962	5.56378	9.32104	9.28354	10.3911	22.6191	38.022	35.0873	36.162	30.6637	52.3892
3700	123.333	355	0.0624177	0.28254	0.968791		1595.94	161.064	107.017	341.803	56.4047	79.8489	241.643	321.312	177.787	1135.54	454.528	53.2479	61.5922	1220.35	2089.58	2016.64	1871.21	1169.01	7.07343	19.7028	40.3771	46.2586	45.0346	23.2334	28.8698	30.0661	37.161	39.1162		4.89947	8.60129	9.58469	3.41106	8.87067	8.04501	9.28951	11.7886	27.9007	41.4901	34.3962	34.3965	31.0725	51.6491
3800	126.667	379	0.0600296	0.286627	0.969985		1577.8	165.977	106.507	341.422	56.8753	76.8151	244.965	322.827	190.759	1172.18	465.603	47.2254	50.0776	1199.43	2085.24	1995.17	1855.21	1113.78	7.2793	20.2343	40.9551	46.9875	45.2342	23.5407	29.3557	30.3361	37.6138	39.8442		4.82857	8.84023	8.64525	3.69337	10.3891	8.20239	10.8662	11.8288	28.1367	42.1376	34.3953	34.2932	32.9864	52.2132
3900	130	316	0.0587121	0.284994	0.970644		1551.93	164.029	111.079	336.581	56.2193	75.6035	244.328	322.903	189.734	1177.32	414.32	43.5072	58.8502	1144.64	2023.03	2036.37	1818.9	1117.16	7.24865	20.7948	41.6647	46.9932	45.1379	24.0736	29.6482	30.9127	37.4187	39.786		5.37727	8.28292	10.4304	3.18419	8.96846	9.40756	10.7028	11.6096	28.8418	43.4122	35.7162	36.7113	33.0033	51.8764
4000	133.333	397	0.05583	0.297136	0.972085		1563.24	158.704	110.974	332.614	55.2171	76.8052	245.266	328.281	166.878	1162.85	334.758	36.0745	59.1132	1219.95	2007.78	2027.29	1872.17	1175.82	6.21693	21.0536	42.4537	46.8181	44.9275	24.3265	29.4873	30.8108	37.3237	39.5214		5.07407	6.30998	7.43689	2.89066	9.37304	9.73888	10.9307	12.8896	28.1975	43.5112	36.563	38.2073	34.9513	52.2277
4100	136.667	368	0.0645586	0.291909	0.967721		1539.24	156.45	122.097	326.726	54.4349	74.323	249.583	332.356	150.796	1161.56	281.207	39.2767	56.1582	1134.49	2009.94	2002.96	1864.85	1212.55	5.6987	22.2846	43.7139	47.1076	44.9711	24.9337	30.3939	31.6258	37.3895	39.4329		4.7581	5.78185	8.13021	2.66854	7.15481	12.6723	12.7357	12.9151	28.7833	44.3168	37.5365	40.9855	37.0515	52.1605
4200	140	342	0.0637352	0.29674	0.968132		1537.69	156.421	107.507	330.103	54.5689	78.6619	232.152	310.052	175.62	1097.61	265.259	44.223	62.2465	1076.49	1913.52	2077.93	1956.64	1204.31	7.76912	23.1442	44.373	47.359	45.3177	25.7005	31.4929	33.1092	37.9558	39.7047		6.10922	8.52668	12.4285	3.38958	8.39167	14.3142	14.3448	13.4456	29.4227	44.194	38.5349	42.7978	38.0809	51.9883
4300	143.333	341	0.0653821	0.29701	0.967309		1523.35	156.528	117.757	326.098	54.3179	74.1448	243.501	323.75	170.915	1063.1	240.288	39.4815	54.7044	1076.67	1985.6	2035.66	1917.4	1188.32	6.52909	23.252	44.6879	47.3977	45.5044	25.7523	31.6793	32.5267	37.7813	39.6313		5.05964	6.75474	10.4891	2.32817	8.01375	14.8223	14.7435	12.7608	30.0123	43.9211	38.3223	43.2182	38.6596	52.5041
4400	146.667	407	0.0624177	0.307332	0.968791		1484.58	152.23	107.379	317.989	53.0084	74.2688	231.214	309.63	203.367	1072.79	245.173	46.3759	62.2085	1052.78	1904.85	1955.49	1874.2	1104.35	7.47752	23.8898	44.1435	47.1864	45.2325	25.5922	31.4682	32.3746	38.2716	40.2232		4.98548	9.15748	9.85338	3.26243	10.1288	15.3791	14.4793	12.8308	31.4217	45.3383	37.4735	42.1896	38.5023	52.4867
4500	150	344	0.0566535	0.310082	0.971673		1458.84	152.134	103.683	315.333	52.9438	73.3592	227.047	304.377	223.406	1154.5	269.236	45.0887	59.0845	1017.77	1947.7	1903.35	1724.85	1043.72	8.19978	25.5035	44.4384	47.4846	45.5552	25.8506	31.0317	33.4161	39.4942	41.3889		5.13815	7.37792	11.2624	5.17215	12.0483	16.2389	13.7554	15.259	35.2452	47.0189	37.812	40.9244	39.6515	52.7023
4600	153.333	371	0.0631588	0.306945	0.968421		1421.62	149.416	107.506	306.711	51.4152	70.2986	226.682	301.639	242.485	1092.16	242.34	39.1915	53.472	976.516	1916.64	1891.26	1708.92	992.232	7.918	25.5577	44.7029	47.0744	45.2351	26.3624	31.1639	32.8975	38.8098	41.2545		5.8636	7.7086	10.1746	3.32118	12.522	17.4524	14.256	14.4979	35.1242	46.4579	38.3622	41.7662	39.7963	52.3384
4700	156.667	317	0.0626647	0.304164	0.968668		1413.58	152.312	112.293	308.37	51.7264	66.4092	231.965	307.777	237.552	1093.27	180.664	34.154	50.5926	934.87	1908.19	1964.3	1718.24	1000.56	6.75256	26.5104	44.9945	47.2055	45.0677	26.7114	31.7019	32.8512	38.8289	40.4372		5.78605	5.34085	7.56946	3.15699	11.9094	18.8976	16.3832	14.9206	35.4581	46.8923	38.072	44.4476	41.0279	52.198
4800	160	392	0.0630764	0.310123	0.968462		1413.25	146.911	111.222	303.399	50.7084	70.3369	224.994	300.426	246.268	1048.39	143.456	34.8735	58.6316	920.704	1863.31	1974.74	1791.07	1011.06	7.73915	27.3043	45.9235	47.4643	45.3374	27.3687	32.4641	33.7005	39.372	40.8634		6.10167	7.11119	10.2988	3.82772	11.3563	21.9833	16.6863	14.8182	36.1064	46.9275	38.636	45.7018	42.5887	52.8692
4900	163.333	342	0.0587121	0.322479	0.970644		1375.48	146.747	101.823	299.08	50.1193	69.8596	214.869	289.174	236.66	999.11	111.07	27.3441	41.5431	886.441	1857.54	2000.9	1728.03	980.662	8.36041	28.6463	46.7403	47.2774	45.3778	27.9535	32.9006	34.6012	40.0266	40.9204		6.37625	7.71248	10.4794	4.73208	12.5019	23.117	18.5737	16.5927	37.8302	47.118	38.9947	45.6961	44.863	54.0202
5000	166.667	409	0.0629941	0.324259	0.968503		1341.58	148.682	106.371	295.942	49.8881	63.6949	220.041	292.385	292.867	1046.43	121.408	31.7608	49.7807	860.723	1833.67	1926.66	1649.1	858.421	8.33306	28.9164	46.6036	47.2096	45.2399	27.441	32.1006	34.9069	40.415	41.439		6.31408	6.85664	9.7403	4.78573	13.9685	22.6606	16.9033	17.6234	39.83	47.5648	38.3228	44.9295	45.8581	53.2745
5100	170	424	0.0592062	0.324593	0.970397		1326.71	144.777	108.604	289.197	49.092	63.9867	219.961	294.551	348.16	1114.8	152.911	30.9755	51.5795	898.351	1832.87	1874.85	1558.52	739.018	8.75247	29.0317	46.4191	47.5063	45.4066	27.5943	31.3166	34.8214	40.9336	42.4503		6.1185	6.19173	9.05498	5.26243	17.1347	22.4519	14.6946	18.7392	41.1078	48.1651	38.8552	42.6665	45.6419	53.3971
5200	173.333	401	0.0585474	0.319371	0.970726		1300.41	142.181	90.9434	286.331	48.4016	65.7171	201.937	273.326	409.71	1090.07	177.105	34.8858	51.9503	876.633	1823.78	1826.65	1483.44	648.292	10.2536	29.7804	45.6845	47.5084	45.2694	27.8711	31.2865	34.6557	41.6283	43.0546		6.74652	7.81165	8.72763	8.3899	19.5924	23.3969	14.9025	19.7434	42.1364	48.7226	38.5961	41.7544	44.2082	53.3183
5300	176.667	341	0.0657938	0.306336	0.967103		1262.29	140.005	88.8773	281.479	47.5073	63.6816	194.101	263.897	453.936	1087.45	184.427	39.4129	56.4963	855.745	1844.4	1725.52	1365.96	577.38	10.7342	29.8524	45.0396	47.2055	45.1764	27.802	31.1311	34.7081	41.5203	42.8467		6.8663	8.14396	9.47091	8.55802	20.6319	23.2729	14.507	20.4719	42.7097	48.3003	38.3251	40.5798	43.3658	52.7817
5400	180	334	0.0545949	0.316624	0.972703		1236.56	137.534	84.1012	276.712	46.7008	63.1305	186.708	254.939	522.494	1082.04	228.063	43.7852	63.7328	837.539	1766.21	1694.44	1307.73	487.579	11.3955	31.0856	44.9158	46.8787	44.8627	27.5937	30.9288	34.7383	42.244	43.6335		6.60695	8.43753	8.10272	9.8771	23.953	23.8053	15.8557	23.0278	43.9842	48.7548	37.9301	39.2141	42.9005	53.7118
5500	183.333	343	0.0605237	0.309865	0.969738		1193.65	133.477	81.2309	268.371	45.3971	61.5369	179.079	245.123	560.413	1060.53	231.011	43.2536	52.5706	785.769	1747.06	1627.46	1215.83	445.637	12.2531	31.6693	45.114	46.8279	44.9952	28.4218	30.8164	35.1425	42.6091	43.8696		8.11616	7.04826	9.79895	11.2794	25.0225	25.0998	15.5919	23.8122	44.8062	49.0362	38.4589	39.794	43.1651	53.5183
5600	186.667	441	0.0569005	0.320239	0.97155		1177.15	128.753	73.9391	261.377	44.3213	61.4681	174.695	240.812	632.582	1044.48	226.58	50.0738	50.9691	774.143	1744.76	1621.37	1160.48	380.503	13.1687	32.2703	45.092	46.8037	45.587	28.5033	30.6873	35.6022	43.2876	44.8414		7.95806	7.51947	10.2376	12.7615	27.3667	26.1145	16.1849	24.0785	45.8813	49.0923	37.9949	38.9863	44.119	53.4618
5700	190	406	0.0556653	0.3311	0.972167		1140.59	132.642	74.681	259.588	44.1999	58.3773	171.298	237.08	723.989	1071.56	232.08	48.789	49.9147	743.587	1767.81	1563.71	1036.88	294.337	14.2504	32.5921	45.4739	46.9304	45.2149	28.2995	31.0421	35.77	44.1208	45.2294		8.49354	8.65805	9.68195	14.8151	29.6033	25.1994	15.2806	25.1968	47.5065	49.7773	38.0487	38.482	45.6868	54.112
5800	193.333	319	0.0615119	0.328083	0.969244		1100.48	123.809	67.1781	248.386	42.1473	58.0818	159.937	224.679	816.731	1085.49	274.511	53.5527	45.5681	782.526	1702.19	1476.8	836.986	231.583	15.5861	33.0905	44.7173	46.6463	45.2745	28.3797	30.5217	36.136	44.6815	45.5958		8.3129	9.48663	9.69971	18.303	32.1282	25.2537	14.3647	27.3648	48.5382	49.931	37.6542	36.8817	45.1835	53.2418
5900	196.667	420	0.0560771	0.333927	0.971961		1069.37	124.691	66.4212	245.237	41.7089	54.4257	158.605	221.851	897.586	1088.83	236.491	45.1927	50.9425	781.26	1693.94	1446.52	726.257	188.22	16.077	33.1911	44.4395	46.8184	44.7724	28.4024	30.0163	36.1044	44.733	46.0424		8.40208	8.16018	9.94175	19.7672	34.1137	24.7946	14.5958	27.7316	49.037	49.7965	37.6438	36.5311	44.3037	53.2773
6000	200	360	0.0566535	0.336765	0.971673		1039.98	122.039	69.2737	239.612	40.7329	54.726	152.239	215.417	854.879	973.997	211.051	50.2281	49.1182	713.721	1644.44	1438.1	784.578	195.634	16.4086	34.7779	45.6968	46.4332	44.9793	28.8849	31.1003	36.8499	45.2368	46.2238		9.33523	8.07248	10.3506	19.7196	34.5652	26.9511	17.192	29.7691	50.2232	49.7539	38.3738	38.8672	45.9416	54.1405
6100	203.333	402	0.0573946	0.339871	0.971303		1013.55	122.955	70.9728	234.677	40.229	49.844	157.327	217.803	855.693	938.029	177.633	46.9852	46.465	642.439	1585.77	1464.71	818.933	184.959	15.8885	34.7406	46.0191	46.8568	45.1752	29.5312	31.4396	37.006	44.7127	45.9907		10.4456	7.59715	9.37779	18.2073	33.8149	27.8315	17.3527	29.7942	49.1449	49.5798	38.7506	40.2804	47.0524	53.3951
6200	206.667	444	0.0594532	0.348821	0.970273		995.215	116.881	67.1455	229.015	39.2821	52.6612	146.321	208.828	833.018	885.555	159.959	35.7025	52.7489	608.369	1531.01	1473.07	875.085	186.44	16.8165	35.7559	46.8549	47.2433	45.2203	30.3416	32.3614	38.1074	44.9106	46.1698		11.8323	8.85022	10.6888	18.3479	34.3635	29.6108	18.8471	30.6476	49.5404	50.1334	38.9193	41.4002	49.289	53.2783
6300	210	314	0.0541008	0.360958	0.97295		965.624	112.49	66.0363	221.324	37.6256	52.8326	139.416	197.873	811.867	801.263	112.313	35.5603	49.9741	540.957	1488.66	1490.74	920.398	189.57	17.1036	36.6047	47.07	47.2543	45.276	30.6723	33.6138	38.3933	44.592	46.0373		13.4132	9.6956	11.8623	16.9168	33.6301	30.5882	22.5665	30.7556	48.9612	50.152	39.0539	43.4268	48.7397	53.2249
6400	213.333	396	0.0520422	0.363375	0.973979		937.829	110.684	69.8874	215.699	36.856	50.3122	139.579	199.11	759.614	758.056	87.8767	33.2843	52.4694	492.497	1445.11	1478.92	948.763	205.097	17.0335	37.8619	47.9253	47.309	45.3543	31.371	34.1151	39.3563	44.7039	45.9376		14.3511	8.6682	12.3707	16.5433	33.2341	32.3377	23.8512	32.3031	49.9803	50.8372	39.6777	45.162	50.2175	53.5383
6500	216.667	432	0.0533597	0.377037	0.97332		910.77	107.075	75.1219	208.109	36.02	48.0963	140.943	201.472	749.974	716.223	88.5355	44.3519	53.9433	460.306	1413.7	1378.71	944.813	199.448	16.9887	37.6417	48.2813	47.4301	45.2669	31.3232	34.0869	39.4906	44.7005	46.0075		15.08	9.04574	11.8099	15.8069	33.2008	32.1214	23.3249	32.9779	49.8654	49.9189	39.5246	45.6076	51.1204	53.7497
6600	220	412	0.0528656	0.38055	0.973567		896.643	103.124	65.0455	202.935	34.8017	50.8139	130.925	190.221	781.765	708.943	72.485	34.3078	43.5249	461.826	1444.72	1420.45	874.822	172.949	18.0989	38.6404	47.8838	47.7695	45.6438	31.696	34.6975	40.1646	45.0927	46.3855		15.7413	9.92733	12.2155	17.5984	35.0117	32.491	25.2444	34.852	50.3886	50.2262	39.2564	45.3446	51.0756	52.9262
6700	223.333	416	0.053195	0.385782	0.973403		859.753	105.094	62.2307	200.212	34.7203	44.8508	129.821	188.752	823.974	714.468	104.674	36.4296	48.3745	461.793	1369.57	1372.63	722.259	136.96	18.7073	38.0119	47.6933	47.3363	45.3934	31.3551	33.5551	40.0872	45.7533	46.3914		15.3712	9.53406	11.8051	20.5613	36.2649	31.7688	22.9253	35.0626	50.7231	49.5797	39.1923	43.3473	51.5652	53.311
6800	226.667	396	0.0559947	0.378651	0.972003		841.84	101.292	55.8814	195.063	33.647	45.9759	121.468	179.876	1011.28	792.14	136.676	34.9099	44.8302	509.174	1425.98	1278.81	472.401	80.608	21.03	38.5278	46.8748	47.2463	45.6843	31.0464	32.9737	40.4543	47.6917	47.197		14.3001	9.39018	13.4638	27.7069	40.289	30.8419	21.5227	37.5947	52.5739	50.1056	39.0928	41.0179	50.2947	53.7596
6900	230	490	0.048666	0.382436	0.975667		792.528	102.81	57.5633	189.879	33.2071	40.315	121.036	178.077	1043.74	791.953	150.024	37.9001	46.1279	513.965	1404.38	1088.32	354.839	56.0169	22.0744	38.2264	46.8627	47.2163	45.339	30.8205	32.9342	40.0204	48.113	47.8307		14.3934	9.31453	14.0065	30.3467	42.3108	29.5928	20.4375	38.018	52.9702	50.1135	39.2876	41.8458	47.8894	54.0859
7000	233.333	459	0.0532773	0.381901	0.973361		775.369	97.6141	57.782	184.454	32.0099	40.2029	115.395	172.067	1060.53	771.161	154.035	47.2201	51.4125	522.484	1401.38	994.002	301.474	57.9164	22.5496	38.9259	47.0985	46.7974	44.9447	30.5995	32.8028	40.698	48.4088	47.8069		13.6584	8.96949	15.5042	32.6235	41.9921	29.5661	21.9925	39.9095	52.7828	50.3785	39.79	40.744	49.3996	54.333
7100	236.667	446	0.048913	0.388307	0.975543		745.866	95.2773	56.6608	178.45	31.1124	39.0483	111.695	170.101	1044.61	760.807	152.408	40.7261	49.4681	532.065	1315.3	941.418	299.445	46.1714	23.035	39.4446	47.2956	46.827	45.292	30.6134	33.104	41.8443	48.5993	47.7332		13.8487	9.05099	16.4016	33.0495	42.824	29.0598	22.8329	42.219	52.7898	50.3216	39.5058	41.1543	51.2065	53.9204
7200	240	327	0.0452075	0.388624	0.977396		724.46	90.459	57.6418	171.082	29.7462	39.6258	107.986	165.421	1042.93	722.231	142.489	41.3692	43.4789	537.342	1241.47	920.192	269.167	42.6037	23.6944	40.1438	47.1826	47.2264	45.2799	30.5918	33.3689	42.8248	48.5082	48.2334		14.3487	9.77994	17.4806	33.2527	43.6102	28.1207	24.4179	43.8221	53.3527	51.0054	38.6683	41.7739	51.9953	52.5001
7300	243.333	353	0.0452899	0.389013	0.977355		712.224	88.9836	53.5686	168.654	29.4785	39.0549	104.369	162.115	1031.18	675.592	136.643	45.6986	47.0813	495.899	1274.74	880.576	295.612	38.3436	23.9719	40.3411	47.3781	47.2748	45.2823	30.7308	33.8082	42.6389	48.7422	48.3281		14.441	9.60638	18.2381	33.3148	44.2591	30.0189	25.417	43.103	52.5175	50.649	38.6167	42.1098	51.8644	53.5264
7400	246.667	383	0.046031	0.39484	0.976985		691.115	84.6115	53.2911	162.18	28.3591	39.0021	101.059	157.358	982.984	610.736	112.481	48.8786	47.1981	491.202	1227.59	847.154	323.673	43.3446	24.302	40.7877	47.5587	47.3321	45.6282	31.2441	34.3202	42.6997	48.9714	48.3733		15.1763	9.86526	19.1185	32.8202	44.53	31.133	26.6243	42.9539	52.6717	50.5555	39.1765	42.6523	50.7727	54.1967
7500	250	370	0.046031	0.397152	0.976985		670.787	83.7082	55.9384	158.872	27.7952	36.7445	101.345	155.465	952.878	582.4	79.8842	42.3562	52.4707	448.434	1207.52	864.866	347.544	43.4644	23.6741	41.3591	47.9592	47.6018	45.5008	31.8486	35.1722	42.5847	48.3154	48.1742		16.0179	9.87475	17.7825	31.1446	43.5506	32.5505	28.5527	42.4828	52.8135	50.3958	39.641	44.5972	51.1408	53.5776
7600	253.333	360	0.0457839	0.403612	0.977108		633.983	82.7069	54.0328	152.992	26.9044	34.4384	95.9734	147.937	878.559	493.935	64.7415	38.6086	50.5205	416.468	1129.03	852.518	355.031	47.7694	24.456	42.3126	48.8105	47.8524	45.8419	32.968	36.3554	43.0621	48.5109	48.377		18.3464	11.4571	17.6845	30.7327	44.0591	34.3029	30.4572	43.2984	52.9224	50.582	40.3562	46.815	51.7865	54.1788
7700	256.667	427	0.0466074	0.421863	0.976696		614.094	80.796	55.3318	148.51	26.0837	33.4288	93.2925	143.535	860.806	447.13	48.9925	34.4148	46.3405	344.932	1087.98	932.711	380.959	44.5447	24.4412	43.0154	49.0028	47.8027	45.7725	33.2266	37.3456	43.1108	48.3125	48.039		19.7974	11.6493	17.1731	30.7203	42.8657	35.8463	32.803	43.3653	52.6612	50.4013	39.4864	48.8428	52.2855	53.6322
7800	260	416	0.0433959	0.448358	0.978302		594.403	79.6434	56.1109	145.308	25.622	31.7827	91.8465	141.698	850.305	394.004	39.9188	32.6213	53.849	329.565	1026.52	939.542	381.365	46.9775	24.5379	43.7341	49.3121	47.4673	45.2561	33.2258	37.6785	43.0619	48.208	48.1334		20.0709	11.5998	17.2396	30.6553	43.1237	36.4447	34.7297	43.7511	52.7727	50.9725	39.5194	49.4616	52.6877	53.7011
7900	263.333	356	0.0414196	0.455322	0.97929		567.68	78.2021	53.5841	139.942	24.784	30.2093	87.1953	135.879	807.392	339.932	37.3652	33.0348	52.8982	322.008	999.757	901.125	349.566	49.6391	25.2315	44.1566	49.5368	48.0155	45.772	34.1375	38.0676	43.8474	48.7596	47.9005		21.2367	12.6048	18.0245	31.2942	42.9974	37.4552	35.5502	44.7833	52.9066	50.0878	40.9085	49.5032	52.7965	53.8093
8000	266.667	429	0.0464427	0.442727	0.976779		557.507	76.8111	54.5969	137.877	24.3647	29.6212	85.6792	135.652	855.839	326.395	46.9364	36.2588	56.1764	326.466	993.373	834.93	319.56	38.9508	25.8131	44.1088	49.5455	48.0442	45.6612	33.5268	38.093	44.3872	48.9126	48.2531		20.1349	12.8997	18.9924	32.6089	44.4295	37.0702	35.5128	45.5913	52.2538	50.1157	40.0191	48.716	53.5578	54.4885
8100	270	413	0.0416667	0.44245	0.979167		542.547	72.9883	49.6124	131.745	23.2577	30.2013	81.9683	131.703	829.03	351.561	58.4928	28.9657	48.1852	357.331	1023.24	742.91	258.075	38.9128	26.577	43.9075	48.9429	47.9455	45.6445	32.9063	37.5905	44.5316	49.4079	48.5811		19.5536	12.6352	21.2593	34.8787	44.5582	35.635	34.877	45.7803	52.8067	50.4383	38.7312	47.5084	52.9399	54.0585
8200	273.333	348	0.046525	0.428287	0.976737		524.261	75.57	51.7185	131.237	23.3342	27.604	82.4461	131.784	855.808	369.57	51.0377	31.6692	56.3131	384.552	983.412	629.24	227.882	31.5878	27.2788	43.7387	49.1075	47.8949	45.6101	32.7321	37.2027	45.082	49.9925	48.6207		18.125	12.0992	23.3366	37.4485	45.3847	35.2656	33.8261	46.5361	52.9049	50.1609	39.426	47.8705	53.1981	54.1716
8300	276.667	378	0.0399374	0.425827	0.980031		517.184	72.7968	49.7402	129.39	22.9616	27.4302	79.35	129.745	896.846	404.3	58.1127	34.8032	48.0482	399.024	1023.14	536.744	181.451	23.3709	28.1415	43.7742	49.0308	47.7262	45.7732	32.3508	37.3042	45.851	49.9496	48.9903		17.363	12.1616	26.0607	38.5813	46.5409	35.3523	33.8475	46.3029	52.3008	51.0678	39.0637	47.6817	53.215	53.9611
8400	280	403	0.0414196	0.422552	0.97929		510.378	70.9371	50.123	128.127	22.5099	27.8923	73.7978	123.909	944.408	375.29	57.2652	34.3206	44.8517	424.864	1028.7	493.048	153.246	21.8116	28.9273	43.6224	48.8594	47.9939	45.7926	32.5624	37.4023	46.1339	50.4795	48.6175		17.5858	12.4937	28.4076	39.6023	46.547	34.3638	34.0355	46.7246	52.6601	50.3278	39.4187	47.5039	52.5753	54.1971
8500	283.333	403	0.0377964	0.430249	0.981102		494.602	71.5387	45.2753	125.993	22.3826	25.8006	73.5134	121.728	868.114	381.603	63.6498	37.3587	53.756	410.672	957.042	456.938	171.982	24.2017	29.0303	43.5023	48.5927	47.6294	45.7082	32.6066	37.1394	45.6711	50.3116	48.7342		17.2853	12.6873	28.2377	40.0968	46.8445	34.6879	33.826	46.0315	52.4886	50.4777	40.113	46.305	52.1021	53.5365
8600	286.667	364	0.0466897	0.427518	0.976655		476.948	69.1799	47.3477	122.129	21.5389	25.3644	71.1962	118.462	860.618	366.627	54.8282	34.0888	55.3372	368.895	932.714	487.065	141.708	24.6666	29.5891	44.3066	48.8813	47.8185	45.5003	33.1199	37.5205	46.0116	50.6967	48.7472		19.1098	12.8122	28.1936	41.3676	46.4624	35.9627	34.3693	46.8475	53.614	50.7395	39.6727	47.5411	52.4533	53.8315
8700	290	378	0.0435606	0.452622	0.97822		466.824	69.4148	47.8829	119.82	21.3937	24.275	71.536	118.189	897.245	364.719	49.0582	29.1972	46.3856	377.324	967.164	452.014	112.285	20.8063	30.0456	44.7438	49.2015	48.2398	45.9484	33.561	38.151	46.3179	50.9377	49.2115		19.2458	13.8417	27.6865	41.7736	47.6805	36.7613	34.6102	47.6377	53.893	50.8167	40.3177	47.8088	52.6781	54.33
8800	293.333	441	0.0438076	0.449203	0.978096		443.467	68.1635	43.0304	117.193	20.7812	22.9116	64.3464	109.943	878.815	356.834	48.625	32.7203	44.0842	362.742	904.12	420.392	89.8902	19.2276	30.9445	45.0557	48.9408	47.8688	45.5711	33.5896	38.1444	46.6868	51.0351	48.9251		19.6737	14.7353	29.7786	43.0255	47.5094	36.8011	35.0944	48.9236	53.9173	50.5422	40.3571	47.3407	52.7142	53.9737
8900	296.667	398	0.0423254	0.453492	0.978837		430.241	65.6316	45.1218	112.515	19.9906	22.3198	65.283	110.656	838.909	353.463	55.5006	25.1049	47.7669	354.976	864.669	385.181	90.016	23.9133	31.1988	45.0129	48.8708	47.7896	45.7273	33.5391	37.6783	47.3259	51.2075	48.8486		20.0033	13.9011	31.2681	43.426	47.3952	36.1479	35.0665	49.41	53.6284	50.8116	39.5857	47.2237	52.9292	53.8875
9000	300	379	0.0401845	0.45865	0.979908		428.798	62.7561	45.2374	110.201	19.4947	23.7188	61.7736	109.849	861.257	329.377	63.6865	35.0046	42.851	368.366	873.588	340.796	86.1969	17.821	31.8934	45.1713	49.4259	47.8721	46.0942	33.2371	38.4842	48.131	51.5036	49.1009		19.2673	15.0802	33.2428	44.3168	47.5599	35.5905	36.1211	49.8525	53.6949	50.5974	39.6612	47.5352	53.8807	54.6779
9100	303.333	410	0.043643	0.442049	0.978179		408.635	66.0985	47.2596	110.672	19.616	19.8303	62.8488	109.538	861.314	316.452	63.7099	34.8753	46.2062	377.82	829.223	272.63	74.7427	17.84	32.2747	45.1793	49.2195	47.8455	45.582	32.9501	38.2527	48.077	51.5581	49.2633		18.9511	15.0733	34.716	44.4769	48.1565	34.9878	36.238	49.5069	53.8895	51.2745	40.2488	46.9521	53.6566	53.9671
9200	306.667	374	0.0422431	0.440597	0.978878		398.683	63.2157	41.4915	108.119	19.1049	20.5625	55.4811	102.392	847.921	312.129	78.2439	37.6154	51.3232	376.852	798.243	222.787	69.5852	18.1124	33.1453	44.7978	49.0173	47.7841	45.8225	32.8456	38.5741	48.5625	51.4433	49.1414		19.1056	16.9822	36.6219	45.0417	47.975	34.0403	36.6767	49.7596	53.2592	50.253	39.6038	46.0339	53.7967	54.2604
9300	310	411	0.0481719	0.43812	0.975914		392.708	60.6666	45.2392	104.347	18.4073	20.6818	57.8478	104.134	839.5	325.109	70.1666	29.52	48.345	396.125	782.31	202.822	67.624	18.3105	33.4684	44.7969	48.9472	48.0978	45.7697	33.1292	38.3797	48.8469	51.5953	49.1289		19.1911	15.987	38.1927	45.1437	48.8276	34.142	35.9253	49.3753	53.4245	51.1174	40.1873	46.3701	53.7166	53.7601
9400	313.333	433	0.0480896	0.44205	0.975955		389.332	58.6686	42.1589	102.843	18.1373	20.9257	54.2443	102.219	859.475	315.608	84.663	35.9133	48.0066	393.568	745.961	192.101	60.3466	15.6231	33.8668	44.7453	48.6986	47.6701	45.7324	32.571	38.4383	48.8448	51.7789	49.08		19.6129	16.3354	39.0738	46.0922	48.2194	33.5651	37.1009	49.2557	53.2048	50.6001	39.1257	45.7123	53.5018	53.9852
9500	316.667	472	0.0503129	0.423325	0.974844		375.341	59.6342	44.5154	101.88	17.9804	19.5917	52.8962	99.5191	797.662	326.84	88.2105	35.7194	48.9489	384.681	720.824	166.592	55.5797	18.0193	34.3355	44.8612	48.9315	47.9695	45.8423	32.7842	38.8953	49.3235	51.8177	49.1193		19.0586	18.0958	39.9006	46.1614	48.4609	33.4686	37.1431	49.446	53.4715	50.7765	39.6598	45.6853	53.8485	54.3709
9600	320	383	0.0563241	0.426566	0.971838		365.909	56.172	39.0252	97.761	17.1611	19.8647	48.8326	94.8141	829.307	294.875	89.2984	38.0717	46.8027	365.905	694.657	154.441	52.2569	15.4809	34.6135	44.9371	48.7143	47.6921	46.0131	32.8125	39.0841	49.1953	51.6604	49.2178		19.5945	18.8784	39.9838	46.1533	48.4574	32.8434	38.4585	49.9168	52.9165	50.5503	39.39	45.4278	53.3744	54.2158
9700	323.333	342	0.0583827	0.427255	0.970809		354.389	56.9524	36.942	96.2458	17.0301	18.6903	48.1626	93.8547	796.91	297.571	83.3274	36.4467	50.1163	361.527	680.472	132.402	55.0453	16.0796	35.5144	44.9436	48.6151	48.0524	46.2029	32.9525	39.192	49.6226	51.9766	49.5847		20.2002	19.5007	42.3646	46.5407	48.9657	33.1319	37.4964	50.0231	53.4445	50.6222	39.5434	45.0236	53.2707	53.7324
9800	326.667	419	0.0489954	0.444045	0.975502		339.988	54.7029	37.4553	93.4727	16.4049	18.2995	44.4812	88.9277	783.902	293.424	80.4918	36.6408	43.4743	347.521	672.706	124.674	33.4466	16.5823	35.8937	44.8698	48.4687	47.4541	45.8657	32.6697	39.6871	49.1768	51.7394	49.279		20.4608	20.6388	41.6259	47.6235	49.1196	32.9964	38.1267	49.5967	53.1933	50.4357	39.208	45.604	52.8629	53.6268
9900	330	336	0.0381258	0.449477	0.980937		322.741	53.4765	41.6289	90.4729	15.8525	17.257	42.5692	85.6075	748.373	286.949	64.5933	34.7584	48.3113	329.475	616.248	114.96	44.6977	18.7705	36.5815	45.8279	48.8172	47.9855	45.9242	33.1561	40.3777	49.7785	52.1727	49.6511		20.5383	22.6211	42.7735	47.4946	49.4801	33.3332	39.96	50.7403	54.0391	51.067	39.8813	46.2078	52.9469	53.7081
10000	333.333	340	0.0471014	0.454958	0.976449		315.127	51.7384	36.1967	88.8849	15.4828	17.5987	37.4298	80.1823	744.398	281.932	78.5178	33.896	40.5716	335.058	593.058	100.228	36.7822	15.311	37.2489	45.315	48.3709	47.7178	45.7181	33.2397	40.1762	49.6316	52.0911	49.2322		21.8418	23.9259	43.4133	47.7406	49.3231	33.5504	38.0651	50.3606	54.1846	50.4144	39.6487	45.0854	52.3283	53.9186
10100	336.667	462	0.0447134	0.470844	0.977643		313.289	50.5052	33.8844	86.9182	15.189	17.624	37.4581	80.0563	736.073	287.15	80.7712	35.6001	50.8137	321.791	561.917	104.189	31.2309	15.946	37.493	45.1586	48.6236	48.0808	45.8766	33.4407	40.1349	49.9581	52.0066	49.6924		22.2429	23.9947	43.3043	48.2287	49.6942	33.102	38.3315	50.2544	53.0673	51.0379	39.8092	45.2675	53.0414	53.708
10200	340	418	0.0381258	0.479	0.980937		303.547	48.3742	34.8267	83.8629	14.569	18.0841	35.2815	77.7191	709.808	280.79	74.8572	33.432	47.0777	325.753	547.116	98.2551	31.7996	14.2581	37.8233	45.5968	48.8716	47.6566	45.8376	33.444	40.6319	49.6704	52.4543	49.5852		22.1274	25.2506	44.0346	48.5336	49.1702	33.9715	38.9195	49.9077	54.3772	50.8079	39.6049	46.3057	52.5409	54.1883
10300	343.333	327	0.0445487	0.462863	0.977726		288.75	49.2307	30.4733	83.3172	14.406	17.0546	30.3157	70.3624	668.507	274.763	72.2371	33.2559	46.3969	290.158	535.185	89.6502	33.6107	15.5873	38.2947	45.3958	48.7492	47.7933	45.7616	33.9831	40.8578	49.7793	51.9587	49.4159		23.6359	26.4956	44.0663	47.976	49.3	33.5744	39.2148	50.612	53.402	50.1756	40.4315	45.8527	52.7572	53.6816
10400	346.667	412	0.0403491	0.473806	0.979825		288.227	47.6394	35.5258	81.6362	14.1883	16.5297	33.2956	75.0647	675.85	271.325	70.4	38.4034	52.301	289.962	517.31	82.3914	30.3201	18.3686	38.3546	45.7117	48.9858	47.7852	45.9579	33.5177	40.9945	50.3414	52.2764	49.6654		22.7188	26.8735	44.6313	48.3534	49.1963	33.3287	39.2228	51.4153	53.7336	50.8583	39.6483	45.6895	53.6882	54.2844
10500	350	432	0.0405138	0.481452	0.979743		274.475	45.742	33.3204	78.5319	13.4948	16.7896	28.7384	69.5135	640.807	255.912	72.1142	36.7835	48.9589	278.879	481.231	82.1616	28.254	17.1134	39.0179	45.8167	49.003	47.7306	45.7999	33.9792	41.3105	50.4699	52.1333	49.4751		23.6977	27.8656	45.492	48.4104	49.6237	33.8591	39.7245	51.2159	53.691	50.5928	40.117	46.218	53.0949	54.0357
10600	353.333	470	0.0373024	0.486877	0.981349		267.829	46.2763	32.8253	77.5335	13.5022	15.0873	30.6076	70.882	617.93	248.309	80.9776	41.0701	54.583	285.727	429.711	67.5606	31.3597	20.4039	39.3109	45.7217	48.7615	47.3979	46.161	33.5275	41.3051	50.3771	52.3673	49.7761		23.1931	28.4145	45.8825	49.1649	49.8997	33.1787	40.2286	50.8832	53.5463	50.7714	39.287	45.5657	53.3463	54.2292
10700	356.667	442	0.0362319	0.489822	0.981884		261.572	42.5569	31.5137	74.0485	12.6785	17.0584	26.1446	67.441	620.963	251.108	77.3276	38.8875	52.6132	282.005	421.059	63.5134	22.4038	19.4016	40.2596	45.9471	48.9051	47.736	45.8377	33.8559	41.6174	50.7978	52.686	49.7285		24.361	30.8134	46.2448	49.7864	50.0923	33.3597	39.6826	51.6857	54.1826	50.8252	39.9251	45.2709	53.8597	54.019
10800	360	306	0.0358202	0.475987	0.98209		250.738	42.7328	32.0949	72.8078	12.4755	15.8479	24.6329	63.4986	582.06	246.453	84.4406	34.0155	48.6234	265.059	390.274	66.0527	31.5165	14.5457	40.2124	46.3003	48.6338	47.9649	45.9204	34.0413	42.4743	50.4384	52.1897	49.8882		25.0879	31.2233	45.4858	48.9078	50.3574	34.0075	40.9137	51.5588	53.8942	51.1272	39.3778	46.0501	52.8111	53.3017
10900	363.333	387	0.0309618	0.497436	0.984519		243.139	42.3159	34.8354	71.8121	12.3711	14.0783	26.0029	64.4166	546.085	249.395	71.2927	32.6005	46.8323	253.131	398.885	70.0986	29.9415	15.403	39.9912	45.9808	48.6632	47.8249	45.7822	33.8676	42.307	50.2735	52.3719	49.4222		24.7699	30.7195	45.7704	48.9799	49.7161	34.1845	40.0496	50.8833	54.1149	50.6717	39.1255	46.7491	52.4725	54.1653
11000	366.667	397	0.0345026	0.500678	0.982749		230.155	43.4141	31.8366	70.3935	12.1758	12.9412	23.8349	60.9199	541.504	229.492	60.6621	36.8864	45.386	238.863	382.388	59.1222	22.2308	17.2862	40.4786	45.9657	49.078	47.8251	45.9737	34.4052	42.5146	50.603	52.3678	49.4305		25.3875	31.7329	46.2619	49.2989	49.7119	34.6111	40.1052	51.3523	53.5492	50.2105	40.0994	46.7714	52.9884	54.4373
11100	370	399	0.0341733	0.501868	0.982913		227.85	41.4811	35.3573	68.1606	11.7061	13.9647	24.2206	63.4207	526.743	223.965	55.3685	38.0545	42.8954	247.937	371.85	57.1248	27.3191	15.2496	40.8678	46.3166	49.2838	47.7973	45.9347	34.137	42.7305	51.2715	52.598	49.4632		25.2358	31.9569	47.5851	49.8046	49.7566	34.316	40.8837	51.6756	54.109	50.5989	39.7513	47.4943	53.984	54.0842
11200	373.333	334	0.0337615	0.502318	0.983119		210.602	42.6649	32.2502	66.8692	11.6308	10.8632	22.8106	59.5568	479.399	223.94	66.6875	32.5326	49.2822	227.474	311.114	46.1602	24.3693	15.2876	41.4294	46.603	49.0401	48.1969	46.0852	34.5873	43.1497	51.1765	52.7165	49.7246		25.8496	33.3598	47.5432	50.1829	50.2116	35.0603	41.0318	51.8999	54.0057	51.0171	39.7745	46.9902	53.412	54.0439
11300	376.667	412	0.0340909	0.506831	0.982955		207.286	41.1008	35.4368	65.4245	11.2902	11.3871	22.4086	59.1309	465.338	213.934	59.454	34.1288	51.8254	219.05	329.011	44.7049	22.1945	20.0329	41.4532	46.6446	49.2053	48.0398	45.941	34.4998	43.2952	51.1236	52.7423	49.623		26.2404	33.8921	47.6816	50.0123	49.4394	35.2251	40.7834	52.2973	54.6555	50.2618	39.9322	47.2522	53.5978	54.1989
11400	380	377	0.0323617	0.515087	0.983819		202.688	39.6159	31.1002	63.5876	10.9809	11.2131	20.9177	56.3108	458.145	223.598	66.9748	33.6507	48.5381	204.043	310.357	40.2175	22.6476	16.3933	41.9855	46.3855	49.0121	48.0656	46.0802	34.8624	43.0243	51.3107	52.5512	49.7802		26.9851	34.5827	48.2785	49.8519	50.2291	34.8997	40.3197	52.1932	53.8275	50.6873	40.0008	46.5135	53.6288	53.5449
11500	383.333	384	0.0337615	0.511411	0.983119		186.032	41.305	31.9853	61.8081	10.7319	9.51006	20.12	55.1342	400.001	219.381	65.9793	28.1945	41.7509	201.33	262.285	43.0192	20.2747	12.4395	42.0104	46.8044	49.1843	47.9695	45.9954	34.9821	43.3244	51.493	52.6354	49.5291		27.2028	35.0073	48.3637	50.0055	49.4725	35.6964	40.9674	52.6524	53.6966	51.0093	39.9966	46.997	53.2958	54.4702
11600	386.667	378	0.0373847	0.509974	0.981308		181.763	40.6601	33.0288	61.2455	10.5619	9.12126	19.2766	53.904	396.631	196.888	59.4405	30.3239	50.7233	176.907	265.444	44.4353	20.5924	15.7476	42.0479	46.838	49.4204	48.2326	45.7457	35.1651	43.6014	51.2431	52.7528	49.5221		27.6578	35.363	48.2953	49.5259	49.3975	35.9718	41.2634	51.7513	54.5482	50.6554	40.0714	47.7109	53.7062	54.4524
11700	390	412	0.0287385	0.525687	0.985631		176.189	38.8878	31.6476	59.0463	10.2758	8.11495	19.28	53.2823	399.026	191.393	57.8464	34.1029	47.9446	182.988	247.715	27.8535	25.0815	15.8076	42.391	47.2409	49.3581	48.1394	46.4903	35.4178	43.8614	51.8071	52.7396	49.7937		27.7917	35.0394	49.4071	50.008	49.7087	35.896	42.6186	52.6371	54.077	50.9755	40.8222	48.083	53.1511	53.7081
11800	393.333	388	0.0321146	0.524064	0.983943		166.156	39.1533	31.4	57.1994	9.95218	7.82056	18.3124	52.865	370.117	194.042	58.1417	32.8213	45.2811	168.434	214.686	35.0015	20.0381	11.7152	42.6735	47.0241	49.15	47.8966	45.7901	34.9579	43.8311	51.4577	52.7077	49.5799		28.0821	36.5966	48.5425	50.5053	49.6408	35.6253	42.2171	52.6809	53.9169	50.6803	40.1337	47.132	53.0197	53.869
11900	396.667	389	0.0277503	0.523617	0.986125		166.579	38.1304	34.9344	57.5827	9.91487	7.68067	18.5327	52.7741	358.332	191.129	61.0868	39.1662	48.696	151.942	224.007	30.0063	23.2041	14.6994	42.9321	47.1973	49.3973	47.8585	45.8216	35.0566	43.9261	51.6292	52.826	49.769		28.6724	36.8734	49.3868	49.9794	49.7485	35.6185	42.305	52.6972	54.2567	51.1091	39.7251	47.4306	53.932	54.4632
12000	400	385	0.0331851	0.522177	0.983407		153.903	37.8059	32.1744	55.7996	9.59824	6.41257	15.7841	46.8447	340.881	167.653	50.4973	35.0196	47.7977	135.44	211.249	35.1864	23.8617	17.0828	42.9569	46.9517	49.0015	47.5519	45.9315	35.5315	44.0732	51.2054	52.3725	49.211		29.302	37.3077	48.8334	49.9659	49.3753	36.9365	42.432	51.9132	53.3777	50.0991	40.4574	47.6987	52.792	53.7919
12100	403.333	362	0.0295619	0.536521	0.985219		151.131	38.8177	31.943	55.5467	9.60727	6.19467	16.0273	46.8982	340.81	169.104	47.649	28.7355	44.6699	129.449	230.452	32.1362	21.4154	14.2338	43.4191	47.5584	49.5431	48.176	45.965	36.1299	44.5933	51.7031	52.44	49.7951		29.8982	36.9568	49.2036	50.335	50.7017	37.984	42.4692	52.4102	54.0595	50.869	40.6062	48.759	53.5203	53.6833
12200	406.667	437	0.0364789	0.529119	0.981761		152.618	37.1591	32.7667	55.3453	9.43173	6.96554	14.96	45.9734	341.22	178.316	47.9655	37.718	41.0896	120.281	215.379	35.6218	22.8343	13.6327	43.7248	47.4675	49.1422	47.8508	46.1734	35.9801	44.393	51.7409	52.6403	49.6043		30.3652	37.7885	49.9199	50.3588	50.1916	37.3671	42.8657	52.608	53.5128	50.9837	40.0763	48.2569	52.9021	53.9681
12300	410	385	0.0261034	0.555357	0.986948		143.134	35.6312	35.2278	52.8046	8.98151	6.13049	15.4225	45.9108	322.475	156.975	42.1546	31.1585	46.1026	109.688	212.039	32.7351	23.9603	14.8396	43.5288	47.6228	49.4775	47.9727	45.8252	36.1074	44.6226	51.5856	52.7272	49.3842		30.6453	37.483	49.3586	50.2873	49.8697	38.0365	42.8794	52.559	54.1679	50.4713	40.134	48.909	52.9192	54.0276
12400	413.333	427	0.0354084	0.534129	0.982296		136.693	38.5146	31.415	53.4096	9.19111	4.98475	14.501	43.4992	305.473	151.788	45.186	30.27	44.2591	99.2061	208.69	25.9594	22.2223	15.4546	43.9389	47.6501	49.6493	47.9768	46.1149	36.4324	45.0068	51.5414	52.5644	49.7851		31.5371	38.0041	49.7253	50.2943	50.1337	38.4367	42.9681	51.834	53.5473	51.4646	40.2727	49.7303	52.9299	53.7122
12500	416.667	411	0.0312088	0.552602	0.984396		136.424	35.9003	33.4215	51.6344	8.82162	5.71657	13.7825	43.4582	311.763	148.437	43.3225	33.2595	45.897	99.5641	210.345	28.3345	19.7806	13.3444	44.1384	47.9801	49.8737	47.9774	45.8737	36.5859	44.9614	51.7245	52.6841	49.8875		31.789	38.0086	50.1221	50.4662	50.3061	38.943	43.6146	52.7013	54.0224	50.6193	40.5275	49.6377	52.99	54.1462
12600	420	297	0.0296443	0.537745	0.985178		130.151	37.2102	32.0214	51.2367	8.78158	4.9428	14.2606	43.4563	283.591	140.63	43.0501	33.7831	47.4651	94.3316	187.601	24.5309	23.538	15.6326	44.249	47.4616	49.3124	48.1454	46.1185	36.2673	44.9947	51.6929	52.7749	49.5571		31.8442	38.8131	49.8483	50.4939	50.2454	37.4914	43.1993	51.8675	54.2603	50.4892	39.5035	49.5532	52.6893	53.7043
12700	423.333	389	0.0256917	0.566525	0.987154		128.725	33.4702	29.1993	48.7063	8.28176	5.57668	11.2528	39.7372	281.558	147.735	43.5659	30.7534	45.2302	80.5615	188.856	33.1962	20.5144	13.4843	44.6447	48.0591	49.6659	47.9901	46.2559	37.2162	45.024	51.8123	52.8494	49.7138		33.5475	38.4741	50.0817	51.0743	50.0462	39.59	43.9977	51.9882	53.8658	50.8537	40.3007	49.7847	52.4854	54.0424
12800	426.667	340	0.0280797	0.563895	0.98596		127.16	34.2395	33.6883	48.7716	8.28864	5.61665	12.6841	41.4932	277.347	117.7	33.9466	27.9145	51.7214	84.0982	199.701	35.8311	32.299	15.9378	44.5193	48.2132	50.0874	48.6187	46.1768	37.1491	45.6016	52.0076	52.957	49.9002		33.0942	38.3611	50.1789	50.5298	50.4326	39.4436	45.0233	52.1677	53.7963	50.6353	40.5061	50.7785	53.3885	54.0907
12900	430	292	0.0266798	0.571273	0.98666		115.581	34.8885	33.647	47.6149	8.09626	4.1585	11.9122	39.9717	261.16	112.146	30.7633	26.2598	47.0846	73.7675	179.726	29.039	22.7474	18.6863	44.832	48.2793	49.711	48.2762	46.08	37.1156	45.6731	52.0158	52.9321	49.4419		33.7955	38.9644	50.6057	50.9661	49.8282	39.3384	45.2136	52.1289	54.2332	50.4825	40.4108	49.9936	53.1183	54.0176
13000	433.333	431	0.0317029	0.564296	0.984149		115.655	33.4898	31.7554	46.465	7.92509	4.2664	11.7736	39.3874	270.538	116.983	31.8608	32.2643	41.0178	62.1	179.559	30.4276	23.4558	14.1491	45.0954	48.8011	49.8264	48.2329	46.4204	37.5665	45.6343	52.1641	53.201	49.8103		34.8926	38.5657	49.9236	51.3903	50.7047	40.0877	45.5036	52.8346	54.6357	50.9439	40.7939	49.6411	53.2953	54.2599
13100	436.667	410	0.0288208	0.583903	0.98559		107.439	34.7763	30.72	45.3346	7.82483	3.29241	12.5005	40.022	238.022	97.3327	32.7295	32.7981	45.1771	54.0997	178.025	28.7669	20.1426	14.3852	45.3388	48.4365	49.8732	48.3314	46.3553	37.1937	46.0513	52.2098	52.9537	49.9267		34.8131	39.0417	50.7606	51.4173	50.6613	39.855	45.5995	52.1652	53.8727	50.6902	39.981	50.5172	53.5606	54.0318
13200	440	377	0.0309618	0.580211	0.984519		111.498	33.7929	31.9274	46.0131	7.80093	4.17026	10.93	37.9999	248.505	98.4202	32.8999	26.4038	42.3695	60.2858	193.909	31.0008	26.0152	14.254	44.963	48.7303	50.128	48.4719	46.3885	37.7349	46.2125	52.1318	52.937	49.6653		34.9209	38.8714	49.9932	51.0527	49.9765	40.3071	45.808	52.3916	53.7744	51.3702	40.7339	50.9247	53.7675	54.2002
13300	443.333	427	0.0306324	0.578809	0.984684		109.811	34.1185	29.7628	45.1739	7.70317	4.19312	11.8639	40.7083	258.991	108.345	31.6799	30.3635	45.4131	54.5981	176.632	24.3009	17.9516	15.507	45.3203	48.7601	50.0725	48.3179	46.3719	37.3496	45.8067	52.568	53.1617	49.9568		34.5091	39.0417	50.9521	51.2044	50.894	39.9757	45.7605	52.9503	54.3835	50.7305	40.163	50.2617	54.3101	54.1399
13400	446.667	375	0.0299736	0.579083	0.985013		106.603	32.3148	34.3507	44.3767	7.53965	3.68619	11.2066	37.7136	234.192	103.498	34.8677	36.042	45.8774	59.3777	153.721	22.6101	19.3058	15.8287	45.4713	48.8339	50.0054	48.4886	45.9406	37.6949	45.9073	51.9784	53.2391	49.92		35.0553	40.0434	50.9957	51.6721	49.5898	39.6129	46.0476	52.6906	54.4342	51.384	41.2538	49.6984	52.9101	54.3417
13500	450	268	0.0292325	0.583222	0.985384		96.1781	34.3787	32.8302	43.3529	7.41275	2.58427	11.6625	39.9841	213.085	102.317	37.0887	30.7046	40.4457	46.123	136.327	18.9054	18.6852	11.2937	45.8925	49.1737	50.1823	48.2998	46.3202	37.4555	46.3592	52.5292	53.5089	50.0157		35.3843	40.2524	51.6532	52.0434	50.1291	39.6009	46.8052	53.4389	54.465	51.5585	40.1956	50.9184	53.6727	54.1163
13600	453.333	351	0.0282444	0.589535	0.985878		102.189	32.7126	28.343	42.9853	7.30771	3.9661	10.1523	37.318	224.567	105.713	29.3022	26.0622	52.1541	44.982	157.902	20.8832	26.5212	15.6659	45.7213	49.0302	50.1263	48.531	46.3779	37.9591	46.1592	52.4562	53.0884	50.1239		36.3514	39.6317	50.6103	51.3043	50.7088	39.6415	46.4743	53.5991	54.1736	51.2625	40.8134	50.8083	53.7153	53.7606
13700	456.667	310	0.030303	0.588583	0.984848		94.8693	33.1733	34.3689	43.3176	7.28392	2.67817	9.81583	35.6697	203.066	86.3416	35.0477	28.3724	45.8851	45.9011	137.544	24.5448	22.5647	15.8042	45.981	48.9179	50.0504	48.329	46.1559	37.9784	46.5244	52.1649	53.0602	49.7062		35.8718	41.036	50.9296	51.5666	50.5009	40.5297	46.631	52.5138	54.3443	50.5706	41.0578	50.737	53.1462	53.8413
13800	460	389	0.0294796	0.603426	0.98526		87.353	33.3742	31.5711	41.4002	7.07552	1.99178	9.96703	35.3748	184.553	82.4274	32.6421	27.4479	39.86	41.3165	121.374	25.1499	19.1943	14.4563	46.4183	49.0145	49.8638	48.0406	46.3441	37.9712	46.4597	52.2101	53.2522	49.7879		37.0527	41.0936	51.4694	51.5841	50.8917	40.0303	47.3536	52.2867	54.4409	50.9607	40.3423	50.3445	53.2521	54.185
13900	463.333	344	0.0305501	0.600872	0.984725		92.7448	31.9895	32.1666	41.3296	6.99252	3.01798	9.30882	36.2417	209.513	82.574	36.1338	31.1589	48.3191	40.6023	126.886	20.7301	16.5544	14.7428	46.1571	49.0788	50.0633	48.3783	46.2025	37.9012	46.5906	52.3702	53.2325	49.7855		36.2329	41.0553	51.361	51.7301	50.4059	40.1485	47.3367	52.8315	54.1933	50.884	40.2858	50.3615	53.5255	54.7196
14000	466.667	351	0.0284914	0.610636	0.985754		85.2179	32.9786	30.9951	40.2793	6.85232	2.37186	9.8136	35.2064	180.297	71.8344	29.5148	25.5067	45.6688	41.0286	124.049	20.9084	23.7853	15.0728	45.955	48.8241	50.0985	48.706	46.4241	38.1109	46.7953	52.401	53.0529	49.6476		36.3713	40.9199	50.824	51.4907	50.1691	40.3161	46.9638	53.0495	53.4344	50.3567	40.7245	51.1201	53.3717	54.141
14100	470	361	0.0249506	0.62203	0.987525		87.1148	30.1878	32.6995	39.3206	6.65351	2.38973	9.3314	36.2763	184.332	74.1153	31.5147	34.3451	59.4148	26.1187	112.488	19.5349	22.0325	19.9467	46.4507	49.186	49.8918	48.0351	46.1453	37.666	46.938	52.2193	53.0351	49.8505		37.0649	42.0064	51.0235	51.4343	50.7243	40.4972	47.5404	52.8404	54.101	50.9511	40.1777	50.7831	53.2712	54.3153
14200	473.333	473	0.0352437	0.594837	0.982378		82.359	31.8948	36.4513	40.1297	6.72349	1.94225	9.40732	35.7003	174.071	64.8405	29.2585	32.4705	44.5327	30.9104	116.437	24.8894	20.2407	18.5297	46.7803	49.0656	50.044	48.2971	46.3823	37.8748	47.2934	52.6772	53.1525	49.5715		37.3511	42.4483	51.6506	51.8534	50.5979	40.2028	47.9682	52.8713	53.578	50.7078	40.067	51.2319	54.0022	54.391
14300	476.667	423	0.0282444	0.615887	0.985878		83.7291	29.8669	32.033	38.7786	6.48945	2.55487	8.5706	33.4462	176.146	79.2625	28.3031	30.0956	50.8613	29.1943	109.865	18.2957	21.6493	20.2696	46.6638	49.0832	49.9949	48.045	46.2314	38.2096	46.9049	52.0117	53.1237	49.7683		37.5563	42.5265	51.0317	51.459	50.7453	40.8773	47.0049	52.4685	54.4229	50.6422	40.672	50.9084	53.2081	54.1143
14400	480	336	0.0232213	0.631647	0.988389		77.3318	31.1952	32.6147	38.1575	6.47085	1.58289	8.73403	34.0409	155.488	72.3872	35.194	30.8856	42.1024	26.3869	101.383	22.3923	16.1457	14.0474	46.7997	49.1338	49.9391	48.5274	46.2423	38.1317	47.1704	52.3269	53.2556	49.7578		37.6052	42.681	52.0541	51.6775	49.9808	40.1701	47.7384	52.5384	54.5618	50.6605	40.2359	50.5667	53.2402	53.9308
14500	483.333	333	0.0260211	0.628833	0.986989		73.9786	30.7112	33.5831	37.2697	6.29204	1.67608	8.28684	32.9248	151.516	75.7264	30.5713	29.0297	51.2254	19.4989	91.6738	14.7893	16.0123	16.512	47.1397	49.7202	50.2147	48.2292	46.0486	38.6494	47.2454	52.3387	53.2157	49.9031		38.7429	42.5969	52.0185	51.9149	50.4252	41.3904	48.6113	52.5159	54.6774	51.406	41.2054	50.8797	53.1473	54.2104
14600	486.667	418	0.0290679	0.630942	0.985466		72.7715	31.3849	34.4005	37.5363	6.33243	1.36855	9.18836	34.058	150.668	76.322	30.9023	30.2793	45.1682	19.3006	85.8178	17.412	15.1071	15.802	46.8997	49.4479	49.9876	47.9841	46.1582	38.0769	47.3541	52.2896	53.0135	49.7434		38.222	43.065	51.8972	51.1891	50.1251	41.0399	48.059	52.5833	54.3673	51.1898	39.7959	51.2332	53.6215	54.4523
14700	490	403	0.0261858	0.637335	0.986907		72.6561	30.126	34.0184	37.0252	6.19754	1.46857	7.88362	32.7277	141.074	79.4466	31.4806	30.657	39.9541	19.0009	90.5244	21.1452	17.1597	14.4156	47.3165	49.2625	49.9932	48.1982	46.3879	38.3661	47.4857	52.648	52.9237	49.7348		38.9295	43.8702	52.0555	51.1825	50.5449	40.3336	48.0356	53.3072	54.1442	50.4919	40.4895	51.0652	53.2121	54.0327
14800	493.333	387	0.0270916	0.639748	0.986454		71.4474	28.9453	32.1041	35.8708	6.02882	1.38001	7.32259	32.4592	139.581	75.802	33.0927	33.9255	42.594	21.8704	77.2129	17.2707	18.0616	13.942	47.6834	49.665	49.8971	48.2992	46.3544	38.4653	47.7126	52.5921	53.1713	49.9577		38.7062	44.4359	52.4151	52.4362	50.4235	41.0811	48.5562	53.017	54.0072	51.6635	39.9129	50.8476	53.603	53.9397
14900	496.667	362	0.0275033	0.639622	0.986248		64.7581	28.7052	32.2255	34.5513	5.76967	1.05088	7.59522	31.6739	122.889	58.1492	32.2889	32.1613	44.6677	18.1577	66.8238	15.9026	18.472	15.0079	47.7104	49.3049	49.9807	47.8748	46.2511	38.5322	47.3446	52.5712	52.9287	49.7451		39.7723	44.5142	51.9938	51.9723	50.2994	40.4719	48.1987	53.2128	54.0436	50.5974	40.7337	50.5727	53.5388	53.5144
15000	500	379	0.0316206	0.64875	0.98419		66.045	29.0973	33.0736	34.9009	5.83908	1.23942	7.41559	31.5989	122.885	63.3506	32.3961	28.6579	52.1515	12.3969	68.8283	16.5564	19.0337	17.8338	47.6707	49.7666	50.0057	48.2403	46.1112	38.7766	47.629	52.3244	53.2319	49.8327		39.8192	43.9989	51.915	51.7575	50.8628	41.5723	48.8721	52.781	54.364	51.2438	40.5361	50.8384	53.5011	53.9768
15100	503.333	366	0.0275856	0.644758	0.986207		64.5798	30.0498	34.0654	35.1356	5.89132	1.01753	7.81699	33.3913	112.632	65.0739	33.9971	29.7596	47.1779	15.5952	61.7378	18.3693	20.8994	16.1597	48.2846	49.9219	50.47	48.827	46.6493	38.901	48.0663	53.2696	53.7141	50.2018		39.9553	44.9906	52.555	52.3892	51.5331	41.1161	49.0678	53.5077	54.732	51.1862	40.5243	51.3173	54.4235	54.4115
15200	506.667	387	0.025774	0.658515	0.987113		64.441	28.8241	32.4231	33.9702	5.72688	1.16638	7.86063	32.9927	110.969	64.3371	36.3369	34.8152	54.2285	13.9999	53.9929	13.2122	19.3078	15.0087	47.972	49.5742	50.0892	48.3644	46.4118	38.5327	47.7555	52.8104	53.2529	50.0601		40.0908	44.7651	52.5553	52.2398	50.2088	40.7366	48.8392	52.8866	54.1387	51.2701	40.1012	51.0126	54.2047	53.5623
15300	510	375	0.0297266	0.646952	0.985137		61.9833	28.9306	34.3935	34.5629	5.70674	0.985254	7.20458	30.9725	99.536	64.0146	34.6828	31.3291	52.7015	13.7218	56.3661	12.8502	15.7606	19.384	48.2112	49.6909	50.1136	48.2279	46.4888	38.844	48.0234	52.685	53.3104	49.8696		39.9256	45.8205	52.8445	52.5714	49.8941	40.87	48.9723	53.2916	54.4557	50.8648	41.0732	50.8022	53.3818	53.8181
15400	513.333	343	0.0277503	0.655436	0.986125		59.6855	31.4718	31.3322	34.4714	5.84463	0.899902	8.31438	32.7905	100.875	62.9456	33.2921	35.8401	43.1598	10.7967	62.7793	12.7191	16.1607	12.0089	48.1965	49.5115	50.017	48.2817	46.1791	38.6051	47.5706	52.6027	53.3734	50.034		40.7071	45.003	52.2026	52.2577	50.812	40.8694	47.7928	53.4316	54.5452	50.9184	40.3621	50.9728	53.6953	53.9238
15500	516.667	333	0.0248682	0.66648	0.987566		58.3007	28.7982	33.9644	32.9804	5.51739	0.853874	7.87214	33.1714	106.636	59.2488	30.607	27.4544	51.2635	8.61034	50.3717	15.9662	15.9859	16.4313	48.7567	49.6271	50.2671	48.3061	46.1235	38.6884	47.9738	53.0388	53.4099	49.9697		40.3217	46.1415	53.0345	53.1897	51.0961	40.4342	48.8303	53.3836	54.4239	51.0637	40.6589	51.5317	53.6269	53.8987
15600	520	373	0.027668	0.661194	0.986166		60.0694	28.3432	35.7135	33.285	5.52859	1.04903	7.49193	32.2364	97.5573	58.8267	41.1245	28.9645	48.9709	10.9159	50.1475	15.521	20.1666	13.7311	48.8771	50.0311	50.8893	48.9262	46.7173	39.3225	48.5132	53.4231	53.7917	50.3905		40.8666	46.1835	53.933	52.5039	50.8983	42.2278	49.3051	53.5805	54.097	50.9451	40.6061	51.5668	54.4778	55.0674
15700	523.333	340	0.0256094	0.670372	0.987195		57.474	28.8375	35.0499	32.988	5.4944	0.778484	7.96545	33.2355	91.4515	70.6486	33.3619	29.3559	34.6545	20.2055	43.0895	15.3541	16.1557	12.1213	48.4971	49.6186	50.0022	48.4597	46.1638	38.5801	47.8185	53.0641	53.5354	49.7435		39.5077	46.04	53.4159	52.9222	50.5999	40.5076	48.6218	53.5688	54.1579	51.2372	39.9833	50.7599	54.0376	54.089
15800	526.667	385	0.0251153	0.674071	0.987442		54.6594	27.9759	38.9892	32.4703	5.33161	0.593249	7.50877	32.802	84.2326	61.835	34.369	29.5753	40.7474	12.2585	42.1383	14.7925	17.1407	12.2957	49.1253	50.7984	51.0457	48.5665	46.5667	39.3739	49.0707	53.4467	53.994	50.2173		41.0104	47.1684	53.2315	53.1844	51.032	41.5368	50.0214	54.8124	55.6194	52.0019	41.445	52.5498	54.6249	54.7524
15900	530	400	0.0239625	0.692539	0.988019		49.3959	29.0145	33.497	31.3262	5.21707	0.510328	6.71759	31.0736	74.4473	55.9664	33.671	27.5117	43.1511	9.38459	32.7243	12.0592	12.0463	12.3812	49.1451	50.0975	50.2261	48.5945	46.136	39.2679	48.399	53.248	53.4551	49.8291		41.3806	47.1844	53.3734	52.7032	51.084	41.3782	48.8667	54.0643	54.7846	51.3936	40.5249	51.1922	54.0543	54.4065
16000	533.333	407	0.0293972	0.694082	0.985301		53.8175	27.7723	37.0129	32.0328	5.2769	0.614963	6.98875	31.9859	85.1454	57.6396	30.45	30.5335	49.4722	13.9657	32.1366	10.6682	13.0837	17.862	48.6983	49.7942	50.3152	48.1649	46.1767	38.7999	48.3997	53.1699	53.2116	49.5683		39.7578	47.3347	53.2338	52.3503	50.815	40.8795	49.327	54.092	54.1691	50.5035	41.1106	51.2821	54.0686	54.1067
16100	536.667	408	0.0278327	0.687752	0.986084		44.9812	30.1031	37.329	31.1588	5.16361	0.399405	7.58736	32.6133	63.4298	45.0594	28.9873	27.1297	47.1797	8.7962	21.8332	8.85238	15.4863	14.4256	49.0714	50.0544	50.5054	48.0739	45.9295	38.9438	48.3963	53.2475	53.4247	49.6223		41.0381	47.7183	53.7594	52.7623	50.0791	41.1426	49.7729	54.1205	54.6597	50.5761	40.9223	50.8742	54.5558	54.3691
16200	540	336	0.0227273	0.696746	0.988636		53.5518	26.3708	34.842	30.5152	5.04271	0.94728	6.64425	32.2608	78.0087	55.059	37.3484	36.6693	48.0977	11.7006	25.7875	11.3966	16.3773	14.2604	49.4275	50.1444	50.3879	48.5594	46.505	38.8745	49.2748	53.1605	53.5011	50.2132		40.8965	49.159	53.3532	52.8639	50.8649	40.6363	49.8925	54.5882	54.4835	51.1213	39.597	52.3165	53.8579	54.3402
16300	543.333	308	0.0247859	0.716229	0.987607		45.2207	29.3549	36.6579	30.5716	5.10338	0.256972	7.47281	32.984	69.665	47.6289	27.7797	24.6712	43.2752	10.5038	19.4783	11.458	11.9522	16.2817	48.9026	49.9494	50.1522	48.0222	46.0047	38.6342	48.5778	52.9245	53.5472	49.3475		40.1791	48.3634	53.0085	53.0254	49.9369	40.492	49.9729	53.8579	55.2468	50.1774	40.8488	51.4247	53.7062	53.988
16400	546.667	328	0.0220685	0.729879	0.988966		50.2955	25.2023	37.8661	29.3305	4.83284	0.571802	7.432	33.2622	68.3682	43.7562	34.1949	32.0094	51.0154	10.6316	22.1016	14.8263	19.5621	15.0078	49.4423	50.1314	50.4411	48.7686	46.1912	38.7838	49.3339	53.402	53.316	50.1389		40.5601	49.4771	53.2839	53.0029	50.8877	40.7768	50.7659	53.8551	54.3813	50.8776	40.4424	51.77	54.4908	53.6434
16500	550	372	0.0237978	0.731511	0.988101		47.8267	26.1066	38.0082	29.6328	4.84092	0.498308	7.18638	32.7183	69.2143	39.3567	30.2974	32.1777	49.3463	9.90837	17.9848	14.7363	17.3763	17.1359	49.4968	50.4811	50.2645	48.5587	46.4347	38.9606	49.4112	53.3364	53.6559	49.8716		41.1702	49.4047	53.4184	53.1463	50.3443	41.1482	51.0093	54.2513	54.9154	51.0811	39.8666	51.8682	54.3294	53.8059
16600	553.333	407	0.0208333	0.749223	0.989583		47.2794	25.9248	36.4502	28.5045	4.788	0.368528	7.82867	33.6734	63.7933	43.1215	30.7042	37.3207	45.3597	8.99768	21.0572	12.2071	15.4459	14.5789	49.6033	50.4739	50.5731	48.224	46.3548	38.9158	48.9116	53.3131	53.8241	50.2646		40.9752	49.4508	53.8873	53.1789	50.5244	41.0251	50.6054	54.5613	54.6077	51.57	40.7354	51.0977	54.4283	54.6636
16700	556.667	363	0.0239625	0.724734	0.988019		47.4164	27.0258	36.3719	29.3291	4.88248	0.60434	7.75892	33.9007	62.3862	54.0711	28.9378	34.4567	47.1835	11.5019	15.5172	9.04826	12.5445	16.5833	49.6018	50.4244	50.889	48.6868	46.4609	39.0611	49.1419	53.6132	54.1148	50.1318		40.5749	49.6295	53.0839	53.3415	51.3793	40.5511	50.526	54.2052	55.492	51.3476	41.1446	51.2737	55.4054	55.2539
16800	560	383	0.016222	0.712191	0.991889		46.8986	26.5254	36.8438	29.4795	4.83263	0.403987	7.47364	32.704	58.2858	49.0985	30.1198	36.6807	44.9096	11.7183	18.4521	9.12829	13.6595	14.3038	49.5359	50.7803	50.9124	48.9397	46.6341	39.188	49.9	53.4437	53.8178	50.4529		40.7447	49.7945	53.5458	52.8444	50.7501	41.2524	51.7632	54.3393	54.6488	51.8981	40.9941	52.3362	54.5087	54.7165
[truncated: 11 more columns]

## Sheet: Complete Cell Analysis
cell (0,0)	average R value, (0,0)	average G value, (0,0)	average B value, (0,0)	average Gray value, (0,0)	average L* value, (0,0)	average a* value, (0,0)	average b* value, (0,0)	average delta_E value, (0,0)	cell (0,1)	average R value, (0,1)	average G value, (0,1)	average B value, (0,1)	average Gray value, (0,1)	average L* value, (0,1)	average a* value, (0,1)	average b* value, (0,1)	average delta_E value, (0,1)	cell (0,2)	average R value, (0,2)	average G value, (0,2)	average B value, (0,2)	average Gray value, (0,2)	average L* value, (0,2)	average a* value, (0,2)	average b* value, (0,2)	average delta_E value, (0,2)	cell (0,3)	average R value, (0,3)	average G value, (0,3)	average B value, (0,3)	average Gray value, (0,3)	average L* value, (0,3)	average a* value, (0,3)	average b* value, (0,3)	average delta_E value, (0,3)	cell (0,4)	average R value, (0,4)	average G value, (0,4)	average B value, (0,4)	average Gray value, (0,4)	average L* value, (0,4)	average a* value, (0,4)	average b* value, (0,4)	average delta_E value, (0,4)	cell (1,0)	average R value, (1,0)	average G value, (1,0)	average B value, (1,0)	average Gray value, (1,0)
	50.9679	73.609	74.6132	66.9295	29.5406	-8.4171	-3.42133	0		38.5556	67.0598	75.6368	59.2863	26.6222	-8.04771	-8.53334	0		36.8333	67.6154	79.6838	59.8932	26.8832	-7.56018	-10.79	0		38.3205	73.312	82.5342	64.0726	29.0086	-9.74088	-9.40433	0		53.8654	81.9679	89.8312	74.3953	33.0172	-8.22118	-7.93428	0		51.7158	74.0534	74.609	67.4295
	51.9786	70.9872	73.7179	65.594	28.7071	-6.69464	-4.0717	2.02104		36.5278	65.0107	74.4209	57.4637	25.762	-7.74798	-9.04898	1.04676		35.0962	64.9979	78.0192	57.5363	25.8308	-6.94262	-11.3144	1.32815		38.6261	69.5192	83.0577	61.8825	27.7626	-7.14018	-11.6356	3.64618		52.515	79.9509	87.7885	72.485	32.2012	-8.01779	-7.87422	0.843116		51.1368	72.2906	71.7009	65.8462
	52.2372	71.1303	71.9081	65.5791	28.7102	-7.18249	-2.89152	1.57944		37.2821	63.9103	75.5214	57.3034	25.4731	-6.47226	-10.2077	2.57016		33.2692	65.1026	77.7521	57.1538	25.7622	-7.58721	-11.2522	1.21282		38.1902	69.891	82.297	61.9765	27.8337	-7.74444	-11.0358	2.83331		52.1795	81.1154	87.5684	73.1325	32.5553	-8.8928	-7.20459	1.09402		51.4594	72.3782	70.6603	65.9081
	50.1624	74.1966	75.8419	67.1111	29.7267	-8.70955	-3.94321	0.626514		36.8504	67.0299	76.5171	58.9573	26.5549	-8.23503	-9.22011	0.71503		35.5641	65.9103	81.1368	58.5085	26.3002	-6.33274	-12.6354	2.2917		39.3697	72.8953	83.6175	64.109	28.9631	-8.84996	-10.1672	1.17377		53.906	81.1068	91.5171	74.1325	32.8021	-7.18676	-9.32533	1.74681		51.6004	73.3013	75.6132	67.015
	51.6368	73.0598	76.1368	66.9957	29.455	-7.42778	-4.52703	1.48615		37.75	67.4167	76.0235	59.4509	26.7153	-8.3798	-8.64971	0.364002		34.0256	66.6667	81.3718	58.4872	26.4901	-7.13216	-12.5047	1.81049		39.5513	72.8205	83.1239	64.1026	28.9274	-8.91524	-9.90208	0.96748		52.2521	82.5256	86.7735	73.9188	32.995	-9.94806	-6.04209	2.56183		52.3953	73.062	74.8355	67.0064
	54.5235	72.3184	76.4167	67.4893	29.4181	-5.88062	-4.7416	2.86215		38.5748	66.8568	75.8013	59.4637	26.5606	-7.86251	-8.73407	0.279971		36.5962	66.5876	79.844	59.2927	26.5283	-6.9241	-11.437	0.974246		39.7821	72.4573	83.1538	64.0299	28.8178	-8.61876	-10.0865	1.327		54.2607	81.4231	89.6197	74.1538	32.8555	-7.82885	-8.04122	0.437633		52.8077	73.6752	75.2863	67.5513
	50.4872	72.9487	73.265	66.2137	29.2434	-8.55024	-2.99431	0.537059		36.1154	66.6496	75.1538	58.5043	26.3313	-8.65078	-8.66986	0.683351		35.3205	64.4957	79.3547	57.4872	25.7292	-6.10674	-12.3447	2.42104		37.6688	71.6432	81.8056	62.8654	28.381	-9.13247	-9.88781	0.998891		51.5342	79.2735	85.8376	71.641	31.8483	-8.48639	-7.1696	1.42182		50.5021	73.0064	74.7286	66.4637
	49.359	71.0556	72.1197	64.6197	28.4977	-8.09681	-3.36484	1.09244		35.3291	64.0128	74.8803	56.641	25.374	-7.3093	-9.94644	2.02488		31.7073	63.4209	77.0791	55.6132	25.0783	-7.1598	-11.862	2.13705		37.5107	68.5962	80.8141	60.7714	27.2985	-7.61309	-10.8907	3.10826		50.6774	77.2329	86.9765	70.3953	31.1684	-7.16829	-8.92434	2.34672		49.0598	71.3077	73.3419	64.8419
	50.6432	71.8184	72.1389	65.485	28.8384	-8.11109	-2.86359	0.94756		36.2286	65.4679	73.4038	57.5577	25.862	-8.45129	-8.23061	0.912413		34.1752	64.0427	76.9103	56.7436	25.4089	-6.96295	-11.2345	1.6516		37.1966	69.2051	80.5556	61.0641	27.4783	-8.16464	-10.4503	2.43318		50.0299	78.1239	84.7179	70.359	31.3387	-8.5881	-7.22984	1.857		50.1261	73.6346	70.1389	66.1859
	54.5427	74.2479	72.9402	68.094	29.9365	-7.99348	-1.73133	1.78669		39.0449	68.5064	70.609	59.8568	26.9548	-10.3581	-4.74185	4.4524		36.3654	66.5833	77.9509	58.8568	26.4354	-7.61827	-10.342	0.636126		39.7927	72.6175	82.6816	64.0748	28.8536	-8.86764	-9.72727	0.943854		54.2073	81.0748	88.5962	74.015	32.701	-7.93247	-7.62532	0.528033		51.4679	75.6517	71.7372	67.9209
	57.1218	73.1432	69.2372	67.9893	29.638	-7.29983	0.239297	3.82857		41.5171	65.0513	71.3547	58.7265	25.9449	-7.21728	-6.72802	2.09941		36.3568	64.7927	77.9893	57.9637	25.8266	-6.47566	-11.2952	1.59621		39.2094	69.3889	81.7692	61.7521	27.6959	-7.32436	-10.8982	3.12958		52.5406	80.4722	85.609	72.5833	32.2947	-8.96082	-6.34905	1.89265		53.1453	73.688	69.0085	66.9274
	57.9444	73.1538	69.9786	68.1966	29.7256	-6.80968	-0.103574	3.69128		41.047	66.0598	70.0043	59.0085	26.2093	-8.40802	-5.44672	3.1349		36.8568	64.4979	77.7457	57.8355	25.7432	-6.22936	-11.2602	1.81432		38.8376	70.6026	80.6282	62.4017	28.0404	-8.55634	-9.63606	1.54735		54.0513	80.0171	87.2991	73.0299	32.2985	-7.71504	-7.40768	1.0247		55.188	73.4744	69.9487	67.5855
	60.438	73.5833	70.3526	69.2457	30.0665	-6.02249	0.175896	4.35324		43.1368	67.047	67.5641	60.0427	26.5869	-9.04474	-3.26895	5.35809		38.3397	65.5278	77.1218	58.7457	26.1492	-6.66622	-10.2246	1.28751		40.1923	69.7308	81.5556	62.3291	27.8555	-7.33169	-10.5117	2.89139		53.2286	80.3611	86.3483	72.8269	32.3262	-8.46161	-6.76724	1.37743		58.1239	74.047	70.7991	68.8803
	60.4103	72.9316	71.0598	68.9487	29.8749	-5.45825	-0.560081	4.12955		40.4615	69.8462	65.2692	60.4487	27.3139	-12.2713	-0.714715	8.91338		37.9658	67.1496	74.7778	59.235	26.5867	-8.55111	-8.02799	2.94936		40.4936	70.5876	80.5064	62.7201	28.1186	-8.11839	-9.43018	1.85074		53.3675	80.6026	86.5855	73.0085	32.4224	-8.49513	-6.77292	1.33329		62.3526	73.7115	71.4167	70.0278
	60.0534	73.6047	70.5577	69.203	30.0503	-6.13514	0.0166727	4.15776		42.1774	67.1474	68.6688	59.8141	26.601	-9.10728	-3.97889	4.67613		38.4423	67.2628	75.9765	59.5278	26.6986	-8.0985	-8.64062	2.22347		39.1795	71.4316	81.4188	63.0641	28.3706	-8.7165	-9.64603	1.23078		52.6432	80.8568	88.3953	73.2372	32.5281	-8.34964	-7.76716	0.532568		63.4744	74.1709	70.2778	70.5641
	58.2073	74.4252	69.5064	68.9679	30.1476	-7.60426	0.818009	4.35902		41.4188	67.4829	65.2265	59.4231	26.5519	-10.5524	-1.79964	7.18477		38.8889	67.1966	73.3419	59.3333	26.5981	-8.76064	-7.0655	3.92358		38.1838	70.594	80.641	62.0299	28.0042	-8.72773	-9.70251	1.4575		53.6197	80.547	85.3504	72.9316	32.3753	-8.73545	-6.05744	2.04916		64.7393	73.8718	71.2863	70.8632
	59.3248	73.7393	70.6752	69.1068	30.0425	-6.47035	-0.0770548	3.90203		42.1197	68.3547	67.7735	60.4017	26.9795	-10.1235	-2.83158	6.07837		40.2479	67.3547	75.6838	60.1496	26.8196	-7.71328	-8.25655	2.5389		39.8077	71.2692	79.9786	62.7821	28.2916	-8.90424	-8.82971	1.24269		54.2308	80.6667	86.9017	73.3761	32.5075	-8.16715	-6.84074	1.20772		64.3697	74.3654	71.7201	71.1047
	58.4316	73.5299	70.3034	68.6325	29.8953	-6.77491	-0.0606094	3.75726		40.4145	67.6581	68	59.4487	26.6479	-10.1894	-3.48214	5.48653		39.7094	66.4103	74.0641	59.265	26.4042	-7.79636	-7.82637	3.0114		39.5342	71.1068	80.5385	62.7521	28.2442	-8.70181	-9.26561	1.29741		53.344	80.7799	87.6218	73.2201	32.5166	-8.30966	-7.28952	0.821074		64.4979	73.6474	72.0363	70.656
	59.1389	73.5662	70.3782	68.8654	29.9627	-6.50778	-0.00409074	3.93715		40.6859	67.8739	67.2457	59.6432	26.7118	-10.4527	-2.89159	6.13362		39.1795	67.0513	74	59.3675	26.5901	-8.37653	-7.50702	3.39565		40.0342	71.3162	81.4103	63.1667	28.3761	-8.40924	-9.62799	1.49111		53.1795	80.7222	85.812	73.0128	32.4225	-8.8501	-6.28272	1.86463		63.641	74.5513	71.8846	70.8974
	60.5983	74.0556	69.9274	69.5513	30.2193	-6.35342	0.673684	4.63557		41.8162	68.0726	67.3803	60.094	26.8512	-10.1649	-2.76606	6.14788		39.8568	67.8312	70.3269	59.6774	26.758	-9.78032	-4.84591	6.34643		40.3141	71.3312	81.0962	63.1389	28.3835	-8.44048	-9.4119	1.44286		54.4893	80.8184	85.3825	73.3739	32.5188	-8.60909	-5.85773	2.17046		63.2671	75.2329	71.7628	71.1517
	60.7286	73.3996	69.6261	69.2628	30.0067	-5.97006	0.559215	4.69574		41.6624	66.1624	68.7564	59.1624	26.2361	-8.64316	-4.58289	4.01369		40.0192	66.7628	71.6944	59.25	26.4517	-8.6565	-6.1993	4.7395		40.3162	71.4316	78.5	62.8846	28.3164	-9.32718	-7.83116	1.7678		55.3547	81.3547	84.2009	73.8547	32.7071	-8.9805	-4.82156	3.21898		63.4103	75.2051	71.4744	71.2308
	60.5278	73.4765	70.4423	69.2073	30.0415	-5.89996	0.0824434	4.34318		40.8868	68.1004	66.3739	59.6346	26.7718	-10.7754	-2.23072	6.86918		40.7009	67.8846	72.2607	60.2308	26.8954	-8.9643	-5.90107	5.08661		39.4744	71.3376	79.188	62.7692	28.2664	-9.29324	-8.35706	1.35943		55.9103	81.0641	84.9786	73.8803	32.6739	-8.40528	-5.36074	2.60286		64.7778	74.7222	71.7393	71.3846
	62.2799	72.891	70.9167	69.4637	30.0045	-4.73773	-0.260693	4.87263		40.5427	67.0598	70.7692	59.4487	26.5494	-8.95746	-5.44322	3.22208		39.8333	68.0256	70.7479	59.7821	26.8387	-9.77964	-5.00128	6.1998		40.6197	71.5427	79.1838	63.1325	28.3967	-9.09197	-8.15174	1.53771		54.1838	80.3632	87.8889	73.3675	32.4414	-7.71259	-7.56685	0.851641		65.9167	75.4209	70.9038	72.0962
	61.7735	73.7949	71.7265	69.9615	30.2818	-5.30261	-0.381352	4.41484		41.9786	66.9915	68.8205	59.6923	26.541	-9.03232	-4.16888	4.47488		41.5598	67.2137	70.1154	59.8291	26.6382	-8.92344	-4.87569	6.07437		41.1132	71.8355	77.5107	63.2073	28.459	-9.64945	-6.97112	2.49618		55.3953	80.4722	84.4252	73.3397	32.4285	-8.37221	-5.37871	2.62685		66.0812	75.0214	71.7265	71.9829
	60.4188	74.0598	70.1453	69.5256	30.2137	-6.37361	0.523618	4.49348		40.062	68.656	63.2585	59.3953	26.8142	-12.2566	-0.135748	9.3953		40.4979	67.3568	70.5321	59.609	26.6397	-9.22616	-5.15302	5.88307		41.0406	71.1303	76.6859	62.6645	28.1847	-9.49568	-6.84869	2.69633		55	80.3205	84.7821	73.2009	32.3665	-8.31061	-5.70059	2.32827		67.2692	75.6453	70.1325	72.4872
	62.8098	73.0491	70.2115	69.7415	30.0759	-4.79439	0.30296	5.22311		42.9444	67.1795	67.1453	59.8803	26.6057	-9.3106	-2.96776	5.70709		41.3226	67.75	69.8953	60.0449	26.7995	-9.39499	-4.49248	6.55993		40.8675	72.1538	76.2009	63.1154	28.5054	-10.3188	-6.05411	3.43673		54.8205	80.9103	85.0299	73.4487	32.557	-8.65624	-5.57473	2.44305		68.0064	75.8568	69.5363	72.7885
	62.7415	74.0064	69.9722	70.1902	30.372	-5.47126	0.887442	5.28532		40.6816	68.0876	66.3697	59.6218	26.7553	-10.8359	-2.25362	6.87216		39.5662	68.8697	68.1517	59.938	27.0224	-11.1478	-3.03174	8.54875		40.765	71.7949	76.6838	62.9487	28.3955	-9.98312	-6.53237	2.94664		55.2158	80.391	84.0064	73.1731	32.376	-8.49945	-5.19213	2.82985		69.9295	76.7927	67.8483	73.7158
	64.2628	74.0021	71.2457	70.8269	30.5317	-4.56757	0.316464	5.45639		40.6432	67.8953	68.3739	59.703	26.7558	-10.1506	-3.56558	5.39616		40.2799	68.1432	70.0363	59.9466	26.8788	-9.92527	-4.47318	6.74508		42.6624	70.7821	78.5769	63.1538	28.2294	-8.20926	-7.99951	2.21959		55.3654	79.5534	85.4295	72.9295	32.162	-7.54145	-6.41548	1.8709		74.4957	79.4487	65.5726	76.3504
	63.7927	74.1987	71.5278	70.8355	30.5657	-4.80932	0.180269	5.19984		42.3761	65.8462	71.4615	59.4829	26.272	-7.40567	-6.30166	2.34846		41.7329	67.6774	70.9936	60.2671	26.8386	-8.89202	-5.15061	5.79472		41.7799	71.2671	78.1175	63.2329	28.3259	-8.91561	-7.56097	2.13191		53.6987	81.3226	85.3226	73.4679	32.6338	-9.18536	-5.65317	2.50601		83.6154	81.2692	65.2265	80.1496
	64.3098	74.5021	71.0021	71.0406	30.6885	-4.91594	0.70183	5.52958		42.2927	66.9252	66.8226	59.5192	26.4674	-9.46607	-2.9653	5.74794		41.2521	67.5299	70.2436	59.8718	26.7326	-9.17896	-4.82072	6.18673		41.7543	71.203	80.109	63.2885	28.3797	-8.2601	-8.7708	1.72906		55.0128	80.2821	85.6923	73.2564	32.387	-8.02594	-6.2482	1.81058		86.2051	83.3803	62.7564	81.7821
	65.4466	73.9038	71.6303	71.1603	30.6089	-3.9457	0.193572	5.84825		42.2756	67.3697	67.4765	59.8397	26.6412	-9.55637	-3.13687	5.60342		41.5385	68.0427	69.9274	60.2607	26.9135	-9.49554	-4.34235	6.73194		41.4124	71.6944	78.0577	63.2756	28.4481	-9.3053	-7.34038	2.18262		53.8632	81.4915	85.0043	73.5342	32.6881	-9.32405	-5.36921	2.81145		88.4231	82.9915	62.7607	82.2778
	63.9188	75.0812	71.312	71.2949	30.853	-5.3564	0.738603	5.32871		40.6004	68.0919	67.3568	59.7756	26.7857	-10.5802	-2.85556	6.21913		40.7158	67.5962	72.7244	60.0876	26.8152	-8.64	-6.32468	4.59455		39.735	71.7821	78.8974	63.0556	28.4198	-9.58319	-7.9359	1.5899		54.2329	81.3697	85.7585	73.7372	32.697	-8.91797	-5.83186	2.2379		85.0513	83.7949	63.2479	81.812
	63.9765	74.4124	71.4038	70.9509	30.6453	-4.89841	0.377684	5.29471		40.5769	68.1068	66.6795	59.7222	26.7664	-10.7926	-2.44083	6.68384		42.1603	67.656	67.8654	60.0021	26.7457	-9.65779	-3.23758	7.83953		42.2692	71.0684	78.0513	63.0855	28.2836	-8.66739	-7.57903	2.23824		54.9701	80.453	86	73.3632	32.4511	-8.0563	-6.34793	1.69238		85.6303	82.485	63.5791	81.2671
	62.8782	74.6987	70.7372	70.7457	30.6298	-5.66523	0.772549	5.13301		42.9573	66.8376	68.5085	59.8932	26.5374	-8.70399	-3.96305	4.61795		41.0983	68.4145	69.5171	60.2778	27.0005	-9.98485	-3.94731	7.26054		41.75	71.1261	77.7201	63.0406	28.2615	-8.96124	-7.40044	2.27632		55.7949	80.9786	85.7179	73.8932	32.6646	-8.18471	-5.8444	2.11974		82.1047	80.7457	65.5321	79.4209
	63.2927	74.5662	71.0192	70.8568	30.6285	-5.35385	0.59348	5.1658		41.4081	68.1474	65.6688	59.844	26.795	-10.8326	-1.73154	7.35185		40.8611	69.5235	67.3483	60.6432	27.2935	-11.3609	-2.09832	9.49524		41.1624	71.9402	76.7778	63.1581	28.47	-9.92464	-6.4795	2.97969		58.3718	81.5427	83.5684	74.765	32.94	-8.25266	-4.05348	3.88169		76.3397	79.0491	65.6816	76.6432
	62.6496	74.5	71.9103	70.7308	30.584	-5.35375	-0.0496423	4.67343		41.4615	67.4231	68.6667	59.7735	26.6521	-9.51165	-3.90605	4.85344		43.0064	68.1774	68.5363	60.6944	26.9985	-9.5029	-3.29647	7.74214		42.8098	71.6389	78.3226	63.7372	28.517	-8.77143	-7.40053	2.27962		63.1902	82.3782	82.8996	76.6346	33.5152	-7.24427	-2.74236	5.30645		73.0812	77.4103	68.5513	75.1026
	64.3483	74.1517	71.9081	70.938	30.6072	-4.47107	0.00185404	5.33168		43.5812	67.4402	67.7607	60.4316	26.7556	-9.08015	-3.14483	5.48815		43.0278	67.7671	68.4551	60.4594	26.857	-9.26788	-3.45309	7.5331		44.7821	71.5855	78.9701	64.312	28.6375	-7.93646	-7.62726	2.55962		67.3868	83.5919	85.2372	78.9679	34.2808	-5.86832	-3.05339	5.56378		72.6474	76.5705	68.2585	74.4765
	62.1175	74.6175	70.6731	70.4252	30.5421	-5.92883	0.678719	4.89947		40.7436	68.4915	64.2094	59.6538	26.8269	-11.6691	-0.734259	8.60129		42.7564	69.2949	66.8803	61.047	27.3097	-10.735	-1.75648	9.58469		44.2051	71.8675	76.5256	63.9744	28.6073	-9.02841	-6.09274	3.41106		70.3269	85.1603	80.7714	80.1645	34.8568	-6.80393	0.627033	8.87067		70.3333	77.1795	69.7436	74.2991
	62.1538	74.235	70.7821	70.2521	30.4245	-5.65277	0.437747	4.82857		42.047	68.5769	63.8504	60.0812	26.9215	-11.3832	-0.351971	8.84023		41.5726	68.8419	67.8632	60.5256	27.1174	-10.5723	-2.68987	8.64525		44.1688	71.8996	76.0064	64.0021	28.597	-9.21458	-5.77189	3.69337		71.7842	86.0491	79.1346	80.9338	35.2008	-7.15437	2.16654	10.3891		71.3184	76.4081	70.0833	74.1774
	63.7393	74.5556	70.8419	70.9744	30.6551	-5.21249	0.750423	5.37727		43.0897	68.2479	64.3034	60.2436	26.8859	-10.7057	-0.692898	8.28292		42.5043	69.4872	65.812	60.8718	27.3256	-11.2331	-1.0377	10.4304		45.0662	71.9722	77.3654	64.5064	28.724	-8.57094	-6.45657	3.18419		72.3098	85.4765	81.6432	81.0321	35.134	-6.0344	0.50198	8.96846		73.6624	76.9829	69.1752	75.1026
	62.0107	75.0577	70.3654	70.6902	30.6671	-6.3142	1.05696	5.07407		43.4722	67.5919	66.6389	60.391	26.7621	-9.52778	-2.40099	6.30998		42.906	68.859	69.688	61.1795	27.2652	-9.62039	-3.65441	7.43689		43.1303	72.6816	77.7927	64.3056	28.8674	-9.47442	-6.52944	2.89066		70.2714	85.0833	79.7372	80.0107	34.7973	-7.01918	1.18934	9.37304		74.2585	78.3868	69.3013	76.0748
	62.094	75.3846	71.3803	70.9615	30.8105	-6.24197	0.615482	4.7581		43.6154	68.1026	67.9615	60.8333	26.9905	-9.41758	-2.9282	5.78185		43.6346	68.9167	68.6944	61.3355	27.2945	-9.69983	-2.9572	8.13021		43.9658	71.7607	77.9701	64.0299	28.6109	-8.60128	-7.02436	2.66854		69.2564	84.312	83.1325	79.6239	34.58	-6.13423	-1.27144	7.15481		78.9765	79.485	66.4466	77.8397
	63.1047	74.8654	68.6047	70.562	30.6375	-6.17301	2.15393	6.10922		42.6389	68.2329	63.9338	60.0662	26.8413	-10.9524	-0.519667	8.52668		42.047	70.6752	64.0897	61.2991	27.6535	-12.5647	0.560233	12.4285		42.4359	71.8034	76.141	63.4359	28.4704	-9.65197	-6.05893	3.38958		69.3504	84.047	80.4658	79.2094	34.4204	-6.57589	0.174007	8.39167		82.3141	80.6816	65.7671	79.4038
	62.2329	74.9765	70.515	70.6517	30.6625	-6.142	0.956493	5.05964		42.656	67.9637	66.3312	60.2628	26.8288	-10.1174	-2.10681	6.75474		43.0171	69.8291	66.0641	61.3462	27.4817	-11.1963	-0.969526	10.4891		42.9423	71.6987	78.2842	63.7244	28.5433	-8.77994	-7.33541	2.32817		70.141	83.906	81.4744	79.4487	34.4665	-5.95193	-0.386402	8.01375		84.1453	80.9744	66.2051	80.2137
	63.0748	74.5791	71.3568	70.7585	30.6258	-5.36785	0.370714	4.98548		42.7457	68.7671	63.5363	60.3355	27.019	-11.3448	0.000760716	9.15748		42.6731	69.5876	66.7842	61.1688	27.402	-10.9659	-1.5585	9.85338		43.3184	72.1175	76.75	63.9466	28.6489	-9.38882	-6.18095	3.26243		73.1603	85.8184	79.9423	81.3226	35.257	-6.30029	1.75522	10.1288		83.9423	82.015	65.1987	80.6517
	63.7158	74.1261	71.6816	70.6303	30.541	-4.75824	0.0445957	5.13815		42.8632	68.0256	65.4487	60.2094	26.8332	-10.3322	-1.5212	7.37792		42.9316	70.0641	65.1453	61.3248	27.5278	-11.6183	-0.303931	11.2624		46.6432	72.391	74.2756	64.8098	28.8484	-9.2256	-4.26041	5.17215		76.3568	86.8141	78.2628	82.6774	35.774	-6.0101	3.5841	12.0483		86.453	81.3718	64.8974	81.0299
	65.5385	74.5641	71.4658	71.547	30.8223	-4.35782	0.611213	5.8636		43.2201	68.3996	65.3269	60.5107	26.9793	-10.4709	-1.22425	7.7086		43.7265	69.6624	66.3462	61.547	27.4763	-10.7791	-1.15627	10.1746		45.6346	72.515	77.5962	64.9808	28.9485	-8.65585	-6.26597	3.32118		77.4808	87.0876	78.015	83.1603	35.9431	-5.77812	3.9935	12.522		88.6603	83.2885	64.6688	82.7201
	65.7201	74.5791	72.1303	71.7329	30.8625	-4.14065	0.245164	5.78605		43.6004	67.8996	68.438	60.6474	26.9368	-9.16242	-3.3196	5.34085		42.8718	68.3376	68.9573	60.7564	27.0597	-9.52433	-3.48196	7.56946		45.7393	71.6068	77.6966	64.4829	28.6538	-8.03412	-6.77229	3.15699		76.7372	86.7585	78.656	82.7714	35.7981	-5.74102	3.37724	11.9094		91.391	84.2115	63.9038	84.0278
	65.9509	75.4893	71.2201	72.1859	31.1444	-4.82275	1.24118	6.10167		43.5705	68.3226	66.1517	60.6004	27.0018	-10.076	-1.72812	7.11119		42.1774	69.344	65.8739	60.7885	27.2591	-11.239	-1.17803	10.2988		44.7564	72.5513	76.3675	64.6068	28.8643	-9.32013	-5.60254	3.82772		76.5855	86.7906	79.7222	82.9231	35.8261	-5.5905	2.7501	11.3563		95.8654	85.5705	60.9594	85.8098
	66.7714	74.7756	71.2756	72.0064	30.9856	-4.03889	0.983196	6.37625		44.2735	68.0085	64.9231	60.5214	26.8976	-9.98205	-1.07246	7.71248		42.9487	69.7521	66	61.2778	27.4491	-11.1909	-0.975988	10.4794		45.8504	72	74.5897	64.4402	28.6797	-9.15563	-4.72012	4.73208		76.5513	87.4444	77.9573	83.0299	35.9787	-6.37578	4.07076	12.5019		97.8355	86.3953	60.2927	86.7927
	66.9872	74.2308	72.3034	71.8034	30.8619	-3.37761	0.145934	6.31408		43.2521	68.3376	66.5556	60.6239	27.0008	-10.0804	-1.99588	6.85664		43.3419	68.9017	66.2265	60.9017	27.1885	-10.4837	-1.50383	9.7403		47.6432	72.4808	75.3312	65.2927	28.9773	-8.64796	-4.74517	4.78573		81.688	87.5641	77.4402	84.6282	36.4234	-4.47868	5.08538	13.9685		96.1966	86.6581	60.2265	86.4316
	66.515	74.9551	71.9081	72.1346	31.0409	-4.10854	0.655625	6.1185		44.8077	68.0043	67.2863	60.9701	27.0087	-9.14141	-2.45124	6.19173		42.6175	68.7927	67.1645	60.7628	27.1387	-10.3978	-2.19495	9.05498		51.0278	73.6645	76.5064	67.1346	29.6285	-7.9049	-4.51167	5.26243		87.359	89.6667	75.3162	87.2863	37.5032	-3.79925	8.00061	17.1347		95.1282	86.188	59.688	85.7692
	67.4893	74.6774	70.9209	72.1175	31.0035	-3.76841	1.24399	6.74652		44.0064	68.4594	65.2244	60.8013	27.045	-10.2656	-1.05512	7.81165		42.1731	68.485	67.3526	60.4252	27.013	-10.3054	-2.50639	8.72763		53.6432	75.3355	72.6603	68.4936	30.2266	-9.05119	-1.13202	8.3899		91.1325	91.3504	73.4103	89.1966	38.3046	-3.54939	10.3436	19.5924		96.4487	85.8718	58.4017	85.8462
	68.0855	74.8034	71.3718	72.3504	31.1074	-3.50391	1.11209	6.8663		43.906	68.765	65.0342	60.8932	27.1372	-10.5371	-0.796309	8.14396		44.2179	69.0128	66.7479	61.3547	27.2975	-10.1084	-1.67777	9.47091		56.4167	75.6303	73.4551	69.6218	30.5392	-8.02205	-1.16161	8.55802		95.2393	92.2521	74.1282	91.0513	38.9676	-2.20419	10.8823	20.6319		95.9936	86.3226	58.5791	85.9765
	67.5107	75.1303	71.4509	72.5705	31.1653	-3.92161	1.13967	6.60695		44.0556	68.641	64.4573	60.7991	27.0854	-10.5677	-0.494243	8.43753		42.9295	68.2842	68.0919	60.6774	27.015	-9.72111	-2.98188	8.10272		58.7222	76.0598	72.1068	70.3846	30.8015	-7.76828	0.106275	9.8771		98.9338	93.4124	70.0662	92.3654	39.5695	-1.94464	14.2336	23.953		96.3184	86.2372	57.6132	85.9594
	70.9231	75.4487	70.7265	73.5085	31.5352	-2.8881	2.17545	8.11616		44.7585	68.0705	66.0192	60.8782	26.9856	-9.55037	-1.65672	7.04826		44.1902	69.3141	66.5534	61.4679	27.3923	-10.3541	-1.41164	9.79895		61.6368	77.359	71.5342	72.0043	31.4219	-7.58804	1.4015	11.2794		101.784	94.3868	70.0919	93.8269	40.1312	-1.26763	15.0259	25.0225		99.6667	86.6239	57.3632	87.1282
	70.438	76.0748	70.6261	73.7885	31.6876	-3.49819	2.4545	7.95806		45.1795	69.0684	66.312	61.6325	27.3621	-9.93134	-1.29132	7.51947		43.8568	69.7585	66.3483	61.6004	27.5172	-10.7922	-1.09672	10.2376		64.0064	77.9979	70.109	72.8312	31.7662	-7.38396	2.83068	12.7615		105.786	95.3205	68.1453	95.312	40.7561	-0.331539	17.1017	27.3667		101.825	86.4444	56.6709	87.5641
	71.7158	76.4637	70.5021	74.3056	31.9168	-3.23915	2.87813	8.49354		45.4338	68.9594	64.4509	61.4509	27.2809	-10.2796	-0.193882	8.65805		44.7158	69.1303	66.5491	61.5449	27.362	-10.064	-1.44969	9.68195		68.2991	79.3034	68.906	74.7607	32.4892	-6.72217	4.67619	14.8151		110.788	97.8483	67.9551	98.2415	41.9846	0.372739	18.9374	29.6033		99.9744	86.7094	57.4103	87.2949
	70.4167	76.8397	69.75	74.1047	31.9023	-4.16847	3.32225	8.3129		46.0299	69.9573	64.2137	62.1838	27.652	-10.7332	0.506775	9.48663		45.703	69.7073	67.1261	62.1987	27.6394	-9.91507	-1.41095	9.69971		75.265	81.7137	66.9915	78.0214	33.7805	-5.68056	7.79284	18.303		115.562	98.2415	65.8739	99.7244	42.5456	2.01625	20.9902	32.1282		99.3291	86.8504	56.8889	87.1496
	70.8333	77.3162	70.0897	74.5171	32.0981	-4.21797	3.392	8.40208		45.485	68.7244	64.9808	61.3226	27.2209	-9.97699	-0.627146	8.16018		46.8056	69.7286	66.8141	62.5534	27.7067	-9.628	-1.10063	9.94175		78.1132	82.5064	66.0321	79.3184	34.2511	-5.12807	9.08839	19.7672		119.051	98.8333	64.2521	100.932	43.0502	3.04746	22.6614	34.1137		100.113	86.4637	58.3056	87.297
	73.2393	76.7821	69.7051	74.8974	32.1271	-2.9708	3.70569	9.33523		47.4295	69.0449	65.5449	62.2457	27.4745	-9.32971	-0.609009	8.07248		47.2735	70.8889	67.3761	63.3932	28.1484	-10.0159	-0.814893	10.3506		77.0171	82.7009	65.7436	79.0342	34.2103	-5.76797	9.19729	19.7196		118.694	100.19	63.6987	101.566	43.3873	2.02131	23.4074	34.5652		103.026	86.4316	55.735	87.8675
	75.7521	77.5812	69.3718	76.0556	32.5911	-2.47764	4.61156	10.4456		48.4017	69.5385	66.8846	62.9786	27.7494	-8.92582	-1.07177	7.59715		46.6346	69.5705	67.5278	62.4893	27.6655	-9.39817	-1.62745	9.37779		75.6581	81.7692	67.4103	78.265	33.842	-5.46724	7.62154	18.2073		118.912	99.5577	65.1517	101.378	43.2556	2.66108	22.4005	33.8149		105.613	87.1603	56.1004	89.0577
	77.688	78.0513	67.6154	76.7393	32.8654	-2.28951	6.1391	11.8323		50.5	69.7137	65.2949	63.4829	27.9003	-8.68189	0.201106	8.85022		48.3291	70.3974	66.3974	63.3248	28.019	-9.60425	-0.360174	10.6888		74.4679	81.1004	66.0919	77.3825	33.4965	-5.82007	7.94879	18.3479		119.904	99.6474	64.6859	101.694	43.3772	3.00149	22.8484	34.3635		108.393	87.2393	54.3718	89.8248
	80.438	79.7756	66.7286	78.485	33.6289	-2.33269	7.81164	13.4132		50.8355	70.1432	64.3739	63.6517	28.0394	-9.05277	1.00532	9.6956		47.5214	71.3718	65.5299	63.5385	28.2696	-10.708	0.562677	11.8623		72.2885	80.4637	67.4295	76.4509	33.1456	-6.08791	6.58689	16.9168		118.333	99.5	65.1282	101.197	43.1783	2.43122	22.3025	33.6301		110.31	88.6987	54.2244	91.1474
	82.1731	80.1645	66.0705	79.1774	33.8939	-1.93607	8.6202	14.3511		53.297	70.1389	66.5534	64.7286	28.2805	-7.57443	-0.0384202	8.6682		48.4808	71.5534	64.9466	63.9466	28.3751	-10.6247	1.10189	12.3707		71.5897	80.4658	67.8462	76.312	33.0993	-6.29572	6.2506	16.5433		117.449	99.2393	65.2564	100.786	43.0144	2.20147	21.9978	33.2341		112.929	89.1389	52.5449	92.0449
	84.562	79.7628	66.2714	79.6816	34.0041	-0.607453	8.68208	15.08		53.4038	70.5962	66.3355	65.0107	28.4336	-7.87007	0.327399	9.04574		51.9402	71.1111	65.641	64.7991	28.4803	-8.91005	0.833247	11.8099		72.3632	80.1068	69.4359	76.5427	33.0919	-5.43211	5.24556	15.8069		118.709	98.5	65.859	100.778	42.9479	3.2785	21.5857	33.2008		113.741	88.9808	53.6902	92.3568
	84.7137	80.7222	65.0855	80.1368	34.2818	-1.33593	9.81381	15.7413		53.6453	71.5256	65.7564	65.5342	28.7427	-8.49153	1.1547	9.92733		51.6261	72.2671	66.0962	65.4124	28.8604	-9.61333	1.08832	12.2155		74.735	80.5128	67.2991	77.2393	33.3645	-5.11655	7.00744	17.5984		120.28	99.6902	63.5534	101.66	43.4099	3.0174	23.5539	35.0117		114.389	88.4701	53.2521	92.1154
	84.4423	80.6132	65.7115	80.0021	34.2376	-1.28068	9.35689	15.3712		55.0705	70.7201	66.015	65.6132	28.5865	-7.38925	0.772902	9.53406		52.6218	71.8782	66.4765	65.5919	28.8103	-8.9121	0.777953	11.8051		81.406	82.1667	65.9829	80.0427	34.4375	-3.50967	9.42292	20.5613		123.643	100.293	63.4637	103.053	43.936	4.17439	24.3499	36.2649		112.737	89.0363	53.6603	92.0278
	82.4786	79.8504	66.3376	79.0641	33.8331	-1.56191	8.37168	14.3001		53.8226	70.9936	66.203	65.3397	28.592	-7.98817	0.647726	9.39018		54.2393	73.7521	65.8291	67.0171	29.5297	-9.59808	2.25281	13.4638		93.3697	86.8226	61.0962	85.8141	36.8784	-1.80965	15.9499	27.7069		130.528	102.323	60.4338	105.951	45.2007	5.79098	27.8208	40.289		110.107	88.0769	53.265	90.6581
	82.6795	80.2393	66.4359	79.3376	33.9735	-1.69576	8.50941	14.3934		55.3761	70.6325	66.4188	65.6795	28.5927	-7.11828	0.522793	9.31453		59.109	73.0363	65.0406	68.0321	29.6259	-7.46083	2.94491	14.0065		99.5085	88.5256	60.3889	88.5684	37.9824	-0.150637	17.953	30.3467		134.173	103.224	58.9893	107.459	45.8314	6.78268	29.4941	42.3108		110.342	87.4231	56.1709	90.6709
	81.4658	79.1154	66.7821	78.3675	33.5233	-1.47035	7.64364	13.6584		54.2906	70.9316	66.9915	65.6026	28.6298	-7.57582	0.195839	8.96949		61.2308	74.8547	64.6111	69.6581	30.3733	-7.81723	4.31411	15.5042		102.357	89.5577	57.9808	89.7201	38.5323	0.219339	20.1657	32.6235		134.35	102.731	59.6709	107.248	45.7272	7.21449	28.9918	41.9921		108.756	87.9915	55.0299	90.4103
	81.7436	80.1795	66.9487	79.1581	33.8801	-1.97422	8.04367	13.8487		56.3077	70.5256	67.1282	65.906	28.6496	-6.51795	0.154009	9.05099		64.3718	75.4274	64.3462	70.8547	30.7998	-6.94585	5.12528	16.4016		103.226	89.2991	57.5214	89.8034	38.5382	0.717374	20.4634	33.0495		136.432	102.842	59.4615	107.906	45.9899	8.07346	29.4835	42.824		107.179	87.5299	54.7222	89.5983
	81.9487	80.0598	65.8419	79	33.835	-2.01054	8.67826	14.3487		55.7286	71.3782	66.344	66.1175	28.8633	-7.45984	0.968186	9.77994		65.6282	76.4573	63.7051	71.7479	31.2174	-7.1889	6.14063	17.4806		104.226	89.9145	58.0684	90.4786	38.8313	0.874126	20.5386	33.2527		136.299	104.205	58.0385	108.487	46.3226	7.0905	30.6711	43.6102		106.284	87.2799	56.0363	89.3483
	83.2714	79.6944	66.6645	79.2842	33.8689	-1.06126	8.22766	14.441		57.0363	70.9124	66.6688	66.3184	28.8179	-6.58647	0.703866	9.60638		67.9551	76.9209	63.4295	72.7543	31.5498	-6.55667	6.81232	18.2381		103.571	89.8868	57.485	90.2628	38.745	0.518108	20.7591	33.3148		138.194	104.058	57.9808	108.994	46.4966	8.03183	30.9632	44.2591		108.128	87.8803	53.4487	89.9402
	83.9231	81.0128	65.9103	80.1667	34.3148	-1.71923	9.33268	15.1763		57.906	71.1325	66.6838	66.7051	28.9573	-6.3788	0.90515	9.86526		69.4017	77.3803	62.6923	73.3376	31.799	-6.3724	7.64749	19.1185		102.406	89.9786	57.8205	89.9872	38.658	-0.0307035	20.4246	32.8202		137.825	103.919	57.0128	108.654	46.4043	7.8619	31.3727	44.53		112.09	87.9957	54.265	91.2949
	85.6603	81.7714	65.6688	81.0748	34.7057	-1.46226	10.0519	16.0179		59.8739	70.7628	67.2585	67.0962	29.0086	-5.23466	0.626483	9.87475		68.7009	77.2991	64.812	73.2949	31.7692	-6.19389	6.25342	17.7825		101.109	88.1816	59.5919	88.7158	38.0296	0.681377	18.5239	31.1446		138.066	102.968	59.156	108.476	46.2063	8.71226	29.9598	43.5506		114.613	89.391	53.5705	92.7714
	88.1902	82.7372	62.7115	82.015	35.1751	-1.41561	12.5731	18.3464		61.9274	71.735	65.7735	68.1325	29.4451	-5.35928	2.24019	11.4571		69.4167	76.4338	64.5107	72.8996	31.5444	-5.42605	6.13512	17.6845		100.968	87.9765	60.2799	88.6389	37.9679	0.83093	18.0268	30.7327		136.793	103.81	57.2457	108.327	46.2609	7.47634	31.0452	44.0591		118.459	89.8269	52.9936	94.156
	90.844	83.7799	61.9423	83.3825	35.7331	-0.979516	13.8493	19.7974		63.3611	71.6774	66.062	68.5876	29.5529	-4.67423	2.22473	11.6493		67.5278	76.4252	64.7842	72.4551	31.3908	-6.15638	5.72134	17.1731		99.1325	88.1538	59.1581	88.1111	37.8112	-0.26173	18.4596	30.7203		136.423	103.996	59.765	108.607	46.304	7.42313	29.698	42.8657		121.254	91.4679	52.2756	95.9167
	92.0726	83.3205	62.0556	83.5128	35.72	-0.129011	13.7823	20.0709		65.0427	71.1709	66.8803	68.8205	29.5565	-3.48456	1.71961	11.5998		68.0662	76.1987	64.6517	72.4722	31.3593	-5.82051	5.76719	17.2396		99.1538	87.9145	59.1838	87.9658	37.7432	-0.104371	18.3552	30.6553		137.288	103.246	59.6004	108.404	46.1979	8.23786	29.6825	43.1237		122.872	91.2222	52.2692	96.2265
	92.9786	83.2949	60.1068	83.5085	35.7628	0.00932139	15.0524	21.2367		65.6282	72.0085	65.5556	69.3205	29.8356	-4.05814	2.98348	12.6048		69.8162	76.6111	64.1752	73.1966	31.6262	-5.43349	6.46869	18.0245		101.111	88.312	59.3376	88.7778	38.0633	0.570738	18.7206	31.2942		136.327	103.335	59.1474	108.16	46.1064	7.70936	29.7972	42.9974		124.549	91.0406	51.3654	96.5406
	91.9466	83.3825	61.8355	83.4936	35.7212	-0.256736	13.9172	20.1349		64.9915	72.1966	64.7265	69.0769	29.8179	-4.61962	3.48492	12.8997		72.0534	77.2885	63.7756	74.203	32.0236	-4.97569	7.30991	18.9924		103.327	89.5748	58.6645	90.1004	38.6495	0.739304	19.931	32.6089		138.825	103.449	57.8889	108.756	46.4044	8.66471	30.9196	44.4295		123.917	91.015	51.6944	96.3312
	89.9274	83.2265	61.5385	82.7564	35.4675	-1.11672	13.7227	19.5536		64.6453	73.0983	65.735	69.765	30.108	-5.10225	3.24894	12.6352		75.0427	79.359	62.3761	76.1068	32.9049	-5.21523	9.4633	21.2593		106.25	90.8654	56.438	91.5021	39.291	1.04037	22.1323	34.8787		137.947	104.053	57.0919	108.806	46.4553	7.8455	31.394	44.5582		120.838	91.0385	52.2906	95.4402
	88.3162	82.4316	63.1624	81.9872	35.105	-1.10111	12.2002	18.125		64.765	71.9829	66.1068	69.1752	29.7701	-4.27834	2.52443	12.0992		79.9979	80.5577	61.4209	78.2073	33.7028	-3.94358	11.233	23.3366		109.147	91.8013	53.3611	92.5406	39.8176	1.47887	24.6496	37.4485		140.282	103.919	57.0085	109.393	46.6858	8.97666	31.7794	45.3847		121.359	90.9487	53.641	95.6966
	87.6838	81.6752	64.0983	81.4359	34.8357	-0.769488	11.2398	17.363		64.4466	72.0064	65.8141	68.9637	29.7423	-4.48884	2.66952	12.1616		85.1282	81.4744	59.2222	80.0128	34.4189	-2.56912	13.653	26.0607		113.338	91.5769	53.7393	93.7393	40.2114	3.59807	25.0208	38.5813		142.224	103.895	55.8996	109.788	46.8904	9.77956	32.6805	46.5409		120.145	90.0085	52.0812	94.6966
	86.6474	82.1218	62.9722	81.25	34.8448	-1.68717	11.9356	17.5858		64.1795	72.8932	65.641	69.4615	30.0006	-5.18738	3.14992	12.4937		87.4701	83.2222	57.0427	81.5	35.134	-2.89762	15.9902	28.4076		115.603	91.7393	53.2479	94.4744	40.5	4.50163	25.716	39.6023		143.782	103.829	57.1923	110.419	47.0722	10.6264	32.2385	46.547		118.906	90.0256	53.3077	94.4359
	87.5406	82.0278	64.3141	81.6389	34.9333	-1.0137	11.2379	17.2853		66.4915	72.265	66.0598	69.812	30.0063	-3.74982	2.91403	12.6873		88.7991	82.7863	57.7094	81.6667	35.144	-1.93081	15.619	28.2377		115.013	92.9658	52.2308	94.8376	40.7661	3.39478	26.6091	40.0968		142.938	104.571	55.985	110.417	47.1532	9.71722	32.9655	46.8445		120.171	90.5085	53.8205	95.1709
	89.6603	82.8697	62.1603	82.5278	35.347	-0.923782	13.1715	19.1098		67.3376	72.7393	66.6154	70.406	30.2467	-3.57362	2.91214	12.8122		87.2457	83.2073	57.3397	81.438	35.1137	-2.94721	15.7779	28.1936		117.006	93.6218	51.1603	95.7201	41.1554	3.82858	27.7387	41.3676		142.66	104.605	56.6645	110.494	47.1387	9.62631	32.5726	46.4624		121.036	91.4808	51.8056	95.75
	90.0855	83.1838	62.3248	82.812	35.4871	-0.8989	13.2675	19.2458		68.1261	72.8056	64.9252	70.5107	30.2881	-3.6441	4.06673	13.8417		89.3248	82.2564	58.7179	81.6709	35.0559	-1.22136	14.8921	27.6865		119.771	93.5321	52.2885	96.6218	41.4543	5.27255	27.538	41.7736		144.707	104.165	55.3825	110.647	47.246	10.7056	33.4511	47.6805		123.231	90.5	51.688	95.7692
	90.7863	83.0085	61.812	82.9145	35.4928	-0.555306	13.6028	19.6737		69.735	72.8718	64.0513	70.8803	30.4272	-3.18342	4.84536	14.7353		90.8077	83.7137	56.3376	82.6282	35.5959	-1.77046	17.0906	29.7786		122.368	93.8761	51.6239	97.5385	41.8344	6.20998	28.4409	43.0255		144.69	104.831	55.9637	111.113	47.4264	10.3567	33.3499	47.5094		122.641	90.9872	51.141	95.8333
	91.406	83.0598	61.5684	83.0812	35.5647	-0.344005	13.8607	20.0033		70.015	73.1346	66.2115	71.3568	30.5956	-2.78377	3.70364	13.9011		93.5556	84.4103	55.2863	83.7906	36.0606	-1.07112	18.3881	31.2681		122.97	94.0427	51.2521	97.7564	41.944	6.35683	28.7972	43.426		143.669	104.955	55.4124	110.87	47.3327	9.7795	33.5066	47.3952		122.017	90.8333	52.0983	95.6154
	90.1432	82.9979	62.2329	82.7201	35.4348	-0.773785	13.254	19.2673		69.0577	74.0235	63.7158	71.3397	30.7239	-4.25527	5.47403	15.0802		96.8953	85.8654	54.0791	85.5192	36.8128	-0.561592	20.1536	33.2428		123.043	94.735	49.5385	98.0085	42.1205	5.82997	29.9607	44.3168		144.265	105.111	55.5684	111.158	47.4454	9.9711	33.5725	47.5599		119.301	89.8397	50.703	94.1303
	89.344	82.8269	62.2585	82.3868	35.3051	-1.02448	13.0487	18.9511		70.9551	74.0064	64.7842	71.9679	30.915	-3.22076	5.08562	15.0733		100.453	85.8932	53.1368	86.4701	37.1746	0.960837	21.2518	34.716		125.085	94.2265	50.6197	98.4786	42.2291	7.1721	29.549	44.4769		145.306	105.241	55.0662	111.468	47.5951	10.3273	34.0477	48.1565		119.983	89.7692	52.7521	94.5598
	89.4979	82.7201	61.9765	82.3654	35.2819	-0.933925	13.1938	19.1056		72.2906	74.3077	61.812	72.2607	31.0516	-3.41595	7.19319	16.9822		103.938	86.3868	51.6218	87.6346	37.6658	2.1161	22.8443	36.6219		124.962	94.9359	49.4658	98.6838	42.3941	6.59603	30.3787	45.0417		146.363	105.017	56.3419	111.791	47.6767	11.0335	33.4898	47.975		118.534	89.3291	53.5769	93.9316
	89.8526	82.985	62.1774	82.5833	35.4011	-0.905117	13.2377	19.1911		72.7778	75.1709	64.7009	73.2521	31.4431	-3.18061	5.91155	15.987		106.5	87.5427	50.5897	88.9274	38.2618	2.50638	24.251	38.1927		126.551	94.6197	50.4145	99.1111	42.5037	7.59971	30.0309	45.1437		145.976	105.682	54.1645	111.827	47.7785	10.3075	34.7615	48.8276		117.549	89.5449	52.4765	93.6389
	88.3697	83.6987	60.5962	82.4167	35.4386	-2.24901	14.2375	19.6129		73.7991	74.9316	64.4402	73.3547	31.4537	-2.64384	6.10569	16.3354		107.607	88.0043	49.6966	89.4487	38.5019	2.65496	25.0906	39.0738		127.406	94.4017	48.859	99.0342	42.524	7.99563	30.9347	46.0922		146.85	104.474	56.0385	111.59	47.5889	11.5436	33.5643	48.2194		116.468	89.1774	52.7714	93.1474
	89.8162	82.8547	62.3889	82.6496	35.3628	-0.809196	13.0545	19.0586		75.3184	75.7585	62.1944	74.0107	31.7942	-2.92119	8.03254	18.0958		108.94	88.641	49.1453	90.1453	38.8226	2.84231	25.8337	39.9006		127.84	94.7457	49.1645	99.4466	42.6721	8.01759	30.9543	46.1614		145.53	105.368	54.5684	111.564	47.6485	10.3178	34.3823	48.4609		115.479	89.5	52.2137	92.9487
	91.0748	83.5577	62.4679	83.3868	35.7004	-0.660304	13.4853	19.5945		74.8056	77.4167	61.5192	74.8269	32.251	-4.2898	9.09016	18.8784		110.288	88.1816	49.609	90.3269	38.8473	3.79689	25.6323	39.9838		128.103	94.9658	49.4701	99.6197	42.7665	8.03381	30.9058	46.1533		147.325	105.145	56.0556	112.115	47.8203	11.3702	33.841	48.4574		115.038	89.2094	53.2051	92.812
	91.2521	83.4444	61.1838	83.1667	35.6566	-0.705644	14.2189	20.2002		76.9979	77.4295	61.3996	75.4679	32.4517	-3.35776	9.47494	19.5007		112.846	88.6368	46.4786	91	39.2189	4.42972	27.9247	42.3646		128.774	95.3974	49.2607	100.056	42.9593	8.07189	31.2666	46.5407		147.376	105.393	54.9444	112.103	47.8772	11.1654	34.5036	48.9657		116.113	89.4038	53.5363	93.2244
	92.0363	83.5876	61.2585	83.5534	35.7794	-0.42738	14.3519	20.4608		78.1709	78.0513	60.1838	75.9744	32.7255	-3.43369	10.6348	20.6388		113.143	88.8996	48.3825	91.438	39.353	4.58604	27.0212	41.6259		131.316	94.3889	48.6111	100.192	42.9808	9.78983	31.7214	47.6235		146.91	105.487	54.2009	111.97	47.8377	10.8451	34.8391	49.1196		116.534	89.4658	54.2564	93.5214
	93.1688	83.3526	61.8782	83.8226	35.8362	0.319682	14.0674	20.5383		79.9722	79.2244	58.0363	77.0192	33.2101	-3.70643	12.6673	22.6211		113.269	89.3632	46.235	91.5043	39.4687	4.17125	28.3705	42.7735		129.891	94.891	47.8184	99.938	42.9359	8.77398	32.0561	47.4946		147.987	105.453	54.2521	112.175	47.9569	11.355	34.9827	49.4801		115.838	89.4487	52.8291	93.0812
	93.5855	83.6111	59.359	83.8462	35.9034	-0.0142733	15.7091	21.8418		81.3974	79.5556	56.4359	77.4487	33.4127	-3.52036	13.9575	23.9259		115.462	89.0684	46.2137	92.0128	39.6344	5.37791	28.64	43.4133		130.88	94.812	48.0641	100.222	43.0352	9.29678	32.0684	47.7406		148.797	104.579	55.1261	112.036	47.8372	12.2896	34.403	49.3231		115.716	89.3953	52.1987	92.9252
	93.6132	84.4509	58.8953	84.2372	36.1477	-0.577644	16.3179	22.2429		82.0085	80.2735	57.1026	78.1496	33.707	-3.577	13.9514	23.9947		115.605	89.8697	46.9124	92.5791	39.8847	5.0262	28.5522	43.3043		131.427	95.7308	47.6368	100.85	43.3417	8.97477	32.6706	48.2287		148.63	105.006	54.1816	112.173	47.9165	11.8978	34.9931	49.6942		116.575	89.344	54.0107	93.4423
	93.7265	84.8718	59.4359	84.5726	36.2956	-0.70538	16.1879	22.1274		82.9209	81.2115	55.7885	78.8141	34.0564	-3.93473	15.2449	25.2506		116.169	89.8141	45.6944	92.5919	39.9173	5.21897	29.2831	44.0346		131.684	96.235	47.2821	101.218	43.5033	8.76935	33.0548	48.5336		147.853	105.707	54.9509	112.468	48.0156	11.1992	34.6756	49.1702		117.205	89.9359	52.6752	93.7564
	96.6175	84.4423	58.0406	85.0321	36.4352	0.684533	17.2737	23.6359		84.609	81.5662	54.4295	79.3397	34.2995	-3.58011	16.429	26.4956		116.94	89.3504	45.9615	92.5726	39.8799	5.88199	29.1128	44.0663		131.788	95.7372	48.5449	101.13	43.3973	9.2071	32.2566	47.976		148.607	105.363	55.2051	112.504	48.0187	11.7569	34.5665	49.3		116.934	89.5021	53.2543	93.5577
	95.5791	84.6432	59.3782	84.9979	36.414	0.269691	16.414	22.7188		84.9722	82.0235	54.1987	79.7244	34.4707	-3.72372	16.8021	26.8735		118.368	89.4701	45.8034	93.0128	40.0764	6.46701	29.4732	44.6313		132.788	95.4722	48.4466	101.22	43.4444	9.81644	32.3949	48.3534		148.19	104.972	54.9893	112.126	47.8649	11.7791	34.4899	49.1963		116.902	89.2393	53.7436	93.3932
	96.4017	85.6709	58.312	85.735	36.7822	-0.123475	17.5634	23.6977		86.5214	82.6111	53.4231	80.4274	34.7855	-3.47663	17.7147	27.8656		118.737	90.4167	44.5791	93.5705	40.3664	5.97381	30.4962	45.492		132.806	95.8953	48.438	101.494	43.5593	9.5745	32.5333	48.4104		147.959	105.626	53.9295	112.318	47.9948	11.2186	35.1966	49.6237		117.701	89.9615	53.3932	94.0256
	96.765	85.0043	59.3846	85.5598	36.6426	0.592494	16.7358	23.1931		88.4038	83.0192	53.5406	81.2244	35.0955	-2.83968	18.0836	28.4145		120.564	90.0684	44.8974	94.0085	40.4868	7.06525	30.5166	45.8825		132.921	96.2543	46.844	101.506	43.65	9.29718	33.4952	49.1649		148.291	105.487	53.5128	112.261	47.993	11.418	35.4248	49.8997		116.838	88.9701	53.9786	93.3248
	96.8739	85.7628	57.2543	85.7756	36.8376	-0.103273	18.2833	24.361		89.8547	84.688	50.7393	82.3205	35.6965	-3.54076	20.5667	30.8134		121.645	90.2051	44.953	94.3761	40.6522	7.49455	30.7112	46.2448		134.579	95.9209	46.7115	101.793	43.758	10.2483	33.7416	49.7864		148.951	105.169	53.5406	112.288	47.9893	11.9018	35.4263	50.0923		116.088	89.8312	53.0962	93.4765
	96.7222	86.9957	56.2564	86.406	37.1704	-1.04763	19.3137	25.0879		91.656	84.4509	50.6218	82.7372	35.7997	-2.57363	20.8044	31.2233		120.297	90.0876	45.5876	93.9338	40.4695	6.98441	30.1101	45.4858		132.355	96.2222	46.9615	101.333	43.5755	9.06313	33.3296	48.9078		149.147	105.618	53.1859	112.485	48.125	11.7059	35.7754	50.3574		117.308	90.0983	52.7265	93.9402
	98.1432	86.4423	57.5962	86.6731	37.1752	0.113341	18.5444	24.7699		92.6432	83.8825	51.7415	82.8141	35.7462	-1.63073	20.0894	30.7195		120.776	90.7073	45.562	94.4252	40.6959	6.83655	30.4031	45.7704		132.925	96.5577	47.3739	101.763	43.738	9.15977	33.3138	48.9799		148.301	105.288	53.9124	112.241	47.9473	11.5668	35.1613	49.7161		119.053	89.3483	53.7244	94.1432
	99.7906	85.8162	57.1624	86.7179	37.1536	1.19395	18.8091	25.3875		93.8803	84.3504	50.6838	83.3291	35.9941	-1.46645	21.0611	31.7329		122.214	90.6282	45.5085	94.859	40.8422	7.55229	30.6457	46.2619		134.917	96.3013	48.2756	102.25	43.9182	10.2946	33.1006	49.2989		149.12	105.389	54.6667	112.551	48.08	11.9329	34.9399	49.7119		119.944	89.5897	53.5897	94.5128
	99.3462	86.6496	57.5427	87.047	37.3593	0.533712	18.8407	25.2358		94.547	85.188	51.1282	84.047	36.3207	-1.60697	21.2274	31.9569		123.776	90.1517	43.5491	94.8697	40.8736	8.4149	31.7941	47.5851		134.88	96.7564	47.1496	102.363	44.0214	9.92788	33.819	49.8046		148.231	106.098	53.9744	112.684	48.1506	11.0716	35.3611	49.7566		119.765	90.188	54.265	94.8718
	100.831	86.1731	57.0833	87.2415	37.366	1.44695	19.1545	25.8496		97.7158	84.344	49.5577	84.3184	36.3703	0.203994	22.2849	33.3598		124.547	90.2607	44.2863	95.2564	41.0044	8.76612	31.5703	47.5432		134.682	96.8825	46.1047	102.361	44.0191	9.68722	34.3627	50.1829		148.737	105.665	53.1944	112.4	48.0885	11.4942	35.7162	50.2116		119.241	90.1389	51.9808	94.4209
	101.331	86.0235	56.5363	87.2158	37.3652	1.69979	19.4912	26.2404		98.297	85.4594	49.4637	85.109	36.7599	-0.208086	22.8425	33.8921		124.327	90.6474	43.938	95.3996	41.0789	8.40676	31.8372	47.6816		134.891	96.562	46.609	102.301	43.9647	10.008	34.0413	50.0123		148.498	105.092	54.703	112.241	47.9291	11.8272	34.7266	49.4394		120.724	89.9637	52.9209	94.8483
	103.083	86.0107	56.2457	87.703	37.5432	2.48096	19.9322	26.9851		98.7543	86.1731	48.75	85.5962	37.0078	-0.502916	23.5786	34.5827		125.87	90.6132	43.7799	95.8397	41.2528	9.13549	32.1703	48.2785		135.466	96.2393	47.4188	102.372	43.9576	10.5204	33.6214	49.8519		149.188	105.393	53.4744	112.427	48.075	11.8744	35.5674	50.2291		120.564	89.9701	53.5598	94.8718
	103.259	86.2244	55.9765	87.7585	37.6191	2.4	20.1948	27.2028		101.72	85.5064	49.2543	86.1731	37.1329	1.35008	23.5091	35.0073		126.047	90.7137	43.7607	95.9017	41.3011	9.15707	32.2414	48.3637		135.017	96.1111	46.6197	102.064	43.8602	10.3317	33.9208	50.0055		147.579	105.891	54.0406	112.455	48.0203	10.9019	35.1557	49.4725		121.453	90.5983	52.6068	95.4017
	104.833	86.2906	56.2521	88.3376	37.8133	3.12059	20.3147	27.6578		101.436	85.9573	48.5897	86.2521	37.2242	0.872566	24.0023	35.363		125.605	91.8355	43.9722	96.4081	41.5543	8.29985	32.4032	48.2953		135.321	96.4915	48.1368	102.53	44.0155	10.3582	33.2998	49.5259		148.158	105.765	54.6838	112.581	48.0636	11.2838	34.8826	49.3975		121.427	90.7607	51.9573	95.4744
	104.427	86.5385	55.7051	88.3376	37.8312	2.71802	20.6547	27.7917		103.1	85.3056	49.9722	86.5705	37.2349	2.19789	23.2496	35.0394		128.953	90.4188	43.6325	96.688	41.5743	10.6744	32.7156	49.4071		135.346	95.5812	46.7778	101.88	43.7614	10.8057	33.7349	50.008		148.962	104.991	54.4359	112.256	47.9553	12.0743	34.9131	49.7087		121.284	90.6688	51.985	95.3013
	105.831	86.8312	56.3013	89.0107	38.0782	3.26007	20.6486	28.0821		105.457	85.812	48.5128	87.4188	37.6168	2.84669	24.629	36.5966		128.094	90.6795	45	96.6752	41.555	10.2211	31.9293	48.5425		136.308	96.5427	46.6667	102.769	44.1308	10.6754	34.2452	50.5053		149.365	105.13	54.9936	112.592	48.0463	12.2169	34.7345	49.6408		121.423	91.2222	52.8974	95.8547
	107.13	86.1389	55.8226	88.9295	38.0142	4.22378	20.8791	28.6724		104.365	86.5064	47.5662	87.2927	37.6841	1.81631	25.2303	36.8734		128.814	90.9893	43.7372	96.9209	41.7107	10.2792	32.81	49.3868		135.577	97.0214	47.4103	102.902	44.1783	10.1118	33.8819	49.9794		148.703	105.699	54.2927	112.635	48.1063	11.5388	35.156	49.7485		122.011	90.9081	53.391	95.8782
	108.558	86.4252	55.6944	89.5321	38.2522	4.69557	21.2925	29.302		105.893	86.2308	47.5043	87.6496	37.7706	2.69751	25.4096	37.3077		127.271	91.8184	44.0406	96.9551	41.7498	9.09226	32.6425	48.8334		135.519	96.5235	47.2628	102.532	44.0375	10.3668	33.7976	49.9659		149.761	105.026	55.9701	112.744	48.0786	12.5277	34.2625	49.3753		124.218	91.3248	52.3718	96.7051
	109.425	86.8996	55.203	89.9338	38.4753	4.75474	21.8883	29.8982		106.113	85.7585	48.1688	87.5064	37.6688	3.15311	24.9079	36.9568		128.496	91.1709	43.9573	96.9573	41.723	10.0396	32.6959	49.2036		136.857	96.2457	47.5021	102.771	44.1287	11.1613	33.8171	50.335		149.855	105.432	52.9231	112.556	48.1583	12.1134	35.9738	50.7017		125.615	90.9658	51.0855	96.6966
	110.897	86.4316	55.3077	90.2009	38.5107	5.72992	21.9054	30.3652		105.556	86.7137	46.5128	87.6838	37.8586	2.14897	26.0751	37.7885		129.19	91.2671	42.8953	97.1816	41.8211	10.2297	33.3956	49.9199		137.331	96.485	47.9295	103.233	44.2544	11.2691	33.7484	50.3588		150.128	105.338	54.3846	112.803	48.184	12.3956	35.2411	50.1916		125.109	92.203	52.3568	97.3953
	111.611	87.0214	55.4444	90.6966	38.7598	5.71818	22.1587	30.6453		105.917	86.4338	47.25	87.6944	37.828	2.56085	25.626	37.483		128.62	91.7393	43.8846	97.3248	41.8894	9.75508	32.928	49.3586		136.314	97.0192	47.3184	103.079	44.2652	10.4453	34.0532	50.2873		149.818	104.882	54.7842	112.596	48.0341	12.5481	34.8456	49.8697		125.573	92.3248	51.1923	97.4957
	112.876	86.4444	54.359	90.5897	38.7247	6.53471	22.7833	31.5371		106.902	86.1282	46.6538	87.7094	37.8403	3.15235	26.0069	38.0041		129.902	90.9744	43.8504	97.3419	41.8413	10.8006	32.9335	49.7253		136.551	96.5	47.3846	102.944	44.1573	10.8635	33.9026	50.2943		149.782	105.325	54.2137	112.611	48.1371	12.2349	35.2668	50.1337		126.769	92.2051	51.3248	97.8077
	112.9	87.3397	53.9893	91.1517	38.9717	5.9664	23.3127	31.789		107.34	86.3269	47.0363	88.0064	37.9515	3.27624	25.935	38.0086		130.28	91.5748	43.4209	97.7329	42.0424	10.5903	33.4026	50.1221		137.859	96.5598	48.1667	103.406	44.3411	11.4839	33.738	50.4662		150.141	105.295	54.1068	112.714	48.1712	12.4059	35.3738	50.3061		127.998	91.7372	51.1859	97.9124
	113.404	87.8611	54.4509	91.5791	39.1827	5.93392	23.3206	31.8442		107.733	86.4081	45.6261	88.0363	37.9986	3.27873	26.8042	38.8131		130.359	91.1667	44.0043	97.5641	41.9504	10.9095	32.9902	49.8483		135.878	96.6816	46.3483	102.75	44.1121	10.3738	34.3782	50.4939		149.105	106.118	53.5534	112.857	48.2542	11.4244	35.7291	50.2454		126.669	92.4423	53.6047	98.1987
	115.444	88.3248	52.3932	92.2778	39.5133	6.39063	24.9814	33.5475		107.517	86.7949	46.3889	88.3077	38.0963	3.01545	26.4839	38.4741		129.675	91.9957	43.1496	97.735	42.0777	10.0415	33.5663	50.0817		137.165	96.9295	46.1474	103.16	44.3307	10.806	34.7731	51.0743		149.502	105.391	54.1944	112.639	48.1205	12.0693	35.2491	50.0462		128.808	93.3077	50.6709	98.9573
	115.641	88.9957	53.8162	92.8846	39.7448	6.22089	24.4504	33.0942		107.359	86.5171	46.3889	88.0855	37.999	3.10826	26.3621	38.3611		129.442	91.9038	42.703	97.5662	42.0198	9.95647	33.7293	50.1789		136.598	96.8932	46.953	103.115	44.2619	10.6237	34.2521	50.5298		149.333	105.944	53.2521	112.786	48.2328	11.6058	35.8701	50.4326		129.376	93.0043	51.5214	99.1068
	116.577	88.2009	52.8077	92.6282	39.6161	7.03099	24.8979	33.7955		109.053	86.4466	46.2286	88.4722	38.1661	3.93632	26.6994	38.9644		132.024	91.6432	43.7756	98.2286	42.2791	11.3817	33.5396	50.6057		137.455	96.8697	46.656	103.335	44.3559	11.01	34.5434	50.9661		149.295	105.333	54.5256	112.547	48.0848	12.0335	35.0258	49.8282		128.974	92.8846	51.3675	98.953
	118.816	88.9487	52.4359	93.7265	40.0777	7.58249	25.7416	34.8926		108.94	86.1239	46.8632	88.3675	38.0704	4.13743	26.2197	38.5657		131.011	91.9466	44.609	98.2115	42.2445	10.793	33.0227	49.9236		138.053	96.9509	46.1816	103.536	44.4445	11.2041	34.9128	51.3903		151.177	104.857	53.9679	112.806	48.1817	13.114	35.4918	50.7047		130.571	92.8568	51.0705	99.3611
	118.88	88.4188	52.5769	93.3462	39.9417	7.94341	25.4941	34.8131		109.859	86.0214	46.4487	88.5513	38.1394	4.59381	26.5637	39.0417		130.246	92.5363	42.2073	98.0705	42.281	9.92187	34.309	50.7606		136.994	97.2073	45.2329	103.207	44.3732	10.5017	35.2936	51.4173		149.442	105.669	52.7201	112.558	48.1681	11.7762	36.0784	50.6613		130.979	92.1538	51.9658	99.1838
	118.665	89.344	52.3184	93.8868	40.1671	7.26413	25.9155	34.9209		108.778	86.547	46.2821	88.4487	38.1645	3.75053	26.6599	38.8714		129.788	91.9637	43.438	97.8226	42.0862	10.1334	33.4268	49.9932		137.173	96.6816	46.1474	103.109	44.2663	10.9552	34.7007	51.0527		149.278	105.346	54.1538	112.594	48.0816	11.9912	35.2187	49.9765		131.359	92.5769	51.2692	99.5085
	118.686	88.9936	53.2457	93.7799	40.0871	7.57332	25.2833	34.5091		109.22	87.0321	46.4466	88.8697	38.3548	3.68237	26.808	39.0417		132.303	92.3462	43.4017	98.7479	42.4953	11.0703	33.9904	50.9521		138.874	96.5577	47.297	103.605	44.4543	11.8876	34.3625	51.2044		149.808	105.85	52.5214	112.714	48.2565	11.8223	36.2949	50.894		130.763	92.9252	51.5534	99.5406
	120.049	88.2115	53.0833	93.6816	40.0306	8.65567	25.3424	35.0553		110.596	87.3355	45.3825	89.4936	38.5812	4.05183	27.7166	40.0434		132.827	91.5534	43.5192	98.3611	42.3521	11.7879	33.7849	50.9957		138.288	97.0107	45.7201	103.417	44.4837	11.2453	35.2063	51.6721		149.62	105.171	55.3547	112.671	48.0917	12.3345	34.6025	49.5898		130.126	92.8269	51.8098	99.2714
	120.064	88.6709	52.3761	93.8889	40.1472	8.32013	25.8945	35.3843		112.342	86.7179	45.9188	89.6838	38.6127	5.29608	27.5003	40.2524		132.226	91.6197	41.4658	97.9829	42.2723	11.3334	34.754	51.6532		138.626	97.25	45.1731	103.6	44.5816	11.2234	35.6123	52.0434		149.066	104.929	53.4936	112.13	47.9405	12.0886	35.3986	50.1291		129.553	93.6902	51.438	99.4637
	121.177	89.562	51.2756	94.5962	40.506	8.19948	26.9937	36.3514		110.637	87.4231	46.3419	89.5684	38.6238	4.10567	27.2287	39.6317		132.538	92.1838	44.359	98.7863	42.4922	11.3411	33.4875	50.6103		138.244	97.2821	46.641	103.782	44.56	11.1292	34.808	51.3043		149.282	105.991	52.5513	112.671	48.2308	11.5057	36.2334	50.7088		129.932	92.8889	51.5556	99.2179
	121.618	89.4679	52.8397	94.8611	40.5553	8.60331	26.172	35.8718		113	87.141	44.859	89.9701	38.793	5.25816	28.3283	41.036		132.628	92.0256	43.6368	98.6667	42.4533	11.4257	33.8299	50.9296		138.716	96.8013	46.3184	103.545	44.4875	11.6048	34.9113	51.5666		149.387	105.87	53.1132	112.759	48.2181	11.6631	35.9278	50.5009		131.675	93.1068	51.1068	99.8675
	122.737	89.7714	51.1004	95.1603	40.7453	8.77973	27.4271	37.0527		113.833	86.6239	45.1496	89.9573	38.7482	5.98784	28.1361	41.0936		132.209	92.6581	42.1966	98.7265	42.553	10.7611	34.684	51.4694		138.816	96.8803	46.3846	103.684	44.5213	11.6091	34.9179	51.5841		148.692	105.902	51.5769	112.325	48.1263	11.2226	36.6036	50.8917		131.494	92.7286	52.1261	99.6346
	121.78	90.3654	52.3013	95.3568	40.8114	8.09186	26.7986	36.2329		112.853	87.5449	44.8782	90.1603	38.89	4.94724	28.4284	41.0553		132.568	92.4701	42.6966	98.7479	42.5528	11.0718	34.4346	51.361		139.827	96.9979	46.9808	104.135	44.6824	12.0438	34.8197	51.7301		149.543	105.585	53.406	112.632	48.1664	11.9184	35.7195	50.4059		131.765	92.8077	52.1154	99.7137
	122.382	90.5278	52.5705	95.656	40.9305	8.29779	26.8071	36.3713		114.63	87.2372	46.3782	90.6987	39.0288	6.10145	27.8029	40.9199		133.177	91.9936	44.3483	98.8098	42.5209	11.7472	33.547	50.824		137.778	97.688	45.8718	103.791	44.602	10.6246	35.243	51.4907		149.143	105.831	53.6944	112.682	48.186	11.6172	35.5776	50.1691		132.474	92.4957	52.3846	99.8248
	123.654	90.4274	52.0769	95.9615	41.0464	8.89889	27.2639	37.0649		115.109	87.203	44.3184	90.6004	39.0474	6.1698	28.9901	42.0064		132.823	92.7073	43.7799	99.1132	42.6589	11.1233	33.9922	51.0235		138.16	97.4081	46.2799	103.84	44.579	10.9922	35.0162	51.4343		150.541	105.177	53.4167	112.677	48.1807	12.6039	35.7617	50.7243		131.774	93.2949	51.3162	100.009
	124.192	90.7179	51.953	96.235	41.1873	8.96266	27.5206	37.3511		115.297	87.3868	43.5491	90.6432	39.1107	6.08407	29.4955	42.4483		132.12	93.5812	41.9915	99.2308	42.7851	10.1613	35.0452	51.6506		138.575	97.5363	45.6603	103.925	44.6561	11.0652	35.4404	51.8534		149.694	105.609	53.0791	112.647	48.1868	11.9499	35.9196	50.5979		131.855	92.8291	52.0726	99.8419
	124.829	91.2778	52.1752	96.8462	41.4177	8.94237	27.6923	37.5563		115.359	88.1538	43.7265	91.1496	39.3343	5.66728	29.661	42.5265		133.393	92.4359	44.1667	99.235	42.662	11.5734	33.8101	51.0317		138.468	97.4509	46.5064	103.921	44.6301	11.124	34.9652	51.459		150.263	104.887	53.0491	112.412	48.068	12.6204	35.8171	50.7453		132.425	92.7115	50.9338	99.8697
	124.769	90.8547	51.9145	96.4786	41.2924	9.14353	27.686	37.6052		116.145	87.6538	43.7778	91.1068	39.287	6.34271	29.6005	42.681		132.69	92.8226	41.2628	98.9295	42.6456	10.8255	35.2876	52.0541		138.16	97.4209	45.6902	103.729	44.5757	10.9443	35.321	51.6775		148.731	105.509	53.7051	112.415	48.0532	11.6183	35.4063	49.9808		131.126	93.2671	51.485	99.7286
	126.733	90.4765	50.9722	96.7714	41.413	10.1902	28.4193	38.7429		117.011	87.9893	44.7585	91.7372	39.494	6.62989	29.3267	42.5969		134.466	92.9487	42.8889	99.6154	42.9153	11.6796	34.803	52.0185		139.079	97.5705	45.9722	104.088	44.7297	11.2977	35.3771	51.9149		149.513	105.769	53.3803	112.735	48.2102	11.797	35.7824	50.4252		133.103	93.4103	50.4231	100.397
	127.4	90.6047	52.9637	97.2158	41.5562	10.5929	27.4845	38.222		117.771	88.2158	44.3825	92.0278	39.6411	6.8208	29.7293	43.065		133.998	93.1303	42.8312	99.5748	42.9047	11.3528	34.8053	51.8972		138.741	97.3056	47.3782	104.032	44.635	11.3951	34.5207	51.1891		150.545	105.19	54.8868	112.844	48.2021	12.7044	35.0084	50.1251		132.705	93.1197	50.8632	100.175
	127.959	91.3184	51.8611	97.7457	41.7989	10.3295	28.4189	38.9295		119.147	88.3782	43.703	92.4594	39.8396	7.31577	30.375	43.8702		134.429	92.8953	42.7543	99.5235	42.8953	11.6853	34.8498	52.0555		138.797	97.75	47.5491	104.327	44.7605	11.1726	34.5747	51.1825		150.861	105.921	54.3184	113.28	48.4217	12.3839	35.5734	50.5449		131.641	93.5043	51.6282	100.068
	126.915	91.094	51.3419	97.2308	41.6056	9.93832	28.4485	38.7062		119.912	88.0107	42.8996	92.4637	39.8195	7.83249	30.8138	44.4359		135.094	92.8291	42.4487	99.7009	42.957	12.0108	35.1006	52.4151		140.038	97.2051	45.4829	104.043	44.7458	11.918	35.6821	52.4362		150.53	104.855	54.0684	112.521	48.104	12.8317	35.3288	50.4235		132.043	94.094	50.2607	100.389
	128.966	91.3846	50.7778	97.9573	41.9236	10.6604	29.2061	39.7723		120.692	88.406	43.4829	92.9103	40.0281	8.00739	30.7608	44.5142		135.105	93.0534	43.5278	100.011	43.029	11.9551	34.6172	51.9938		139.423	97.4872	46.1239	104.179	44.7514	11.5144	35.3337	51.9723		150.197	105.483	54.2179	112.906	48.2277	12.3304	35.382	50.2994		133.175	93.1923	52.7991	100.564
	129.532	91.7329	51.2799	98.3868	42.0919	10.7556	29.1431	39.8192		120.291	88.6154	44.406	93.0427	40.0491	7.7663	30.2679	43.9989		134.103	93.3248	42.9359	99.8462	42.97	11.2937	34.827	51.915		138.432	97.3376	45.7179	103.816	44.587	11.1196	35.3281	51.7575		150.291	105.803	53.0085	112.88	48.3077	12.1015	36.1137	50.8628		133.756	92.9615	50.5684	100.278
	128.912	91.6645	50.3141	98.0577	41.9855	10.4315	29.5374	39.9553		122.276	88.3269	43.6645	93.4252	40.1988	8.81055	30.9082	44.9906		135.489	92.7457	42.4338	99.6688	42.9843	12.241	35.1523	52.555		139.096	97.6132	44.8355	103.998	44.7306	11.2044	35.969	52.3892		150.323	106.147	51.4936	112.942	48.3833	11.8123	36.9901	51.5331		132.624	93.3846	50.6282	100.235
	130.207	92.0833	51.3312	98.8526	42.2678	10.8618	29.3448	40.0908		122.045	88.4808	44.0406	93.4081	40.2175	8.63967	30.7173	44.7651		134.694	93.4167	41.938	99.7244	43.0564	11.4475	35.4614	52.5553		140.079	97.6047	46.0919	104.404	44.8619	11.744	35.4963	52.2398		150.103	105.359	54.3248	112.812	48.1857	12.3674	35.274	50.2088		133.167	92.4145	52.0256	100.06
	130.385	91.8846	51.8974	98.812	42.2444	11.1078	29.0047	39.9256		122.953	88.2778	42.2949	93.235	40.2509	9.05393	31.7321	45.8205		134.667	93.2906	41.1838	99.7009	43.0118	11.4604	35.7999	52.8445		139.959	97.9808	45.2543	104.476	44.9366	11.4136	36.0108	52.5714		149.427	105.774	54.594	112.893	48.2155	11.844	35.145	49.8941		133.333	93.5	51.9872	100.662
	131.314	91.6261	50.844	98.8697	42.2753	11.5988	29.6583	40.7071		121.759	89.25	43.5107	93.7628	40.3864	8.00518	31.1922	45.003		133.075	94.1218	41.6474	99.8397	43.0415	10.2634	35.5386	52.2026		138.752	97.688	44.8675	103.919	44.7088	11.0047	35.9166	52.2577		149.036	106.635	52.2714	112.955	48.3659	11.0038	36.5256	50.812		132.462	93.4402	51.094	100.291
	131.556	91.3504	52.0427	98.8932	42.2486	11.9707	28.9621	40.3217		123.468	89.7115	42.4295	94.2585	40.7038	8.44984	32.1923	46.1415		135.868	93.406	41.7906	100.15	43.1973	11.9859	35.7337	53.0345		141.216	98.656	45.0278	105.122	45.2639	11.5806	36.5337	53.1897		150.981	106.024	53.1047	113.28	48.4484	12.2922	36.2459	51.0961		132.453	93.1667	52.1453	100.269
	131.776	91.3611	50.8868	98.8184	42.2628	11.9698	29.6332	40.8666		123.628	89.641	42.4402	94.3034	40.704	8.56774	32.1919	46.1835		135.75	94.3397	39.7927	100.417	43.4075	11.2588	36.9756	53.933		139.519	98.1731	45.0705	104.553	44.9316	11.0871	36.0854	52.5039		150.391	105.545	52.9466	112.746	48.2522	12.2914	36.0858	50.8983		133.771	93.4252	48.9893	100.408
	130.19	92.0791	52.7799	99.0107	42.2847	10.9786	28.5514	39.5077		125.476	88.6688	44.0491	94.4893	40.685	10.1294	31.3604	46.04		137.365	92.9893	42.0705	100.344	43.2787	12.9377	35.7319	53.4159		141.357	97.6218	45.5876	104.609	45.0174	12.2849	35.9756	52.9222		149.947	106.16	53.438	113.105	48.364	11.7711	35.9421	50.5999		131.239	94.4231	50.9701	100.393
	131.645	91.8419	50.4444	99.0085	42.3676	11.5904	30.0006	41.0104		125.85	89.4103	41.9274	94.7393	40.9047	9.70766	32.7657	47.1684		135.726	93.6538	41.265	100.214	43.2393	11.7419	36.0448	53.2315		140.573	97.8932	44.2778	104.355	44.978	11.6822	36.5806	53.1844		150.032	106.194	52.4722	113.006	48.3719	11.7217	36.4592	51.032		133.233	94.0919	50.2927	100.874
	132.897	92.0556	50.8205	99.5812	42.5829	12.0666	30.085	41.3806		126.464	89.656	42.485	95.1774	41.052	9.88742	32.655	47.1844		136.65	93.6154	41.7094	100.496	43.3485	12.2183	35.9692	53.3734		140.284	98.0919	45.25	104.669	45.0052	11.4973	36.1004	52.7032		149.618	106.374	52.0363	112.895	48.3642	11.4006	36.6643	51.084		132.667	93.7308	50.0684	100.474
	129.203	92.4295	51.2201	98.6218	42.2371	10.187	29.341	39.7578		126.976	89.0192	42.3996	95.0491	40.9435	10.4988	32.5946	47.3347		136.226	93.9444	41.7735	100.568	43.3828	11.8342	35.9589	53.2338		140.338	98.0342	46.1538	104.769	45.0065	11.6157	35.6347	52.3503		149.985	106.182	52.9551	113.024	48.3685	11.7419	36.2016	50.815		131.912	94.0449	50.6261	100.391
	132.267	92.25	51.062	99.6004	42.5598	11.6834	29.9043	41.0381		128.327	89.2244	42.7329	95.6774	41.1688	11.0284	32.7164	47.7183		137.596	93.0449	41.4551	100.353	43.3156	12.9726	36.0976	53.7594		140.158	98.4487	45.0769	104.752	45.0816	11.2198	36.2703	52.7623		149.124	106.282	54.0171	112.991	48.3047	11.3717	35.5437	50.0791		133.316	93.3419	51.2564	100.466
	131.154	92.0214	50.2564	99.0043	42.3523	11.2441	30.0723	40.8965		128.363	89.8761	39.4915	95.7607	41.3108	10.4388	34.5839	49.159		136.641	93.9701	41.8504	100.778	43.4417	12.0152	35.9987	53.3532		140.109	98.5748	44.8141	104.827	45.1059	11.1064	36.4308	52.8639		150.944	105.346	53.4744	112.868	48.2736	12.6923	35.8506	50.8649		131.241	94.0321	50.5748	100.241
	130.829	91.9915	51.7265	98.9786	42.3246	11.2336	29.2096	40.1791		128.831	89.5748	41.7286	95.9466	41.3129	10.9849	33.4304	48.3634		136.325	93.5983	42.3034	100.53	43.3099	12.1166	35.6092	53.0085		141.169	98.3996	45.3312	105.083	45.1944	11.7284	36.2988	53.0254		149.513	105.983	54.6197	113.009	48.2803	11.7636	35.209	49.9369		132.09	93.2222	51.6368	100.132
	130.694	93.015	50.797	99.4765	42.5675	10.4899	30.0144	40.5601		130.015	90.1731	40.2543	96.4551	41.6023	11.0823	34.5668	49.4771		136.284	93.5406	41.5876	100.263	43.2822	12.0861	35.9461	53.2839		140.312	98.3675	44.6026	104.688	45.0739	11.3067	36.5109	53.0029		150.218	105.056	52.7009	112.415	48.1021	12.4783	36.0377	50.8877		132.927	93.4957	51.8077	100.577
	132.139	92.0748	50.5748	99.4338	42.4914	11.689	30.09	41.1702		129.87	89.9423	40.2415	96.3526	41.5229	11.1505	34.4808	49.4047		136.677	93.6816	41.6432	100.524	43.3686	12.1881	36.0262	53.4184		140.677	98.3526	44.5748	104.793	45.1141	11.4813	36.5822	53.1463		150.942	105.194	54.7115	112.994	48.2489	12.8675	35.1681	50.3443		132.951	93.3953	50.8782	100.417
	133.019	92.2543	52.0021	99.8782	42.6661	12.1006	29.5289	40.9752		130.558	90.0705	40.7756	96.7756	41.6482	11.4294	34.3648	49.4508		136.194	94.3056	40.2714	100.66	43.4582	11.5137	36.8051	53.8873		141.564	98.547	45.3462	105.218	45.2814	11.8243	36.4011	53.1789		150.641	105.863	54.1581	113.154	48.3786	12.3067	35.6014	50.5244		133.511	93.4722	51.7714	100.788
	132.47	92.7393	52.5085	100.09	42.7334	11.6059	29.3102	40.5749		132.282	90.1966	41.9359	97.4359	41.9097	12.2302	34.1068	49.6295		136.237	94.562	42.3269	101.011	43.5521	11.512	35.8608	53.0839		141.385	99.5641	45.0299	105.795	45.5223	11.1287	36.8242	53.3415		151.201	106.376	52.6966	113.444	48.5611	12.1597	36.5948	51.3793		131.397	94.6624	51.0641	100.628
	132.25	92.9038	51.8739	100.019	42.7413	11.3558	29.668	40.7447		132.658	90.6581	41.9829	97.6368	42.0785	12.1347	34.2833	49.7945		137.684	94.8462	42.5385	101.632	43.8074	12.0254	36.0836	53.5458		141.41	99.0043	46.141	105.59	45.3907	11.5398	36.107	52.8444		150.825	107.509	54.2051	114.214	48.8271	11.4448	36.0983	50.7501		132.729	94.5876	50.5962	100.9
[truncated: 175 more columns]

## Sheet: Config
Video Name	2021-12-01 15-34-32_50mLschlenk_5x2mm_microbarstirrer
Video Path	C:/Users/wlb21183/Documents/Video Repository/Mixing Videos/Bromothymol Blue/Schlenks/2021-12-01 15-34-32_50mLschlenk_5x2mm_microbarstirrer.mkv
FPS	30
Number of frames	16883
Video Length (s)	562.77
Step Interval	100
Region of Interest Info
Input min X	332
Input max X	382
Input min Y	216
Input max Y	251
angle	0
Rotated ROI bounds
X Coordinate	885
Y Coordinate	576
Width	133
Height	93
Mixing Analysis Settings
Grayscale Contact Threshold	92
GLCM
Number of Gray Levels	16
Pixel Pair Vector	1	1
Cell Splitting
Number of Cells	25
Cell Height	18
Cell Width	26
