# Supplementary material for: Computer Vision for Kinetic Analysis of Lab- and Process-Scale Mixing Phenomena
Source: Org Process Res Dev. 2022 Nov 4;26(11):3073–88. doi: 10.1021/acs.oprd.2c00216 (PMC9680030; doi:10.1021/acs.oprd.2c00216)
Supplement: Supplementary file 3 — op2c00216_si_005.zip [file op2c00216_si_005.zip › Collected spreadsheet outputs/Scheme 11 and 12 - bromothymol blue titrations/2021-12-07 15-13-35_bromothymolblue_nostirring.xlsx]

## Sheet: Colour Analysis
frame number	seconds	average color	hexcode	red	green	blue	hue	saturation	value	lightness	a_component	b_component	x	y	z	Hunter lightness	Hunter a_component	Hunter b_component	delta_e	light_ratio	a_ratio	b_ratio	chroma_ab	hue_ab
0	0	(0.005966855971397942, 0.036456132441537586, 0.28416327981661654)	#010948	0.00596686	0.0364561	0.284163	0.648401	0.979002	0.284163	6.19064	24.0556	-38.9805	0.0130426	0.00685342	0.0627191	6.19064	24.0556	-38.9805	0	1	1	1	45.8056	-58.3204
10000	333.333	(0.013416524239528807, 0.07882394435696952, 0.1289496054656134)	#031420	0.0134165	0.0788239	0.12895	0.572311	0.895955	0.12895	5.73597	-1.47733	-10.7069	0.00567491	0.00635007	0.0152246	5.73597	-1.47733	-10.7069	38.099	0.926556	-0.0614131	0.274674	10.8084	82.144
20000	666.667	(0.025606156441071067, 0.1110275052597109, 0.08402292740477572)	#061c15	0.0256062	0.111028	0.0840229	0.447311	0.769371	0.111028	8.509	-10.3085	2.10843	0.00643694	0.00943198	0.00878269	8.509	-10.3085	2.10843	53.615	1.37449	-0.428527	-0.0540893	10.5219	-11.5594
30000	1000	(0.035348340892064914, 0.1355848596588029, 0.07241427456363464)	#092212	0.0353483	0.135585	0.0724143	0.394964	0.73929	0.135585	11.1382	-14.6496	7.81097	0.00814371	0.0128047	0.00796509	11.1382	-14.6496	7.81097	60.9262	1.7992	-0.608987	-0.200382	16.6018	-28.066
40000	1333.33	(0.07852966970361705, 0.15529144854006574, 0.04782002368552085)	#14270c	0.0785297	0.155291	0.04782	0.285709	0.692063	0.155291	13.6307	-14.5561	14.667	0.0110188	0.0166667	0.00617624	13.6307	-14.5561	14.667	66.5152	2.20182	-0.605102	-0.376266	20.664	-45.2174
50000	1666.67	(0.11444362576877008, 0.180815120603263, 0.04402607874538512)	#1d2e0b	0.114444	0.180815	0.0440261	0.247535	0.756513	0.180815	16.7528	-14.25	19.2149	0.0155481	0.0225097	0.00676003	16.7528	-14.25	19.2149	70.4669	2.70615	-0.592377	-0.492937	23.9223	-53.439
60000	2000	(0.137311480300196, 0.2036263967952774, 0.0440850121792025)	#23330b	0.137311	0.203626	0.044085	0.235943	0.783501	0.203626	19.3562	-14.8189	22.4146	0.0198007	0.0283154	0.00766123	19.3562	-14.8189	22.4146	73.8506	3.12669	-0.616028	-0.575021	26.8703	-56.5301
70000	2333.33	(0.16421153682246192, 0.21978273693371186, 0.04724924973421077)	#29380c	0.164212	0.219783	0.0472492	0.220348	0.785018	0.219783	21.3903	-13.814	24.4713	0.0243271	0.0334892	0.00867526	21.3903	-13.814	24.4713	75.4405	3.45527	-0.574254	-0.627784	28.1011	-60.5553
80000	2666.67	(0.18065301160500802, 0.23678562136362225, 0.041817953445390944)	#2e3c0a	0.180653	0.236786	0.041818	0.214651	0.823393	0.236786	23.2622	-14.3702	27.1477	0.0282407	0.0387749	0.00906049	23.2622	-14.3702	27.1477	78.364	3.75765	-0.597375	-0.696443	30.7164	-62.1061
90000	3000	(0.2057439070343306, 0.2469101722134747, 0.039289367085200595)	#343e0a	0.205744	0.24691	0.0392894	0.199713	0.840876	0.24691	24.6875	-12.7478	29.0014	0.0327057	0.0431527	0.00948249	24.6875	-12.7478	29.0014	79.4868	3.98787	-0.529931	-0.743998	31.6794	-66.2717
100000	3333.33	(0.23588872291080687, 0.25538542802158604, 0.03621361379143282)	#3c4109	0.235889	0.255385	0.0362136	0.181493	0.8582	0.255385	26.1	-10.1856	30.8912	0.0382074	0.0478049	0.00986557	26.1	-10.1856	30.8912	80.3175	4.21604	-0.423421	-0.792479	32.5271	-71.7513
110000	3666.67	(0.2526577801104427, 0.2655907249653464, 0.037328863139856734)	#404309	0.252658	0.265591	0.0373289	0.17611	0.85945	0.265591	27.3706	-9.54187	32.0926	0.0424513	0.0522651	0.0105846	27.3706	-9.54187	32.0926	81.4172	4.42129	-0.396658	-0.823299	33.4811	-73.4416
120000	4000	(0.27512510037188054, 0.276505073546234, 0.03613258732914352)	#464609	0.275125	0.276505	0.0361326	0.167623	0.869324	0.276505	28.8312	-8.29584	33.73	0.048099	0.0577255	0.0112535	28.8312	-8.29584	33.73	82.7407	4.65723	-0.344861	-0.865306	34.7352	-76.1825
130000	4333.33	(0.27801059568187836, 0.28660399872600617, 0.03951713835843191)	#46490a	0.278011	0.286604	0.0395171	0.172463	0.862119	0.286604	29.7479	-9.41669	34.2682	0.0503412	0.0613393	0.0120807	29.7479	-9.41669	34.2682	83.9089	4.8053	-0.391455	-0.879113	35.5385	-74.6347
140000	4666.67	(0.29811132643402816, 0.29356902220966186, 0.041247852378196746)	#4c4a0a	0.298111	0.293569	0.0412479	0.163719	0.861636	0.298111	30.8161	-7.85623	35.2561	0.0554642	0.0657373	0.0127878	30.8161	-7.85623	35.2561	84.4739	4.97786	-0.326586	-0.904455	36.1208	-77.4378
150000	5000	(0.31714817132526746, 0.3000284293538968, 0.040848719950116866)	#504c0a	0.317148	0.300028	0.0408487	0.15634	0.8712	0.317148	31.8203	-6.38195	36.3632	0.0605932	0.0700588	0.0133219	31.8203	-6.38195	36.3632	85.2056	5.14007	-0.2653	-0.932857	36.919	-80.0456
160000	5333.33	(0.3257878912260398, 0.3024541205180309, 0.04582335221894751)	#534d0b	0.325788	0.302454	0.0458234	0.152776	0.859346	0.325788	32.2444	-5.5844	36.3884	0.063014	0.0719392	0.0139435	32.2444	-5.5844	36.3884	85.0752	5.20857	-0.232145	-0.933503	36.8144	-81.2751
170000	5666.67	(0.33793692608592274, 0.3049412123577411, 0.04384344678159528)	#564d0b	0.337937	0.304941	0.0438434	0.147968	0.870261	0.337937	32.7585	-4.41555	37.1383	0.0662293	0.0742637	0.0140659	32.7585	-4.41555	37.1383	85.5016	5.29162	-0.183556	-0.952741	37.3999	-83.2197
180000	6000	(0.3495774848488927, 0.30791939745470365, 0.0418958958554824)	#594e0a	0.349577	0.307919	0.0418959	0.144101	0.880153	0.349577	33.3022	-3.38777	37.898	0.0695387	0.0767761	0.0142264	33.3022	-3.38777	37.898	86.0144	5.37945	-0.140831	-0.97223	38.0491	-84.8918
190000	6333.33	(0.36006348661633497, 0.30887236958384345, 0.04230243000883722)	#5b4e0a	0.360063	0.308872	0.0423024	0.139817	0.882514	0.360063	33.6637	-2.17727	38.2884	0.0723373	0.0784772	0.0144384	33.6637	-2.17727	38.2884	86.1011	5.43784	-0.0905098	-0.982245	38.3502	-86.7454
200000	6666.67	(0.36118142750122223, 0.31113847506515757, 0.044176860861022516)	#5c4f0b	0.361181	0.311138	0.0441769	0.140356	0.877688	0.361181	33.8721	-2.36567	38.3238	0.0730669	0.0794693	0.0147368	33.8721	-2.36567	38.3238	86.2572	5.47151	-0.0983416	-0.983155	38.3968	-86.4677
210000	7000	(0.3643047312725134, 0.30947342332036887, 0.04394813633529368)	#5c4e0b	0.364305	0.309473	0.0439481	0.13814	0.879364	0.364305	33.8298	-1.70841	38.3403	0.0735577	0.0792673	0.014654	33.8298	-1.70841	38.3403	86.0593	5.46468	-0.071019	-0.983578	38.3784	-87.4486
220000	7333.33	(0.36283100291134507, 0.3110319350801403, 0.0445549095868043)	#5c4f0b	0.362831	0.311032	0.0445549	0.139542	0.877202	0.362831	33.9099	-2.13329	38.3424	0.0734749	0.0796498	0.0147799	33.9099	-2.13329	38.3424	86.2151	5.4776	-0.0886816	-0.983632	38.4017	-86.8155
230000	7666.67	(0.37189077072146604, 0.3095793464949468, 0.04209568636422766)	#5e4e0a	0.371891	0.309579	0.0420957	0.135177	0.886806	0.371891	34.0487	-0.763845	38.7659	0.0755305	0.0803166	0.0146095	34.0487	-0.763845	38.7659	86.2356	5.50004	-0.0317533	-0.994497	38.7735	-88.8712
240000	8000	(0.3660556318157553, 0.31157691514034114, 0.04389991297365434)	#5d4f0b	0.366056	0.311577	0.0438999	0.138482	0.880073	0.366056	34.0404	-1.80799	38.5451	0.0743977	0.0802764	0.0148008	34.0404	-1.80799	38.5451	86.3408	5.49869	-0.0751586	-0.98883	38.5874	-87.3145
250000	8333.33	(0.3629170199308277, 0.31062798031589645, 0.0463655846690083)	#5c4f0b	0.362917	0.310628	0.0463656	0.139136	0.872242	0.362917	33.8834	-2.04317	38.1662	0.07345	0.0795231	0.0149016	33.8834	-2.04317	38.1662	86.0212	5.47332	-0.0849353	-0.979111	38.2209	-86.9357
260000	8666.67	(0.36937693173814945, 0.3108630972407264, 0.04180999098335287)	#5e4f0a	0.369377	0.310863	0.04181	0.136895	0.886809	0.369377	34.0757	-1.28848	38.7844	0.075101	0.0804467	0.0146355	34.0757	-1.28848	38.7844	86.4134	5.5044	-0.0535626	-0.994969	38.8058	-88.0972
270000	9000	(0.36603763216565477, 0.310204567985968, 0.04477370907182366)	#5d4f0b	0.366038	0.310205	0.0447737	0.137701	0.87768	0.366038	33.9354	-1.59061	38.3809	0.0741526	0.0797723	0.0147852	33.9354	-1.59061	38.3809	86.0946	5.48173	-0.066122	-0.984618	38.4138	-87.6269
280000	9333.33	(0.3633931415165013, 0.3099256575199288, 0.046090823655016794)	#5c4f0b	0.363393	0.309926	0.0460908	0.138582	0.873165	0.363393	33.842	-1.87604	38.159	0.0734386	0.0793256	0.0148419	33.842	-1.87604	38.159	85.9508	5.46665	-0.0779874	-0.978925	38.205	-87.1854
290000	9666.67	(0.3694910977431467, 0.3084803585126568, 0.04135214941616088)	#5e4e0a	0.369491	0.30848	0.0413521	0.135678	0.888084	0.369491	33.896	-0.909272	38.6695	0.0746863	0.0795834	0.0144561	33.896	-0.909272	38.6695	86.1415	5.47536	-0.0377987	-0.992024	38.6802	-88.653
300000	10000	(0.3642692927090763, 0.3083706223280896, 0.04630025883608994)	#5c4e0b	0.364269	0.308371	0.0463003	0.137367	0.872896	0.364269	33.747	-1.52095	38.0676	0.0733821	0.0788726	0.0147743	33.747	-1.52095	38.0676	85.7317	5.45129	-0.0632263	-0.976582	38.098	-87.712
310000	10333.3	(0.3619433566151235, 0.3082569609861791, 0.04345984676185735)	#5c4e0b	0.361943	0.308257	0.0434598	0.138572	0.879926	0.361943	33.6697	-1.82933	38.2174	0.072721	0.0785058	0.014513	33.6697	-1.82933	38.2174	85.934	5.43882	-0.0760458	-0.980425	38.2612	-87.2596
320000	10666.7	(0.36328766693133435, 0.30794737821919005, 0.043057630281579565)	#5c4e0a	0.363288	0.307947	0.0430576	0.137864	0.881478	0.363288	33.6829	-1.6117	38.2771	0.0730031	0.078568	0.014479	33.6829	-1.6117	38.2771	85.9265	5.44094	-0.066999	-0.981956	38.311	-87.5889
330000	11000	(0.3625233266493509, 0.30656443313999143, 0.042366578294552794)	#5c4e0a	0.362523	0.306564	0.0423666	0.137536	0.883134	0.362523	33.5542	-1.50256	38.2157	0.072545	0.0779591	0.0143324	33.5542	-1.50256	38.2157	85.7976	5.42015	-0.0624617	-0.98038	38.2452	-87.7484
340000	11333.3	(0.35926813759134435, 0.30663121688849393, 0.04441937951112725)	#5b4e0b	0.359268	0.306631	0.0444194	0.138803	0.876361	0.359268	33.4711	-1.91442	37.9351	0.0717578	0.0775677	0.0144578	33.4711	-1.91442	37.9351	85.6427	5.40673	-0.0795831	-0.973184	37.9834	-87.111
350000	11666.7	(0.3589449849946839, 0.3068176618622739, 0.04096299810246679)	#5b4e0a	0.358945	0.306818	0.040963	0.139345	0.885879	0.358945	33.4722	-2.01619	38.2223	0.0716591	0.0775729	0.0141981	33.4722	-2.01619	38.2223	85.9319	5.40691	-0.0838136	-0.98055	38.2754	-86.9805
360000	12000	(0.3595986919132786, 0.3062449814059691, 0.04165937708874445)	#5b4e0a	0.359599	0.306245	0.0416594	0.138698	0.88415	0.359599	33.447	-1.83704	38.1503	0.0717308	0.0774544	0.014224	33.447	-1.83704	38.1503	85.8049	5.40284	-0.0763663	-0.978702	38.1945	-87.2432
370000	12333.3	(0.36285561925525184, 0.30470239457027365, 0.038932233840687995)	#5c4d09	0.362856	0.304702	0.0389322	0.136745	0.892706	0.362856	33.4161	-1.20097	38.3824	0.0722444	0.0773094	0.013967	33.4161	-1.20097	38.3824	85.8145	5.39785	-0.0499247	-0.984658	38.4012	-88.2078
380000	12666.7	(0.3554482305390698, 0.3055595928602509, 0.03999247491263724)	#5a4d0a	0.355448	0.30556	0.0399925	0.140309	0.887487	0.355448	33.2768	-2.28211	38.0957	0.070537	0.0766572	0.0140086	33.2768	-2.28211	38.0957	85.8374	5.37534	-0.0948681	-0.977302	38.164	-86.5718
390000	13000	(0.3602026054072969, 0.3036472001291936, 0.039883635906890785)	#5b4d0a	0.360203	0.303647	0.0398836	0.13724	0.889274	0.360203	33.2614	-1.3722	38.1437	0.0713901	0.0765855	0.0139419	33.2614	-1.3722	38.1437	85.601	5.37286	-0.0570428	-0.978534	38.1684	-87.9397
400000	13333.3	(0.35133696466461206, 0.30468203982576786, 0.040343271831725154)	#594d0a	0.351337	0.304682	0.0403433	0.141664	0.885172	0.351337	33.0957	-2.67518	37.8672	0.0693618	0.0758154	0.0139337	33.0957	-2.67518	37.8672	85.6971	5.34609	-0.111208	-0.971442	37.9616	-85.959
410000	13666.7	(0.3558463536409759, 0.3030931922071046, 0.03961992140713527)	#5a4d0a	0.355846	0.303093	0.0396199	0.138863	0.88866	0.355846	33.0963	-1.85217	37.9758	0.0701873	0.0758182	0.0138379	33.0963	-1.85217	37.9758	85.5418	5.34619	-0.0769951	-0.974227	38.021	-87.2078
420000	14000	(0.3597158298231212, 0.3012164062605138, 0.037988233499760035)	#5b4c09	0.359716	0.301216	0.0379882	0.136362	0.894394	0.359716	33.0583	-1.07424	38.1202	0.0708054	0.0756421	0.0136519	33.0583	-1.07424	38.1202	85.4277	5.34005	-0.0446564	-0.977932	38.1354	-88.3858
430000	14333.3	(0.3557242251739407, 0.30111227744357844, 0.03945029853625275)	#5a4c0a	0.355724	0.301112	0.0394503	0.137888	0.889099	0.355724	32.9396	-1.56227	37.8542	0.0698007	0.0750942	0.0137061	32.9396	-1.56227	37.8542	85.2956	5.32087	-0.0649439	-0.971106	37.8864	-87.6367
440000	14666.7	(0.3376615482614919, 0.28306580582358754, 0.03883545067535139)	#564809	0.337662	0.283066	0.0388355	0.136217	0.884987	0.337662	31.0288	-1.10088	36.059	0.0623104	0.0666372	0.0124232	31.0288	-1.10088	36.059	82.95	5.01221	-0.0457638	-0.925052	36.0758	-88.2513
450000	15000	(0.3375453075304705, 0.28182624113475174, 0.039697471301492475)	#56470a	0.337545	0.281826	0.0396975	0.135488	0.882394	0.337545	30.9302	-0.913257	35.8963	0.0620907	0.0662191	0.0124172	30.9302	-0.913257	35.8963	82.7165	4.99629	-0.0379644	-0.920879	35.9079	-88.5426
460000	15333.3	(0.3366905204085754, 0.2818568012883486, 0.03939186976552233)	#55470a	0.336691	0.281857	0.0393919	0.135927	0.883003	0.336691	30.9077	-1.03268	35.8941	0.0618908	0.066124	0.012387	30.9077	-1.03268	35.8941	82.7439	4.99266	-0.042929	-0.920822	35.9089	-88.352
470000	15666.7	(0.3339662929916873, 0.2825734789454558, 0.03715054884914385)	#554809	0.333966	0.282573	0.0371505	0.137809	0.88876	0.333966	30.8831	-1.52276	36.0404	0.0613422	0.06602	0.0122317	30.8831	-1.52276	36.0404	83.0187	4.98868	-0.0633014	-0.924576	36.0725	-87.5806
480000	16000	(0.3345568048770641, 0.2810981805213505, 0.03869122917984398)	#554709	0.334557	0.281098	0.0386912	0.136552	0.884351	0.334557	30.7868	-1.19919	35.827	0.0612582	0.065614	0.0122706	30.7868	-1.19919	35.827	82.6978	4.97312	-0.0498508	-0.919101	35.847	-88.0829
490000	16333.3	(0.33255833905284815, 0.28047520197738224, 0.03906086685417703)	#544709	0.332558	0.280475	0.0390609	0.137091	0.882544	0.332558	30.6818	-1.35932	35.6807	0.0606982	0.0651732	0.0122421	30.6818	-1.35932	35.6807	82.5835	4.95616	-0.0565073	-0.915349	35.7066	-87.8183
500000	16666.7	(0.3325218911632371, 0.28010119055629557, 0.038446804024744215)	#544709	0.332522	0.280101	0.0384468	0.136957	0.884378	0.332522	30.6507	-1.31119	35.7077	0.0606201	0.0650432	0.0121761	30.6507	-1.31119	35.7077	82.5839	4.95114	-0.0545066	-0.916042	35.7318	-87.897

## Sheet: Mixing Analysis
frame_number	seconds	contact value	GLCM - contrast value	GLCM - energy value	GLCM - homogeneity value	Colour channel with greatest Variance	cell variance (R)	cell variance (G)	cell variance (B)	cell variance (Gray)	cell variance (L)	cell variance (a*)	cell variance (b*)	cell variance (Delta_E)	Row 1 variance	Row 2 variance	Row 3 variance	Row 4 variance	Row 5 variance	Column 1 variance	Column 2 variance	Column 3 variance	Column 4 variance	Column 5 variance	Row 1 delta_E	Row 2 delta_E	Row 3 delta_E	Row 4 delta_E	Row 5 delta_E	Column 1 delta_E	Column 2 delta_E	Column 3 delta_E	Column 4 delta_E	Column 5 delta_E		cell (0,0) average delta_E value	cell (0,1) average delta_E value	cell (0,2) average delta_E value	cell (0,3) average delta_E value	cell (0,4) average delta_E value	cell (1,0) average delta_E value	cell (1,1) average delta_E value	cell (1,2) average delta_E value	cell (1,3) average delta_E value	cell (1,4) average delta_E value	cell (2,0) average delta_E value	cell (2,1) average delta_E value	cell (2,2) average delta_E value	cell (2,3) average delta_E value
0	0	1335	0.0300258	0.480501	0.985064	Red	0.767577	91.7863	383.705	58.8077	17.0244	43.4989	59.7307	0	1.23749	0.85403	0.458122	0.159046	1.16736	0.46806	0.20873	0.270835	0.052336	0.656469	0	0	0	0	0	0	0	0	0	0		0	0	0	0	0	0	0	0	0	0	0	0	0	0
10000	333.333	1304	0.0464074	0.408261	0.977177		23.1248	119.333	516.324	80.1857	19.5692	42.0524	145.509	59.7994	1.62688	0.845733	0.695616	0.499065	62.798	3.23456	1.36717	2.20523	34.8744	76.8402	34.946	33.2342	31.6037	32.7233	45.2782	36.6292	36.6227	33.7656	39.8658	30.9022		31.5906	35.6458	38.8386	40.3635	28.2915	31.1192	41.2369	38.5471	34.0848	21.183	34.2461	32.3591	30.029	34.2122
20000	666.667	1504	0.0572709	0.325764	0.972		112.809	395.781	267.879	236.783	62.4912	69.4617	129.809	354.166	240.616	54.4578	5.99219	0.639195	1.71245	327.734	127.509	38.4455	2.11447	49.2325	80.2073	49.4583	43.7856	34.8013	41.1637	61.965	51.6548	44.1926	48.3709	43.2328		83.5702	94.388	85.3937	70.3078	67.3769	69.2801	54.9109	43.0828	47.2888	32.7291	60.922	38.6824	35.9716	46.3427
30000	1000	1702	0.0695895	0.294152	0.966263		175.052	343.257	242.379	230.512	60.7809	47.5049	129.44	354.417	207.031	42.0902	9.85819	10.0853	5.73403	193.683	478.618	138.381	40.777	76.5599	84.4672	61.1597	47.4271	41.1435	45.2646	65.9866	57.5698	50.1975	57.656	48.0521		82.2258	99.2352	89.806	81.8102	69.2587	68.0108	70.64	58.4105	63.075	45.6622	61.9376	41.4838	39.8994	54.7246
40000	1333.33	1524	0.078969	0.330113	0.962745		312.315	204.521	186.686	194.689	44.3779	9.15648	96.9969	217.55	138.433	626.436	519.953	99.2243	111.242	219.005	119.373	103.501	96.0703	146.508	82.8388	66.7507	59.4844	50.3568	51.322	70.4305	62.3366	55.2547	66.1068	56.6242		78.7047	85.9225	89.1043	86.5551	73.9076	76.5584	72.8256	64.7156	66.9915	52.6625	76.0443	58.0785	47.8335	61.7252
50000	1666.67	2085	0.0838388	0.316421	0.962738		423.495	195.266	144.166	206.206	43.5494	11.3722	90.5951	155.451	711.632	608.211	458.096	305.496	200.691	265.141	52.5342	43.7637	49.8016	269.309	85.8163	69.7088	64.0547	55.8814	59.8081	75.2837	68.4027	61.3191	66.9415	63.3225		87.5491	88.7811	88.2157	82.6382	81.8973	77.7338	72.524	67.7665	71.3581	59.1616	75.1505	65.8453	57.5596	64.6568
60000	2000	2279	0.0915037	0.237467	0.96002		425.66	189.505	131.39	201.248	41.4465	13.0101	73.3662	145.883	694.611	623.888	423.497	302.571	112.73	213.942	40.2574	104.035	114.905	224.014	89.3112	73.1155	67.1005	58.94	65.2536	77.9184	72.0952	65.1886	69.9677	68.5508		89.1344	93.6848	91.5324	88.0823	84.1222	78.7035	75.2342	70.378	73.8759	67.3857	78.2239	65.0198	58.1098	68.7311
70000	2333.33	2388	0.0950192	0.213701	0.958464		605.383	226.819	133.2	265.947	51.433	18.4461	71.6407	148.835	747.649	804.109	666.078	341.131	119.581	395.861	108.054	79.0381	262.959	507.811	92.1415	75.4927	68.7032	61.3022	65.2774	78.6615	73.3569	66.4895	72.4263	71.9829		91.2303	95.2088	92.8771	91.3906	90.0007	80.0859	78.5088	71.92	73.4473	73.5015	77.9529	68.3671	60.9877	68.9464
80000	2666.67	2705	0.0911868	0.210891	0.958906		612.726	203.577	119.986	251.427	46.626	23.2183	61.6102	139.23	760.33	905.249	748.966	330.194	54.6295	431.94	55.8548	87.2911	351.108	588.958	95.0078	78.3488	72.0251	64.8797	69.1609	80.395	76.3289	69.3601	77.719	75.6193		93.5221	96.1615	95.29	97.7317	92.3336	81.9048	81.1043	72.6216	81.477	74.636	79.8368	71.9637	63.8979	72.8307
90000	3000	2117	0.0805971	0.258223	0.96529		540.783	172.037	98.2056	218.118	39.7575	34.2434	35.8567	136.063	748.351	799.386	595.244	341.619	130.18	293.729	22.8574	150.155	123.053	518.455	95.9459	80.4851	73.9798	67.21	69.6567	80.6744	76.3756	70.3045	80.0737	79.8492		93.1744	94.6884	96.6669	99.5819	95.6179	82.2927	80.5349	73.607	85.4508	80.5398	80.4997	71.1059	63.2633	76.361
100000	3333.33	2209	0.0837524	0.265309	0.964926		428.39	160.12	81.0223	193.154	36.1624	28.9255	21.3317	136.383	668.275	604.489	321.775	216.642	115.939	237.081	166.642	98.9914	105.596	300.498	96.3515	81.4909	74.533	68.0573	71.728	81.2199	75.5513	70.6142	81.618	83.1574		93.8006	95.6295	95.9427	99.6212	96.7633	83.1865	77.3958	74.3253	85.8149	86.7322	80.0233	69.6832	63.4061	76.8692
110000	3666.67	2224	0.081231	0.241363	0.965635		373.491	178.302	79.5349	201.691	38.0719	15.8722	17.0293	149.342	540.372	349.83	303.625	209.482	113.74	305.726	160.038	75.0582	122.449	227.743	98.0318	82.5307	75.657	69.0049	71.7214	81.0933	76.4585	71.0278	82.7618	85.6043		94.4851	96.215	96.9746	101.366	101.119	82.302	79.6177	75.448	86.5659	88.7197	80.5353	70.3279	64.4174	78.6745
120000	4000	1917	0.0797758	0.216688	0.966193		423.02	204.157	73.7476	225.438	42.9892	20.9071	19.0266	169.707	430.437	443.286	341.563	302.541	117.537	346.103	232.519	154.265	160.855	146.442	99.8565	85.0532	77.0264	69.9745	72.2613	81.9688	77.2422	71.959	84.1546	88.8473		95.349	99.3355	98.2663	103.991	102.341	83.911	80.4332	77.3471	90.2194	93.3551	80.8663	69.987	65.5243	80.3545
130000	4333.33	1962	0.0879162	0.224539	0.964988		351.451	185.734	81.2544	201.738	37.7262	14.6805	14.1767	160.519	340.431	330.696	236.765	209.321	104.995	325.287	289.1	213.449	55.486	151.722	100.288	85.8881	78.9326	72.4666	72.3696	81.617	77.7751	73.8711	86.4573	90.2245		94.9031	100.017	100.329	102.911	103.279	83.2666	82.1625	78.7544	90.767	94.49	80.9381	72.3721	67.5985	83.945
140000	4666.67	1713	0.0875992	0.234193	0.965705		411.152	189.629	83.3894	218.549	39.9905	17.1501	14.9344	163.427	419.341	390.223	317.781	285.296	69.8785	489.611	363.462	283.811	38.5734	83.4372	100.951	87.4616	79.7666	72.3631	72.6905	81.697	78.7066	75.2966	86.7288	90.8037		96.0224	101.257	101.289	103.093	103.093	84.0569	83.7142	81.0202	92.8624	95.6545	80.5205	72.8326	70.3232	84.103
150000	5000	1586	0.0790266	0.244114	0.969739		403.77	183.439	77.1854	214.568	38.7212	15.1017	14.2437	159.745	373.053	451.746	318.068	258.503	132.95	245.343	232.602	149.652	128.354	250.919	101.642	87.6277	80.427	73.4638	73.9506	82.3893	79.6541	75.5434	87.8724	91.6514		95.1224	101.109	100.654	105.631	105.693	84.1101	83.3779	81.3829	93.132	96.1354	81.4952	73.4423	70.8944	85.2881
160000	5333.33	1488	0.0855966	0.242598	0.967647		363.051	172.388	89.6575	199.905	35.8749	12.8348	12.6472	154.05	412.789	381.443	309.465	222.468	56.1921	275.54	147.583	81.7138	183.646	264.069	101.085	87.7911	80.4391	73.1081	73.5578	81.5456	79.6572	76.106	87.9693	90.7028		94.3543	99.896	100.568	106.184	104.422	83.4749	84.353	82.6945	93.0039	95.429	81.0617	74.2708	71.2891	85.0642
170000	5666.67	1333	0.0874696	0.238191	0.966052		347.92	181.936	83.6242	202.53	37.1054	7.79976	15.04	163.347	215.698	326.628	201.917	197.769	78.7164	346.825	230.131	180.237	197.384	212.365	101.974	88.4478	80.5467	73.2463	73.6636	82.0471	80.1453	76.2133	88.147	91.326		95.2715	101.789	101.85	106.219	104.742	83.7966	84.7958	83.1259	93.8646	96.6563	81.534	73.8804	71.2802	85.0683
180000	6000	811	0.0743297	0.265742	0.972609		313.066	171.695	75.4864	186.05	34.0008	9.12164	13.0723	156.093	218.175	281.957	256.271	133.981	62.9534	242.822	87.4555	198.885	270.052	241.226	102.29	88.7188	81.1209	74.0043	74.9223	82.9269	80.919	76.6667	88.5633	91.9804		95.2731	100.931	101.944	107.324	105.978	84.8715	85.3057	83.2487	93.7828	96.3854	82.4125	75.0603	71.4588	85.301
190000	6333.33	624	0.088262	0.268091	0.96948		219.761	162.164	73.3054	158.563	29.6881	3.16033	12.062	155.868	171.399	147.918	144.784	106.845	32.3891	217.351	89.4193	121.254	123.877	232.894	102.11	88.8956	81.5991	74.1421	74.4716	82.7685	81.0517	76.7288	88.7223	91.9467		95.0022	101.151	102.043	106.765	105.587	84.5023	85.4005	83.1897	94.4195	96.9662	82.6049	75.7269	71.6774	86.1192
200000	6666.67	767	0.0890256	0.272921	0.969359		199.621	154.205	77.7356	147.18	27.7478	3.45554	12.7074	153.195	49.2171	96.7741	73.1338	68.6797	21.7149	200.828	146.689	166.419	225.511	194.907	102.176	89.2666	81.4838	74.3705	74.4733	82.3521	81.5669	77.4422	89.0078	91.4012		94.0753	101.631	102.758	107.629	104.786	84.6411	86.6904	83.9518	94.6652	96.3845	82.0972	75.9628	72.4927	85.866
210000	7000	889	0.0847753	0.276344	0.969852		191.662	151.501	77.3621	144.842	27.1339	3.02479	11.5854	150.161	59.8343	79.0273	67.9686	72.696	33.0312	263.968	130.581	197.099	136.442	147.044	102.008	89.0015	81.5652	74.3529	74.0657	82.3435	81.4459	77.6094	88.4268	91.1677		94.7256	101.62	102.754	106.367	104.574	84.4592	86.1558	84.5265	94.0564	95.8097	81.983	75.9331	73.0088	85.9739
220000	7333.33	790	0.0929013	0.284709	0.968519		175.127	148.829	78.3118	138.778	26.1003	2.52395	11.2968	149.355	72.699	80.7783	50.0563	55.6441	29.5102	184.281	158.992	131.94	120.222	201.337	102.139	88.9313	81.537	74.4993	74.5451	82.1906	81.7669	77.6019	88.7006	91.3919		94.1569	102.162	102.454	106.711	105.212	84.0453	86.531	84.1786	93.7272	96.1742	81.9476	76.1119	72.9736	85.9022
230000	7666.67	738	0.0933912	0.281696	0.967388		190.456	151.039	68.6675	144.068	26.9959	1.49649	11.6681	150.62	107.867	99.1399	59.0023	55.9459	36.3916	286.799	134.709	105.805	135.792	182.606	102.294	89.0602	81.4905	74.5869	74.6241	82.4152	81.1135	77.877	88.7547	91.8955		95.5901	101.45	102.243	106.592	105.596	84.4325	85.8432	84.1458	94.0214	96.8581	81.7481	75.2927	73.3689	85.7248
240000	8000	701	0.0856542	0.289586	0.970558		174.998	150.319	76.8565	139.588	26.3506	1.38994	11.569	150.82	89.0371	72.9388	47.5886	62.7991	31.0408	219.148	141.433	118.355	118.198	190.988	102.34	89.0505	81.4858	74.3536	75.0326	81.845	81.4591	77.9661	89.2558	91.7361		94.3086	101.89	102.71	106.935	105.854	83.8471	86.3573	84.2301	94.5719	96.2463	81.4418	75.5565	73.348	86.1422
250000	8333.33	682	0.0911435	0.285052	0.969046		179.334	151.805	82.2855	142.224	26.6957	1.37661	12.0847	150.125	86.3824	61.6569	47.5305	51.9676	26.9067	215.396	114.841	140.751	141.916	225.944	101.905	88.7812	81.3149	74.1296	74.345	81.0467	81.409	77.885	88.6812	91.4537		93.282	101.285	102.419	106.75	105.789	82.9972	86.5199	84.5391	93.8229	96.0272	80.6424	75.9913	73.2345	85.7649
260000	8666.67	802	0.0907834	0.285159	0.969399		188.044	149.713	69.6206	141.457	26.752	1.08085	12.783	152.28	51.932	71.8965	48.0136	67.3387	26.0116	217.89	137.64	168.845	184.884	186.295	102.408	89.2932	81.6998	74.5595	74.7436	81.7543	81.3649	78.4155	88.924	92.2452		94.2725	101.68	103.02	107.248	105.819	83.5976	86.1536	85.0963	94.3793	97.2391	80.844	75.7975	73.9632	85.9831
270000	9000	719	0.0879594	0.286162	0.971682		181.832	151.146	78.2115	141.186	26.7506	0.951142	13.0697	153.14	66.0638	71.8445	58.5667	72.5005	27.2036	211.749	139.583	143.619	146.186	190.983	102.002	89.0109	81.4351	74.1814	74.2685	80.9921	81.2034	78.049	88.9683	91.6848		93.1414	101.425	102.563	106.955	105.924	82.879	86.0584	84.6748	94.5622	96.8804	80.4023	75.6185	73.5881	86.3049
280000	9333.33	680	0.0904952	0.280612	0.97001		186.916	152.497	81.8851	143.917	27.1458	0.9556	13.3266	153.04	67.0233	60.1177	54.0309	66.8047	28.703	201.957	143.97	160.555	165.047	203.038	101.936	88.7055	81.2127	73.9819	74.1832	80.6876	80.983	78.0782	88.8836	91.3871		92.9258	101.372	102.725	107.038	105.62	82.4559	85.8512	84.7268	94.2482	96.2452	80.1196	75.4627	73.6593	85.9444
290000	9666.67	873	0.0928725	0.281489	0.969897		192.514	150.24	67.011	142.152	27.0625	0.833758	13.8258	155.808	78.0567	83.8154	69.7535	84.4609	31.0178	200.787	127.984	160.013	159.565	194.183	102.157	89.074	81.4919	74.202	74.3945	81.343	80.8672	77.9013	88.964	92.2436		93.7364	101.18	102.586	107.031	106.25	83.3753	85.87	84.5248	94.3043	97.2955	80.6587	75.1378	73.4791	86.3872
300000	10000	828	0.091619	0.277718	0.970219		190.083	151.244	81.2946	143.983	27.209	0.70488	13.2499	152.737	79.2331	84.452	66.807	88.5728	31.4069	200.226	128.68	150.191	160.058	189.943	101.533	88.5741	80.9861	73.7558	74.0477	80.512	80.6087	77.6751	88.7605	91.3408		92.6813	100.751	102.171	106.668	105.396	82.5085	85.349	84.4506	94.1827	96.3798	79.8059	75.0054	73.1494	86.2195
310000	10333.3	932	0.0909707	0.274718	0.96959		195.769	153.933	75.6008	146.535	27.7911	0.655872	13.5963	155.87	89.7853	88.0226	58.9664	90.8077	34.3507	205.911	131.789	148.555	158.454	204.734	101.861	88.8445	81.1928	74.048	74.064	80.9426	80.4608	77.802	88.9481	91.8564		93.2164	100.846	102.468	107.052	105.721	82.7247	85.4217	84.5037	94.4382	97.1342	80.3264	74.7	73.5071	86.1816
320000	10666.7	794	0.0939242	0.275502	0.969717		201.754	152.666	72.6034	146.403	27.8028	0.827975	14.2428	156.615	94.9667	80.8898	64.1099	87.7117	30.9426	195.96	132.901	161.015	179.994	220.814	101.992	88.768	81.1242	73.9433	74.1945	80.8952	80.4919	77.8517	88.9449	91.838		93.117	101.035	102.608	107.065	106.134	82.6439	85.3275	84.7413	94.3505	96.7765	80.1559	74.6728	73.4264	86.1205
330000	11000	895	0.0946734	0.271897	0.968405		191.405	148.918	70.8879	141.494	26.9904	0.741907	13.6873	155.4	85.8281	79.8523	72.9467	95.0674	36.8538	178.623	131.06	156.934	156.443	190.574	101.701	88.6347	81.0079	73.8898	74.1479	80.7806	80.3937	77.6198	88.7363	91.8511		92.716	100.92	102.289	106.818	105.762	82.6508	85.3541	84.3335	94.236	96.5992	80.1535	74.5604	73.1962	85.7108
340000	11333.3	972	0.0952786	0.270691	0.968161		196.623	154.174	75.7641	146.326	27.8756	0.813417	14.0398	156.655	90.1247	87.1024	73.9922	87.8237	32.7825	194.902	125.452	161.928	160.328	208.402	101.685	88.4209	80.7238	73.6147	73.9789	80.4663	80.2427	77.5077	88.6824	91.5246		92.9428	100.693	102.438	106.614	105.738	82.0908	85.0758	84.2714	94.1365	96.5299	79.7407	74.2872	72.9094	85.7156
350000	11666.7	938	0.0956532	0.269945	0.968693		199.962	153.962	68.2881	146.183	27.9729	0.919163	14.1284	158.54	90.5903	92.3508	73.5452	92.4546	33.3321	196.658	133.985	155.764	165.304	204.985	101.931	88.8825	81.0992	74.0298	74.1754	81.1108	80.2866	77.6321	88.8355	92.2525		93.2008	101.087	102.459	106.879	106.026	82.9751	85.2787	84.6223	94.3399	97.1966	80.4746	74.306	73.0955	85.889
360000	12000	787	0.0918207	0.273798	0.970994		192.865	152.753	68.4046	143.437	27.5417	0.824066	13.9814	157.98	91.5106	91.2749	76.4156	91.167	32.6385	186.224	130.432	147.898	150.188	200.164	101.817	88.7104	81.0096	73.8401	74.0945	80.9574	80.1934	77.4877	88.7976	92.0354		93.0757	100.808	102.192	106.876	106.133	82.9201	84.9887	84.2358	94.3726	97.0349	80.2475	74.2247	73.0904	85.9529
370000	12333.3	792	0.0948607	0.270735	0.970189		199.301	154.07	60.9801	145.603	27.9503	0.941542	14.5298	159.963	86.8673	97.2533	76.5289	96.5141	35.0315	206.374	129.694	160.91	152.523	197.865	101.924	88.6668	81.0978	73.9108	74.1352	81.2555	80.0955	77.2043	88.7601	92.4195		93.4407	100.738	102.129	106.983	106.331	83.321	84.8022	83.8179	93.9941	97.3988	80.7032	74.3338	72.626	85.9721
380000	12666.7	915	0.0928581	0.271013	0.970633		190.019	156.027	64.4079	144.351	27.8914	1.07544	14.1399	160.877	87.6919	94.0597	81.2758	97.7833	37.9704	195.038	119.834	144.427	145.169	176.843	101.893	88.7696	81.027	73.8763	74.0995	81.1846	80.0712	77.2206	88.8188	92.3704		93.4143	100.768	102.243	106.92	106.12	83.2487	84.8667	83.9318	94.3616	97.439	80.4229	74.0729	72.6467	85.9367
390000	13000	953	0.092714	0.268795	0.969629		195.994	156.147	63.3727	145.813	28.1358	0.956444	14.6905	161.498	95.1378	97.5283	84.9235	94.9568	34.8965	192.358	117.166	151.409	155.625	194.281	101.816	88.4881	80.8434	73.5729	73.8798	80.8989	79.8714	77.0782	88.6375	92.1142		93.3513	100.662	102.074	107.014	105.979	82.8648	84.887	83.7567	93.9136	97.0183	80.1155	73.8571	72.6506	85.8162
400000	13333.3	939	0.0973101	0.266391	0.967893		191.128	156.525	66.1931	145.457	28.0487	1.05441	14.2437	161.339	99.1419	99.9562	78.2973	100.148	33.3291	181.551	115.951	142.734	142.96	193.9	101.894	88.506	80.7538	73.6211	74.0988	81.0503	80.0131	77.037	88.6161	92.1576		93.3161	100.851	102.162	106.934	106.209	82.8215	84.8412	83.7247	94.0564	97.0861	80.3517	73.8385	72.2964	85.6911
410000	13666.7	887	0.095754	0.268683	0.968648		195.153	153.807	65.3538	144.51	27.8618	0.93251	14.1081	159.649	102.295	93.981	75.9984	100.223	32.3755	186.925	122.922	143.964	153.217	201.252	101.593	88.4086	80.6644	73.5697	73.9702	80.9149	79.8801	76.9403	88.4911	91.9788		92.9915	100.573	101.966	106.644	105.788	82.7749	84.8009	83.6769	93.8928	96.8974	80.2488	73.7197	72.2789	85.4982
420000	14000	984	0.0974541	0.266181	0.968538		199.345	154.792	59.8788	145.469	28.1894	0.719556	14.7678	161.483	90.6828	96.1165	83.5634	103.537	36.8535	196.188	137.03	154.872	145.564	189.85	101.617	88.3274	80.5864	73.4238	73.8128	80.9282	79.7193	76.7059	88.3167	92.097		93.4759	100.592	101.612	106.453	105.951	82.7437	84.69	83.338	93.5781	97.2869	80.1425	73.5908	72.2402	85.3887
430000	14333.3	1086	0.0937802	0.266744	0.969401		199.81	152.553	64.3179	144.928	27.9642	0.787607	14.1309	159.153	95.1655	100.379	85.789	96.8715	34.8796	198.828	135.095	150.05	141.889	200.385	101.347	88.1772	80.4039	73.3237	73.734	80.6708	79.6257	76.7937	88.2365	91.6589		92.9492	100.476	101.661	106.303	105.345	82.6133	84.4332	83.5981	93.6248	96.6165	79.8666	73.2603	72.3496	85.2419
440000	14666.7	1325	0.097555	0.258854	0.968798		211.117	169.526	66.5366	157.965	31.2238	1.02082	17.092	172.516	91.0133	90.8778	72.3681	99.7763	37.0546	211.192	149.369	181.332	157.213	216.96	99.6078	86.015	77.993	70.4856	70.7865	78.3372	77.0294	74.0007	85.9769	89.5437		90.9652	98.7009	100.027	104.777	103.569	80.4617	82.1965	81.1555	91.4964	94.7652	77.5716	70.4861	69.375	83.1652
450000	15000	1301	0.0935496	0.262389	0.970688		205.904	170.876	69.7363	158.003	31.1894	1.19648	17.0338	172.499	97.4276	89.1423	66.2537	99.7067	34.2152	213.87	140.634	163.821	157.402	215.902	99.4374	85.7596	77.8116	70.1183	70.5552	78.0386	76.8605	73.8297	85.773	89.1803		90.7487	98.6686	99.8954	104.452	103.422	80.2122	81.9646	80.932	91.2784	94.4109	77.2753	70.4589	69.2909	83.03
460000	15333.3	1311	0.0959846	0.261769	0.969798		209.751	170.596	67.0045	158.437	31.3383	1.05966	17.304	173.491	93.1951	88.763	72.9992	104.622	39.636	219.356	146.875	170.585	157.291	207.629	99.478	85.8077	77.7342	70.1799	70.5917	78.1267	76.8155	73.7679	85.7596	89.3217		90.6341	98.626	99.8365	104.632	103.661	80.2297	82.0359	80.9622	91.2896	94.5211	77.5096	70.2708	68.9302	82.7715
470000	15666.7	1230	0.0920656	0.26561	0.971274		210.929	170.639	61.9202	157.693	31.3767	1.21883	17.2842	174.487	91.7603	90.3979	70.2634	98.4552	39.0364	212.034	143.386	185.333	159.473	215.958	99.8099	86.1779	77.9203	70.4387	70.9152	78.7114	77.0162	73.9315	85.9085	89.6943		91.2105	98.8499	100.238	104.855	103.897	81.057	82.2511	81.0731	91.583	94.9252	77.8624	70.4725	68.9864	82.8756
480000	16000	1295	0.0962007	0.261548	0.969749		210.528	172.795	65.4735	159.625	31.6938	1.09961	17.3991	174.701	89.609	89.0046	71.5089	102.934	37.2161	214.356	152.636	176.675	158.903	212.145	99.5667	85.8005	77.517	70.0804	70.6138	78.1828	76.7266	73.7259	85.616	89.3273		90.8861	98.6017	100.019	104.599	103.728	80.2343	81.987	80.9508	91.3171	94.5136	77.3134	70.0844	68.747	82.5092
490000	16333.3	1376	0.0958405	0.261729	0.969988		214.2	172.921	67.3995	161.014	31.8823	1.28602	17.1493	173.558	92.6636	86.4383	72.0576	98.4701	38.9496	220.045	150.605	184.895	161.614	220.77	99.3932	85.6736	77.3516	69.9789	70.5306	78.1403	76.6473	73.6014	85.4072	89.1316		90.8242	98.5381	99.9047	104.499	103.2	80.4727	81.929	80.7735	90.9488	94.2438	76.9649	70.1189	68.6525	82.2519
500000	16666.7	1370	0.0946879	0.263255	0.970302		212.343	173.437	65.5198	160.335	31.887	1.16294	17.4697	175.279	92.6186	88.8664	70.3991	99.9722	40.0716	219.595	148.506	179.253	160.982	215.685	99.4541	85.6964	77.4468	69.961	70.4249	78.114	76.5906	73.5692	85.4563	89.2531		90.7128	98.3955	99.8976	104.717	103.548	80.3623	82.0236	80.8162	90.9659	94.3141	77.2851	70.0433	68.6951	82.3451
[truncated: 11 more columns]

## Sheet: Complete Cell Analysis
cell (0,0)	average R value, (0,0)	average G value, (0,0)	average B value, (0,0)	average Gray value, (0,0)	average L* value, (0,0)	average a* value, (0,0)	average b* value, (0,0)	average delta_E value, (0,0)	cell (0,1)	average R value, (0,1)	average G value, (0,1)	average B value, (0,1)	average Gray value, (0,1)	average L* value, (0,1)	average a* value, (0,1)	average b* value, (0,1)	average delta_E value, (0,1)	cell (0,2)	average R value, (0,2)	average G value, (0,2)	average B value, (0,2)	average Gray value, (0,2)	average L* value, (0,2)	average a* value, (0,2)	average b* value, (0,2)	average delta_E value, (0,2)	cell (0,3)	average R value, (0,3)	average G value, (0,3)	average B value, (0,3)	average Gray value, (0,3)	average L* value, (0,3)	average a* value, (0,3)	average b* value, (0,3)	average delta_E value, (0,3)	cell (0,4)	average R value, (0,4)	average G value, (0,4)	average B value, (0,4)	average Gray value, (0,4)	average L* value, (0,4)	average a* value, (0,4)	average b* value, (0,4)	average delta_E value, (0,4)	cell (1,0)	average R value, (1,0)	average G value, (1,0)	average B value, (1,0)	average Gray value, (1,0)
	3.11334	28.9249	102.817	29.5372	14.7913	23.7774	-45.3627	0		1.04774	6.57398	87.5856	14.0616	7.64996	32.0242	-47.0092	0		0.624271	3.54373	86.2354	12.0124	6.83206	33.2311	-47.4511	0		0.967566	6.66071	94.9348	14.9668	8.78577	34.4864	-50.0827	0		2.6148	28.0295	115.053	30.3083	15.9386	29.3887	-51.4474	0		2.3801	21.9978	84.359	23.2012
	3.4519	37.6804	68.645	30.9191	14.4746	1.64304	-22.8252	31.5906		0.876458	15.0926	46.4348	14.3757	4.97284	6.61095	-22.1571	35.6458		0.927478	13.9169	42.9027	13.2908	4.43919	5.50956	-20.3545	38.8386		1.08783	17.5503	47.5539	16.023	5.73428	5.87557	-21.775	40.3635		3.10277	35.4661	81.769	31.0386	14.7075	9.4233	-31.4405	28.2915		2.56122	30.2795	52.0058	24.3593
	45.5357	79.1742	33.9311	63.8816	30.1624	-22.1772	22.7246	83.5702		26.3859	62.6731	8.36589	45.6053	22.8679	-24.1567	27.2957	94.388		14.8641	46.3641	10.4555	32.8178	16.033	-20.2627	18.472	85.3937		4.01421	33.9916	27.1625	24.2405	10.916	-13.3942	1.3576	70.3078		18.1108	57.3881	52.6388	45.0558	21.3867	-15.1182	-1.15735	67.3769		17.5791	57.2802	28.0372	42.0364
	39.754	76.9023	34.9544	60.9566	29.0595	-23.0261	20.7201	82.2258		51.285	75.3302	5.62646	60.1516	28.9036	-20.3744	34.5401	99.2352		27.6141	54.3794	8.38448	41.098	19.7758	-19.6795	23.9495	89.806		15.359	42.961	18.0113	31.8571	14.8069	-17.1908	13.0531	81.8102		21.8324	58.7413	50.8491	46.7066	21.9716	-15.5341	0.919623	69.2587		16.5904	55.7755	28.4953	40.9023
	54.6505	70.0437	29.0346	60.7733	27.5099	-14.0384	22.48	78.7047		30.6276	51.3932	8.61735	40.2526	18.8281	-16.7923	22.8097	85.9225		27.8615	51.1224	3.97522	38.7467	18.5052	-18.328	24.2774	89.1043		25.2948	48.5386	13.582	37.6122	17.4564	-17.0404	18.9216	86.5551		32.3907	59.7063	42.7846	49.5802	22.6088	-14.9885	7.27658	73.9076		59.2351	67.1396	17.207	59.0543
	86.9916	83.8112	23.5733	77.8805	34.8058	-6.97946	34.1249	87.5491		30.5343	54.1585	6.24271	41.5969	19.846	-18.5278	24.9479	88.7811		26.6057	50.1644	5.09475	37.9442	18.072	-18.2614	23.2892	88.2157		20.8714	43.91	16.1294	33.8185	15.4369	-15.9811	15.0163	82.6382		37.7759	67.3207	37.9267	55.215	25.5624	-18.2734	14.453	81.8973		63.8313	69.4176	16.9151	61.7602
	89.8557	88.2759	25.5791	81.5922	36.4882	-8.06516	35.013	89.1344		43.4592	63.4891	4.17748	50.6702	24.1358	-17.7862	30.6051	93.6848		26.5999	54.2055	3.87172	40.1418	19.6123	-20.4383	25.5861	91.5324		24.7099	50.828	14.0758	38.8397	18.3097	-18.4261	19.6889	88.0823		41.266	70.2081	36.8673	57.6975	26.78	-18.6864	16.7272	84.1222		64.6432	72.1057	18.3604	63.7937
	107.609	94.0507	27.6523	90.5168	40.0164	-2.68471	38.2221	91.2303		67.5929	72.4235	5.89577	63.3663	29.2023	-10.8877	35.2026	95.2088		42.1184	60.7923	5.30066	48.8389	23.073	-16.8721	29.0477	92.8771		39.6035	60.0481	15.2813	48.8036	22.7067	-16.8378	24.2428	91.3906		62.5856	81.8626	35.8418	70.8517	32.2209	-16.2705	24.383	90.0007		72.5496	77.0073	20.8473	69.2584
	111.013	97.5295	26.5525	93.43	41.3835	-3.13392	40.1652	93.5221		67.5171	73.7278	5.35058	64.039	29.6254	-11.7118	35.7633	96.1615		43.0066	64.0241	4.09913	50.8469	24.2969	-18.2891	30.7846	95.29		44.1159	67.1891	9.2828	53.6228	25.5488	-19.1159	29.9004	97.7317		63.6961	83.9187	33.7168	72.1053	32.9662	-17.1603	26.4547	92.3336		79.1163	80.2806	20.3458	73.0171
	112.679	97.1582	27.0292	93.7584	41.4504	-2.08698	40.0878	93.1744		61.7434	69.9406	5.19278	60.0237	27.8458	-12.4241	34.1227	94.6884		47.1662	67.2485	4.12281	53.9512	25.747	-18.0811	32.2595	96.6669		47.0022	70.2092	8.0481	56.0937	26.8158	-19.4857	31.6393	99.5819		77.516	89.0448	30.6246	78.9227	35.6912	-14.0151	31.4303	95.6179		86.9887	81.3025	20.2719	75.9923
	115.961	97.0769	25.5503	94.5343	41.7628	-0.528087	41.1262	93.8006		68.914	72.8812	5.03462	63.9453	29.4698	-10.5275	35.8054	95.6295		49.1753	66.3721	3.73615	54.0605	25.5801	-16.6774	32.3152	95.9427		59.2733	72.8364	7.1629	61.2879	28.6362	-15.1939	33.9543	99.6212		81.6319	90.4472	29.1778	80.8043	36.4709	-12.9949	33.0818	96.7633		93.6079	81.8007	18.691	78.1064
	119.852	99.2263	26.8797	97.129	42.8061	0.153026	41.7263	94.4851		75.3735	75.2358	5.39577	67.2956	30.8481	-8.6205	37.0574	96.215		61.0714	71.0488	4.0481	60.3845	28.157	-13.4573	34.8259	96.9746		71.0463	78.5926	7.60933	68.2139	31.5587	-12.6546	36.7167	101.366		94.4315	98.9993	28.629	89.606	40.268	-11.8056	37.6372	101.119		88.8768	81.0055	19.8017	76.2966
	125.047	100.193	26.4847	99.1501	43.6429	2.06182	42.8839	95.349		92.6261	83.0955	5.31778	77.0466	35.045	-4.55184	41.1908	99.3355		72.027	75.5109	4.00109	66.34	30.6151	-10.5388	37.2533	98.2663		77.633	84.3192	7.38192	73.6742	34.0056	-12.6815	39.098	103.991		97.3138	101.319	28.4585	91.7518	41.2391	-11.7572	38.7776	102.341		99.4559	83.2679	19.1436	80.7879
	120.542	101.068	28.195	98.5157	43.4159	-0.525731	41.7958	94.9031		94.0386	85.3681	6.87136	79.0011	35.8923	-5.1403	41.4479	100.017		80.1983	81.2296	5.10569	72.2332	33.2314	-9.71745	39.2928	100.329		73.6214	82.1552	8.37609	71.2522	32.9569	-13.3826	37.7528	102.911		101.178	104.192	29.6516	94.7996	42.4735	-11.4694	39.619	103.279		94.6844	83.7026	21.0958	79.8422
	127.876	103.145	28.7737	102.031	44.7977	1.7972	43.163	96.0224		104.805	89.0496	8.01822	84.5138	38.1328	-1.91187	43.3901	101.257		88.6979	84.5456	5.73579	76.8047	35.0981	-7.37104	40.9341	101.289		72.9614	82.6942	9.11188	71.4147	33.0813	-13.979	37.6047	103.093		104.33	104.405	29.9876	95.8969	42.8224	-10.082	39.9177	103.093		101.723	85.6538	22.0944	83.1778
	122.252	101.78	28.7012	99.5295	43.8049	-0.0962508	42.0245	95.1224		101.963	88.3772	7.51676	83.1866	37.6283	-2.94182	43.0002	101.109		79.8473	81.6647	4.94242	72.3863	33.3374	-10.1526	39.4195	100.654		90.1913	90.1414	9.00474	80.9162	37.003	-9.76984	41.5851	105.631		123.542	109.023	28.3805	104.104	46.0148	-3.67516	44.3289	105.693		100.785	85.4778	21.6487	82.781
	122.272	101.378	30.1545	99.4577	43.7031	0.221869	41.309	94.3543		95.7912	86.3903	9.03134	80.3411	36.3927	-4.79958	41.2918	99.896		74.3087	81.3768	6.57362	70.7792	32.7527	-12.6763	38.1905	100.568		104.274	93.8356	11.2638	87.4439	39.5147	-4.8983	43.6173	106.184		123.191	108.402	30.9227	103.916	45.8178	-3.35868	43.0972	104.422		102.257	85.6603	23.6071	83.5197
	126.588	102.692	29.9763	101.525	44.5387	1.50622	42.3626	95.2715		108.049	90.1195	7.84074	86.0667	38.7974	-0.941484	44.1177	101.789		90.5084	85.9865	6.07398	78.1986	35.7257	-7.29823	41.4083	101.85		102.474	93.1644	10.012	86.426	39.1264	-5.43021	43.558	106.219		122.136	108.358	30.0266	103.469	45.693	-3.88048	43.309	104.742		102.79	85.7285	22.9486	83.6039
	123.482	101.945	28.6545	99.9446	43.9828	0.394053	42.2618	95.2731		100.794	87.6673	6.94315	82.3298	37.2904	-3.12044	42.843	100.931		93.0543	86.3779	5.91946	79.145	36.0985	-6.25961	41.8601	101.944		113.286	95.7034	9.33455	91.0142	40.9968	-1.61221	45.7175	107.324		127.972	109.655	28.5317	105.822	46.6471	-1.92684	45.029	105.978		106.608	86.7897	22.0128	85.2402
	121.964	100.957	27.9461	98.8276	43.5342	0.208232	42.0659	95.0022		104.024	88.3192	7.06851	83.6702	37.829	-1.89396	43.3807	101.151		94.7606	86.4807	5.4129	79.6396	36.3	-5.48227	42.2466	102.043		105.042	93.8251	8.69351	87.4348	39.58	-4.58602	44.383	106.765		125.825	109.013	28.6702	104.813	46.2448	-2.57122	44.5149	105.587		104.532	86.0638	21.7781	84.2157
	118.566	100.458	29.3568	97.6921	43.0406	-1.05724	40.866	94.0753		109.383	89.898	8.00984	86.3553	38.8792	-0.145237	44.1979	101.631		102.401	88.9337	6.28571	83.4574	37.8358	-3.08879	43.5368	102.758		115.651	96.4807	9.51931	92.1822	41.4763	-0.904282	46.1613	107.629		118.782	107.473	28.7533	101.827	45.0941	-5.03335	43.1315	104.786		105.516	86.715	22.3699	84.8888
	123.183	101.138	29.0251	99.4821	43.7245	0.739455	41.8443	94.7256		109.815	89.9322	8.1188	86.5488	38.9373	0.0511699	44.2343	101.62		106.328	88.8641	5.8156	84.5525	38.2341	-1.1061	44.1634	102.754		106.98	93.5627	9.5	87.9344	39.7045	-3.45496	44.3552	106.367		119.703	107.173	28.8757	101.965	45.0985	-4.41761	43.1176	104.574		106.38	86.5576	22.7474	85.1133
	118.405	100.386	29.0485	97.5536	43.0008	-1.10901	40.9531	94.1569		111.73	91.0273	8.06341	87.7704	39.4662	0.346273	44.7586	102.162		101.451	87.9643	5.68513	82.5798	37.4435	-3.00585	43.3602	102.454		108.161	94.246	9.35605	88.6625	40.0292	-3.27687	44.7071	106.711		123.199	108.644	29.1607	103.898	45.8761	-3.58298	43.8737	105.212		103.19	86.1545	22.9071	83.9253
	125.107	101.224	27.1341	99.9384	43.9442	1.51811	42.9102	95.5901		109.184	89.0011	7.01786	85.7074	38.5927	0.262802	44.2373	101.45		102.637	87.1921	4.90415	82.3863	37.337	-1.97767	43.5626	102.243		111.653	93.8021	8.57981	89.32	40.2655	-1.31726	45.2531	106.592		126.465	108.449	27.8834	104.539	46.1439	-1.98117	44.7509	105.596		104.882	85.562	21.3633	83.8943
	117.851	100.22	28.4103	97.2114	42.8901	-1.31162	41.096	94.3086		109.383	90.2671	7.69023	86.4989	38.9855	-0.372823	44.3699	101.89		101.569	88.2471	5.24927	82.7095	37.5388	-3.12717	43.5677	102.71		110.165	94.6611	9.0594	89.4202	40.3604	-2.54143	45.1384	106.935		126.448	109.485	28.6013	105.251	46.4433	-2.5494	44.7533	105.854		102.092	85.66	22.6662	83.3411
	116.325	99.4964	29.9534	96.543	42.5327	-1.53892	40.0248	93.282		106.64	89.5018	8.69351	85.2875	38.4665	-1.25045	43.554	101.285		103.833	88.4366	6.47157	83.5703	37.841	-2.0753	43.5524	102.419		110.848	94.9366	10.3772	89.8961	40.518	-2.3329	44.959	106.75		127.331	110	29.5077	105.912	46.6865	-2.38264	44.6585	105.789		99.0598	84.8371	23.469	82.1359
	117.658	99.3728	27.4071	96.5299	42.6181	-0.961473	41.2454	94.2725		109.084	89.2956	6.6742	85.7347	38.666	0.0291538	44.3863	101.68		108.536	89.1957	5.30904	85.3382	38.5711	-0.220221	44.6731	103.02		114.86	95.2332	8.57981	91.1155	41.027	-0.583035	46.0043	107.248		126.144	108.805	27.7515	104.657	46.2121	-2.34404	44.855	105.819		98.5528	84.3061	21.2522	81.3961
	115.424	98.7394	29.289	95.6862	42.214	-1.56683	39.966	93.1414		107.805	89.3907	7.87792	85.4843	38.5576	-0.6292	43.9054	101.425		105.723	88.4111	5.72923	84.0466	38.0347	-1.14027	44.0051	102.563		112.261	94.8776	9.24453	90.1957	40.6466	-1.63308	45.4138	106.955		126.388	109.519	28.4537	105.145	46.4458	-2.60407	44.8114	105.924		98.3429	84.2081	22.9042	81.469
	114.226	99.0536	30.1418	95.7092	42.1873	-2.27813	39.5242	92.9258		107.049	89.4169	8.16035	85.2861	38.4839	-1.01189	43.7336	101.372		106.79	89.0641	6.28025	84.8039	38.3449	-0.982631	44.1388	102.725		113.323	95.3845	9.88994	90.8827	40.91	-1.39302	45.5093	107.038		126.955	109.479	29.2449	105.474	46.4973	-2.2748	44.5686	105.62		97.2784	83.9774	23.57	81.1534
	115.719	98.2125	27.148	95.2485	42.0764	-1.23058	40.7572	93.7364		106.756	87.9945	6.22485	84.1877	38.0276	-0.364638	43.9054	101.18		107.398	87.7533	4.36297	84.0838	38.0209	0.0472157	44.4729	102.586		114.767	94.3393	7.67128	90.5058	40.7555	-0.125664	46.0197	107.031		128.656	108.617	26.3597	105.116	46.4094	-1.10434	45.6642	106.25		97.9676	83.7041	20.9872	80.8553
	114.31	98.2697	29.758	95.1556	41.965	-1.80153	39.4732	92.6813		105.284	88.0102	7.94789	83.9016	37.8776	-1.05835	43.2271	100.751		104.75	87.633	5.82507	83.3087	37.7	-1.15952	43.6714	102.171		113.824	94.3553	9.28171	90.4052	40.6632	-0.557554	45.4881	106.668		126.672	108.634	28.6924	104.814	46.2235	-1.9511	44.5162	105.396		96.3539	83.8976	23.2912	80.766
	114.164	98.4082	28.6057	95.0878	41.9811	-2.01684	39.9876	93.2164		104.649	87.891	7.38739	83.5711	37.7713	-1.31909	43.2723	100.846		104.022	87.934	5.32143	83.2059	37.7079	-1.71566	43.7907	102.468		112.985	94.7799	8.5707	90.2573	40.6933	-1.2373	45.6563	107.052		127.424	108.675	27.8772	104.97	46.3072	-1.65507	44.9427	105.721		96.7759	83.6556	22.4741	80.6538
	113.349	98.0856	28.3972	94.6359	41.801	-2.23215	39.8709	93.117		104.644	87.7828	6.46137	83.4107	37.7352	-1.28318	43.5094	101.035		106.046	88.3619	5.44752	84.1414	38.0544	-0.958158	44.1169	102.608		115.279	94.9978	8.86006	91.2041	41.0055	-0.232225	45.9352	107.065		129.084	108.826	27.0004	105.484	46.5171	-0.992968	45.5383	106.134		95.5466	83.1968	22.0135	79.9475
	111.76	96.8407	27.7252	93.3987	41.2672	-2.30773	39.5776	92.716		104.211	87.492	6.37974	83.109	37.6019	-1.32851	43.4082	100.92		105.081	87.2467	4.65525	83.0787	37.6179	-0.79702	43.9678	102.289		113.493	94.1418	8.21647	90.0598	40.5616	-0.621425	45.6666	106.818		127.269	107.824	26.5827	104.275	46.0409	-1.29857	45.1849	105.762		95.3422	83.1239	21.8918	79.7977
	112.396	97.7864	28.4009	94.1851	41.6148	-2.51683	39.6519	92.9428		103.047	87.5536	7.42784	82.9114	37.4984	-1.91547	42.9702	100.693		104.706	87.8211	5.17238	83.2974	37.748	-1.31184	43.8974	102.438		113.165	94.1884	9.19497	90.0835	40.5431	-0.785138	45.3843	106.614		127.021	108.724	27.8852	104.833	46.2798	-1.87458	44.8989	105.738		94.1443	82.8192	22.8127	79.3491
	112.274	97.4585	27.3284	93.8353	41.4982	-2.44238	39.9933	93.2008		103.253	87.6261	6.05904	82.8404	37.5367	-1.89486	43.4062	101.087		104.32	87.5281	4.58455	82.9497	37.6173	-1.34661	43.9521	102.459		113.233	94.0394	7.76421	89.8797	40.5021	-0.70032	45.7254	106.879		127.009	108.524	26.801	104.609	46.2146	-1.81425	45.2543	106.026		94.5751	83.1571	21.0969	79.4719
	111.763	97.2905	27.4031	93.5802	41.3968	-2.58656	39.8439	93.0757		103.391	87.3805	6.64359	82.7409	37.4811	-1.66346	43.1986	100.808		104.088	87.1214	4.84803	82.6855	37.473	-1.21261	43.7523	102.192		112.073	93.7598	7.28025	89.2777	40.2937	-1.11929	45.6351	106.876		127.157	108.418	26.352	104.501	46.1968	-1.70295	45.4133	106.133		95.137	83.1356	21.2285	79.6534
	113.419	97.2347	26.4927	93.9224	41.5462	-1.80206	40.4337	93.4407		103.919	86.6742	5.58054	82.48	37.3256	-1.00935	43.4131	100.738		105.484	86.5514	3.98688	82.7843	37.4556	-0.199927	44.0639	102.129		113.623	93.6265	6.49235	89.6141	40.4204	-0.297474	46.0146	106.983		127.429	107.919	25.0853	104.241	46.0755	-1.34068	45.7829	106.331		96.3506	82.844	19.8848	79.7511
	110.711	97.5736	26.8754	93.4089	41.3678	-3.28864	40.0033	93.4143		101.29	86.8218	5.91582	81.8597	37.0863	-2.40088	43.0049	100.768		102.163	86.8167	4.26567	81.9129	37.1717	-2.01006	43.6049	102.243		111.039	93.5802	6.80612	88.8167	40.1285	-1.535	45.5839	106.92		124.557	108.154	25.9555	103.559	45.852	-2.80672	45.1454	106.12		93.7489	83.1614	20.3852	79.1505
	111.935	96.9399	26.2573	93.289	41.3036	-2.35917	40.2436	93.3513		102.279	86.3976	5.45372	81.742	37.0647	-1.66746	43.1711	100.662		103.907	86.5463	4.25984	82.2682	37.2813	-0.976781	43.7731	102.074		112.934	93.6286	6.39905	89.3998	40.3456	-0.640524	45.949	107.014		126.851	107.663	25.7216	103.957	45.9462	-1.44202	45.406	105.979		95.0255	82.4289	20.4271	79.1483
	109.25	97.5547	27.0641	92.984	41.2151	-3.97268	39.7231	93.3161		99.551	86.746	5.64213	81.2679	36.8776	-3.23392	42.8436	100.851		101.125	86.531	4.14614	81.3848	36.9746	-2.36294	43.4418	102.162		109.579	93.5204	6.75692	88.2526	39.955	-2.22114	45.3947	106.934		124.653	108.113	25.6443	103.587	45.8481	-2.75149	45.2619	106.209		92.4974	82.906	21.0933	78.6684
	110.872	96.6046	26.6891	92.8714	41.0984	-2.65446	39.8237	92.9915		101.482	86.2332	5.53972	81.4351	36.93	-1.96563	43.0035	100.573		102.19	86.1742	4.11516	81.5175	36.9833	-1.61776	43.5081	101.966		111.608	92.8258	6.40051	88.5026	39.9684	-0.820631	45.5943	106.644		126.545	107.569	26.1268	103.835	45.8901	-1.51623	45.1901	105.788		93.7274	82.4785	20.6665	78.805
	112.66	96.5583	25.4789	93.2165	41.2624	-1.82469	40.5533	93.4759		103.317	86.2959	5.46538	82.0175	37.1477	-1.08744	43.2808	100.592		103.634	85.4176	3.96173	81.4964	36.9175	-0.447146	43.5745	101.612		111.882	92.1137	5.77915	88.113	39.7891	-0.281217	45.6371	106.453		126.749	106.983	24.8397	103.431	45.7368	-1.13708	45.5363	105.951		95.3149	82.0179	20.2059	78.9647
	111.81	96.3776	26.5477	92.9654	41.1283	-2.07536	39.9459	92.9492		102.21	86.2234	5.82653	81.7507	37.007	-1.58734	43.0117	100.476		102.408	85.6053	4.18732	81.2132	36.8388	-1.16706	43.3863	101.661		110.558	92.2099	6.63812	87.8502	39.676	-0.969205	45.2537	106.303		126.147	106.626	26.055	103.157	45.5793	-1.16647	44.9131	105.345		94.1549	81.9767	20.4224	78.59
	108.248	92.7274	26.6567	89.8141	39.686	-1.65094	38.3531	90.9652		98.2456	82.1786	5.28025	78.0882	35.3686	-1.17011	41.7133	98.7009		99.41	81.9202	3.78681	78.1221	35.4143	-0.473434	42.2839	100.027		106.964	88.7686	6.28644	84.6465	38.2773	-0.720482	44.0924	104.777		122.108	102.798	25.5958	99.6516	44.0595	-0.904671	43.5165	103.569		89.6071	78.1939	20.5933	75.0466
	108.198	92.7802	27.2464	89.8914	39.7008	-1.67374	38.1064	90.7487		97.6461	81.9945	5.11917	77.8174	35.2471	-1.36654	41.6415	98.6686		98.3761	81.7996	4.09803	77.8185	35.265	-0.912578	42.0189	99.8954		106.87	88.3393	6.73324	84.4821	38.143	-0.499385	43.8556	104.452		122.069	102.68	25.8382	99.6367	44.0232	-0.843849	43.3862	103.422		89.8717	77.9763	20.9198	75.0634
	108.392	92.5018	27.1873	89.7708	39.6392	-1.41805	38.0778	90.6341		97.8273	82.0995	5.43076	77.965	35.2997	-1.32871	41.5919	98.626		98.4016	81.5853	3.93841	77.7194	35.2034	-0.775472	42.025	99.8365		106.821	88.4063	6.17347	84.4672	38.1551	-0.578967	44.0226	104.632		121.612	102.788	25.3109	99.4716	44.0025	-1.14963	43.555	103.661		89.4493	78.199	21.1483	75.062
	107.144	92.6429	25.8943	89.3203	39.5393	-2.1797	38.501	91.2105		96.8156	82.1574	4.84293	77.6498	35.2039	-1.89211	41.6573	98.8499		98.8615	82.227	3.61917	78.152	35.4439	-0.93994	42.334	100.238		106.386	88.566	5.65488	84.3353	38.1523	-0.904404	44.1489	104.855		121.176	102.896	24.7897	99.3546	43.9845	-1.44455	43.7223	103.897		88.5955	78.5299	19.5605	74.7905
	107.622	92.5124	26.5481	89.4705	39.5561	-1.83435	38.2497	90.8861		97.7369	82.0306	5.4027	77.8998	35.2691	-1.33369	41.5726	98.6017		98.437	81.9687	3.96064	77.9501	35.3215	-0.987983	42.1096	100.019		106.252	88.426	6.37391	84.2675	38.0993	-0.868174	43.895	104.599		121.184	102.781	25.1028	99.3047	43.9544	-1.35987	43.5743	103.728		89.1017	77.8229	20.6436	74.7168
	107.323	92.5722	26.7602	89.4934	39.5439	-2.0032	38.134	90.8242		97.1822	81.9526	5.5277	77.6716	35.1855	-1.56254	41.4413	98.5381		98.3987	81.879	4.19789	77.8167	35.2916	-0.945964	42.008	99.9047		105.976	88.2467	6.4406	84.0765	38.0167	-0.897067	43.7983	104.499		121.277	102.469	26.1301	99.2744	43.881	-1.08761	43.1075	103.2		88.3852	78.0481	20.3455	74.5408
	107.44	92.1345	26.4872	89.1727	39.4253	-1.703	38.1402	90.7128		97.0605	81.6614	5.52697	77.4829	35.0851	-1.44869	41.3568	98.3955		98.144	81.7875	4.08819	77.6975	35.2357	-1.02277	41.9885	99.8976		105.547	88.5255	6.16582	84.0423	38.051	-1.28369	43.8839	104.717		121.056	102.642	25.4085	99.2835	43.9031	-1.32751	43.403	103.548		88.5142	77.7187	20.1855	74.3976
[truncated: 175 more columns]

## Sheet: Config
Video Name	2021-12-07 15-13-35_bromothymolblue_nostirring
Video Path	C:/Users/wlb21183/Documents/Video Repository/Mixing Videos/Bromothymol Blue/Beaker/2021-12-07 15-13-35_bromothymolblue_nostirring.mp4
FPS	30
Number of frames	2172663
Video Length (s)	72422.1
Step Interval	10000
Region of Interest Info
Input min X	305
Input max X	411
Input min Y	165
Input max Y	258
angle	0
Rotated ROI bounds
X Coordinate	813
Y Coordinate	440
Width	282
Height	248
Mixing Analysis Settings
Grayscale Contact Threshold	40
GLCM
Number of Gray Levels	16
Pixel Pair Vector	1	1
Cell Splitting
Number of Cells	25
Cell Height	49
Cell Width	56
