# Supplementary material for: Computer Vision for Kinetic Analysis of Lab- and Process-Scale Mixing Phenomena
Source: Org Process Res Dev. 2022 Nov 4;26(11):3073–88. doi: 10.1021/acs.oprd.2c00216 (PMC9680030; doi:10.1021/acs.oprd.2c00216)
Supplement: Supplementary file 3 — op2c00216_si_005.zip [file op2c00216_si_005.zip › Collected spreadsheet outputs/Scheme 13 - villermaux competing reactions/2022-01-18 16-29-35 villermaux 50rpm plus 130mL HCl-galaxys4.xlsx]

## Sheet: Colour Analysis
frame number	seconds	average color	hexcode	red	green	blue	hue	saturation	value	lightness	a_component	b_component	x	y	z	Hunter lightness	Hunter a_component	Hunter b_component	delta_e	light_ratio	a_ratio	b_ratio	chroma_ab	hue_ab
0	0	(0.5690138315814215, 0.5691646929726565, 0.567084493964717)	#919190	0.569014	0.569165	0.567084	0.178754	0.00365483	0.569165	60.2069	-0.118592	0.278679	0.269201	0.283536	0.306762	60.2069	-0.118592	0.278679	0	1	1	1	0.302863	-66.9477
20	0.666667	(0.5610594723244245, 0.561725314756611, 0.5541564258015179)	#8f8f8d	0.561059	0.561725	0.554156	0.181328	0.0134744	0.561725	59.43	-0.437796	1.00496	0.26028	0.274953	0.29249	59.43	-0.437796	1.00496	1.11036	0.987097	3.6916	3.60615	1.09618	-66.4603
40	1.33333	(0.5594877167546344, 0.5601779717542456, 0.5522852645743025)	#8e8e8c	0.559488	0.560178	0.552285	0.181242	0.0140896	0.560178	59.2756	-0.456209	1.04851	0.258639	0.273268	0.29039	59.2756	-0.456209	1.04851	1.25452	0.984533	3.84686	3.76243	1.14346	-66.486
60	2	(0.5631975994584547, 0.5635249761253367, 0.5577065923862581)	#8f8f8e	0.563198	0.563525	0.557707	0.176044	0.010325	0.563525	59.6255	-0.319772	0.778732	0.262597	0.277096	0.296337	59.6255	-0.319772	0.778732	0.792804	0.990343	2.69639	2.79437	0.84183	-67.6754
80	2.66667	(0.5644257998632893, 0.5645264292937564, 0.5607087175209411)	#8f8f8e	0.564426	0.564526	0.560709	0.17106	0.00676268	0.564526	59.7422	-0.199888	0.515506	0.264107	0.278381	0.299534	59.7422	-0.199888	0.515506	0.527833	0.992282	1.6855	1.84982	0.552903	-68.8061
100	3.33333	(0.5675429537054968, 0.5676794985741406, 0.5638522700377525)	#90908f	0.567543	0.567679	0.563852	0.172613	0.00674188	0.567679	60.0498	-0.203523	0.515103	0.267331	0.281786	0.303216	60.0498	-0.203523	0.515103	0.296292	0.997391	1.71616	1.84838	0.553853	-68.4404
120	4	(0.5676502448704644, 0.5677703216004049, 0.564383015804448)	#90908f	0.56765	0.56777	0.564383	0.172575	0.00596598	0.56777	60.0621	-0.180292	0.45624	0.267518	0.281923	0.303774	60.0621	-0.180292	0.45624	0.237277	0.997595	1.52026	1.63715	0.490571	-68.4376
140	4.66667	(0.5646854419998772, 0.5648374619536345, 0.5608086435384488)	#8f908f	0.564685	0.564837	0.560809	0.172956	0.0071327	0.564837	59.7701	-0.21509	0.542295	0.264362	0.278689	0.299681	59.7701	-0.21509	0.542295	0.51921	0.992745	1.81369	1.94595	0.583393	-68.3653
160	5.33333	(0.5591751531371386, 0.561039445743689, 0.5433608574686732)	#8e8f8a	0.559175	0.561039	0.543361	0.184242	0.0315104	0.561039	59.2682	-1.04385	2.33571	0.257158	0.273187	0.281681	59.2682	-1.04385	2.33571	2.44306	0.984409	8.80195	8.38137	2.55835	-65.9198
180	6	(0.5617826636014408, 0.5669921399808345, 0.5221753004400884)	#8f9085	0.561783	0.566992	0.522175	0.18604	0.0790431	0.566992	59.602	-2.64527	5.90238	0.25677	0.276838	0.262308	59.602	-2.64527	5.90238	6.19483	0.989953	22.3056	21.1799	6.46804	-65.8595
200	6.66667	(0.550806897419219, 0.5272283708790348, 0.40095626923006894)	#8c8666	0.550807	0.527228	0.400956	0.140442	0.272057	0.550807	55.8394	-3.17491	18.1852	0.21889	0.237528	0.160619	55.8394	-3.17491	18.1852	18.6831	0.927459	26.7716	65.255	18.4602	-80.0967
220	7.33333	(0.5429291274203616, 0.5102810838186879, 0.3277285388706001)	#8a8253	0.542929	0.510281	0.327729	0.141382	0.39637	0.542929	54.1045	-4.09787	26.3395	0.201379	0.220732	0.11497	54.1045	-4.09787	26.3395	27.0599	0.898644	34.5542	94.5157	26.6564	-81.1569
240	8	(0.553339928864261, 0.5385084252321684, 0.40982672042396756)	#8d8968	0.55334	0.538508	0.409827	0.149442	0.259358	0.55334	56.7468	-4.18115	18.1498	0.225173	0.246642	0.168025	56.7468	-4.18115	18.1498	18.6508	0.94253	35.2565	65.128	18.6252	-77.0271
260	8.66667	(0.5700149123547452, 0.5625656036027985, 0.47054611327100276)	#918f77	0.570015	0.562566	0.470546	0.154185	0.174502	0.570015	59.1495	-3.47842	12.7609	0.250193	0.271897	0.216909	59.1495	-3.47842	12.7609	12.9697	0.982437	29.3309	45.7909	13.2265	-74.7526
280	9.33333	(0.5894894794247568, 0.582812435348073, 0.5034804459472659)	#969480	0.589489	0.582812	0.50348	0.153728	0.145904	0.589489	61.1832	-3.01201	10.9325	0.272448	0.294574	0.248008	61.1832	-3.01201	10.9325	11.0828	1.01622	25.398	39.2298	11.3398	-74.5966
300	10	(0.5927289443674827, 0.5888573594374026, 0.5109525535545527)	#979682	0.592729	0.588857	0.510953	0.158776	0.137966	0.592729	61.7202	-3.22339	10.6265	0.277695	0.300765	0.255587	61.7202	-3.22339	10.6265	10.9091	1.02514	27.1804	38.1319	11.1047	-73.1257
320	10.6667	(0.592920851973777, 0.5913219529391911, 0.5193478286055704)	#979684	0.592921	0.591322	0.519348	0.163045	0.124086	0.592921	61.9472	-3.18791	9.74274	0.280249	0.303408	0.263594	61.9472	-3.18791	9.74274	10.1004	1.02891	26.8812	34.9605	10.251	-71.8814
340	11.3333	(0.5933775738707742, 0.5929395544830579, 0.534034594676902)	#979788	0.593378	0.59294	0.534035	0.165436	0.100009	0.593378	62.1596	-2.72383	7.93603	0.283749	0.305895	0.277621	62.1596	-2.72383	7.93603	8.32078	1.03243	22.968	28.4774	8.39046	-71.0566
360	12	(0.5892427883620736, 0.5896064114849955, 0.5337767731385622)	#969688	0.589243	0.589606	0.533777	0.167752	0.0946897	0.589606	61.8383	-2.66557	7.50299	0.280383	0.302139	0.276828	61.8383	-2.66557	7.50299	7.83195	1.0271	22.4767	26.9235	7.96242	-70.4415
380	12.6667	(0.5913765295094151, 0.591931398202904, 0.5420516404417766)	#96968a	0.591377	0.591931	0.542052	0.168521	0.0842661	0.591931	62.0974	-2.41384	6.68883	0.283856	0.305166	0.285176	62.0974	-2.41384	6.68883	7.06629	1.0314	20.3541	24.002	7.11105	-70.1567
400	13.3333	(0.5921665036403685, 0.5930730788136978, 0.5454546695862442)	#97978b	0.592167	0.593073	0.545455	0.16984	0.080291	0.593073	62.2153	-2.34398	6.37026	0.285331	0.306549	0.288678	62.2153	-2.34398	6.37026	6.7892	1.03336	19.765	22.8588	6.78781	-69.7986
420	14	(0.5936119345180463, 0.5951265067519369, 0.5521444992279004)	#97978c	0.593612	0.595127	0.552144	0.17254	0.0722233	0.595127	62.4314	-2.18859	5.72224	0.288119	0.309098	0.295613	62.4314	-2.18859	5.72224	6.23425	1.03695	18.4547	20.5335	6.1265	-69.0696
440	14.6667	(0.5954446149186443, 0.5976395943707105, 0.5526367227907454)	#97988c	0.595445	0.59764	0.552637	0.174796	0.075301	0.59764	62.6481	-2.34469	5.96754	0.290125	0.311666	0.296492	62.6481	-2.34469	5.96754	6.57861	1.04055	19.771	21.4137	6.41164	-68.5497
460	15.3333	(0.5979051120743734, 0.5997429232518532, 0.5590823440036945)	#98988e	0.597905	0.599743	0.559082	0.1742	0.0677967	0.599743	62.887	-2.10984	5.39162	0.293408	0.314516	0.303322	62.887	-2.10984	5.39162	6.1066	1.04452	17.7906	19.3471	5.78973	-68.6287
480	16	(0.5978962987237602, 0.599467723275687, 0.5650148875284049)	#989890	0.597896	0.599468	0.565015	0.174268	0.0574724	0.599468	62.9061	-1.79694	4.56686	0.294438	0.314744	0.309336	62.9061	-1.79694	4.56686	5.33771	1.04483	15.1522	16.3876	4.90767	-68.5217
500	16.6667	(0.5976706686726347, 0.5989477355895515, 0.566943769995547)	#989890	0.597671	0.598948	0.566944	0.173317	0.0534337	0.598948	62.8778	-1.65506	4.24832	0.29449	0.314406	0.311244	62.8778	-1.65506	4.24832	5.02521	1.04436	13.9558	15.2445	4.55933	-68.7152
520	17.3333	(0.5967811822965027, 0.5982627354985209, 0.5681192558056393)	#989890	0.596781	0.598263	0.568119	0.174858	0.050385	0.598263	62.8195	-1.58749	3.99279	0.29401	0.313708	0.312343	62.8195	-1.58749	3.99279	4.77262	1.04339	13.3861	14.3276	4.2968	-68.3178
540	18	(0.5926840914469954, 0.5941895606896431, 0.5671579799303873)	#979790	0.592684	0.59419	0.567158	0.175949	0.0454932	0.59419	62.4447	-1.44496	3.57884	0.290185	0.309255	0.310697	62.4447	-1.44496	3.57884	4.20216	1.03717	12.1843	12.8422	3.85953	-68.0135
560	18.6667	(0.5913317593433928, 0.5928904397075788, 0.5648790460727213)	#969790	0.591332	0.59289	0.564879	0.175941	0.0472455	0.59289	62.3111	-1.49675	3.71026	0.288565	0.307677	0.308143	62.3111	-1.49675	3.71026	4.25473	1.03495	12.621	13.3138	4.00079	-68.0304
580	19.3333	(0.5929105076655458, 0.5946374278587951, 0.5654543137420409)	#979790	0.592911	0.594637	0.565454	0.176529	0.0490772	0.594637	62.4693	-1.56708	3.86024	0.290144	0.309546	0.309008	62.4693	-1.56708	3.86024	4.47709	1.03758	13.214	13.8519	4.16619	-67.9051
600	20	(0.5937825742266176, 0.5951400784843357, 0.5662671281055687)	#979790	0.593783	0.59514	0.566267	0.174503	0.0485145	0.59514	62.5277	-1.51742	3.82996	0.290924	0.310238	0.309933	62.5277	-1.51742	3.82996	4.46707	1.03855	12.7952	13.7433	4.1196	-68.3867
620	20.6667	(0.5956788514342174, 0.5972802331027792, 0.5681395720270043)	#979890	0.595679	0.59728	0.56814	0.175826	0.0487889	0.59728	62.7284	-1.5521	3.85545	0.29308	0.312622	0.312204	62.7284	-1.5521	3.85545	4.60503	1.04188	13.0877	13.8348	4.15615	-68.0716
640	21.3333	(0.5976659516680815, 0.599630128914907, 0.5729318003896082)	#989892	0.597666	0.59963	0.572932	0.178928	0.0445247	0.59963	62.9647	-1.47018	3.51326	0.295953	0.315446	0.317557	62.9647	-1.47018	3.51326	4.46036	1.04581	12.3969	12.6069	3.80847	-67.2923
660	22	(0.5983976252778477, 0.5999854352140115, 0.577091494992527)	#989893	0.598398	0.599985	0.577091	0.178226	0.0381575	0.599985	63.0321	-1.25461	3.015	0.297282	0.316255	0.321992	63.0321	-1.25461	3.015	4.09391	1.04693	10.5792	10.8189	3.26562	-67.4067
680	22.6667	(0.5991768827054748, 0.6007969668833181, 0.5793480851444148)	#989993	0.599177	0.600797	0.579348	0.179255	0.0357007	0.600797	63.1197	-1.18868	2.81957	0.298448	0.317307	0.32451	63.1197	-1.18868	2.81957	4.0107	1.04838	10.0232	10.1176	3.05989	-67.1406
700	23.3333	(0.5973782971448053, 0.5989421910403396, 0.5780818590625242)	#989893	0.597378	0.598942	0.578082	0.179162	0.0348286	0.598942	62.9452	-1.15602	2.7441	0.296557	0.315213	0.322871	62.9452	-1.15602	2.7441	3.82794	1.04548	9.74784	9.84682	2.97766	-67.1555
720	24	(0.5926779262392894, 0.594442168696634, 0.5729988315069423)	#979792	0.592678	0.594442	0.572999	0.180379	0.036073	0.594442	62.5011	-1.2041	2.81966	0.291438	0.309922	0.316799	62.5011	-1.2041	2.81966	3.59143	1.03811	10.1532	10.118	3.06599	-66.8757
740	24.6667	(0.5903334094674415, 0.5920806045048217, 0.5706210474398251)	#969691	0.590333	0.592081	0.570621	0.180236	0.0362443	0.592081	62.2722	-1.20409	2.82445	0.288888	0.30722	0.313943	62.2722	-1.20409	2.82445	3.45326	1.0343	10.1532	10.1352	3.0704	-66.911
760	25.3333	(0.5928490210974233, 0.5947407881866346, 0.5724606378383212)	#979791	0.592849	0.594741	0.572461	0.180818	0.037462	0.594741	62.5218	-1.25582	2.92759	0.291536	0.310168	0.316281	62.5218	-1.25582	2.92759	3.69716	1.03845	10.5894	10.5053	3.18557	-66.7826
780	26	(0.588981656645101, 0.591284961692958, 0.5646359548293025)	#96968f	0.588982	0.591285	0.564636	0.181072	0.0450697	0.591285	62.1489	-1.50327	3.5047	0.286751	0.30577	0.307622	62.1489	-1.50327	3.5047	4.01197	1.03226	12.6759	12.5761	3.81349	-66.7841
800	26.6667	(0.5911718777153803, 0.5931571573509964, 0.568523056221729)	#969790	0.591172	0.593157	0.568523	0.180098	0.0415305	0.593157	62.3506	-1.37707	3.24222	0.289312	0.308143	0.311932	62.3506	-1.37707	3.24222	3.86804	1.03561	11.6118	11.6342	3.52254	-66.9876

## Sheet: Mixing Analysis
frame_number	seconds	contact value	GLCM - contrast value	GLCM - energy value	GLCM - homogeneity value	Colour channel with greatest Variance	cell variance (R)	cell variance (G)	cell variance (B)	cell variance (Gray)	cell variance (L)	cell variance (a*)	cell variance (b*)	cell variance (Delta_E)	Row 1 variance	Row 2 variance	Row 3 variance	Row 4 variance	Row 5 variance	Column 1 variance	Column 2 variance	Column 3 variance	Column 4 variance	Column 5 variance	Row 1 delta_E	Row 2 delta_E	Row 3 delta_E	Row 4 delta_E	Row 5 delta_E	Column 1 delta_E	Column 2 delta_E	Column 3 delta_E	Column 4 delta_E	Column 5 delta_E		cell (0,0) average delta_E value	cell (0,1) average delta_E value	cell (0,2) average delta_E value	cell (0,3) average delta_E value	cell (0,4) average delta_E value	cell (1,0) average delta_E value	cell (1,1) average delta_E value	cell (1,2) average delta_E value	cell (1,3) average delta_E value	cell (1,4) average delta_E value	cell (2,0) average delta_E value	cell (2,1) average delta_E value	cell (2,2) average delta_E value	cell (2,3) average delta_E value
0	0	315	0.0688659	0.362664	0.96779	Blue	48.6964	48.2968	53.3625	48.7904	7.13987	0.103793	0.539298	0	20.9557	38.8896	19.2734	40.0306	74.3058	54.4152	24.5312	42.1884	27.5226	36.2136	0	0	0	0	0	0	0	0	0	0		0	0	0	0	0	0	0	0	0	0	0	0	0	0
20	0.666667	484	0.0707033	0.372856	0.966761		38.0338	37.9201	44.028	37.9701	5.60136	0.427292	2.1037	0.74669	20.8609	38.8	12.0582	25.4542	65.6785	50.7456	24.0639	7.83317	29.7547	31.8987	1.34667	1.44512	1.44978	2.49201	1.22338	0.941268	1.47538	2.25316	2.07441	1.21274		1.052	1.05408	1.63106	1.68648	1.30972	1.07831	1.62982	1.80285	1.43627	1.27832	0.745734	1.33243	2.2879	1.64663
40	1.33333	485	0.0708308	0.37917	0.966046		35.4844	35.3548	41.5427	35.4057	5.2223	0.439069	2.14937	0.826182	26.2778	41.3225	12.4857	25.9539	52.2665	44.0085	21.8904	6.16108	27.3781	28.9905	1.5829	1.59649	1.52673	2.58984	1.37395	1.00903	1.5667	2.40604	2.33252	1.35561		1.25218	1.29112	2.13241	1.85505	1.38375	1.33031	1.77922	1.82848	1.60912	1.43532	0.887098	1.18598	2.65101	1.65688
60	2	233	0.0687809	0.383815	0.966907		35.6278	36.0281	33.6411	35.4305	5.25498	0.153406	0.82344	1.39505	25.6523	41.5426	5.47878	28.9142	55.4133	40.4267	13.3457	11.3677	8.11562	28.2871	1.40341	1.63934	1.21243	2.53192	1.37299	0.711481	1.69968	2.62183	1.87008	1.25703		1.17262	1.28867	1.73372	1.67115	1.15092	1.34323	1.79746	2.02088	1.5478	1.48737	0.0770668	1.5624	2.42283	0.774172
80	2.66667	146	0.0687278	0.38115	0.9671		38.698	39.0199	36.2638	38.5039	5.70217	0.0893483	0.502319	1.7745	23.3633	37.7228	7.66315	44.1498	57.1237	40.922	14.0233	16.6583	14.5266	26.4561	1.24662	1.47933	1.03358	2.74741	1.22016	0.73692	1.58008	2.50011	1.7907	1.1193		1.16063	1.2029	1.32233	1.47833	1.06894	1.32157	1.68928	1.40429	1.50994	1.47154	0.273484	1.28251	2.41767	0.19932
100	3.33333	455	0.0635767	0.350591	0.968622		44.5718	44.6134	43.7608	44.4993	6.53073	0.0679303	0.399352	3.75291	24.7507	37.4803	8.20066	83.0636	54.7565	36.5672	36.9293	61.1256	4.94053	27.2765	1.40245	1.5276	1.06746	3.7549	1.01135	0.749802	2.11708	2.97666	1.73701	1.1832		1.26284	1.3362	1.60195	1.63056	1.18068	1.31046	1.65807	1.57891	1.58554	1.505	0.313878	0.798052	2.16607	0.793566
120	4	418	0.0684517	0.346851	0.966383		47.3373	47.3862	46.9072	47.2826	6.94538	0.0519229	0.307953	4.0296	22.1569	35.455	17.0621	100.202	58.0544	40.4531	28.0667	76.4841	4.05291	24.9116	1.34382	1.45715	1.25324	3.58994	0.861548	0.886991	2.01364	2.96678	1.53731	1.10098		1.22662	1.33844	1.34628	1.60465	1.20311	1.37096	1.56192	1.25508	1.53573	1.56208	1.10367	1.05358	2.06452	0.887428
140	4.66667	571	0.0767785	0.341478	0.963649		57.7648	57.5818	60.6947	57.925	8.46838	0.0755416	0.445088	5.61361	72.7745	39.6578	17.633	150.333	62.2146	35.5994	51.1344	109.994	22.7826	24.9773	2.54825	1.54761	1.18755	3.51351	0.68497	0.916462	2.76276	3.32248	1.53137	0.948827		1.4908	6.79559	1.65812	1.61061	1.18613	1.38597	1.76601	1.5505	1.58548	1.45011	1.04476	0.757547	1.94066	1.16254
160	5.33333	794	0.0780211	0.379457	0.963054		36.033	36.8631	60.9295	35.6708	5.29471	1.98959	10.419	8.89091	66.9411	172.512	19.246	30.763	64.4084	26.3079	1.48853	56.3306	21.8922	22.9532	3.79222	4.10988	3.2039	2.24675	1.558	0.98551	2.5948	7.24354	3.05366	1.03325		2.10201	4.44593	6.36181	4.24075	1.81062	1.26321	4.03125	12.0355	1.77801	1.44147	0.928401	2.54767	10.2185	1.3659
180	6	626	0.0982008	0.368182	0.951701		35.4195	35.1974	117.473	34.4571	5.00661	5.54864	28.6359	30.2183	100.046	101.319	80.7719	154.928	134.232	27.128	41.3074	58.323	126.564	44.5217	4.96054	5.77224	8.17813	7.23817	5.95217	0.754122	7.9297	8.15581	12.2988	2.96284		1.31786	9.08996	5.84907	6.43899	2.10683	0.843591	10.7618	9.28573	6.27013	1.69997	0.218617	14.2369	11.891	12.4252
200	6.66667	3681	0.121843	0.250168	0.944082		37.6935	92.3171	803.949	79.0226	10.8113	7.85288	169.606	179.789	115.526	299.41	773.185	112.084	41.3538	1006.02	907.443	156.003	913.405	1575.62	24.3825	34.1441	25.5548	7.64745	3.68789	15.0871	18.4643	14.8619	23.0377	23.9657		27.0829	25.5925	17.8802	24.2541	27.1028	36.7989	36.0765	22.1126	34.7492	40.9833	8.88114	25.5828	19.3041	36.0688
220	7.33333	4680	0.123181	0.255659	0.942951		50.8672	91.7417	449.506	64.7327	9.69268	14.247	86.4815	91.6157	227.866	95.662	348.448	132.381	701.687	685.682	305.531	342.381	630.538	600.791	33.7322	35.7593	26.2548	18.9105	22.6598	21.2281	29.7996	26.0558	30.5696	29.6634		26.6882	29.9382	30.5602	40.7153	40.759	31.1084	38.0354	29.8159	41.1871	38.6495	33.3747	27.8689	20.2201	24.3707
240	8	2589	0.100017	0.343961	0.953142		41.0892	121.339	484.407	83.2536	12.5969	15.0942	88.6936	98.6532	322.609	101.092	209.799	357.034	38.4305	368.67	285.438	286.218	798.765	487.077	31.3857	23.8572	16.452	12.4465	12.3507	14.0009	17.6275	15.6042	20.096	29.1635		27.99	26.6806	23.1827	36.1355	42.9397	21.4367	22.0093	18.1375	26.271	31.4314	13.8382	22.6393	12.369	10.0467
260	8.66667	1482	0.0953863	0.335376	0.955227		33.5979	99.4713	487.25	68.5457	10.1939	10.7254	98.6395	105.845	259.741	24.0655	10.7328	90.9606	38.1928	491.024	371.599	248.643	852.547	786.171	30.6503	11.4454	7.82818	9.82404	8.45144	7.60225	11.2372	11.948	16.9371	20.4749		27.6105	27.965	22.1161	37.0443	38.5156	4.66006	11.0034	13.5682	13.6908	14.3046	1.85884	7.1334	8.73406	10.7422
280	9.33333	1429	0.096459	0.322542	0.953504		48.5548	86.3159	559.992	75.3957	10.4351	5.13996	114.611	107.657	170.204	63.1316	4.71214	86.6183	14.9605	319.695	449.324	840.664	805.433	834.276	30.6	10.3552	5.43955	8.34757	6.26286	6.88327	9.75224	13.9289	14.0713	16.3695		24.3202	25.4182	31.5378	35.2211	36.5027	3.912	6.66404	14.7293	12.7783	13.6925	2.06263	4.90746	6.73342	7.84002
300	10	1232	0.0980203	0.335239	0.953087		49.8056	61.7814	407.042	54.5617	7.7505	3.94903	97.0695	90.4186	121.009	19.6533	7.0763	64.9371	14.6517	142.573	654.863	458.783	431.309	750.139	28.6101	11.3994	4.93799	8.48703	5.40855	6.95439	12.3145	12.2743	12.6594	14.6405		20.8299	30.8194	26.2694	30.3444	34.7875	7.79847	12.3302	12.2524	8.45127	16.1644	1.92683	6.23088	6.30707	6.27761
320	10.6667	982	0.095365	0.32883	0.953982		56.9194	57.152	322.088	54.5863	7.75256	2.7536	77.264	71.0373	181.728	21.4669	18.6958	113.162	74.2224	63.626	234.918	408.301	529.831	600.524	25.551	11.2658	5.4631	7.31893	5.16733	7.1608	10.0626	11.7397	13.9487	11.8545		18.4973	22.4919	22.582	33.1228	31.0612	10.2823	10.6618	10.7341	12.0511	12.5994	2.53204	5.56109	5.54235	9.27975
340	11.3333	1046	0.0862842	0.34011	0.958759		55.3659	50.9593	234.337	48.6409	7.07766	3.34108	62.0242	56.0638	154.28	87.5321	24.6747	58.6383	133.738	22.5591	91.3908	378.357	422.068	314.452	22.0013	9.04118	4.36163	5.12651	4.57828	5.97503	8.4251	12.7661	10.217	7.72563		14.7668	19.1852	24.2886	28.8515	22.9142	6.66653	9.40348	13.4175	8.08167	7.63675	2.31083	3.8347	8.96772	4.40239
360	12	900	0.0858381	0.355903	0.959305		55.8597	45.3036	187.449	44.7709	6.53028	3.51368	49.4011	43.4282	25.6593	65.7903	30.8422	158.321	169.869	46.7078	68.0755	149.978	227.99	404.717	20.3251	8.31662	4.31014	4.46087	4.38706	7.09833	8.8422	10.1572	8.00529	7.69673		17.8822	18.7174	19.0505	22.3514	23.624	6.80964	10.9091	9.42232	7.61955	6.82255	2.8389	4.64144	7.80928	3.91066
380	12.6667	816	0.0901714	0.339091	0.957191		50.7208	41.7976	164.778	41.4256	6.01893	2.95846	42.1607	36.3537	95.4968	71.1625	32.6294	106.216	145.317	30.4019	23.3762	116.991	234.491	384.889	18.2655	6.77757	4.28159	5.02032	3.78859	6.59155	6.52821	8.93879	8.79583	7.27918		16.2382	12.2801	16.6175	23.0776	23.1141	6.66831	7.57438	8.22978	6.16137	5.25401	2.91569	4.94203	5.50161	5.73056
400	13.3333	665	0.0925611	0.330867	0.956296		48.5466	39.7435	136.891	38.3563	5.65253	2.69391	36.8006	32.3918	105.709	62.1999	22.0575	74.7812	135.222	14.414	24.346	78.043	189.447	380.301	17.076	5.59372	4.08751	6.00888	3.82137	4.97743	6.84215	8.67132	8.94114	7.15546		12.1506	12.3675	16.4851	21.2392	23.1377	4.09077	6.18103	7.8617	5.09458	4.74051	2.35635	4.88426	4.67016	6.26111
420	14	580	0.0925186	0.35439	0.956255		43.5143	38.5277	85.6838	35.6468	5.34659	2.16122	23.7489	20.9912	43.1941	57.141	15.7913	48.2486	111.933	12.5801	13.1822	39.4292	89.8021	250.356	14.286	5.09421	4.236	6.49604	3.48186	4.64669	6.73498	7.70249	8.19755	6.31237		11.4543	11.0456	12.6747	17.0641	19.1912	3.39776	5.74963	7.01808	4.83607	4.4695	3.14662	4.81004	4.55589	6.32041
440	14.6667	414	0.0931453	0.353869	0.955978		45.5761	43.5153	77.2424	37.9412	5.82838	2.75871	25.6175	24.22	9.19975	66.1693	17.5896	25.283	86.6182	17.2247	20.8226	38.3122	70.2571	206.321	15.5925	5.22973	4.35377	6.59403	3.4433	4.96645	7.51867	8.06212	8.24278	6.42331		13.3535	15.1389	13.2854	16.8327	19.3521	3.55532	6.49729	7.37276	4.72707	3.99622	3.07075	4.99787	5.04271	5.90853
460	15.3333	520	0.0940587	0.331944	0.955459		48.7611	47.6558	79.8643	42.3778	6.41933	2.31373	23.8256	22.5498	33.9924	56.9922	13.3965	29.1461	69.1354	13.0739	44.5594	69.0277	42.7719	257.109	14.5239	5.20142	4.17394	6.66973	3.24943	4.5272	7.39205	7.50994	7.50351	6.88574		11.7918	13.5042	11.3283	14.907	21.0882	3.05537	6.39545	6.89792	5.2976	4.36078	2.91051	5.3208	4.54831	5.76878
480	16	410	0.0923912	0.33099	0.956188		54.4705	54.0489	63.1597	48.887	7.36626	1.96932	16.3791	15.855	14.8257	62.4833	13.6587	55.3743	72.9136	5.66271	39.1309	104.193	34.7643	112.431	12.1941	4.91799	3.84257	6.20465	2.83962	3.4851	6.45165	7.28844	7.25518	5.51858		8.25914	11.0443	11.3544	14.8739	15.4387	2.86316	5.13751	6.26359	6.85231	3.47337	1.93486	5.0627	4.17645	5.57366
500	16.6667	406	0.0952163	0.322583	0.954608		58.89	57.8621	72.5287	53.4892	7.98415	1.88577	16.6567	16.345	49.0913	68.9277	17.7916	94.2849	81.5577	14.3874	34.3794	121.436	62.6015	110.216	11.2349	4.72702	3.85337	6.04815	2.77122	2.76361	6.0611	7.50382	6.86625	5.43985		5.49726	8.40672	10.7259	15.732	15.8125	2.3932	5.42443	7.46394	4.92376	3.4298	1.61079	5.29186	3.95898	6.09807
520	17.3333	253	0.091807	0.327298	0.956483		64.3775	64.3002	75.8997	60.5591	8.92972	1.86798	13.6334	13.8473	79.1798	61.719	18.5549	145.723	82.4667	29.0589	20.4782	193.669	50.4736	44.6765	10.3403	4.44371	3.85646	5.83986	2.8081	2.44612	5.58853	8.16074	6.54676	4.54629		3.61785	10.23	12.9473	13.5725	11.3339	2.5933	5.25235	6.32162	4.5234	3.52789	1.62067	4.62361	4.64389	6.1443
540	18	189	0.084999	0.35567	0.95972		54.5096	55.3403	47.973	50.5861	7.59147	1.45135	9.4345	7.96404	47.6761	58.7922	29.4007	26.6696	90.2079	16.3071	4.46968	49.6622	26.319	33.1544	9.16663	4.12944	3.13233	3.73966	2.6531	2.77686	4.35493	6.26736	5.42473	3.99729		5.42184	9.22984	10.3287	12.2619	8.59084	2.3247	4.57388	6.06575	4.27777	3.40511	1.70943	2.77282	4.91002	3.96552
560	18.6667	378	0.0870595	0.367815	0.958863		58.8039	56.6435	70.9661	54.85	8.03513	1.75572	10.8515	7.34241	54.4271	59.1997	24.7605	124.838	97.4959	20.6223	5.28563	90.8894	33.8839	28.025	8.75591	3.894	3.50128	4.08988	2.77722	2.67659	4.45045	6.67095	5.47525	3.74506		5.08813	9.14912	10.188	11.4343	7.91995	1.8515	4.2665	5.90608	4.35468	3.09125	1.81818	3.15943	5.59705	4.71897
580	19.3333	356	0.0919451	0.344532	0.956553		50.5417	48.3934	67.9663	46.7863	6.84923	1.84558	11.9626	8.83946	88.711	69.3248	18.8188	68.0282	94.2706	31.9587	14.4814	34.0008	59.8944	30.0447	8.48525	3.8123	4.02077	5.30342	2.64188	2.40689	4.86046	6.76966	6.68642	3.54019		3.39655	7.93108	10.4692	13.1773	7.45211	2.09009	4.39993	6.23812	3.76656	2.56678	1.98392	4.69209	4.60447	6.61506
600	20	314	0.0920726	0.346154	0.956323		48.051	44.0589	53.7749	42.046	6.21298	1.62402	10.869	8.50947	34.1534	65.9993	16.3173	51.7243	92.0606	24.4331	25.3322	13.5784	44.4979	71.8382	8.36799	3.65375	3.81642	5.82758	2.58044	2.53173	4.87397	6.06907	6.54421	4.22721		4.04765	6.13134	8.88765	11.8219	10.9514	1.91078	4.38869	5.80255	3.6067	2.56005	2.15146	4.49213	3.99201	6.24846
620	20.6667	188	0.0895023	0.364049	0.957721		45.8922	44.2326	41.2021	40.8293	6.11695	1.30654	8.6422	7.24089	16.7196	66.8518	11.7469	26.505	94.6543	15.4042	8.42406	8.13493	15.447	66.8301	8.43166	3.94339	3.83608	5.97128	2.72449	3.10848	5.09143	6.29991	6.17184	4.23524		5.84678	6.83909	8.4575	10.3849	10.6301	2.18982	4.75965	6.12342	3.98903	2.65506	2.75769	4.31748	4.42266	5.21286
640	21.3333	194	0.086624	0.351152	0.959202		49.2978	49.9847	46.0981	46.4139	6.90233	1.38509	7.54918	7.3764	50.0387	74.6975	13.0697	25.7292	91.8194	19.3605	5.30624	50.8686	10.0321	35.2429	8.18133	3.99733	3.51125	6.15146	2.70284	2.98327	5.3558	6.87378	5.65519	3.67616		5.13397	7.32129	10.7065	9.6486	8.09629	2.42505	5.17566	6.3049	3.56885	2.51217	2.61711	3.63076	3.94516	5.00046
660	22	206	0.0890031	0.341835	0.958146		51.9443	52.7983	45.0114	49.2696	7.3135	1.14188	6.13018	6.55824	36.6735	70.0342	10.2453	37.6706	89.0508	25.7755	14.8877	47.5833	11.7543	34.9531	7.40497	3.73159	3.28348	5.96906	2.53603	2.53625	5.40069	6.14726	5.36844	3.47248		3.85358	8.22116	8.40558	9.17156	7.37297	2.18768	4.83099	5.61708	3.66311	2.35908	2.14633	3.7996	3.4302	4.65466
680	22.6667	299	0.0931878	0.324196	0.955864		58.5444	59.5563	56.7421	57.1843	8.37144	0.907366	4.63603	6.01129	55.9646	71.285	20.2668	85.3909	84.3392	23.6384	33.1672	82.5676	9.87939	24.3715	6.42238	3.9176	3.55956	6.02442	2.59467	2.72911	5.16968	6.50633	4.93823	3.17528		4.32185	5.48472	8.25271	8.48963	5.56298	2.93507	4.30161	6.03183	3.73371	2.58579	1.81274	4.74044	3.84722	5.17341
700	23.3333	238	0.0904369	0.328648	0.957134		65.4939	66.5602	64.0993	64.1858	9.36849	0.914493	4.60881	6.40865	52.6926	68.9381	18.2383	148.637	83.816	33.7728	5.88876	132.176	35.5093	25.609	6.10629	3.85816	3.62102	5.58426	2.56751	2.34699	4.51451	6.88081	4.87223	3.12269		3.296	5.97353	7.98871	7.81434	5.45886	2.35569	4.64665	5.82186	3.85233	2.61428	1.62115	4.44207	4.26494	5.56581
720	24	207	0.084691	0.333413	0.960035		58.9715	61.6267	50.6644	57.9402	8.57483	0.913368	4.40046	4.85359	48.024	69.4294	26.9575	64.8211	87.14	25.8621	5.42493	59.5874	19.9519	26.3356	6.32181	3.96675	3.01731	4.25575	2.29233	2.50084	3.72855	6.14518	4.58968	2.88969		4.572	5.65548	7.1942	8.93544	5.25194	2.60549	5.05797	5.91894	3.64616	2.6052	1.45456	2.88118	4.79266	4.03371
740	24.6667	356	0.0857531	0.361206	0.959586		58.7714	58.7861	70.3322	57.9189	8.41074	1.25972	6.01295	3.00906	56.3291	72.1262	23.8152	109.196	89.764	24.3059	8.09785	80.1773	28.9747	29.171	5.71124	3.73072	3.20171	3.67057	2.36386	2.50977	3.47269	5.65411	4.25506	2.78648		4.37985	4.97832	7.28203	7.4022	4.51378	2.44291	4.34231	5.77993	3.6729	2.41557	1.60709	2.99206	5.0813	4.28049
760	25.3333	296	0.0882172	0.348687	0.95819		52.7847	53.2593	64.0921	51.8704	7.55654	1.41402	6.76832	3.7993	59.6538	74.4806	24.813	74.6365	90.1701	42.0475	6.54221	37.6644	34.3231	28.4258	5.79224	3.87248	3.5791	4.26843	2.58025	2.11569	4.39463	5.81834	4.85418	2.90965		2.70675	6.70558	7.40392	7.60742	4.53752	1.92134	5.1942	6.05742	3.6983	2.49117	1.64218	4.37753	4.26804	5.39731
780	26	237	0.0886526	0.340219	0.958208		46.7906	46.6803	53.5534	45.0521	6.61461	1.32779	6.35541	4.8397	53.5858	63.4213	19.5634	47.5766	78.4252	36.2284	29.9468	9.0146	30.5068	22.9127	5.79314	4.1938	3.69642	5.12787	2.56662	2.14587	4.53405	6.02816	5.81977	2.84999		2.2589	4.88928	8.37923	7.86821	5.5701	2.54523	5.15057	5.86672	4.76061	2.64585	1.70703	4.33587	4.17449	6.35256
800	26.6667	74	0.0931347	0.350278	0.956117		43.2772	43.5473	45.2892	41.5217	6.11904	1.12141	5.43283	4.2026	45.0499	57.1429	10.7397	33.0273	75.395	44.9377	29.0728	1.68912	17.4137	24.2881	5.34392	3.78586	3.58165	5.47037	2.60752	2.27398	4.29588	5.66388	5.47969	3.07589		2.33252	4.10104	6.84671	7.32895	6.11041	2.01349	4.24515	5.76711	4.1354	2.76815	2.28821	4.00795	4.07587	5.43235
[truncated: 11 more columns]

## Sheet: Complete Cell Analysis
cell (0,0)	average R value, (0,0)	average G value, (0,0)	average B value, (0,0)	average Gray value, (0,0)	average L* value, (0,0)	average a* value, (0,0)	average b* value, (0,0)	average delta_E value, (0,0)	cell (0,1)	average R value, (0,1)	average G value, (0,1)	average B value, (0,1)	average Gray value, (0,1)	average L* value, (0,1)	average a* value, (0,1)	average b* value, (0,1)	average delta_E value, (0,1)	cell (0,2)	average R value, (0,2)	average G value, (0,2)	average B value, (0,2)	average Gray value, (0,2)	average L* value, (0,2)	average a* value, (0,2)	average b* value, (0,2)	average delta_E value, (0,2)	cell (0,3)	average R value, (0,3)	average G value, (0,3)	average B value, (0,3)	average Gray value, (0,3)	average L* value, (0,3)	average a* value, (0,3)	average b* value, (0,3)	average delta_E value, (0,3)	cell (0,4)	average R value, (0,4)	average G value, (0,4)	average B value, (0,4)	average Gray value, (0,4)	average L* value, (0,4)	average a* value, (0,4)	average b* value, (0,4)	average delta_E value, (0,4)	cell (1,0)	average R value, (1,0)	average G value, (1,0)	average B value, (1,0)	average Gray value, (1,0)
	149.352	149.321	149.296	149.345	61.8253	0.00446128	0.0204028	0		149.735	149.734	149.657	149.735	61.9788	-0.01601	0.0434318	0		144.606	144.64	143.187	144.529	59.9914	-0.295041	0.767636	0		151.687	151.686	151.539	151.68	62.7195	-0.0294518	0.0800276	0		155.947	155.946	155.871	155.941	64.3365	-0.015642	0.0423791	0		143.601	143.601	143.51	143.601
	146.596	146.583	146.443	146.583	60.7753	-0.0242785	0.0787483	1.052		147.08	147.079	146.565	147.057	60.9538	-0.100921	0.274413	1.05408		143.284	143.538	139.351	143.034	59.4767	-0.900257	2.19211	1.63106		148.326	148.401	146.361	148.204	61.4107	-0.421358	1.06877	1.68648		152.52	152.52	152.227	152.513	63.0325	-0.0581576	0.157054	1.30972		140.796	140.8	140.683	140.79
	146.124	146.11	145.742	146.115	60.5881	-0.0677761	0.19919	1.25218		146.608	146.615	145.751	146.563	60.766	-0.171529	0.458328	1.29112		141.923	142.266	137.52	141.683	58.9654	-1.04055	2.4819	2.13241		148.112	148.193	145.872	147.972	61.3232	-0.477064	1.21639	1.85505		152.368	152.356	151.924	152.342	62.9672	-0.0804958	0.231311	1.38375		140.149	140.149	139.993	140.149
	146.295	146.299	146.02	146.28	60.6615	-0.0570893	0.149923	1.17262		146.634	146.637	145.747	146.585	60.774	-0.174455	0.47246	1.28867		142.229	142.472	138.428	141.988	59.0716	-0.869885	2.12017	1.73372		148.164	148.183	146.362	148.042	61.3381	-0.358964	0.960825	1.67115		152.944	152.915	152.722	152.928	63.1875	-0.0281759	0.107931	1.15092		140.139	140.131	139.86	140.135
	146.312	146.311	146.115	146.307	60.6687	-0.0389483	0.106558	1.16063		146.654	146.613	146.289	146.632	60.7841	-0.0496604	0.179605	1.2029		142.415	142.578	139.341	142.241	59.1406	-0.686469	1.70115	1.32233		148.339	148.318	146.965	148.248	61.4055	-0.254538	0.719006	1.47833		153.154	153.126	152.975	153.152	63.2684	-0.0204427	0.08564	1.06894		140.182	140.162	140.063	140.18
	146.075	146.053	145.788	146.065	60.5697	-0.0448765	0.145868	1.26284		146.338	146.297	145.844	146.307	60.6595	-0.0742184	0.247268	1.3362		142.281	142.479	138.697	142.064	59.085	-0.803592	1.98668	1.60195		148.163	148.23	146.496	148.073	61.3544	-0.359977	0.908233	1.63056		152.853	152.824	152.738	152.842	63.1559	-0.00776156	0.0523139	1.18068		140.195	140.194	140.105	140.195
	146.158	146.134	145.931	146.148	60.6028	-0.0325116	0.113371	1.22662		146.482	146.47	145.622	146.425	60.7125	-0.160987	0.452114	1.33844		142.368	142.502	139.25	142.182	59.1135	-0.679106	1.7133	1.34628		148.116	148.134	146.569	148.012	61.3264	-0.309389	0.825582	1.60465		152.81	152.793	152.527	152.795	63.1382	-0.0466561	0.145027	1.20311		140.035	140.033	140.031	140.035
	145.47	145.442	145.235	145.467	60.338	-0.0311829	0.115872	1.4908		132.559	132.555	130.274	132.372	55.3016	-0.447028	1.23086	6.79559		141.949	142.142	138.406	141.734	58.9571	-0.793235	1.96402	1.65812		148.392	148.436	146.567	148.278	61.4313	-0.376995	0.982187	1.61061		152.853	152.849	152.544	152.834	63.1573	-0.0587537	0.163512	1.18613		139.996	139.996	139.957	139.994
	144.002	144.012	143.204	143.956	59.7703	-0.16225	0.429865	2.10201		142.12	142.743	136.703	141.93	59.0916	-1.38867	3.13318	4.44593		138.638	140.067	128.107	138.326	57.842	-2.79362	6.20911	6.36181		142.671	143.004	138.532	142.488	59.2574	-0.984165	2.3353	4.24075		151.89	151.99	150.251	151.827	62.7836	-0.371275	0.902837	1.81062		140.316	140.313	140.298	140.314
	146.031	146.042	145.408	145.99	60.5528	-0.128051	0.336333	1.31786		142.615	144.698	129.18	142.345	59.4835	-3.66483	7.98618	9.08996		142.216	143.599	131.921	141.859	59.2134	-2.71408	6.03591	5.84907		144.788	145.942	135.332	144.413	60.158	-2.42661	5.47936	6.43899		156.678	156.945	153.111	156.495	64.5915	-0.825212	1.97066	2.10683		141.493	141.492	141.053	141.49
	134.122	124.046	80.6958	122.078	51.9448	-2.899	25.0689	27.0829		133.458	127.179	85.4775	124.251	52.8541	-4.34574	23.5588	25.5925		138.264	140.928	108.077	136.36	57.5969	-6.78431	17.2557	17.8802		138.573	138.94	96.9407	134.052	56.8432	-7.19349	22.4945	24.2541		152.728	143.964	96.5788	141.148	59.4686	-4.11987	26.3866	27.1028		138.467	119.401	58.4458	118.089
	138.076	127.238	83.7137	125.474	53.2615	-2.62393	25.1602	26.6882		143.079	133.103	81.8237	130.203	55.3363	-3.9718	28.9662	29.9382		138.985	130.215	76.0767	126.642	54.0627	-4.77965	30.4099	30.5602		141.157	115.829	51.0555	115.987	49.9399	2.03573	38.6825	40.7153		150.759	119.109	56.2887	121.36	51.9114	4.91914	38.5464	40.759		135.889	121.988	70.5994	120.261
	138.185	120.407	77.7186	120.818	51.2637	0.580672	25.9349	27.99		140.77	133.748	88.2142	130.634	55.4127	-4.55554	25.5019	26.6806		138.15	130.155	89.7681	127.925	54.1936	-3.46334	22.9889	23.1827		141.313	114.302	60.3036	116.181	49.6457	3.71621	33.5587	36.1355		148.619	110.1	48.6205	114.559	49.188	8.57005	39.2933	42.9397		136.386	140.58	102.752	135.036
	145.147	128.214	83.6211	128.175	54.1988	-0.137605	26.5563	27.6105		147.766	139.681	90.6427	136.474	57.7387	-4.57689	27.3063	27.965		143.267	139.53	99.11	136.022	57.4497	-5.28317	22.1635	22.1161		149.324	122.687	63.834	123.911	52.8157	2.84005	35.6604	37.0443		155.317	119.922	63.0864	123.948	52.7029	7.02879	36.0769	38.5156		141.855	142.632	134.397	141.523
	146.059	141.07	98.344	137.632	58.1089	-5.07905	23.5112	24.3202		152.348	144.451	99.4366	141.653	59.619	-4.18502	25.0061	25.4182		144.553	134.024	77.5106	130.699	55.6646	-4.31887	31.747	31.5378		154.127	135.293	74.9772	133.998	56.8812	-1.10223	34.7973	35.2211		161.004	131.78	73.2427	133.785	56.5908	3.71497	35.5182	36.5027		145.604	146.232	139.342	145.301
	149.509	147.09	109.874	143.551	60.2989	-5.37434	20.0859	20.8299		152.421	141.68	87.2635	138.647	58.6585	-4.09446	30.4108	30.8194		147.543	143.795	95.3218	139.335	58.9471	-6.34885	26.3086	26.2694		156.807	147.407	93.0696	143.975	60.7244	-4.71164	29.9946	30.3444		162.787	138.415	80.3063	139.021	58.6445	1.44736	34.3299	34.7875		145.491	146.939	133.08	144.927
	151.937	151.881	118.57	148.05	62.0057	-5.73282	17.6045	18.4973		152.742	150.397	109.855	146.43	61.49	-5.87556	21.7532	22.4919		147.808	144.004	102.281	140.331	59.1509	-5.43988	22.7397	22.582		156.609	142.906	84.428	140.274	59.3366	-3.28453	32.8685	33.1228		162.674	147.429	92.9136	145.702	61.2581	-2.26604	30.8686	31.0612		145.88	148.264	130.024	145.501
	152.561	153.21	126.663	149.957	62.5962	-4.94626	13.9112	14.7668		155.659	152.658	118.09	149.58	62.5204	-4.75162	18.6271	19.1852		148.382	145.627	100.622	141.29	59.6235	-6.31455	24.2956	24.2886		158.388	148.609	96.9997	145.611	61.2585	-4.2433	28.5847	28.8515		163.509	156.72	115.397	153.982	64.2479	-4.19778	22.5716	22.9142		146.836	148.113	136.413	146.441
	152.863	153.324	121.105	149.487	62.5339	-5.76585	16.9312	17.8822		155.972	154.487	120.696	151.064	63.1033	-5.23514	17.9833	18.7174		148.181	148.223	112.608	144.132	60.5573	-6.12738	18.8945	19.0505		157.648	151.427	111.272	148.692	62.2184	-4.2539	22.0228	22.3514		163.257	153.277	111.252	151.459	63.2113	-2.98599	23.4519	23.624		146.704	148.057	136.089	146.328
	151.309	153.883	124.719	149.8	62.6384	-6.11049	15.0412	16.2382		155.37	156.411	134.469	153.599	63.8806	-4.32968	11.3825	12.2801		148.505	148.034	116.839	144.588	60.6176	-5.25509	16.6153	16.6175		158.291	151.905	110.4	149.066	62.389	-4.37279	22.7429	23.0776		163.726	154.283	113.053	152.366	63.5591	-3.10358	22.936	23.1141		146.739	148.077	136.372	146.385
	153.164	155.079	133.393	152.033	63.3113	-4.62486	11.1559	12.1506		155.451	156.874	134.815	153.935	64.022	-4.49282	11.3897	12.3675		148.306	149.748	118.803	145.755	61.1192	-5.96649	16.2053	16.4851		158.086	153.56	115.204	150.529	62.9168	-4.69005	20.8006	21.2392		164.519	154.329	113.158	152.629	63.6428	-2.79267	23.0024	23.1377		146.895	147.505	140.5	146.591
	152.969	154.593	134.145	151.758	63.179	-4.30675	10.5457	11.4543		154.792	156.622	137.001	153.837	63.9504	-4.23632	10.0588	11.0456		148.561	150.221	126.234	147.003	61.4331	-4.93074	12.4758	12.6747		157.763	155.678	124.789	152.775	63.6639	-4.55666	16.5055	17.0641		163.645	155.683	121.431	154.124	64.0939	-2.73367	19.0385	19.1912		147.011	147.418	141.731	146.712
	153.61	154.816	130.892	151.731	63.2182	-4.72779	12.4293	13.3535		155.875	158.459	131.421	154.592	64.4163	-5.7509	13.8403	15.1389		149.437	151.977	127.014	148.361	62.0087	-5.42435	12.8557	13.2854		158.999	157.566	127.107	154.522	64.3323	-4.74147	16.159	16.8327		163.884	159.129	124.125	156.528	65.1051	-4.11947	18.9387	19.3521		147.038	147.471	141.49	146.72
	153.141	154.572	133.498	151.77	63.1721	-4.33894	10.9001	11.7918		155.67	156.858	132.691	153.745	63.9873	-4.75295	12.5291	13.5042		148.973	151.295	129.874	148.18	61.847	-4.75133	11.016	11.3283		157.683	158.934	132.054	155.483	64.7064	-5.21139	13.9155	14.907		163.271	157.411	119.345	154.764	64.491	-4.11944	20.7269	21.0882		147.093	147.42	142.417	146.82
	153.6	154.209	139.576	152.378	63.2539	-2.91972	7.61131	8.25914		155.541	156.661	137.032	154.102	64.0222	-3.96884	10.1517	11.0443		149.658	151.011	129.488	148.179	61.815	-4.3986	11.1963	11.3544		158.787	160.379	133.674	156.831	65.2274	-5.30852	13.7576	14.8739		164.392	161.204	133.322	158.938	65.9027	-3.65371	14.9644	15.4387		146.9	147.184	142.493	146.628
	154.435	154.567	145.169	153.495	63.5581	-1.80546	4.9134	5.49726		156.219	156.615	141.921	154.836	64.1806	-2.84369	7.64797	8.40672		149.152	150.871	130.499	148.068	61.7584	-4.34453	10.5412	10.7259		158.41	157.816	129.367	154.729	64.4006	-4.7535	14.9915	15.732		164.159	162.802	134.198	159.925	66.3366	-4.47105	15.0818	15.8125		147.009	147.164	143.447	146.759
	155.012	155.054	149.645	154.467	63.8529	-1.0392	2.82903	3.61785		156.369	156.124	137.96	154.146	63.9639	-3.20331	9.55935	10.23		149.327	151.054	126.618	147.749	61.7348	-5.02739	12.6923	12.9473		158.64	158.988	134.582	156.092	64.8545	-4.46354	12.7289	13.5725		164.599	164.573	144.485	162.287	67.0829	-3.58946	10.4416	11.3339		146.966	147.189	143.054	146.722
	154.234	154.669	145.433	153.532	63.5766	-1.88864	4.78966	5.42184		155.958	157.231	141.079	155.028	64.3077	-3.42591	8.29803	9.22984		149.252	150.51	130.825	147.907	61.6743	-4.05251	10.2403	10.3287		158.671	159.845	137.963	156.998	65.168	-4.35814	11.2882	12.2619		164.756	163.59	148.65	162.252	66.9279	-2.28804	7.91153	8.59084		147.156	147.332	143.841	146.966
	154.737	154.924	146.408	153.937	63.7116	-1.66509	4.44124	5.08813		156.325	157.398	141.425	155.223	64.3911	-3.31914	8.22733	9.14912		149.996	151.197	131.839	148.667	61.9481	-3.97239	10.0652	10.188		159.159	159.036	138.621	156.737	65.0017	-3.62302	10.6924	11.4343		165.243	164.564	151.13	163.254	67.2901	-2.20491	7.0573	7.91995		147.212	147.239	144.853	147.032
	154.992	155.07	150.172	154.552	63.8696	-0.957151	2.55669	3.39655		156.203	157.497	143.878	155.583	64.468	-2.9874	6.96271	7.93108		149.544	150.83	130.917	148.186	61.7887	-4.10098	10.3535	10.4692		159.056	157.785	134.061	155.466	64.5479	-3.73509	12.5926	13.1773		165.02	164.473	151.943	163.238	67.2674	-2.09551	6.57059	7.45211		147.191	147.266	144.29	146.957
	154.797	154.578	148.076	153.985	63.6652	-1.14599	3.43722	4.04765		156.676	157.598	147.577	156.229	64.6257	-2.20489	5.12242	6.13134		149.998	151.683	134.821	149.23	62.153	-3.72354	8.67731	8.88765		158.61	159.079	137.934	156.541	64.9528	-3.96954	10.9999	11.8219		164.863	160.752	141.266	159.754	65.9965	-1.95131	10.6928	10.9514		147.177	147.213	144.652	146.983
	154.518	155.206	145.267	153.924	63.7418	-2.10874	5.12395	5.84678		156.693	157.628	146.185	156.072	64.6001	-2.46575	5.86584	6.83909		150.279	151.813	135.779	149.576	62.2346	-3.52155	8.25675	8.4575		158.957	159.936	141.601	157.565	65.3003	-3.68373	9.45187	10.3849		164.67	161.26	142.333	160.108	66.1423	-2.12414	10.3035	10.6301		147.21	147.303	144.11	147.003
	154.809	155.694	147.292	154.545	63.9497	-1.9	4.28864	5.13397		156.497	157.978	145.67	156.189	64.6671	-2.82249	6.24808	7.32129		149.335	151.64	131.402	148.649	62.007	-4.54225	10.3868	10.7065		158.6	160.219	143.339	157.826	65.3899	-3.67187	8.60629	9.6486		164.856	163.386	149.392	162.215	66.8989	-2.01117	7.4587	8.09629		146.983	147.166	143.38	146.752
	154.68	155.124	149.201	154.369	63.8336	-1.2822	3.0472	3.85358		156.201	157.875	143.78	155.805	64.5686	-3.21198	7.16145	8.22116		149.833	151.757	135.823	149.359	62.1843	-3.65132	8.1555	8.40558		158.632	160.025	144.023	157.789	65.3561	-3.43576	8.17713	9.17156		165.024	163.98	151.517	162.882	67.1244	-1.90081	6.60242	7.37297		147.053	147.171	143.914	146.852
	154.909	155.577	148.823	154.673	63.9655	-1.5176	3.4528	4.32185		156.978	157.821	149.239	156.644	64.7527	-1.91363	4.37776	5.48472		149.819	151.499	135.803	149.207	62.1114	-3.51842	8.06301	8.25271		159.199	160.539	145.969	158.471	65.5885	-3.16348	7.42988	8.48963		165.189	164.854	156.456	164.015	67.4963	-1.43626	4.39485	5.56298		147.145	147.431	142.677	146.851
	155.197	155.53	151.118	155.011	64.0357	-0.958622	2.26766	3.296		156.943	157.816	148.195	156.479	64.7219	-2.11364	4.91768	5.97353		150.312	152.083	136.996	149.871	62.3412	-3.4435	7.72356	7.98871		159.22	160.273	146.969	158.452	65.5422	-2.8342	6.80533	7.81434		165.04	165	156.881	164.136	67.5346	-1.49335	4.21221	5.45886		147.171	147.308	143.738	146.928
	154.394	155.186	147.768	154.157	63.7902	-1.68629	3.78656	4.572		156.59	157.531	148.473	156.279	64.623	-2.03668	4.61607	5.65548		149.436	151.15	137.398	149.101	62.0232	-3.1881	7.03328	7.1942		158.361	160.118	144.595	157.847	65.3735	-3.4874	7.88008	8.93544		164.261	164.479	156.559	163.564	67.3239	-1.55238	4.07926	5.25194		146.666	146.894	142.63	146.429
	154.926	155.308	148.338	154.473	63.8809	-1.45224	3.60308	4.37985		156.757	157.48	149.863	156.443	64.6581	-1.69331	3.88938	4.97832		150.121	151.773	137.976	149.709	62.2645	-3.17076	7.05981	7.28203		158.648	159.967	147.403	158.135	65.424	-2.80239	6.38789	7.4022		164.959	164.888	159.059	164.283	67.5539	-1.06477	3.02927	4.51378		146.915	147.075	143.215	146.652
	155.422	155.436	152.693	155.201	64.0703	-0.528798	1.4354	2.70675		156.709	157.945	146.859	156.361	64.7046	-2.5122	5.63842	6.70558		149.987	151.682	137.633	149.559	62.2201	-3.23197	7.18834	7.40392		159.107	160.177	147.259	158.399	65.5142	-2.7721	6.60234	7.60742		164.528	164.566	158.437	163.873	67.4167	-1.15951	3.17174	4.53752		146.686	146.736	143.871	146.499
	153.791	153.845	151.028	153.58	63.4624	-0.558481	1.47153	2.2589		155.974	156.715	148.976	155.664	64.3647	-1.72366	3.95447	4.88928		148.911	150.994	134.998	148.588	61.8795	-3.72534	8.17572	8.37923		157.854	158.965	145.262	157.069	65.0349	-2.93034	7.01779	7.86821		163.529	163.012	153.878	162.154	66.8019	-1.50508	4.80993	5.5701		145.651	145.865	141.447	145.31
	155.346	155.236	153.911	155.175	64.0428	-0.215176	0.709654	2.33252		156.171	156.661	150.65	155.9	64.4091	-1.31268	3.08163	4.10104		149.321	150.908	137.768	148.943	61.9565	-3.03203	6.72788	6.84671		157.938	159.092	146.459	157.322	65.1055	-2.75573	6.45091	7.32895		164.134	163.72	153.692	162.714	67.0368	-1.70215	5.25786	6.11041		146.164	146.252	142.98	145.923
[truncated: 175 more columns]

## Sheet: Config
Video Name	2022-01-18 16-29-35 villermaux 50rpm plus 130mL HCl-galaxys4
Video Path	C:/Users/wlb21183/Documents/Video Repository/Mixing Videos/Villermaux/Set 2/2022-01-18 16-29-35 villermaux 50rpm plus 130mL HCl-galaxys4.mp4
FPS	30
Number of frames	1693
Video Length (s)	56.43
Step Interval	20
Region of Interest Info
Input min X	238
Input max X	440
Input min Y	151
Input max Y	300
angle	0
Rotated ROI bounds
X Coordinate	423
Y Coordinate	268
Width	359
Height	264
Mixing Analysis Settings
Grayscale Contact Threshold	118
GLCM
Number of Gray Levels	16
Pixel Pair Vector	1	1
Cell Splitting
Number of Cells	25
Cell Height	52
Cell Width	71
