# Supplementary material for: Computer Vision for Kinetic Analysis of Lab- and Process-Scale Mixing Phenomena
Source: Org Process Res Dev. 2022 Nov 4;26(11):3073–88. doi: 10.1021/acs.oprd.2c00216 (PMC9680030; doi:10.1021/acs.oprd.2c00216)
Supplement: Supplementary file 3 — op2c00216_si_005.zip [file op2c00216_si_005.zip › Collected spreadsheet outputs/Scheme 13 - villermaux competing reactions/2022-01-18 16-58-50 villermaux 200rpm plus 130mL HCl-galaxys4.xlsx]

## Sheet: Colour Analysis
frame number	seconds	average color	hexcode	red	green	blue	hue	saturation	value	lightness	a_component	b_component	x	y	z	Hunter lightness	Hunter a_component	Hunter b_component	delta_e	light_ratio	a_ratio	b_ratio	chroma_ab	hue_ab
0	0	(0.6513663612986178, 0.6513909514625523, 0.6503521777563486)	#a6a6a5	0.651366	0.651391	0.650352	0.170612	0.0015947	0.651391	68.1497	-0.0541919	0.139257	0.362684	0.381755	0.41447	68.1497	-0.0541919	0.139257	0	1	1	1	0.14943	-68.7365
20	0.666667	(0.6451264063002249, 0.6454392880102856, 0.641585744133719)	#a4a4a3	0.645126	0.645439	0.641586	0.180199	0.00597042	0.645439	67.5568	-0.216409	0.501289	0.35459	0.373742	0.402708	67.5568	-0.216409	0.501289	0.713386	0.9913	3.99339	3.59974	0.546007	-66.6499
40	1.33333	(0.6446099324975891, 0.6445994053359045, 0.6435761009321767)	#a4a4a4	0.64461	0.644599	0.643576	0.16497	0.00160381	0.64461	67.5026	-0.0503303	0.138581	0.354391	0.373015	0.404978	67.5026	-0.0503303	0.138581	0.647132	0.990504	0.928742	0.995149	0.147438	-70.0399
60	2	(0.6259401317904215, 0.6260560109289615, 0.6233246142719383)	#9f9f9e	0.62594	0.626056	0.623325	0.173737	0.00436286	0.626056	65.7127	-0.145092	0.361588	0.331815	0.349538	0.377664	65.7127	-0.145092	0.361588	2.44887	0.96424	2.67738	2.59655	0.389612	-68.1362
80	2.66667	(0.6077260125361614, 0.6079837270973956, 0.6038775313404049)	#9a9b99	0.607726	0.607984	0.603878	0.177127	0.00675379	0.607984	63.9604	-0.225888	0.54213	0.310695	0.32753	0.352433	63.9604	-0.225888	0.54213	4.21217	0.938527	4.16829	3.89302	0.587308	-67.3801
100	3.33333	(0.6016207409193194, 0.602029532304725, 0.5959363950498235)	#999997	0.601621	0.60203	0.595936	0.177848	0.010121	0.60203	63.3682	-0.337002	0.803611	0.303543	0.320307	0.342651	63.3682	-0.337002	0.803611	4.83571	0.929838	6.21868	5.77071	0.871413	-67.2488
120	4	(0.5995487785278054, 0.5999302876888459, 0.5934323770491804)	#989897	0.599549	0.59993	0.593432	0.176452	0.0108311	0.59993	63.1629	-0.354366	0.859122	0.301145	0.317827	0.339566	63.1629	-0.354366	0.859122	5.04745	0.926825	6.53909	6.16934	0.929337	-67.5851
140	4.66667	(0.5978992687238834, 0.5982076100932177, 0.5924322966891677)	#989897	0.597899	0.598208	0.592432	0.175565	0.00965436	0.598208	63.0026	-0.312591	0.765286	0.299428	0.315901	0.338197	63.0026	-0.312591	0.765286	5.19145	0.924474	5.76823	5.49549	0.826665	-67.7818
160	5.33333	(0.5931575859852138, 0.5936258437801349, 0.5866288171006111)	#979795	0.593158	0.593626	0.586629	0.17782	0.0117869	0.593626	62.5469	-0.387386	0.924804	0.294077	0.310466	0.331166	62.5469	-0.387386	0.924804	5.66739	0.917787	7.14841	6.64099	1.00266	-67.272
180	6	(0.5995820877531342, 0.599936957569913, 0.5953684506589518)	#989897	0.599582	0.599937	0.595368	0.179613	0.00761498	0.599937	63.1774	-0.257955	0.602053	0.301567	0.318002	0.341689	63.1774	-0.257955	0.602053	4.99795	0.927039	4.76003	4.32333	0.654988	-66.8069
200	6.66667	(0.5948449051751847, 0.5954617888138862, 0.5880976374156215)	#979795	0.594845	0.595462	0.588098	0.180628	0.0123671	0.595462	62.7193	-0.418839	0.968613	0.295937	0.312514	0.333042	62.7193	-0.418839	0.968613	5.50546	0.920317	7.72881	6.95559	1.05529	-66.6158
220	7.33333	(0.5985365638058499, 0.6003978624236574, 0.5818125200900031)	#989994	0.598537	0.600398	0.581813	0.183358	0.030955	0.600398	63.0953	-1.07481	2.42847	0.298471	0.317014	0.32706	63.0953	-1.07481	2.42847	5.64174	0.925834	19.8334	17.4388	2.65569	-66.1265
240	8	(0.5903024750883964, 0.5920347958855674, 0.5724558019929282)	#969691	0.590302	0.592035	0.572456	0.181413	0.0330707	0.592035	62.2807	-1.11289	2.57236	0.289218	0.30732	0.315849	62.2807	-1.11289	2.57236	6.44096	0.913881	20.5362	18.4721	2.80278	-66.605
260	8.66667	(0.5939977900996466, 0.5997628576020574, 0.5135609128897459)	#979882	0.593998	0.599763	0.513561	0.177813	0.143727	0.599763	62.5285	-4.51297	11.3972	0.283243	0.310248	0.259479	62.5285	-4.51297	11.3972	13.3499	0.917517	83.2777	81.8427	12.2582	-68.3978
280	9.33333	(0.5979899951783992, 0.5993273465123753, 0.5188302394728381)	#989884	0.59799	0.599327	0.51883	0.169436	0.134312	0.599327	62.6116	-3.83669	10.772	0.285883	0.311234	0.264333	62.6116	-3.83669	10.772	12.5712	0.918736	70.7983	77.3538	11.4349	-70.3956
300	10	(0.6105194471231118, 0.6138491240758603, 0.5604574895531985)	#9b9c8e	0.610519	0.613849	0.560457	0.177061	0.0869784	0.613849	64.1389	-2.82367	7.02472	0.305774	0.329728	0.306996	64.1389	-2.82367	7.02472	8.43602	0.941147	52.1051	50.4443	7.57098	-68.1017
320	10.6667	(0.6154104789456765, 0.6192026679524268, 0.5825239472838315)	#9c9d94	0.61541	0.619203	0.582524	0.183898	0.0592354	0.619203	64.7517	-2.0994	4.76522	0.314874	0.33735	0.330877	64.7517	-2.0994	4.76522	6.09338	0.950138	38.7401	34.2189	5.20719	-66.2233
340	11.3333	(0.6233600128576021, 0.6248246544519449, 0.605084337833494)	#9e9f9a	0.62336	0.624825	0.605084	0.179033	0.0315934	0.624825	65.4514	-1.08542	2.57708	0.326006	0.346196	0.356575	65.4514	-1.08542	2.57708	3.77986	0.960406	20.0292	18.506	2.79634	-67.16
360	12	(0.6266767518482806, 0.6290010045001613, 0.6050690694310508)	#9fa09a	0.626677	0.629001	0.605069	0.182853	0.0380475	0.629001	65.8071	-1.3619	3.10314	0.32953	0.350751	0.357251	65.8071	-1.3619	3.10314	3.99785	0.965625	25.1311	22.2836	3.38884	-66.3044
380	12.6667	(0.6270885969141753, 0.628510888781742, 0.6112887737062037)	#9fa09b	0.627089	0.628511	0.611289	0.180431	0.0274015	0.628511	65.8231	-0.960931	2.24123	0.330855	0.350957	0.364208	65.8231	-0.960931	2.24123	3.26397	0.965861	17.732	16.0942	2.43855	-66.7927
400	13.3333	(0.6315032144005142, 0.6336285760205724, 0.610964199614272)	#a1a19b	0.631503	0.633629	0.610964	0.182296	0.0357692	0.633629	66.2634	-1.28206	2.93713	0.335324	0.356653	0.364705	66.2634	-1.28206	2.93713	3.59084	0.97232	23.6578	21.0914	3.20475	-66.4187
420	14	(0.624424783027965, 0.6257399549983929, 0.6090014063002251)	#9f9f9b	0.624425	0.62574	0.609001	0.179762	0.02675	0.62574	65.5625	-0.92874	2.18224	0.327785	0.347614	0.361144	65.5625	-0.92874	2.18224	3.41062	0.962036	17.138	15.6706	2.37165	-66.9459
440	14.6667	(0.6467725008036002, 0.6471423577627781, 0.6373081002892963)	#a4a5a2	0.646773	0.647142	0.637308	0.172935	0.0151964	0.647142	67.6776	-0.508299	1.28782	0.355266	0.375364	0.397861	67.6776	-0.508299	1.28782	1.32225	0.993072	9.37962	9.24779	1.3845	-68.4609
460	15.3333	(0.6487838315654131, 0.6495759402121505, 0.6405837351333978)	#a5a5a3	0.648784	0.649576	0.640584	0.181348	0.0138432	0.649576	67.9069	-0.506389	1.16242	0.358205	0.378459	0.402224	67.9069	-0.506389	1.16242	1.14469	0.996437	9.34438	8.34731	1.26793	-66.4604
480	16	(0.6569760928961751, 0.6574875441980068, 0.64959912407586)	#a7a7a5	0.656976	0.657488	0.649599	0.177473	0.0119978	0.657488	68.6738	-0.427016	1.02367	0.368372	0.388931	0.414634	68.6738	-0.427016	1.02367	1.09354	1.00769	7.8797	7.35097	1.10917	-67.357
500	16.6667	(0.6547352137576345, 0.6550529572484729, 0.6488977017036323)	#a6a7a5	0.654735	0.655053	0.648898	0.17527	0.00939658	0.655053	68.4577	-0.326708	0.802539	0.365858	0.385961	0.413336	68.4577	-0.326708	0.802539	0.780424	1.00452	6.02872	5.76301	0.866491	-67.8491

## Sheet: Mixing Analysis
frame_number	seconds	contact value	GLCM - contrast value	GLCM - energy value	GLCM - homogeneity value	Colour channel with greatest Variance	cell variance (R)	cell variance (G)	cell variance (B)	cell variance (Gray)	cell variance (L)	cell variance (a*)	cell variance (b*)	cell variance (Delta_E)	Row 1 variance	Row 2 variance	Row 3 variance	Row 4 variance	Row 5 variance	Column 1 variance	Column 2 variance	Column 3 variance	Column 4 variance	Column 5 variance	Row 1 delta_E	Row 2 delta_E	Row 3 delta_E	Row 4 delta_E	Row 5 delta_E	Column 1 delta_E	Column 2 delta_E	Column 3 delta_E	Column 4 delta_E	Column 5 delta_E		cell (0,0) average delta_E value	cell (0,1) average delta_E value	cell (0,2) average delta_E value	cell (0,3) average delta_E value	cell (0,4) average delta_E value	cell (1,0) average delta_E value	cell (1,1) average delta_E value	cell (1,2) average delta_E value	cell (1,3) average delta_E value	cell (1,4) average delta_E value	cell (2,0) average delta_E value	cell (2,1) average delta_E value	cell (2,2) average delta_E value	cell (2,3) average delta_E value
0	0	832	0.101417	0.313036	0.95244	Blue	63.0858	62.4235	71.348	63.3526	8.86082	0.0716077	0.377112	0	121.668	44.8877	20.4232	50.744	74.3568	48.7416	53.0601	38.2804	159.762	46.546	0	0	0	0	0	0	0	0	0	0		0	0	0	0	0	0	0	0	0	0	0	0	0	0
20	0.666667	872	0.105438	0.297287	0.950631		65.569	64.6988	79.9925	66.0918	9.23022	0.183135	0.959842	2.66781	123.837	48.0883	10.4491	39.5707	75.7553	41.1082	82.4002	48.4351	145.735	42.0392	0.953203	0.195587	0.681649	2.84086	0.133911	0.244325	1.5755	1.92705	0.716213	0.342125		0.527737	1.27099	1.47009	0.543931	0.95327	0.124842	0.163201	0.374025	0.198328	0.117541	0.403525	1.47339	0.564559	0.550875
40	1.33333	951	0.107078	0.300919	0.949579		69.7778	69.2052	77.6235	69.9913	9.85151	0.0703742	0.382777	0.172132	129.994	43.5959	22.0384	54.5222	73.1065	45.2435	55.3208	35.1427	187.583	58.3902	0.97234	0.347004	0.643107	0.887767	0.509567	0.568033	0.842596	0.387419	0.898198	0.66354		0.74465	0.913056	0.270568	1.44861	1.48482	0.4159	0.391895	0.193818	0.35933	0.374078	0.81165	0.706149	0.579771	0.676127
60	2	1158	0.106439	0.306048	0.949559		58.2916	58.06	65.8174	58.6279	8.32128	0.106662	0.575117	1.67721	122.989	40.5892	3.02182	15.6133	60.3878	32.8327	72.4639	15.3255	148.119	55.7956	2.24956	1.80687	2.4056	3.86904	2.40159	1.87543	3.5221	2.59234	2.17243	2.57035		3.06204	3.31476	1.08655	1.73428	2.05018	1.85869	1.90349	1.53156	1.76452	1.97611	0.74732	4.10803	1.74981	2.25006
80	2.66667	1317	0.0921465	0.360112	0.955981		53.2554	52.0616	66.8287	53.7499	7.62995	0.225645	1.13998	0.939967	134.063	39.8661	8.02028	31.7254	38.6022	44.531	51.4507	27.0722	166.973	45.6944	3.93876	3.41973	4.18577	5.08759	4.67613	3.62474	4.81138	3.80598	4.49571	4.57017		3.7615	3.81749	4.13331	3.99937	3.98212	3.40032	3.64704	2.96349	3.51532	3.57248	3.77018	5.54788	2.56539	4.45646
100	3.33333	1343	0.0915897	0.387433	0.956428		45.6589	45.399	53.423	45.8146	6.5857	0.275762	1.42174	1.46405	108.153	42.8613	5.8132	17.64	36.0677	39.9038	46.7272	7.82131	131.148	49.1541	4.25261	4.33317	5.14548	5.48597	5.53503	4.20508	5.47001	5.00163	4.60579	5.46975		4.78236	4.31125	3.18873	3.7852	5.19552	4.12106	4.47224	4.12055	4.60906	4.34294	3.3831	6.73488	4.86876	5.41757
120	4	1821	0.0878465	0.386358	0.957752		58.5182	57.2702	74.9817	59.0872	8.43741	0.306557	1.56801	2.20599	161.055	42.2367	6.37015	16.579	39.4063	44.7565	74.2798	36.4879	164.983	43.8441	5.01206	4.03583	4.94308	6.39688	5.23129	4.04075	5.9272	5.48748	5.14684	5.01687		4.24944	5.72806	5.6946	5.0357	4.3525	3.77766	4.16475	3.88891	4.33865	4.0092	4.10712	6.87669	3.08542	5.53862
140	4.66667	1721	0.0892695	0.387145	0.957486		42.5703	41.668	55.5515	43.0898	6.14205	0.285349	1.46707	1.24439	104.179	39.0133	6.23583	22.6469	35.6075	39.7608	57.2784	17.2568	127.499	47.8551	5.04005	4.89175	5.38758	5.09787	5.87274	4.49661	5.8393	5.31457	4.76621	5.8733		4.78098	5.52482	4.78911	3.83949	6.26582	4.64397	5.20614	4.44087	5.20999	4.95777	3.91096	7.07653	4.97179	5.65521
160	5.33333	1606	0.0901357	0.398465	0.957083		42.4995	41.2683	58.8749	42.9736	6.11712	0.386204	1.94128	2.81903	114.26	42.5332	6.12271	35.7858	39.7799	42.2444	34.5449	44.5269	115.412	34.24	4.73679	5.32082	5.70645	7.10365	5.97191	4.82878	6.17355	6.37178	5.72084	5.74466		4.81931	4.29839	5.2176	4.25599	5.09266	4.93763	5.57639	5.10293	5.72642	5.26071	4.95574	7.27006	3.93704	6.53152
180	6	1583	0.087135	0.389736	0.958114		42.2985	41.7632	52.3037	42.6366	6.12297	0.255507	1.30572	1.18115	108.597	33.9143	6.13333	29.892	39.4511	36.9009	67.0084	17.3198	112.094	32.3037	4.64464	5.16373	5.22792	4.53127	5.73283	4.49424	5.67194	4.90696	4.64034	5.58691		4.72559	5.83349	4.09704	3.40592	5.16115	4.97468	5.50894	4.4459	5.53541	5.35374	3.88237	6.75195	4.76841	5.64555
200	6.66667	1991	0.0953226	0.40586	0.956536		42.0094	40.4278	63.7163	42.5963	6.03259	0.501447	2.50161	3.48821	86.1066	37.5875	9.13147	64.75	45.6876	32.5912	48.9564	74.7818	96.2726	41.0217	4.781	5.23135	5.42897	7.21342	5.51269	4.68428	5.85141	6.55225	5.47932	5.60016		5.13246	4.82654	4.87861	3.37351	5.69389	4.97789	5.52542	4.71188	5.54772	5.39383	4.54551	5.87418	4.46038	6.65152
220	7.33333	1658	0.0803188	0.38794	0.961375		38.5194	35.2703	93.8037	39.3171	5.41415	1.96876	10.0706	7.58019	111.842	125.486	135.806	23.1001	45.8417	34.6214	40.9454	92.3018	188.607	67.9542	5.13082	7.22022	8.21302	4.50096	5.45024	4.13861	5.29405	7.46945	7.68613	5.92702		4.52867	4.81956	5.21098	4.79827	6.2966	4.80744	6.24411	10.2541	9.51288	5.28258	3.15073	6.01871	10.0407	15.6884
240	8	688	0.0777306	0.521523	0.962628		23.8755	22.9466	55.0264	24.4375	3.42993	1.32336	6.81176	8.92499	22.9426	79.1778	42.4457	63.1172	43.3452	13.7429	33.8143	58.765	75.2122	59.3565	5.54778	9.58257	6.07116	7.46112	5.73942	4.74836	6.41066	7.72041	8.25328	7.26934		7.33104	2.80288	4.80113	4.75247	8.05141	4.35218	11.0804	8.32791	14.4655	9.68688	3.81274	4.94973	4.75611	9.7256
260	8.66667	2235	0.0854644	0.410007	0.960604		39.3516	38.0491	235.586	36.6054	5.1459	6.9833	59.3795	51.2474	179.238	93.044	73.5668	24.8348	91.7165	39.9964	72.2997	196.366	296.526	735.501	20.3507	20.691	11.2728	9.09488	7.80434	9.75122	13.1824	17.4031	12.1768	16.7001		17.4559	14.909	19.5825	18.9553	30.8509	12.0101	19.515	23.8403	20.4401	27.6497	5.54425	13.3237	18.2539	7.78691
280	9.33333	2130	0.0959619	0.392584	0.958391		38.3205	49.9868	427.89	50.9118	6.68056	6.29293	92.2271	77.1299	605.033	61.0156	29.5544	94.0804	25.0224	7.39713	353.128	374.45	531.17	1064.06	26.2252	14.1345	7.85487	10.1533	7.34518	6.29015	12.0406	16.1722	15.4054	15.8047		11.0063	24.9823	28.8157	28.0236	38.2979	6.72789	11.2486	16.4746	16.494	19.7275	4.38066	7.04214	9.60024	11.5031
300	10	1619	0.0906822	0.339208	0.957614		46.9248	45.8893	348.514	55.4383	7.06944	8.78475	69.274	55.544	87.542	118.463	24.1408	44.1212	64.4361	99.6708	302.334	441.695	550.463	628.633	22.9964	9.78173	5.36418	4.23239	4.44828	7.98651	9.08727	10.9064	9.63683	9.20593		21.2846	21.5154	23.158	22.6803	26.3437	7.60718	9.46835	14.7558	10.8283	6.24898	3.54239	5.85227	7.70298	5.18759
320	10.6667	1458	0.0922393	0.342107	0.955228		42.0067	42.4443	93.7337	42.2237	5.95327	3.02422	16.0427	10.7908	47.616	48.191	8.16837	45.0902	64.4149	7.23342	70.2086	72.8434	144.801	174.09	11.4996	7.6373	4.60208	6.33611	3.68434	4.82859	7.253	8.05928	7.27209	6.34647		10.9891	11.3624	10.5206	10.858	13.768	4.72546	7.68099	9.14037	9.83151	6.80814	2.58457	5.51091	5.55359	5.13589
340	11.3333	1264	0.0966631	0.326262	0.953787		47.7747	46.3859	85.9733	47.9298	6.68017	1.68247	9.32106	4.92856	151.735	50.5052	12.6901	43.6889	65.4449	48.2345	32.9587	80.8188	148.095	162.548	6.93161	4.43661	3.75782	3.7412	3.02541	2.57893	4.42002	4.84127	4.92075	5.13167		2.20799	4.6861	7.18653	8.02897	12.5484	2.74961	4.79054	5.93306	4.91808	3.79174	2.85656	4.48171	4.41202	3.82114
360	12	1028	0.0961578	0.329247	0.954303		44.3422	42.4002	71.4057	44.2302	6.13196	1.19134	5.62625	3.48223	135.563	60.1943	9.06378	21.7678	68.9689	31.9133	38.6808	39.3656	130.47	55.529	5.6423	4.46202	4.01902	4.94569	2.91161	2.41579	5.06465	6.22099	4.87081	3.4084		3.1946	5.06956	7.80576	7.7921	4.34951	2.83703	5.06935	6.13131	5.27734	2.99506	1.43493	5.51267	5.35339	3.90662
380	12.6667	1142	0.0955907	0.322866	0.953758		56.0966	53.7875	83.0805	56.1424	7.80381	0.969078	4.578	2.45071	225.828	65.8998	9.864	16.2167	73.9253	76.1323	27.5989	57.9529	158.775	48.1257	4.43921	4.11444	3.36156	3.88458	2.66866	2.10912	4.27086	5.12924	4.24466	2.71456		1.22961	3.87886	7.02694	6.6784	3.38223	2.43834	4.84976	5.85725	4.90013	2.52671	2.5178	4.5707	3.3441	3.81884
400	13.3333	926	0.107346	0.321688	0.948733		45.4921	43.9089	69.9551	45.5074	6.32414	1.07902	5.01159	3.08627	178.84	60.252	11.7828	17.3937	77.5826	58.7199	16.0462	36.8498	127.928	46.1988	4.61731	4.5412	3.72616	3.90994	2.84399	2.04547	4.66654	5.83047	4.49764	2.59849		1.58316	4.78653	7.69022	6.79222	2.23442	2.70395	5.38267	6.01432	5.81769	2.78738	1.51658	5.04948	5.18797	3.86084
420	14	1344	0.0937345	0.326232	0.955168		52.2357	50.5521	75.426	52.2284	7.30002	0.923977	4.34009	3.548	152.71	58.3654	9.81403	47.8469	76.3029	54.3734	26.0611	53.4659	120.91	45.5592	4.05613	4.09582	3.56459	4.69128	2.87055	2.26668	4.41624	5.89604	4.12906	2.57034		1.73294	3.90618	6.31029	5.86683	2.4644	2.53927	4.65618	5.52686	5.02681	2.72995	2.55031	4.78038	3.60277	4.18096
440	14.6667	926	0.0972096	0.319525	0.953513		52.4745	49.9088	76.7258	52.7265	7.23626	0.569488	2.88595	1.86562	161.797	64.797	11.8625	29.102	86.1134	49.6744	71.208	54.5324	119.912	40.7893	3.39772	1.68365	1.37311	1.38365	0.835013	0.620487	2.01523	2.85089	2.07879	1.10774		0.564579	3.15973	4.97304	5.28771	3.00355	1.05253	1.95068	3.03069	1.64703	0.737328	0.129954	2.72835	2.13175	1.11417
460	15.3333	1050	0.0942914	0.322745	0.955124		70.2075	67.0511	102.621	70.832	9.72728	0.644566	3.1259	4.05744	217.828	66.1685	15.72	75.3384	86.2513	53.3228	50.8538	88.9309	176.988	34.444	3.10104	1.15181	1.01549	2.64681	0.525745	0.441863	1.66834	4.13842	1.38454	0.807731		1.48664	2.47862	5.44451	3.37557	2.71985	0.23993	1.47389	2.83764	1.12281	0.084783	0.153092	1.30442	2.13005	1.23186
480	16	853	0.097818	0.316274	0.953247		52.1876	50.3797	75.1267	52.9013	7.23685	0.481284	2.43549	1.62822	165.732	62.4939	11.249	32.8383	85.1888	47.7785	57.7195	54.9891	128.285	40.6283	3.06545	1.09917	1.02488	1.0029	0.647187	0.513745	1.16336	2.46233	1.76392	0.936227		0.858489	2.3503	4.4963	4.667	2.95516	0.33723	1.26644	2.63126	1.05512	0.205771	0.796447	1.34384	2.12046	0.286588
500	16.6667	829	0.0946935	0.315011	0.954328		58.2682	56.3748	80.5189	58.9932	8.09838	0.374588	1.92957	1.10563	190.857	58.2104	16.8036	38.1574	83.8825	58.8641	30.3286	58.5908	162.418	33.3361	2.79287	0.820826	0.981795	0.943143	0.556834	0.449059	1.45243	1.91507	1.31916	0.959745		1.30675	2.58131	3.35571	3.84851	2.87207	0.175378	0.939007	1.92603	0.84447	0.21925	0.298324	1.26464	2.17914	0.703296
[truncated: 11 more columns]

## Sheet: Complete Cell Analysis
cell (0,0)	average R value, (0,0)	average G value, (0,0)	average B value, (0,0)	average Gray value, (0,0)	average L* value, (0,0)	average a* value, (0,0)	average b* value, (0,0)	average delta_E value, (0,0)	cell (0,1)	average R value, (0,1)	average G value, (0,1)	average B value, (0,1)	average Gray value, (0,1)	average L* value, (0,1)	average a* value, (0,1)	average b* value, (0,1)	average delta_E value, (0,1)	cell (0,2)	average R value, (0,2)	average G value, (0,2)	average B value, (0,2)	average Gray value, (0,2)	average L* value, (0,2)	average a* value, (0,2)	average b* value, (0,2)	average delta_E value, (0,2)	cell (0,3)	average R value, (0,3)	average G value, (0,3)	average B value, (0,3)	average Gray value, (0,3)	average L* value, (0,3)	average a* value, (0,3)	average b* value, (0,3)	average delta_E value, (0,3)	cell (0,4)	average R value, (0,4)	average G value, (0,4)	average B value, (0,4)	average Gray value, (0,4)	average L* value, (0,4)	average a* value, (0,4)	average b* value, (0,4)	average delta_E value, (0,4)	cell (1,0)	average R value, (1,0)	average G value, (1,0)	average B value, (1,0)	average Gray value, (1,0)
	170.359	170.027	171.175	170.359	69.6774	0.333229	-0.54448	0		155.011	155.02	153.964	154.971	63.9586	-0.207008	0.553638	0		163.031	163.406	158.933	162.846	66.9982	-0.977424	2.27378	0		145.577	145.849	142.563	145.457	60.3854	-0.733117	1.70624	0		165.704	165.682	165.661	165.704	68.0006	0.00181678	0.0171795	0		166.172	166.169	166.178	166.172
	169.282	169.108	169.583	169.282	69.3047	0.14967	-0.218985	0.527737		151.919	151.98	150.084	151.823	62.7786	-0.386951	0.99034	1.27099		165.75	166.352	159.973	165.492	68.0338	-1.40782	3.22427	1.47009		146.872	147.028	144.207	146.745	60.8587	-0.601028	1.47295	0.543931		168.249	168.232	168.259	168.253	68.9535	0.00962851	-0.00864776	0.95327		165.838	165.836	165.842	165.838
	168.363	168.105	168.979	168.363	68.9484	0.255542	-0.413984	0.74465		152.675	152.618	151.869	152.625	63.0618	-0.124731	0.403054	0.913056		163.69	164.04	159.316	163.45	67.2314	-1.01462	2.40594	0.270568		141.811	142.066	138.932	141.722	58.9389	-0.700795	1.63543	1.44861		161.758	161.717	161.681	161.751	66.5158	0.00601044	0.027342	1.48482		165.059	165.057	165.064	165.059
	162.15	161.909	162.629	162.15	66.6242	0.221796	-0.33955	3.06204		146.344	146.344	144.972	146.253	60.649	-0.26667	0.727847	3.31476		165.574	166.065	160.664	165.372	67.9605	-1.18779	2.73247	1.08655		141.12	141.314	138.071	140.956	58.6515	-0.700221	1.70313	1.73428		160.319	160.188	160.329	160.265	65.9529	0.0721283	-0.0536195	2.05018		161.212	161.21	161.216	161.212
	160.265	160.206	160.384	160.265	65.9549	0.0536191	-0.0817817	3.7615		145.388	145.611	142.604	145.254	60.3058	-0.662155	1.56513	3.81749		153.618	154.541	146.151	153.362	63.5101	-1.91446	4.2836	4.13331		136.314	136.924	130.451	136.029	56.8352	-1.47548	3.39131	3.99937		155.265	155.069	154.952	155.143	64.0194	0.0462997	0.089349	3.98212		157.121	157.119	157.107	157.121
	157.542	157.525	157.542	157.541	64.9369	0.00732648	-0.00321421	4.78236		144.583	144.952	140.842	144.417	60.0119	-0.926551	2.13247	4.31125		160.311	161.396	151.448	159.976	66.0459	-2.24286	5.04142	3.18873		136.535	137.013	131.185	136.322	56.8977	-1.30372	3.06192	3.7852		152.054	152.094	150.939	152.006	62.8439	-0.237888	0.603748	5.19552		155.213	155.212	155.212	155.213
	158.958	158.923	159.029	158.958	65.4679	0.0312485	-0.0474099	4.24944		141.031	141.452	136.651	140.801	58.6443	-1.08165	2.50401	5.72806		150.772	151.966	141.43	150.473	62.4562	-2.41271	5.39449	5.6946		133.299	133.755	127.641	132.99	55.6269	-1.355	3.23197	5.0357		154.209	154.215	153.525	154.193	63.6641	-0.136345	0.363667	4.3525		156.134	156.125	156.043	156.133
	157.545	157.542	157.522	157.545	64.9411	-0.00443044	0.0140454	4.78098		141.316	141.669	137.398	141.109	58.7476	-0.955125	2.22967	5.52482		153.064	154.132	144.255	152.759	63.3056	-2.24087	5.04933	4.78911		136.979	137.543	130.883	136.655	57.0737	-1.49197	3.49458	3.83949		149.213	149.195	148.322	149.152	61.753	-0.163244	0.464948	6.26582		153.839	153.83	153.821	153.839
	157.436	157.436	157.433	157.436	64.9012	-0.00230055	0.00484691	4.81931		145.355	145.808	140.748	145.145	60.3076	-1.13635	2.62305	4.29839		152.499	153.706	143.062	152.208	63.1135	-2.4326	5.4384	5.2176		136.643	137.405	129.69	136.336	56.9763	-1.76511	4.03558	4.25599		152.253	152.187	151.871	152.22	62.9106	-0.0385347	0.177335	5.09266		153.065	153.06	153.013	153.062
	157.702	157.678	157.685	157.699	64.9948	0.00860725	0.00236511	4.72559		140.634	141.012	136.428	140.431	58.4842	-1.02476	2.39521	5.83349		155.395	156.48	146.687	155.096	64.1958	-2.22613	4.98905	4.09704		137.056	137.451	132.621	136.835	57.1006	-1.08214	2.53575	3.40592		152.022	152.035	151.626	152.004	62.844	-0.0853646	0.216397	5.16115		152.96	152.96	152.96	152.96
	156.609	156.609	156.568	156.609	64.5881	-0.0096559	0.0248743	5.13246		143.465	143.881	139.243	143.283	59.583	-1.04568	2.41007	4.82654		153.819	155.072	144.338	153.483	63.6254	-2.46248	5.47062	4.87861		139.628	140.325	132.675	139.291	58.1121	-1.72253	3.99392	3.37351		150.722	150.626	150.098	150.637	62.3138	-0.0687872	0.292811	5.69389		152.951	152.951	152.951	152.951
	158.322	158.185	158.167	158.26	65.1946	0.0437824	0.0301355	4.52867		143.438	143.85	139.279	143.268	59.5733	-1.03129	2.3751	4.81956		154.346	155.682	143.849	153.982	63.8221	-2.68965	6.03342	5.21098		138.982	140.215	129.689	138.686	57.9514	-2.45703	5.46484	4.79827		149.121	149.067	148.428	149.034	61.7135	-0.105331	0.346277	6.2966		153.42	153.413	153.249	153.414
	155.37	156.335	148.737	155.208	64.2064	-1.78071	3.85376	7.33104		150.718	151.247	146.079	150.534	62.3749	-1.17757	2.65271	2.80288		150.475	150.822	145.506	150.166	62.224	-1.13865	2.75506	4.80113		146.835	148.027	136.342	146.364	60.9256	-2.63035	6.02998	4.75247		145.096	145.335	141.874	144.945	60.1865	-0.754556	1.80419	8.05141		154.839	154.949	153.45	154.774
	147.186	150.428	124.207	146.487	61.334	-5.9096	13.4599	17.4559		146.498	150.313	123.153	146.115	61.2235	-6.28636	13.8892	14.909		145.389	150.709	112.936	144.895	61.0331	-8.54046	19.3234	19.5825		141.603	143.997	107.036	139.022	58.7178	-7.28384	19.4153	18.9553		157.535	143.876	91.5476	141.947	59.7952	-2.64516	29.6388	30.8509		150.608	152.984	134.046	150.152
	153.213	154.874	139.805	152.683	63.4103	-3.38915	7.70216	11.0063		143.094	147.294	102.105	140.904	59.6793	-9.18203	23.472	24.9823		151.937	151.682	95.8048	145.316	61.537	-8.73864	29.4819	28.8157		144.503	138.972	86.0797	134.568	57.1783	-6.11345	29.0209	28.0236		161.385	139.638	75.0968	138.725	58.7687	-0.324868	37.1843	38.2979		153.184	153.944	145.666	152.826
	156.487	160.249	123.866	154.946	64.8011	-7.66691	18.5671	21.2846		148.335	152.74	113.196	146.898	61.8449	-8.43078	20.3227	21.5154		150.833	154.175	108.669	147.962	62.3637	-8.85412	23.5523	23.158		140.598	142.735	99.1181	137.067	58.1287	-8.13774	23.0246	22.6803		156.166	150.844	104.754	147.128	61.8118	-5.41356	25.0444	26.3437		155.345	156.711	145.077	155.018
	162.382	164.402	146.292	161.706	66.901	-4.01931	9.15636	10.9891		153.33	155.65	134.216	152.511	63.501	-4.73437	10.965	11.3624		153.949	156.391	133.969	153.064	63.7492	-4.9442	11.4602	10.5206		147.098	149.814	127.221	146.426	61.2236	-5.10669	11.6091	10.858		156.517	158.086	134.063	154.84	64.4239	-4.8706	12.3874	13.768		157.766	158.321	152.006	157.506
	166.096	166.105	164.427	165.971	68.1116	-0.321372	0.868034	2.20799		152.171	153.044	143.822	151.777	62.9249	-2.05119	4.73574	4.6861		156.093	158.001	141.419	155.578	64.5374	-3.7364	8.43645	7.18653		147.262	149.129	131.599	146.575	61.149	-3.91896	9.03644	8.02897		159.54	160.898	138.597	157.919	65.5403	-4.49428	11.4712	12.5484		159.469	159.428	157.687	159.344
	164.223	164.413	161.45	164.105	67.4301	-0.62812	1.51248	3.1946		152.708	153.792	143.787	152.373	63.1721	-2.27087	5.11679	5.06956		158.822	161.236	142.914	158.441	65.6754	-4.21552	9.25194	7.80576		148.254	150.424	133.43	147.876	61.6314	-3.93566	8.69968	7.7921		165.834	166.201	158.269	165.248	67.9562	-1.6061	4.05833	4.34951		160.168	160.281	157.284	159.986
	170.498	170.49	169.41	170.449	69.7642	-0.202033	0.55911	1.22961		152.459	153.298	145.507	152.213	63.0607	-1.77583	3.98558	3.87886		155.103	157.139	141.127	154.724	64.2149	-3.68735	8.12929	7.02694		144.417	146.261	131.155	144.009	60.1124	-3.49487	7.78071	6.6784		164.549	164.804	158.711	164.053	67.4895	-1.23119	3.1249	3.38223		160.484	160.459	158.534	160.349
	168.588	168.613	167.121	168.504	69.0518	-0.291997	0.768585	1.58316		156.254	157.367	147.786	156	64.5342	-2.19611	4.86909	4.78653		159.649	162.05	143.837	159.262	65.9851	-4.18866	9.18761	7.69022		147.256	149.134	133.852	146.847	61.2042	-3.52895	7.84198	6.79222		164.925	165.038	161.01	164.62	67.6422	-0.798586	2.0723	2.23442		160.898	161.029	157.797	160.723
	166.478	166.407	165.751	166.427	68.2582	-0.100211	0.350643	1.73294		153.087	153.901	145.968	152.818	63.2881	-1.79171	4.06039	3.90618		158	159.953	144.566	157.667	65.299	-3.53709	7.78564	6.31029		146.448	148.06	134.384	146.047	60.8548	-3.14647	7.03307	5.86683		162.729	162.343	158.558	162.086	66.6783	-0.574999	2.01519	2.4644		160.119	160.092	158.263	159.991
	170.072	169.922	170.058	170.069	69.5966	0.0773776	-0.0477257	0.564579		151.116	151.671	145.611	150.888	62.5107	-1.35305	3.11762	3.15973		160.886	162.511	149.151	160.551	66.337	-3.04982	6.74582	4.97304		153.479	154.388	143.258	152.897	63.3838	-2.4077	5.72686	5.28771		172.278	171.525	167.662	171.356	70.1348	-0.452735	2.08113	3.00355		163.904	163.838	162.841	163.855
	173.008	172.992	172.183	172.973	70.7015	-0.147703	0.419891	1.48664		155.611	156.259	150.801	155.474	64.2589	-1.26817	2.7734	2.47862		162.255	164.057	149.746	161.914	66.88	-3.27832	7.20679	5.44451		147.642	148.612	139.511	147.349	61.2326	-2.07546	4.68533	3.37557		172.991	172.998	172.617	172.971	70.7133	-0.0760107	0.197772	2.71985		165.796	165.768	165.447	165.792
	172.147	172.014	172.264	172.144	70.3761	0.0921622	-0.107845	0.858489		155.931	156.317	151.088	155.656	64.3079	-1.13004	2.68669	2.3503		163.677	165.138	152.544	163.318	67.3545	-2.84564	6.34804	4.4963		153.918	154.764	145.335	153.45	63.5743	-2.07557	4.83828	4.667		173.629	173.617	173.003	173.595	70.9381	-0.112592	0.318866	2.95516		166.13	166.106	165.506	166.1
	173.46	173.34	173.506	173.459	70.865	0.0716816	-0.0662657	1.30675		159.911	160.115	155.747	159.631	65.778	-0.898726	2.24907	2.58131		161.604	162.752	152.282	161.259	66.5373	-2.35728	5.29775	3.35571		150.23	151.105	141.727	149.829	62.1836	-2.08471	4.82887	3.84851		173.471	173.393	173.118	173.427	70.8693	-0.0258774	0.153746	2.87207		166.136	166.094	165.791	166.131
[truncated: 175 more columns]

## Sheet: Config
Video Name	2022-01-18 16-58-50 villermaux 200rpm plus 130mL HCl-galaxys4
Video Path	C:/Users/wlb21183/Documents/Video Repository/Mixing Videos/Villermaux/Set 2/2022-01-18 16-58-50 villermaux 200rpm plus 130mL HCl-galaxys4.mp4
FPS	30
Number of frames	573
Video Length (s)	19.1
Step Interval	20
Region of Interest Info
Input min X	239
Input max X	419
Input min Y	100
Input max Y	272
angle	0
Rotated ROI bounds
X Coordinate	424
Y Coordinate	177
Width	320
Height	305
Mixing Analysis Settings
Grayscale Contact Threshold	129
GLCM
Number of Gray Levels	16
Pixel Pair Vector	1	1
Cell Splitting
Number of Cells	25
Cell Height	61
Cell Width	64
