# Supplementary material for: Computer Vision for Kinetic Analysis of Lab- and Process-Scale Mixing Phenomena
Source: Org Process Res Dev. 2022 Nov 4;26(11):3073–88. doi: 10.1021/acs.oprd.2c00216 (PMC9680030; doi:10.1021/acs.oprd.2c00216)
Supplement: Supplementary file 3 — op2c00216_si_005.zip [file op2c00216_si_005.zip › Collected spreadsheet outputs/Scheme 14 - SNAr CSTR reactions/2022-01-28 11-51-48 188rpm potcarb reaction paddle_FULL REACTOR ANALYSIS.xlsx]

## Sheet: Colour Analysis
frame number	seconds	normalised time	average color	hexcode	red	green	blue	hue	saturation	value	lightness	a_component	b_component	x	y	z	Hunter lightness	Hunter a_component	Hunter b_component	delta_e	light_ratio	a_ratio	b_ratio	chroma_ab	hue_ab
1000	33.3333	0	(0.5830442284720142, 0.5270374968539401, 0.32854791934224337)	#948653	0.583044	0.527037	0.328548	0.129989	0.436496	0.583044	56.2438	-2.05924	29.1589	0.225072	0.241562	0.11817	56.2438	-2.05924	29.1589	0	1	1	1	29.2316	-85.9604
2000	66.6667	33.3333	(0.5359064682994995, 0.4725351142124354, 0.29202816892840844)	#88784a	0.535906	0.472535	0.292028	0.123359	0.455076	0.535906	51.0867	-0.507555	27.494	0.182888	0.193435	0.0932984	51.0867	-0.507555	27.494	5.63694	0.908309	0.246477	0.942901	27.4987	-88.9424
3000	100	66.6667	(0.5254024485661951, 0.4674300947353765, 0.2910094252537949)	#85774a	0.525402	0.46743	0.291009	0.125445	0.446121	0.525402	50.4577	-0.974203	26.7849	0.176914	0.188045	0.0921113	50.4577	-0.974203	26.7849	6.34764	0.897124	0.473088	0.918584	26.8026	-87.917
4000	133.333	100	(0.5072452147570943, 0.447441777928839, 0.28231663317205685)	#817247	0.507245	0.447442	0.282317	0.122354	0.443432	0.507245	48.5354	-0.35407	25.4822	0.163042	0.172195	0.0859243	48.5354	-0.35407	25.4822	8.70889	0.862947	0.171942	0.873908	25.4847	-89.2039
5000	166.667	133.333	(0.4899055383583609, 0.4326052342835761, 0.2709346345665889)	#7c6e45	0.489906	0.432605	0.270935	0.123053	0.446966	0.489906	46.9819	-0.47127	25.0491	0.151338	0.160056	0.0793522	46.9819	-0.47127	25.0491	10.2565	0.835325	0.228856	0.859053	25.0535	-88.9222
6000	200	166.667	(0.4721888765200888, 0.42840851371378014, 0.25777794442708246)	#786d41	0.472189	0.428409	0.257778	0.132635	0.454079	0.472189	46.1807	-2.25652	25.8375	0.14273	0.154025	0.0733282	46.1807	-2.25652	25.8375	10.5989	0.82108	1.0958	0.886094	25.9359	-85.0087
7000	233.333	200	(0.5039743387951222, 0.45325563990671675, 0.3247366814255849)	#807352	0.503974	0.453256	0.324737	0.119505	0.355648	0.503974	49.0633	-0.227619	19.9793	0.167307	0.176455	0.106671	49.0633	-0.227619	19.9793	11.7975	0.872332	0.110535	0.685188	19.9806	-89.3473
8000	266.667	233.333	(0.4776323398246718, 0.4173863540452433, 0.280847137978781)	#796a47	0.477632	0.417386	0.280847	0.115642	0.412001	0.477632	45.6121	0.693086	21.7691	0.143535	0.149838	0.0819978	45.6121	0.693086	21.7691	13.2371	0.81097	-0.336573	0.746566	21.7801	88.1764
9000	300	266.667	(0.5061168532251773, 0.4575809592460701, 0.3311901820874934)	#817454	0.506117	0.457581	0.33119	0.120423	0.345625	0.506117	49.4578	-0.405538	19.5665	0.17005	0.179685	0.11051	49.4578	-0.405538	19.5665	11.8659	0.879347	0.196935	0.671028	19.5707	-88.8126
10000	333.333	300	(0.45478955804604365, 0.40017433544946235, 0.2720987813436923)	#736645	0.45479	0.400174	0.272099	0.116842	0.401704	0.45479	43.7377	0.394168	20.5022	0.130408	0.136575	0.0764073	43.7377	0.394168	20.5022	15.4065	0.777645	-0.191414	0.703119	20.506	88.8986
11000	366.667	333.333	(0.5031073378667016, 0.4366169075921367, 0.3020494252690023)	#806f4d	0.503107	0.436617	0.302049	0.11155	0.399632	0.503107	47.7409	1.37808	21.5595	0.160081	0.165913	0.0938258	47.7409	1.37808	21.5595	11.9107	0.848821	-0.669216	0.73938	21.6035	86.3427
12000	400	366.667	(0.44250248263108705, 0.39628751605346035, 0.26590400847972506)	#706543	0.442502	0.396288	0.265904	0.123051	0.39909	0.442502	43.1125	-0.622653	20.5477	0.124857	0.132332	0.0733278	43.1125	-0.622653	20.5477	15.7686	0.766528	0.30237	0.70468	20.5571	-88.2643
13000	433.333	400	(0.5033041899817278, 0.42733492784401994, 0.3070473741518947)	#806c4e	0.503304	0.427335	0.307047	0.102151	0.389937	0.503304	47.1078	2.93641	19.9857	0.158053	0.161018	0.0953704	47.1078	2.93641	19.9857	13.877	0.837563	-1.42597	0.685406	20.2003	81.6416
14000	466.667	433.333	(0.5571618584223537, 0.5028017328232726, 0.3852495785610165)	#8e8062	0.557162	0.502802	0.38525	0.113965	0.30855	0.557162	54.1741	0.426671	18.224	0.211315	0.221389	0.147712	54.1741	0.426671	18.224	11.4034	0.963201	-0.207198	0.624988	18.229	88.6588
15000	500	466.667	(0.5071667913685034, 0.4404816570440943, 0.32449428272491787)	#817052	0.507167	0.440482	0.324494	0.105825	0.360182	0.507167	48.227	1.99666	18.9111	0.164847	0.169738	0.105379	48.227	1.99666	18.9111	13.6286	0.857463	-0.96961	0.648553	19.0162	83.973
16000	533.333	500	(0.5246218359760244, 0.46575964139097265, 0.34602009144294493)	#857658	0.524622	0.46576	0.34602	0.111738	0.340439	0.524622	50.5676	0.928819	18.9535	0.181369	0.188979	0.119733	50.5676	0.928819	18.9535	12.054	0.899078	-0.451049	0.650008	18.9763	87.1945
17000	566.667	533.333	(0.47874229072712554, 0.404155821788909, 0.28774988841466725)	#7a6749	0.478742	0.404156	0.28775	0.10158	0.398946	0.478742	44.7201	3.01633	19.5752	0.141088	0.143424	0.083923	44.7201	3.01633	19.5752	15.8242	0.795111	-1.46478	0.671329	19.8063	81.2402
18000	600	566.667	(0.42165645100092286, 0.3720790685685216, 0.249422151456464)	#6b5e3f	0.421656	0.372079	0.249422	0.118692	0.408471	0.421656	40.7146	0.101107	19.779	0.111221	0.116872	0.0646004	40.7146	0.101107	19.779	18.2704	0.723895	-0.0490989	0.678316	19.7792	89.7071
19000	633.333	600	(0.3892936534368669, 0.33796272745729133, 0.2100982730316306)	#635635	0.389294	0.337963	0.210098	0.118925	0.460309	0.389294	37.1425	0.288805	20.9259	0.0917346	0.0961508	0.0480964	37.1425	0.288805	20.9259	20.9321	0.660385	-0.140248	0.717651	20.9279	89.2093
20000	666.667	633.333	(0.43406379905667614, 0.38703907843821594, 0.24329880651217314)	#6e623e	0.434064	0.387039	0.243299	0.125582	0.439486	0.434064	42.1141	-0.919618	22.5704	0.1182	0.125739	0.0636644	42.1141	-0.919618	22.5704	15.6319	0.748777	0.446581	0.774048	22.5891	-87.6668
21000	700	666.667	(0.5206297994049288, 0.4455599207535033, 0.3290164446745854)	#847153	0.52063	0.44556	0.329016	0.10137	0.368041	0.52063	48.9517	2.88146	19.2728	0.172059	0.175549	0.108465	48.9517	2.88146	19.2728	13.2409	0.870349	-1.39928	0.660957	19.487	81.4967
22000	733.333	700	(0.5541103417362597, 0.5005550182224365, 0.3845926222895406)	#8d7f62	0.55411	0.500555	0.384593	0.114012	0.305928	0.55411	53.9396	0.402895	17.989	0.209158	0.219177	0.146983	53.9396	0.402895	17.989	11.6679	0.959032	-0.195652	0.616928	17.9935	88.717
23000	766.667	733.333	(0.5044986092703655, 0.4248950014333109, 0.31592191535938796)	#806c50	0.504499	0.424895	0.315922	0.0963119	0.37379	0.504499	47.0092	3.7251	18.5406	0.158681	0.160265	0.0995374	47.0092	3.7251	18.5406	15.2147	0.835811	-1.80897	0.635845	18.9111	78.6396
24000	800	766.667	(0.5446147340543235, 0.4875961496787025, 0.37168299766488155)	#8a7c5e	0.544615	0.487596	0.371683	0.111714	0.31753	0.544615	52.7312	0.804896	18.1956	0.199325	0.208012	0.137359	52.7312	0.804896	18.1956	11.8632	0.937547	-0.39087	0.624015	18.2134	87.4671
25000	833.333	800	(0.48791620188619, 0.4167212237204188, 0.30972492789724543)	#7c6a4e	0.487916	0.416721	0.309725	0.100076	0.365209	0.487916	45.9662	2.8942	17.9921	0.149648	0.152437	0.0954524	45.9662	2.8942	17.9921	15.9644	0.817267	-1.40547	0.617036	18.2234	80.8617
26000	866.667	833.333	(0.5036053373146676, 0.43312189148354857, 0.32714058497327686)	#806e53	0.503605	0.433122	0.327141	0.100097	0.350403	0.503605	47.6261	2.78546	17.6944	0.161673	0.165018	0.106003	47.6261	2.78546	17.6944	15.1384	0.84678	-1.35266	0.606825	17.9123	81.0539
27000	900	866.667	(0.49986930068882546, 0.436666987925972, 0.3370957075194448)	#7f6f55	0.499869	0.436667	0.337096	0.101953	0.325632	0.499869	47.8354	2.20115	16.4769	0.16223	0.166652	0.111552	47.8354	2.20115	16.4769	15.8014	0.8505	-1.06891	0.565074	16.6233	82.3909
28000	933.333	900	(0.46276004895307454, 0.39342392655670083, 0.2833314418954074)	#766448	0.46276	0.393424	0.283331	0.102262	0.387736	0.46276	43.5071	2.68174	18.552	0.13238	0.135	0.0808034	43.5071	2.68174	18.552	17.2397	0.773545	-1.30229	0.636236	18.7448	81.7747
29000	966.667	933.333	(0.44743464939394145, 0.404297508548539, 0.2667319830557575)	#726744	0.447435	0.404298	0.266732	0.12688	0.403864	0.447435	43.8308	-1.23227	21.3869	0.128558	0.137214	0.0744126	43.8308	-1.23227	21.3869	14.6687	0.7793	0.598409	0.733459	21.4223	-86.7024
30000	1000	966.667	(0.46717496922373936, 0.40006941292047943, 0.3048386213755678)	#77664d	0.467175	0.400069	0.304839	0.0977711	0.347485	0.467175	44.2102	2.91498	16.2688	0.137444	0.139841	0.0913097	44.2102	2.91498	16.2688	18.3223	0.786045	-1.41556	0.557936	16.5279	79.8418
31000	1033.33	1000	(0.4696469835462015, 0.40271296830672393, 0.2940638598868408)	#77664a	0.469647	0.402713	0.294064	0.103132	0.373862	0.469647	44.4097	2.41999	18.1732	0.138018	0.141236	0.0865136	44.4097	2.41999	18.1732	16.757	0.789592	-1.17518	0.623245	18.3336	82.415
32000	1066.67	1033.33	(0.5131965148878022, 0.4574544325039899, 0.3514431671377203)	#827459	0.513197	0.457454	0.351443	0.109231	0.315188	0.513197	49.7236	1.09838	16.9646	0.174892	0.181882	0.121745	49.7236	1.09838	16.9646	14.184	0.884072	-0.533392	0.581798	17.0001	86.2955
33000	1100	1066.67	(0.4588653976733973, 0.3931864132786165, 0.2969833656113394)	#75644b	0.458865	0.393186	0.296983	0.0990465	0.352788	0.458865	43.4572	2.74826	16.4043	0.132152	0.13466	0.0868965	43.4572	2.74826	16.4043	18.6893	0.772658	-1.3346	0.562583	16.6329	80.4894
34000	1133.33	1100	(0.45927480368965357, 0.3828665378587928, 0.280564667407274)	#756147	0.459275	0.382867	0.280565	0.0954076	0.389114	0.459275	42.6408	3.79152	17.7985	0.128399	0.129189	0.0786871	42.6408	3.79152	17.7985	18.6637	0.758141	-1.84122	0.610395	18.1978	77.9743
35000	1166.67	1133.33	(0.5065146729960457, 0.44814379604558296, 0.35171400394027386)	#817259	0.506515	0.448144	0.351714	0.103821	0.305619	0.506515	48.8967	1.75655	15.7705	0.169586	0.175103	0.120869	48.8967	1.75655	15.7705	15.7413	0.869371	-0.853008	0.540848	15.8681	83.6445
36000	1200	1166.67	(0.44573106261933126, 0.3748234309429366, 0.2789279082711535)	#715f47	0.445731	0.374823	0.278928	0.0958171	0.374224	0.445731	41.6908	3.42523	16.7118	0.121817	0.123011	0.0771354	41.6908	3.42523	16.7118	19.9199	0.741251	-1.66334	0.573127	17.0592	78.4171
37000	1233.33	1200	(0.4441105185239252, 0.39033086476922196, 0.24034846749806307)	#71633d	0.444111	0.390331	0.240348	0.122678	0.458809	0.444111	42.6016	-0.339929	23.6811	0.12205	0.12893	0.0630022	42.6016	-0.339929	23.6811	14.8011	0.757446	0.165075	0.812139	23.6835	-89.1776
38000	1266.67	1233.33	(0.41922357708740643, 0.35862451022212893, 0.22858162305524063)	#6a5b3a	0.419224	0.358625	0.228582	0.113689	0.45475	0.419224	39.56	1.20862	21.4037	0.106026	0.109879	0.0560278	39.56	1.20862	21.4037	18.6861	0.703367	-0.586923	0.734036	21.4378	86.7681
39000	1300	1266.67	(0.44155482470647517, 0.36253901684767437, 0.2634985936826352)	#705c43	0.441555	0.362539	0.263499	0.0927052	0.403248	0.441555	40.6124	4.30382	17.6046	0.116434	0.116242	0.0696932	40.6124	4.30382	17.6046	20.4531	0.722079	-2.09	0.603745	18.123	76.2622
40000	1333.33	1300	(0.5073599461500964, 0.4445911243467411, 0.33470377040566884)	#817155	0.50736	0.444591	0.334704	0.106075	0.340303	0.50736	48.5759	1.76275	17.8675	0.167109	0.172519	0.111145	48.5759	1.76275	17.8675	14.174	0.863666	-0.856017	0.612762	17.9542	84.3656
41000	1366.67	1333.33	(0.46825807881612336, 0.3977340383549392, 0.29873372507959234)	#77654c	0.468258	0.397734	0.298734	0.0973315	0.362032	0.468258	44.0389	3.17367	16.9655	0.136692	0.138651	0.0882405	44.0389	3.17367	16.9655	18.0284	0.782999	-1.54118	0.581829	17.2598	79.4044
42000	1400	1366.67	(0.48915752693445613, 0.4190093788707944, 0.3109077134169292)	#7c6a4f	0.489158	0.419009	0.310908	0.101077	0.364402	0.489158	46.1677	2.73083	18.0912	0.150824	0.153929	0.096255	46.1677	2.73083	18.0912	15.7152	0.82085	-1.32613	0.620433	18.2961	81.4161
43000	1433.33	1400	(0.4540821697663431, 0.3873427540248658, 0.2906346258982905)	#73624a	0.454082	0.387343	0.290635	0.0986128	0.359951	0.454082	42.8772	2.87272	16.5641	0.12855	0.130758	0.0834322	42.8772	2.87272	16.5641	19.0163	0.762345	-1.39504	0.568063	16.8114	80.161
44000	1466.67	1433.33	(0.4541155978426581, 0.3866711795044929, 0.2738676940121068)	#736245	0.454116	0.386671	0.273868	0.104304	0.396921	0.454116	42.7455	2.4081	18.9253	0.127005	0.129882	0.0760363	42.7455	2.4081	18.9253	17.5182	0.760004	-1.16941	0.649039	19.0779	82.7485
45000	1500	1466.67	(0.4878948067767845, 0.4303244642953546, 0.31586937330483494)	#7c6d50	0.487895	0.430324	0.315869	0.11089	0.352587	0.487895	46.972	1.07781	18.4245	0.153876	0.159981	0.0997094	46.972	1.07781	18.4245	14.5271	0.835149	-0.523403	0.631866	18.456	86.6521
46000	1533.33	1500	(0.4169594403472804, 0.34172302961592577, 0.24710696490175557)	#6a573f	0.416959	0.341723	0.247107	0.0928414	0.40736	0.416959	38.3449	4.13265	16.9813	0.102997	0.102826	0.0614529	38.3449	4.13265	16.9813	22.5168	0.681762	-2.00688	0.582369	17.4769	76.3221
47000	1566.67	1533.33	(0.4747695392191082, 0.41840674203524075, 0.30218559929497857)	#796a4d	0.47477	0.418407	0.302186	0.112236	0.363511	0.47477	45.7143	0.921712	18.723	0.14462	0.150585	0.0917458	45.7143	0.921712	18.723	15.1217	0.812788	-0.447598	0.6421	18.7456	87.1817
48000	1600	1566.67	(0.41730027936253045, 0.34274104142762324, 0.2486399991027549)	#6a573f	0.4173	0.342741	0.24864	0.0929887	0.40417	0.4173	38.4362	4.06593	16.8681	0.103422	0.103345	0.0621056	38.4362	4.06593	16.8681	22.4876	0.683386	-1.97448	0.578488	17.3512	76.4478
49000	1633.33	1600	(0.45061738815043656, 0.38809561285250094, 0.29166513640784186)	#72624a	0.450617	0.388096	0.291665	0.101111	0.352743	0.450617	42.8467	2.40624	16.3511	0.127653	0.130555	0.083906	42.8467	2.40624	16.3511	19.0647	0.761803	-1.16851	0.560757	16.5272	81.6284
50000	1666.67	1633.33	(0.4183318829140991, 0.34298697588160026, 0.2500664569546747)	#6a573f	0.418332	0.342987	0.250066	0.0920376	0.40223	0.418332	38.4898	4.19484	16.7245	0.10389	0.103651	0.0626784	38.4898	4.19484	16.7245	22.5595	0.684339	-2.03708	0.573564	17.2426	75.9196
51000	1700	1666.67	(0.44372140507034696, 0.3757603105227825, 0.2821553191796746)	#715f47	0.443721	0.37576	0.282155	0.0965601	0.364116	0.443721	41.7219	3.16758	16.252	0.121638	0.123211	0.07858	41.7219	3.16758	16.252	20.1195	0.741804	-1.53823	0.557361	16.5579	78.9711
52000	1733.33	1700	(0.49820819998220733, 0.42876850472612377, 0.3081769427823872)	#7f6d4e	0.498208	0.428769	0.308177	0.105765	0.381429	0.498208	47.0839	2.19296	19.763	0.156598	0.160836	0.0959567	47.0839	2.19296	19.763	13.7937	0.83714	-1.06493	0.677769	19.8843	83.6682
53000	1766.67	1733.33	(0.42564949507161626, 0.36396617804837045, 0.25805256410548894)	#6c5c41	0.425649	0.363966	0.258053	0.105326	0.393744	0.425649	40.2614	2.08184	17.8921	0.111259	0.114093	0.0673861	40.2614	2.08184	17.8921	19.9882	0.715838	-1.01097	0.613606	18.0128	83.3632
54000	1800	1766.67	(0.41377548498749567, 0.35710483014317174, 0.2371479834420293)	#695b3c	0.413775	0.357105	0.237148	0.113192	0.426868	0.413775	39.3417	1.0724	19.8009	0.104608	0.108589	0.0588448	39.3417	1.0724	19.8009	19.5719	0.699485	-0.520774	0.679069	19.8299	86.8999
55000	1833.33	1800	(0.4609661483936657, 0.38271348346217937, 0.2807131500368405)	#756147	0.460966	0.382713	0.280713	0.0943122	0.391033	0.460966	42.6759	4.01105	17.8309	0.128957	0.129421	0.0787669	42.6759	4.01105	17.8309	18.6886	0.758766	-1.94783	0.611506	18.2764	77.3223
56000	1866.67	1833.33	(0.5056548006025225, 0.43672332236109235, 0.32431133600529805)	#806f52	0.505655	0.436723	0.324311	0.103314	0.358631	0.505655	47.9202	2.3799	18.52	0.163187	0.167317	0.104905	47.9202	2.3799	18.52	14.2189	0.852008	-1.15572	0.635139	18.6723	82.6774
57000	1900	1866.67	(0.49359087684400926, 0.4227436761341217, 0.3332824450988759)	#7d6b54	0.493591	0.422744	0.333282	0.0930095	0.32478	0.493591	46.6641	3.44901	15.4267	0.155651	0.157646	0.108121	46.6641	3.44901	15.4267	17.6262	0.829676	-1.67489	0.529057	15.8076	77.3974
58000	1933.33	1900	(0.4586329218933084, 0.3737327080752803, 0.30084396150363013)	#745f4c	0.458633	0.373733	0.300844	0.0769897	0.344042	0.458633	42.077	5.81341	13.9382	0.127787	0.125498	0.0871583	42.077	5.81341	13.9382	22.234	0.748117	-2.82308	0.478008	15.102	67.3597
59000	1966.67	1933.33	(0.48041332385903485, 0.41998605468479666, 0.3338976376605635)	#7a6b55	0.480413	0.419986	0.333898	0.0979286	0.304978	0.480413	46.1352	2.4434	14.5563	0.15011	0.153688	0.107976	46.1352	2.4434	14.5563	18.322	0.820272	-1.18655	0.499206	14.76	80.4713
60000	2000	1966.67	(0.41752053208144846, 0.340433582204744, 0.2726467945925029)	#6a5645	0.417521	0.340434	0.272647	0.0779838	0.346986	0.417521	38.4026	5.29071	13.0966	0.104831	0.103153	0.0715327	38.4026	5.29071	13.0966	25.1064	0.682787	-2.56925	0.449147	14.1249	68.0026
61000	2033.33	2000	(0.47572464883886556, 0.4140300117022024, 0.3180685263208322)	#796951	0.475725	0.41403	0.318069	0.101446	0.331402	0.475725	45.5036	2.23911	16.0614	0.145286	0.149048	0.0991511	45.5036	2.23911	16.0614	17.475	0.809041	-1.08734	0.550821	16.2167	82.0636
62000	2066.67	2033.33	(0.3949116042663237, 0.3180275324928125, 0.23579772487581138)	#64513c	0.394912	0.318028	0.235798	0.0861331	0.40291	0.394912	35.9398	4.87939	15.4193	0.091024	0.089769	0.0554482	35.9398	4.87939	15.4193	25.4789	0.639	-2.3695	0.528803	16.173	72.4402
63000	2100	2066.67	(0.4750525610639811, 0.41169020794031363, 0.312443057263236)	#79684f	0.475053	0.41169	0.312443	0.101723	0.342298	0.475053	45.2887	2.314	16.6144	0.143902	0.147491	0.0961292	45.2887	2.314	16.6144	17.2193	0.805221	-1.12371	0.569789	16.7748	82.0711
64000	2133.33	2100	(0.40942483558747067, 0.3301576280646048, 0.26726983576616)	#685444	0.409425	0.330158	0.26727	0.0737315	0.347207	0.409425	37.403	5.77201	12.5339	0.0998917	0.0975716	0.0684906	37.403	5.77201	12.5339	26.3191	0.665016	-2.80298	0.429847	13.7991	65.2733
65000	2166.67	2133.33	(0.48864248553572714, 0.4164544074115472, 0.33305395179361574)	#7c6a54	0.488642	0.416454	0.333054	0.0893387	0.31841	0.488642	46.0884	3.83978	14.6532	0.152109	0.15334	0.107356	46.0884	3.83978	14.6532	18.6641	0.819439	-1.86466	0.502529	15.148	75.3161
66000	2200	2166.67	(0.4651387745155066, 0.39450600013534715, 0.3294701521590526)	#766454	0.465139	0.394506	0.32947	0.0798955	0.291673	0.465139	43.8939	4.44125	12.0785	0.137701	0.137649	0.103197	43.8939	4.44125	12.0785	22.0571	0.780422	-2.15674	0.414229	12.8691	69.8115
67000	2233.33	2200	(0.4313029079860119, 0.34940580334976473, 0.2878735447333624)	#6d5949	0.431303	0.349406	0.287874	0.0715012	0.332549	0.431303	39.5164	6.018	12.3111	0.112251	0.10962	0.0789722	39.5164	6.018	12.3111	25.0779	0.70259	-2.92243	0.422206	13.7032	63.9493
68000	2266.67	2233.33	(0.4748899354211779, 0.40906067200603474, 0.33430368851306)	#796855	0.47489	0.409061	0.334304	0.0886253	0.29604	0.47489	45.2143	3.49409	13.2064	0.1453	0.146955	0.107146	45.2143	3.49409	13.2064	20.1735	0.803899	-1.69678	0.452911	13.6608	75.1805
69000	2300	2266.67	(0.4152233284441088, 0.3445581429919474, 0.27525518253991754)	#695746	0.415223	0.344558	0.275255	0.0825223	0.337091	0.415223	38.6537	4.48798	13.023	0.105199	0.104588	0.0728882	38.6537	4.48798	13.023	24.7517	0.687252	-2.17943	0.446623	13.7747	70.9851
70000	2333.33	2300	(0.40745777816303475, 0.3294166786426051, 0.25637974408749786)	#675441	0.407458	0.329417	0.25638	0.0805731	0.370782	0.407458	37.2335	5.26813	14.0012	0.0983317	0.0966452	0.0640449	37.2335	5.26813	14.0012	25.3937	0.662001	-2.55828	0.480168	14.9595	69.3805
71000	2366.67	2333.33	(0.48582687583118667, 0.4226115226018277, 0.33223633735496727)	#7b6b54	0.485827	0.422612	0.332236	0.0980694	0.316143	0.485827	46.4511	2.58123	15.261	0.152623	0.156044	0.107417	46.4511	2.58123	15.261	17.6234	0.825889	-1.25348	0.523373	15.4778	80.3999
72000	2400	2366.67	(0.37550127857401916, 0.3201558658907774, 0.22003127811018916)	#5f5138	0.375501	0.320156	0.220031	0.107335	0.414033	0.375501	35.4803	1.73913	17.1712	0.085047	0.0874075	0.0499332	35.4803	1.73913	17.1712	24.2746	0.63083	-0.844548	0.588883	17.259	84.2167
73000	2433.33	2400	(0.423315108996249, 0.34666149800362966, 0.2641513488708782)	#6b5843	0.423315	0.346661	0.264151	0.0863996	0.375994	0.423315	38.9672	4.6819	15.2114	0.107243	0.106399	0.0685404	38.9672	4.6819	15.2114	23.2047	0.692826	-2.2736	0.521674	15.9157	72.8923
74000	2466.67	2433.33	(0.46458109497337496, 0.39189401940634344, 0.2899065838768128)	#766349	0.464581	0.391894	0.289907	0.0973119	0.375983	0.464581	43.4776	3.33927	17.529	0.133194	0.134799	0.0836397	43.4776	3.33927	17.529	18.0935	0.77302	-1.6216	0.601153	17.8442	79.2144
75000	2500	2466.67	(0.5047062682442963, 0.44051258538083815, 0.3340546460178675)	#807055	0.504706	0.440513	0.334055	0.103972	0.338121	0.504706	48.2153	2.05233	17.4656	0.164856	0.169646	0.110363	48.2153	2.05233	17.4656	14.7681	0.857256	-0.996642	0.598978	17.5857	83.2981
76000	2533.33	2500	(0.4207657358130752, 0.3431315045504764, 0.2540358723083599)	#6b5740	0.420766	0.343132	0.254036	0.0890619	0.396253	0.420766	38.5879	4.58679	16.2544	0.104956	0.104211	0.0642477	38.5879	4.58679	16.2544	22.8567	0.686082	-2.22742	0.557442	16.8892	74.2416
77000	2566.67	2533.33	(0.49122217875400065, 0.42268489898770994, 0.3132388964039488)	#7d6b4f	0.491222	0.422685	0.313239	0.102487	0.362327	0.491222	46.4952	2.49154	18.1916	0.152791	0.156374	0.0977673	46.4952	2.49154	18.1916	15.3632	0.826672	-1.20993	0.623876	18.3614	82.2012
78000	2600	2566.67	(0.4292013113462703, 0.35040522394244833, 0.26958342552905157)	#6d5944	0.429201	0.350405	0.269583	0.0843909	0.371895	0.429201	39.429	4.9653	15.0222	0.1103	0.109103	0.0711192	39.429	4.9653	15.0222	23.0636	0.701037	-2.41123	0.515182	15.8215	71.7096
79000	2633.33	2600	(0.5021458981079541, 0.4266017342679884, 0.33247723431095005)	#806c54	0.502146	0.426602	0.332477	0.0924591	0.337887	0.502146	47.1538	3.7817	16.2509	0.159859	0.16137	0.108192	47.1538	3.7817	16.2509	16.8334	0.838382	-1.83645	0.557321	16.6851	76.9
80000	2666.67	2633.33	(0.4247392857170017, 0.3523429878408101, 0.28143118359532127)	#6c5947	0.424739	0.352343	0.281431	0.0824701	0.337403	0.424739	39.5121	4.58814	13.2785	0.110274	0.109594	0.0762354	39.5121	4.58814	13.2785	24.0068	0.702514	-2.22807	0.455384	14.0488	70.9384
81000	2700	2666.67	(0.44692513023358, 0.3734306577945868, 0.2879290142395811)	#715f49	0.446925	0.373431	0.287929	0.0896266	0.355756	0.446925	41.6691	4.08696	15.3122	0.122643	0.122873	0.0810076	41.6691	4.08696	15.3122	21.0221	0.740866	-1.98469	0.52513	15.8483	75.0557
82000	2733.33	2700	(0.4436740145703454, 0.3812539016847679, 0.2906759714006978)	#71614a	0.443674	0.381254	0.290676	0.09867	0.344843	0.443674	42.1641	2.62941	15.5484	0.12363	0.126064	0.082804	42.1641	2.62941	15.5484	20.1362	0.749666	-1.27688	0.53323	15.7692	80.4015
83000	2766.67	2733.33	(0.3997916947055716, 0.3298786362181279, 0.24905190485858122)	#65543f	0.399792	0.329879	0.249052	0.0893667	0.377046	0.399792	37.0147	4.05489	14.8149	0.0956466	0.0954584	0.061148	37.0147	4.05489	14.8149	24.7567	0.658111	-1.96912	0.508073	15.3598	74.6928
84000	2800	2766.67	(0.433060500541008, 0.3615741458874625, 0.28161053753335213)	#6e5c47	0.433061	0.361574	0.281611	0.0879978	0.34972	0.433061	40.4066	4.11296	14.5076	0.114924	0.114978	0.0771076	40.4066	4.11296	14.5076	22.4405	0.718418	-1.99732	0.497535	15.0794	74.1718
85000	2833.33	2800	(0.4674039567740848, 0.40569639322747275, 0.3148388627952824)	#776750	0.467404	0.405696	0.314839	0.0992555	0.32641	0.467404	44.6742	2.4533	15.3863	0.139875	0.143099	0.0966764	44.6742	2.4533	15.3863	18.5447	0.794295	-1.19136	0.527671	15.5807	80.9406
86000	2866.67	2833.33	(0.3897525409900258, 0.3169062899910811, 0.24472564455262064)	#63503e	0.389753	0.316906	0.244726	0.0829509	0.3721	0.389753	35.76	4.7694	13.75	0.0899716	0.08884	0.0585546	35.76	4.7694	13.75	26.5264	0.635803	-2.31609	0.471554	14.5537	70.8701
87000	2900	2866.67	(0.42160608552569057, 0.3544738685019124, 0.2607133895556131)	#6b5a42	0.421606	0.354474	0.260713	0.0971253	0.381619	0.421606	39.4715	3.16366	16.4122	0.108119	0.109354	0.0676881	39.4715	3.16366	16.4122	21.7041	0.701793	-1.53632	0.562853	16.7143	79.0893
88000	2933.33	2900	(0.45584820250665925, 0.3904865519713909, 0.29950543175349803)	#74634c	0.455848	0.390487	0.299505	0.0969889	0.342971	0.455848	43.1969	2.90899	15.6559	0.130687	0.132899	0.0878067	43.1969	2.90899	15.6559	19.4226	0.76803	-1.41265	0.536917	15.9239	79.4741
89000	2966.67	2933.33	(0.38841368807964566, 0.3135610111342009, 0.23108024106994177)	#634f3a	0.388414	0.313561	0.23108	0.0873736	0.405067	0.388414	35.4037	4.66068	15.4091	0.088038	0.0870182	0.0534225	35.4037	4.66068	15.4091	25.8558	0.629469	-2.2633	0.528451	16.0985	73.1714
90000	3000	2966.67	(0.4061582557558639, 0.3343449009494829, 0.24085837635166524)	#67553d	0.406158	0.334345	0.240858	0.0942595	0.406984	0.406158	37.4756	3.81505	16.7369	0.0978183	0.0979702	0.0584876	37.4756	3.81505	16.7369	23.2607	0.666307	-1.85265	0.573988	17.1662	77.1592
91000	3033.33	3000	(0.37750280008850745, 0.3308330900126752, 0.20059717162546573)	#605433	0.377503	0.330833	0.200597	0.122698	0.468621	0.377503	36.2503	-0.302971	21.1597	0.0865124	0.0913889	0.0445698	36.2503	-0.302971	21.1597	21.6058	0.644522	0.147127	0.725667	21.1619	-89.1797
92000	3066.67	3033.33	(0.41363482473689017, 0.34006606345954826, 0.24987312158353073)	#69563f	0.413635	0.340066	0.249873	0.0917929	0.395909	0.413635	38.1463	4.0982	16.2728	0.101848	0.101703	0.0623368	38.1463	4.0982	16.2728	23.054	0.678231	-1.99015	0.558073	16.7809	75.8644
93000	3100	3066.67	(0.49839452087501157, 0.43483034467131537, 0.32691425874262514)	#7f6e53	0.498395	0.43483	0.326914	0.104887	0.344065	0.498395	47.6145	1.95116	17.6899	0.16013	0.164928	0.105949	47.6145	1.95116	17.6899	14.9025	0.846574	-0.947514	0.606672	17.7972	83.7058
94000	3133.33	3100	(0.43369080559667905, 0.3654658602107611, 0.27500371634286025)	#6e5d46	0.433691	0.365466	0.275004	0.095011	0.365899	0.433691	40.6707	3.35282	15.8844	0.115452	0.116601	0.0745604	40.6707	3.35282	15.8844	21.1666	0.723114	-1.62818	0.544752	16.2344	78.0812
95000	3166.67	3133.33	(0.4175865518193162, 0.34660193196602396, 0.24663708039542673)	#6a583e	0.417587	0.346602	0.246637	0.0974604	0.409375	0.417587	38.716	3.43644	17.5496	0.104173	0.104947	0.061625	38.716	3.43644	17.5496	21.7302	0.688361	-1.66879	0.601859	17.8829	78.9209
96000	3200	3166.67	(0.42702630980650674, 0.36219424288116003, 0.2690791814845149)	#6c5c44	0.427026	0.362194	0.269079	0.0982555	0.369877	0.427026	40.2239	2.88878	16.1616	0.112141	0.113865	0.0717331	40.2239	2.88878	16.1616	21.2144	0.71517	-1.40284	0.554258	16.4177	79.8658
97000	3233.33	3200	(0.42772321438755007, 0.3568970951315345, 0.2603031376198831)	#6d5b42	0.427723	0.356897	0.260303	0.0961593	0.391422	0.427723	39.8113	3.47802	16.9585	0.110518	0.111376	0.0677891	39.8113	3.47802	16.9585	21.2023	0.707834	-1.68898	0.58159	17.3115	78.41
98000	3266.67	3233.33	(0.4518567932466348, 0.3910365612099734, 0.29002831073872903)	#736349	0.451857	0.391037	0.290028	0.104028	0.358141	0.451857	43.0839	2.04308	16.9244	0.128642	0.13214	0.0834209	43.0839	2.04308	16.9244	18.4308	0.766021	-0.992152	0.580419	17.0473	83.1167
99000	3300	3266.67	(0.38713825061571505, 0.3123034235216561, 0.22426938220124615)	#624f39	0.387138	0.312303	0.224269	0.0900868	0.420699	0.387138	35.2402	4.47894	16.2517	0.0870067	0.0861901	0.0509985	35.2402	4.47894	16.2517	25.5049	0.626561	-2.17504	0.557347	16.8576	74.5918
100000	3333.33	3300	(0.4833685958192955, 0.4283246726386686, 0.3142486771340173)	#7b6d50	0.483369	0.428325	0.314249	0.112421	0.349878	0.483369	46.7066	0.817773	18.2902	0.15151	0.157967	0.0986408	46.7066	0.817773	18.2902	14.7433	0.830431	-0.397123	0.627258	18.3084	87.4399
101000	3366.67	3333.33	(0.38261511918530183, 0.30637078114295324, 0.2219642611378131)	#614e38	0.382615	0.306371	0.221964	0.0875672	0.419876	0.382615	34.6629	4.80293	15.8227	0.0845241	0.08331	0.0498063	34.6629	4.80293	15.8227	26.2808	0.616298	-2.33238	0.542635	16.5356	73.1145
102000	3400	3366.67	(0.45191947683017003, 0.3892357412193564, 0.2919991700484436)	#73634a	0.451919	0.389236	0.291999	0.101339	0.353869	0.451919	42.965	2.39159	16.4656	0.128395	0.131343	0.0841706	42.965	2.39159	16.4656	18.9013	0.763906	-1.16139	0.564684	16.6384	81.7357
103000	3433.33	3400	(0.4871290785674796, 0.4274085323430182, 0.31684545032190564)	#7c6c50	0.487129	0.427409	0.316845	0.108215	0.349566	0.487129	46.7479	1.45994	17.9748	0.152889	0.158279	0.0999198	46.7479	1.45994	17.9748	15.0878	0.831165	-0.708971	0.616443	18.034	85.3565
104000	3466.67	3433.33	(0.413191962130181, 0.3469781190096548, 0.25304669779650335)	#695840	0.413192	0.346978	0.253047	0.0977565	0.387581	0.413192	38.6564	3.08782	16.4623	0.103384	0.104604	0.0640256	38.6564	3.08782	16.4623	22.2938	0.6873	-1.49949	0.564573	16.7494	79.3765
105000	3500	3466.67	(0.45584149217914177, 0.39188784134276466, 0.2868320752894944)	#746349	0.455841	0.391888	0.286832	0.1036	0.370764	0.455841	43.2327	2.25172	17.6257	0.129924	0.133141	0.0821176	43.2327	2.25172	17.6257	17.9134	0.768667	-1.09347	0.604469	17.7689	82.7198
106000	3533.33	3500	(0.40738871691694467, 0.34139720804752655, 0.25378381681908363)	#675740	0.407389	0.341397	0.253784	0.0950636	0.377048	0.407389	38.0933	3.3081	15.5663	0.100543	0.101404	0.0638411	38.0933	3.3081	15.5663	23.3026	0.677289	-1.60646	0.533842	15.9139	78.0022
107000	3566.67	3533.33	(0.45242936667434636, 0.3887813208813981, 0.2872539609941778)	#736349	0.452429	0.388781	0.287254	0.102444	0.365086	0.452429	42.9209	2.35148	17.1283	0.12805	0.131049	0.0820001	42.9209	2.35148	17.1283	18.4849	0.763122	-1.14191	0.587412	17.289	82.183
108000	3600	3566.67	(0.3022868244905282, 0.25080944989001136, 0.14600170932762158)	#4d3f25	0.302287	0.250809	0.146002	0.11177	0.517009	0.302287	27.7867	1.51279	18.4147	0.0523593	0.0537841	0.0253113	27.7867	1.51279	18.4147	30.6268	0.494041	-0.734633	0.631528	18.4767	85.3036
109000	3633.33	3600	(0.5062394640254209, 0.43815207084889246, 0.32486058486682357)	#816f52	0.506239	0.438152	0.324861	0.104102	0.358287	0.506239	48.0395	2.25153	18.6011	0.163867	0.168255	0.105333	48.0395	2.25153	18.6011	14.0485	0.854129	-1.09338	0.637923	18.7369	83.0983
110000	3666.67	3633.33	(0.37958344834036295, 0.30775842174617546, 0.22486451981808753)	#604e39	0.379583	0.307758	0.224865	0.0892952	0.407602	0.379583	34.6939	4.32649	15.3928	0.0841352	0.0834631	0.0508228	34.6939	4.32649	15.3928	26.3568	0.616849	-2.10101	0.527893	15.9893	74.3008
111000	3700	3666.67	(0.45045618821461203, 0.39104960167647884, 0.2924761925943835)	#72634a	0.450456	0.39105	0.292476	0.103994	0.350711	0.450456	43.0613	1.97029	16.5167	0.128386	0.131988	0.0845121	43.0613	1.97029	16.5167	18.7041	0.765619	-0.956804	0.566436	16.6338	83.1973
112000	3733.33	3700	(0.39352724278915363, 0.32915750412314465, 0.2439340920375596)	#64533e	0.393527	0.329158	0.243934	0.0949502	0.380134	0.393527	36.7626	3.26312	15.2447	0.0933478	0.0941033	0.0591007	36.7626	3.26312	15.2447	24.5245	0.653629	-1.58462	0.522815	15.59	77.9182
113000	3766.67	3733.33	(0.45242618259542516, 0.3910216293055398, 0.2886955408447945)	#736349	0.452426	0.391022	0.288696	0.104161	0.361895	0.452426	43.0907	2.06273	17.138	0.128716	0.132186	0.0828277	43.0907	2.06273	17.138	18.2893	0.766142	-1.0017	0.587744	17.2617	83.1369
114000	3800	3766.67	(0.40068969050372694, 0.33835698296071026, 0.24951083993530718)	#66563f	0.40069	0.338357	0.249511	0.0979482	0.377297	0.40069	37.6659	2.85767	15.6236	0.0976463	0.0990194	0.0619031	37.6659	2.85767	15.6236	23.5058	0.669689	-1.38773	0.535809	15.8828	79.6347
115000	3833.33	3800	(0.4056892266737231, 0.3389502576537655, 0.24901680395274411)	#67563f	0.405689	0.33895	0.249017	0.0956704	0.386188	0.405689	37.8425	3.32503	15.9607	0.0991915	0.1	0.0618247	37.8425	3.32503	15.9607	23.2764	0.67283	-1.61469	0.547368	16.3033	78.2321
116000	3866.67	3833.33	(0.46158700576441913, 0.4094283143125014, 0.30439199490243235)	#75684d	0.461587	0.409428	0.304392	0.111365	0.340553	0.461587	44.7423	0.872331	17.0306	0.137839	0.143582	0.0917978	44.7423	0.872331	17.0306	16.9698	0.795507	-0.423617	0.584062	17.053	87.0678
117000	3900	3866.67	(0.3700606001504025, 0.30419054250621747, 0.21764977717150394)	#5e4d37	0.370061	0.304191	0.21765	0.0946354	0.411854	0.370061	34.1236	3.52174	15.7198	0.080493	0.0806777	0.0480987	34.1236	3.52174	15.7198	26.4776	0.606709	-1.71021	0.539107	16.1094	77.3724
118000	3933.33	3900	(0.45464473473105854, 0.39731367340436796, 0.2882796336047122)	#736549	0.454645	0.397314	0.28828	0.109232	0.365923	0.454645	43.6033	1.34929	17.8975	0.130978	0.135655	0.0831922	43.6033	1.34929	17.8975	17.2691	0.775255	-0.655238	0.613792	17.9483	85.6886
119000	3966.67	3933.33	(0.37563445861533773, 0.31339531546903476, 0.22254789805168626)	#5f4f38	0.375634	0.313395	0.222548	0.0989064	0.407541	0.375634	34.9903	2.8978	16.1312	0.083964	0.0849354	0.0503428	34.9903	2.8978	16.1312	25.4167	0.622118	-1.40722	0.553215	16.3894	79.816
120000	4000	3966.67	(0.4164087752834873, 0.3537364073096569, 0.2567678405367651)	#6a5a41	0.416409	0.353736	0.256768	0.101236	0.383376	0.416409	39.2581	2.5452	16.7088	0.106072	0.108097	0.0659989	39.2581	2.5452	16.7088	21.5574	0.697998	-1.23599	0.573025	16.9015	81.3389
121000	4033.33	4000	(0.4275536027805465, 0.37358074672068387, 0.27185606898748943)	#6d5f45	0.427554	0.373581	0.271856	0.108891	0.364159	0.427554	41.0869	1.30818	16.8972	0.115102	0.119189	0.0737563	41.0869	1.30818	16.8972	19.7843	0.730515	-0.635271	0.579487	16.9478	85.573
122000	4066.67	4033.33	(0.35340638465802443, 0.2859313231245111, 0.19683785795700365)	#5a4832	0.353406	0.285931	0.196838	0.0948397	0.443027	0.353406	32.1808	3.73631	16.3452	0.0718487	0.0716554	0.0404333	32.1808	3.73631	16.3452	27.8713	0.572166	-1.81441	0.560556	16.7668	77.1241
123000	4100	4066.67	(0.38922743410002186, 0.326069907545754, 0.22723078470151786)	#635339	0.389227	0.32607	0.227231	0.101688	0.4162	0.389227	36.3313	2.67073	17.2461	0.0904031	0.0918141	0.0529036	36.3313	2.67073	17.2461	23.6812	0.64596	-1.29695	0.591452	17.4517	81.1971
124000	4133.33	4100	(0.4382424701761109, 0.38288409306406784, 0.2765684772765126)	#6f6146	0.438242	0.382884	0.276568	0.109599	0.368914	0.438242	42.0697	1.27213	17.5438	0.121065	0.125451	0.0766367	42.0697	1.27213	17.5438	18.6256	0.747988	-0.617765	0.601662	17.5899	85.8527
125000	4166.67	4133.33	(0.37067795978669904, 0.3075289494554563, 0.2212078855662951)	#5e4e38	0.370678	0.307529	0.221208	0.0962523	0.403234	0.370678	34.4082	3.1906	15.5422	0.0814819	0.0820596	0.0494754	34.4082	3.1906	15.5422	26.2635	0.611769	-1.5494	0.533018	15.8663	78.3991
126000	4200	4166.67	(0.42938413450461765, 0.3672010691661785, 0.26581198384654964)	#6d5d43	0.429384	0.367201	0.265812	0.103307	0.380946	0.429384	40.6359	2.27878	17.2245	0.113748	0.116386	0.0707978	40.6359	2.27878	17.2245	20.121	0.722495	-1.10661	0.590711	17.3746	82.4636
127000	4233.33	4200	(0.40410045683453516, 0.34580930541837107, 0.26006945474121707)	#675842	0.4041	0.345809	0.260069	0.0992146	0.356424	0.4041	38.3633	2.47301	14.9403	0.100962	0.10293	0.0665695	38.3633	2.47301	14.9403	23.29	0.682089	-1.20093	0.512375	15.1436	80.6013
128000	4266.67	4233.33	(0.40996008400645645, 0.34945292771779646, 0.2466249333719605)	#68593e	0.40996	0.349453	0.246625	0.104925	0.398417	0.40996	38.7195	2.11521	17.5188	0.102476	0.104967	0.0617137	38.7195	2.11521	17.5188	21.448	0.688423	-1.02718	0.600805	17.6461	83.1155
129000	4300	4266.67	(0.40244990635956573, 0.3434252287024085, 0.25283807884653814)	#665740	0.40245	0.343425	0.252838	0.100914	0.371753	0.40245	38.105	2.39346	15.7056	0.0994445	0.10147	0.0635481	38.105	2.39346	15.7056	23.0182	0.677497	-1.1623	0.538619	15.8869	81.335
130000	4333.33	4300	(0.39524191205935255, 0.33128595157766805, 0.23487770665717733)	#64543b	0.395242	0.331286	0.234878	0.100197	0.405737	0.395242	36.9205	2.81892	16.8715	0.0936349	0.0949504	0.0559856	36.9205	2.81892	16.8715	23.413	0.656436	-1.36891	0.578603	17.1053	80.5145
131000	4366.67	4333.33	(0.38010735763650466, 0.3171454190704086, 0.2290503669959858)	#60503a	0.380107	0.317145	0.22905	0.0971985	0.397406	0.380107	35.4263	3.058	15.7164	0.0862924	0.0871331	0.0528374	35.4263	3.058	15.7164	25.3033	0.629871	-1.48501	0.53899	16.0111	78.9893
132000	4400	4366.67	(0.454763629188442, 0.39934605672260753, 0.29247613556610486)	#73654a	0.454764	0.399346	0.292476	0.109754	0.356861	0.454764	43.7754	1.20272	17.4959	0.131886	0.136834	0.0852629	43.7754	1.20272	17.4959	17.3819	0.778314	-0.58406	0.600018	17.5372	86.0675
133000	4433.33	4400	(0.37999515449721183, 0.31080052876620434, 0.22719087441080296)	#604f39	0.379995	0.310801	0.227191	0.0911947	0.402122	0.379995	34.9426	3.9761	15.3614	0.0849552	0.0846974	0.0518034	34.9426	3.9761	15.3614	26.0871	0.621271	-1.93085	0.526816	15.8676	75.4882
134000	4466.67	4433.33	(0.4104150175989266, 0.35022155486462625, 0.2630887694589993)	#685943	0.410415	0.350222	0.263089	0.0985712	0.358969	0.410415	38.8726	2.62243	15.1889	0.103991	0.105851	0.0681781	38.8726	2.62243	15.1889	22.778	0.691145	-1.27349	0.5209	15.4136	80.2042
135000	4500	4466.67	(0.42902956117879815, 0.3649929627103486, 0.26331796611303615)	#6d5d43	0.42903	0.364993	0.263318	0.102261	0.386247	0.42903	40.4524	2.49025	17.3588	0.112948	0.115258	0.0696143	40.4524	2.49025	17.3588	20.2314	0.719233	-1.20931	0.595316	17.5365	81.8362
136000	4533.33	4500	(0.39633081002207404, 0.33251548127685543, 0.24806583838793997)	#65543f	0.396331	0.332515	0.248066	0.094931	0.374094	0.396331	37.1088	3.21062	15.0793	0.0951066	0.0959679	0.0609038	37.1088	3.21062	15.0793	24.3342	0.659785	-1.55913	0.517141	15.4173	77.9803
137000	4566.67	4533.33	(0.4577936937368499, 0.396204901086351, 0.2914794238166824)	#74654a	0.457794	0.396205	0.291479	0.104947	0.363295	0.457794	43.6197	1.98051	17.451	0.132049	0.135767	0.0845965	43.6197	1.98051	17.451	17.6852	0.775546	-0.961765	0.598478	17.563	83.5252
138000	4600	4566.67	(0.3792213187675508, 0.3075778321954292, 0.2288112094025186)	#604e3a	0.379221	0.307578	0.228811	0.0872798	0.396629	0.379221	34.691	4.44862	14.7656	0.0842594	0.0834487	0.0521515	34.691	4.44862	14.7656	26.7215	0.616797	-2.16032	0.506385	15.4212	73.2334
139000	4633.33	4600	(0.4806329302574556, 0.42020914931296083, 0.31680193774488874)	#7a6b50	0.480633	0.420209	0.316802	0.105197	0.340865	0.480633	46.066	1.81247	17.0343	0.148567	0.153175	0.0991404	46.066	1.81247	17.0343	16.2968	0.819041	-0.880162	0.584188	17.1304	83.9265
140000	4666.67	4633.33	(0.39598268089180044, 0.3265356004735626, 0.24112512612754414)	#64533d	0.395983	0.326536	0.241125	0.0919237	0.391072	0.395983	36.622	3.85793	15.5059	0.0933342	0.093353	0.0579294	36.622	3.85793	15.5059	24.6258	0.65113	-1.87347	0.531773	15.9787	76.0283
141000	4700	4666.67	(0.46435520595953145, 0.4028915238488461, 0.2960661797972374)	#76664b	0.464355	0.402892	0.296066	0.105796	0.362414	0.464355	44.296	1.86888	17.6959	0.136385	0.140441	0.0873656	44.296	1.86888	17.6959	17.017	0.787572	-0.907558	0.606878	17.7943	83.9713
142000	4733.33	4700	(0.3852541028044992, 0.3126842488653266, 0.22605545087698073)	#624f39	0.385254	0.312684	0.226055	0.0906926	0.41323	0.385254	35.224	4.25794	15.941	0.0866704	0.0861085	0.0516009	35.224	4.25794	15.941	25.6213	0.626273	-2.06772	0.546694	16.4999	75.0451
143000	4766.67	4733.33	(0.4722658837064123, 0.41279398077918905, 0.30769128045215055)	#78694e	0.472266	0.412794	0.307691	0.106439	0.348479	0.472266	45.2728	1.67192	17.2954	0.142754	0.147377	0.0938534	45.2728	1.67192	17.2954	16.584	0.804938	-0.81191	0.593143	17.376	84.4785
144000	4800	4766.67	(0.4055227136032215, 0.3310020743086084, 0.24203283574258755)	#67543d	0.405523	0.331002	0.242033	0.090698	0.403158	0.405523	37.2192	4.30005	16.2099	0.0970433	0.0965674	0.058685	37.2192	4.30005	16.2099	23.8758	0.661747	-2.08817	0.555915	16.7705	75.1432
145000	4833.33	4800	(0.44616109386322467, 0.3866387399183501, 0.29083659154901703)	#71624a	0.446161	0.386639	0.290837	0.102798	0.348135	0.446161	42.6211	2.09756	16.1529	0.125747	0.129059	0.083343	42.6211	2.09756	16.1529	19.2876	0.757792	-1.01861	0.553961	16.2885	82.6012
146000	4866.67	4833.33	(0.40368849405042984, 0.3309067610446665, 0.24174507104583018)	#66543d	0.403688	0.330907	0.241745	0.0917622	0.401159	0.403688	37.1597	4.0924	16.1662	0.0964666	0.0962441	0.058548	37.1597	4.0924	16.1662	23.8926	0.66069	-1.98733	0.554418	16.6762	75.7943
147000	4900	4866.67	(0.392770277925417, 0.32473354487023015, 0.24572938028509564)	#64523e	0.39277	0.324734	0.245729	0.089549	0.374369	0.39277	36.4249	3.92901	14.5058	0.0923925	0.0923079	0.0594682	36.4249	3.92901	14.5058	25.3646	0.647625	-1.90799	0.497475	15.0285	74.8447
148000	4933.33	4900	(0.45788990994854517, 0.3955140700170405, 0.2958739469728249)	#74644b	0.45789	0.395514	0.295874	0.1025	0.353832	0.45789	43.5945	2.24884	16.7533	0.132294	0.135595	0.0865573	43.5945	2.24884	16.7533	18.2336	0.775099	-1.09207	0.57455	16.9035	82.3547
149000	4966.67	4933.33	(0.3645259106085524, 0.2907253388810445, 0.21208906372491976)	#5c4a36	0.364526	0.290725	0.212089	0.0859769	0.418178	0.364526	32.9362	4.80919	14.9887	0.0763531	0.0750787	0.0454621	32.9362	4.80919	14.9887	28.1286	0.585597	-2.33542	0.514034	15.7413	72.2109
150000	5000	4966.67	(0.4555081904014558, 0.3956233457046685, 0.2953818119329013)	#74644b	0.455508	0.395623	0.295382	0.104336	0.351533	0.455508	43.5386	1.94856	16.7418	0.131466	0.135214	0.0863007	43.5386	1.94856	16.7418	18.2118	0.774104	-0.946253	0.574158	16.8548	83.3613
151000	5033.33	5000	(0.41499320032817844, 0.3481320672294977, 0.25431307726875596)	#695840	0.414993	0.348132	0.254313	0.0973145	0.387187	0.414993	38.7962	3.16061	16.4625	0.104264	0.105409	0.0646221	38.7962	3.16061	16.4625	22.2006	0.689786	-1.53484	0.56458	16.7632	79.1321
152000	5066.67	5033.33	(0.3955429643451593, 0.33129083700025125, 0.24659232270098083)	#64543e	0.395543	0.331291	0.246592	0.0947725	0.376573	0.395543	36.9892	3.25794	15.1443	0.094532	0.0953208	0.0602581	36.9892	3.25794	15.1443	24.4013	0.657658	-1.5821	0.51937	15.4907	77.8592
153000	5100	5066.67	(0.4357718530464884, 0.370027846908725, 0.2633023688786796)	#6f5e43	0.435772	0.370028	0.263302	0.103135	0.395779	0.435772	40.9991	2.49235	18.1204	0.11623	0.118639	0.0700878	40.9991	2.49235	18.1204	19.3641	0.728952	-1.21032	0.621437	18.291	82.1685
154000	5133.33	5100	(0.37153839295830027, 0.29831104097900046, 0.2212580324331227)	#5e4c38	0.371538	0.298311	0.221258	0.0854547	0.404481	0.371538	33.7477	4.74852	14.6558	0.080061	0.0788761	0.0489523	33.7477	4.74852	14.6558	27.6181	0.600025	-2.30595	0.50262	15.4059	72.0476
155000	5166.67	5133.33	(0.43629547720123435, 0.3777158577395358, 0.279449583959694)	#6f6047	0.436295	0.377716	0.27945	0.104419	0.359495	0.436295	41.6556	1.93652	16.542	0.119454	0.122786	0.0774409	41.6556	1.93652	16.542	19.6969	0.740625	-0.940402	0.567306	16.655	83.323
156000	5200	5166.67	(0.4410214677254159, 0.3712332821599578, 0.2788476409682034)	#705e47	0.441021	0.371233	0.278848	0.0949451	0.367723	0.441021	41.3049	3.43665	16.1835	0.119438	0.120559	0.076753	41.3049	3.43665	16.1835	20.5363	0.73439	-1.66889	0.555009	16.5443	78.011
157000	5233.33	5200	(0.42192703117621977, 0.36076872599584664, 0.26661412461211276)	#6b5b43	0.421927	0.360769	0.266614	0.101038	0.368104	0.421927	39.9715	2.43999	16.1776	0.110047	0.112338	0.0705381	39.9715	2.43999	16.1776	21.2966	0.710683	-1.1849	0.554807	16.3605	81.423
158000	5266.67	5233.33	(0.38935625147798314, 0.3174831690538708, 0.23054819573930307)	#63503a	0.389356	0.317483	0.230548	0.0912369	0.407873	0.389356	35.7161	4.13797	15.9142	0.0890034	0.0886145	0.0534959	35.7161	4.13797	15.9142	25.2034	0.635024	-2.00946	0.545776	16.4434	75.4249
159000	5300	5266.67	(0.40462387188559107, 0.341760991440435, 0.25647032400426717)	#675741	0.404624	0.341761	0.25647	0.0959485	0.366151	0.404624	38.0595	3.02945	15.0912	0.100002	0.101214	0.0648741	38.0595	3.02945	15.0912	23.5471	0.676688	-1.47115	0.517549	15.3922	78.6491
160000	5333.33	5300	(0.46297503606088175, 0.3918249961791049, 0.3073133065224381)	#76634e	0.462975	0.391825	0.307313	0.0904865	0.336221	0.462975	43.5213	3.78109	14.9396	0.134166	0.135096	0.0917532	43.5213	3.78109	14.9396	19.954	0.773797	-1.83616	0.51235	15.4106	75.7971
161000	5366.67	5333.33	(0.4609746741214037, 0.3967747086425212, 0.3064184567843499)	#75654e	0.460975	0.396775	0.306418	0.0974362	0.335281	0.460975	43.8206	2.77872	15.4743	0.134611	0.137144	0.0916946	43.8206	2.77872	15.4743	19.1053	0.779118	-1.34939	0.530687	15.7218	79.8199
162000	5400	5366.67	(0.4564064713410093, 0.3832034134086408, 0.2937639196524773)	#74614a	0.456406	0.383203	0.293764	0.0916524	0.356355	0.456406	42.6563	3.87083	15.8001	0.128619	0.129291	0.0845661	42.6563	3.87083	15.8001	19.9561	0.758417	-1.87974	0.541862	16.2674	76.2344
163000	5433.33	5400	(0.3868770040687773, 0.31433809747577596, 0.23836211550583705)	#62503c	0.386877	0.314338	0.238362	0.0852619	0.383881	0.386877	35.456	4.61269	14.3274	0.0882453	0.087284	0.0560287	35.456	4.61269	14.3274	26.3936	0.630399	-2.23999	0.491357	15.0517	72.1542
164000	5466.67	5433.33	(0.4653288497700234, 0.39985681149568464, 0.30269123102764195)	#76654d	0.465329	0.399857	0.302691	0.0995727	0.349511	0.465329	44.1358	2.66545	16.485	0.136551	0.139324	0.0902363	44.1358	2.66545	16.485	18.1536	0.784723	-1.29438	0.565351	16.6991	80.8154
165000	5500	5466.67	(0.38089908123640315, 0.3104208249786908, 0.23000628451636632)	#614f3a	0.380899	0.310421	0.230006	0.0888208	0.396149	0.380899	34.9547	4.23895	14.9393	0.0853145	0.0847575	0.0527588	34.9547	4.23895	14.9393	26.3646	0.621485	-2.0585	0.512341	15.5291	74.159
166000	5533.33	5500	(0.47006021996187475, 0.4072925767429556, 0.30691577189296576)	#77674e	0.47006	0.407293	0.306916	0.102544	0.347071	0.47006	44.8156	2.22364	16.786	0.14048	0.144102	0.0929675	44.8156	2.22364	16.786	17.3792	0.796809	-1.07983	0.575673	16.9326	82.454
167000	5566.67	5533.33	(0.3668493947778828, 0.2945841098684018, 0.20837957376303737)	#5d4b35	0.366849	0.294584	0.20838	0.0906635	0.431975	0.366849	33.2705	4.34803	16.0317	0.0773981	0.0766278	0.044551	33.2705	4.34803	16.0317	27.2241	0.59154	-2.11147	0.549804	16.6108	74.8256
168000	5600	5566.67	(0.45687051044872146, 0.3982227326886858, 0.2920184265973812)	#74654a	0.456871	0.398223	0.292018	0.107373	0.360829	0.456871	43.7451	1.59188	17.5337	0.132282	0.136626	0.0849942	43.7451	1.59188	17.5337	17.4554	0.777777	-0.77304	0.601316	17.6058	84.8124
169000	5633.33	5600	(0.36443511208338, 0.3005743888279321, 0.21372565177620295)	#5c4c36	0.364435	0.300574	0.213726	0.0960443	0.413543	0.364435	33.6757	3.29385	15.7138	0.0781423	0.078534	0.0465515	33.6757	3.29385	15.7138	26.8095	0.598745	-1.59954	0.538902	16.0553	78.1614
170000	5666.67	5633.33	(0.4652523178193609, 0.4075557337372453, 0.30150694376327336)	#76674c	0.465252	0.407556	0.301507	0.107941	0.35195	0.465252	44.6842	1.45877	17.4024	0.138369	0.143171	0.0903237	44.6842	1.45877	17.4024	16.8587	0.794474	-0.708399	0.596812	17.4634	85.2084
171000	5700	5666.67	(0.3774760823397103, 0.31172567002525225, 0.22394857912141494)	#604f39	0.377476	0.311726	0.223949	0.0952892	0.406721	0.377476	34.9241	3.42406	15.833	0.0842369	0.0846052	0.0507311	34.9241	3.42406	15.833	25.7328	0.620942	-1.66278	0.54299	16.199	77.7971
172000	5733.33	5700	(0.418770325829172, 0.35857671101946015, 0.2650878672716225)	#6a5b43	0.41877	0.358577	0.265088	0.101387	0.366985	0.41877	39.7192	2.36241	16.0587	0.108476	0.110826	0.0697085	39.7192	2.36241	16.0587	21.546	0.706197	-1.14722	0.550729	16.2315	81.6312
173000	5766.67	5733.33	(0.3884793371336985, 0.318239126418008, 0.22947339326625255)	#63513a	0.388479	0.318239	0.229473	0.0930424	0.409303	0.388479	35.7419	3.8807	16.112	0.0888313	0.0887467	0.0531603	35.7419	3.8807	16.112	25.0167	0.635481	-1.88453	0.55256	16.5728	76.4578
174000	5800	5766.67	(0.41739754109267696, 0.3599202212393083, 0.2626478838326348)	#6a5b42	0.417398	0.35992	0.262648	0.104763	0.370749	0.417398	39.7694	1.91405	16.4944	0.108164	0.111125	0.0687995	39.7694	1.91405	16.4944	21.1562	0.707089	-0.929493	0.565673	16.6051	83.3809
175000	5833.33	5800	(0.4057259718949436, 0.33304496033493103, 0.24551902197261585)	#67543e	0.405726	0.333045	0.245519	0.0910551	0.394865	0.405726	37.3922	4.12478	15.9007	0.0977559	0.0975124	0.0601123	37.3922	4.12478	15.9007	23.8622	0.664824	-2.00306	0.545311	16.427	75.4575
176000	5866.67	5833.33	(0.39008627047980626, 0.32712606177151116, 0.24282296255066949)	#63533d	0.390086	0.327126	0.242823	0.0954108	0.377515	0.390086	36.5126	3.1421	15.0659	0.0919001	0.0927717	0.058512	36.5126	3.1421	15.0659	24.799	0.649184	-1.52585	0.516682	15.3901	78.2194
177000	5900	5866.67	(0.42319597692103567, 0.3554679094269263, 0.2576135984311906)	#6b5a41	0.423196	0.355468	0.257614	0.0984951	0.391266	0.423196	39.5712	3.08705	17.0291	0.108592	0.109945	0.0665538	39.5712	3.08705	17.0291	21.2507	0.703566	-1.49912	0.584011	17.3067	79.725
178000	5933.33	5900	(0.39063541478948555, 0.33141054886297033, 0.24323662667843735)	#63543e	0.390635	0.331411	0.243237	0.0997	0.377331	0.390635	36.8474	2.55334	15.4536	0.0929306	0.0945578	0.0589541	36.8474	2.55334	15.4536	24.1936	0.655137	-1.23994	0.52998	15.6632	80.618
179000	5966.67	5933.33	(0.43757374706969715, 0.3747613936798981, 0.2685604617617782)	#6f5f44	0.437574	0.374761	0.26856	0.104726	0.386251	0.437574	41.4181	2.15436	17.8871	0.118305	0.121275	0.0726253	41.4181	2.15436	17.8871	19.0948	0.736403	-1.04619	0.613435	18.0164	83.1322
180000	6000	5966.67	(0.35663409021265463, 0.28811784437666965, 0.20384735582680735)	#5a4933	0.356634	0.288118	0.203847	0.0919261	0.428413	0.356634	32.4724	4.00722	15.638	0.0734174	0.072964	0.0426728	32.4724	4.00722	15.638	28.0125	0.57735	-1.94597	0.536303	16.1433	75.6273
181000	6033.33	6000	(0.4173330230994947, 0.3555299942135307, 0.2521462022587762)	#6a5a40	0.417333	0.35553	0.252146	0.10431	0.395815	0.417333	39.3915	2.21847	17.5997	0.1064	0.108882	0.0643473	39.3915	2.21847	17.5997	20.8786	0.70037	-1.07732	0.603579	17.739	82.8157
182000	6066.67	6033.33	(0.36505448671887414, 0.30050220053119886, 0.2193736660135028)	#5d4c37	0.365054	0.300502	0.219374	0.0928154	0.399066	0.365054	33.7169	3.57333	14.8805	0.0786361	0.0787295	0.0483808	33.7169	3.57333	14.8805	27.2592	0.599477	-1.73526	0.510325	15.3035	76.497
183000	6100	6066.67	(0.4434380505605112, 0.38748559085479334, 0.2798795106517422)	#716247	0.443438	0.387486	0.27988	0.109651	0.368842	0.443438	42.5568	1.27822	17.7167	0.12413	0.128635	0.0785087	42.5568	1.27822	17.7167	18.1493	0.756649	-0.620723	0.607591	17.7627	85.8734
184000	6133.33	6100	(0.3721804458394824, 0.30329325005683827, 0.21510653452834225)	#5e4d36	0.37218	0.303293	0.215107	0.0935724	0.422037	0.37218	34.1036	3.82764	16.1038	0.0807348	0.0805811	0.0472496	34.1036	3.82764	16.1038	26.3682	0.606353	-1.85876	0.552275	16.5524	76.6297
185000	6166.67	6133.33	(0.43738566780495086, 0.3772579776859755, 0.27975280332011043)	#6f6047	0.437386	0.377258	0.279753	0.103093	0.360398	0.437386	41.6521	2.13994	16.496	0.119724	0.122764	0.077553	41.6521	2.13994	16.496	19.7713	0.740563	-1.03919	0.565726	16.6342	82.6086
186000	6200	6166.67	(0.36230866061862765, 0.29688163666598993, 0.2154870557211914)	#5c4b36	0.362309	0.296882	0.215487	0.0923962	0.405239	0.362309	33.3488	3.68707	14.9897	0.0770522	0.0769939	0.0468728	33.3488	3.68707	14.9897	27.5312	0.592933	-1.7905	0.51407	15.4365	76.1811
187000	6233.33	6200	(0.4565508764486132, 0.4013515702166394, 0.2906976801656407)	#74664a	0.456551	0.401352	0.290698	0.111197	0.363274	0.456551	43.958	1.04001	18.0163	0.132843	0.138092	0.08465	43.958	1.04001	18.0163	16.8732	0.781561	-0.505045	0.617864	18.0463	86.6962
188000	6266.67	6233.33	(0.37307304296054294, 0.30960204146031917, 0.22327935226520146)	#5f4e38	0.373073	0.309602	0.223279	0.0960462	0.401513	0.373073	34.6401	3.21757	15.5378	0.0826255	0.0831975	0.050321	34.6401	3.21757	15.5378	26.0787	0.615892	-1.5625	0.532864	15.8674	78.3005
189000	6300	6266.67	(0.4412725822480851, 0.38091772948369595, 0.2818963537639042)	#706147	0.441273	0.380918	0.281896	0.103551	0.361174	0.441273	42.0313	2.09837	16.6968	0.122022	0.125203	0.0788315	42.0313	2.09837	16.6968	19.3542	0.747306	-1.019	0.572614	16.8282	82.8369
190000	6333.33	6300	(0.35652271398341023, 0.2883658223439836, 0.20554713121142515)	#5a4934	0.356523	0.288366	0.205547	0.0914261	0.423467	0.356523	32.4964	4.01182	15.3999	0.0735294	0.0730726	0.0432017	32.4964	4.01182	15.3999	28.1088	0.577777	-1.9482	0.528138	15.9139	75.3985
191000	6366.67	6333.33	(0.4526741510580264, 0.39585516565954704, 0.2897037152783321)	#736449	0.452674	0.395855	0.289704	0.108559	0.360017	0.452674	43.4538	1.39683	17.4737	0.130073	0.134637	0.0836816	43.4538	1.39683	17.4737	17.6656	0.772597	-0.678323	0.599259	17.5295	85.4296
192000	6400	6366.67	(0.3659982096922221, 0.29864575895895257, 0.21542453371777975)	#5d4c36	0.365998	0.298646	0.215425	0.0921157	0.411405	0.365998	33.5844	3.84165	15.3323	0.0783088	0.0781018	0.0470005	33.5844	3.84165	15.3323	27.1927	0.597122	-1.86556	0.525818	15.8063	75.9336
193000	6433.33	6400	(0.43046441169246996, 0.3707900203552937, 0.27579300673618046)	#6d5e46	0.430464	0.37079	0.275793	0.102364	0.359313	0.430464	40.978	2.20196	16.1627	0.115695	0.118508	0.0752499	40.978	2.20196	16.1627	20.4964	0.728578	-1.06931	0.554298	16.312	82.242
194000	6466.67	6433.33	(0.3727936899349657, 0.3105136670172005, 0.23905923869528423)	#5f4f3c	0.372794	0.310514	0.239059	0.0890501	0.358736	0.372794	34.7847	3.60524	13.2428	0.0837618	0.083912	0.0558644	34.7847	3.60524	13.2428	27.3113	0.618462	-1.75076	0.454158	13.7247	74.7708
195000	6500	6466.67	(0.43815166214622464, 0.3795883337629456, 0.278219483977715)	#6f6046	0.438152	0.379588	0.278219	0.105637	0.365016	0.438152	41.8344	1.81884	16.9778	0.120391	0.123932	0.0770842	41.8344	1.81884	16.9778	19.2627	0.743805	-0.883258	0.582249	17.0749	83.8852
196000	6533.33	6500	(0.35883347134176885, 0.29783285885805044, 0.21039054296244386)	#5b4b35	0.358833	0.297833	0.210391	0.0981773	0.413682	0.358833	33.2963	2.94956	15.7075	0.076027	0.0767482	0.0452697	33.2963	2.94956	15.7075	27.0669	0.591999	-1.43235	0.538686	15.982	79.3648
197000	6566.67	6533.33	(0.3831469078886834, 0.31840171404195927, 0.22992674907633182)	#61513a	0.383147	0.318402	0.229927	0.0962395	0.399899	0.383147	35.6081	3.24705	15.8366	0.0874174	0.08806	0.0532581	35.6081	3.24705	15.8366	25.1292	0.633102	-1.57682	0.543113	16.166	78.413
198000	6600	6566.67	(0.38434257229474966, 0.3266891586199759, 0.235838633161412)	#62533c	0.384343	0.326689	0.235839	0.101962	0.386384	0.384343	36.2878	2.29768	15.8271	0.0897391	0.0915858	0.0558809	36.2878	2.29768	15.8271	24.3918	0.645188	-1.11579	0.542787	15.993	81.7398
199000	6633.33	6600	(0.43321438184767136, 0.3756030835570741, 0.27848097764719565)	#6e5f47	0.433214	0.375603	0.278481	0.104612	0.357175	0.433214	41.416	1.87531	16.3537	0.117896	0.121262	0.0768123	41.416	1.87531	16.3537	19.983	0.736365	-0.910678	0.560848	16.4609	83.4584
200000	6666.67	6633.33	(0.35544225620600745, 0.29209444529353223, 0.20655253977342292)	#5a4a34	0.355442	0.292094	0.206553	0.0957553	0.418886	0.355442	32.7502	3.32489	15.572	0.0739518	0.074226	0.0437083	32.7502	3.32489	15.572	27.6684	0.58229	-1.61462	0.534039	15.923	77.9473
201000	6700	6666.67	(0.43295353449868756, 0.38117843426198134, 0.27866228955614547)	#6e6147	0.432954	0.381178	0.278662	0.110739	0.356369	0.432954	41.8193	1.00581	16.8669	0.119133	0.123835	0.0773216	41.8193	1.00581	16.8669	19.1978	0.743536	-0.488436	0.578446	16.8968	86.5874
202000	6733.33	6700	(0.34279590263219767, 0.2798390776018012, 0.19947821025490134)	#574732	0.342796	0.279839	0.199478	0.0934531	0.418085	0.342796	31.432	3.52595	14.8803	0.0684003	0.0683662	0.0407503	31.432	3.52595	14.8803	29.1667	0.558853	-1.71226	0.510317	15.2923	76.6694
203000	6766.67	6733.33	(0.41187991251101574, 0.35558140520721393, 0.2608880956888902)	#695a42	0.41188	0.355581	0.260888	0.104524	0.366592	0.41188	39.2952	1.88698	16.1038	0.105414	0.108315	0.0676992	39.2952	1.88698	16.1038	21.7547	0.698657	-0.916345	0.552275	16.2139	83.3168
204000	6800	6766.67	(0.402825019370605, 0.34062674649105, 0.2488368417130688)	#66563f	0.402825	0.340627	0.248837	0.0993474	0.382271	0.402825	37.8876	2.72888	16.0353	0.0986842	0.100252	0.061832	37.8876	2.72888	16.0353	23.0675	0.673631	-1.32519	0.549927	16.2658	80.3419
205000	6833.33	6800	(0.34797909837530255, 0.2824640607784591, 0.1991035249559554)	#584832	0.347979	0.282464	0.199104	0.0933224	0.427829	0.347979	31.7761	3.7141	15.4234	0.0700626	0.0698649	0.040842	31.7761	3.7141	15.4234	28.6472	0.564971	-1.80362	0.528942	15.8643	76.4604
206000	6866.67	6833.33	(0.448415174616789, 0.3916857996543322, 0.2931967068830097)	#72634a	0.448415	0.391686	0.293197	0.105753	0.346149	0.448415	43.0589	1.67125	16.3952	0.127922	0.131972	0.0848613	43.0589	1.67125	16.3952	18.7262	0.765576	-0.811582	0.56227	16.4801	84.1797
207000	6900	6866.67	(0.3490671694279756, 0.28527053645361655, 0.2030129560646534)	#594833	0.349067	0.285271	0.203013	0.0938665	0.418413	0.349067	32.0383	3.52964	15.1555	0.0710151	0.0710215	0.0421738	32.0383	3.52964	15.1555	28.5173	0.569633	-1.71405	0.519755	15.5611	76.8898
208000	6933.33	6900	(0.499160363140874, 0.4369475955736929, 0.3033196161312472)	#7f6f4d	0.49916	0.436948	0.30332	0.113722	0.39234	0.49916	47.6706	0.929349	21.2617	0.158777	0.165365	0.0943897	47.6706	0.929349	21.2617	12.0332	0.847571	-0.451306	0.729165	21.282	87.4972
209000	6966.67	6933.33	(0.35823858084747, 0.28908392243545744, 0.2104227829496091)	#5b4935	0.358239	0.289084	0.210423	0.0886928	0.412618	0.358239	32.6245	4.26798	14.8052	0.0743693	0.073653	0.0447697	32.6245	4.26798	14.8052	28.3538	0.580054	-2.0726	0.507743	15.4081	73.919
210000	7000	6966.67	(0.4628830874654127, 0.40041825490424154, 0.29738496825805977)	#76664b	0.462883	0.400418	0.297385	0.103761	0.357538	0.462883	44.0859	2.12171	17.2085	0.135367	0.138978	0.0877464	44.0859	2.12171	17.2085	17.553	0.783836	-1.03033	0.590163	17.3388	82.9712
211000	7033.33	7000	(0.39992460861492035, 0.32756306947489083, 0.23705453310187471)	#65533c	0.399925	0.327563	0.237055	0.0926183	0.407252	0.399925	36.786	4.01673	16.3781	0.0943887	0.0942283	0.0565781	36.786	4.01673	16.3781	24.0598	0.654045	-1.95058	0.561683	16.8634	76.2202
212000	7066.67	7033.33	(0.38984456562320086, 0.3220920329973226, 0.24063590903457233)	#63523d	0.389845	0.322092	0.240636	0.0909868	0.382739	0.389845	36.1222	3.82262	14.8819	0.0907014	0.0907181	0.0573819	36.1222	3.82262	14.8819	25.3636	0.642243	-1.85632	0.510371	15.365	75.5942
213000	7100	7066.67	(0.4660844934786262, 0.4002888007104965, 0.29056500387412065)	#76664a	0.466084	0.400289	0.290565	0.10419	0.376583	0.466084	44.125	2.26574	18.3026	0.135854	0.139249	0.084655	44.125	2.26574	18.3026	16.8354	0.784532	-1.10028	0.627684	18.4423	82.9431
214000	7133.33	7100	(0.3656524472355347, 0.2952261342354445, 0.21564527117707152)	#5d4b36	0.365652	0.295226	0.215645	0.088419	0.410245	0.365652	33.3212	4.34986	14.9446	0.0776345	0.0768647	0.0468679	33.3212	4.34986	14.9446	27.7231	0.592442	-2.11236	0.512521	15.5647	73.7715
215000	7166.67	7133.33	(0.4803410024963193, 0.41401418635472975, 0.30537947757534)	#7a694d	0.480341	0.414014	0.305379	0.103484	0.364244	0.480341	45.5552	2.30742	18.0574	0.145761	0.149424	0.0929797	45.5552	2.30742	18.0574	16.0174	0.80996	-1.12052	0.619276	18.2042	82.7181
216000	7200	7166.67	(0.3841648531673884, 0.3161121331846029, 0.23366174968843575)	#61503b	0.384165	0.316112	0.233662	0.0913053	0.391767	0.384165	35.486	3.85386	15.0934	0.0875112	0.0874367	0.0544303	35.486	3.85386	15.0934	25.7622	0.630932	-1.8715	0.517625	15.5776	75.6765
217000	7233.33	7200	(0.4572309576872978, 0.39108264005955223, 0.283681139303358)	#746348	0.457231	0.391083	0.283681	0.103142	0.379567	0.457231	43.1949	2.42247	18.0573	0.129936	0.132886	0.0806773	43.1949	2.42247	18.0573	17.7089	0.767993	-1.17639	0.619273	18.2191	82.3592
218000	7266.67	7233.33	(0.40682038259131875, 0.34080999736149137, 0.25183972278173317)	#675640	0.40682	0.34081	0.25184	0.0956789	0.380956	0.40682	38.0246	3.26558	15.7727	0.100111	0.101018	0.0630437	38.0246	3.26558	15.7727	23.2268	0.676067	-1.58582	0.540921	16.1072	78.3027
219000	7300	7266.67	(0.38518693299633444, 0.31346406305959007, 0.22196830064092193)	#624f38	0.385187	0.313464	0.221968	0.0934286	0.423739	0.385187	35.259	3.99107	16.6262	0.0865365	0.0862851	0.0502759	35.259	3.99107	16.6262	25.1801	0.626895	-1.93813	0.570194	17.0986	76.5017
220000	7333.33	7300	(0.4436552332570681, 0.38484866025364706, 0.2783518085948464)	#716246	0.443655	0.384849	0.278352	0.107375	0.372594	0.443655	42.3621	1.64882	17.6888	0.123443	0.127356	0.0776408	42.3621	1.64882	17.6888	18.3852	0.753186	-0.800693	0.606635	17.7655	84.6747
221000	7366.67	7333.33	(0.3643823989439881, 0.2951251371530113, 0.21269764100622227)	#5c4b36	0.364382	0.295125	0.212698	0.0905689	0.416279	0.364382	33.2621	4.11479	15.3259	0.07711	0.0765889	0.0459053	33.2621	4.11479	15.3259	27.5251	0.591392	-1.9982	0.525598	15.8687	74.9713
222000	7400	7366.67	(0.47019532945997256, 0.40734543245304394, 0.29773381024182255)	#77674b	0.470195	0.407345	0.297734	0.105929	0.366787	0.470195	44.7763	1.91148	18.1148	0.139713	0.143823	0.0886145	44.7763	1.91148	18.1148	16.4087	0.79611	-0.928243	0.621242	18.2153	83.9764
223000	7433.33	7400	(0.3892369863367846, 0.32537018006489055, 0.2399577762620925)	#63523d	0.389237	0.32537	0.239958	0.0953609	0.383518	0.389237	36.3443	3.21639	15.2834	0.09112	0.0918825	0.0573392	36.3443	3.21639	15.2834	24.8265	0.646191	-1.56193	0.52414	15.6181	78.1155
224000	7466.67	7433.33	(0.3765536499239239, 0.3056571577713955, 0.22520291612204674)	#604d39	0.376554	0.305657	0.225203	0.0885958	0.401937	0.376554	34.4546	4.31366	15.0044	0.0829577	0.0822865	0.0507714	34.4546	4.31366	15.0044	26.7532	0.612594	-2.09478	0.514574	15.6122	73.9604
225000	7500	7466.67	(0.45963872014854734, 0.39892058774104977, 0.28913579916008775)	#756549	0.459639	0.398921	0.289136	0.107315	0.37095	0.459639	43.8524	1.69835	18.1241	0.133155	0.137364	0.0837905	43.8524	1.69835	18.1241	17.0127	0.779685	-0.824747	0.621564	18.2035	84.6466
226000	7533.33	7500	(0.3764642105727384, 0.3117398890761947, 0.2250116812925194)	#5f4f39	0.376464	0.31174	0.225012	0.0954405	0.402303	0.376464	34.9025	3.33951	15.6325	0.0840355	0.0844974	0.0510771	34.9025	3.33951	15.6325	25.8372	0.620557	-1.62172	0.536112	15.9852	77.9413
227000	7566.67	7533.33	(0.3647657810555099, 0.29647616560099804, 0.21463175509471658)	#5d4b36	0.364766	0.296476	0.214632	0.0908571	0.41159	0.364766	33.3837	4.01221	15.1839	0.0775612	0.0771572	0.0466044	33.3837	4.01221	15.1839	27.4727	0.593553	-1.94839	0.520728	15.705	75.1984
228000	7600	7566.67	(0.43890663102019045, 0.37645503852450335, 0.2667094758949073)	#6f5f44	0.438907	0.376455	0.266709	0.106221	0.392332	0.438907	41.5677	1.98668	18.373	0.118985	0.122226	0.0720147	41.5677	1.98668	18.373	18.6573	0.739063	-0.964761	0.630098	18.4801	83.8286
229000	7633.33	7600	(0.4016442773642595, 0.3393356737739109, 0.2479685101248009)	#66563f	0.401644	0.339336	0.247969	0.0990908	0.382617	0.401644	37.7559	2.76221	15.9879	0.0980128	0.0995187	0.0613996	37.7559	2.76221	15.9879	23.2061	0.67129	-1.34137	0.548304	16.2248	80.1979
230000	7666.67	7633.33	(0.36213414457961396, 0.29299416144477725, 0.21605272872712117)	#5c4a37	0.362134	0.292994	0.216053	0.0877837	0.40339	0.362134	33.0569	4.30255	14.5087	0.0763676	0.0756356	0.046828	33.0569	4.30255	14.5087	28.1555	0.587743	-2.08938	0.497574	15.1332	73.4823
231000	7700	7666.67	(0.41256986914671223, 0.3427157683952318, 0.24669215070369122)	#69573e	0.41257	0.342716	0.246692	0.0964803	0.40206	0.41257	38.2947	3.45787	16.9569	0.101847	0.102541	0.0613037	38.2947	3.45787	16.9569	22.3941	0.68087	-1.67919	0.581533	17.3059	78.4742
232000	7733.33	7700	(0.4747351226526203, 0.4164311873972066, 0.305307888075539)	#796a4d	0.474735	0.416431	0.305308	0.109313	0.356888	0.474735	45.586	1.3199	18.0845	0.144369	0.149649	0.093062	45.586	1.3199	18.0845	15.7369	0.810508	-0.640965	0.620206	18.1326	85.8257
233000	7766.67	7733.33	(0.37831916940972676, 0.3139192057557502, 0.22113051720086918)	#605038	0.378319	0.313919	0.221131	0.0983836	0.415492	0.378319	35.0965	3.08347	16.507	0.084694	0.0854673	0.0499385	35.0965	3.08347	16.507	25.1739	0.624007	-1.49738	0.566105	16.7925	79.4192
234000	7800	7766.67	(0.46349404092501445, 0.4039087372646348, 0.2879117631851283)	#766649	0.463494	0.403909	0.287912	0.110107	0.378823	0.463494	44.3073	1.34145	18.9318	0.135638	0.140519	0.0837214	44.3073	1.34145	18.9318	16.0823	0.787772	-0.651428	0.649262	18.9792	85.947
235000	7833.33	7800	(0.43174899269049544, 0.3710336071451108, 0.2762512004452765)	#6e5e46	0.431749	0.371034	0.276251	0.10159	0.360158	0.431749	41.0318	2.32648	16.1709	0.116195	0.118844	0.075483	41.0318	2.32648	16.1709	20.4775	0.729535	-1.12977	0.554577	16.3374	81.8131
236000	7866.67	7833.33	(0.37478166723314804, 0.3092667531975754, 0.2246033398041424)	#5f4e39	0.374782	0.309267	0.224603	0.0939588	0.400709	0.374782	34.6695	3.51668	15.3774	0.083103	0.0833425	0.0507663	34.6695	3.51668	15.3774	26.2006	0.616415	-1.70775	0.527365	15.7744	77.1185
237000	7900	7866.67	(0.41919111849183804, 0.3532439586141976, 0.2552931367606568)	#6a5a41	0.419191	0.353244	0.255293	0.0996055	0.390986	0.419191	39.289	2.88988	16.9898	0.106705	0.108279	0.0654268	39.289	2.88988	16.9898	21.4487	0.698548	-1.40337	0.582662	17.2338	80.3467
238000	7933.33	7900	(0.4692096336731457, 0.407764932474716, 0.295726604908842)	#77674b	0.46921	0.407765	0.295727	0.107636	0.369735	0.46921	44.7713	1.66976	18.4048	0.139296	0.143788	0.0877018	44.7713	1.66976	18.4048	16.1609	0.796022	-0.810862	0.63119	18.4804	84.8161
239000	7966.67	7933.33	(0.3657536534216592, 0.29589818399147805, 0.21173225679149793)	#5d4b35	0.365754	0.295898	0.211732	0.091076	0.421107	0.365754	33.3538	4.12203	15.6074	0.077541	0.0770174	0.0456616	33.3538	4.12203	15.6074	27.3094	0.593022	-2.00172	0.535253	16.1426	75.2056
240000	8000	7966.67	(0.4740173267119707, 0.4106669020033656, 0.30214366450035274)	#78684d	0.474017	0.410667	0.302144	0.105235	0.362589	0.474017	45.1359	1.99226	17.952	0.14232	0.146391	0.0910376	45.1359	1.99226	17.952	16.291	0.802505	-0.967471	0.61566	18.0622	83.6674
241000	8033.33	8000	(0.38464667559349297, 0.32205295912136916, 0.23415308633245052)	#62523b	0.384647	0.322053	0.234153	0.0973462	0.391252	0.384647	35.9423	2.99747	15.6297	0.0888086	0.0897819	0.0549871	35.9423	2.99747	15.6297	24.9151	0.639044	-1.45562	0.536018	15.9145	79.1436
242000	8066.67	8033.33	(0.4013081051631887, 0.3311997248195436, 0.23739771978128504)	#66543c	0.401308	0.3312	0.237398	0.0953794	0.40844	0.401308	37.0933	3.62358	16.7405	0.0955325	0.0958836	0.0569598	37.0933	3.62358	16.7405	23.5214	0.659509	-1.75967	0.574112	17.1282	77.7864
243000	8100	8066.67	(0.4614318603309008, 0.4022403559477076, 0.2887190745146704)	#756649	0.461432	0.40224	0.288719	0.109547	0.374297	0.461432	44.1373	1.38705	18.5751	0.134571	0.139335	0.0839097	44.1373	1.38705	18.5751	16.4457	0.78475	-0.673574	0.637028	18.6268	85.7295
244000	8133.33	8100	(0.3885667614856856, 0.3248992500401101, 0.2371379749790324)	#63523c	0.388567	0.324899	0.237138	0.0965925	0.389711	0.388567	36.2763	3.1134	15.6293	0.0906481	0.0915253	0.0562831	36.2763	3.1134	15.6293	24.6679	0.644983	-1.51191	0.536006	15.9364	78.734
245000	8166.67	8133.33	(0.4060981954731713, 0.3358918975741689, 0.2423006880651977)	#67553d	0.406098	0.335892	0.242301	0.0952306	0.403345	0.406098	37.5947	3.61668	16.6718	0.0982134	0.0986262	0.0591185	37.5947	3.61668	16.6718	23.1502	0.668424	-1.75631	0.571758	17.0596	77.7603
246000	8200	8166.67	(0.4529138409154335, 0.39508385818359676, 0.2876252341010867)	#736449	0.452914	0.395084	0.287625	0.108355	0.364945	0.452914	43.3933	1.46775	17.7075	0.129785	0.134227	0.0826873	43.3933	1.46775	17.7075	17.5701	0.771522	-0.712762	0.607277	17.7683	85.2617
247000	8233.33	8200	(0.35466101630476515, 0.28596931346316035, 0.20503891419677167)	#5a4834	0.354661	0.285969	0.205039	0.0901498	0.421874	0.354661	32.2612	4.15433	15.1585	0.0726309	0.0720145	0.0428907	32.2612	4.15433	15.1585	28.4567	0.573595	-2.01741	0.519858	15.7175	74.6739
248000	8266.67	8233.33	(0.4736257420329595, 0.4122863530567542, 0.304332533416671)	#78694d	0.473626	0.412286	0.304333	0.106279	0.357441	0.473626	45.2537	1.78188	17.7799	0.142799	0.147239	0.0922142	45.2537	1.78188	17.7799	16.2794	0.804599	-0.865309	0.609758	17.869	84.277
249000	8300	8266.67	(0.3793932495245742, 0.3153391718885559, 0.23130536020201675)	#60503a	0.379393	0.315339	0.231305	0.0945765	0.390328	0.379393	35.284	3.33605	15.1693	0.0859065	0.0864116	0.0534956	35.284	3.33605	15.1693	25.7708	0.62734	-1.62004	0.520227	15.5318	77.5969
250000	8333.33	8300	(0.39989186487795575, 0.3314488053335889, 0.2406745361890054)	#65543d	0.399892	0.331449	0.240675	0.0950213	0.398151	0.399892	37.0892	3.53121	16.2197	0.0953968	0.0958614	0.0581414	37.0892	3.53121	16.2197	23.7818	0.659436	-1.71481	0.556253	16.5997	77.7178
251000	8366.67	8333.33	(0.46480799148681884, 0.4010603362995641, 0.2970835738025773)	#76664b	0.464808	0.40106	0.297084	0.103321	0.360847	0.464808	44.1804	2.22994	17.3895	0.13617	0.139634	0.0876913	44.1804	2.22994	17.3895	17.3908	0.785516	-1.08289	0.596371	17.5319	82.6926
252000	8400	8366.67	(0.39676338852910414, 0.333735392206287, 0.24339993666059145)	#65553e	0.396763	0.333735	0.2434	0.0981714	0.386536	0.396763	37.1864	2.90723	15.9113	0.0951446	0.096389	0.0592509	37.1864	2.90723	15.9113	23.735	0.661164	-1.4118	0.545675	16.1747	79.6454
253000	8433.33	8400	(0.46843661534881953, 0.4046541348924107, 0.29098256493429936)	#77674a	0.468437	0.404654	0.290983	0.106762	0.378822	0.468437	44.5032	1.88869	18.755	0.137817	0.141893	0.0852505	44.5032	1.88869	18.755	16.1762	0.791256	-0.917177	0.643199	18.8498	84.2495
254000	8466.67	8433.33	(0.3846283029828828, 0.3158697249792228, 0.23072706493696074)	#62503a	0.384628	0.31587	0.230727	0.0922049	0.40013	0.384628	35.4657	3.84427	15.5286	0.0873983	0.0873333	0.0533949	35.4657	3.84427	15.5286	25.5415	0.630571	-1.86684	0.532549	15.9973	76.0953
255000	8500	8466.67	(0.41952319416152034, 0.3510017397427034, 0.25611105535012685)	#6a5941	0.419523	0.351002	0.256111	0.0967805	0.389519	0.419523	39.1379	3.30077	16.664	0.106387	0.107393	0.0655906	39.1379	3.30077	16.664	21.8509	0.695862	-1.60291	0.57149	16.9878	78.796
256000	8533.33	8500	(0.3942769555567212, 0.33297486307510166, 0.24183508067980813)	#64543d	0.394277	0.332975	0.241835	0.0996443	0.386637	0.394277	37.0546	2.68287	15.9663	0.0941739	0.0956744	0.0585915	37.0546	2.68287	15.9663	23.7646	0.658821	-1.30284	0.547562	16.1901	80.4615
257000	8566.67	8533.33	(0.44098342986320105, 0.3747980533586993, 0.2714197456234597)	#705f45	0.440983	0.374798	0.27142	0.101612	0.384513	0.440983	41.5249	2.63375	17.6109	0.119646	0.121953	0.0738688	41.5249	2.63375	17.6109	19.288	0.738302	-1.27899	0.603963	17.8068	81.4943
258000	8600	8566.67	(0.37031235148885605, 0.30487015801395595, 0.22246665176327654)	#5e4d38	0.370312	0.30487	0.222467	0.0928936	0.399246	0.370312	34.2062	3.6101	15.0726	0.0809828	0.0810772	0.0497282	34.2062	3.6101	15.0726	26.7623	0.608178	-1.75312	0.516913	15.4989	76.5306
259000	8633.33	8600	(0.3932376626921753, 0.32669497550445353, 0.23267230904460875)	#64533b	0.393238	0.326695	0.232672	0.0975954	0.408316	0.393238	36.5148	3.22481	16.6651	0.0920109	0.0927834	0.0548793	36.5148	3.22481	16.6651	23.9427	0.649223	-1.56602	0.571526	16.9742	79.0482
260000	8666.67	8633.33	(0.4306581462615673, 0.37684177579978345, 0.27143013427498447)	#6d6045	0.430658	0.376842	0.27143	0.110336	0.369732	0.430658	41.4048	1.15018	17.4014	0.116803	0.121191	0.0738757	41.4048	1.15018	17.4014	19.2025	0.736167	-0.558543	0.596776	17.4393	86.2184
261000	8700	8666.67	(0.38225740930412644, 0.3104941063174409, 0.22270529610223105)	#614f38	0.382257	0.310494	0.222705	0.0917034	0.417394	0.382257	34.9606	4.13724	16.1004	0.0852275	0.0847872	0.0503	34.9606	4.13724	16.1004	25.7274	0.621591	-2.00911	0.552159	16.6234	75.5888
262000	8733.33	8700	(0.42413786548473703, 0.36562122425268173, 0.2621624781296547)	#6c5d42	0.424138	0.365621	0.262162	0.106455	0.381893	0.424138	40.3636	1.79565	17.3939	0.111469	0.114715	0.069124	40.3636	1.79565	17.3939	20.136	0.717654	-0.871993	0.59652	17.4863	84.106
263000	8766.67	8733.33	(0.3516809845666268, 0.2857648860917152, 0.20358849496288214)	#594833	0.351681	0.285765	0.203588	0.0924832	0.421099	0.351681	32.153	3.78233	15.2298	0.0717733	0.0715312	0.042405	32.153	3.78233	15.2298	28.4344	0.571672	-1.83676	0.522303	15.6924	76.0527
264000	8800	8766.67	(0.444424962950628, 0.3828546474625838, 0.27248146961115116)	#716145	0.444425	0.382855	0.272481	0.106986	0.38689	0.444425	42.2075	1.83824	18.3748	0.122747	0.126346	0.0749964	42.2075	1.83824	18.3748	18.1247	0.750438	-0.892678	0.63016	18.4665	84.2871
265000	8833.33	8800	(0.36804389960893835, 0.3058588382807268, 0.21368324174591694)	#5d4d36	0.368044	0.305859	0.213683	0.0995241	0.419408	0.368044	34.1719	2.88619	16.3963	0.0800237	0.0809108	0.0468977	34.1719	2.88619	16.3963	25.9714	0.607567	-1.40158	0.562309	16.6484	80.0167
266000	8866.67	8833.33	(0.443498034805499, 0.38433564335882886, 0.26864722078384207)	#716244	0.443498	0.384336	0.268647	0.110273	0.394254	0.443498	42.2729	1.38057	19.036	0.122492	0.126773	0.0735015	42.2729	1.38057	19.036	17.5924	0.751601	-0.670428	0.652835	19.086	85.8519
267000	8900	8866.67	(0.3695216258838428, 0.30594243223329604, 0.21765721936193735)	#5e4e37	0.369522	0.305942	0.217657	0.0968904	0.410976	0.369522	34.2393	3.18233	15.8697	0.0806684	0.0812377	0.0481999	34.2393	3.18233	15.8697	26.235	0.608766	-1.54539	0.544248	16.1856	78.661
268000	8933.33	8900	(0.3831287633911904, 0.31499133740439184, 0.22159379593152628)	#615038	0.383129	0.314991	0.221594	0.0963646	0.421621	0.383129	35.3124	3.49707	16.7448	0.0862324	0.0865552	0.0502202	35.3124	3.49707	16.7448	24.9621	0.627845	-1.69823	0.574261	17.1061	78.2036
269000	8966.67	8933.33	(0.3813110630299351, 0.31932773923933405, 0.2303513911478421)	#61513a	0.381311	0.319328	0.230351	0.0982341	0.395896	0.381311	35.6286	2.90223	15.7886	0.0871197	0.088165	0.0534403	35.6286	2.90223	15.7886	25.0673	0.633466	-1.40937	0.541466	16.0531	79.5843
270000	9000	8966.67	(0.414458750305102, 0.3476580006493622, 0.24639750459457876)	#69583e	0.414459	0.347658	0.246398	0.10042	0.405496	0.414459	38.7072	2.90401	17.5592	0.10343	0.104896	0.061565	38.7072	2.90401	17.5592	21.6037	0.688203	-1.41023	0.60219	17.7977	80.6092
271000	9033.33	9000	(0.4161837226844049, 0.3610165994113155, 0.2553665226512523)	#6a5c41	0.416184	0.361017	0.255367	0.109493	0.386409	0.416184	39.7818	1.35533	17.6202	0.107489	0.1112	0.0659777	39.7818	1.35533	17.6202	20.3912	0.70731	-0.658168	0.604281	17.6722	85.6015
272000	9066.67	9033.33	(0.40847099009456794, 0.3403560617639076, 0.24629390322072878)	#68563e	0.408471	0.340356	0.246294	0.0966661	0.397035	0.408471	38.0077	3.33528	16.6161	0.100107	0.100924	0.0609347	38.0077	3.33528	16.6161	22.7811	0.675767	-1.61966	0.569846	16.9475	78.6501
273000	9100	9066.67	(0.41845328661576664, 0.36442316465889113, 0.2578597039700046)	#6a5c41	0.418453	0.364423	0.25786	0.110593	0.383779	0.418453	40.1052	1.18047	17.68	0.109124	0.113145	0.0672399	40.1052	1.18047	17.68	20.0677	0.71306	-0.573256	0.606334	17.7194	86.1801
274000	9133.33	9100	(0.3478929381501701, 0.2823321828828478, 0.19330415766570327)	#584731	0.347893	0.282332	0.193304	0.0959837	0.444357	0.347893	31.7346	3.53141	16.288	0.0697006	0.0696828	0.0391524	31.7346	3.53141	16.288	28.2421	0.564233	-1.71491	0.558595	16.6664	77.767
275000	9166.67	9133.33	(0.43175191063744683, 0.3678751529308355, 0.26144653560807757)	#6e5d42	0.431752	0.367875	0.261447	0.104155	0.394452	0.431752	40.7261	2.29846	18.0211	0.114315	0.116943	0.0691183	40.7261	2.29846	18.0211	19.5918	0.724099	-1.11617	0.618031	18.1671	82.7316
276000	9200	9166.67	(0.38277024560939304, 0.32424949834123745, 0.23257167314127758)	#61523b	0.38277	0.324249	0.232572	0.10173	0.392399	0.38277	36.0465	2.38091	16.0066	0.0886124	0.0903237	0.0545484	36.0465	2.38091	16.0066	24.5077	0.640898	-1.15621	0.548943	16.1827	81.5395
277000	9233.33	9200	(0.43436128707503546, 0.3695208179832213, 0.2672794925547682)	#6e5e44	0.434361	0.369521	0.267279	0.101987	0.384661	0.434361	40.9444	2.54267	17.4357	0.11597	0.118298	0.0716483	40.9444	2.54267	17.4357	19.8163	0.72798	-1.23476	0.597953	17.6201	81.703
278000	9266.67	9233.33	(0.4354906561065502, 0.37526586583755134, 0.27350725627824296)	#6f5f45	0.435491	0.375266	0.273507	0.104701	0.371956	0.435491	41.4252	2.01016	17.1346	0.118143	0.12132	0.0746987	41.4252	2.01016	17.1346	19.5125	0.736528	-0.976163	0.587626	17.2521	83.3089
279000	9300	9266.67	(0.35053661709768597, 0.28582880528796606, 0.20528088518534593)	#594834	0.350537	0.285829	0.205281	0.0924208	0.414381	0.350537	32.1339	3.69379	14.9295	0.0715994	0.0714461	0.0429086	32.1339	3.69379	14.9295	28.5808	0.571332	-1.79376	0.512005	15.3797	76.1032
280000	9333.33	9300	(0.42642219023569405, 0.36323291793934753, 0.2561198852286872)	#6c5c41	0.426422	0.363233	0.25612	0.104826	0.399375	0.426422	40.2186	2.21779	18.1336	0.111192	0.113833	0.0665837	40.2186	2.21779	18.1336	19.9163	0.715077	-1.077	0.621887	18.2687	83.0272
281000	9366.67	9333.33	(0.44662751865395073, 0.3858947204739883, 0.27541696226324713)	#716246	0.446628	0.385895	0.275417	0.107546	0.383341	0.446628	42.5009	1.72724	18.3315	0.124436	0.128267	0.0765137	42.5009	1.72724	18.3315	17.9008	0.755655	-0.838773	0.628676	18.4127	84.6174
282000	9400	9366.67	(0.36045039414144614, 0.29866103303306013, 0.20723266853567318)	#5b4c34	0.36045	0.298661	0.207233	0.0994536	0.425073	0.36045	33.3878	2.90373	16.3341	0.0763969	0.0771766	0.044357	33.3878	2.90373	16.3341	26.674	0.593626	-1.4101	0.560176	16.5902	79.9198
283000	9433.33	9400	(0.41567690286259135, 0.35552604025284046, 0.2486115895150084)	#695a3f	0.415677	0.355526	0.248612	0.106659	0.401911	0.415677	39.3298	1.90947	18.0505	0.105641	0.108518	0.0629764	39.3298	1.90947	18.0505	20.6212	0.699273	-0.927266	0.619038	18.1512	83.9614
284000	9466.67	9433.33	(0.4385974046810331, 0.3777010684058008, 0.266780057895109)	#6f6044	0.438597	0.377701	0.26678	0.107596	0.391743	0.438597	41.651	1.76464	18.4713	0.11918	0.122757	0.0721357	41.651	1.76464	18.4713	18.4877	0.740544	-0.856934	0.633471	18.5554	84.5429
285000	9500	9466.67	(0.4024668817773358, 0.3413607384629893, 0.2474135394259304)	#66573f	0.402467	0.341361	0.247414	0.100984	0.385257	0.402467	37.9248	2.52458	16.3037	0.0986293	0.10046	0.0613408	37.9248	2.52458	16.3037	22.8441	0.674294	-1.22597	0.559132	16.498	81.1978
286000	9533.33	9500	(0.36708613817419755, 0.30085912152117955, 0.2135263949687372)	#5d4c36	0.367086	0.300859	0.213526	0.0947869	0.418321	0.367086	33.7705	3.55588	15.8845	0.0788676	0.0789844	0.0465371	33.7705	3.55588	15.8845	26.6982	0.60043	-1.72679	0.544754	16.2776	77.3818
287000	9566.67	9533.33	(0.3739443020004763, 0.3095381887970607, 0.2104348349259431)	#5f4e35	0.373944	0.309538	0.210435	0.101017	0.437256	0.373944	34.5954	2.89964	17.492	0.0820555	0.0829775	0.0461684	34.5954	2.89964	17.492	25.087	0.615098	-1.40811	0.599884	17.7307	80.5877
288000	9600	9566.67	(0.39553637757891397, 0.32971582048106, 0.22954876564190652)	#64543a	0.395536	0.329716	0.229549	0.100577	0.419652	0.395536	36.7859	2.91938	17.5194	0.0930529	0.0942281	0.0540218	36.7859	2.91938	17.5194	23.2137	0.654044	-1.4177	0.600825	17.761	80.5393
289000	9633.33	9600	(0.4364635395399866, 0.38197016736659345, 0.26195522785839015)	#6f6142	0.436464	0.38197	0.261955	0.114622	0.399823	0.436464	41.8855	0.714051	19.4994	0.119124	0.124261	0.0704805	41.8855	0.714051	19.4994	17.5259	0.744714	-0.346754	0.668729	19.5125	87.9028
290000	9666.67	9633.33	(0.3929092843559265, 0.34012261650307146, 0.2319750527891772)	#64563b	0.392909	0.340123	0.231975	0.112	0.409596	0.392909	37.501	1.08109	18.0748	0.0945682	0.0981099	0.0555298	37.501	1.08109	18.0748	22.0002	0.666759	-0.524994	0.619873	18.1071	86.5771
291000	9700	9666.67	(0.3585886964628027, 0.29959127832309485, 0.20585339208006448)	#5b4c34	0.358589	0.299591	0.205853	0.102288	0.425935	0.358589	33.399	2.48896	16.556	0.0760083	0.0772292	0.0439665	33.399	2.48896	16.556	26.484	0.593826	-1.20868	0.567786	16.7421	81.4504
292000	9733.33	9700	(0.3837125618851879, 0.32080664409867504, 0.21671110120086365)	#615137	0.383713	0.320807	0.216711	0.103887	0.435225	0.383713	35.7371	2.49657	18.0649	0.0871919	0.0887223	0.0489955	35.7371	2.49657	18.0649	23.7562	0.635397	-1.21237	0.619534	18.2366	82.1316
293000	9766.67	9733.33	(0.44572957037935984, 0.3873352167873006, 0.267720169077442)	#716244	0.44573	0.387335	0.26772	0.111993	0.399366	0.44573	42.5457	1.15112	19.5462	0.123873	0.128561	0.0733933	42.5457	1.15112	19.5462	17.0397	0.75645	-0.559	0.670334	19.5801	86.6296
294000	9800	9766.67	(0.3899692294414961, 0.33158973171616335, 0.23174725332798057)	#63543b	0.389969	0.33159	0.231747	0.105171	0.405729	0.389969	36.7844	2.05093	17.1497	0.0919969	0.0942199	0.0548353	36.7844	2.05093	17.1497	23.2332	0.654017	-0.995963	0.588147	17.2719	83.1804
295000	9833.33	9800	(0.3541738522298439, 0.29415080900316826, 0.19890100803186314)	#5a4b32	0.354174	0.294151	0.198901	0.102239	0.438409	0.354174	32.8312	2.59117	16.8784	0.0735527	0.0745966	0.0415121	32.8312	2.59117	16.8784	26.8438	0.58373	-1.25831	0.57884	17.0761	81.2721
296000	9866.67	9833.33	(0.3709027272443861, 0.30772549741966054, 0.2113571817993105)	#5e4e35	0.370903	0.307725	0.211357	0.10067	0.430155	0.370903	34.3796	2.85375	17.0489	0.080973	0.0819203	0.0463095	34.3796	2.85375	17.0489	25.4722	0.611261	-1.38583	0.58469	17.2861	80.4976
297000	9900	9866.67	(0.4320798707663153, 0.37230293307845536, 0.2550064841153433)	#6e5e41	0.43208	0.372303	0.255006	0.110403	0.409816	0.43208	41.0282	1.44906	19.3983	0.114945	0.118821	0.0669166	41.0282	1.44906	19.3983	18.4145	0.72947	-0.703685	0.66526	19.4523	85.7279
298000	9933.33	9900	(0.39326326838952846, 0.34006850617084, 0.23039313584820406)	#64563a	0.393263	0.340069	0.230393	0.112232	0.41415	0.393263	37.4988	1.07817	18.3164	0.0945527	0.0980975	0.0549803	37.4988	1.07817	18.3164	21.881	0.666719	-0.523577	0.628157	18.3481	86.6312
299000	9966.67	9933.33	(0.34524034378167456, 0.2807416926905716, 0.1870924093839653)	#58472f	0.34524	0.280742	0.187092	0.0986938	0.458081	0.34524	31.5082	3.26318	16.959	0.068465	0.0686961	0.0372942	31.5082	3.26318	16.959	28.0894	0.560208	-1.58465	0.581605	17.2701	79.1085
300000	10000	9966.67	(0.43692118197571816, 0.377228902768304, 0.2647356606193875)	#6f6043	0.436921	0.377229	0.264736	0.108888	0.394088	0.436921	41.5627	1.57666	18.6558	0.11837	0.122194	0.0712391	41.5627	1.57666	18.6558	18.4138	0.738975	-0.765651	0.639798	18.7223	85.1692
301000	10033.3	10000	(0.3371309509959798, 0.2727071685307311, 0.19210737170348066)	#554530	0.337131	0.272707	0.192107	0.0926284	0.43017	0.337131	30.6928	3.73652	15.0468	0.065506	0.0652193	0.0381732	30.6928	3.73652	15.0468	29.759	0.54571	-1.81451	0.516028	15.5038	76.0541
302000	10066.7	10033.3	(0.42082455097833993, 0.3578600651491059, 0.25119722317903004)	#6b5b40	0.420825	0.35786	0.251197	0.104801	0.403083	0.420825	39.6512	2.23171	18.1059	0.107908	0.110421	0.0642028	39.6512	2.23171	18.1059	20.3935	0.704988	-1.08375	0.620937	18.2429	82.9732
303000	10100	10066.7	(0.423756156202738, 0.36977793948463145, 0.25209630251449094)	#6c5e40	0.423756	0.369778	0.252096	0.114259	0.405091	0.423756	40.6111	0.78016	19.2494	0.111539	0.116233	0.0654764	40.6111	0.78016	19.2494	18.7255	0.722054	-0.378858	0.660155	19.2652	87.6791
304000	10133.3	10100	(0.37060193158583504, 0.3105090857454393, 0.21719848388418864)	#5e4f37	0.370602	0.310509	0.217198	0.101378	0.413931	0.370602	34.6087	2.57608	16.4368	0.0817588	0.0830425	0.0483425	34.6087	2.57608	16.4368	25.5229	0.615333	-1.25099	0.563695	16.6374	81.0927
305000	10166.7	10133.3	(0.42254665293425686, 0.36219661905945955, 0.2478222515981226)	#6b5c3f	0.422547	0.362197	0.247822	0.1091	0.413503	0.422547	39.9998	1.65591	19.0876	0.109152	0.112508	0.0632652	39.9998	1.65591	19.0876	19.4706	0.711185	-0.804134	0.654605	19.1593	85.0418
306000	10200	10166.7	(0.393909455820952, 0.3377776326724899, 0.23572291327823616)	#64563c	0.393909	0.337778	0.235723	0.107526	0.401581	0.393909	37.3709	1.686	17.3312	0.094622	0.0973957	0.0567041	37.3709	1.686	17.3312	22.5856	0.664445	-0.818746	0.594372	17.4131	84.4437
307000	10233.3	10200	(0.3501288458921012, 0.28795675849740354, 0.1937907324484064)	#594931	0.350129	0.287957	0.193791	0.100387	0.446516	0.350129	32.2248	2.92079	16.866	0.0712122	0.0718516	0.0396297	32.2248	2.92079	16.866	27.4378	0.572948	-1.41838	0.578415	17.117	80.1751
308000	10266.7	10233.3	(0.4328563393015332, 0.3734377007870664, 0.2621384312052663)	#6e5f42	0.432856	0.373438	0.262138	0.108658	0.394399	0.432856	41.166	1.60111	18.5046	0.115989	0.119685	0.0698356	41.166	1.60111	18.5046	18.8216	0.731921	-0.777521	0.63461	18.5737	85.0548
309000	10300	10266.7	(0.3388209365260048, 0.27329465485344856, 0.19162504552757592)	#564530	0.338821	0.273295	0.191625	0.0924727	0.434436	0.338821	30.7836	3.82937	15.2529	0.0659711	0.0656003	0.0380864	30.7836	3.82937	15.2529	29.602	0.547324	-1.8596	0.523097	15.7263	75.9067
310000	10333.3	10300	(0.4330759647093799, 0.37059595312123383, 0.26425830540848616)	#6e5e43	0.433076	0.370596	0.264258	0.104983	0.389811	0.433076	40.974	2.12978	17.929	0.11557	0.118483	0.0704774	40.974	2.12978	17.929	19.4121	0.728506	-1.03425	0.614871	18.055	83.2256
311000	10366.7	10333.3	(0.3901469105500032, 0.33561475914676575, 0.237719378285304)	#63553c	0.390147	0.335615	0.237719	0.10704	0.390693	0.390147	37.1191	1.65148	16.6707	0.0932569	0.0960238	0.0572215	37.1191	1.65148	16.6707	23.1404	0.659968	-0.801982	0.571718	16.7523	84.3425
312000	10400	10366.7	(0.3495666611159146, 0.2835848090351042, 0.20129723177129033)	#594833	0.349567	0.283585	0.201297	0.0924978	0.424152	0.349567	31.9171	3.7995	15.2698	0.0707595	0.070485	0.0415722	31.9171	3.7995	15.2698	28.6186	0.567477	-1.84509	0.523674	15.7354	76.0272
313000	10433.3	10400	(0.4385508791099325, 0.3805346230088578, 0.2651627929257562)	#6f6143	0.438551	0.380535	0.265163	0.110899	0.395366	0.438551	41.8495	1.27588	18.9783	0.119705	0.124029	0.0716959	41.8495	1.27588	18.9783	17.9434	0.744072	-0.619585	0.650856	19.0211	86.1539
314000	10466.7	10433.3	(0.3357421223036079, 0.2765681065926971, 0.1888086659412672)	#554630	0.335742	0.276568	0.188809	0.0995456	0.437638	0.335742	30.9289	2.83889	15.8772	0.0656212	0.0662137	0.0374375	30.9289	2.83889	15.8772	29.0041	0.549908	-1.37861	0.544505	16.129	79.8625
315000	10500	10466.7	(0.3828419681751782, 0.3212542210431309, 0.21211444130915663)	#615136	0.382842	0.321254	0.212114	0.106544	0.445948	0.382842	35.7249	2.17631	18.7538	0.0867599	0.0886593	0.0475431	35.7249	2.17631	18.7538	23.393	0.635179	-1.05685	0.643158	18.8797	83.3806
316000	10533.3	10500	(0.4215936723702543, 0.36629310292387773, 0.24736786927901816)	#6b5d3f	0.421594	0.366293	0.247368	0.113765	0.413255	0.421594	40.2748	0.906294	19.5128	0.10974	0.114174	0.0633856	40.2748	0.906294	19.5128	18.8905	0.716076	-0.440111	0.669187	19.5338	87.3407
317000	10566.7	10533.3	(0.38251974889308143, 0.3284583849439257, 0.22154152951365502)	#615338	0.38252	0.328458	0.221542	0.110695	0.420836	0.38252	36.3001	1.32303	18.0507	0.0886535	0.0916502	0.0510588	36.3001	1.32303	18.0507	23.0778	0.645406	-0.642484	0.619047	18.0992	85.808
318000	10600	10566.7	(0.34310995736565825, 0.27890736858593435, 0.18886189233517117)	#574730	0.34311	0.278907	0.188862	0.0972951	0.449559	0.34311	31.3171	3.35607	16.4178	0.067746	0.0678704	0.0376601	31.3171	3.35607	16.4178	28.5132	0.55681	-1.62976	0.563046	16.7573	78.447
319000	10633.3	10600	(0.4327377014714052, 0.37553639848928266, 0.2592325457347792)	#6e5f42	0.432738	0.375536	0.259233	0.11172	0.400948	0.432738	41.303	1.17224	19.1248	0.116216	0.120548	0.0688355	41.303	1.17224	19.1248	18.2853	0.734357	-0.569258	0.655881	19.1607	86.4925
320000	10666.7	10633.3	(0.35205243826308624, 0.29150927812083444, 0.1979834990575125)	#594a32	0.352052	0.291509	0.197983	0.101173	0.437631	0.352052	32.5677	2.7254	16.6658	0.0725205	0.0733955	0.0410666	32.5677	2.7254	16.6658	27.1943	0.579046	-1.3235	0.571549	16.8871	80.7125
321000	10700	10666.7	(0.4726356455639221, 0.4082739478852778, 0.2923070372136139)	#78684a	0.472636	0.408274	0.292307	0.107181	0.381538	0.472636	44.8793	1.86231	19.0765	0.140342	0.144555	0.0862312	44.8793	1.86231	19.0765	15.6904	0.797941	-0.904368	0.654223	19.1671	84.4242
322000	10733.3	10700	(0.4292717697852007, 0.36317636489582494, 0.2602679986951932)	#6d5c42	0.429272	0.363176	0.260268	0.101485	0.393699	0.429272	40.3108	2.69237	17.637	0.112386	0.114393	0.0682591	40.3108	2.69237	17.637	20.2285	0.716715	-1.30746	0.604859	17.8413	81.3206
323000	10766.7	10733.3	(0.40065321141447563, 0.3285102236497032, 0.23267323100178924)	#66533b	0.400653	0.32851	0.232673	0.0950877	0.419265	0.400653	36.8538	3.80813	17.1516	0.0944914	0.0945922	0.0550981	36.8538	3.80813	17.1516	23.5494	0.655251	-1.84929	0.588211	17.5693	77.4818

## Sheet: Mixing Analysis
frame number	seconds	normalised time	contact value	GLCM - contrast value	GLCM - energy value	GLCM - homogeneity value	Colour channel with greatest Variance	cell variance (R)	cell variance (G)	cell variance (B)	cell variance (Gray)	cell variance (L)	cell variance (a*)	cell variance (b*)	cell variance (Delta_E)	Row 1 variance	Row 2 variance	Row 3 variance	Row 4 variance	Row 5 variance	Column 1 variance	Column 2 variance	Column 3 variance	Column 4 variance	Column 5 variance	Row 1 delta_E	Row 2 delta_E	Row 3 delta_E	Row 4 delta_E	Row 5 delta_E	Column 1 delta_E	Column 2 delta_E	Column 3 delta_E	Column 4 delta_E	Column 5 delta_E		cell (0,0) average delta_E value	cell (0,1) average delta_E value	cell (0,2) average delta_E value	cell (0,3) average delta_E value	cell (0,4) average delta_E value	cell (1,0) average delta_E value	cell (1,1) average delta_E value	cell (1,2) average delta_E value	cell (1,3) average delta_E value	cell (1,4) average delta_E value	cell (2,0) average delta_E value	cell (2,1) average delta_E value	cell (2,2) average delta_E value
1000	33.3333	0	3620	0.0398804	0.264886	0.980182	Blue	165.414	177.294	390.138	148.793	22.19	18.6485	51.157	0	152.764	126.834	136.994	226.674	104.74	197.18	393	375.39	282.853	533.194	0	0	0	0	0	0	0	0	0	0		0	0	0	0	0	0	0	0	0	0	0	0	0
2000	66.6667	33.3333	9064	0.0403497	0.262577	0.980136		170.353	198.453	503.594	168.393	25.2927	21.9216	64.3417	4.45864	103.628	162.775	347.718	455.678	183.481	479.978	369.194	375.376	210.953	542.776	5.39538	6.28238	6.42237	6.9705	6.07737	4.8808	6.49099	8.26353	6.62253	4.89015		5.3971	7.54035	6.98148	3.50608	3.55188	3.88681	6.42945	8.93822	7.12698	5.03042	2.77702	3.49625	9.84995
3000	100	66.6667	7512	0.04007	0.265602	0.980238		173.783	233.702	508.366	200.234	30.5413	18.6047	51.9447	5.97696	187.181	251.235	410.165	431.943	160.317	317.96	340.69	317.313	236.621	600.877	5.34335	8.22352	7.22969	6.6668	6.23694	3.91033	6.36099	8.70302	8.39514	6.33081		3.65778	5.26213	6.40416	5.75558	5.63708	3.88376	6.95933	10.7692	11.4859	8.01945	2.46076	5.07696	9.77517
4000	133.333	100	7676	0.0378087	0.216922	0.981366		175.304	300.266	617.191	251.881	39.2921	19.2482	56.6069	7.98313	154.043	466.284	279.109	444.929	198.185	395.517	486.194	374.325	417.043	718.603	9.15149	12.1568	8.40895	7.66184	8.06341	6.81701	8.89196	11.1133	10.4799	8.14031		7.10786	10.0789	11.1498	9.70343	7.71745	6.16784	10.5629	14.3864	16.9862	12.6808	5.47615	7.05757	10.1573
5000	166.667	133.333	5854	0.0395861	0.252331	0.980491		117.326	257.97	583.79	210.597	32.8957	17.7777	50.5304	14.1683	120.457	220.323	399.674	506.223	223.823	476.522	544.046	366.237	263.632	605.549	9.05266	14.3958	13.3623	8.7967	8.13432	7.90998	11.4077	13.4768	12.0308	8.91639		7.47068	10.147	10.3383	9.45246	7.85479	9.60556	13.6873	18.4445	17.9952	12.2463	6.72926	14.3839	18.3583
6000	200	166.667	9557	0.03474	0.342648	0.982959		91.9871	150.073	322.647	116.754	18.8315	17.9455	35.4569	7.8124	117.975	65.3576	109.188	199.941	108.863	260.254	287.456	235.403	260.19	421.078	11	12.5903	11.2133	10.4481	9.14325	8.26209	13.0844	13.7109	11.0504	8.28706		9.34243	13.9056	13.1982	10.6628	7.89091	11.2341	14.6466	14.6872	13.2869	9.09646	7.5353	11.1136	14.9352
7000	233.333	200	6508	0.0407022	0.201784	0.979782		184.323	360.884	703.819	306.426	48.1741	15.141	52.1365	5.77226	211.968	582.661	462.316	522.901	203.292	359.25	538.568	478.503	350.71	902.519	13.096	13.7539	13.1022	10.7233	10.7306	10.9868	12.5722	14.1905	12.7684	10.8881		10.6915	14.6789	16.0246	13.0884	10.9967	9.98164	11.7962	16.115	16.856	14.0205	10.1553	13.0315	16.6726
8000	266.667	233.333	4850	0.039253	0.225377	0.980497		170.341	377.079	728.229	315.088	50.5378	16.8599	48.6189	17.842	221.176	310.277	377.179	484.683	192.759	411.346	484.768	508.004	508.785	1204.22	14.2749	17.3993	16.4311	10.6931	9.95072	10.7677	13.0392	16.8822	15.5496	12.5105		11.8162	15.2384	17.2682	14.7786	12.2731	12.5014	15.4578	21.5206	21.4492	16.0675	9.95474	13.2875	21.692
9000	300	266.667	5940	0.0408773	0.2231	0.979716		184.717	277.418	572.716	247.485	38.5911	11.2058	49.521	3.7568	136.701	84.3147	395.857	451.531	206.232	486.916	545.429	421.92	254.808	822.939	13.67	12.2178	12.5872	11.2674	11.2785	10.9226	12.9995	13.4233	12.4261	11.2493		12.3667	15.709	15.2621	13.5678	11.4444	10.1079	11.9905	13.5584	12.6338	12.7982	8.27665	11.9811	14.1957
10000	333.333	300	4955	0.0381831	0.236598	0.981028		135.439	332.856	612.376	271.791	44.5203	17.3586	38.1414	22.2136	266.588	250.191	366.421	311.491	225.64	259.635	434.35	460.31	381.266	1007.96	17.0104	19.3789	19.1176	12.4974	10.8453	12.5863	16.9696	19.3445	16.6456	13.3037		13.8139	18.9288	19.9545	17.6354	14.7195	14.9798	20.3813	23.9776	20.9952	16.5607	12.5858	19.77	26.392
11000	366.667	333.333	4520	0.0396445	0.211831	0.980236		141.527	389.803	750.138	311.67	49.2997	22.1312	47.9276	19.8249	172.308	208.65	229.543	352.339	205.22	536.824	684.209	644.006	546.038	1146.04	13.4716	16.2322	15.7265	9.13967	8.82957	10.842	13.6373	15.8426	13.3466	9.73105		11.7339	14.7711	15.9193	13.6482	11.2854	11.8619	17.2969	21.5329	18.5946	11.8745	11.1945	17.6184	23.0085
12000	400	366.667	9258	0.0376798	0.33668	0.981296		64.5611	181.525	402.048	142.09	23.4896	13.5409	36.2669	14.2354	71.8156	217.716	231.654	195.098	204.505	265.206	278.585	211.28	227.44	749.379	16.5285	18.5632	17.964	14.4027	12.6344	14.2126	18.0911	18.9611	15.7549	13.0732		16.4758	19.3236	18.2001	14.3785	14.2645	13.9473	18.5506	21.0307	21.6568	17.6306	14.0247	17.5798	23.6791
13000	433.333	400	4417	0.0364762	0.215861	0.981824		198.938	497.254	886.525	410.876	64.8806	19.9849	43.5123	23.4688	346.975	324.389	297.998	696.596	359.014	597.447	679.918	440.557	553.388	1394.31	14.3142	17.9955	20.5914	12.7393	10.1965	13.013	15.4385	17.8946	16.4491	13.0418		12.2769	14.5672	16.7926	15.1588	12.7757	14.3827	16.1943	20.9892	21.9396	16.4715	15.1177	19.9427	26.5011
14000	466.667	433.333	4310	0.0423363	0.232557	0.978874		156.994	243.575	608.578	222.316	32.9704	10.1961	49.1147	4.01717	77.7712	184.376	386.22	593.322	246.883	560.228	643.444	257.861	153.812	1028.96	11.6611	13.1007	12.9835	10.7928	11.704	12.8616	12.5553	12.4509	11.9992	10.3751		13.3992	12.6291	11.1919	11.2393	9.84592	10.9421	11.8943	14.7629	15.0147	12.8895	12.0205	12.9535	15.6949
15000	500	466.667	3665	0.0373904	0.193413	0.981347		274.622	593.418	1021.74	510.63	80.2248	15.6892	43.7116	23.0619	381.211	506.276	651.78	993.231	304.837	548	655.945	577.704	524.364	1428.37	15.2668	18.0685	19.6611	11.9749	9.8251	13.5382	14.7169	16.8737	16.3316	13.3361		13.6948	15.6056	17.7976	16.0562	13.1796	13.2676	17.0402	21.6291	22.0804	16.3255	12.1674	19.2205	24.8594
16000	533.333	500	8565	0.0451253	0.238078	0.977541		151.994	328.222	713.904	278.661	42.688	15.9624	50.2728	8.67783	124.393	112.001	161.201	554.106	272.244	684.142	880.015	610.435	335.722	873.801	13.2135	16.0451	12.9335	10.3312	11.1767	13.7398	13.9142	13.9905	12.3044	9.75102		15.2021	15.0586	13.9115	11.5364	10.359	15.6877	17.3937	19.2669	16.8833	10.9937	11.3323	13.4661	16.3358
17000	566.667	533.333	5190	0.0416433	0.181539	0.979256		242.291	575.128	934.809	479.762	77.3857	21.3532	38.3962	41.2822	345.63	392.826	261.355	514.354	417.059	619.699	713.053	540.152	626.947	1438.15	17.2886	21.6539	23.2047	12.5177	10.1455	14.7159	17.6115	21.0958	18.6575	12.7296		15.6173	18.4719	19.6648	18.7598	13.9289	16.6079	21.7599	26.6175	26.3298	16.9544	18.4768	24.2769	30.5384
18000	600	566.667	4790	0.0386135	0.243593	0.980878		145.625	348.951	521.989	284.812	49.0263	14.0693	23.5639	29.4992	161.245	298.451	232.44	187.584	208.139	249.53	389.472	345.097	352.532	966.647	21.2979	23.3304	21.1408	14.9826	11.7355	14.6384	20.2913	21.4748	19.7712	16.3116		17.8022	23.8918	24.0118	22.1347	18.6491	16.3257	24.1206	26.9255	27.0475	22.2328	15.8635	20.1987	24.8326
19000	633.333	600	4088	0.0402986	0.275845	0.980056		82.7544	305.342	455.041	230.997	40.6932	20.1019	21.7467	44.2364	120.035	109.971	51.4524	39.7122	207.407	324.896	368.868	386.956	434.162	824.75	22.3786	26.4638	26.6547	17.5166	12.9832	20.3069	24.4603	24.9252	21.422	14.8826		21.6021	25.026	24.6978	22.8658	17.7014	24.5536	29.3679	29.9659	28.5116	19.9201	26.8206	29.2151	32.8094
20000	666.667	633.333	5026	0.0381637	0.21921	0.98106		165.299	381.052	543.598	312.98	52.8687	15.2542	20.2477	44.9348	201.755	372.348	444.811	253.611	273.203	157.983	324.761	225.754	369.294	960.776	15.8663	21.8128	21.5663	12.566	8.53069	10.6199	17.179	20.3478	18.4193	13.7761		11.1412	18.9018	18.2113	17.056	14.0214	13.5162	22.6269	26.6479	26.8088	19.4641	13.2316	18.3785	27.201
21000	700	666.667	5204	0.0447922	0.199223	0.977678		169.208	470.32	723.407	370.695	59.3735	23.4873	33.146	28.9427	279.977	268.474	86.0143	179.098	372.054	499.847	537.957	518.46	600.989	1300.26	16.6243	19.1819	16.7514	10.3504	9.36937	14.7276	16.3557	17.1646	13.5685	10.461		16.4376	17.7938	18.6293	17.2946	12.9662	16.9075	19.958	23.8336	22.6066	12.6038	17.8193	21.1936	23.1248
22000	733.333	700	3211	0.0466839	0.158432	0.976758		329.407	585.883	927.667	519.667	79.7226	10.7856	35.0299	16.3233	302.644	640.11	1082.74	758.667	311.768	429.842	459.86	391.861	456.248	1288.6	13.2029	16.8045	15.6456	9.54779	10.4256	13.4662	12.4508	13.0375	14.5487	12.1233		13.3714	12.5942	13.1096	13.8632	13.0764	12.574	14.6625	20.0984	22.2267	14.4608	12.8005	13.0211	15.6498
23000	766.667	733.333	4927	0.0461271	0.18121	0.976982		269.059	647.844	948.474	532.202	85.1471	23.4754	32.8014	39.4932	364.403	355.341	267.36	530.875	453.842	642.579	679.119	598.456	613.355	1471.47	18.6796	20.9178	21.5781	11.665	10.1867	15.3902	17.8597	19.8462	17.8703	12.0609		17.1089	20.641	21.1513	19.0588	15.4379	17.2792	22.2039	26.3668	24.7733	13.9659	17.3879	24.0557	28.6712
24000	800	766.667	4968	0.0482377	0.17868	0.975959		265.891	479.04	781.11	416.367	64.5034	15.0149	37.5794	11.5363	165.649	236.573	425.536	492.224	324.271	582.23	744.262	554.296	374.287	1230.84	15.9765	15.677	11.7008	10.2325	9.92163	13.8436	13.5081	12.9478	12.3819	10.827		17.4828	18.6259	17.1637	13.3738	13.2364	14.8286	14.1749	16.2389	19.4885	13.6541	11.2884	12.7024	12.9043
25000	833.333	800	3800	0.0451545	0.173853	0.977491		397.727	814.039	1137.92	695.767	111.577	19.2931	29.2573	46.3516	445.492	450.908	790.01	1129.68	372.965	583.924	788.786	610.516	574.842	1540.09	18.5085	22.4611	23.2728	14.9459	9.15114	14.0257	18.1338	21.5319	19.5804	15.0676		15.5932	20.4683	21.2527	19.4477	15.7806	16.4322	23.0917	27.7219	25.5501	19.5098	12.1251	24.5297	30.8324
26000	866.667	833.333	4890	0.042487	0.17128	0.978789		282.548	648.271	891.184	530.082	86.1331	23.9072	31.4759	40.9183	338.316	248.458	256.777	320.758	280.594	557.417	685.349	779.553	754.483	1385.39	20.3913	22.1391	18.3646	10.5436	9.84261	15.4173	18.0598	19.2972	16.6126	11.8942		18.7892	22.6073	22.656	21.2921	16.612	19.4027	25.3632	27.97	23.7773	14.1821	14.6587	21.0664	25.7541
27000	900	866.667	2397	0.0434305	0.140967	0.97835		591.119	1044.09	1405.43	920.054	147.8	16.913	32.3683	47.2638	563.326	909.4	1531.87	1018.2	299.854	408.883	920.063	837.359	915.173	1707.68	19.5608	23.7165	22.5145	12.5827	10.7757	14.7565	16.8385	20.302	20.8521	16.4011		15.8827	20.4877	22.5259	21.7179	17.1901	15.9021	22.783	29.9045	29.1102	20.8825	13.3804	16.7756	28.6507
28000	933.333	900	4907	0.0434256	0.183917	0.978375		272.473	600.237	763.79	495.104	82.1293	20.5602	20.0591	58.8636	292.134	291.707	200.652	361.668	417.906	505.029	463.354	430.77	512.023	1405.9	20.4455	25.2379	23.6439	13.072	8.82717	14.284	20.8681	22.6998	19.2436	14.1312		17.0017	23.2243	22.9893	21.3758	17.6365	18.7148	26.8487	30.5834	29.3517	20.6911	18.0224	27.6395	31.4926
29000	966.667	933.333	7540	0.0412348	0.276363	0.97956		88.5193	236.999	312.495	181.59	31.1207	14.2616	14.7986	28.9327	30.7529	23.0575	64.0254	41.336	88.507	255.994	360.922	363.237	258.267	520.472	18.4426	20.3961	16.1659	12.2299	7.70221	15.4816	17.5548	17.1232	13.9385	10.8386		19.8285	21.3023	19.9901	16.5694	14.5224	20.2129	22.889	23.7152	19.4524	15.711	15.5	16.1689	19.0254
30000	1000	966.667	3353	0.0456529	0.165668	0.977261		430.216	830.032	1108.39	716.859	117.292	16.9345	25.3839	55.8725	441.253	573.846	885.43	969.315	368.727	446.678	722.849	599.531	592.598	1518.89	20.9045	25.1433	26.4583	15.6871	10.16	15.0425	20.385	22.9672	22.3023	17.656		17.2718	22.0743	24.0448	22.5792	18.5523	17.8263	25.8686	30.5412	29.6972	21.7832	14.7867	28.3806	33.4175
31000	1033.33	1000	5397	0.0414998	0.210124	0.979321		177.14	468.884	649.666	374.046	62.1042	20.5989	25.6052	45.3995	253.5	154.67	88.8129	154.776	352.448	474.892	405.729	444.812	560.016	1242.62	21.1734	22.1605	21.8663	13.6077	9.32128	17.3027	21.1628	21.0188	17.0061	11.6386		20.4042	24.0357	24.1547	21.6168	15.6555	20.3477	25.3445	27.1588	23.3632	14.5883	22.0351	27.3748	26.7984
32000	1066.67	1033.33	4729	0.0452955	0.173637	0.977458		280.953	542.139	816.054	468.864	74.3922	12.8807	30.4757	19.9192	133.77	363.523	646.084	553.36	248.612	613	626.624	533.539	401.432	1199.17	18.5499	19.6907	15.8888	10.8557	9.98102	14.8085	15.3205	15.8255	15.1093	13.9023		19.182	20.2336	19.3583	17.6943	16.2815	15.5543	19.2346	22.626	21.5733	19.4651	13.068	15.1465	17.1556
33000	1100	1066.67	2891	0.0422536	0.172341	0.97897		396.295	781.019	1029.22	669.366	110.563	18.1415	24.5937	62.3326	559.046	583.393	472.482	760.08	365.109	446.14	519.906	604.897	639.907	1593.59	21.6934	26.7553	26.6491	14.8624	10.0398	16.0759	20.7891	24.233	21.9075	16.9945		17.5112	22.5097	24.8247	23.6099	20.0117	19.3831	28.2017	31.9547	30.6721	23.5648	18.2412	28.0535	34.1609
34000	1133.33	1100	5423	0.0463703	0.189011	0.976899		207.041	557.064	710.098	440.004	73.7685	24.1634	24.9969	67.6138	306.111	289.619	136.847	100.478	310.767	356.079	458.297	610.807	664.72	1301.12	21.6988	25.5567	25.1343	16.7234	9.24454	19.3101	24.3466	23.6278	18.861	12.212		22.0903	24.2424	23.8186	22.344	15.9987	23.2839	29.3578	31.7939	27.7109	15.637	23.7688	30.9908	32.8075
35000	1166.67	1133.33	4059	0.049755	0.146734	0.975213		452.487	763.311	1070.41	681.627	108.314	11.1404	27.8245	34.4426	355.884	828.777	1240.45	838.028	319.208	455.774	592.76	548.783	502.406	1372.71	18.6469	23.0276	21.1953	12.0711	10.8135	15.7913	16.3092	18.8582	18.6242	16.1716		18.4072	17.8281	18.6106	20.0604	18.3281	16.3404	23.4173	27.6338	26.6394	21.1069	14.8032	17.1343	26.6511
36000	1200	1166.67	3511	0.0461295	0.176564	0.97702		350.83	750.617	969.428	630.481	105.132	20.6057	23.7196	72.2639	350.429	425.638	358.161	507.688	448.424	603.491	595.769	534.032	700.939	1585.27	22.6371	27.9015	28.6605	16.1116	10.169	17.7773	23.2057	25.4027	22.8803	16.2136		20.5349	24.5607	24.8552	23.9098	19.3248	22.613	29.4525	33.2445	32.5826	21.615	22.3674	30.7991	36.0869
37000	1233.33	1200	10155	0.0476639	0.253056	0.976329		104.297	315.501	369.935	234.692	41.0074	19.6008	19.2584	54.0365	77.2913	43.1053	33.365	58.1016	234.465	376.432	317.721	347.577	206.992	656.786	17.8648	21.2145	17.6028	12.1641	7.79459	16.3464	22.6404	18.2	11.7247	7.72935		20.9255	26.3057	19.4759	12.4998	10.1171	23.6609	28.1995	23.9526	15.8991	14.3602	20.1877	22.2949	22.669
38000	1266.67	1233.33	3706	0.0418889	0.177625	0.979166		375.247	751.604	799.059	625.505	108.28	21.6334	12.2617	99.0135	192.488	407.729	731.936	378.081	256.473	336.359	427.332	570.268	644.078	1301.47	22.1393	27.3261	25.8542	14.5337	6.56989	11.661	20.8224	24.2206	24.1466	15.5726		18.7127	25.3662	24.9698	23.9271	17.7207	16.7228	30.1993	33.5346	33.0589	23.1148	11.151	22.0761	35.6367
39000	1300	1266.67	4344	0.0484128	0.148661	0.975842		428.981	868.192	1055.18	729.318	123.105	24.4049	24.6668	83.3476	422.484	525.598	357.752	401.162	523.406	553.162	618.678	607.904	814.571	1892.77	24.8665	29.4371	28.8919	15.4661	9.9058	18.1009	23.9186	25.527	24.1175	16.9034		22.3334	26.8047	27.4556	26.5819	21.1569	22.3203	30.1825	34.7088	34.7244	25.2496	22.9167	31.2045	35.9334
40000	1333.33	1300	3368	0.0473502	0.167461	0.976448		344.763	656.225	893.773	559.288	90.0562	18.2829	31.5996	32.6819	212.642	268.003	629.142	521.649	280.887	608.475	788.408	656.326	482.646	1366.44	20.9025	20.6408	15.2721	9.92574	9.03005	15.3587	16.2633	16.3283	14.812	13.0088		22.3053	24.9369	21.0975	18.3444	17.8284	18.8489	22.0119	24.3607	21.0719	16.9105	11.9983	13.5742	17.1735
41000	1366.67	1333.33	5344	0.0455338	0.131328	0.977304		571.415	985.561	1207.98	860.677	143.167	19.4193	24.2777	75.8496	433.782	701.865	894.025	669.274	402.493	495.827	748.932	672.712	861.02	1838.36	21.6533	28.2514	25.4592	11.928	9.8327	15.2364	18.1218	22.1819	23.2113	18.3733		18.8481	20.9292	23.6759	24.3533	20.46	18.9715	26.7929	34.4536	34.7732	26.2656	14.5526	21.4762	29.697
42000	1400	1366.67	4521	0.0461004	0.180175	0.977034		250.179	578.02	810.234	473.473	77.2658	21.4065	32.9036	42.3707	200.324	123.419	66.838	320.061	350.51	680.132	1012.57	720.092	479.653	1194.21	21.2734	21.9837	19.4873	11.0469	9.48742	18.144	18.6779	19.3876	15.6886	11.3806		21.8803	25.2411	24.7088	20.544	13.993	23.0183	25.6658	27.1449	20.4324	13.6571	21.9142	20.5557	23.5539
43000	1433.33	1400	5515	0.0502778	0.143809	0.974952		499.42	865.154	1129.28	764.2	126.493	14.8039	23.473	61.8072	505.333	821.756	687.754	813.013	557.589	359.465	705.644	435.408	614.225	1853.57	21.2686	27.7544	27.278	15.4428	10.3876	15.6875	20.2264	23.0845	23.0118	20.1213		17.8193	21.1367	22.4288	23.8398	21.1185	19.0202	27.0032	33.05	34.3232	25.3756	17.6797	27.8003	30.9361
44000	1466.67	1433.33	5289	0.0455119	0.193205	0.977363		212.135	542.382	667.919	427.974	72.6733	24.2805	27.0858	64.8852	291.388	197.457	58.1754	182.545	395.222	462.889	543.437	502.566	481.931	1189.69	22.4981	24.4156	22.4828	13.3987	8.76434	18.0916	23.7067	22.2504	16.5369	10.9739		21.784	26.921	26.3894	22.4556	14.9404	23.0929	30.9742	30.0675	23.0135	14.9298	24.9968	30.4433	26.9479
45000	1500	1466.67	5170	0.0493222	0.20065	0.975575		198.279	436.653	666.118	363.392	58.6553	16.5643	30.6237	35.3422	114.316	102.761	298.545	474.374	262.577	602.203	610.002	528.846	322.259	1043.74	18.5499	20.8526	17.5243	10.2185	8.74335	16.1353	16.0187	17.8972	14.442	11.3955		23.2978	22.3311	20.0071	14.1625	12.951	22.0753	20.6163	22.8659	21.6704	17.0352	14.094	16.5341	26.0408
46000	1533.33	1500	4165	0.0484079	0.160238	0.975913		425.423	845.722	1017.98	715.389	122.221	22.2891	21.1566	90.9154	416.151	507.94	364.248	386.915	603.889	523.154	703.247	557.651	582.754	1817.07	25.1576	31.4993	32.2948	18.6488	10.4374	19.1009	25.4285	27.7492	26.7457	19.0137		22.542	26.9734	27.3291	26.6228	22.3207	24.0717	32.7895	35.8129	37.0037	27.8186	24.7041	35.1123	39.8835
47000	1566.67	1533.33	5008	0.0473575	0.169178	0.976467		325.84	590.376	766.201	510.091	84.2771	14.3099	21.9929	44.0888	146.134	476.603	494.213	417.213	282.225	521.802	432.479	422.894	604.571	1261.02	19.9095	23.8182	16.3209	11.033	7.89821	13.7605	15.6588	17.8145	17.2821	14.4639		21.7543	21.2176	20.6368	19.8518	16.0872	17.3721	20.8237	26.882	31.4354	22.5776	11.7542	14.5304	17.4463
48000	1600	1566.67	3340	0.0478705	0.173602	0.976152		349.818	738.029	900.853	616.353	105.033	21.6517	22.9268	87.4106	326.255	364.453	252.469	262.229	502.957	527.153	579.333	476.271	677.557	1761.97	25.4181	30.5692	32.0834	19.4504	10.2419	21.0139	26.8231	27.3893	25.2313	17.3054		24.1446	28.1094	27.4496	26.5014	20.8854	26.4627	33.2791	35.5605	33.7495	23.7941	27.9191	35.1222	38.1741
49000	1633.33	1600	3427	0.0479727	0.150765	0.976117		532.66	937.857	1174.88	822.388	136.411	16.1011	21.8241	74.6691	446.034	746.619	765.635	1007.36	393.649	467.064	820.088	611.577	643.411	1650.57	21.9868	28.3211	27.3945	15.3697	9.12788	15.7227	20.3115	23.8707	23.319	18.9761		19.7552	21.6243	22.2518	25.3001	21.0028	19.5701	29.6384	34.3366	33.0941	24.9661	15.4784	28.38	34.5946
50000	1666.67	1633.33	4132	0.0482134	0.162918	0.975952		370.463	802.693	960.221	664.747	114.003	24.4868	23.8942	93.7614	415.797	437.507	266.453	375.765	527.1	547.676	561.379	571.621	677.972	1721.12	25.7865	32.1361	30.6372	18.8834	10.5867	20.241	27.401	28.3898	24.8368	17.1613		23.0937	28.058	27.8942	27.4297	22.4566	26.7987	34.0629	37.1859	37.1606	25.4724	26.4445	36.0894	39.6139
51000	1700	1666.67	4666	0.0489793	0.128567	0.975591		690.177	1157.13	1343.5	1016.11	171.626	19.007	21.5794	92.4159	666.993	852.302	1229.29	929.117	450.46	413.604	763.835	624.303	846.671	1915.18	25.4392	29.9492	28.3567	14.3903	9.887	15.2263	20.9881	25.2424	25.5452	21.0206		19.4023	25.289	28.4032	30.1102	23.9916	19.5284	29.7886	35.3967	35.8262	29.206	13.7067	27.1619	34.9904
52000	1733.33	1700	5195	0.0536723	0.171608	0.973261		252.088	582.604	701.714	467.662	76.9731	23.4694	22.2227	50.5257	250.55	115.345	92.3927	275.148	292.449	508.49	590.86	638.175	566.284	1223.03	19.8503	21.4723	16.91	9.19692	6.58341	14.2217	17.705	17.8044	14.0595	10.2224		19.6151	23.132	23.1104	20.1962	13.1978	21.4249	27.1861	27.3608	19.5681	11.8217	16.3681	19.6814	20.8547
53000	1766.67	1733.33	2714	0.0434645	0.166113	0.978351		443.959	863.296	922.435	723.298	124.289	21.7452	14.0673	104.894	222.982	264.465	442.598	452.78	241.986	604.946	840.274	698.416	649.602	1374.46	23.7579	30.9736	27.8428	13.6901	7.1234	14.4865	22.7719	24.9588	23.5134	17.6572		18.8233	27.0557	25.6587	25.8792	21.3725	24.1639	33.7433	34.9971	35.3711	26.5923	15.372	30.4451	36.7965
54000	1800	1766.67	5357	0.0466742	0.250563	0.976829		111.452	331.992	434.052	255.939	44.8969	17.6208	20.0841	48.3183	87.2724	94.8221	91.2562	107.066	250.93	356.102	334.668	318.599	349.957	766.254	23.0454	27.3352	20.9152	17.3376	11.0465	19.6622	23.9181	23.3606	19.3926	13.3465		25.1057	27.0449	25.6675	20.7959	16.6131	27.6301	30.3445	30.2191	29.5254	18.9569	20.2567	23.017	25.2935
55000	1833.33	1800	3716	0.0514887	0.140394	0.974291		595.408	1091.01	1309.81	941.631	154.631	22.3642	23.9919	82.5264	478.342	628.183	502.07	991.406	605.912	806.552	792.185	650.9	760.697	2135.79	21.7019	29.0817	28.8747	15.4154	8.98182	16.9323	22.0636	24.5535	22.8387	17.6674		18.9198	23.2154	24.7657	23.331	18.2777	21.7201	30.2146	34.2912	34.3996	24.7829	20.4385	30.939	34.9219
56000	1866.67	1833.33	5547	0.047552	0.188235	0.976318		239.65	519.821	797.996	434.826	69.4239	19.1332	36.1464	29.3272	172.826	178.194	277.717	598.548	394.273	658.031	710.005	469.388	359.804	1381.41	19.5335	20.7724	15.1511	11.3889	8.9968	16.7118	16.8786	16.2848	14.1789	11.7886		22.4837	24.4816	18.9988	16.342	15.3615	22.4399	22.8661	21.8883	21.059	15.6089	15.1273	15.7315	18.3346
57000	1900	1866.67	3426	0.0472991	0.122315	0.976428		787.2	1250.68	1511.67	1111.63	182.431	19.878	29.165	63.8306	591.075	1042.53	1225.52	1022.49	410.662	629.627	806.547	949.332	1011.28	2207.54	23.9165	29.7003	20.8453	12.5503	11.1516	17.4487	18.868	20.6987	21.0153	20.1332		21.2241	23.733	26.3804	26.1378	22.1071	20.2996	28.0273	34.9161	36.8888	28.3695	15.2448	18.2434	20.7459
58000	1933.33	1900	3686	0.0511264	0.141974	0.974466		572.935	1065.54	1332.28	919.613	151.919	22.5349	28.8429	79.0453	675.699	649.871	587.609	911.366	603.244	638.116	765.943	675.363	814.157	2128.77	25.9382	31.8117	31.35	18.4584	12.9049	21.1558	25.9481	28.5188	25.7346	19.1059		24.2989	28.1099	28.9746	26.7148	21.5927	27.0802	33.0519	37.2702	35.7903	25.8661	22.9612	33.809	40.0206
59000	1966.67	1933.33	5190	0.0529355	0.140462	0.973632		480.19	742.777	1073.8	677.511	109.914	12.4747	32.6356	36.7914	337.256	788.639	1038.62	807.198	422.991	545.923	639.992	418.114	506.289	1541.88	24.5414	24.2632	21.6481	14.5385	12.2009	18.9218	19.1878	20.9098	20.4276	17.7452		26.9019	28.4852	22.3242	23.7007	21.2952	19.6327	19.978	27.7665	30.1005	23.838	16.6087	18.8005	26.0012
60000	2000	1966.67	3153	0.0506304	0.134731	0.974769		628.797	1134.62	1376.79	983.293	168.062	23.681	28.5436	95.2657	601.483	767.625	750.649	1049.1	597.894	653.064	777.532	673.956	779.441	2139.88	30.6068	34.6848	34.267	19.5473	13.4767	22.0615	27.9632	30.2595	29.3359	22.9626		28.3021	33.2979	32.2601	32.207	26.9667	27.2958	34.7163	38.6203	40.5119	32.2798	23.5888	37.4731	41.4155
61000	2033.33	2000	4202	0.0444201	0.173701	0.977894		313.032	568.157	786.007	489.033	80.7406	17.4938	32.0051	41.5468	173.172	443.387	406.135	442.793	318.683	429.182	633.547	563.842	467.043	1328.79	23.5505	24.8157	17.6168	13.7915	10.7183	18.3443	19.9551	19.5158	17.8176	14.86		28.1677	31.0267	24.3245	17.7008	16.533	21.5106	23.2778	27.5278	29.6659	22.0966	16.2073	18.2595	18.747
62000	2066.67	2033.33	3403	0.0486584	0.14377	0.975752		551.675	1030.96	1189.6	880.156	153.833	25.1779	23.9704	118.321	524.424	577.223	483.13	523.636	465.809	525.381	826.183	811.838	800.602	1939.98	29.7397	34.9993	36.4347	20.3239	11.1889	21.7249	28.3243	31.1422	29.9781	21.5171		26.5687	32.5119	32.2068	31.9705	25.4405	27.6862	35.9355	39.9429	40.6332	30.7987	27.9189	39.0421	44.9175
63000	2100	2066.67	5377	0.0462219	0.17127	0.977015		307.537	567.505	788.997	487.255	80.1468	17.7816	32.3545	40.6049	195.813	165.342	402.432	585.63	335.018	616.708	712.401	555.826	361.532	1212.73	24.4661	23.579	18.0302	13.0339	10.308	18.701	19.5799	19.565	17.3799	14.1916		27.8924	29.9279	25.2491	20.9355	18.3259	24.6585	24.8386	24.7918	24.3664	19.2397	15.5874	17.4415	22.387
64000	2133.33	2100	4253	0.05029	0.143829	0.974939		609.179	1049.36	1350.24	928.399	158.088	19.1187	27.39	87.5817	701.288	692.244	657.769	1212.43	597.971	637.002	707.923	604.744	709.035	2115.63	28.5617	35.5221	36.8159	23.6781	14.4011	23.3826	28.5652	31.4071	31.2166	24.4073		26.3671	29.9598	30.3627	30.5508	25.5683	29.5861	35.6708	39.6356	40.5185	32.1995	28.0464	36.8869	43.4735
65000	2166.67	2133.33	4244	0.0475423	0.184915	0.976297		239.491	522.314	821.334	437.053	70.7694	21.2252	39.7787	34.7325	263.207	240.912	380.596	466.959	365.261	519.439	660.022	590.861	477.576	1346.93	23.5969	24.8934	20.1981	15.4555	12.9645	21.8251	21.3809	21.3589	18.4606	14.0829		27.9905	28.4931	25.0878	20.7986	15.6146	27.5198	27.1162	28.5254	23.878	17.4274	21.0265	19.19	23.0373
66000	2200	2166.67	3166	0.0506304	0.120292	0.974737		905.576	1387.78	1767.58	1261.36	209.092	17.6612	32.0242	80.631	966.155	1276.38	1952.56	1297.92	445.969	427.181	885.572	1046.6	1025.94	2078.15	26.7352	33.7064	29.3566	16.9306	14.1084	21.2978	22.6025	27.4199	27.544	21.9731		23.8008	26.5079	28.4141	30.0575	24.8955	25.9077	32.6326	39.7292	39.5562	30.7065	19.7478	21.8164	38.3642
67000	2233.33	2200	4415	0.0467982	0.147427	0.976672		489.84	965.121	1232.77	822	138.917	25.049	36.1821	85.5725	602.027	631.92	322.312	765.579	608.113	725.393	754.494	680.429	828.502	1901.07	30.4289	34.4178	32.1466	20.2879	14.9014	25.019	29.8417	31.6034	26.6019	19.1166		30.3319	33.8245	32.3444	30.8428	24.8008	30.926	37.243	41.5184	38.0383	24.3635	28.8936	37.6411	41.8852
68000	2266.67	2233.33	4720	0.050431	0.129943	0.974871		595.461	951.3	1357.89	866.305	140.654	13.9075	34.0894	47.665	528.617	1034.88	1071.13	1181.47	483.324	552.383	822.38	651.201	629.966	1792.65	24.2383	30.1344	24.6262	16.0497	13.494	20.3199	22.033	24.0962	22.53	19.5634		24.0616	25.1877	25.6543	24.3162	21.9717	22.7016	29.9487	34.8136	34.2262	28.9817	19.4188	23.9998	29.4586
69000	2300	2266.67	3150	0.0513064	0.123064	0.974431		822.345	1343.99	1616.72	1197.2	203.993	19.7987	23.5899	106.727	734.959	992.557	1493.58	1667.04	579.062	534.148	918.119	683.976	761.774	2054.22	28.4219	34.1897	34.6294	22.4134	12.8382	19.5513	25.313	31.7411	31.6704	24.2168		25.1033	26.0234	30.4284	33.452	27.1024	23.4689	34.7257	39.8459	41.3319	31.5759	18.582	34.5197	44.0263
70000	2333.33	2300	3534	0.0493198	0.13742	0.975418		610.16	1091.29	1294.09	944.381	162.791	24.2748	24.0326	107.342	620.031	584.599	561.621	830.552	503.403	611.495	746.834	742.941	859.536	2183.84	28.4375	35.4382	36.7597	20.9634	12.0342	22.4324	27.3572	29.933	30.3195	23.5908		26.1235	29.5752	29.623	30.9565	25.909	29.0577	35.9719	39.9731	40.7184	31.4698	27.7043	37.5619	43.5391
71000	2366.67	2333.33	4597	0.050093	0.164979	0.975054		358.638	607.995	905.857	538.367	86.6956	15.9891	36.93	30.7886	225.398	200.689	543.933	892.407	392.704	739.682	791.826	559.666	302.759	1366.11	23.8697	24.2922	17.6087	14.6503	11.8566	20.1682	19.892	19.0956	17.4754	15.6463		27.1583	28.4243	23.4705	20.4315	19.8642	27.0366	26.0117	25.1419	22.5394	20.7312	16.3152	17.4772	19.6111
72000	2400	2366.67	3798	0.0463751	0.169996	0.976958		370.011	684.749	723.527	579.848	103.967	16.4381	10.2293	101.285	227.262	341.606	458.147	227.22	492.517	265.483	335.387	356.404	527.603	1647.56	26.0671	34.9077	32.2881	19.2267	11.9985	17.6289	27.4099	29.9344	28.0195	21.4954		21.8921	27.8522	27.7733	28.0173	24.8009	25.635	37.6483	39.3457	41.1186	30.7907	19.9175	32.641	40.9619
73000	2433.33	2400	3398	0.0476882	0.15794	0.97623		686.144	1196.82	1356.46	1039.65	174.902	22.2265	17.944	101.957	692.234	617.504	596.323	1457.63	706.01	674.955	804.512	498.166	619.045	2087.9	26.1978	32.7939	33.0212	23.0294	10.4393	18.5496	26.1009	30.3858	28.9681	21.4771		21.1672	26.5468	29.1088	29.8487	24.3173	25.2347	34.709	37.7063	37.6683	28.6513	22.5478	35.2046	40.4959
74000	2466.67	2433.33	6322	0.0487265	0.157617	0.975705		375.081	818.705	899.098	662.296	111.872	28.0953	32.2378	92.5217	337.059	284.635	94.6496	190.401	368.882	564.173	714.633	857.706	774.591	1542.61	24.6372	27.7167	23.4681	12.511	8.30774	20.2261	24.7626	22.7145	17.3778	11.5597		25.2941	29.8839	28.5506	24.5407	14.9166	26.8018	33.6386	35.3639	27.5938	15.1854	26.0016	32.4887	28.2049
75000	2500	2466.67	5278	0.0476031	0.140189	0.976267		523.6	830.043	1078.28	742.468	119.684	14.2437	26.6997	43.8524	347.015	650.575	892.537	686.446	410.214	613.308	587.024	536.822	557.367	1747.75	21.2112	23.8583	16.9784	10.4119	8.91984	15.3544	15.5611	17.9088	17.2669	15.2884		21.5088	21.3796	20.9209	22.1218	20.1248	17.7769	20.0776	27.4281	29.4382	24.5705	12.976	16.7458	21.2752
76000	2533.33	2500	3910	0.0540006	0.130701	0.973045		743.795	1270.11	1390.5	1102.39	187.758	24.9349	18.0976	115.758	587.717	677.49	685.522	1122.78	663.186	692.179	798.429	779.249	666.17	2191.13	27.0023	33.985	33.0928	19.5013	9.45089	17.9421	25.2747	28.3106	29.5259	21.9791		21.1761	29.1265	29.7499	30.8454	24.1135	25.4969	33.7373	38.7702	40.4783	31.4425	20.9571	34.624	41.0541
77000	2566.67	2533.33	4883	0.0515033	0.159988	0.974338		335.674	655.323	801.903	546.819	89.9484	21.4529	29.6168	52.5882	277.321	159	137.933	355.014	396.098	603.378	714.845	585.015	516.985	1489.28	22.8646	23.7838	16.9739	10.4184	8.14608	18.1171	18.6751	17.451	15.5483	12.3954		23.8883	28.7805	25.4093	20.9796	15.265	25.2902	27.2373	24.1933	23.2222	18.976	20.8272	16.6683	17.5237
78000	2600	2566.67	4068	0.0528845	0.1329	0.9736		819.997	1400.33	1528.35	1215.91	205.235	25.8267	19.9005	119.331	550.1	715.213	711.645	1126.01	641.683	831.236	1027.05	915.074	824.895	2322.94	27.301	34.1552	34.6822	19.6776	10.2725	19.328	26.9597	29.422	28.6208	21.758		23.4687	29.9255	30.0222	29.5986	23.4902	24.9253	34.435	40.1974	40.4475	30.7709	22.406	36.5955	42.8073
79000	2633.33	2600	4993	0.0512893	0.139456	0.974401		494.211	899.332	1071.71	765.687	125.413	23.2431	32.5577	57.7815	396.807	234.104	207.789	480.441	374.375	778.85	946.226	984.929	782.173	1702.35	25.2322	26.2815	18.0037	11.5348	10.7656	19.917	20.5009	20.5372	16.9728	13.8898		24.6616	30.1847	29.5661	24.4681	17.2803	26.5068	30.2373	31.1799	24.7748	18.7088	21.1778	17.6727	19.3094
80000	2666.67	2633.33	3203	0.0545063	0.125408	0.972825		815.676	1351.53	1526.65	1188.76	201.877	22.0668	20.5361	111.595	640.887	863.588	1335.53	1221.67	618.834	578.294	985.301	765.621	722.85	2049.46	29.0001	34.4896	33.6239	19.9281	11.8901	18.7541	26.8536	30.4524	29.5859	23.2858		24.109	31.1755	31.4112	31.9282	26.3768	24.1021	35.1493	39.6657	41.1421	32.3886	17.0659	35.5025	43.6864
81000	2700	2666.67	4760	0.0456797	0.183239	0.977293		282.389	647.013	798.077	524.025	88.6761	25.2174	30.8204	73.6846	290.45	183.349	63.5624	224.123	406.842	649.376	693.711	640.305	576.619	1379.33	25.5932	29.601	26.2285	16.6549	11.2371	23.2841	26.6268	24.8935	20.0523	14.4581		26.1672	30.7767	27.7286	24.2943	18.9994	30.6822	35.3742	34.9911	29.5034	17.454	29.4776	33.7838	30.3858
82000	2733.33	2700	4351	0.0498353	0.126159	0.975218		746.497	1189.03	1362.85	1054.83	178.446	19.1517	21.0947	102.84	488.275	933.553	1185.08	835.741	416.591	491.484	845.258	831.188	844.687	1896.25	24.8329	31.995	27.7422	13.3314	9.87833	16.1593	20.3575	25.297	25.1826	20.7834		21.1906	25.0708	26.4813	27.0987	24.3232	20.27	32.3598	39.4347	37.436	30.4745	14.3162	22.6203	35.5458
83000	2766.67	2733.33	3045	0.0499471	0.124588	0.975098		834.384	1359.68	1498.54	1199.18	207.824	22.4289	19.0157	135.369	541.559	792.983	1310.61	1360.37	652.648	696.311	733.213	745.918	720.577	2103	28.849	36.1934	34.6766	20.1533	11.6619	17.8432	26.2667	31.8709	32.354	23.1996		22.768	30.9351	31.3669	32.3712	26.8039	25.1169	37.0696	42.9511	42.6711	33.1584	16.4314	35.5205	46.3746
84000	2800	2766.67	3894	0.0476031	0.153329	0.976296		456.243	899.809	1010.42	750.153	128.467	25.9681	29.5844	97.8342	413.417	279.574	136.783	374.4	437.5	790.582	793.317	750.467	793.638	1636.97	29.7109	31.3799	30.0092	15.1956	11.2018	23.2706	27.2533	27.6126	22.414	16.9469		28.7208	33.1345	32.103	31.2642	23.3321	30.3023	36.2019	37.7459	31.5195	21.1296	29.7795	36.7686	37.5957
85000	2833.33	2800	3818	0.0479362	0.138274	0.976129		577.045	913.883	1140.55	815.836	134.642	15.8246	23.2596	54.8789	299.537	690.662	979.626	871.064	445.964	751.344	635.43	492.664	590.248	1725.55	25.4353	27.9201	20.9811	14.2713	10.52	17.2411	19.4142	21.9319	21.8956	18.6449		25.2996	26.3388	26.7716	26.5576	22.2092	19.6092	26.8343	30.3991	33.875	28.8826	14.5611	19.8481	25.2806
86000	2866.67	2833.33	2980	0.0491009	0.141104	0.975527		724.051	1261.51	1406.91	1094.8	190.455	24.9964	20.0561	134.408	578.941	685.924	810.159	1179.61	701.28	640.132	978.794	591.463	718.905	2094.44	29.6981	36.6156	38.3423	23.0554	12.2621	20.4748	29.4604	34.9317	31.3125	23.7942		24.1862	32.0611	32.3064	32.8756	27.0609	27.4412	38.6218	43.1539	41.9573	31.904	24.4136	42.2644	47.8507
87000	2900	2866.67	5737	0.0464481	0.179555	0.976902		285.067	642.779	654.428	510.836	89.9709	27.1014	22.2908	92.5685	283.229	195.469	53.0514	104.568	318.893	332.331	468.529	679.783	592.626	1259.41	28.4067	30.5382	26.0459	16.5484	9.75117	21.6525	28.122	25.9071	21.1071	14.5016		27.4077	33.4604	31.6899	28.9315	20.5441	29.1839	37.3371	38.0241	29.7664	18.3793	27.7082	34.5055	29.5804
88000	2933.33	2900	4413	0.0501125	0.13313	0.975118		618.686	1002.63	1198.11	889.676	148.262	16.1511	19.0565	73.0203	388.862	1104.67	920.793	937.982	424.855	502.733	625.742	498.278	615.585	1772.29	25.1264	28.5487	25.1329	15.8347	9.54902	16.0253	19.7832	24.3116	24.4005	19.6711		22.6553	23.3912	26.5107	27.8615	25.2132	17.5929	26.9568	33.868	35.2552	29.0705	14.8977	24.6435	31.0896
89000	2966.67	2933.33	2620	0.0491398	0.148702	0.975524		504.119	959.611	1025.11	809.166	141.6	25.0382	17.7746	115.387	426.246	489.846	320.058	513.762	758.358	652.489	494.579	485.315	559.393	1941.48	30.4768	36.0232	35.2214	21.6077	11.5951	21.6737	30.0854	31.7721	29.8929	21.5002		27.8549	32.4733	32.5182	33.0594	26.4779	29.1333	36.725	40.7295	41.7843	31.7442	28.4463	38.764	43.2692
90000	3000	2966.67	4246	0.0489915	0.174665	0.97566		323.444	718.655	761.262	577.413	101.613	26.7059	28.498	109.156	252.299	246.457	96.1739	136.9	411.242	536.556	489.822	575.908	719.589	1460.04	28.7022	32.6837	29.757	18.788	10.2545	24.5926	30.5774	28.11	21.5225	15.3829		30.3085	33.1782	30.4743	27.8016	21.7485	32.3673	37.417	38.5238	34.0753	21.0353	31.6993	39.7213	36.2807
91000	3033.33	3000	3350	0.0534218	0.205574	0.973577		263.404	493.598	501.004	410.315	74.8024	16.0756	10.6434	68.6978	119.437	337.229	187.977	110.592	352.024	226.014	239.424	244.634	453.189	1134.67	27.5707	30.6984	22.6518	18.2602	11.6329	18.6034	24.6827	26.3336	24.0993	17.0949		27.5336	31.6446	28.0906	27.7184	22.8662	23.1297	28.7767	34.6386	37.9898	28.9574	18.1468	21.8302	28.1193
92000	3066.67	3033.33	3900	0.0518365	0.144183	0.974173		603.235	1066.85	1130.96	913.773	156.757	22.6022	19.7307	116.254	400.648	509.575	428.338	673.819	663.432	706.457	615.204	620.142	663.987	1971.17	28.5518	33.6259	32.8482	17.9376	9.76317	19.5643	27.7085	28.6644	27.1622	19.6273		26.4776	33.208	30.9906	29.0224	23.0601	26.2876	34.8131	37.8688	39.198	29.9621	24.9807	35.9826	41.7032
93000	3100	3066.67	5090	0.0518535	0.155638	0.974179		415.633	734.888	899.877	632.565	102.986	17.9228	27.2378	51.8423	164.799	406.201	468.484	472.487	346.68	594.012	644.669	723.289	422.706	1617.93	22.2483	24.4096	15.6143	10.0886	7.93977	16.2946	17.2372	17.5838	14.5668	14.6181		26.5434	26.3496	21.2954	17.7709	19.2823	20.4429	24.0637	28.6739	25.5503	23.3171	12.6871	16.4599	21.0502
94000	3133.33	3100	3686	0.053079	0.128539	0.973535		845.605	1364.91	1449.67	1198	203.276	21.6728	18.8635	130.55	603.721	711.359	1029.18	997.311	559.985	615.702	1008.68	875.287	777.485	2022.36	25.2258	33.7749	32.5744	14.9817	8.82019	16.6235	24.0707	27.7433	26.2554	20.6841		19.784	26.201	28.5234	28.3302	23.2906	23.2698	36.9066	40.0687	39.1749	29.4542	16.9631	35.6919	41.6912
95000	3166.67	3133.33	4693	0.0534	0.149569	0.973355		490.05	944.202	947.843	783.7	135.848	26.5588	24.3953	120.652	368.968	339.959	167.285	118.645	489.365	572.881	644.608	683.717	864.537	1794.42	28.7881	32.3252	29.5762	16.4852	7.85192	22.1148	27.7662	26.8615	22.9345	15.3496		27.9701	32.6382	30.8876	30.6827	21.7618	28.9336	36.1571	38.2648	35.8997	22.3708	28.4507	37.3987	35.7323
96000	3200	3166.67	3770	0.0508541	0.132542	0.97466		761.762	1203.22	1282.63	1060.6	181.121	19.0957	17.4136	115.836	437.738	483.601	820.274	844.86	543.283	730.513	872.813	718.798	740.933	2020.44	27.3079	33.6652	29.6523	13.9351	9.0224	17.2922	22.7454	26.4328	25.9756	21.137		22.3159	29.6809	30.3132	29.8142	24.4155	25.9011	35.4559	38.3438	39.254	29.3711	16.8942	27.5288	36.3742
97000	3233.33	3200	5750	0.0492954	0.154011	0.975437		449.242	910.715	917.05	745.406	129.623	27.7929	24.7939	119.06	256.998	262.36	167.585	238.497	426.823	712.121	585.014	758.123	838.236	1529.23	28.4418	31.7762	27.4246	14.7849	8.81217	20.9943	27.7979	27.5044	20.8668	14.0762		27.7971	32.1914	30.8729	29.9109	21.4369	29.9516	37.9156	39.6622	33.2087	18.1429	25.2654	34.6763	37.4556
98000	3266.67	3233.33	3556	0.0537015	0.125335	0.973237		723.433	1154.74	1283.93	1018.96	170.61	17.9727	22.1876	94.3187	447.359	725.075	843.913	903.662	542.474	630.462	929.921	827.281	594.706	1756.31	26.1269	30.4476	22.868	12.3937	8.36533	15.039	21.3301	23.6917	22.1656	17.975		21.2627	30.2297	29.4295	26.9289	22.7835	19.5875	33.0991	36.5629	35.2602	27.7282	11.783	25.147	31.7867
99000	3300	3266.67	2337	0.0499957	0.148294	0.975064		709.53	1217.3	1293.02	1055.18	182.991	22.2781	19.4452	145.217	435.462	577.585	494.458	1025.11	803.93	763.455	786.851	571.707	661.624	2112.65	28.458	36.0154	36.6843	24.1012	10.6536	19.9557	29.5028	34.964	31.1377	20.3524		24.2451	32.1164	31.4989	30.7687	23.6611	27.268	38.4943	42.3327	42.1217	29.8601	26.8505	40.9639	46.635
100000	3333.33	3300	4675	0.0509684	0.147729	0.974664		474.709	732.761	876.418	651.205	106.546	14.0717	20.3658	50.6072	197.749	623.428	658.371	487.753	431.036	433.993	612.413	501.173	385.577	1512.13	22.5297	22.862	15.861	10.1348	7.60734	12.8082	15.6108	18.4732	16.795	15.3077		22.6284	24.8328	23.1009	21.4976	20.589	13.6971	22.2518	28.8846	26.8369	22.6395	10.1418	13.8899	19.9133
101000	3366.67	3333.33	4183	0.0481891	0.151858	0.976005		597.752	1092.07	1106.98	925.471	162.412	25.5423	15.535	141.123	336.305	397.285	400.278	646.777	651.514	713.879	638.188	509.712	780.571	1996.59	30.2336	36.6339	37.1402	22.9711	10.7092	21.5396	30.3274	34.7952	29.8407	21.1851		27.7247	33.3588	32.0093	32.5708	25.5044	30.5672	38.487	42.0499	41.8947	30.1705	27.9286	41.2289	46.8969
102000	3400	3366.67	5035	0.0529015	0.129176	0.973656		592.472	939.954	1034.24	828.25	139.546	15.5355	16.8735	90.2241	280.489	617.633	605.099	621.696	439.47	516.619	662.109	576.511	574.572	1838.18	23.1613	31.7171	25.3457	12.2944	8.40687	15.9914	20.7257	22.549	21.8741	19.7851		21.8178	24.7547	22.9522	23.1527	23.1289	21.4703	32.3199	37.9024	36.5856	30.3073	16.4053	25.3165	28.4644
103000	3433.33	3400	4731	0.0493489	0.182282	0.97541		278.172	526.622	654.771	441.682	72.78	17.3843	26.0168	42.7105	93.548	155.087	290.902	267.421	373.369	573.032	500.527	378.68	374.724	1371.65	22.3354	22.5245	15.8212	10.4683	8.15399	17.5067	17.4365	16.1727	14.5984	13.589		26.9995	26.9323	21.1511	18.9671	17.6272	24.2844	24.0025	22.4135	21.065	20.8571	15.4674	15.2159	16.2631
104000	3466.67	3433.33	3850	0.0508468	0.124832	0.97467		837.845	1330.11	1363.17	1168.41	201.454	21.2048	14.3389	136.757	527.615	672.153	1062.4	1061.16	646.143	583.311	832.985	767.602	630.846	1970.88	27.0172	35.0667	31.6103	16.3649	9.23316	15.5125	23.6843	28.3441	29.7879	21.9636		19.2646	29.3059	30.5528	30.5768	25.3862	24.8481	36.837	40.8691	41.2387	31.5406	14.5392	31.301	41.5219
105000	3500	3466.67	5036	0.0481088	0.152995	0.976068		414.185	777.029	848.158	650.188	110.53	21.7137	28.856	82.3671	238.765	150.106	97.3299	394.07	437.825	737.87	819.017	655.199	560.766	1369.11	26.7466	28.079	19.2943	11.9429	8.30169	19.961	21.513	22.2982	17.9383	12.6539		27.9985	32.4779	29.5851	26.0473	17.624	29.2765	33.6036	33.976	26.4816	17.0574	21.9465	20.5506	23.0595
106000	3533.33	3500	2890	0.0494632	0.125783	0.975343		871.914	1391.3	1408.18	1219.14	211.469	23.2199	14.4672	146.058	571.134	727.296	888.519	1064.22	582.44	588.885	927.733	798.491	817.285	2075.51	28.3489	35.8239	33.9501	16.8465	9.39372	16.5738	25.3352	29.7513	29.5825	23.1202		20.2927	30.8996	31.7931	32.8045	25.9544	24.142	38.1301	42.3414	42.1962	32.3096	17.7693	35.46	43.5476
107000	3566.67	3533.33	5183	0.0496869	0.152282	0.975276		440.24	825.173	887.286	692.744	117.433	21.4787	27.5417	94.5248	180.409	164.003	216.46	437.077	374.001	798.757	887.1	758.759	547.129	1255.3	26.5513	29.4553	21.4716	12.016	7.91934	20.0838	22.4668	22.7291	19.533	12.6011		30.1065	33.1214	29.6064	24.454	15.4684	30.3325	35.076	34.6253	29.6865	17.5564	19.2948	23.2716	26.9488
108000	3600	3566.67	1595	0.0457526	0.220036	0.977311		466.104	857.374	785.95	716.968	135.837	22.373	5.97779	161.106	189.406	181.671	282.306	508.437	553.902	462.823	410.616	427.37	488.274	1631.36	33.3019	40.4455	41.5842	28.6904	13.2528	24.4919	34.9531	38.9407	36.0495	22.8395		30.1156	35.5106	36.1422	35.8808	28.8603	34.7608	43.2882	45.826	44.7688	33.5837	31.8987	45.8195	50.5964
109000	3633.33	3600	4413	0.0535848	0.13824	0.973263		558.758	940.869	1013.87	810.013	131.968	19.6859	24.8406	67.25	244.268	264.91	586.59	516.531	461.282	788.871	824.925	649.051	607.011	1603.29	23.4547	25.0504	14.6952	8.55659	7.66853	15.8083	17.4165	18.0685	15.3149	12.8171		25.3107	26.8407	25.07	22.383	17.6692	21.8957	31.2178	29.0156	24.2221	18.9005	11.1615	13.2963	19.8467
110000	3666.67	3633.33	3207	0.0506985	0.15193	0.974744		543.802	1037.9	1081.32	872.851	153.385	26.0892	20.5232	139.301	360.897	494.978	314.786	524.554	627.851	642.234	658.12	540.595	748.956	1922.62	30.9746	36.1705	36.7486	23.5084	10.4232	23.0645	31.4372	33.8922	29.6845	19.7468		30.0267	34.732	33.2422	32.0774	24.7949	29.1463	38.7964	42.3968	40.9567	29.556	31.19	41.0117	45.7217
111000	3700	3666.67	3874	0.0513185	0.140376	0.974432		511.68	842.213	936.435	733.092	123.667	16.8474	23.0803	77.046	213.083	387.8	371.026	669.55	431.397	751.062	628.86	513.462	576.9	1542.88	27.9491	28.9631	19.9264	13.0017	8.82261	18.662	19.8631	22.9343	20.4486	16.755		31.3731	32.2007	28.9032	25.4183	21.8501	26.8899	25.6052	31.9878	33.4287	26.904	14.7867	20.6799	27.4052
112000	3733.33	3700	3976	0.0550923	0.131887	0.972519		694.379	1163.04	1208.85	1010.63	176.614	20.815	15.9749	137.421	590.079	640.51	555.963	645.759	576.747	536.071	761.472	660.822	729.857	1924.15	29.2867	35.1115	36.1949	19.4848	9.23995	19.0512	27.9618	30.6058	29.832	21.867		22.3802	32.2125	32.013	32.7931	27.0346	26.4845	36.1397	40.8581	41.0328	31.0424	25.2328	39.7754	44.2811
113000	3766.67	3733.33	5331	0.049259	0.176706	0.975478		320.175	619.577	743.132	520.386	87.2593	17.9897	28.9137	64.8488	196.752	134.341	66.1985	373.93	522.366	715.008	670.128	438.114	397.401	1340.59	25.6936	26.8679	20.9672	13.299	9.26794	20.9576	21.8332	21.4076	18.4142	13.4831		28.2887	32.1085	27.2046	22.392	18.4742	29.6179	31.2708	28.7177	27.2507	17.4822	25.1791	22.485	23.8543
114000	3800	3766.67	3324	0.0503678	0.123405	0.974874		900.907	1403.84	1423	1237.81	215.985	21.0541	14.9856	151.24	428.934	676.612	1260.04	916.662	499.378	693.019	860.749	833.842	928.584	2100.51	30.1689	35.7017	33.3597	16.6301	8.93769	16.8105	25.2584	29.0186	29.8375	23.8731		26.0323	31.7491	32.9695	32.9226	27.171	24.6372	37.617	41.1638	41.9537	33.1369	13.6038	33.9308	42.1328
115000	3833.33	3800	4465	0.0480942	0.171861	0.97604		350.146	754.448	769.533	611.091	107.013	24.8002	24.5574	114.782	253.684	232.638	123.041	195.164	471.519	575.981	427.337	581.049	629.887	1462.18	28.5674	32.3034	30.768	19.3529	10.0248	23.6405	31.0335	28.9673	22.1273	15.2479		28.8521	33.3713	30.5416	28.9788	21.0934	31.4786	37.0699	39.1007	33.2243	20.6435	31.0951	39.7672	40.2294
116000	3866.67	3833.33	4867	0.0519629	0.150302	0.974134		491.189	745.89	901.597	668.646	111.248	12.368	21.1601	60.1825	201.594	651.435	713.808	449.286	367.892	571.768	424.346	459.422	581.22	1548.42	25.2837	24.4592	19.746	12.0808	8.28232	15.5419	17.9968	19.9571	19.5157	16.8405		27.9481	27.5851	24.2763	25.35	21.2588	16.5789	22.2497	29.2553	29.7924	24.4197	11.8113	17.5334	23.1766
117000	3900	3866.67	3333	0.0521015	0.139222	0.974043		733.728	1181.77	1250.09	1039.36	184.331	19.3652	16.4085	149.196	575.072	631.115	434.53	778.719	582.681	676	674.608	664.287	881.964	2046.39	31.3462	37.7749	37.7729	21.676	10.3517	20.2601	29.5285	34.0511	31.7731	23.3088		23.667	34.4725	35.3997	35.085	28.1068	29.689	38.7792	43.4084	44.0835	32.9143	28.6065	40.6779	45.6317
118000	3933.33	3900	4221	0.0478195	0.18267	0.976215		294.099	596.887	703.54	494.367	82.6632	19.1349	25.0092	64.8177	74.2731	69.0716	96.775	433.423	438.86	851.905	718.733	377.409	322.864	1240.48	23.7608	26.3298	20.7009	11.3477	8.14616	19.8595	20.1929	19.6785	17.1363	13.4183		30.0175	28.3493	22.9381	18.9698	18.5293	28.8688	30.2465	27.6681	25.5043	19.3616	22.0073	22.6149	23.5334
119000	3966.67	3933.33	3578	0.0520723	0.139769	0.974048		613.841	1028.65	1100.47	895.589	157.816	19.3269	15.3206	129.653	379.353	452.325	431.103	696.308	569.994	696.627	628.552	547.209	729.99	1887.15	29.3464	35.8212	36.7192	20.7158	10.0997	20.4962	28.4567	30.4986	31.065	22.1858		25.3127	32.5048	31.8685	32.0637	24.9824	29.4933	37.4828	40.1087	40.5831	31.4381	28.7001	37.4204	42.1206
120000	4000	3966.67	4353	0.0521769	0.161037	0.974054		429.895	828.91	837.731	685.506	119.483	24.2004	26.08	115.734	196.068	175.389	62.9242	191.528	397.024	749.556	830.655	748.796	627.806	1350.98	28.5122	32.3865	28.0235	14.1388	8.74799	23.5004	26.9101	25.4953	21.4456	14.4575		30.8873	34.45	30.3122	26.9189	19.9925	32.8661	37.4335	36.6449	34.5515	20.4363	30.8042	35.9843	34.3062
121000	4033.33	4000	3766	0.05242	0.124736	0.973948		664.509	1009.28	1071.75	897.374	154.844	14.4653	13.915	108.139	386.422	992.023	749.916	596.831	402.404	409.174	382.757	524.829	715.248	1899.52	26.0985	30.464	27.1176	13.011	8.01496	14.6165	19.6833	24.4074	25.336	20.663		23.6232	24.9408	25.4936	29.0236	27.4113	17.8935	27.31	35.5461	39.8454	31.7248	14.6257	23.9781	35.8069
122000	4066.67	4033.33	2670	0.0499082	0.157836	0.97513		557.346	994.354	1000.61	846.405	152.126	23.1337	16.3486	152.323	274.901	374.907	249.02	282.188	565.707	691.644	625.08	583.38	781.383	1873.73	32.0269	38.796	39.056	24.5619	10.2008	25.1241	32.6626	34.4627	31.2852	21.107		31.0847	35.7471	33.829	33.002	26.4719	33.3505	40.7451	43.8255	44.3676	31.6911	34.3466	42.6586	46.7557
123000	4100	4066.67	3573	0.0491034	0.143262	0.975539		488.892	938.531	915.856	779.33	138.687	26.0372	21.2994	136.924	306.359	348.494	133.827	225.865	440.18	594.699	535.917	687.098	917.158	1609.72	30.4285	35.7162	29.9039	18.337	8.83758	22.4971	30.1783	29.5206	25.5609	15.4662		29.2786	34.8231	33.3679	31.836	22.8367	31.5507	40.3489	42.6587	40.6916	23.3308	30.3228	35.9336	35.707
124000	4133.33	4100	5998	0.0513331	0.143912	0.974464		518.944	814.845	894.779	716.913	122.793	15.0371	18.5778	79.3998	228.005	565.299	626.276	478.69	407.222	548.188	509.909	466.77	525.252	1509.22	28.4531	25.7598	21.3534	13.6143	8.28972	15.1986	19.9847	23.1107	21.8799	17.2964		28.3396	33.5186	31.6465	26.1824	22.5785	18.6262	23.5802	26.5248	31.6513	28.4164	11.3662	18.669	27.8949
125000	4166.67	4133.33	2931	0.0477927	0.141285	0.976204		736.072	1171.92	1213.82	1031.35	182.957	18.4423	12.4561	150.375	562.066	560.53	551.149	1013.84	529.034	614.433	603.063	612.344	751.922	1979.91	29.5666	37.2974	37.8441	23.0112	9.79997	19.3321	27.6419	33.0456	33.2007	24.2988		22.3114	30.546	33.0519	33.9424	27.9811	30.6571	36.6821	40.797	44.4611	33.8895	25.4948	39.501	46.0331
126000	4200	4166.67	5577	0.0485198	0.172671	0.975911		330.676	653.839	633.673	531.697	92.9742	21.7659	22.8791	91.8072	137.06	55.5662	19.1443	123.244	354.446	618.719	648.538	553.653	415.082	1173.17	28.3352	29.2834	23.4695	15.0263	8.01447	23.1106	25.4255	23.4204	18.193	13.9794		31.9306	35.1701	31.1801	24.6862	18.7091	32.3276	36.5724	31.4239	25.6271	20.4662	28.1944	27.3317	26.1884
127000	4233.33	4200	2885	0.0524127	0.128599	0.973932		807.032	1237.74	1224.09	1090.54	191.09	18.1091	14.3493	145.905	342.617	873.165	1038.35	674.031	443.99	491.536	688.299	759.738	739.068	1828.54	30.8096	34.539	31.7514	16.0853	9.29476	16.1928	24.8614	30.2792	28.9444	22.2021		26.3934	34.8424	33.004	31.8266	27.9814	20.492	35.7198	42.9242	41.7363	31.8226	14.0927	30.5838	42.7038
128000	4266.67	4233.33	5246	0.0469003	0.157231	0.976691		404.352	776.652	766.403	641.148	113.851	23.6313	23.4163	109.708	291.105	148.86	118.641	173.061	339.173	484.552	625.676	674.744	664.212	1343.82	30.6494	31.1138	24.9959	15.8663	8.13018	22.0361	26.5989	26.3769	21.7842	13.9595		30.9958	34.705	32.9446	32.3913	22.2102	31.7346	39.068	36.9081	29.0413	18.8168	24.2453	28.6472	31.4363
129000	4300	4266.67	3831	0.0540905	0.121056	0.973062		739.697	1135.92	1166.23	1004.97	175.981	16.9451	13.128	137.454	328.001	642.559	854.284	745.683	429.696	583.941	581.197	605.307	871.294	1890.94	26.9262	35.8428	33.0337	16.3191	9.03965	17.0076	24.6183	27.8848	29.0919	22.5589		23.1828	29.139	27.8549	29.2954	25.1587	25.9304	36.5467	40.0125	44.0585	32.666	17.415	31.9953	39.8557
130000	4333.33	4300	4362	0.0484541	0.160493	0.975864		495.757	916.137	882.866	762.323	136.853	25.9967	25.9935	131.284	293.257	290.368	40.5197	147.355	469.743	658.287	562.313	784.053	889.328	1500.73	31.81	35.9915	26.8367	16.797	10.0036	24.3484	29.4926	28.5588	24.1588	14.88		31.4722	36.8228	34.7213	33.5712	22.4626	34.7801	41.1976	43.0416	40.0199	20.9181	31.628	32.2381	31.5032
131000	4366.67	4333.33	2629	0.0506425	0.129979	0.974786		760.356	1241.3	1259.63	1082.3	191.679	21.6893	15.3386	153.597	523.193	707.79	638.772	729.517	531.34	574.211	715.452	743.884	832.356	1989.81	32.0475	36.371	35.343	20.0776	8.89495	18.2862	28.6041	32.5952	30.2261	23.0225		24.6118	37.0669	35.2291	35.1799	28.1501	26.6173	35.7701	42.2244	43.2379	34.0052	22.2996	37.8065	44.8163
132000	4400	4366.67	5700	0.0523568	0.152479	0.973954		489.921	798.662	898.974	696.813	117.08	16.2545	23.1809	71.3418	175.066	234.861	649.607	512.725	420.638	824.618	664.929	498.935	495.006	1467.04	27.111	25.7178	19.0401	12.2068	7.76106	17.0829	19.8091	20.3563	18.8357	15.7527		30.7554	32.188	29.7129	24.0465	18.8521	25.0012	27.3868	24.3521	28.6662	23.1827	10.6476	18.6733	22.6018
133000	4433.33	4400	3060	0.0507422	0.137696	0.974707		578.96	997.808	1040.71	859.442	151.666	20.5462	20.961	131.654	285.22	467.824	285.117	223.399	631.981	693.321	640.243	630.683	795.509	1966.01	30.8983	38.5063	35.7655	20.5949	10.6455	25.0053	30.1773	30.8976	29.4798	20.8505		31.0292	34.5272	31.5809	31.1328	26.2215	32.4541	40.7674	44.112	43.9848	31.2133	32.6026	38.9369	40.3758
134000	4466.67	4433.33	3686	0.0521501	0.134673	0.974012		676.392	1075.87	1141.72	946.784	163.349	17.0982	17.3391	116.579	493.143	518.772	708.036	673.267	589.275	556.004	697.388	533.141	652.844	1920.18	29.3638	33.5454	31.5542	15.9344	9.81006	17.7956	25.6534	28.3789	27.2366	21.1434		24.6978	31.5175	30.8729	32.8883	26.8426	25.7093	36.3612	37.961	37.4253	30.2704	18.1289	35.3555	39.6046
135000	4500	4466.67	3787	0.0525295	0.153225	0.973932		436.913	801.042	812.378	669.494	115.464	21.9611	29.0493	107.728	215.161	91.1911	14.8949	225.268	372.672	807.147	759.734	782.503	516.933	1404.31	28.4059	30.3276	25.3589	14.5384	7.64434	23.9386	25.8647	23.8436	19.0428	13.5855		31.4434	35.0111	31.5007	25.1425	18.932	33.332	37.9981	34.2269	27.0652	19.0158	31.5169	30.0774	29.2764
136000	4533.33	4500	3609	0.0521939	0.120934	0.974003		927.707	1380.7	1406.84	1232.03	215.924	18.8173	13.5989	146.867	665.336	779.125	838.579	1116.67	585.855	618.622	552.384	789.97	910.441	2249.41	28.7743	36.9479	35.4328	18.8694	9.77435	17.7917	25.0752	29.7	31.604	25.6279		19.9826	30.1112	32.0117	33.9477	27.8185	26.0765	36.4234	43.4558	43.9366	34.8474	21.7541	32.6129	42.7317
137000	4566.67	4533.33	4166	0.0472797	0.162698	0.976476		466.819	791.994	912.709	686.113	114.889	17.9739	25.5565	73.2528	172.238	329.969	461.114	409.412	447.038	689.24	684.367	516.953	563.286	1625.89	26.1752	28.1922	19.0894	12.1296	8.10581	17.9704	20.239	20.907	19.0143	15.5615		29.6633	32.0807	26.0886	23.2541	19.7894	25.7821	28.7337	31.3123	30.5408	24.5922	13.9477	19.4023	23.0467
138000	4600	4566.67	2598	0.0502122	0.136972	0.974994		740.439	1252.79	1267.88	1082.67	190.119	24.0963	17.516	150.97	388.989	588.372	527.45	776.391	799.966	816.656	749.341	545.941	729.002	2160.08	31.8201	38.4196	37.8118	22.0505	11.0104	21.5659	30.8011	33.9794	32.2193	22.5466		29.6747	34.0478	34.0264	33.791	27.5605	29.6278	40.3913	44.0914	44.4013	33.5862	27.0852	41.8232	47.6068
139000	4633.33	4600	5807	0.048673	0.165674	0.975795		374.246	619.087	827.548	549.208	89.258	12.7945	23.5395	39.0566	200.595	285.421	536.756	664.652	432.801	709.06	491.187	303.193	348.031	1524.86	22.9342	23.4659	18.0527	13.3675	8.88312	16.7799	17.376	19.1723	17.1931	16.182		24.9066	24.434	21.7293	21.2471	22.354	22.8859	23.1257	23.8546	22.8785	24.5848	12.7502	17.8926	22.7672
140000	4666.67	4633.33	4409	0.0512164	0.127991	0.974476		781.709	1233.57	1264.84	1085.49	190.064	19.8649	16.2327	135.382	495.881	579.389	738.619	775.064	663.426	709.024	507.652	586.329	886.865	2197.88	31.9001	36.5967	33.2361	18.4026	10.5928	19.6115	26.1987	31.5475	30.9041	22.4665		28.0876	34.518	34.6695	34.7626	27.463	29.2026	36.7011	41.6341	43.2816	32.1643	21.4327	28.1031	42.1655
141000	4700	4666.67	4275	0.0461101	0.162956	0.977029		425.542	725.549	846.593	627.014	104.538	17.7632	27.2745	65.6744	176.292	206.922	342.417	490.339	433.96	749.592	553.234	588.338	505.159	1480.17	25.9434	26.559	16.9734	12.4013	8.35841	18.45	19.5966	20.6461	17.5857	13.9571		29.6903	31.029	26.9246	22.9649	19.1082	27.1761	28.2772	30.8192	26.9989	19.5234	15.2889	15.5725	20.861
142000	4733.33	4700	3980	0.0527726	0.149697	0.973695		510.483	966.023	986.202	809.854	142.575	24.8015	24.2772	136.795	364.445	434.566	257.011	234.791	734.326	656.901	420.614	480.675	830.045	1930.31	30.1009	35.558	36.3929	21.2366	11.2298	24.5738	31.1072	33.2023	28.2268	17.4079		29.2308	34.0657	32.0748	31.7463	23.3867	31.1547	37.7915	41.6015	41.1323	26.1098	34.1057	41.1872	46.6589
143000	4766.67	4733.33	3971	0.0540686	0.131086	0.97304		626.619	939.336	1049.81	837.544	138.991	15.242	20.507	73.3786	198.33	672.422	745.974	619.891	439.801	718.197	600.627	531.261	601.839	1728.4	25.4944	26.372	19.7544	10.5393	7.50611	15.9596	16.9829	19.1407	19.5113	18.0717		28.1827	28.3206	23.1064	24.0412	23.8211	19.0179	23.1878	30.0593	32.3327	27.2624	11.983	17.0291	23.9905
144000	4800	4766.67	4475	0.0520577	0.140597	0.974065		579.185	1094.83	1053.6	910.108	159.423	28.4451	23.8917	145.497	300.556	393.619	255.623	464.763	519.75	732.955	699.306	654.7	833.157	1794.8	30.9969	36.0251	31.9201	17.673	8.86831	21.8698	29.5243	30.8492	26.3359	16.9042		31.4514	36.005	33.3965	31.6882	22.4434	31.4337	40.7065	42.7706	40.7105	24.5042	27.0836	38.6258	40.8436
145000	4833.33	4800	3596	0.0505842	0.118578	0.974818		818.598	1218.57	1267.09	1087.29	184.2	16.039	16.287	113.336	323.204	985.809	1193.07	649.47	450.57	557.16	668.233	745.608	806.956	1886.45	27.3471	30.3993	26.1058	12.2988	8.23438	15.1133	19.857	24.7154	24.8441	19.8555		26.1223	29.106	30.4206	27.0212	24.0653	17.1841	28.5691	36.962	40.1589	29.1225	11.9376	23.0696	32.6362
146000	4866.67	4833.33	3171	0.0500079	0.135921	0.97509		593.271	1097.53	1031.93	912.402	160.863	30.0365	26.4048	150.834	323.152	360.122	117.624	219.458	458.716	760.92	761.838	787.671	972.688	1775.18	31.5023	37.0005	31.3641	17.1467	8.49376	24.2983	30.704	29.1214	24.3449	17.0386		31.6803	35.804	33.3988	32.3847	24.2436	34.1048	41.32	43.4716	41.1641	24.9419	31.8411	41.651	36.9553
147000	4900	4866.67	3292	0.0530206	0.12714	0.973606		829.683	1292.38	1300.18	1139.88	198.966	18.8707	13.1156	140.562	658.671	666.131	744.136	1188.22	634.134	601.58	526.962	520.659	712.172	2128.92	31.673	34.9785	35.7516	22.0807	10.2897	18.1718	26.8927	33.7959	31.7517	24.1612		23.0553	34.0826	34.7049	36.255	30.2672	26.4395	33.5517	40.3131	40.8031	33.7847	21.8116	36.1974	44.9711
148000	4933.33	4900	4151	0.0512796	0.150501	0.974477		552.065	882.188	970.749	771.693	129.219	17.7331	24.4157	76.6273	195.888	279.975	711.802	609.39	458.806	814.21	655.898	559.529	466.984	1636.09	27.4041	29.1711	18.3822	13.0564	8.85173	17.9123	20.4671	21.6908	19.9237	16.8716		30.46	33.237	28.4962	23.3241	21.5032	26.5035	31.1306	31.4567	30.5793	26.1855	11.6949	15.9271	21.4863
149000	4966.67	4933.33	2650	0.050696	0.144257	0.97473		735.063	1231.83	1223.02	1064.49	189.369	24.4702	16.4275	168.042	448.047	558.85	501.618	812.957	748.756	671.083	696.377	545.849	735.27	2048.69	32.6062	39.306	39.6346	25.1585	11.027	22.3089	32.1112	36.8305	34.0591	22.4225		29.498	35.8254	34.3526	34.9038	28.4511	32.021	41.7381	45.2073	45.9691	31.5945	29.7033	43.9727	48.7818
150000	5000	4966.67	3623	0.0541586	0.121891	0.973031		796.038	1162.31	1239.03	1044.71	176.402	15.1071	17.8249	97.1585	390.739	1301.71	1258.84	682.548	477.207	447.663	552.102	491.332	744.625	1892.62	26.6413	29.0071	22.7158	12.2806	8.24287	14.3988	17.7697	21.9515	24.4806	20.287		24.3904	28.6847	25.5994	28.2687	26.2632	15.8477	25.9484	34.6604	38.9288	29.6503	11.7106	16.1589	25.1444
151000	5033.33	5000	4612	0.0495532	0.162149	0.975314		413.641	802.325	785.939	659.442	115.38	23.0438	29.0496	119.811	233.225	203.907	98.5063	121.974	476.108	592.178	505.609	638.081	693.207	1486.14	28.9161	32.7281	28.2663	16.8173	9.27582	24.205	29.6971	27.3072	20.8644	13.9298		31.2309	34.9435	31.8662	28.3421	18.1979	33.6648	38.4989	38.6807	33.4215	19.3747	29.538	36.7885	35.866
152000	5066.67	5033.33	3164	0.0516127	0.124849	0.974275		791.292	1245.53	1259.23	1096.29	190.847	19.2093	12.4475	135.996	461.461	657.608	667.294	868.762	638.848	650.974	642.317	636.625	683.204	2206.81	29.9999	36.4374	34.0721	19.5984	9.24007	18.16	26.1591	31.0914	29.6687	24.2686		24.8154	31.7901	32.7985	32.7959	27.7996	26.071	36.6902	42.7482	42.886	33.7916	21.2495	34.5815	41.0183
153000	5100	5066.67	5177	0.0482547	0.16208	0.975969		399.165	748.406	793.504	624.707	108.122	21.9926	27.2378	89.3767	330.099	166.908	93.312	249.392	475.107	528.365	613.521	588.263	612.893	1449.46	28.6821	27.9609	22.1803	14.6764	8.13318	20.6818	23.6697	24.5299	20.0954	12.6561		28.5	33.0041	32.4973	30.179	19.2303	29.8675	34.1052	33.2632	27.3602	15.2084	24.7261	25.1994	26.3986
154000	5133.33	5100	2630	0.0507398	0.138769	0.974701		810.282	1352.08	1359.93	1171.41	207.018	25.1537	20.6136	172.1	426.103	532.19	465.219	725.358	686.318	921.304	835.221	771.452	906.364	2269.91	32.498	40.3425	39.8093	23.4741	10.1432	23.7496	32.3679	35.3528	32.1353	22.6616		29.6571	35.8584	34.872	34.6027	27.4996	33.2865	42.9801	45.8558	46.0207	33.5693	30.8091	45.0663	48.8594
155000	5166.67	5133.33	4039	0.0532395	0.123475	0.973465		790.514	1191.13	1264.66	1060.92	180.444	17.2594	16.3276	111.235	350.564	820.817	1120.69	797.329	482.466	672.215	525.728	709.456	788.449	1986.56	27.6631	30.3928	26.8394	13.0102	8.22003	15.5054	20.0082	25.1423	25.4966	19.9729		26.1504	28.6808	29.1703	30.3157	23.9981	19.0382	29.0642	37.2902	37.2852	29.2861	12.6712	22.4798	34.9642
156000	5200	5166.67	4796	0.0499106	0.154864	0.975142		418.712	751.936	775.561	632.121	108.799	19.9087	28.1482	89.7349	223.531	132.5	125.602	249.104	410.254	636.572	577.497	644.986	548.154	1416.77	30.335	29.2133	23.3449	15.7019	9.04966	23.2726	24.5342	24.4476	20.7972	14.5932		34.0104	37.8756	34.0131	27.8372	17.9388	32.6652	32.2011	31.971	28.4194	20.8098	25.0343	24.0062	27.5431
157000	5233.33	5200	3291	0.0524468	0.112966	0.973864		945.873	1376.07	1418.56	1236.98	212.63	16.1755	14.3198	143.348	609.373	1024.97	1028.56	1059.96	524.964	443.271	697.254	715.335	827.722	2188.38	25.1693	34.0074	32.6734	16.4227	7.68465	14.957	22.4481	27.0135	28.7352	22.8037		18.8609	24.8997	27.939	29.248	24.899	19.8758	35.6592	38.6016	42.772	33.1286	16.4081	30.9413	41.833
158000	5266.67	5233.33	3568	0.0513137	0.141775	0.974385		595.596	1078.49	1100.88	914.494	160.125	24.6623	25.0855	141.469	322.35	460.01	305.084	361.624	725.825	751.8	621.044	590.53	775.348	2033.58	31.1258	36.5573	34.6893	20.4375	10.4243	23.7324	30.2302	32.727	28.8641	17.6806		31.0238	36.1537	33.0243	31.3534	24.0739	31.4476	39.6736	42.9875	42.1371	26.541	30.6444	38.8619	44.44
159000	5300	5266.67	3180	0.0492954	0.117593	0.97542		1107.7	1631.79	1677.64	1463.8	253.626	19.8137	17.4302	163.838	607.28	1137.38	1418.73	1115.95	593.609	624.72	933.245	910.184	1019.05	2347.48	30.8089	35.7018	34.2719	18.5479	8.894	16.1524	26.6194	31.5434	30.6055	23.3037		23.2567	34.5896	34.8909	34.2582	27.0492	21.4017	36.4717	43.5121	43.8628	33.2605	14.2501	36.0234	44.5522
160000	5333.33	5300	3263	0.0470098	0.127107	0.976573		706.661	1130.38	1179.21	979.49	166.552	23.1187	37.4019	104.449	356.209	261.575	319.103	656.662	471.076	964.688	1040.12	928.103	824.915	1646.27	32.577	31.317	19.3646	13.4387	10.3204	22.42	23.9751	23.8981	21.2313	15.4933		33.5503	38.5124	35.6083	32.2146	22.9993	32.7128	36.5448	35.2374	32.8928	19.1972	18.3051	20.9714	23.6783
161000	5366.67	5333.33	4670	0.0519556	0.118942	0.974106		843.188	1177.63	1329.03	1076.6	179.244	13.2857	20.1596	73.4405	385.546	824.372	1047.91	1042.69	689.331	781.416	623.426	566.809	594.023	2284.84	27.6039	30.2481	22.0889	14.3226	10.5664	17.6212	19.2305	22.3453	23.3112	22.3217		26.1794	28.7598	29.2193	28.3713	25.4898	21.4798	28.0125	33.387	36.5092	31.8521	14.2701	18.6314	21.1552
162000	5400	5366.67	4314	0.0506839	0.148467	0.974739		500.023	927.415	968.407	775.88	131.126	24.0643	33.7099	102.486	252.772	243.091	55.6366	321.341	480.553	867.466	928.887	774.793	684.554	1575.49	28.0688	31.0221	24.8107	13.07	9.45719	23.48	25.6894	24.096	18.6966	14.4667		30.9848	35.3466	31.166	24.4222	18.4242	31.6245	35.8434	37.0278	29.8861	20.7286	29.17	33.1567	27.2129
163000	5433.33	5400	2761	0.0517295	0.139932	0.974187		730.077	1218.85	1343.16	1067.37	185.124	21.1154	24.1157	133.282	449.91	531.455	608.774	654.758	790.167	839.2	777.502	623.517	876.131	2390.31	31.7746	37.5314	36.5742	22.7715	11.7041	22.8986	31.3862	33.8835	30.1206	22.0669		29.0237	34.6834	33.6005	33.9317	27.6336	31.1338	40.7819	42.9119	41.6703	31.1588	26.2601	41.5255	46.0278
164000	5466.67	5433.33	3738	0.0511824	0.127197	0.974506		670.107	1015.2	1104.69	899.85	151.232	17.5151	26.0222	80.1074	330.162	369.642	740.533	641.222	475.917	772.837	748.688	636.424	663.859	1818.78	29.9999	27.3138	19.0291	12.4364	8.83952	17.9308	20.0255	21.732	20.7482	17.1824		29.4998	35.2739	32.8824	29.5652	22.7783	24.7418	28.2722	28.0288	30.6566	24.8696	12.6957	16.8714	23.819
165000	5500	5466.67	4187	0.049879	0.133479	0.975122		761.032	1221.15	1209.49	1063.56	188.331	22.3846	22.4701	158.067	446.261	537.496	413.571	324.108	675.366	685.415	715.05	768.387	928.702	2208.71	33.3059	38.9036	37.0369	19.6108	10.4574	23.275	31.7912	32.9439	30.1805	21.1239		29.7117	37.3227	35.8766	35.7942	27.8242	32.5449	41.8666	44.6203	44.1851	31.3011	29.4608	43.397	46.5431
166000	5533.33	5500	5363	0.0541951	0.134625	0.97311		639.739	967.162	1039.07	855.371	143.826	16.7926	26.2199	79.2112	209.552	608.649	499.509	638.802	444.697	730.123	644.242	559.189	644.7	1827.93	28.2752	27.9851	16.2016	12.1693	8.57769	17.5383	18.6392	20.166	19.5249	17.3405		31.8232	33.5164	27.5775	24.9749	23.4839	22.2674	25.108	28.4991	34.3371	29.7138	12.4118	14.5128	21.0989
167000	5566.67	5533.33	3254	0.0486292	0.149712	0.975773		627.176	1112.33	1107.75	946.356	168.393	25.0574	24.3309	160.505	385.575	422.794	331.999	350.287	730.552	713.997	556.744	567.55	916.254	2094.8	32.2321	38.5966	38.0908	23.4034	10.8931	24.8698	33.833	34.7565	30.7765	18.9803		30.7274	36.7307	34.3434	34.1208	25.2383	33.7117	42.2792	44.6364	43.3974	28.9582	33.5873	43.6922	48.1119
168000	5600	5566.67	3737	0.0503678	0.137574	0.97491		588.194	873.808	980.655	783.333	131.942	13.6688	16.894	76.3905	333.801	719.42	676.87	441.418	424.98	485.412	448.095	499.558	636.484	1751.2	25.9001	26.9458	20.2281	12.1054	7.67422	14.7023	17.0605	21.9125	21.5293	17.6489		25.1534	25.1716	26.1067	28.6881	24.3807	17.4864	24.6559	32.0417	33.0752	27.4697	12.2299	15.7147	27.7615
169000	5633.33	5600	3135	0.0498474	0.134945	0.97518		764.517	1250.64	1193.75	1079.07	194.007	24.5187	19.5142	177.687	362.893	481.91	350.791	516.763	598.95	744.702	715.495	682.442	930.476	2181.84	34.2469	40.4537	36.4669	20.0373	9.44927	22.812	31.2179	34.6931	30.6136	21.3174		32.3423	38.0754	35.5036	36.0503	29.2627	33.3882	42.7783	45.7639	46.5117	33.8264	29.2467	41.3455	47.0429
170000	5666.67	5633.33	5499	0.0515495	0.154125	0.974326		463.133	700.408	825.802	624.54	104.214	12.3936	21.2281	59.5127	150.387	524.961	507.926	467.612	425.462	578.183	449.009	381.747	521.715	1534.38	24.7868	25.6328	18.6105	12.1243	8.20933	16.6733	17.2516	19.9691	19.1084	16.3613		28.5924	27.6846	26.356	23.2036	18.0974	20.5578	22.0724	27.1143	31.867	26.5523	14.5693	16.159	19.6668
171000	5700	5666.67	3312	0.0512042	0.136597	0.974482		663.625	1086.74	1076.71	941.685	168.184	21.1945	18.009	138.01	527.35	675.108	248.392	337.186	703.432	490.378	480.454	594.153	819.414	2124.58	33.8881	37.5864	33.2795	20.1878	10.5221	21.2891	30.5464	32.5993	29.9735	21.0556		27.9335	38.1541	36.787	37.4257	29.1403	27.9599	38.992	43.9935	45.381	31.6057	28.7103	37.7107	41.4009
172000	5733.33	5700	3701	0.0523957	0.117846	0.973928		809.913	1186.96	1219.52	1061.98	183.79	15.523	14.8884	131.216	435.888	697.487	822.33	710.221	506.224	643.098	486.234	692.279	824.707	2077.07	27.0188	34.0038	31.4468	13.876	8.71321	16.8164	22.0753	26.8844	27.2909	21.9916		24.3545	25.44	27.0648	30.9698	27.265	23.6329	32.8664	40.6322	41.1745	31.7131	17.3496	28.5807	39.9388
173000	5766.67	5733.33	4047	0.0487289	0.149874	0.975739		506.715	953.732	901.235	789.934	140.779	26.6684	29.1024	147.516	316.176	355.793	134.863	129.256	528.669	577.824	435.646	677.673	915.949	1701.56	31.9198	36.2472	32.8646	19.5413	10.0347	25.6441	32.978	31.052	25.1422	15.7913		31.9822	37.0892	35.0179	33.2833	22.2267	33.739	41.9848	43.6103	39.7131	22.1888	33.4343	40.5837	40.8575
174000	5800	5766.67	3570	0.0505915	0.117415	0.974821		860.317	1278.37	1312.7	1140.49	197.188	16.7057	14.2891	134.293	507.828	939.552	1143.48	831.24	515.737	485.936	556.314	636.968	822.097	2087.35	27.806	33.1606	29.5595	14.9866	7.98654	14.5915	21.5158	27.4481	27.5478	22.396		22.7958	27.8728	28.9863	31.2795	28.0956	20.3186	32.8775	39.4449	41.1623	31.9997	12.326	26.3021	40.1022
175000	5833.33	5800	4060	0.049952	0.147162	0.975108		522.896	970.855	930.317	807.103	142.182	26.8709	28.2475	136.127	304.826	286.514	104.673	210.933	535.191	682.954	701.445	677.271	789.252	1656.38	31.4805	35.7838	30.5231	17.038	9.92424	24.6181	30.403	29.3478	24.5497	15.8311		32.54	36.8426	34.3698	32.2004	21.4498	34.6203	41.6605	42.457	38.7188	21.4626	31.5918	39.8183	35.616
176000	5866.67	5833.33	2722	0.0484225	0.126148	0.975909		938.173	1380.22	1384.08	1233.68	216.753	17.5168	12.4369	159.248	416.489	802.288	1260.75	993.663	634.092	589.752	629.169	676.395	762.623	2207.71	30.1883	37.3879	33.805	20.6444	9.90186	16.89	25.5527	32.9168	32.4742	24.0939		26.7361	31.6761	32.6341	32.5747	27.3206	24.2331	38.9846	44.6037	44.9086	34.2094	13.7008	30.4058	46.5254
177000	5900	5866.67	5444	0.0525003	0.140792	0.973847		550.147	994.735	959.737	831.473	145.145	26.4176	29.4949	128.696	276.75	289.415	63.6339	204.604	518.687	807.151	703.376	823.072	824.945	1616.13	30.3021	33.913	25.6681	13.6975	8.41537	23.2705	26.4708	26.0849	21.824	14.3458		31.8293	35.3602	31.8818	30.5797	21.8596	33.3308	40.7242	41.7215	35.0943	18.694	29.2547	29.7017	30.0825
178000	5933.33	5900	2560	0.0529136	0.123843	0.973621		1108.55	1596.51	1562.58	1431.05	251.522	18.9807	13.3237	179.597	627.726	1163.77	1248.41	1112.98	607.762	508.714	740.2	834.207	866.075	2351.58	31.6857	36.4387	34.1171	19.6309	8.38718	15.1943	25.5891	33.1101	31.9941	24.3719		24.5699	32.4087	35.4085	36.4412	29.6001	19.7181	38.4861	44.7237	44.498	34.7677	13.446	34.2529	45.4702
179000	5966.67	5933.33	4187	0.0525878	0.141177	0.973787		524.043	929.224	893.832	778.798	134.491	23.5913	28.0648	118.889	218.094	118.494	174.583	298.576	393.894	743.381	902.702	818.408	616.865	1435.67	28.7088	30.326	23.4703	11.3622	6.69479	20.7056	24.2186	23.0377	19.2308	13.3694		32.087	35.4498	32.2691	26.83	16.9081	32.4682	38.8252	35.1429	26.6419	18.5518	21.4034	27.6879	27.1273
180000	6000	5966.67	2263	0.0490742	0.149957	0.975537		766.794	1267.44	1281.69	1101.68	195.761	24.0682	15.3287	167.792	404.377	571.616	603.751	982.332	793.875	766.512	640.896	477.588	779.556	2211.62	32.4058	38.9202	39.4375	26.1518	10.7414	20.7945	32.8809	36.6233	33.3756	23.9824		28.5081	36.3997	34.0827	34.3815	28.657	30.6654	40.7794	44.0618	45.1985	33.8959	26.697	42.6885	48.1954
181000	6033.33	6000	3418	0.0516395	0.130474	0.974278		645.566	1058.67	965.222	897.323	159.347	26.1064	30.697	140.983	355.487	173.982	31.4457	189.132	414.73	778.562	877.321	996.679	825.463	1558.87	33.3425	31.9836	24.0326	13.7302	6.87548	23.4063	26.5844	25.0101	20.4819	14.4819		32.2955	37.7202	35.7292	35.1818	25.7859	33.7098	40.8798	39.4039	29.6595	16.265	28.844	30.1303	28.1776
182000	6066.67	6033.33	2499	0.0515495	0.145048	0.974332		907.106	1385.63	1329.25	1220.17	217.173	21.8348	13.7588	175.977	457.795	540.646	596.322	1131.86	613.733	804.45	693.485	744.316	789.616	2158.71	33.5779	39.48	39.0156	22.4616	9.3773	20.674	29.6544	34.5059	33.8388	25.2393		27.8873	37.4187	36.7235	36.7588	29.1013	31.5799	41.3851	45.0349	44.9653	34.4348	26.5528	39.7775	47.6774
183000	6100	6066.67	3746	0.0493587	0.146096	0.975414		531.026	791.173	880.23	705.325	119.694	13.8314	18.9754	77.4449	199.348	557.177	542.423	424.378	417.766	553.082	413.494	414.436	593.085	1761.84	26.1863	28.8778	20.7973	11.8178	8.11437	15.8839	20.6432	20.6876	20.529	18.0499		28.4162	28.4297	25.4285	25.8215	22.8357	21.1494	29.7886	30.7596	34.0528	28.6387	13.1937	20.2733	23.6919
184000	6133.33	6100	3083	0.0498304	0.145535	0.975159		640.388	1134.45	1078.2	958.832	171.045	26.9149	23.2505	169.235	344.328	333.756	199.722	350.406	587.99	856.874	707.949	703.454	880.165	1860.48	32.7873	37.8499	37.0706	20.8091	9.64228	24.6602	33.4059	33.7161	28.0782	18.2988		31.5631	36.5398	35.3754	34.5959	25.8624	34.2635	42.4111	44.5525	41.3369	26.6858	35.5424	44.9651	47.2422
185000	6166.67	6133.33	4078	0.0527094	0.130146	0.973758		684.446	998.602	1092.28	898.606	152.625	14.0908	17.4729	96.9091	303.652	838.866	910.818	632.343	457.053	544.173	519.255	495.687	668.299	1806.96	27.5316	30.9984	23.8595	14.0815	8.86856	15.706	21.3931	24.9881	24.2914	18.9608		27.6116	29.8298	26.5063	29.1621	24.5484	19.0159	31.6528	37.0127	37.4193	29.8911	12.0885	21.2723	31.2641
186000	6200	6166.67	2323	0.0545015	0.135527	0.972856		789.889	1265.47	1257.27	1106.04	197.966	21.9254	13.9235	166.656	452.743	626.433	750.893	775.734	758.932	623.941	602.126	533.465	770.661	2192.08	32.491	39.4256	38.6418	22.8065	11.2941	19.7368	31.7075	35.3498	34.0592	23.8057		27.6804	34.9086	34.9715	35.52	29.3743	30.1014	41.2444	44.9982	45.9321	34.8518	23.0173	43.9423	48.8676
187000	6233.33	6200	3559	0.051479	0.156603	0.974358		434.788	707.829	815.812	618.081	102.823	15.5263	23.8974	73.7511	70.3548	208.822	531.933	451.246	430.737	816.961	517.573	454.933	397.825	1550.86	23.9145	27.9463	18.2739	12.0837	7.33123	18.3055	17.8303	20.1095	18.3283	14.9759		32.1136	27.6337	20.4442	19.5823	19.7985	28.9353	26.0853	33.0721	29.0748	22.564	12.4184	15.4746	24.1229
188000	6266.67	6233.33	3194	0.0516979	0.139041	0.974232		723.003	1163.52	1161.41	1014.08	179.264	21.23	17.0658	149.688	409.567	456.936	395.212	659.394	735.307	741.398	622.344	528.57	732.177	2224.09	31.2016	38.6705	37.2475	19.9293	10.3414	21.4497	30.0295	32.9213	30.4517	22.538		27.3809	34.174	33.3329	33.5767	27.5433	32.7239	40.9435	43.4056	42.4541	33.8254	28.9201	40.9867	45.2003
189000	6300	6266.67	3591	0.0481113	0.159584	0.976047		504.798	831.184	912.57	722.431	122.055	17.8159	22.5611	87.8357	196.463	166.844	439.9	546.718	406.274	785.399	698.813	601.706	549.242	1526.56	27.6248	29.3001	23.319	13.1505	8.39146	19.7207	21.1667	23.1318	21.7992	15.9675		30.3117	33.1338	29.9375	25.4485	19.2926	31.0264	32.3773	29.3183	30.1666	23.6119	17.6673	18.8344	30.7453
190000	6333.33	6300	2675	0.0473964	0.163025	0.976389		639.959	1068.68	1114.74	929.136	164.367	19.8027	17.5676	143.514	435.474	530.377	313.407	893.23	972.962	681.049	501.697	298.403	564.746	2156.85	31.9121	38.7076	37.1049	27.1872	12.7293	22.2342	32.889	37.1978	33.494	21.8261		29.4854	34.977	33.8228	34.2522	27.0233	31.7063	40.2575	43.7262	44.8502	32.9976	30.4845	42.4633	46.1672
191000	6366.67	6333.33	4085	0.0514279	0.128488	0.974412		670.487	977.82	1034.21	873.301	148.493	14.7633	20.1547	89.0966	321.609	541.878	645.886	506.067	459.974	594.458	634.833	541.271	623.198	1875.21	29.352	26.2869	20.1514	11.4495	7.32208	15.5784	18.3635	22.3918	20.6032	17.6248		27.9912	32.7272	30.5071	30.5528	24.9815	20.1022	23.6822	29.4934	28.675	29.4815	11.9039	17.2959	29.0068
192000	6400	6366.67	3618	0.0505015	0.137877	0.97484		761.286	1230.26	1210.4	1071	191.052	22.3271	16.1527	164.902	418.554	502.196	512.193	704.282	704.84	710.888	611.574	656.974	768.198	2103.97	32.2616	39.207	38.655	22.6712	10.4516	22.0061	31.0086	34.4072	34.0167	21.8077		28.5795	35.3003	35.7719	35.1665	26.4897	32.7021	41.2504	44.528	45.121	32.4337	28.1162	42.5703	47.8305
193000	6433.33	6400	4138	0.051462	0.128529	0.97439		759.957	1108.36	1143.2	991.324	171.271	15.3868	19.522	112.7	273.949	846.352	873.072	468.857	488.852	610.009	612.7	664.731	814.534	1816.57	30.8694	31.8845	23.2873	13.6692	8.97156	16.9751	21.578	25.1467	25.5234	19.4587		31.0932	34.7984	31.9582	31.5994	24.8978	20.0187	30.6222	38.9337	40.5308	29.3171	13.2721	18.6823	27.5266
194000	6466.67	6433.33	2934	0.0513185	0.132923	0.974461		870.131	1311.93	1301.22	1162.26	206.586	17.8428	15.3376	167.417	505.206	663.548	624.005	804.156	582.207	623.43	796.101	752.59	769.702	2120	32.4566	40.1618	38.4611	22.4881	10.2677	20.6855	31.1204	34.8943	32.176	24.959		25.9172	36.3658	34.7188	35.3662	29.9148	30.3867	41.2402	47.1103	46.3541	35.7178	24.8326	43.7619	48.3137
195000	6500	6466.67	4362	0.0495508	0.138738	0.975361		587.472	906.446	949.999	796.604	136.831	16.2981	23.438	90.6277	172.084	297.33	395.927	496.845	398.217	845.029	693.576	590.177	570.474	1705.1	30.3463	29.6638	19.7556	13.412	8.03036	19.011	21.3121	22.6326	20.1487	18.1038		32.7172	36.3754	31.4781	27.7069	23.454	28.3701	28.9757	29.4619	30.3106	31.2009	14.6499	18.3567	25.5743
196000	6533.33	6500	3601	0.0538182	0.126763	0.97321		799.154	1227.63	1231.63	1083.43	195.194	20.4201	15.7283	160.323	406.462	505.299	407.193	523.913	744.057	814.007	711.559	671.967	891	2204.35	34.4409	40.9192	36.4162	19.1366	11.2746	22.4241	30.7263	33.045	32.9026	23.0894		31.3023	36.8321	35.8923	37.7799	30.3979	33.0485	42.5378	46.0906	47.9016	35.0172	28.7868	39.5256	42.1017
197000	6566.67	6533.33	3502	0.0515325	0.137917	0.974328		616.817	1067.63	976.013	899.753	160.813	26.4704	24.1183	150.118	269.143	283.953	73.6026	314.384	661.845	883.021	713.157	628.35	713.8	1747.78	34.3565	37.6176	31.7908	17.793	9.81042	24.9942	30.8061	30.7215	26.9878	17.8587		34.2503	39.1858	36.5829	34.9646	26.799	36.137	43.3258	44.7275	40.7565	23.1412	34.6516	39.088	34.1373
198000	6600	6566.67	3142	0.0504334	0.124196	0.974861		995.663	1407.74	1404.89	1268.65	224.256	15.9586	12.988	168.045	547.636	738.234	1145.63	981.804	615.884	624.225	686.159	701.422	868.46	2180.58	29.796	37.3403	35.3043	18.1769	9.29216	16.0914	26.1713	31.393	31.5833	24.6707		23.3122	30.6028	31.7345	34.3831	28.9471	25.7856	38.1078	43.5476	44.8188	34.4418	14.3998	36.9097	46.9218
199000	6633.33	6600	4100	0.0489161	0.155635	0.975669		448.089	766.341	801.168	653.159	112.366	18.6783	23.8947	96.5526	88.5445	177.284	299.482	311.031	401.106	745.718	672.672	541.875	486.908	1510.63	27.0916	32.3534	22.9571	13.3972	8.47778	21.5642	22.9901	22.7404	20.643	16.3393		32.3288	34.9643	28.7759	20.6978	18.6911	33.3431	34.8599	31.1117	34.3102	28.1418	20.4284	20.1315	28.4856
200000	6666.67	6633.33	3308	0.0560261	0.138508	0.972102		753.196	1185.88	1170.01	1037.13	187.339	21.0787	17.349	160.766	350.766	437.944	369.683	362.053	716.723	804.023	659.49	658.96	917.716	2188.82	35.0053	40.4941	38.3014	19.9885	11.1334	24.2589	31.4518	33.7132	32.2396	23.2591		32.9014	38.5234	35.9794	37.6037	30.0186	33.9052	43.3461	45.0555	45.5939	34.5696	31.9859	39.313	45.853
201000	6700	6666.67	4209	0.0532127	0.137795	0.973507		579.322	865.691	927.703	770.133	131.939	13.9877	17.6599	92.1965	151.487	828.325	668.818	467.908	455.886	499.25	484.54	432.382	492.068	1708.95	27.4773	29.0994	22.6651	13.4315	8.36241	15.6011	20.0293	23.4256	23.0824	18.8972		30.3268	32.4067	26.1283	25.0109	23.5135	16.659	25.4028	34.5478	37.7693	31.1183	12.9178	19.9988	28.3825
202000	6733.33	6700	3302	0.0542243	0.142138	0.973008		761.162	1219.89	1194.33	1063.53	192.356	21.353	15.1057	177.874	395.602	453.854	390.767	651.107	670.153	787.441	635.3	658.047	801.613	2122.78	34.4662	40.8208	40.7808	26.2419	10.4204	24.239	33.0121	36.9633	35.0313	23.4842		30.8629	36.7679	36.4825	37.4211	30.7965	34.866	41.9627	45.8608	47.5646	33.8498	33.4021	44.8213	49.8231
203000	6766.67	6733.33	3994	0.0528504	0.124587	0.97374		767.469	1097.74	1129.04	986.197	171.499	14.5737	15.8395	125.73	287.713	884.767	764.281	575.925	447.427	520.312	566.043	648.013	721.112	2003.37	28.9623	33.2475	30.0867	13.6115	8.71754	16.3997	23.7846	25.933	26.023	22.4851		27.4892	30.0912	28.9165	28.8627	29.4518	19.3198	34.9941	38.432	39.9073	33.5843	16.6711	29.959	36.4566
204000	6800	6766.67	3487	0.0495313	0.147119	0.97536		505.719	851.911	815.178	723.649	128.401	20.5464	25.4226	117.354	216.412	134.803	170.992	317.503	467.917	677.896	609.303	566.505	592.967	1502.33	33.4264	33.9429	26.1535	16.2366	9.90132	23.1889	28.1801	27.9161	23.5793	16.7963		35.2244	40.2153	35.5852	33.0084	23.0987	36.0474	40.7211	37.7038	30.9976	24.2445	23.6245	28.6603	31.9881
205000	6833.33	6800	2195	0.0496529	0.160278	0.975264		587.477	1009.15	1018.82	866.324	155.25	20.504	21.409	150.374	315.41	320.535	192.877	478.711	810.952	801.289	645.245	431.972	634.479	1974.24	33.7664	39.6082	37.2021	26.4012	12.2419	25.5369	36.0671	36.782	29.9497	20.8841		32.8655	38.3225	35.0921	35.0148	27.5371	35.6339	43.7458	45.6134	41.9295	31.1185	35.2107	46.6181	47.0843
206000	6866.67	6833.33	3456	0.0496237	0.165912	0.975354		390.012	617.774	731.292	543.417	91.1626	13.851	22.7203	60.5903	106.149	216.585	500.087	495.365	414.105	613.088	514.199	393.079	291.53	1357.63	27.1973	26.3966	20.216	14.4087	9.44443	18.5172	20.9065	21.9867	19.4151	16.8375		32.3898	33.7222	25.5796	22.5908	21.7042	24.6616	26.3092	30.1128	27.0276	23.872	13.6037	19.5775	26.6948
207000	6900	6866.67	2278	0.0499933	0.140521	0.975119		718.974	1144.24	1117.19	998.071	181.009	20.5536	15.55	169.69	394.187	454.513	343.006	453.959	695.846	726.27	642.056	567.807	833.775	2017.75	33.6371	41.4049	40.3409	22.18	11.2049	23.7662	32.7868	35.3233	33.3655	23.5261		30.1313	37.2002	36.267	36.1867	28.4006	34.7797	43.6198	46.5928	47.3951	34.6369	33.8388	43.1722	47.8388
208000	6933.33	6900	6461	0.0500541	0.166769	0.97507		343.853	589.884	601.178	498.365	81.8062	15.0205	18.6002	56.8539	34.5809	76.8206	212.903	275.592	394.581	589.783	601.01	308.218	217.224	1371.08	19.6109	21.9468	12.6802	8.31103	5.02321	12.8112	15.9555	15.8844	11.0022	11.9188		24.0148	27.0454	17.7563	13.371	15.8669	21.2764	26.6315	25.0852	17.5129	19.2279	8.23104	14.2258	17.0452
209000	6966.67	6933.33	3160	0.0526316	0.154643	0.973759		787.091	1247.15	1195.05	1088.38	193.188	21.039	13.7468	159.612	432.344	491.983	378.393	673.409	888.595	707.559	643.804	493.931	675.047	2276.12	33.8271	39.3091	39.6187	26.1757	11.0847	22.6045	32.611	36.6628	34.1913	23.9456		30.1385	37.9421	35.8506	36.3141	28.89	31.6307	41.6987	45.1395	45.3168	32.7598	30.3958	43.2356	48.2288
210000	7000	6966.67	2912	0.0502438	0.13999	0.974998		648.115	955.817	1008.17	853.219	141.848	14.278	16.6267	88.7301	222.268	467.628	729.874	466.009	395.926	597.755	637.697	616.053	652.781	1789.61	24.7184	29.8647	21.8811	11.6147	7.29502	15.2461	20.0874	22.0677	20.1425	17.8301		25.6138	26.5747	26.0489	24.7898	20.5649	21.459	33.2498	34.9748	32.3281	27.3117	11.1052	21.5616	28.0938
211000	7033.33	7000	4043	0.0497502	0.144256	0.975167		569	996.735	897.517	836.29	147.924	23.7178	23.8604	134.699	355.442	294.971	34.4428	139.882	630.922	621.792	467.655	580.11	844.714	1891.83	32.4514	36.8977	29.0763	18.9753	9.66234	24.7994	30.437	29.4163	25.5071	16.9033		30.8761	36.34	34.6674	34.3968	25.9769	34.6333	42.9246	43.0284	40.8618	23.0404	34.5281	34.0891	31.4216
212000	7066.67	7033.33	2688	0.0518121	0.124836	0.974162		987.564	1461.48	1360.08	1292.44	227.115	20.5654	13.898	178.885	494.081	571.99	658.272	808.514	617.133	700.817	875.424	776.46	881.415	2310.56	30.1465	39.3199	38.4478	19.3709	8.57226	19.2625	28.5754	31.4641	31.849	24.7065		25.0397	31.3638	31.6461	34.7215	27.9612	30.132	42.6281	44.8408	44.7584	34.2404	23.7202	41.7026	47.34
213000	7100	7066.67	4841	0.0506255	0.150895	0.974797		475.909	789.325	784.344	673.284	113.734	18.1263	26.3438	85.653	151.465	84.922	183.62	276.508	411.598	756.183	582.221	578.254	537.145	1519.91	27.5049	26.4705	18.5976	11.1643	6.73042	20.0954	19.956	20.0141	16.9721	13.4301		31.7844	34.5557	28.4816	24.0548	18.6481	32.1107	26.9772	29.161	24.6099	19.4938	19.1841	17.9381	22.0215
214000	7133.33	7100	2530	0.0522401	0.141968	0.973945		935.093	1424.88	1343.75	1254.46	221.268	21.3878	12.8584	175.087	437.618	477.546	554.104	1149	869.001	878.504	818.796	552.662	656.492	2198.75	32.431	39.3595	40.3632	25.703	10.1726	21.7147	30.8714	35.491	35.8337	24.1187		28.5386	34.5828	34.7304	35.7193	28.584	32.6752	41.2677	44.3546	44.9485	33.5514	28.7833	44.2196	48.8613
215000	7166.67	7133.33	5181	0.0535313	0.153056	0.973328		490.242	776.281	827.109	674.743	112.094	15.8253	24.5352	66.8913	188.514	152.349	427.555	337.161	402.493	698.311	549.455	442.186	599.906	1642.17	26.1539	25.1416	17.0287	10.9817	7.49925	17.8613	18.5714	17.9329	17.4884	14.9511		29.9501	29.8095	25.9291	24.1538	20.9268	26.792	28.6911	23.9921	25.3095	20.9232	13.6052	14.3527	18.2038
216000	7200	7166.67	3873	0.0520966	0.129722	0.974007		1050.97	1531.27	1418.14	1358.91	239.77	21.2209	15.2324	182.775	420.79	583.392	633.208	701.567	634.714	806.742	883.742	925.682	991.2	2441.18	33.8209	39.4626	37.9481	17.9564	8.97174	20.798	28.7775	32.4386	31.8801	24.2656		30.0278	37.359	36.3063	36.3764	29.0351	31.3416	40.9474	45.5699	45.4121	34.0419	24.4147	40.4558	46.9974
217000	7233.33	7200	4815	0.0525124	0.153833	0.973876		469.999	832.517	786.504	696.182	118.616	21.2579	25.3295	102.97	161.764	113.513	81.7136	226.949	415.252	687.608	694.796	654.372	534.811	1479.68	26.3651	30.5367	19.6112	11.1464	6.70414	20.1879	22.374	21.3574	17.1141	13.3302		30.2653	32.7637	27.5639	23.6089	17.624	32.0999	37.2076	34.1209	27.8353	21.4197	21.8576	20.8078	25.2044
218000	7266.67	7233.33	3550	0.0529088	0.123375	0.973597		1012.8	1475.39	1371.83	1308.89	228.096	20.4488	15.5411	169.175	449.309	606	1067.14	724.271	583.739	704.167	850.073	869.373	875.8	2092.36	32.0871	36.5081	32.6399	14.9428	8.58135	16.9275	26.2079	30.8182	28.609	22.1965		28.3675	33.4909	35.116	35.0631	28.3977	26.1083	40.5879	43.935	41.6914	30.2177	13.0003	36.0656	43.966
219000	7300	7266.67	2933	0.0506304	0.153516	0.974743		689.551	1213.4	1093.36	1020.9	179.897	27.494	23.2528	170.409	340.414	328.49	189.968	250.022	638.591	766.759	731.584	683.823	904.826	2135.81	32.1065	37.1653	35.6075	20.6111	8.37137	24.388	32.491	32.6864	26.1969	18.0995		31.5978	35.5685	34.2287	33.5884	25.549	33.2253	40.8998	43.3016	40.9158	27.4842	32.7777	43.6085	45.6224
220000	7333.33	7300	3538	0.0526413	0.119102	0.973802		818.547	1159.36	1153.91	1039.68	177.33	14.988	15.6213	127.056	221.275	835.781	885.552	540.82	446.288	558.945	567.608	821.927	799.596	1898.55	25.5345	32.1346	24.2227	10.9086	6.91471	14.4558	18.8894	24.4118	23.4477	18.5104		27.2978	26.5945	26.765	24.5416	22.4738	18.4771	30.3725	42.0482	40.7872	28.9881	10.8813	20.8918	32.8625
221000	7366.67	7333.33	2717	0.0503653	0.148436	0.974869		808.373	1309.57	1251.01	1136.09	201.18	22.4507	16.628	174.011	422.079	486.111	418.366	698.25	778.825	797.666	691.781	632.588	802.813	2232.03	31.8409	39.4327	39.3074	25.3935	10.2362	21.7562	34.3512	35.5292	32.4388	22.1353		27.5683	35.2452	34.2574	34.5538	27.58	31.7704	43.6485	45.4993	44.4725	31.7725	29.3486	46.6011	49.2649
222000	7400	7366.67	3912	0.0500176	0.140849	0.975129		517.452	813.257	881.93	714.288	118.442	14.4779	20.6998	75.2785	107.367	468.865	555.932	515.486	486.436	651.916	561.605	477.569	388.285	1627.74	24.942	26.9139	18.224	11.2683	7.36941	15.6009	18.4036	20.989	18.2875	15.4365		29.3688	30.6826	23.8777	21.0477	19.7332	20.6355	25.7876	32.994	29.1063	26.0461	11.2475	17.6382	26.3545
223000	7433.33	7400	2704	0.0516954	0.124091	0.974214		1029.02	1496.32	1401.24	1329.04	234.153	19.2218	14.6269	178.791	389.075	539.414	776.314	775.848	583.4	853.064	847.02	824.473	994.324	2316.96	32.6115	38.3275	36.124	17.5634	8.38998	19.2198	27.5366	31.544	31.065	23.6509		29.1277	36.0746	35.5757	34.3903	27.8893	29.2163	39.4009	42.977	44.9183	35.1248	19.7997	37.7314	45.8492
224000	7466.67	7433.33	3035	0.0500444	0.143522	0.975039		733.191	1186.46	1129.8	1027.96	180.65	21.132	17.0891	149.578	335.902	416.575	265.795	441.501	820.144	878.789	677.646	521.034	718.206	2139.48	32.5631	39.0316	37.8162	21.8661	10.5149	23.6299	32.0455	33.4636	30.5226	22.1302		29.5841	37.5771	35.3331	33.4909	26.8305	33.1369	41.9535	44.0823	43.9779	32.0073	32.8038	41.4108	44.6227
225000	7500	7466.67	4343	0.0501878	0.144214	0.975126		526.232	800.453	866.511	708.917	118.408	13.3279	17.3892	73.7566	187.775	344.532	469.801	400.575	441.773	651.663	490.958	498.477	499.014	1684.51	25.3467	27.2572	20.1887	11.4869	6.9445	15.9063	18.5748	20.2125	19.2427	17.2876		28.6199	26.3541	26.3211	24.6691	20.7693	22.2666	26.9512	29.8283	29.8655	27.3744	11.7947	20.1799	23.7031
226000	7533.33	7500	2200	0.0507714	0.137022	0.974679		918.805	1378.22	1275.64	1214.59	215.231	19.6302	12.1108	179.775	385.236	529.558	893.955	796.422	614.879	661.258	749.212	637.765	814.352	2062.16	32.1612	38.2598	36.0685	22.0109	8.73492	18.1067	29.5115	34.3856	32.4516	22.7799		28.4376	34.039	34.8571	35.3522	28.12	28.8017	41.199	44.0122	44.5272	32.759	16.3901	41.9233	47.5132
227000	7566.67	7533.33	3032	0.0516006	0.142963	0.974268		780.322	1243.5	1159.92	1079.77	192.266	21.6256	15.7956	167.568	362.102	506.803	322.792	566.585	775.934	789.006	725.401	520.6	748.415	2024.62	34.3153	39.5359	37.6459	23.4777	10.1905	22.7952	32.4046	35.8997	32.327	21.7388		30.9169	38.5136	36.9787	36.5203	28.6467	30.9857	42.5008	46.0207	45.0834	33.0891	31.485	42.4433	45.8023
228000	7600	7566.67	5627	0.0532784	0.143908	0.973529		533.517	871.126	789.604	738.482	128.229	20.2962	25.8309	114.721	155.516	101.89	66.6886	187.271	422.965	743.087	755.236	745.549	531.483	1367.43	29.0438	30.558	20.9759	11.6007	6.44235	21.3204	23.5433	22.4563	17.8216	13.4791		32.3132	36.6724	31.3375	26.1601	18.736	32.7671	36.401	36.5826	26.8706	20.1683	24.4242	23.7426	22.0221
229000	7633.33	7600	4600	0.0548832	0.125415	0.972662		1062.51	1454	1365.73	1312.77	230.113	16.4073	12.8995	167.583	428.201	701.342	1212.75	765.77	631.779	658.513	645.953	676.243	970.174	2203.43	31.6016	36.2676	32.1213	15.8336	9.21459	15.3077	25.8484	30.8506	30.1256	22.9064		25.2754	35.5503	34.989	35.0678	27.1253	22.6549	39.8037	41.2976	44.2502	33.3318	11.8722	28.9057	44.648
230000	7666.67	7633.33	2921	0.0516662	0.145965	0.974225		779.454	1249.24	1162.4	1082.25	192.793	22.6726	17.0939	173.349	316.676	387.751	325.453	473.04	678.323	853.636	661.229	663.466	835.302	2143.91	34.0309	40.1362	40.5062	23.6409	10.1379	24.8572	33.614	35.2291	32.3663	22.3854		32.3411	38.0204	36.4273	35.4951	27.8708	34.6571	43.8214	44.8693	44.6507	32.6824	34.1409	44.9694	48.3869
231000	7700	7666.67	6115	0.051231	0.148017	0.974504		612.149	1041.26	922.79	876.361	155.237	25.721	25.0465	142.951	244.26	225.989	143.617	183.632	520.604	764.741	685.012	796.836	786.78	1511.18	32.7237	35.0539	26.4045	15.1284	8.69998	23.1481	28.1828	28.6516	23.124	14.9041		33.753	38.2947	36.0332	32.8093	22.7284	35.4623	42.6814	42.9632	35.904	18.2585	25.0287	30.2093	34.7492
232000	7733.33	7700	4923	0.0528115	0.139402	0.97386		608.77	877.574	914.382	782.988	130.821	12.8077	22.4766	75.9902	166.98	397.918	463.986	465.306	420.574	728.484	592.851	560.268	494.139	1690.9	27.0371	25.3564	15.8875	9.94507	6.92177	16.0886	16.7405	18.9046	17.1898	16.2243		30.8007	30.9733	26.548	24.1196	22.7438	20.6036	23.9215	28.993	26.2284	27.0354	11.4075	12.9216	20.5218
233000	7766.67	7733.33	4527	0.0492784	0.132141	0.975435		928.05	1363.91	1312.58	1211.78	214.849	19.6897	15.0549	160.929	370.946	539.145	625.73	679.232	689.363	873.505	595.851	755.722	1069.27	2340.95	33.0862	39.134	34.8057	17.7507	9.61917	20.1174	28.4074	30.677	30.8279	24.3661		30.2353	37.6157	35.2718	34.9287	27.3794	30.5348	41.4599	45.2447	45.5037	32.9267	24.0727	31.5367	39.0392
234000	7800	7766.67	4597	0.0489769	0.151306	0.975602		478.894	764.5	825.272	666.453	111.491	15.4718	23.167	74.0474	149.579	139.125	346.823	354.076	427.616	745.561	620.388	483.609	529.156	1567.29	26.0186	25.8741	16.7283	11.3035	6.5559	17.1811	18.7301	19.2788	17.3878	13.9027		29.9598	31.1635	25.0436	24.3589	19.5673	26.4276	28.2564	28.63	26.0895	19.9672	12.6054	15.5173	20.931
235000	7833.33	7800	3548	0.052707	0.113562	0.973804		957.158	1325.14	1235.49	1188.84	206.911	15.6895	14.8859	144.133	428.717	835.899	760.544	431.51	473.975	558.38	593.798	761.271	1044.15	2116.54	30.2365	34.6444	26.0958	11.8512	7.53841	15.6114	21.962	25.1265	25.8184	21.848		25.038	32.6426	31.8133	34.1012	27.5871	20.8644	33.9998	41.248	43.838	33.2719	13.6148	23.698	30.1033
236000	7866.67	7833.33	3097	0.0523155	0.134638	0.973923		878.256	1288.88	1220.72	1143.73	202.346	18.1487	13.9773	163.831	321.56	488.579	431.953	723.822	692.732	843.447	703.766	679.533	765.261	2139.29	32.3264	38.6203	38.43	20.0457	9.70908	21.7775	28.6902	32.8564	32.4543	23.3531		29.8427	36.3141	33.8421	33.9988	27.6346	30.5548	40.3036	44.8413	43.9191	33.4827	29.1762	38.7115	47.6475
237000	7900	7866.67	4892	0.0505915	0.141894	0.974805		651.392	1105.66	972.647	929.598	163.142	25.493	29.5237	153.16	229.212	177.758	52.0555	248.108	452.063	943.325	844.92	863.883	767.564	1548.33	31.9629	33.8195	27.0321	13.9311	7.0945	23.8231	27.8515	27.1516	20.9952	14.0186		33.3327	38.775	35.6813	31.044	20.9817	35.31	41.5906	41.0129	32.5874	18.5965	31.3139	33.1946	32.9386
238000	7933.33	7900	4549	0.0504991	0.157636	0.974869		448.671	725.188	782.486	630.399	104.463	14.4577	22.8939	75.5201	61.5108	185.403	398.448	417.788	459.72	769.646	608.711	446.279	360.056	1457.89	24.8503	26.0309	17.8863	11.4629	6.80623	17.1437	19.0961	20.2968	16.642	13.858		32.6858	30.2434	22.7458	19.9362	18.6404	24.275	29.2037	31.6951	25.1344	19.8463	11.9261	18.4361	24.6313
239000	7966.67	7933.33	2611	0.0511337	0.148332	0.974504		787.669	1251.66	1156.02	1084.93	192.234	21.3888	21.7275	176.547	323.027	359.658	318.369	660.632	839.786	949.855	684.14	558.354	649.53	1978.51	32.7291	39.8748	37.7797	24.3005	10.5549	23.9194	34.2212	36.4493	31.2987	19.3505		31.537	36.6669	35.1388	33.8251	26.4779	35.3586	45.1353	46.2395	43.674	28.9667	31.9567	45.7988	48.8196
240000	8000	7966.67	5304	0.0514985	0.141595	0.974581		526.162	821.215	857.131	715.976	119.339	16.3707	24.0922	71.7552	151.663	168.2	348.292	484.899	513.639	868.592	620.324	413.074	454.643	1638.05	27.4531	24.9492	17.739	10.5151	7.64214	18.0819	18.5811	19.0009	16.9704	15.6643		31.9563	33.2005	26.2337	24.0918	21.7833	26.2395	25.6943	24.7952	24.0015	24.0155	13.7368	16.4338	21.8265
241000	8033.33	8000	3033	0.050628	0.124267	0.974764		1086.71	1542.26	1433.75	1377.82	243.019	19.0232	14.8106	185.446	485.888	637.847	619.934	805.962	592.977	834.331	869.067	907.046	997.285	2299.05	33.7066	38.4424	36.305	17.89	7.71669	19.4697	26.6258	32.3005	31.4348	24.2297		28.383	37.3488	37.0258	36.935	28.8402	28.8788	38.6017	44.721	45.9684	34.042	23.1872	36.0896	44.2466
242000	8066.67	8033.33	3926	0.050679	0.144133	0.97478		610.729	1057.89	935.146	887.942	157.529	25.8464	25.752	155.09	293.858	254.11	185.729	198.63	524.66	659.09	609.283	743.123	811.915	1649.92	32.4679	35.6338	30.8624	16.0342	8.79635	23.1839	30.5037	30.4559	24.0919	15.5594		32.2769	37.6098	35.5491	33.4174	23.4865	34.8085	42.0579	42.8836	36.9994	21.4197	28.2501	39.5314	41.2051
243000	8100	8066.67	4561	0.0520529	0.154929	0.974123		489.893	768.142	777.569	666.095	111.669	15.899	21.3877	86.3365	74.1238	163.023	471.377	343.963	462.856	777.629	534.55	440.901	426.09	1503.73	24.3724	28.0942	19.3853	10.1663	6.74495	17.4174	19.4675	19.5602	17.6924	14.6256		30.3026	31.4426	25.782	18.2018	16.1328	29.0534	29.5914	28.6257	29.8321	23.368	12.5104	15.6714	23.6796
244000	8133.33	8100	3252	0.052138	0.126484	0.974032		1049.8	1449.22	1349.07	1303.73	230.541	17.5387	13.2103	178.148	536.165	563.479	838.542	679.209	599.897	649.339	701.018	909.093	921.216	2255.93	31.3226	38.9702	35.8187	17.3679	8.66682	17.8778	27.2607	31.9098	30.718	24.3799		24.4973	32.2997	36.1999	35.5677	28.0484	29.3227	41.4097	45.6456	44.3399	34.1329	17.8632	36.8027	46.5939
245000	8166.67	8133.33	4451	0.051017	0.145475	0.974563		550.412	962.51	849.573	803.61	141.861	23.6787	28.5712	145.094	234.859	206.872	64.3522	139.787	533.129	676.973	544.578	671.087	756.542	1577.22	31.5561	34.6383	30.0311	17.2141	8.86661	25.334	30.6315	29.5143	22.4029	14.4235		33.6774	38.19	35.4391	31.0443	19.4296	35.9349	42.1959	42.2368	33.838	18.986	33.4512	36.2023	35.8753
246000	8200	8166.67	3992	0.0475155	0.145455	0.97639		568.086	888.919	890.334	772.781	130.336	16.9761	23.1726	92.1168	112.976	188.953	491.762	518.5	488.056	909.116	690.895	454.905	453.698	1552.95	27.998	28.6759	18.6653	11.6878	7.30826	17.4793	21.8876	21.0308	18.3222	15.6153		32.7128	34.0281	29.0936	23.3845	20.7708	27.4785	34.5499	27.8398	28.7867	24.7245	10.5147	20.1418	24.5533
247000	8233.33	8200	2795	0.0513064	0.157215	0.974418		682.477	1104.49	1077.68	960.161	170.595	19.2749	16.7319	145.285	393.484	529.685	351.952	456.34	982.561	711.652	431.212	388.11	652.173	2151.07	33.4896	38.995	38.7104	26.9155	12.3388	23.4461	35.4837	35.9915	32.4854	23.0427		29.0955	37.984	35.6666	35.6786	29.0235	31.4914	40.4334	44.7288	44.6021	33.7195	31.3165	43.5002	46.9512
248000	8266.67	8233.33	3395	0.0471386	0.148706	0.97656		491.861	796.48	829.907	689.21	114.164	16.4361	22.4191	77.4448	79.642	188.423	509.7	572.436	400.2	815.207	673.041	433.925	384.593	1461.35	25.4885	26.1983	18.0948	11.3742	6.88886	17.0861	18.968	20.0256	17.2735	14.6914		31.4721	33.3794	25.3854	19.9166	17.2891	25.6706	27.5169	26.8815	27.01	23.9125	11.1051	16.6304	25.06
249000	8300	8266.67	3382	0.0549489	0.121393	0.972577		1035.48	1472.98	1367.36	1314.94	233.437	18.2634	14.6571	180.91	523.668	750.375	592.952	628.166	798.593	680.812	813.434	731.937	853.289	2356.34	32.2788	39.4587	38.8295	18.4287	9.38853	19.6612	28.8328	32.8422	32.063	24.985		26.0053	35.5421	34.68	36.0336	29.1332	27.638	40.7011	45.925	47.3687	35.6607	25.5177	41.7364	47.5337
250000	8333.33	8300	3887	0.0513161	0.128105	0.974397		739.661	1169.23	1087.19	1014.32	178.425	21.263	18.489	147.09	380.016	430.925	306.428	410.602	619.93	696.065	535.991	601.455	968.657	2033.09	32.8441	36.9518	31.2228	16.0912	9.29044	20.9722	27.9181	30.5528	27.8518	19.1056		30.3219	35.9456	35.6305	36.093	26.2298	31.4747	39.181	42.9135	42.4291	28.761	26.6062	31.3834	38.6186
251000	8366.67	8333.33	4728	0.0520067	0.140158	0.97411		572.313	902.471	938.663	787.96	131.652	16.2094	21.1903	88.9086	89.4202	450.938	491.914	497.148	464.298	738.618	702.028	465.32	558.429	1693.2	25.9743	28.7322	20.9795	10.5586	7.6148	16.946	19.991	20.8944	19.4249	16.603		31.7572	32.6113	23.4357	21.7607	20.3067	21.884	28.7117	33.2483	32.7669	27.0502	13.2786	21.5318	26.2987
252000	8400	8366.67	2819	0.0539325	0.1334	0.973095		919.957	1336.9	1302.46	1192.42	206.678	17.0157	14.9975	150.595	386.231	490.346	593.555	860.446	712.663	815.98	897.457	751.755	654.623	2170.91	29.5462	36.882	35.1591	17.3942	8.49141	19.0619	26.4648	29.3477	29.6913	22.9072		25.5195	32.4594	32.4656	31.5838	25.7026	29.1155	39.8637	42.1555	41.2408	32.0346	22.5692	37.1564	42.6604
253000	8433.33	8400	4159	0.0504918	0.160759	0.974851		437.558	737.793	756.82	627.196	105.733	17.4409	27.8257	79.4461	119.374	123.023	227.663	418.216	434.963	683.134	650.227	517.207	371.688	1405.79	27.0886	24.2118	17.8745	11.3432	6.45694	17.8029	20.3636	19.9057	16.0178	12.885		31.826	35.131	29.1118	21.4894	17.885	25.591	28.8513	26.4524	22.6321	17.5324	15.6122	20.057	23.1666
254000	8466.67	8433.33	3105	0.0497891	0.133186	0.97518		931.184	1407.04	1296.05	1236.06	217.352	21.4519	15.8957	172.837	396.718	479.025	418.655	756.229	696.163	902.706	842.699	687.787	819.156	2211.3	32.6221	39.2601	36.8785	18.8589	8.95051	20.9173	29.2032	32.7786	31.0267	22.6443		27.7662	37.2884	34.7793	35.1253	28.151	32.1644	40.9484	44.141	44.6677	34.3788	27.0402	40.6964	46.8232
255000	8500	8466.67	4042	0.0526583	0.130485	0.97378		657.311	1043.04	924.136	891.841	157.166	22.2315	27.7206	138.096	283.303	86.2373	91.1035	290.425	436.285	774.006	836.473	702.915	734.086	1677.43	34.2544	33.3063	25.4913	14.6204	7.64607	23.5717	27.3856	26.3323	21.8213	16.2076		35.0559	39.5603	36.6093	34.7419	25.3047	37.0424	41.5069	36.3951	28.905	22.6822	26.5873	30.4665	30.0493
256000	8533.33	8500	2732	0.0501027	0.130329	0.975023		1021.26	1491.42	1391.88	1324.09	231.958	19.7618	13.9717	182.437	437.461	670.375	915.725	870.272	553.28	690.352	851.298	765.151	926.553	2173.6	31.2698	37.1503	33.9694	17.8442	7.54293	16.4619	27.3675	32.1527	29.9527	21.8418		25.2036	33.823	34.4273	34.4175	28.4775	26.1029	39.4001	42.5663	44.8767	32.8055	14.9165	38.6635	45.6505
257000	8566.67	8533.33	6457	0.0549319	0.153357	0.972673		494.675	862.654	831.664	725.685	124.528	20.0689	29.0474	110.63	187.697	146.451	14.5469	210.761	447.547	869.337	704.46	650.223	625.651	1469.01	27.7602	31.3843	22.8848	13.3467	7.10226	23.3228	24.2253	22.5113	18.845	13.5739		31.3415	33.3002	29.2782	26.0142	18.8668	33.2288	37.5428	35.3913	30.9873	19.7714	31.4362	26.5524	23.0651
258000	8600	8566.67	2307	0.0522206	0.139055	0.973967		928.709	1383.82	1296.97	1223.32	216.412	19.9505	11.6847	173.366	357.634	487.765	617.295	1075.6	796.338	847.561	787.582	647.655	607.62	2104.14	31.7761	39.2854	38.8568	22.2236	9.9903	20.04	29.774	33.5322	34.6467	24.1392		28.5163	33.9025	34.2272	34.4705	27.7638	30.9816	42.2277	45.0612	44.7991	33.3574	24.1876	42.9736	48.258
259000	8633.33	8600	4034	0.0505647	0.133609	0.974792		667.189	1132.55	988.981	953.851	170.575	26.0778	27.9792	164.98	266.151	349.854	91.7902	92.9588	550.983	746.4	719.997	876.276	901.37	1720.85	33.4992	36.6557	30.8049	16.8787	8.33643	25.7525	31.0296	28.9057	24.8908	15.5964		33.8527	38.6647	35.6032	33.8807	25.4948	34.4696	43.2854	45.9968	40.006	19.5205	34.8296	39.7237	33.6022
260000	8666.67	8633.33	5859	0.0537769	0.118802	0.973241		980.391	1287	1231.33	1176.53	205.157	12.7004	10.7621	135.276	554.937	1152.28	950.762	576.952	497.999	438.326	381.888	637.636	882.162	2036.69	28.3957	30.2754	26.1445	12.5616	6.67076	13.3368	17.2705	23.598	27.5443	22.2984		23.2837	24.6343	33.4367	34.8123	25.8114	16.1792	23.0126	34.544	43.6412	34	12.2869	20.5987	28.4012
261000	8700	8666.67	3879	0.0547446	0.141459	0.972738		628.492	1120.72	979.535	934.837	166.817	27.8885	24.4939	170.779	265.423	267.678	188.948	321.313	627.939	806.398	664.077	618.342	746.484	1736.28	33.1415	37.9079	33.7736	20.8212	9.54706	24.7021	34.3779	33.1976	26.1649	16.7488		33.63	38.5547	34.7705	33.4818	25.2705	36.218	44.0259	44.6706	40.6401	23.9849	32.9531	45.9058	44.5608
262000	8733.33	8700	4177	0.0522498	0.122415	0.973982		803.822	1137.69	1075.65	1015.12	175.747	15.6856	14.1684	125.694	283.466	620.261	678.054	522.64	562.622	637.704	425.75	645.773	736.134	1942.02	29.2805	33.034	25.8977	11.8388	7.95488	15.9408	21.0002	25.4778	25.1476	20.4394		28.0955	31.6321	31.427	30.3139	24.9339	23.3316	29.8365	40.1558	40.4016	31.4444	14.1638	21.8616	31.3482
263000	8766.67	8733.33	3040	0.0566996	0.133658	0.971718		924.875	1367.04	1226.7	1203.25	217.915	20.9795	15.9195	194.596	326.82	442.194	360.69	474.383	748.351	896.581	696.609	666.626	982.454	2243.01	36.0756	42.0071	41.2584	20.6115	10.4678	24.2741	33.049	35.7179	33.4793	23.9001		34.0491	40.3313	38.0723	38.1922	29.7331	34.6748	44.6304	47.3914	48.429	34.91	34.1512	44.1413	49.2747
264000	8800	8766.67	3748	0.051355	0.158745	0.974484		485.347	802.126	752.696	681.276	117.488	18.5762	24.3995	98.4211	147.3	51.6607	114.335	316.887	457.254	789.799	616.14	567.813	417.071	1434.32	28.8049	28.9273	18.8459	12.4518	7.23972	20.0981	22.6248	22.6823	17.2632	13.6013		31.7086	33.7909	31.4288	25.3759	21.7201	32.9467	36.6368	31.4872	23.7505	19.8154	19.6121	19.1512	25.5737
265000	8833.33	8800	3801	0.0507787	0.141054	0.974666		822.358	1223.48	1162.74	1082.77	192.768	17.5368	11.2592	158.528	407.917	479.236	509.143	611.486	696.444	693.943	556.324	660.099	719.432	2084.1	31.5797	38.4059	37.2218	20.8058	9.6036	19.5992	29.7235	32.9007	32.1015	23.292		26.2934	34.1432	34.0867	34.8158	28.5594	30.0579	41.3266	44.4251	43.117	33.1032	24.9723	38.4316	46.6351
266000	8866.67	8833.33	5270	0.0522012	0.154385	0.974053		472.946	730.781	755.771	638.996	108.656	14.7468	18.3283	79.0607	129.484	307.195	310.128	307.059	517.226	580.478	446.004	419.904	428.839	1564.23	26.324	28.6132	19.1899	12.4103	7.14763	16.9152	19.6152	21.3855	19.6885	16.0806		30.2026	31.0352	26.7707	23.3605	20.2509	25.9916	26.2871	31.6192	32.566	26.602	13.5861	18.6738	24.095
267000	8900	8866.67	3695	0.0551045	0.128167	0.972531		999.526	1443.86	1330.53	1282.77	228.563	19.4626	12.6663	188.578	416.66	530.618	496.455	866.215	605.972	864.766	720.714	839.407	910.426	2215.38	31.6767	40.802	38.787	19.8423	8.72541	19.9929	30.1514	32.9136	32.7313	24.0441		26.2161	34.6413	34.71	35.1569	27.6591	31.6157	43.901	46.6116	47.08	34.8017	26.9492	41.2219	47.383
268000	8933.33	8900	3961	0.0529453	0.142105	0.973608		611.018	1063.25	945.585	893.617	159.273	24.9263	23.2124	162.139	254.202	255.499	271.123	350.168	662.812	721.532	586.79	581.331	669.071	1653.95	32.2474	36.1441	33.6673	19.5478	9.76837	22.8671	33.5105	32.9354	26.3038	15.7582		32.5371	38.1525	35.5499	32.4194	22.5779	34.6367	43.2353	43.0614	38.2464	21.5409	28.7777	45.3501	44.1237
269000	8966.67	8933.33	3767	0.0531276	0.121474	0.97354		1050.83	1439.78	1330.06	1296.4	230.577	16.2907	12.2467	181.661	426.503	546.622	767.909	842.217	589.932	768.136	694.803	792.941	963.676	2160.86	31.2288	39.7001	36.5209	17.508	8.88337	18.3505	27.3933	31.2514	32.0122	24.8337		25.2183	33.2081	34.9818	34.8923	27.8434	30.3618	41.8774	45.5134	46.3019	34.4462	20.5079	35.5526	44.3397
270000	9000	8966.67	3198	0.0557732	0.136493	0.972275		597.405	1007.06	868.416	845.211	149.599	23.7335	28.3367	143.889	193.681	161.062	39.3765	174.203	421.48	781.915	766.334	762.274	699.324	1467.52	32.2538	33.8543	25.4942	15.527	7.03273	23.9674	28.5816	26.3617	21.1238	14.1275		34.5914	40.0953	35.6242	30.2022	20.7558	34.9785	42.5788	38.8405	33.3585	19.515	29.4624	31.7791	29.9787
271000	9033.33	9000	2632	0.04931	0.117981	0.975491		1000.05	1304.48	1191.38	1185.4	208.447	13.6126	12.0096	161.341	316.526	777.613	1147.67	436.984	520.489	493.29	630.607	761.817	819.831	1920.85	28.1688	34.7882	27.0977	12.1333	6.95229	14.2709	19.4133	25.1597	28.6968	21.5997		25.486	28.8946	29.9906	31.5796	24.8934	20.3399	34.5051	41.6618	44.5363	32.8977	10.8327	17.1663	33.0079
272000	9066.67	9033.33	3477	0.0518024	0.13556	0.974231		628.275	1051.29	907.22	885.875	156.686	24.3157	26.5944	149.107	227.814	170.926	53.5492	232.566	474.548	858.77	810.172	786.567	638.472	1503.36	33.4955	34.2092	28.4731	16.165	7.76289	24.3499	30.0032	27.7556	22.5876	15.4094		34.4483	40.1096	36.4406	32.8509	23.6282	34.6684	42.3231	41.6933	31.8717	20.4895	32.1753	37.3715	31.9465
273000	9100	9066.67	3071	0.0525222	0.112883	0.973897		989.902	1336.57	1259.61	1210.04	210.7	13.7886	11.6222	162.214	455.746	851.64	1039.44	619.985	463.557	487.995	557.555	809.633	888.695	1918.4	26.528	33.8015	29.1696	12.7327	6.31983	12.5671	20.7495	27.3798	27.0372	20.818		19.4628	26.4031	32.2575	29.1259	25.3907	18.8841	33.1067	41.8135	43.8134	31.3897	10.5425	25.8026	39.3377
274000	9133.33	9100	2667	0.0559118	0.138585	0.972141		781.57	1226.75	1098.02	1062.31	192.623	22.137	15.5133	186.181	320.131	397.122	237.357	392.059	714.588	788.448	658.418	578.002	807.724	2062.55	35.03	41.175	38.85	24.0644	9.73821	24.6856	34.0846	36.4321	32.5797	21.0757		32.5094	38.7005	37.1039	37.7803	29.0559	34.5713	43.369	46.2289	48.1679	33.538	34.963	45.0272	47.9276
275000	9166.67	9133.33	4745	0.0508395	0.16213	0.97471		475.582	822.855	750.098	688.055	119.541	20.3882	27.7449	109.873	142.421	77.5478	23.967	154.628	477.014	849.373	632.709	560.775	511.853	1441.25	29.9864	29.2344	23.6562	13.854	7.00676	24.3999	23.9063	22.7856	19.1142	13.5318		34.4849	36.3055	32.6755	26.9898	19.4761	33.8252	33.0918	31.5938	27.958	19.7031	33.1302	26.4387	22.7616
276000	9200	9166.67	2927	0.0533221	0.123695	0.973413		984.271	1371.37	1296.22	1232.82	218.934	15.9022	11.8145	181.569	426.849	616.522	877.816	711.605	597.862	661.004	718.995	717.87	873.196	2069.02	30.5156	37.0305	36.9096	18.0456	8.08387	17.2504	26.3949	32.0849	31.4257	23.4292		25.8077	29.6804	31.3734	35.3686	30.3479	26.2514	38.8131	43.4703	43.8057	32.812	18.6628	38.2887	49.8594
277000	9233.33	9200	4958	0.0518899	0.148519	0.974171		529.018	892.329	862.279	757.975	131.079	21.0871	26.8286	107.18	223.033	131.818	110.267	374.9	517.382	795.117	710.84	669.187	512.153	1501.96	30.4348	30.8281	21.2082	14.6549	7.91006	21.0498	24.9376	24.5628	20.2173	14.2685		32.2437	36.3952	32.2774	29.95	21.3079	32.5479	38.818	36.6831	27.7323	18.3591	22.0429	24.4884	24.3842
278000	9266.67	9233.33	3778	0.055654	0.121215	0.972302		784.139	1087.25	1053.69	976.779	168.271	15.349	16.0897	120.333	240.185	876.726	742.002	383.133	504.552	504.203	451.818	650.519	700.989	1964.07	28.5856	32.6114	23.4193	11.9397	7.84931	15.183	20.8265	24.4296	23.9179	20.0482		29.0012	30.0203	28.853	29.8624	25.191	18.599	31.342	38.6486	40.7718	33.6954	11.1331	21.822	32.6591
279000	9300	9266.67	2499	0.0566875	0.132645	0.971728		972.058	1407.01	1294.55	1249.48	225.171	18.7297	15.1463	195.533	395.352	516.247	433.793	506.68	656.37	818.531	799.521	806.828	902.295	2308.79	35.7291	41.7949	40.8337	24.1589	9.12133	23.396	34.1457	35.305	34.2034	24.5879		31.4974	39.9658	37.9367	38.4211	30.8244	32.6984	44.9282	46.233	48.4584	36.6563	30.6571	44.8325	49.7923
280000	9333.33	9300	4736	0.0529355	0.145349	0.973664		545.934	882.026	814.761	752.321	131.772	20.1137	26.8001	113.431	224.294	101.494	70.4738	230.633	501.221	722.786	684.015	663.498	613.372	1508.61	30.8944	31.0165	22.3744	12.7143	8.08247	21.6395	25.2784	24.4356	19.2622	14.4663		32.208	37.6198	34.2404	30.0059	20.3977	32.9898	39.2102	35.766	27.2239	19.8923	24.8349	24.5815	26.0546
281000	9366.67	9333.33	4534	0.0536018	0.136076	0.973335		621.508	879.264	877.296	785.881	134.357	13.3544	17.3938	89.202	158.485	553.414	412.109	386.43	444.79	563.917	523.646	406.516	542.683	1814.83	28.2878	28.2972	19.581	12.5148	6.85713	15.769	19.0033	21.164	21.016	18.5856		31.1058	32.1072	27.614	26.4685	24.1433	20.1776	24.7609	29.3797	34.6102	32.5574	12.7306	18.9256	23.2921
282000	9400	9366.67	3659	0.0543045	0.131149	0.972903		1064.09	1483.69	1308.11	1323.17	239.779	19.2666	12.3715	206.251	336.88	656.967	640.935	599.099	583.153	680.694	807.298	919.723	937.049	2182.55	35.3988	40.2772	38.4412	19.4304	8.26691	19.5583	30.4794	33.3647	34.0336	24.3784		31.9933	39.2089	37.5055	38.5484	29.7377	27.2575	43.787	47.1579	48.5962	34.5873	23.2395	40.3887	48.2994
283000	9433.33	9400	6658	0.0530693	0.146134	0.973578		598.601	925.68	824.514	796.627	141.671	18.701	24.3233	123.449	273.948	123.608	139.961	208.686	474.84	647.154	608.385	651.954	673.433	1500.97	32.645	32.2823	21.6837	14.7031	7.52253	20.8543	26.3045	25.3018	21.5765	14.7995		32.3589	38.7883	37.2225	33.5459	21.3096	33.2469	40.3575	34.8119	31.4827	21.5127	21.0021	22.7563	26.1788
284000	9466.67	9433.33	4650	0.0505574	0.141244	0.974862		606.363	949.296	896.072	820.371	141.241	18.5928	21.8331	114.001	147.062	211.915	293.251	411.81	465.752	853.419	633.268	589.067	622.647	1487.93	29.5742	30.5004	20.3736	11.2173	6.74228	18.4301	20.8383	23.7663	21.0792	14.2939		33.2353	32.584	30.1169	29.2674	22.6673	29.9039	32.6996	36.3896	33.3052	20.2037	14.669	20.7455	28.0122
285000	9500	9466.67	2832	0.0540273	0.120069	0.973119		1180.16	1612.8	1439.79	1448.68	255.852	18.5519	12.7894	199.008	466.655	847.509	1244.9	730.17	460.798	562.936	818.319	1025.42	997.744	2083.59	31.4138	37.3894	32.6439	14.4195	7.0108	14.7615	24.4314	29.7122	30.587	23.3854		24.4663	33.7698	35.1329	35.4995	28.2007	22.0214	40.7339	45.0121	45.0753	34.1042	11.6278	29.1352	43.9348
286000	9533.33	9500	3137	0.0545623	0.133091	0.972793		801.157	1234.66	1105.15	1073.1	193.381	21.7799	19.4595	175.79	290.057	407.789	217.975	338.36	729.61	821.941	730.239	716.092	759.539	2012.69	35.5131	41.1305	35.3266	18.5844	10.1602	23.9899	31.7713	33.2709	31.0458	20.6369		34.3406	40.9303	37.4505	36.1925	28.6515	34.479	44.4538	46.3424	47.4876	32.8895	32.1275	40.1358	44.6041
287000	9566.67	9533.33	4317	0.0503678	0.141904	0.974894		697.38	1153.82	989.411	978.757	176.811	25.093	21.9508	180.493	267.542	271.19	226.558	264.728	628.402	811.104	561.683	650.242	883.062	1656.17	34.0012	38.2616	32.7712	18.1716	9.12192	23.684	32.3456	33.5401	27.1988	15.5592		34.001	39.2096	37.0086	35.8577	23.9293	37.2633	43.4085	45.0425	42.4409	23.1531	29.5321	40.379	44.7425
288000	9600	9566.67	4138	0.0515106	0.168746	0.974374		564.673	991.565	838.516	822.668	146.741	26.1851	28.1615	160.033	166.544	173.51	73.9552	124.933	452.578	732.225	629.479	734.295	716.667	1523	31.3028	35.7023	30.8473	15.987	7.82671	25.5823	30.8994	28.1353	22.5538	14.4953		33.629	38.078	34.0065	29.8082	20.9922	36.953	42.7708	41.3817	35.9281	21.4781	35.6163	39.8344	36.0282
289000	9633.33	9600	3605	0.0502997	0.135553	0.975114		732.489	1035	991.15	920.542	159.35	15.8256	19.2589	112.841	158.385	559.099	481.283	394.941	421.51	674.517	604.077	692.299	671.401	1801.3	29.8333	29.2403	17.2991	11.3532	5.95727	14.539	19.2188	22.1166	20.755	17.0538		31.9766	33.3534	30.436	28.2569	25.1435	19.0878	27.3641	35.9057	34.4161	29.428	9.49605	15.2243	21.9611
290000	9666.67	9633.33	2771	0.0492371	0.122553	0.975491		999.996	1380.38	1235.29	1233.62	218.621	16.7624	12.1181	184.929	364.785	578.383	927.263	489.865	499.801	647.678	626.363	786.862	971.881	2032.58	30.0723	35.7159	32.1656	13.7715	6.25957	14.5651	24.8093	29.3615	28.1239	21.1251		25.8359	30.5453	32.8849	34.036	27.0597	24.1917	36.7699	42.5251	43.055	32.0378	11.7169	32.7128	44.047
291000	9700	9666.67	3121	0.0564978	0.127731	0.971829		783.618	1187.62	1044.14	1034.28	187.35	19.981	16.0845	172.336	341.796	385.644	174.202	382.534	755.766	802.322	673.093	496.254	776.715	1901.49	35.3033	39.9355	34.9816	19.9613	9.8255	22.9184	32.1361	33.5795	31.6223	19.7508		31.0412	38.9938	38.3192	38.9267	29.2356	33.8856	43.1277	45.9637	47.2789	29.4214	32.531	42.9413	38.1356
292000	9733.33	9700	4525	0.0509246	0.142573	0.974651		740.741	1168.57	966.957	996.986	180.876	24.3443	22.7018	183.388	270.702	267.105	138.43	97.0665	452.645	731.872	657.968	868.215	1006.55	1578.31	34.2304	37.9167	30.0114	15.7909	7.274	24.4837	29.5802	30.4534	25.6374	15.0687		33.1319	38.7621	37.197	36.6971	25.3639	36.3911	44.2374	45.8303	41.1034	22.0211	32.7111	31.5641	39.2604
293000	9766.67	9733.33	4260	0.0531738	0.167779	0.973665		430.056	698.923	694.245	599.634	101.444	15.7518	20.0615	81.0951	75.4244	79.9812	273.622	507.966	503.722	779.049	567.284	386.547	219.084	1322.95	25.5474	26.9565	19.6291	11.9323	7.00696	16.7618	20.8867	21.7904	17.2257	14.4077		30.6408	33.9136	27.2736	19.1608	16.7483	28.9633	30.211	30.0763	23.7422	21.7899	13.3104	20.5689	25.5123
294000	9800	9766.67	2984	0.0532079	0.1219	0.973497		1096.3	1494.66	1298.7	1337.62	238.491	17.5487	12.2606	205.267	344.745	580.924	889.068	565.741	472.559	634.53	847.484	910.504	1018.5	2029.1	30.5581	38.5828	34.4469	14.2279	6.48809	16.1774	25.2211	30.1222	30.353	22.4301		26.0298	33.1798	32.5597	34.636	26.3854	26.7123	40.9223	45.4326	45.9973	33.8495	15.3973	33.4532	45.9546
295000	9833.33	9800	4648	0.0559215	0.141812	0.972123		853.741	1264.61	1115.65	1110.59	201.063	19.2772	11.9731	180.981	374.409	411.522	483.096	586.834	671.597	608.077	671.18	573.916	717.477	2032.95	34.5919	39.9245	36.7544	21.174	9.20413	20.0582	30.4693	35.136	33.1924	22.7931		29.7342	39.0516	36.7795	37.8754	29.5187	31.862	42.7435	46.1572	45.2614	33.5985	23.9853	39.3656	46.7642
296000	9866.67	9833.33	3772	0.0571495	0.132589	0.971538		723.128	1151	963.121	982.121	178.596	23.9532	20.5461	182.844	317.774	288.98	171.013	268.166	571.234	709.073	729.435	672.911	742.842	1621.44	34.9832	38.1763	33.2461	19.0766	8.39246	23.1914	32.7732	33.1066	28.0729	16.7307		31.5103	39.7978	38.2563	38.0948	27.2566	35.4256	43.203	45.4342	42.7098	24.1092	31.2604	44.4015	42.4734
297000	9900	9866.67	5558	0.0555568	0.151953	0.972347		475.331	785.584	726.016	665.012	115.662	19.386	23.203	101.651	118.393	75.6803	150.158	313.339	427.416	782.04	588.601	562.732	400.548	1366.81	28.7184	28.7949	20.4481	13.1078	6.45435	20.5734	21.8707	22.3262	19.1851	13.5682		32.5734	37.3176	32.7387	23.2745	17.688	33.7949	30.6818	29.7638	28.7021	21.0318	23.3994	16.9556	23.0064
298000	9933.33	9900	3347	0.0540395	0.120172	0.973139		1005.31	1367.02	1192.99	1226.92	217.992	15.424	8.37525	181.365	392.824	801.754	909.257	595.071	426.217	428.532	598.95	654.961	903.922	2007.38	30.4595	34.5868	30.5783	15.6368	5.79844	13.066	22.5371	29.2703	30.4039	21.7825		24.2219	32.2618	32.4141	35.2768	28.1228	19.8931	32.9043	40.3248	45.0665	34.7453	11.3358	27.7002	42.6079
299000	9966.67	9933.33	2549	0.0530887	0.151494	0.973542		650.772	1050.08	918.442	897.893	164.599	21.1377	19.6861	178.953	287.875	354.926	207.822	190.338	755.198	613.431	432.559	513.636	811.231	1809.3	34.558	40.2311	36.5769	24.5427	11.2826	26.1191	37.3055	36.0013	29.6203	18.1451		32.1591	39.2197	36.6207	36.5762	28.214	35.2506	44.3733	46.8034	46.2949	28.4335	35.6885	46.633	47.2674
300000	10000	9966.67	6961	0.0544869	0.143831	0.972904		617.953	919.903	882.581	808.067	139.131	15.7593	16.3662	104.197	146.399	380.854	506.206	340.61	480.215	671.553	496.841	510.757	593.278	1640.4	27.8716	31.0856	20.0479	12.1667	6.97289	16.1315	20.288	22.3513	22.2337	17.1401		30.237	32.0548	28.4334	25.938	22.6945	25.0375	28.6094	34.8638	37.9262	28.991	11.9896	16.8296	23.5211
301000	10033.3	10000	2225	0.0550899	0.142114	0.97262		777.63	1193.54	1116.68	1045.72	189.963	19.1558	14.1322	177.236	366.142	514.441	370.659	630.616	844.012	715.73	515.627	510.436	657.699	2016.82	35.8886	41.1628	40.4714	26.9054	11.7848	23.3649	36.3935	37.2687	35.8651	23.3209		32.7763	40.9059	38.1797	38.3077	29.2735	32.7264	43.4786	47.0698	48.8054	33.7336	31.5653	45.0235	48.9082
302000	10066.7	10033.3	6653	0.0551142	0.141077	0.972578		630.512	980.366	867.809	842.017	148.798	20.6169	25.026	124.054	207.556	151.778	137.392	253.146	478.956	707.061	671.648	700.056	665.749	1630.86	33.0418	32.7661	20.7849	13.4493	7.4819	21.3165	23.9411	25.0684	21.2364	15.9615		34.0234	39.1087	35.919	32.1852	23.9727	34.4178	35.7005	37.845	31.9666	23.9006	21.645	20.8369	23.015
303000	10100	10066.7	4141	0.0554522	0.124384	0.972404		748.856	1035.14	987.1	928.831	161.534	13.7246	13.454	126.682	243.712	714.659	692.953	421.872	436.191	490.098	390.758	495.414	756.818	1877.91	25.7609	32.7181	23.9008	11.5302	6.39988	13.3788	19.6975	23.8129	23.9795	19.4412		25.3046	26.4251	25.3438	27.399	24.3317	19.6364	31.7525	37.6597	41.6503	32.8916	11.0062	18.9812	31.2618
304000	10133.3	10100	3199	0.0536188	0.11638	0.973281		968.715	1387.64	1213.54	1227.43	220.585	19.3843	13.043	192.352	327.509	503.06	526.396	556.421	553.872	762.981	737.271	758.375	888.417	2112.18	33.5986	40.5848	36.1387	17.1024	7.92725	19.3778	29.3407	31.6798	31.2343	23.7191		30.1409	36.7604	36.0247	36.1786	28.8883	31.4735	41.3257	45.2789	48.599	36.2467	22.5863	40.4109	43.1495
305000	10166.7	10133.3	5789	0.0539981	0.143953	0.973133		537.704	869.31	776.246	738.442	129.98	20.6313	23.8941	115.25	198.072	78.463	73.094	269.601	427.213	742.983	649.832	605.7	586.224	1409.46	30.4676	30.9619	21.5571	12.7628	6.77741	20.8899	24.3183	23.0623	20.1213	14.1349		32.2233	36.9157	31.9571	31.3462	19.8955	33.9442	37.713	34.6123	27.698	20.8419	24.3344	22.2899	23.2679
306000	10200	10166.7	3976	0.0572005	0.114599	0.971497		1036.46	1368.34	1200.67	1236.52	220.26	14.7275	10.7944	186.429	331.746	604.74	1052.81	490.314	459.075	520.33	615.096	776.64	916.783	2070.01	29.46	37.6683	32.3996	13.8724	6.86071	15.4794	22.8747	28.5915	29.7174	23.598		26.2481	29.7966	30.0082	33.2753	27.9716	26.3632	37.5773	44.1981	45.4124	34.7905	12.8577	26.707	42.6967
307000	10233.3	10200	2920	0.058144	0.145306	0.971019		673.944	1056.73	984.643	919.594	165.548	18.4637	12.3579	150.184	242.635	389.949	291.895	412.616	832.431	752.171	367.924	476.387	641.512	2035.29	32.8756	39.8903	38.1207	21.5375	11.5428	22.7931	32.3644	33.7322	32.3072	22.7701		32.0376	36.7086	34.288	33.6248	27.719	33.2116	42.0989	44.4193	45.8412	33.8804	32.0399	39.6103	43.6942
308000	10266.7	10233.3	5587	0.0512237	0.152584	0.974533		541.827	850.515	814.955	736.208	126.513	16.0089	21.6429	108.086	101.598	141.117	292.132	349.001	474.667	837.927	564.579	519.84	490.313	1464.97	28.6875	30.7502	20.9165	12.4941	7.20827	18.9836	22.1723	24.2053	20.3193	14.376		33.3782	34.6956	28.1081	25.1395	22.116	31.8893	32.2507	36.2547	31.7675	21.5886	15.3847	20.6506	30.3667
309000	10300	10266.7	2476	0.0532857	0.152932	0.973444		802.706	1221.83	1141.02	1073.04	194.23	19.0521	14.286	182.385	279.911	454.747	416.927	689.962	852.521	786.58	631.462	516.688	624.287	2046.02	35.1778	41.2385	41.1486	26.353	11.5598	23.7479	34.5124	38.2237	35.7773	23.2163		34.0279	39.6886	36.6678	36.4215	29.0829	34.2303	44.0081	46.8165	47.8365	33.3009	31.8651	46.3734	50.88
310000	10333.3	10300	5093	0.0553793	0.138362	0.972436		556.977	895.86	812.707	763.346	133.377	20.3416	27.1496	119.278	160.795	58.107	214.558	272.043	451.31	802.28	832.693	664.311	437.461	1364.38	30.8228	30.5198	21.0696	12.9733	7.05066	21.0296	24.3206	23.9206	19.197	13.9684		34.4188	38.8326	34.4538	26.634	19.7752	34.5707	39.4447	33.0491	25.4158	20.1186	18.0887	22.2124	27.0813
311000	10366.7	10333.3	3230	0.0560115	0.116235	0.972056		1050.75	1407.63	1290.65	1273.48	225.258	14.9535	11.691	185.012	322.296	642.117	1045.98	669.066	529.014	636.891	779.223	761.103	891.957	2047.15	29.7284	38.377	32.7593	16.0978	6.9904	16.1057	25.2885	29.5552	30.3141	22.6895		27.5039	31.9849	30.907	33.0745	25.1717	26.1789	41.8645	44.4189	45.7936	33.6294	13.1656	30.9679	43.1584
312000	10400	10366.7	2880	0.0580516	0.143348	0.971029		803.334	1234.01	1118.01	1075.98	194.326	20.3183	18.566	181.354	308.062	415.698	245.441	275.129	696.252	791.405	696.312	652.378	821.981	2165.91	36.0022	41.5439	39.3652	24.36	9.63554	26.2682	33.8544	36.034	32.3934	22.3569		34.1695	40.3036	37.5567	37.7216	30.2594	35.1047	44.4355	47.0149	46.7608	34.4036	35.015	44.6232	48.6001
313000	10433.3	10400	5369	0.0486024	0.177395	0.975828		448.787	705.976	712.308	612.029	105.103	14.8351	20.9651	79.5895	139.628	154.691	220.194	263.104	485.962	640.734	476.032	383.116	459.199	1462.81	28.3514	27.3548	18.1904	13.74	7.40409	17.8118	22.0419	21.7538	18.7515	14.6817		31.1895	34.4578	29.7347	26.6273	19.7476	28.1671	29.2733	27.683	27.9907	23.66	14.3959	19.8478	22.089
314000	10466.7	10433.3	2484	0.0540905	0.154517	0.973042		924.95	1317.91	1186.62	1172.78	212.415	16.4279	9.56269	201.832	320.396	424.622	384.54	1147.39	744.918	800.987	740.596	579.235	545.921	1935.17	32.1544	40.6723	41.8226	28.6949	9.57651	21.5491	31.7409	38.0334	37.279	24.3182		28.5308	34.698	35.2703	35.0219	27.2508	32.4686	42.6687	44.9147	47.7008	35.6085	31.8445	45.9444	51.3
315000	10500	10466.7	3836	0.0516395	0.148787	0.974319		643.549	1075.32	894.767	905.147	162.889	25.0404	23.1985	170.7	177.476	266.426	74.5931	137.873	487.007	791.173	637.625	728.387	801.762	1574.73	31.8323	36.2809	32.1239	15.7761	7.21179	23.8629	31.348	28.6469	24.1548	15.2124		33.115	38.0286	34.3006	31.7609	21.9562	33.6192	41.0634	43.0525	40.7023	22.967	34.7092	42.598	36.2915
316000	10533.3	10500	5065	0.0526024	0.136301	0.973828		690.426	970.785	893.097	861.856	150.307	14.8134	13.8425	113.733	118.427	493.841	548.531	289.043	537.09	703.529	421.057	446.757	554.312	1844.94	28.0877	31.7016	22.5566	11.6299	6.8199	15.8727	19.5477	22.7765	23.1599	19.4389		31.3856	30.0739	26.9449	27.9184	24.1156	24.4689	27.1798	34.3754	38.925	33.5591	11.6721	17.9167	28.6629
317000	10566.7	10533.3	3758	0.0530911	0.114	0.973532		1058.54	1466.08	1230.37	1302.4	235.044	19.3991	9.55307	204.105	448.135	698.942	850.785	492.577	529.5	494.708	661.522	761.08	898.78	2072.09	30.5993	39.1062	32.602	14.2534	6.84811	13.8296	24.8691	30.7195	30.5909	23.4		22.4797	30.0717	34.4266	36.2411	29.7776	23.7015	41.0159	45.562	48.4014	36.8504	13.3801	31.4472	43.4784
318000	10600	10566.7	2656	0.0538936	0.144673	0.973128		683.451	1092.91	957.328	938.604	171.546	20.8667	17.3395	176.323	308.934	363.412	202.497	189.698	772.932	724.426	489.917	501.693	737.918	1852.28	35.1389	40.9305	38.2284	24.7376	10.7479	25.8751	35.7774	35.9032	32.2345	19.9932		32.5791	38.1502	37.4909	38.1264	29.348	34.7629	44.4403	46.9333	47.4571	31.0591	36.0663	46.374	46.4277
319000	10633.3	10600	6330	0.055034	0.137112	0.972609		668.737	940.513	881.196	834.503	145.646	14.93	19.8717	102.851	189.95	352.141	374.348	333.746	490.599	679.578	531.52	481.716	609.901	1747.11	31.1981	29.2812	17.1503	12.5625	7.15418	16.3854	20.6455	22.1947	21.0463	17.0744		32.3921	35.6224	31.2016	31.7781	24.9964	25.6235	27.0838	31.1187	32.688	29.892	10.1822	16.7627	22.0416
320000	10666.7	10633.3	2609	0.0570668	0.142718	0.971538		854.282	1291.42	1140.07	1127.6	203.698	20.8961	13.5693	189.012	251.856	349.034	393.305	534.776	732.177	911.03	690.869	619.492	739.824	2024.09	34.301	40.2144	39.3	20.587	9.34746	21.9318	32.7757	34.4618	32.5787	22.0019		31.7793	38.3068	36.8435	36.1454	28.4299	34.0881	43.1151	45.1875	45.7967	32.8846	29.6932	44.5825	48.4398
321000	10700	10666.7	4781	0.0517343	0.127923	0.974407		761.828	1093.84	961.291	957.664	163.964	17.5325	26.6381	106.862	399.187	231.535	257.746	300.078	416.12	528.63	814.263	728.635	792.279	1731.73	31.2963	25.4298	15.4858	9.19068	6.04178	15.9244	18.7577	19.5323	18.4512	14.7786		30.4373	37.3733	34.8898	32.1116	21.6693	23.5969	27.2351	27.0611	27.2653	21.9904	11.8688	15.1804	18.9259
322000	10733.3	10700	3270	0.0568236	0.137683	0.971708		753.688	1106.38	1033.22	977.975	165.945	15.2513	13.1167	122.595	316.39	408.865	357.353	553.537	582.119	670.923	719.327	489.366	630.884	1888.33	25.7715	33.2356	30.1938	14.6384	7.2359	16.982	24.3028	26.2704	24.2542	19.2658		23.9098	26.6604	26.4289	28.0847	23.7735	25.0093	36.7476	37.8826	37.7113	28.8272	20.4665	35.7058	36.9107
323000	10766.7	10733.3	4986	0.0539398	0.126037	0.973111		841.711	1293.24	1106.42	1119.11	196.621	22.2243	20.7868	165.452	319.381	386.783	229.609	269.92	672.116	826.84	609.504	721.442	961.234	2000.7	32.1114	38.1652	33.1224	15.5932	8.7558	22.5623	29.2379	30.2223	27.7079	18.0176		30.9021	36.837	35.1325	33.2639	24.4215	33.3171	42.3122	44.2573	44.1106	26.8289	29.8567	36.2856	40.4085
[truncated: 12 more columns]

## Sheet: Complete Cell Analysis
cell (0,0)	average R value, (0,0)	average G value, (0,0)	average B value, (0,0)	average Gray value, (0,0)	average L* value, (0,0)	average a* value, (0,0)	average b* value, (0,0)	average delta_E value, (0,0)	cell (0,1)	average R value, (0,1)	average G value, (0,1)	average B value, (0,1)	average Gray value, (0,1)	average L* value, (0,1)	average a* value, (0,1)	average b* value, (0,1)	average delta_E value, (0,1)	cell (0,2)	average R value, (0,2)	average G value, (0,2)	average B value, (0,2)	average Gray value, (0,2)	average L* value, (0,2)	average a* value, (0,2)	average b* value, (0,2)	average delta_E value, (0,2)	cell (0,3)	average R value, (0,3)	average G value, (0,3)	average B value, (0,3)	average Gray value, (0,3)	average L* value, (0,3)	average a* value, (0,3)	average b* value, (0,3)	average delta_E value, (0,3)	cell (0,4)	average R value, (0,4)	average G value, (0,4)	average B value, (0,4)	average Gray value, (0,4)	average L* value, (0,4)	average a* value, (0,4)	average b* value, (0,4)	average delta_E value, (0,4)	cell (1,0)	average R value, (1,0)	average G value, (1,0)	average B value, (1,0)	average Gray value, (1,0)
	149.864	130.179	77.3659	129.994	55.0992	0.124498	31.2284	0		150.545	121.707	68.4112	124.295	52.7373	4.3429	33.1656	0		146.495	114.704	57.8565	117.617	50.2822	5.62691	35.7414	0		139.009	106.69	47.5044	109.487	47.1721	6.05719	37.3169	0		131.5	108.227	51.1112	108.668	46.8157	1.97168	34.8379	0		156.269	141.109	87.8165	139.522
	144.239	118.08	69.2964	120.287	51.1068	3.68984	30.5368	5.3971		136.353	102.877	53.4753	107.131	45.9103	7.505	32.6667	7.54035		130.648	97.5551	45.6389	101.388	43.7195	7.39031	34.1406	6.98148		129.543	99.6142	43.5406	102.104	44.1319	5.51477	35.6569	3.50608		123.23	103.227	50.4756	103.127	44.5309	0.998712	32.2985	3.55188		154.395	133.051	80.6547	133.416
	144.993	123.946	76.8846	124.818	52.9013	1.45721	28.626	3.65778		137.695	108.944	59.7064	111.962	47.7862	5.11653	31.5601	5.26213		129.877	100.757	49.7827	103.658	44.555	5.46874	32.8799	6.40416		124.105	97.1754	43.86	99.1807	42.8481	4.42714	33.8857	5.75558		117.603	96.499	45.1841	96.8899	41.9575	1.87496	31.9804	5.63708		151.551	132.052	81.8054	132.091
	135.645	114.238	69.4479	115.462	49.166	2.08285	27.8396	7.10786		127.556	98.2401	54.4237	101.997	43.6631	6.27223	29.2259	10.0789		119.543	90.4569	44.8689	93.9482	40.4745	6.35188	30.4876	11.1498		114.397	86.9641	37.4354	89.5529	38.815	5.43928	32.4246	9.70343		113.542	92.5442	44.1514	93.2636	40.3764	2.21886	30.5914	7.71745		145.576	130.591	86.7083	130.025
	133.435	114.972	71.3545	115.447	49.1759	0.883363	26.7394	7.47068		124.765	99.7374	56.0897	102.136	43.7903	4.26166	28.3797	10.147		120.111	94.8227	48.6972	97.054	41.8037	4.33968	29.9673	10.3383		116.144	91.8106	43.5903	93.4711	40.4493	3.83939	31.0532	9.45246		113.024	95.1697	47.5775	95.0359	41.1172	0.716036	29.5797	7.85479		136.759	117.599	72.641	118.137
	126.285	109.336	65.2598	109.305	46.7794	0.276525	26.9811	9.34243		114.861	90.1161	48.1115	92.5923	39.886	4.63711	27.8625	13.9056		110.825	87.161	41.0014	88.8729	38.5009	3.88939	30.0514	13.1982		109.828	87.3738	36.8972	88.2976	38.4013	2.965	32.1008	10.6628		110.811	96.027	46.2907	94.7203	41.1175	-0.94646	30.2247	7.89091		131.051	112.168	64.2911	112.254
	134.239	115.003	79.5286	116.616	49.4026	2.16915	22.415	10.6915		120.506	93.1075	58.7203	97.3381	41.5174	6.50203	23.9504	14.6789		111.285	84.2742	47.3721	88.0727	37.8249	6.40804	25.6918	16.0246		110.626	84.7069	42.8916	87.6082	37.8075	5.43278	28.1943	13.0884		110.062	90.8537	49.5703	91.8548	39.5861	2.08356	26.5525	10.9967		151.731	142.643	106.557	141.244
	128.39	109.286	73.5055	110.841	47.1139	2.18097	22.7651	11.8162		118.458	92.2842	58.3481	96.1406	41.0521	6.01736	23.5293	15.2384		107.951	81.2491	45.2065	85.0335	36.5533	6.47097	25.3013	17.2682		103.778	78.2504	35.6586	80.9466	35.0834	5.48576	28.8349	14.7786		104.94	85.2092	43.5429	86.2802	37.3143	2.4831	27.0861	12.2731		134.256	114.525	76.8988	116.052
	130.036	110.051	76.1954	112.061	47.5424	2.78739	21.8082	12.3667		119.124	93.0844	60.9717	97.1204	41.3929	6.12763	22.4469	15.709		114.032	89.5242	53.1196	92.5576	39.6993	5.08729	24.7575	15.2621		110.462	87.2076	46.5445	89.3767	38.5457	4.17166	27.0156	13.5678		109.167	91.298	50.716	91.981	39.6345	1.51349	25.9387	11.4444		142.568	123.413	85.563	124.752
	124.008	109.03	76.5701	109.746	46.6578	0.782658	20.3136	13.8139		108.894	85.2013	54.7702	88.6799	37.9275	5.48909	21.4329	18.9288		100.376	76.9008	43.1403	79.973	34.3973	5.33593	23.6677	19.9545		96.6662	74.3212	34.7895	76.3681	33.1016	4.37699	26.8189	17.6354		98.7267	81.3404	42.2742	82.0574	35.4837	1.74235	25.4467	14.7195		128.45	111.504	78.244	112.688
	131.611	111.297	76.6798	113.328	48.058	2.81439	22.2356	11.7339		121.045	93.3558	59.52	97.7498	41.66	6.68392	23.679	14.7711		114.027	85.6715	50.2019	90.0862	38.5775	7.11573	25.0546	15.9193		110.772	83.5864	43.2058	87.0496	37.5137	6.20694	27.6749	13.6482		109.859	89.6259	48.7603	90.9265	39.2001	2.64472	26.5367	11.2854		139.959	117.174	79.6824	119.647
	116.399	96.7508	64.3285	98.8308	42.1825	3.09172	21.4404	16.4758		105.422	81.5819	48.9179	84.852	36.4087	5.4412	22.8909	19.3236		103.315	80.5081	44.2872	83.0526	35.7887	4.63643	24.7777	18.2001		106.541	85.287	44.159	86.8693	37.5235	3.25415	27.0316	14.3785		101.411	84.3162	46.1296	85.0687	36.7042	1.59726	24.7833	14.2645		127.392	113.098	77.6064	113.303
	141.843	122.693	92.0841	124.862	52.5109	2.62888	19.4916	12.2769		127.248	100.233	69.7399	104.798	44.4189	6.53454	21.4097	14.5672		116.516	86.8052	54.7549	92.043	39.2545	8.03807	23.3089	16.7926		110.494	82.4005	45.5152	86.5591	37.1812	6.99969	25.9554	15.1588		110.407	89.155	51.9055	91.1391	39.1723	3.49852	24.7153	12.7757		140.234	117.079	86.0211	120.43
	138.918	116.678	87.5245	119.959	50.4844	4.23475	19.3394	13.3992		135.088	107.371	75.6092	111.998	47.3248	6.49883	21.9607	12.6291		142.819	119.97	80.6062	122.206	51.654	3.18366	24.9059	11.1919		137.976	115.692	72.6796	117.318	49.8565	2.62628	26.9562	11.2393		121.122	104.712	63.9211	104.946	44.9251	0.491072	25.2893	9.84592		154.788	133.376	100.024	135.942
	139.73	121.399	93.1204	123.62	51.9695	2.613	18.1303	13.6948		124.559	99.9655	70.8497	103.87	44.0724	5.62742	20.2504	15.6056		112.496	85.735	54.3591	90.1404	38.4829	6.78782	22.4679	17.7976		106.945	81.1935	44.6897	84.6508	36.4116	5.98056	25.4001	16.0562		108.461	88.064	50.905	89.8078	38.631	3.14304	24.5743	13.1796		146.752	127.777	98.0808	129.991
	131.632	110.306	82.8285	113.493	47.901	4.17572	18.4661	15.2021		126.328	98.4521	68.4547	103.319	43.8062	7.02829	21.3425	15.0586		121.79	93.7671	58.1123	98.0514	41.8352	6.63284	24.7338	13.9115		120.586	95.7272	54.8572	98.4086	42.1948	4.58999	27.0133	11.5364		117.588	100.984	60.8212	101.379	43.4523	0.729137	25.1192	10.359		136.471	112.971	82.8441	116.532
	130.808	110.673	83.9819	113.63	47.9411	3.75956	17.8325	15.6173		117.211	90.0151	63.159	94.9896	40.3656	7.34639	19.7816	18.4719		106.725	78.757	47.9882	83.5799	35.7517	7.6848	22.6519	19.6648		97.0993	71.8806	35.508	75.1657	32.4606	6.16039	25.6768	18.7598		104.957	85.2022	47.9649	86.7448	37.3775	2.92399	24.6385	13.9289		134.485	111.67	83.0765	115.153
	111.698	94.2094	62.7326	95.8133	40.9352	2.28326	20.6624	17.8022		94.3855	73.3202	45.2031	76.4229	32.6982	4.90685	20.1681	23.8918		89.2951	67.8761	36.5724	70.6879	30.3736	4.95342	22.3339	24.0118		86.493	64.5745	29.4136	67.0464	28.9667	5.00385	24.771	22.1347		90.2518	72.8487	37.8052	74.0034	31.9672	2.43411	23.5643	18.6491		121.162	108.258	75.1455	108.238
	101.39	83.7278	53.6378	85.5344	36.6518	2.77008	20.3039	21.6021		90.7998	68.8089	39.8448	72.0306	30.8768	5.4281	21.0314	25.026		86.3141	64.002	31.1649	66.855	28.8003	5.42725	23.5566	24.6978		83.3553	60.8986	24.3525	63.3125	27.4346	5.36319	25.7931	22.8658		89.6812	73.8594	35.894	74.2491	32.1766	1.34511	24.9059	17.7014		102.636	83.7987	52.7109	85.823
	124.661	110.26	71.6145	110.146	46.9825	-0.260516	23.6062	11.1412		104.886	84.9907	52.1491	87.1642	37.3748	3.46232	22.1886	18.9018		101.282	81.3985	43.8756	82.9879	35.8079	3.08457	24.9856	18.2113		95.9347	76.1719	34.3281	77.2918	33.5496	2.83968	27.571	17.056		98.9468	82.9422	42.3474	83.1405	35.9794	0.880966	26.007	14.0214		126.224	113.732	76.9168	113.279
	135.146	114.067	90.0054	117.56	49.4376	4.46519	16.4196	16.4376		122.875	95.1283	69.5374	100.453	42.5309	7.58964	18.9563	17.7938		114.153	85.79	56.9664	90.95	38.7349	7.79848	21.2847	18.6293		107.353	79.5549	46.0232	84.0253	36.0192	7.29885	24.1573	17.2946		114.54	92.9074	57.6489	95.2567	40.7817	3.7725	23.5034	12.9662		140.04	115.242	88.99	119.622
	147.952	129.026	100.56	131.385	55.0008	2.7393	18.1155	13.3714		142.501	117.888	86.8806	121.58	51.1666	4.99334	20.6867	12.5942		132.675	110.489	75.032	112.977	47.9142	3.55499	23.015	13.1096		118.816	97.4608	59.925	99.4928	42.5665	3.26967	24.5417	13.8632		114.694	95.8146	60.7788	97.4053	41.6753	2.46015	22.8241	13.0764		161.768	147.373	116.319	148.116
	135.035	113.347	90.4611	117.18	49.2385	4.89905	15.88	17.1089		117.581	88.168	65.8529	94.3958	39.9513	8.9458	17.6291	20.641		108.346	78.7485	52.2674	84.5694	36.0164	8.89196	20.4703	21.1513		101.717	73.4778	40.6974	78.1688	33.5521	7.85618	24.1071	19.0588		108.11	84.8957	52.0351	87.9876	37.7066	5.01245	22.7505	15.4379		139.867	115.421	90.0784	119.765
	131.474	111.065	88.1824	114.515	48.2027	4.39247	15.7406	17.4828		120.806	93.419	68.7524	98.7419	41.8149	7.59146	18.4323	18.6259		115.401	89.662	58.4594	93.7442	39.9792	6.20118	22.0261	17.1637		118.41	95.7676	57.574	98.0596	42.0086	3.8383	25.1812	13.3738		113.338	95.0525	59.9345	96.4723	41.3005	2.19758	22.8073	13.2364		144.619	121.037	92.5528	124.753
	138.475	119.766	94.8181	122.488	51.4327	3.25584	16.3994	15.5932		115.414	89.205	66.1905	94.3911	39.9953	7.39082	17.4398	20.4683		105.587	79.3526	52.2272	84.0272	35.854	7.23651	20.22	21.2527		98.6717	73.5563	40.3505	77.1785	33.1976	6.31618	23.7942	19.4477		104.62	83.8811	50.6014	86.2194	37.0011	3.84267	22.6231	15.7806		138.563	118.303	92.2797	121.28
	128.748	107.754	86.5476	111.578	46.9772	4.93201	14.9816	18.7892		113.365	85.8468	66.2134	91.8311	38.8338	8.50433	15.8317	22.6073		103.504	76.8812	51.7512	81.936	34.9047	7.73126	19.2368	22.656		95.1935	69.467	38.4535	73.5757	31.5795	7.00349	22.8487	21.2921		103.23	82.8149	50.755	85.2367	36.5421	3.85695	21.9206	16.612		132.169	108.693	85.0791	112.946
	143.024	124.179	100.157	127.062	53.1958	3.38791	15.8016	15.8827		116.669	92.9478	70.9563	97.4903	41.2693	6.31261	16.303	20.4877		102.648	79.4448	54.0419	83.4444	35.5698	6.02218	18.6884	22.5259		93.4644	69.667	38.902	73.1873	31.4319	6.08564	22.3531	21.7179		101.758	82.1863	50.8185	84.4774	36.1977	3.55685	21.4124	17.1901		150.296	134.008	109.858	136.059
	125.775	107.683	82.3825	110.207	46.5686	3.1141	16.8288	17.0017		107.925	83.0833	62.5259	88.1516	37.3659	7.26199	16.0026	23.2243		99.3751	75.4956	49.1024	79.5517	33.9758	6.35562	19.5525	22.9893		93.2576	69.6534	37.8743	72.9523	31.3874	5.89478	22.9037	21.3758		99.4442	80.193	48.6613	82.3618	35.3267	3.4473	21.5386	17.6365		126.491	104.686	76.964	108.004
	106.225	87.4857	56.0605	89.4603	38.3049	3.01826	21.0918	19.8285		99.9555	79.1975	48.7245	81.9139	35.0975	4.30595	21.2231	21.3023		98.6442	78.7489	44.3588	80.6808	34.749	3.49527	23.3405	19.9901		100.427	81.3448	41.8974	82.5515	35.6684	2.51869	25.9288	16.5694		102.077	87.7462	50.7697	87.7598	37.8506	0.331784	23.5313	14.5224		113.018	94.1183	60.2576	95.8155
	133.485	114.646	91.9636	117.668	49.4714	3.70066	15.2956	17.2718		112.314	88.2485	67.6125	93.0644	39.4097	6.76195	15.7359	22.0743		98.7018	74.2989	49.9502	78.753	33.5709	6.87698	18.4983	24.0448		92.0118	67.5902	37.8977	71.4111	30.6416	6.58471	21.9453	22.5792		99.8051	79.5936	50.1483	82.3221	35.2189	4.15134	20.5217	18.5523		136.28	118.88	95.6749	121.373
	118.14	98.5809	76.9061	101.935	43.124	4.40403	15.2719	20.4042		105.773	80.2165	60.0716	85.5205	36.2656	7.72472	15.9913	24.0357		95.7321	71.0719	44.8852	75.3606	32.2065	6.91315	19.7706	24.1547		92.0685	67.3815	35.0779	70.978	30.5469	6.47857	23.5071	21.6168		103.813	84.2127	50.4363	86.1662	37.0042	3.24515	22.705	15.6555		123.926	103.166	78.5258	106.495
	123.795	102.976	80.8653	106.633	45.0231	4.81284	15.5938	19.182		115.601	90.7051	67.517	95.4387	40.4586	6.73859	17.2631	20.2336		111.511	87.0891	58.9929	91.0649	38.8291	6.03059	20.1398	19.3583		107.572	83.7716	51.3688	87.0536	37.3159	5.37265	22.6378	17.6943		106.398	87.5524	56.354	89.6377	38.3479	3.09199	20.9768	16.2815		143.913	124.767	98.8335	127.487
	134.323	119.015	96.8638	121.021	50.8659	2.24333	14.3692	17.5112		110.801	88.3539	68.1581	92.7215	39.2827	6.09455	15.2049	22.5097		95.9582	72.8319	48.8409	76.9542	32.8067	6.36991	18.1254	24.8247		89.2456	66.0128	37.2145	69.6161	29.8356	6.16515	21.2899	23.6099		94.8123	75.7013	47.0506	78.1951	33.4711	3.84025	20.0428	20.0117		131.727	115.21	93.807	117.673
	120.26	98.7921	81.0959	103.166	43.4956	5.79444	13.3066	22.0903		107.031	79.763	60.3659	85.6824	36.2926	8.6119	15.8728	24.2424		98.5135	71.6891	46.0655	76.7184	32.7408	7.97497	19.8004	23.8186		92.3082	65.4274	34.6778	69.9189	30.0126	7.78663	23.1108	22.344		103.448	83.4403	50.1835	85.5904	36.7371	3.51623	22.5094	15.9987		123.269	99.6827	80.2139	104.486
	135.314	114.711	94.3935	118.502	49.724	4.78355	14.2512	18.4072		124.708	101.95	77.5064	105.919	44.7656	5.36214	17.2517	17.8281		113.42	90.4486	61.5652	93.9555	40.0325	5.17868	20.2141	18.6106		100.168	78.4748	47.8448	81.4062	34.899	4.75386	21.5026	20.0604		101.704	82.9262	54.1033	85.3004	36.4623	3.45991	19.7877	18.3281		155.854	140.749	117.335	142.507
	120.878	102.455	82.4765	105.632	44.6115	4.08819	14.0243	20.5349		105.416	80.667	61.7466	85.8471	36.3847	7.50206	15.1146	24.5607		95.3096	71.1809	46.6198	75.5088	32.217	6.83685	18.713	24.8552		88.0668	63.2049	33.9121	67.1907	28.8276	7.04532	22.0139	23.9098		95.3145	75.5907	45.467	78.0657	33.4694	3.97062	21.0058	19.3248		123.486	102.512	82.8883	106.499
	105.669	84.3898	53.9787	87.2119	37.3204	4.39671	21.0531	20.9255		87.2628	63.3271	32.7377	66.9214	28.7443	6.4645	22.591	26.3057		97.9041	74.9649	37.1294	77.3651	33.4645	4.782	25.9555	19.4759		108.652	87.3771	42.2986	88.5015	38.3346	2.83295	29.086	12.4998		108.975	94.1861	49.9722	93.5454	40.4408	-0.370227	27.3391	10.1171		109.366	85.1265	53.0179	88.6775
	110.29	91.0563	59.9502	93.229	39.8348	3.19416	20.8485	18.7127		92.4793	71.1486	45.5922	74.5542	31.8523	5.39606	18.8077	25.3662		87.0707	65.1991	34.4486	68.1854	29.2902	5.34497	22.2229	24.9698		81.2036	58.1405	22.4178	60.8561	26.328	5.89446	25.5694	23.9271		93.129	74.5776	38.9559	75.9704	32.8223	2.87352	24.003	17.7207		122.127	104.441	70.2259	105.735
	118.107	97.1919	79.2389	101.362	42.7821	5.54754	13.4053	22.3334		99.5345	73.428	55.6803	79.1912	33.5359	8.49989	14.9306	26.8047		88.744	62.6159	39.1934	67.7303	28.8299	8.27197	18.8117	27.4556		80.706	54.3272	25.4242	58.8556	25.1917	8.32406	22.5411	26.5819		90.8347	69.1249	39.7563	72.2644	30.9714	5.23774	21.2031	21.1569		124.812	101.286	80.4616	105.899
	120.177	98.3221	80.9358	102.853	43.3528	6.01542	13.2049	22.3053		104.93	78.1433	59.2292	83.9567	35.5707	8.50671	15.564	24.9369		104.601	78.3794	50.2622	82.98	35.43	7.15813	20.8359	21.0975		103.057	77.9563	44.7918	81.6285	35.0391	6.12595	23.5581	18.3444		99.9954	79.2346	48.1237	81.8881	35.1027	4.23617	21.5891	17.8284		136.952	112.355	89.1703	117.057
	128.67	107.421	86.2639	111.319	46.8715	5.0535	15.0031	18.8481		113.314	89.4568	66.8346	93.8966	39.8428	6.37882	16.8066	20.9292		99.3942	75.1909	50.4278	79.5247	33.9151	6.70423	18.6678	23.6759		86.6928	61.9108	32.7237	65.9149	28.2627	7.08078	22.0044	24.3533		93.9982	73.1838	44.6354	76.1244	32.6039	4.74428	20.3828	20.46		134.306	113.459	90.9491	117.032
	117.3	94.8052	75.0255	99.2379	41.9396	6.02723	14.7744	21.8803		104.044	76.896	58.0207	82.8243	35.0934	8.71798	15.6539	25.2411		96.9429	69.4508	44.7504	74.828	31.8938	8.48445	19.4863	24.7088		96.4385	70.1589	37.961	74.2869	31.923	7.12768	23.592	20.544		109.095	89.4951	54.5166	91.2908	39.1672	2.96128	23.162	13.993		123.794	98.1605	77.1693	103.43
	133.173	114.248	92.5214	117.414	49.3426	3.87937	14.7878	17.8193		111.831	88.0773	65.1631	92.4803	39.2585	6.33096	17.0062	21.1367		101.008	76.9197	50.175	81.0174	34.5919	6.36376	19.7312	22.4288		88.0194	64.3458	35.1345	68.0188	29.1693	6.41564	21.6929	23.8398		92.3243	71.9165	43.9985	74.8515	32.0295	4.66302	20.0015	21.1185		135.914	119.371	98.5699	121.92
	115.016	95.0982	74.7931	98.7088	41.7729	4.81645	14.6471	21.784		97.3752	71.7487	52.9237	77.2251	32.7471	8.20002	15.5517	26.921		89.1802	63.7524	37.9999	68.3762	29.1896	7.63975	20.0107	26.3894		88.4168	63.2615	29.9259	66.9657	28.8323	6.83188	24.3821	22.4556		103.092	84.8439	49.2194	86.198	37.0881	2.39299	23.5059	14.9404		119.41	97.3167	75.8016	101.407
	113.557	92.5183	74.4416	96.7207	40.8854	5.67357	13.6226	23.2978		108.408	81.8214	58.9464	87.119	36.9988	7.80584	17.7064	22.3311		105.483	78.7234	48.3104	83.2377	35.599	7.155	22.2375	20.0071		111.464	86.9513	48.3675	89.759	38.6126	4.96891	26.0862	14.1625		110.139	93.7533	56.8979	94.4415	40.5414	1.1601	23.5373	12.951		122.591	99.2378	76.5244	103.583
	115.403	95.7426	77.3436	99.4954	42.0499	4.96342	13.4959	22.542		98.5298	73.3823	55.6824	78.8298	33.4027	8.0663	14.73	26.9734		87.8036	62.0217	37.5653	66.899	28.5126	8.02451	19.3946	27.3291		80.1705	54.1761	25.0265	58.5627	25.0707	8.12058	22.6183	26.6228		86.7922	66.1488	37.1177	69.0553	29.5753	4.87241	20.961	22.3207		118.356	96.7295	77.2115	100.932
	112.163	92.4128	70.52	95.7865	40.6232	4.57435	15.6113	21.7543		107.892	84.5487	59.5545	88.6285	37.7159	5.98225	18.2709	21.2176		102.532	78.912	48.7584	82.4207	35.3124	5.69871	21.5366	20.6368		95.2561	72.6641	38.442	75.3913	32.5047	5.04199	23.9778	19.8518		101.265	84.2968	50.5021	85.4797	36.7507	2.00613	22.2883	16.0872		130.773	111.305	84.1979	113.97
	111.448	90.9555	73.8252	95.1117	40.2063	5.60037	13.03	24.1446		95.5761	71.1206	54.3794	76.4703	32.3829	7.94491	14.1168	28.1094		88.1315	63.652	40.29	68.2933	29.0678	7.43767	18.4166	27.4496		80.0969	55.1703	26.0715	59.2261	25.3623	7.52858	22.3339	26.5014		90.2763	69.9927	40.0737	72.6909	31.1633	4.45675	21.2355	20.8854		114.491	91.4977	74.559	96.4377
	126.339	107.048	87.2487	110.539	46.5512	4.41721	13.9433	19.7552		109.989	87.2109	64.5753	91.3975	38.7985	5.94961	16.7115	21.6243		101.03	78.9029	52.0179	82.4633	35.1926	5.36435	19.3897	22.2518		83.7144	60.8499	32.328	64.3726	27.5719	6.24891	21.3204	25.3001		90.5515	72.2076	43.4331	74.4429	31.9002	3.56881	20.1378	21.0028		132.915	116.887	96.3609	119.302
	115.227	95.1258	77.6999	99.122	41.8661	5.3077	13.0256	23.0937		96.1949	70.8992	54.1816	76.5255	32.3907	8.34335	14.2643	28.058		86.6368	61.1458	37.3623	65.9981	28.1093	7.99389	18.9828	27.8942		78.9469	52.7809	24.7928	57.3598	24.5002	8.3875	22.0544	27.4297		87.0026	66.2918	37.7739	69.2415	29.653	4.95247	20.6655	22.4566		114.27	91.412	75.2279	96.3768
	127.318	108.734	88.619	111.997	47.1479	4.04526	13.9699	19.4023		102.325	79.52	60.9063	84.2356	35.689	6.69223	14.6355	25.289		85.8925	62.008	39.5669	66.5653	28.301	7.32116	17.8333	28.4032		74.317	47.7576	23.0274	52.8579	22.3905	9.17386	20.5007	30.1102		84.0842	62.3528	35.0735	65.7412	28.0999	5.74314	20.309	23.9916		134.437	116.666	96.1902	119.597
	122.848	100.679	78.7204	104.752	44.2416	5.46459	15.7899	19.6151		107.964	81.0311	59.6932	86.6327	36.7414	8.1771	16.9016	23.132		99.4435	72.3896	45.5479	77.363	33.0432	7.92496	20.522	23.1104		96.6452	70.0013	36.9224	74.1648	31.8888	7.2318	24.1666	20.1962		110.126	90.1086	53.8206	91.8651	39.4437	2.99625	23.9389	13.1978		124.63	98.7571	74.0236	103.65
	112.837	94.942	67.0175	97.0892	41.3428	2.89658	18.6827	18.8233		92.5855	72.5658	52.3543	76.2481	32.4035	5.38857	15.3484	27.0557		90.543	68.8632	43.423	72.4159	30.9219	5.65645	18.9026	25.6587		80.4881	57.0819	27.091	60.581	25.984	6.5807	22.4669	25.8792		87.9136	69.1344	39.2339	71.3558	30.6206	3.76009	21.0067	21.3725		109.096	89.9475	65.043	92.7474
	99.7064	78.9295	55.9139	82.4614	35.1221	5.20572	16.8969	25.1057		89.4654	66.7915	42.6826	70.8057	30.1791	6.35984	18.3843	27.0449		87.0319	64.0491	35.0473	67.5542	28.9593	6.11101	21.4613	25.6675		90.7685	68.4567	33.2173	70.9862	30.6729	5.00191	24.702	20.7959		98.3449	81.9613	47.8261	82.9479	35.7076	1.75543	22.4864	16.6131		104.168	80.0793	56.6542	84.5621
	129.448	107.703	86.8341	111.789	47.0413	5.30156	14.9119	18.9198		108.592	82.915	62.5155	88.1552	37.3954	7.66547	16.0618	23.2154		95.8027	69.2916	44.2043	74.3154	31.6979	7.98435	19.5424	24.7657		88.0317	61.7767	30.299	65.9828	28.3615	7.61259	23.6027	23.331		97.9514	75.5396	43.6904	78.5459	33.731	5.07232	22.4584	18.2777		128.772	106.232	86.588	110.678
	119.902	96.855	79.3947	101.75	42.8829	6.55004	13.4804	22.4837		107.574	79.2364	60.3851	85.5657	36.2116	9.18363	15.7641	24.4816		109.743	82.0889	51.7761	86.8692	37.102	7.45047	22.1799	18.9988		107.365	81.5077	45.9327	85.1075	36.5677	6.10503	24.8829	16.342		104.679	85.3431	51.3833	87.1865	37.441	3.06832	22.7182	15.3615		128.489	102.793	83.1179	108.247
	131.579	109.594	93.6207	114.353	47.9284	6.08019	12.1609	21.2241		111.8	86.9857	69.5446	92.3556	39.041	7.5566	14.0519	23.733		94.9753	69.7411	48.4401	74.7914	31.8003	7.78874	17.0418	26.3804		84.1538	58.8624	32.3035	63.3567	27.0517	7.73285	20.7173	26.1378		91.6008	69.8824	43.4437	73.3088	31.3438	5.52641	19.4525	22.1071		143.135	121.61	104.121	126.016
	131.087	109.467	99.0897	114.719	47.9723	6.78812	8.97442	24.2989		106.095	78.9441	67.6019	85.7222	36.1129	9.66287	11.1318	28.1099		91.8531	63.9463	46.1025	70.2238	29.7307	9.68437	15.7238	28.9746		84.9759	57.6283	32.6025	62.8919	26.8114	8.95378	20.266	26.7148		96.1232	72.0044	46.3275	76.2047	32.5447	6.67619	19.3315	21.5927		127.926	103.107	93.5294	109.404
	115.339	93.4109	83.3817	98.7856	41.532	7.24265	9.11555	26.9019		101.004	74.4365	61.3737	80.8353	34.1167	9.29703	12.1862	28.4852		103.881	79.9658	54.7057	84.1489	35.872	6.35247	18.7064	22.3242		88.9411	64.748	35.7586	68.5437	29.41	6.67225	21.6372	23.7007		90.9415	71.4871	43.3748	74.1033	31.7327	4.199	19.971	21.2952		146.481	126.159	108.193	130.176
	113.767	93.02	85.422	98.3041	41.3067	7.13366	7.52923	28.3021		91.895	66.0948	58.6257	72.913	30.6158	10.0092	8.93165	33.2979		80.7896	54.4624	37.1944	60.3505	25.4328	9.42118	15.5219	32.2601		73.2519	44.2471	23.4426	50.5158	21.2455	10.9675	18.8508	32.207		79.9719	57.7991	34.8533	61.758	26.2477	6.61213	18.0264	26.9667		122.107	100.651	90.3113	105.843
	108.68	87.1408	76.9327	92.3964	38.9079	7.16866	9.28206	28.1677		92.947	66.4492	54.2377	72.9426	30.7419	9.64534	11.9349	31.0267		98.1173	70.8234	46.0599	76.1237	32.4482	8.32553	19.4211	24.3245		104.009	78.2727	44.0481	81.9329	35.2302	6.31178	24.2536	17.7008		101.894	84.0531	51.5117	85.6418	36.7648	2.56188	21.7241	16.533		130.863	109.033	90.1387	113.381
	109.221	89.5807	76.8098	93.9765	39.6488	5.90239	10.4005	26.5687		87.3559	62.2029	50.1152	68.2893	28.7532	9.19004	11.758	32.5119		77.0081	50.7051	29.9139	56.1543	23.7168	9.22757	17.8922	32.2068		70.7538	42.2103	18.3505	48.0355	20.2286	10.6352	20.7276	31.9705		80.2039	58.0922	31.1647	61.6159	26.3029	6.16098	20.3847	25.4405		112.695	90.6027	75.9589	95.5113
	107.914	85.6649	74.2778	91.0064	38.3467	7.32758	10.1225	27.8924		94.5338	67.3338	53.3271	73.8139	31.167	9.69874	13.1228	29.9279		94.8159	68.2203	43.6166	73.3025	31.2623	8.12199	19.3239	25.2491		95.0663	69.9114	37.9966	73.7113	31.6839	6.62173	23.2424	20.9355		97.4932	78.418	47.4079	80.5643	34.5714	3.47563	21.286	18.3259		122.67	98.2635	81.2386	103.567
	122.135	101.937	93.4315	106.998	44.8524	6.61132	7.8158	26.3671		99.1006	74.0997	63.61	80.3637	33.848	8.96606	10.3751	29.9598		86.1017	60.9678	43.3173	66.4295	28.0995	8.51717	15.2117	30.3627		75.5737	48.5641	26.1178	54.0916	22.844	9.54724	19.1699	30.5508		82.8777	61.4084	37.4534	65.0233	27.7136	6.00517	18.3279	25.5683		117.875	95.3486	87.5375	101.128
	116.577	93.0428	85.2576	99.1827	41.6098	8.2859	8.10052	27.9905		104.644	74.5976	62.5863	82.1977	34.629	10.9997	12.1982	28.4931		101.562	70.9907	49.3833	77.6695	32.9845	10.201	18.1554	25.0878		101.867	72.0663	43.2474	77.6947	33.2155	9.04061	22.1875	20.7986		108.066	87.8335	55.8047	90.1741	38.6009	3.62952	21.6628	15.6146		125.258	100.133	90.2826	106.513
	137.78	117.837	107.592	122.616	51.1262	6.00745	8.5109	23.8008		110.405	85.7209	73.4175	91.7152	38.6195	8.25595	11.0739	26.5079		92.532	67.1872	49.1011	72.6687	30.7893	8.32344	15.2445	28.4141		77.3115	50.9484	28.9086	56.2642	23.8116	9.12212	18.6528	30.0575		85.6045	65.0436	41.7185	68.4724	29.1864	5.49731	17.6169	24.8955		139.734	120.462	113.052	125.358
	115.444	92.8799	89.4429	99.1757	41.5509	8.58543	5.44312	30.3319		94.8454	67.5984	62.562	75.1194	31.4973	10.9734	7.69022	33.8245		82.9724	55.9984	40.3995	62.2091	26.2223	9.85438	14.542	32.3444		77.1341	48.0119	26.8615	54.2831	22.9205	10.7497	18.8474	30.8428		86.4567	64.2475	40.6832	68.169	29.0391	6.2953	18.0934	24.8008		119.208	94.1667	88.8247	100.993
	128.675	107.711	96.4572	112.683	47.1831	6.40484	9.39138	24.0616		110.793	85.64	70.7368	91.4048	38.5798	8.09242	12.6736	25.1877		97.7931	73.6181	52.5318	78.4125	33.3183	7.18257	16.5593	25.6543		89.8091	65.8219	39.0677	69.861	29.8797	6.74687	20.2355	24.3162		91.417	72.569	46.5179	75.2055	32.159	4.11138	18.6096	21.9717		142.974	123.643	110.896	127.969
	122.098	101.036	90.0038	106.089	44.5152	6.58517	9.4014	25.1033		104.819	81.1981	65.467	86.4705	36.5447	7.40891	13.0256	26.0234		84.0225	60.4976	41.9481	65.437	27.6744	7.65841	15.4769	30.4284		69.1163	42.2317	22.0304	47.9119	20.0448	10.0893	18.1626	33.452		78.4208	57.3539	34.0134	60.9128	25.9063	6.04335	18.082	27.1024		131.024	112.347	98.3699	116.34
	117.202	97.2391	86.7683	102.002	42.8752	6.27069	8.97448	26.1235		97.7777	72.9245	60.8872	78.9567	33.2981	8.71162	11.3087	29.5752		86.1204	60.2586	40.5526	65.7046	27.8464	8.65572	16.6367	29.623		74.2918	46.5896	23.7968	52.2968	22.0643	9.98884	19.6408	30.9565		80.6691	59.3843	34.6351	62.8827	26.797	5.91345	18.8695	25.909		114.156	90.552	79.2258	96.2842
	113.421	91.8643	81.6718	97.1252	40.855	7.08703	9.17851	27.1583		101.004	74.2576	61.0095	80.6768	34.0587	9.35835	12.3354	28.4243		100.58	75.0809	50.3221	79.8103	34.023	7.31529	18.8994	23.4705		99.3874	75.0454	44.8027	78.7936	33.7765	6.17624	21.89	20.4315		94.9193	76.6207	47.8601	78.8043	33.7655	3.41532	19.9318	19.8642		121.949	96.7844	84.3713	102.856
	105.808	88.9006	64.2135	91.1878	38.8184	2.99181	16.8763	21.8921		88.5969	69.7041	48.7379	72.9915	31.0371	4.84187	15.713	27.8522		82.4124	63.9661	38.3549	66.5805	28.4273	4.2476	18.6587	27.7733		73.9298	53.963	25.1364	56.6254	24.1904	5.10947	21.3196	28.0173		78.2653	61.3983	33.483	63.2492	27.085	3.31055	19.8716	24.8009		104.389	87.1136	63.5265	89.6121
	128.724	109.196	92.7056	113.13	47.5082	4.97612	12.074	21.1672		102.366	78.026	61.9619	83.4806	35.2947	7.7731	13.4497	26.5468		86.3257	61.3113	40.7136	66.392	28.1764	8.10189	16.9655	29.1088		76.2164	49.4971	25.7792	54.7902	23.1955	9.2311	19.8241	29.8487		84.9561	63.4952	37.9285	66.95	28.5883	5.74174	19.1893	24.3173		122.088	100.376	85.5623	105.135
	113.031	91.2575	76.9893	96.132	40.5329	6.57305	11.5806	25.2941		95.8324	68.9666	55.8493	75.4452	31.8396	9.6049	12.462	29.8839		87.3696	60.6075	38.7605	66.0824	28.0745	8.83809	18.0879	28.5506		86.373	58.6954	28.6198	63.5219	27.2421	8.61021	23.2271	24.5407		104.626	83.7246	48.4071	85.8618	36.9222	3.70957	23.8106	14.9166		117.761	93.2395	78.33	98.8551
	124.971	101.885	84.3954	106.75	44.9205	6.46235	13.3719	21.5088		115.026	88.7101	67.4854	94.1438	39.8402	7.6791	16.4438	21.3796		104.976	81.1612	53.2576	85.0171	36.3108	5.96103	20.173	20.9209		92.4804	69.2734	38.9507	72.6673	31.1999	5.86025	22.0126	22.1218		92.5693	73.1457	43.2552	75.6002	32.4043	3.93347	20.9286	20.1248		143.501	120.63	98.0571	124.851
	122.906	102.049	83.6508	106.146	44.733	5.37144	13.5241	21.1761		95.0369	69.5959	54.6246	75.4424	31.8921	8.68234	13.291	29.1265		82.8571	57.2442	35.2444	62.3715	26.4657	8.42516	18.1344	29.7499		73.3163	45.4066	21.1817	51.0141	21.5499	10.0554	20.6149	30.8454		83.2959	62.0814	34.7158	65.306	27.9172	5.49164	20.2805	24.1135		119.775	96.7352	80.7101	101.773
	117.233	95.7283	80.4705	100.402	42.3093	6.22345	11.9963	23.8883		97.5894	71.5638	57.2697	77.6868	32.8123	8.97578	12.9209	28.7805		95.0809	68.3755	44.3519	73.6273	31.352	8.23009	18.9931	25.4093		95.309	68.7006	36.7145	72.9729	31.3502	7.37718	23.603	20.9796		105.227	85.4991	51.5397	87.4942	37.5487	3.24704	22.7748	15.265		121.181	95.7759	78.8425	101.417
	121.32	99.806	85.2685	104.552	43.9824	6.26042	11.4914	23.4687		95.9404	70.5387	58.0439	76.6607	32.3426	8.96919	11.7602	29.9255		83.6811	58.3944	37.9812	63.5784	26.9513	8.38261	17.0489	30.0222		75.9229	49.4231	24.7968	54.5217	23.1189	9.04643	20.329	29.5986		86.3566	65.5536	39.2014	68.7416	29.3824	5.25582	19.4405	23.4902		124.629	101.277	86.3389	106.532
	120.746	97.5957	84.8539	103.036	43.3017	7.2697	10.7843	24.6616		98.7636	70.8513	59.9021	77.937	32.8159	10.3117	11.2881	30.1847		87.2002	60.1924	40.7828	66.0401	27.9716	9.24168	16.6802	29.5661		89.2816	61.3912	33.6217	66.5362	28.4618	8.76148	21.783	24.4681		103.615	81.5001	50.7655	84.524	36.2086	4.8405	21.5011	17.2803		124.516	97.6893	84.6072	104.219
	122.933	102.609	90.04	107.267	45.0372	6.00947	10.1246	24.109		93.4398	70.2097	59.6082	75.8799	31.9867	8.2616	10.2316	31.1755		81.9618	58.046	40.3137	63.1817	26.6737	8.04313	15.1631	31.4112		72.268	46.311	25.1394	51.6027	21.7173	9.27368	18.3137	31.9282		81.3961	60.3182	37.4517	63.9698	27.2104	5.97847	17.6532	26.3768		129.095	108.738	94.9563	113.269
	110.584	90.1742	76.991	94.7558	39.966	6.16332	10.7529	26.1672		95.7144	68.8526	57.7256	75.5873	31.8356	9.87793	11.2639	30.7767		91.4621	63.234	41.9324	69.2527	29.402	9.47712	17.9069	27.7286		88.7992	61.1057	32.5331	66.0839	28.3016	8.60858	22.2301	24.2943		97.1693	76.7127	46.7619	79.386	34.0289	4.30133	20.9797	18.9994		109.265	84.8704	73.9575	90.8786
	122.561	102.257	83.8748	106.215	44.7601	5.13249	13.4221	21.1906		102.685	80.1519	61.3076	84.7773	35.9174	6.52059	14.7024	25.0708		89.2122	67.2306	42.8663	70.9357	30.2789	5.98234	18.3921	26.4813		79.4714	56.1182	28.8112	59.9393	25.595	6.84407	20.9416	27.0987		81.7152	63.4064	36.5745	65.8003	28.1478	4.06544	19.3865	24.3232		134.245	117.262	98.3451	120.224
	115.392	96.1567	78.3413	99.8856	42.1871	4.85624	13.0827	22.768		89.6596	67.3693	54.0451	72.5502	30.5976	7.52322	11.7951	30.9351		79.0659	55.229	35.044	59.9968	25.3856	7.84599	16.7908	31.3669		67.0864	42.7515	18.405	47.165	19.8481	8.40412	20.1184	32.3712		77.6303	56.5327	31.6737	59.9327	25.5249	5.93524	19.0442	26.8039		118.748	98.9303	82.9251	103.075
	106.759	85.788	75.9864	90.9408	38.2958	7.01225	8.97776	28.7208		90.2534	66.122	57.7555	72.3415	30.4011	9.1194	9.16199	33.1345		80.8607	55.1679	37.7763	60.8118	25.6547	9.06692	15.4371	32.103		73.3596	45.9931	23.3517	51.6078	21.7542	9.8721	19.5172	31.2642		86.6315	66.1212	39.6858	69.2016	29.5899	5.0831	19.4114	23.3321		110.137	87.0686	76.4983	92.7009
	112.353	90.8485	76.3513	95.6039	40.3307	6.43024	11.6784	25.2996		103.512	79.7884	64.0353	85.0491	35.9676	7.48911	13.1005	26.3388		92.5242	69.0348	47.4465	73.5613	31.2827	6.95794	16.9274	26.7716		82.3032	59.0595	32.7104	62.9865	26.877	6.73244	20.2008	26.5576		87.9474	70.8272	43.5802	72.8444	31.1976	3.19749	19.0956	22.2092		138.499	116.965	96.9862	121.057
	115.362	97.3217	82.6764	101.035	42.6097	4.797	11.0503	24.1862		88.6446	66.5018	55.2002	71.8189	30.2539	7.76898	10.5675	32.0611		78.6414	54.0952	35.825	59.32	25.0164	8.45902	15.8083	32.3064		67.7409	43.0551	20.8043	47.8651	20.0644	8.73759	18.9105	32.8756		77.9546	57.4205	33.8275	60.8068	25.8642	5.74965	18.133	27.0609		115.267	95.6669	83.0731	100.07
	103.003	83.0392	68.6749	87.353	36.934	5.9297	11.5432	27.4077		86.535	62.1048	51.972	68.2123	28.6652	9.12851	10.423	33.4604		80.4658	53.6278	34.3668	59.3917	25.0993	9.49203	16.8964	31.6899		78.5651	49.9435	24.9087	55.627	23.6391	10.0412	20.9657	28.9315		91.3523	71.7528	42.0051	74.2148	31.8355	4.08109	20.9382	20.5441		106.281	83.9181	68.3893	88.8059
	119.618	96.8021	79.6452	101.632	42.8433	6.49396	13.2705	22.6553		108.051	82.9234	62.753	88.0708	37.3403	7.44591	15.8321	23.3912		92.9634	69.5237	47.6039	73.9508	31.4787	6.87759	17.0951	26.5107		79.1213	55.8744	30.4326	59.8837	25.503	6.97954	19.8279	27.8615		82.444	62.6685	38.1623	65.734	28.0434	5.06771	18.2933	25.2132		148.385	131.635	110.408	134.158
	104.148	84.0026	71.239	88.5637	37.3925	6.23014	10.6107	27.8549		87.8658	64.0427	52.6838	69.8557	29.3981	8.61085	10.9941	32.4733		76.7166	51.3494	31.6208	56.6299	23.8914	8.83826	17.0158	32.5182		68.4349	41.0699	18.7736	46.7408	19.5646	10.2394	19.6177	33.0594		78.3209	57.482	32.4716	60.7608	25.9058	5.7483	19.0394	26.4779		108.303	85.6631	71.3173	90.7892
	97.9305	76.7994	65.5228	81.8285	34.52	7.04776	10.082	30.3085		84.3769	59.9709	47.5708	65.8332	27.6854	8.87907	11.8907	33.1782		80.9286	54.9821	33.1139	60.2415	25.5262	8.71532	18.2403	30.4743		78.001	51.7857	23.9375	56.3575	24.073	8.48623	22.0374	27.8016		87.5735	67.2421	37.4408	69.9161	29.995	4.59774	21.3041	21.7485		100.023	76.6416	63.893	82.117
	88.3749	72.4569	48.624	74.4866	31.8206	2.99722	16.8078	27.5336		74.0236	55.966	31.7879	58.6005	24.9062	4.51342	18.1064	31.6446		76.2542	58.6136	27.64	60.3239	25.9149	3.50902	21.927	28.0906		70.2994	52.086	18.512	53.6383	23.076	3.9206	23.7847	27.7184		77.3007	63.9228	30.5663	64.0926	27.6968	0.924407	22.3384	22.8662		105.492	89.0149	58.9858	90.5245
	108.725	88.6528	75.3243	93.112	39.2992	6.02258	10.8167	26.4776		85.1718	61.9648	50.6658	67.5897	28.4254	8.40119	10.9118	33.208		78.5824	54.9697	33.3766	59.5226	25.2177	7.59569	17.6219	30.9906		75.4873	49.8134	23.3941	54.4457	23.1511	8.4544	21.2065	29.0224		85.3371	65.5629	37.7126	68.3157	29.238	4.59359	20.1437	23.0601		114.48	93.1486	76.6816	97.6731
	111.752	88.9965	76.461	94.3472	39.7508	7.30472	10.7974	26.5434		103.56	77.0836	60.7104	83.0635	35.144	8.72766	14.0462	26.3496		104.454	78.4619	50.7858	83.0133	35.4447	7.09568	20.5365	21.2954		104.462	79.5124	45.7855	83.0143	35.661	5.93603	23.7785	17.7709		95.3805	76.6239	46.6797	78.8166	33.7983	3.49784	20.6949	19.2823		134.934	111.766	91.7571	116.37
	127.867	107.811	88.4143	111.557	46.9433	4.78987	13.818	19.784		100.854	78.9359	61.7433	83.6008	35.3735	6.4974	13.6632	26.201		84.9199	62.2301	39.6849	66.3986	28.2457	6.72222	17.6643	28.5234		76.7942	52.526	25.9552	56.7597	24.1521	7.56784	20.8731	28.3302		85.4951	65.9966	38.9846	68.7785	29.4057	4.53307	19.5806	23.2906		123.895	104.947	87.7687	108.656
	103.5	83.1202	70.1665	87.7139	37.0461	6.32287	10.7835	27.9701		84.9487	61.4022	48.4105	66.9376	28.1854	8.34521	12.0366	32.6382		77.4831	53.8017	30.7996	58.2167	24.69	7.54134	18.5535	30.8876		71.7565	45.3785	19.7716	50.3344	21.2981	9.17188	21.1224	30.6827		86.7627	67.1506	37.0184	69.574	29.865	4.21604	21.3765	21.7618		108.476	84.5465	69.0251	89.9087
	116.142	97.0245	78.6224	100.656	42.5154	4.70472	13.3771	22.3159		91.0481	69.4542	54.2657	74.2178	31.3661	6.88129	12.7259	29.6809		79.4041	57.9312	35.955	61.8064	26.2339	6.36876	17.3017	30.3132		72.9589	50.2964	25.0023	54.157	22.9715	6.99663	19.929	29.8142		82.0523	63.6028	37.2343	66.0842	28.2574	4.17793	19.1268	24.4155		114.868	94.0107	77.1042	98.3264
	101.628	80.0016	65.0099	84.7519	35.8353	6.64819	12.2805	27.7971		86.1375	61.8721	48.4011	67.5456	28.4681	8.60149	12.4496	32.1914		79.3174	54.5677	32.8534	59.4584	25.1888	8.16325	17.9363	30.8729		74.2466	48.0317	22.7906	52.976	22.4561	8.93956	20.7194	29.9109		89.1365	69.0082	39.7204	71.6808	30.7349	4.48431	20.8868	21.4369		106.118	82.3093	67.7262	87.7145
	119.856	100.254	81.1297	103.903	43.8614	4.75583	13.7823	21.2627		90.9376	69.212	55.2323	74.1508	31.3049	7.11732	12.0283	30.2297		81.4373	59.8286	37.1403	63.6319	27.0664	6.27759	17.6665	29.4295		78.3776	55.8259	27.2579	59.249	25.345	6.34347	21.5479	26.9289		85.3663	66.5975	38.4337	69.0189	29.5589	4.03092	20.1052	22.7835		130.911	113.686	92.2305	116.363
	108.539	89.7819	71.8618	93.3156	39.5201	4.74368	13.2345	24.2451		85.2403	64.2226	51.0107	69.0071	29.0922	7.04123	11.5996	32.1164		75.0394	53.0014	30.0821	56.9072	24.1233	6.76978	18.2317	31.4989		70.0987	45.1218	18.6642	49.5077	20.973	8.40713	21.3544	30.7687		82.2719	61.7865	32.56	64.6253	27.6709	4.95895	21.2584	23.6611		110.234	89.7212	73.2794	93.9973
	115.249	95.0172	76.5725	98.9314	41.8132	5.21977	13.634	22.6284		99.973	77.0673	55.7814	81.4547	34.618	6.46065	16.3171	24.8328		97.0215	75.3625	48.0306	78.6617	33.6436	5.20742	19.7216	23.1009		92.9846	72.2513	40.9311	74.8176	32.1543	4.44469	22.0194	21.4976		90.8201	74.5308	45.3953	76.0486	32.6494	2.47557	19.9058	20.589		148.291	129.858	101.342	132.07
	102.072	81.3874	66.9064	85.8883	36.3212	6.26881	11.7786	27.7247		83.8316	60.1059	47.9958	65.7719	27.6648	8.59421	11.5762	33.3588		76.6109	51.8784	30.8631	56.8399	24.0167	8.36355	17.6518	32.0093		69.4511	41.9463	19.1546	47.5854	19.9707	10.2083	19.8896	32.5708		80.5397	59.5272	33.6991	62.8155	26.8075	5.66003	19.4579	25.5044		103.749	80.4878	66.037	85.7768
	119.736	98.518	80.1077	102.755	43.3425	5.58885	13.6803	21.8178		103.393	80.8132	61.6475	85.4025	36.1922	6.48156	14.8769	24.7547		99.474	78.0496	51.9768	81.4385	34.7691	5.1575	18.832	22.9522		89.1444	68.6821	39.0115	71.4313	30.6289	4.61886	21.1829	23.1527		85.924	68.049	41.4826	70.3559	30.1053	3.72492	18.9433	23.1289		127.343	108.174	88.6224	111.666
	106.094	84.227	70.0333	89.1344	37.6424	6.77348	11.7341	26.9995		101.254	75.0422	58.6898	80.9812	34.257	8.6752	14.0592	26.9323		105.008	79.2357	51.6014	83.7282	35.742	6.9694	20.4394	21.1511		100.602	77.0551	44.0664	80.2188	34.4822	5.44044	23.2337	18.9671		100.432	83.6181	52.876	85.1544	36.5026	2.30062	20.5464	17.6272		121.346	97.5485	79.2081	102.53
	121.757	103.057	80.7606	106.086	44.8331	3.86748	15.3626	19.2646		91.0964	70.0834	54.1777	74.5924	31.551	6.49587	13.0325	29.3059		78.7283	56.7732	34.6966	60.7809	25.7863	6.64412	17.5099	30.5528		71.292	47.2621	22.0159	51.5395	21.8102	7.87746	20.3344	30.5768		79.6976	60.4209	34.3612	63.2038	26.9791	4.73969	19.2396	25.3862		116.987	98.1559	80.9875	101.831
	102.267	81.921	68.3219	86.4361	36.5269	6.23643	11.1876	27.9985		86.4247	62.6987	50.3543	68.3478	28.7834	8.47316	11.6258	32.4779		82.3982	58.436	36.2159	63.0264	26.7663	7.53937	17.8913	29.5851		81.3253	56.6957	27.5712	60.6832	25.9872	7.28971	22.2124	26.0473		98.3816	79.6475	47.5756	81.5562	35.0315	3.15993	21.787	17.624		107.909	84.652	70.0161	89.9075
	120.927	103.023	82.6591	106.041	44.7794	3.80023	14.1466	20.2927		87.9173	67.0671	52.8565	71.6736	30.2765	6.74056	12.0814	30.8996		76.524	54.28	33.5842	58.526	24.7524	7.04879	16.8467	31.7931		68.1693	43.1628	20.9912	48.0375	20.1599	8.90136	18.9215	32.8045		79.0269	60.0636	35.1073	62.8135	26.8034	4.71782	18.5408	25.9544		119.287	100.671	83.2507	104.273
	98.5618	77.1997	65.7603	82.2607	34.711	7.11712	10.2088	30.1065		86.2365	62.2702	51.2715	68.1517	28.6587	8.78616	10.8608	33.1214		82.8703	58.8612	37.0962	63.523	26.9653	7.59246	17.6031	29.6064		85.7813	61.5149	31.987	65.3246	28.0216	6.81542	22.1286	24.454		104.022	86.4053	52.5344	87.7367	37.6951	2.24522	22.3474	15.4684		106.463	82.3424	68.8001	87.9629
	80.2411	66.3779	43.0909	67.7956	28.9848	2.23215	16.3775	30.1156		67.1238	49.5587	30.3652	52.6266	22.0782	5.08504	15.264	35.5106		59.5745	40.9215	16.5449	43.6564	18.2198	5.54894	19.0604	36.1422		54.0076	35.4474	6.76852	37.7413	15.6338	5.56165	20.2136	35.8808		66.9031	50.6093	23.5902	52.3855	22.2598	3.55643	19.7577	28.8603		78.944	61.8319	38.776	64.2434
	113.752	91.2034	77.0717	96.3141	40.5978	6.93149	11.6323	25.3107		100.77	75.5027	58.9144	81.1059	34.3333	8.19887	14.0124	26.8407		94.9105	70.2124	45.7723	74.7558	31.8773	7.15704	18.7877	25.07		90.9674	66.7099	35.742	70.3301	30.2269	6.42387	22.6974	22.383		100.472	80.4108	49.3587	82.8762	35.5166	3.87538	21.3877	17.6692		129.622	105.067	85.3081	110.094
	98.8091	79.6792	69.0496	84.171	35.524	6.19607	9.28417	30.0267		80.1053	57.1868	45.9223	62.7217	26.3083	8.43333	11.0053	34.732		74.4383	49.7736	30.2558	54.874	23.1032	8.5945	16.8326	33.2422		68.1433	43.1955	18.78	47.7981	20.1345	8.68389	20.2574	32.0774		81.5678	61.8602	35.5924	64.6818	27.6545	4.87295	19.3711	24.7949		106.425	86.0253	71.6572	90.481
	97.8533	77.9754	69.5207	82.925	34.9438	6.90373	8.16159	31.3731		87.1846	64.1139	51.8639	69.6127	29.316	8.13506	11.3953	32.2007		84.002	61.6826	39.5133	65.7717	27.9695	6.60718	17.3954	28.9032		82.5543	60.2222	31.175	63.5323	27.225	5.96579	21.5626	25.4183		88.2989	71.0471	43.1245	73.0248	31.2949	3.17631	19.5056	21.8501		114.578	92.7082	77.4599	97.4853
	116.211	99.453	81.6982	102.413	43.2746	3.74275	12.5746	22.3802		84.5017	64.9034	51.8098	69.2992	29.2202	6.3773	11.2464	32.2125		75.6515	53.8476	33.1299	57.961	24.5044	6.84795	16.7981	32.013		65.6943	42.6375	18.7124	46.7125	19.6203	7.7848	19.6165	32.7931		77.0509	57.14	32.9955	60.2937	25.6539	5.39304	18.3656	27.0346		111.954	95.6642	80.3953	98.7679
	103.167	83.7848	71.689	88.2085	37.2344	6.00059	10.0962	28.2887		88.0437	64.8992	53.008	70.4368	29.6717	8.19479	11.1634	32.1085		88.4548	64.8322	41.3449	69.1393	29.4661	6.96213	18.2772	27.2046		89.1787	66.8254	34.8607	69.7703	30.0278	5.39371	22.9281	22.392		96.8069	78.922	48.0921	80.7664	34.653	2.91746	20.9645	18.4742		107.312	85.2627	71.7655	90.2753
	105.945	86.7087	71.1954	90.6888	38.3545	5.36501	11.9974	26.0323		85.3336	65.349	51.6104	69.78	29.444	6.45264	11.6952	31.7491		73.1591	51.5953	31.3505	55.7121	23.4847	6.88304	16.5761	32.9695		64.6871	42.325	18.013	46.1589	19.3757	7.41288	19.7265	32.9226		76.0563	56.92	32.6403	59.826	25.4585	5.00227	18.3167	27.171		116.898	97.468	79.4959	101.233
	100.279	80.7412	68.1917	85.1393	35.9686	6.05982	10.4622	28.8521		85.0039	61.7439	50.7015	67.4388	28.3422	8.46924	10.7716	33.3713		81.4011	57.1006	36.5199	61.9795	26.2573	7.9435	17.027	30.5416		77.6119	50.8251	25.8825	55.9723	23.771	9.07613	20.493	28.9788		90.0646	71.2918	42.2823	73.5923	31.5556	3.7787	20.3882	21.0934		101.276	80.0084	67.2621	84.8724
	102.496	82.3286	68.8179	86.7974	36.6795	6.16171	11.0948	27.9481		95.7095	74.6246	57.6675	78.9745	33.4673	6.26147	13.5207	27.5851		93.7494	73.5222	47.1206	76.4789	32.7163	4.69597	19.0108	24.2763		81.0455	61.3556	31.4104	63.7926	27.3757	4.51299	21.558	25.35		88.143	72.7514	43.6794	74.0103	31.7932	2.1017	19.7964	21.2588		140.292	122.717	98.1697	125.141
	108.035	91.2943	72.399	94.096	39.9095	3.68602	13.4319	23.667		79.9091	58.8601	47.4628	63.8828	26.8041	7.47707	10.6712	34.4725		66.0197	44.215	23.7752	48.3264	20.2099	7.35938	17.1458	35.3997		58.2308	36.6553	10.6578	40.1033	16.6598	7.28282	20.0409	35.085		72.8613	53.4095	28.6475	56.359	23.9408	5.26261	18.841	28.1068		102.918	84.5019	70.0548	88.4025
	95.5356	75.7144	62.7299	80.1418	33.8734	6.22861	10.8996	30.0175		94.4865	69.4178	52.2725	74.9042	31.7252	8.23353	14.5367	28.3493		98.1142	72.8961	45.1531	77.1987	33.0181	6.93899	20.6952	22.9381		98.7739	74.2468	39.9622	77.5914	33.4013	5.90175	24.2709	18.9698		95.1342	78.81	47.376	80.1279	34.4234	2.11325	21.0631	18.5293		106.056	83.9721	67.6222	88.7019
	104.079	86.6084	68.9505	89.7972	38.0754	4.26834	12.9595	25.3127		81.7362	61.6111	46.9673	66.0229	27.8193	6.50098	12.4051	32.5048		74.6184	52.8372	30.713	56.7783	24.0306	6.73175	17.7071	31.8685		65.489	43.5072	17.4973	47.086	19.8334	7.00019	20.59	32.0637		79.1107	60.9506	33.7538	63.2452	27.0561	4.04541	19.6927	24.9824		102.037	84.2502	68.9952	87.8853
	93.9493	75.1822	63.6313	79.4825	33.5634	5.98263	9.87619	30.8873		80.5103	57.4486	45.7374	62.9938	26.4309	8.43016	11.3009	34.45		79.4783	55.9895	33.3358	60.3823	25.6302	7.37443	18.1898	30.3122		80.199	54.8342	26.9244	59.1634	25.2904	7.86851	21.7432	26.9189		90.2958	72.7596	41.4637	74.4554	32.0015	2.88637	21.4437	19.9925		96.168	75.0238	61.9087	79.8325
	110.561	91.9769	73.8202	95.4475	40.4001	4.59383	13.2835	23.6232		99.7629	80.0446	59.6606	83.5917	35.5235	5.0343	15.131	24.9408		90.8163	72.5802	47.4864	75.1831	32.1112	3.93488	17.9403	25.4936		72.6697	53.2915	26.4531	56.023	23.8471	5.02679	20.0758	29.0236		74.071	56.1399	31.3017	58.6235	24.9564	4.37187	18.4736	27.4113		132.484	118.734	95.1008	120.1
	89.4854	71.7499	57.9387	75.4876	31.9331	5.24599	11.1445	31.0847		75.0135	52.8589	40.2619	58.0433	24.274	8.04747	11.8591	35.7471		69.5648	46.8654	24.9772	51.0732	21.5006	7.52618	18.0661	33.829		63.1175	40.5573	14.1371	44.21	18.5769	7.47901	20.9027	33.002		76.3674	56.7107	30.4853	59.5299	25.3997	5.0683	19.5891	26.4719		92.538	72.0869	57.5694	76.5571
	94.7881	76.7689	62.2476	80.517	34.0825	5.16368	11.4764	29.2786		76.9448	55.316	42.1704	60.2792	25.2803	7.63013	12.0006	34.8231		70.5333	48.0569	25.9029	52.1648	21.9985	7.32151	18.118	33.3679		66.4149	42.7195	16.0635	46.6805	19.7125	7.89913	21.3133	31.836		83.965	65.0928	35.8624	67.3841	28.9057	4.02515	20.8191	22.8367		96.7803	77.0718	61.8519	81.2682
	99.3501	79.5395	65.1151	83.8141	35.4512	5.92644	11.6472	28.3396		81.072	59.5091	46.4327	64.4745	27.1133	7.46342	11.7842	33.5186		75.0166	53.3648	31.0306	57.2353	24.2434	6.62021	17.7831	31.6465		78.9053	56.962	26.8479	59.9992	25.7418	5.84051	22.2764	26.1824		84.0337	67.9249	39.0673	69.4277	29.8096	2.6134	19.9997	22.5785		130.201	110.902	86.4232	113.843
	111.281	94.8899	74.7996	97.4749	41.3241	3.3029	13.9673	22.3114		86.4116	68.4578	53.0771	72.1154	30.5108	5.19252	12.2296	30.546		72.2431	50.6584	29.7505	54.7105	23.0596	6.86595	17.0379	33.0519		61.3824	39.3421	14.2206	42.9911	17.9657	7.38777	20.0743	33.9424		73.8789	54.3294	30.131	57.3771	24.3694	5.32823	18.4722	27.9811		100.243	82.1623	68.3647	86.0598
	89.77	71.3452	59.5357	75.4956	31.8849	5.87076	10.0707	31.9306		78.7992	55.3269	43.9066	61.018	25.5593	8.74201	11.2809	35.1701		78.5473	53.8025	32.2437	58.7152	24.8552	8.21525	17.8817	31.1801		85.6684	60.5973	31.3682	64.7276	27.7332	7.28736	22.1503	24.6862		95.475	78.6711	47.7953	80.1283	34.427	2.40774	20.8249	18.7091		97.4103	75.7972	61.9634	80.6649
	105.421	86.4214	71.4999	90.3931	38.2232	5.35359	11.6204	26.3934		79.9142	61.5672	51.8955	65.9612	27.7023	6.39306	9.0195	34.8424		73.8826	54.346	35.5247	58.0088	24.4705	5.92529	15.176	33.004		68.2551	47.4909	24.1969	51.0068	21.4971	6.36939	18.5118	31.8266		74.8687	57.11	34.568	59.8188	25.4025	4.504	17.0047	27.9814		127.134	111.676	91.0519	113.942
	92.1737	73.4401	60.9438	77.6175	32.7972	5.86073	10.481	30.9958		78.3494	55.5221	42.7774	60.8639	25.5327	8.24965	11.974	34.705		72.2961	48.8798	26.8615	53.2992	22.4947	7.76502	18.1735	32.9446		65.2222	41.7873	15.6524	45.7236	19.2619	7.86841	20.9787	32.3913		84.2173	66.784	36.6154	68.4971	29.4504	3.15832	21.0418	22.2102		96.7232	76.7719	61.8462	81.0545
	109.922	91.7281	72.3577	94.9476	40.2302	4.25112	13.9273	23.1828		91.2624	71.8534	56.0696	75.917	32.1233	5.72544	12.6174	29.139		84.4148	65.5003	41.7024	68.3709	29.1784	4.63154	17.5882	27.8549		72.7697	51.904	25.5164	55.056	23.4308	5.89585	20.1545	29.2954		79.7066	62.8136	37.093	64.8656	27.7411	3.51395	18.5058	25.1587		112.268	94.3595	77.3088	97.7949
	89.6849	72.3179	59.7848	76.0846	32.1642	5.2589	10.2969	31.4722		73.966	51.5106	40.725	56.9503	23.7555	8.48775	10.832	36.8228		68.0612	45.6102	24.9896	49.8898	20.9243	7.59365	17.3074	34.7213		62.8325	39.6244	14.4546	43.6182	18.2626	7.97817	20.3588	33.5712		84.7192	66.4781	37.1231	68.5514	29.4261	3.65061	20.7186	22.4626		90.4831	69.7962	57.2521	74.5571
	106.827	90.0557	72.6089	93.0434	39.4338	3.9327	12.6318	24.6118		74.0166	52.3331	42.5363	57.6707	24.0436	8.22531	10.0236	37.0669		67.3798	44.7618	24.8887	49.1861	20.5781	7.80016	16.9256	35.2291		59.1609	36.794	12.3857	40.6229	16.8583	7.80212	19.5502	35.1799		73.2306	54.4325	30.4839	57.2744	24.3244	4.97265	18.1777	28.1501		108.598	92.0095	74.842	95.0242
	96.157	75.9007	64.884	80.6804	34.0478	6.7165	9.79758	30.7554		85.3287	62.547	48.9928	67.8063	28.5741	7.8714	12.1952	32.188		80.5007	57.9976	34.9592	62.0499	26.3747	6.75593	18.1341	29.7129		84.7255	62.3696	31.2857	65.4122	28.1274	5.68549	22.6405	24.0465		93.324	77.0576	45.2847	78.2964	33.6727	2.09562	21.3232	18.8521		115.942	94.2743	75.4433	98.5562
	94.5747	75.7324	64.8918	80.119	33.8221	6.11468	9.45194	31.0292		79.8372	58.2646	46.7661	63.4046	26.606	7.72869	10.8538	34.5272		76.956	53.5851	32.2492	58.0807	24.582	7.56973	17.4909	31.5809		69.727	45.758	20.5948	49.9904	21.1323	7.94907	20.3581	31.1328		78.7896	58.6672	33.715	61.753	26.3358	5.34779	18.8147	26.2215		98.2142	78.2323	66.4006	82.8372
	110.272	92.6437	76.9293	96.1162	40.6284	4.52694	11.7041	24.6978		87.916	68.944	56.6923	73.2476	30.9083	6.10882	10.5	31.5175		78.7875	58.7815	38.2389	62.3804	26.4493	5.78224	16.1172	30.8729		65.9292	43.0041	19.6932	47.1081	19.7757	7.74425	19.1996	32.8883		77.2113	57.8586	33.5878	60.8071	25.8977	5.0725	18.3048	26.8426		115.166	97.4503	81.6773	100.966
	93.2046	75.4807	65.1402	79.5928	33.6032	5.69832	8.96755	31.4434		79.0799	56.3786	45.0849	61.8628	25.9255	8.35524	11.0115	35.0111		76.2855	52.9752	30.772	57.374	24.2906	7.47935	18.041	31.5007		81.1539	59.36	28.3385	62.2336	26.7548	5.56118	22.6528	25.1425		92.8602	76.33	44.3955	77.6297	33.3919	2.22443	21.4903	18.932		96.4479	73.9688	61.4511	79.2164
	122.477	104.179	83.6975	107.307	45.2832	3.93543	14.2452	19.9826		90.4264	70.8176	56.7524	75.1162	31.7424	6.08884	11.6517	30.1112		76.9099	54.3971	34.5607	58.8408	24.8543	7.27175	16.3643	32.0117		63.3691	40.2208	17.2663	44.4759	18.5535	8.07472	19.1688	33.9477		75.9708	55.8885	32.8512	59.2493	25.1439	5.65052	17.789	27.8185		113.814	96.3632	80.7703	99.8561
	100.095	79.0237	67.6299	83.9831	35.4462	6.95305	10.0849	29.6633		87.7865	63.4508	50.9153	69.2436	29.1795	8.70532	11.831	32.0807		90.8158	66.4201	41.6056	70.825	30.2188	7.12343	19.133	26.0886		86.3695	64.2515	32.3918	67.1158	28.8972	5.40666	22.9517	23.2541		91.9474	74.9784	44.4804	76.5629	32.8924	2.63284	20.7907	19.7894		117.263	94.1995	77.3497	99.1175
	99.8609	79.5699	68.3558	84.3288	35.5925	6.62198	9.83075	29.6747		82.62	60.3925	49.5986	65.7779	27.6329	8.06708	10.4687	34.0478		74.052	48.9439	31.0899	54.3799	22.8256	9.03389	15.9341	34.0264		65.1113	39.8073	17.2082	44.7436	18.6864	9.25003	19.4227	33.791		77.2627	55.5689	32.1633	59.328	25.2017	6.42651	18.3281	27.5605		106.108	85.7555	72.3776	90.3167
	111.472	90.2717	74.5904	94.788	40.0338	6.13461	12.3273	24.9066		105.615	82.0005	63.1655	86.8712	36.8116	6.96242	14.8209	24.434		102.891	79.3601	52.1815	83.193	35.5402	5.97099	19.7814	21.7293		93.6212	71.4863	39.8428	74.4131	31.9903	5.11872	22.4821	21.2471		87.8397	71.1686	44.304	73.0548	31.2992	3.01696	18.7803	22.354		126.969	103.1	84.5731	108.038
	103.901	84.3842	72.2043	88.8213	37.4966	6.03526	10.1541	28.0876		82.0681	59.9499	49.9293	65.4399	27.4447	8.1415	9.98482	34.518		70.7579	47.1107	28.5767	52.0529	21.7966	8.33013	16.1649	34.6695		61.0733	37.7812	14.2969	42.0022	17.4577	8.28318	19.4133	34.7626		76.8542	55.9908	32.3815	59.488	25.2779	5.97318	18.2751	27.463		108.551	86.7575	73.2273	91.7032
	100.15	78.6585	67.1949	83.7552	35.3384	7.13725	10.2082	29.6903		90.3204	65.6292	52.227	71.4494	30.1409	8.67884	12.3474	31.029		88.019	64.1312	39.4388	68.3863	29.1768	6.9879	19.0786	26.9246		87.016	64.7371	32.5683	67.6255	29.1212	5.43508	23.1335	22.9649		93.1929	76.1672	44.7936	77.6801	33.3874	2.52788	21.255	19.1082		113.539	90.8545	75.2081	95.7984
	99.462	79.8275	67.6109	84.3087	35.6039	6.17199	10.3047	29.2308		83.0827	59.8858	49.1487	65.5639	27.5342	8.54464	10.6352	34.0657		76.9048	51.7097	30.9611	56.8184	24.0092	8.62889	17.5889	32.0748		69.3214	42.628	17.4915	47.7155	20.1245	9.5661	21.0705	31.7463		84.4692	63.4327	35.1613	66.5002	28.4654	5.25452	20.716	23.3867		101.806	81.3657	68.6743	86.0037
	105.103	82.739	70.4433	87.9927	37.1229	7.30626	10.7457	28.1827		97.0529	73.1548	58.0706	78.5851	33.2139	7.8471	12.9515	28.3206		98.1497	75.4809	48.7742	79.1444	33.822	5.75075	19.5256	23.1064		86.1038	65.282	35.674	68.1144	29.2154	4.93701	21.3707	24.0412		82.9427	66.3533	39.7535	68.239	29.2252	3.15104	18.8183	23.8211		135.981	114.667	92.7289	118.523
	95.2763	74.5102	64.3322	79.546	33.5374	7.10452	9.42097	31.4514		80.2309	55.4056	46.6835	61.793	25.8316	9.74941	9.85876	36.005		75.5127	49.2021	30.4076	54.8731	23.0889	9.51583	16.7485	33.3965		70.3409	42.9881	18.4606	48.3499	20.3898	9.92204	20.8271	31.6882		87.4813	65.3523	36.5169	68.6589	29.4166	5.65157	21.1472	22.4434		102.487	80.6912	68.4225	85.7895
	109.553	88.7143	74.8058	93.3514	39.3938	6.26926	11.2794	26.1223		94.2306	72.5098	58.0353	77.345	32.6987	6.95445	12.2183	29.106		79.8746	58.7517	37.5876	62.6168	26.5635	6.25617	16.7035	30.4206		79.1326	57.7453	30.4949	61.0081	26.0547	5.78514	20.4607	27.0212		83.3678	66.168	40.3174	68.3165	29.229	3.53983	18.486	24.0653		141.519	123.937	100.847	126.534
	95.3126	75.015	65.5742	79.9756	33.7161	6.99762	8.8864	31.6803		80.8393	56.3662	47.7424	62.6492	26.2093	9.56302	9.69353	35.804		75.0552	49.2515	30.2608	54.7701	23.0372	9.24209	16.7645	33.3988		67.9136	42.3226	18.2861	47.1945	19.8411	9.10549	20.2144	32.3847		83.6026	62.9108	36.4117	66.0476	28.2261	5.28989	19.6336	24.2436		96.5579	74.0585	63.6593	79.5434
	116.524	98.2216	81.6925	101.807	42.9599	4.60991	12.1479	23.0553		83.9971	62.766	53.3358	67.9942	28.5754	7.7321	9.36772	34.0826		71.9965	49.2846	32.3749	54.1315	22.6702	7.93575	14.8446	34.7049		59.451	35.9039	15.2512	40.5278	16.6753	8.77497	17.9008	36.255		72.313	51.0295	30.8212	55.0853	23.1973	6.7732	16.5288	30.2672		114.608	95.9549	81.1475	99.895
	99.7597	78.4798	68.6005	83.6929	35.2777	7.28883	9.23754	30.46		87.1284	62.8121	52.5981	68.8739	28.9547	9.04073	10.4276	33.237		85.5805	61.3022	38.7211	65.9299	28.0432	7.52667	18.0255	28.4962		86.8646	64.1921	32.8339	67.282	28.9473	5.72927	22.7647	23.3241		88.843	71.3965	42.9371	73.4021	31.4572	3.19828	19.8379	21.5032		116.351	92.5665	76.4857	97.778
	99.5942	80.0943	68.611	84.6284	35.7185	6.21906	9.84207	29.498		79.874	56.0734	47.0216	62.1141	25.9843	9.19809	9.8384	35.8254		72.2866	46.9981	28.3035	52.3924	21.9706	9.14	16.6047	34.3526		61.178	36.7521	12.8911	41.2632	17.1532	8.93035	19.7418	34.9038		74.7896	53.7346	30.9068	57.3861	24.3214	6.25298	17.9518	28.4511		100.646	79.8447	68.2708	84.6979
	113.708	93.1494	77.6387	97.487	41.1496	5.82386	12.0498	24.3904		95.6008	73.9437	59.3626	78.7533	33.2971	6.8722	12.2255	28.6847		92.654	70.4403	46.2979	74.26	31.6809	6.00345	18.1578	25.5994		76.5066	54.2527	27.9529	57.8606	24.6495	6.48368	20.2385	28.2687		78.7439	59.7557	35.3749	62.6595	26.6817	4.80525	18.2142	26.2632		150.226	134.941	110.663	136.684
	94.9692	75.1003	64.5776	79.8297	33.6773	6.63663	9.45531	31.2309		80.5414	58.423	48.3087	63.8849	26.7756	8.17724	10.0933	34.9435		77.4278	53.3297	32.9552	58.184	24.5823	8.04383	17.0563	31.8662		78.1802	51.0453	24.5984	56.1284	23.8943	9.10978	21.4393	28.3421		95.9399	75.7766	43.1313	78.0446	33.5576	3.90607	22.5235	18.1979		96.5048	75.7677	65.2691	80.7549
	109.507	90.7766	74.6457	94.5395	39.967	4.97647	12.1685	24.8154		87.4561	66.832	54.5093	71.6444	30.1915	6.91214	10.9015	31.7901		74.4737	52.1296	32.3381	56.5119	23.8319	7.29625	16.4194	32.7985		66.6985	43.5448	20.6601	47.7738	20.0577	7.86457	18.9561	32.7959		75.8036	56.098	33.0402	59.3043	25.1885	5.4522	17.7216	27.7996		113.557	94.6747	78.3086	98.499
	100.344	79.7725	66.0551	84.3465	35.65	6.36619	11.3532	28.5		83.5537	60.2904	47.2431	65.7733	27.6661	8.24324	12.0589	33.0041		74.9313	50.3062	29.1047	55.2254	23.3048	8.37448	17.832	32.4973		71.1626	45.7475	18.3118	50.1891	21.3015	8.51552	21.9729	30.179		90.7459	72.9061	39.8091	74.4388	32.0703	2.83963	22.5243	19.2303		104.765	82.5687	67.7624	87.4843
	99.9756	79.3142	67.9909	84.1888	35.5239	6.7751	9.96526	29.6571		80.026	56.589	47.8631	62.5682	26.1718	9.05618	9.54609	35.8584		71.0484	46.4667	28.3842	51.7153	21.6459	8.87964	16.1087	34.872		61.4789	37.8672	14.1483	42.1561	17.5412	8.42716	19.6042	34.6027		75.83	55.3972	31.1923	58.6764	24.9523	5.72248	18.5852	27.4996		98.4241	76.9491	66.5182	82.1299
	107.395	86.2457	71.1484	90.7943	38.38	6.28041	12.0863	26.1504		93.8042	72.2629	56.5535	76.9436	32.5456	6.70642	12.9346	28.6808		82.2424	61.3802	38.8902	65.0098	27.6524	5.87456	17.3365	29.1703		71.1809	48.9462	23.5463	52.6796	22.3128	6.846	19.9838	30.3157		80.6966	63.704	35.6425	65.5551	28.1008	3.27392	19.8724	23.9981		133.342	115.339	93.4539	118.225
	91.4464	71.3644	64.8754	76.5895	32.2141	7.45188	7.15982	34.0104		78.5911	53.2749	47.6616	60.1543	25.0358	10.5045	8.08132	37.8756		75.3349	49.0172	31.7804	54.8838	23.0361	9.69308	15.7911	34.0131		79.7602	53.6711	27.7391	58.4639	24.9081	8.47059	20.7821	27.8372		99.2806	80.4817	49.6367	82.5777	35.4085	3.30231	21.0572	17.9388		103.231	78.9419	68.8197	85.0067
	127.555	108.318	87.1492	111.598	47.0247	4.17725	14.6721	18.8609		101.745	82.1347	62.8782	85.8367	36.4098	5.09076	14.3814	24.8997		84.6287	65.3528	41.8755	68.3969	29.1634	4.8488	17.4663	27.939		72.9577	52.1223	25.7867	55.2926	23.5243	5.87382	20.1066	29.248		79.6102	61.4759	34.5002	63.7624	27.2855	4.03582	19.5321	24.899		130.408	115.31	94.7355	117.459
	96.6251	76.2722	66.1298	81.1795	34.2369	6.88555	9.28462	31.0238		79.3969	55.8012	47.2655	61.8388	25.8509	9.18552	9.48524	36.1537		74.8547	50.2493	30.532	55.3016	23.3024	8.51937	16.9178	33.0243		69.1907	44.5058	19.0826	48.9297	20.67	8.37918	20.7251	31.3534		81.7532	62.5851	34.739	65.1196	27.8782	4.41223	20.1761	24.0739		102.341	80.9137	68.7865	85.9023
	114.253	95.2696	78.03	98.9543	41.8114	4.84593	12.7347	23.2567		81.8205	61.4719	51.9861	66.4565	27.9047	7.35238	9.27579	34.5896		69.4576	47.6084	29.1994	51.9971	21.7774	7.41671	15.7002	34.8909		60.7778	39.0244	14.3881	42.6621	17.7856	7.29533	19.7518	34.2582		75.5247	56.5454	31.5256	59.2593	25.2619	4.86067	18.7524	27.0492		129.543	112.442	94.2149	115.488
	98.3459	76.3669	72.1745	82.3922	34.6124	8.54875	6.03019	33.5503		80.8766	56.1824	53.7943	63.199	26.3166	10.6069	5.85423	38.5124		73.3272	48.1309	33.8456	54.0139	22.5449	9.51944	13.754	35.6083		70.7189	44.8474	23.0816	50.085	21.0437	9.26789	18.7487	32.2146		88.4152	68.6651	42.9179	71.6179	30.603	4.70236	18.7549	22.9993		107.976	83.6797	76.7478	90.0976
	112.285	90.7521	78.0674	95.7218	40.3362	6.71523	10.6376	26.1794		96.8678	75.1663	61.5033	80.0848	33.8402	6.99196	11.648	28.7598		83.9264	62.962	41.9203	66.7861	28.3778	6.03535	16.4075	29.2193		77.7358	54.7616	29.6193	58.7207	24.9846	6.9289	19.6565	28.3713		81.4601	62.3871	38.1026	65.2609	27.8403	4.75982	18.0483	25.4898		133.992	114.19	96.9747	118.186
	102.889	80.3242	72.8631	86.1999	36.2554	8.18888	7.9919	30.9848		85.9401	60.5714	54.1217	67.3755	28.2086	10.145	8.38543	35.3466		82.9153	55.9172	37.2672	61.8526	26.1312	9.52184	16.4312	31.166		88.9064	60.6965	32.3682	65.908	28.1974	8.90572	22.2075	24.4222		99.6676	80.0801	50.3947	82.5118	35.3482	3.81638	20.536	18.4242		108.664	83.9139	74.6573	90.2185
	101.982	81.9159	70.5542	86.6141	36.5467	6.45138	9.82395	29.0237		82.6458	60.5483	51.344	66.0869	27.7225	8.23246	9.45764	34.6834		74.4429	50.2911	32.0065	55.396	23.2852	8.44571	15.9371	33.6005		62.4468	39.7097	15.7039	43.6748	18.2478	7.81219	19.6627	33.9317		74.7122	55.2414	30.876	58.2367	24.7595	5.23122	18.5126	27.6336		105.424	84.1436	73.456	89.2642
	103.354	81.5627	71.4091	86.898	36.6197	7.40406	9.41661	29.4998		84.0459	59.5731	51.9772	65.9846	27.6336	9.59876	8.94935	35.2739		77.1821	52.6957	34.7459	57.9348	24.3989	8.53131	15.6696	32.8824		73.821	49.6595	23.8785	53.8625	22.8847	7.75158	20.5432	29.5652		86.2007	67.5042	39.9942	69.9645	29.9511	4.03504	19.6662	22.7783		123.201	99.1876	82.8345	104.431
	98.5268	79.2124	67.6402	83.6724	35.3254	6.14092	9.884	29.7117		77.4432	55.8751	49.3888	61.5484	25.6771	8.5412	7.80624	37.3227		68.1127	45.437	28.1991	50.1905	20.9362	8.06922	15.2479	35.8766		58.3534	36.0878	12.8603	40.0138	16.534	7.88742	18.8999	35.7942		75.4402	54.7794	31.0072	58.2025	24.7162	5.90934	18.3974	27.8242		100.143	79.7946	69.405	84.6653
	98.0196	77.0903	69.3519	82.4487	34.7067	7.49968	7.93747	31.8232		86.7049	63.2442	53.667	69.1143	29.0507	8.72375	9.86105	33.5164		87.6053	64.6358	41.6508	68.7931	29.31	6.71193	17.8665	27.5775		84.2591	61.0881	32.0371	64.6545	27.7057	6.33914	21.6732	24.9749		85.0143	66.8793	40.4731	69.2468	29.6352	3.90711	18.9452	23.4839		128.823	106.02	87.484	110.652
	94.754	75.4245	63.804	79.8991	33.7275	6.21942	10.0087	30.7274		76.4294	53.8745	44.8524	59.5652	24.857	8.69451	9.652	36.7307		69.7808	46.5313	26.2133	51.0941	21.4521	7.97776	17.2272	34.3434		61.4892	37.9439	12.2214	41.9596	17.5421	8.24573	20.5388	34.1208		79.5963	58.1605	30.4418	61.3697	26.235	5.74445	20.725	25.2383		94.5791	73.6042	61.533	78.488
	108.321	87.047	70.1778	91.4618	38.6857	6.06307	13.117	25.1534		102.28	78.8051	59.7281	83.6375	35.4571	6.95575	15.05	25.1716		89.4846	68.125	43.1265	71.5819	30.5759	5.57942	18.6177	26.1067		73.5298	52.3663	24.7979	55.494	23.6572	5.9157	20.884	28.6881		80.5713	63.0042	35.664	65.1221	27.8766	3.65994	19.5775	24.3807		138.444	118.264	94.386	121.57
	88.157	70.9077	59.4418	74.7643	31.5731	5.39875	9.67082	32.3423		71.7812	50.295	41.2892	55.6711	23.1292	8.3173	9.55845	38.0754		66.1189	43.9432	23.755	48.2093	20.1426	7.58924	17.0796	35.5036		56.6903	34.7415	9.22228	38.331	15.8407	7.66749	19.558	36.0503		69.7499	51.0209	26.9489	53.8411	22.7976	5.07673	18.4124	29.2627		93.5235	74.8492	62.4874	79.0462
	100.782	81.2624	68.4309	85.6199	36.1782	5.9981	10.6123	28.5924		96.1511	74.709	58.1884	79.2395	33.5535	6.48299	13.3203	27.6846		89.5369	68.2936	44.0182	71.8274	30.647	5.60043	18.1601	26.356		88.2761	67.1661	36.9267	69.9915	30.0489	4.93695	21.698	23.2036		97.1211	81.4125	50.1561	82.5518	35.4522	1.77667	20.7542	18.0974		128.871	108.194	86.8091	111.898
	100.401	83.858	70.3066	87.2493	36.9247	4.52283	10.4769	27.9335		72.8456	51.7818	44.0043	57.1583	23.7675	8.24295	8.6448	38.1541		63.8901	42.3968	24.0559	46.7091	19.3787	7.51297	15.8742	36.787		54.7075	33.0378	9.87153	36.8127	15.0381	7.81237	18.2117	37.4257		71.3043	52.3734	29.3523	55.3552	23.443	5.22728	17.7418	29.1403		107.602	89.5082	74.2251	93.1819
	109.873	90.1973	72.9585	94.1054	39.8043	5.23957	12.9789	24.3545		100.492	81.617	62.9906	85.1463	36.1257	4.85675	13.9046	25.44		87.3413	67.8724	44.1422	70.9373	30.2663	4.82894	17.5416	27.0648		69.803	47.693	22.917	51.3807	21.7463	6.91022	19.6554	30.9698		75.7913	56.364	31.9716	59.3378	25.2482	5.15846	18.4651	27.265		119.038	101.216	82.8263	104.47
	91.9706	73.1471	62.8272	77.5815	32.7347	6.24154	9.1994	31.9822		76.901	52.5994	44.1748	58.864	24.5351	9.65166	9.66975	37.0892		70.8239	45.8513	27.7895	51.2281	21.4259	9.11103	16.2112	35.0179		65.1589	39.852	15.5124	44.5987	18.6841	9.11663	20.3802	33.2833		85.7997	66.1609	36.4815	68.6144	29.4501	4.3139	21.164	22.2267		96.1781	75.4785	64.9388	80.4337
	113.121	95.1918	76.6991	98.4379	41.6418	4.20424	13.2867	22.7958		93.8978	75.3893	58.5018	79.0342	33.5001	5.07196	13.009	27.8728		81.602	62.362	39.2565	65.4691	27.8705	4.9777	17.3702	28.9863		68.3808	46.1652	20.8058	49.8822	21.069	7.00493	20.1083	31.2795		72.7483	54.3352	29.9719	57.015	24.2262	4.73927	18.3631	28.0956		127.312	112.392	91.6062	114.454
	93.5302	73.5446	65.0669	78.4938	33.0809	7.04223	8.28952	32.54		79.1095	54.6972	47.3214	61.1065	25.4995	9.77418	8.95863	36.8426		74.0326	47.6481	30.1765	53.5326	22.4343	9.775	16.029	34.3698		69.8976	42.45	19.0152	47.9819	20.1784	10.0927	20.2312	32.2004		89.0566	68.6464	39.2158	71.3702	30.6113	4.61981	21.0357	21.4498		95.575	73.2575	63.5263	78.765
	105.464	86.4011	72.2438	90.4736	38.2393	5.49683	11.1859	26.7361		85.6171	66.2177	52.6698	70.4739	29.7544	6.18416	11.4454	31.6761		74.3397	53.4683	33.6212	57.4327	24.2324	6.50029	16.1039	32.6341		65.6471	44.0408	20.0345	47.667	20.0492	6.93662	19.2978	32.5747		75.0708	57.0229	32.7752	59.5764	25.3699	4.45921	18.0956	27.3206		117.94	99.5298	81.6657	103.002
	92.8533	74.0164	63.9179	78.4991	33.1115	6.26366	9.04837	31.8293		79.8569	56.6404	46.6431	62.3948	26.136	8.76995	10.2939	35.3602		77.4873	52.096	31.2615	57.259	24.2043	8.69696	17.659	31.8818		71.6409	45.6665	19.821	50.4465	21.3653	8.92746	21.1649	30.5797		86.8423	67.1098	37.2643	69.5745	29.8662	4.30578	21.2323	21.8596		96.7993	75.8754	64.6384	80.8375
	110.071	91.4011	75.0409	95.0825	40.2125	4.90549	12.2755	24.5699		84.3553	64.607	51.8449	69.0652	29.1172	6.50307	11.0806	32.4087		66.6913	45.8578	26.6168	49.9026	20.8389	6.9003	16.114	35.4085		55.3727	35.2479	10.9952	38.4587	15.8188	6.7326	18.7568	36.4412		69.2666	51.5487	28.5045	54.213	22.9214	4.64696	17.5731	29.6001		130.592	115.13	94.23	117.324
	90.968	72.3409	61.6687	76.6921	32.3604	6.11553	9.39646	32.087		78.3863	55.5273	44.729	61.1045	25.5829	8.52902	10.7647	35.4498		75.9777	51.1796	30.2722	56.1787	23.7191	8.44373	17.6372	32.2691		78.8144	53.5989	24.0312	57.6836	24.7084	7.73056	22.7418	26.83		97.7682	80.3299	46.3972	81.6323	35.1437	2.32321	22.6099	16.9081		97.4314	76.2293	63.0651	81.0264
	98.7448	80.0816	66.1158	84.0545	35.5625	5.46946	11.1669	28.5081		76.3989	53.6567	43.7058	59.2931	24.7629	8.6596	10.2804	36.3997		70.5736	47.4194	27.1915	51.9976	21.8377	7.89043	17.1022	34.0827		60.6056	38.1151	12.9578	41.8882	17.4714	7.71401	20.0771	34.3815		71.2619	53.3773	29.4657	55.9596	23.7426	4.56123	18.0406	28.657		100.885	81.1166	66.8695	85.4105
	88.9375	71.372	60.2206	75.3348	31.8151	5.58154	9.52429	32.2955		72.7601	50.8919	41.647	56.3408	23.4395	8.44413	9.76417	37.7202		64.8049	43.4701	22.9348	47.4512	19.8067	7.1507	17.1537	35.7292		57.9311	36.5671	10.6112	39.9485	16.5887	7.1794	19.963	35.1818		77.4336	58.0456	30.9904	60.7148	25.9388	4.79138	19.9679	25.7859		93.4189	73.2711	60.7499	77.8682
	100.193	82.4106	68.229	86.0981	36.4378	4.99985	11.0867	27.8873		73.6315	53.2463	44.5065	58.3071	24.3089	7.72962	9.07187	37.4187		64.4473	43.5024	25.7956	47.7812	19.816	7.24176	15.3006	36.7235		56.1117	34.5393	11.6834	38.3023	15.7221	7.66362	18.3557	36.7588		71.6997	53.4497	31.0017	56.3282	23.8453	4.9012	17.2123	29.1013		99.4003	80.7043	68.2744	84.8819
	99.7636	79.2828	65.032	83.751	35.4221	6.25821	11.6663	28.4162		92.833	72.2298	55.5015	76.535	32.4006	6.13474	13.3805	28.4297		90.527	70.7957	45.1218	73.7633	31.5126	4.6316	18.6146	25.4285		79.2866	59.6837	29.5378	62.0604	26.6348	4.52589	21.7405	25.8215		82.0743	66.8529	37.3723	68.0095	29.2358	2.14447	20.2644	22.8357		124.862	106.528	85.4066	109.597
	91.3034	72.7965	61.1545	77.0108	32.5177	5.90203	9.9463	31.5631		75.7264	53.3822	43.3935	58.8882	24.5893	8.47516	10.2359	36.5398		67.3045	44.5838	25.0284	49.0939	20.5175	7.89416	16.7587	35.3754		60.583	37.4108	12.4005	41.3941	17.2523	8.1389	20.0731	34.5959		78.2087	57.9332	31.3695	60.8905	26.0078	5.28911	19.8417	25.8624		92.8894	71.6651	59.4716	76.5933
	104.435	83.4984	70.0765	88.1963	37.2542	6.49139	11.143	27.6116		91.2208	69.6101	54.8963	74.3984	31.4452	6.95034	12.4374	29.8298		87.6503	66.9917	41.7707	70.2882	30.0025	5.25778	18.6774	26.5063		72.7657	51.7163	24.8617	54.9295	23.3648	5.9567	20.4755	29.1621		79.4221	63.6204	36.416	65.2101	27.9392	2.78382	19.165	24.5484		136.789	116.892	95.6373	120.37
	100.45	82.2111	67.5495	85.9645	36.3928	5.13454	11.4503	27.6804		79.6109	58.3085	47.6805	63.4489	26.6118	7.72404	10.2607	34.9086		69.4062	46.6615	28.062	51.2735	21.4709	7.89368	16.0493	34.9715		58.8522	36.1402	12.2175	40.1376	16.6158	8.06995	19.3186	35.52		70.896	51.5873	28.6506	54.6955	23.1428	5.4621	17.8008	29.3743		103.18	84.1935	70.6612	88.3235
	89.8605	72.4098	61.5185	76.3648	32.2522	5.54908	9.32242	32.1136		95.4458	73.2099	55.8948	77.8624	32.9939	6.78104	13.9856	27.6337		102.532	81.1107	50.768	83.9863	35.9742	4.57119	21.1765	20.4442		95.7376	74.9776	40.5411	77.1644	33.2626	4.04223	23.6812	19.5823		89.9376	76.1163	44.8531	76.6853	33.0149	1.01055	20.6748	19.7985		107.018	84.401	68.6252	89.3261
	100.377	83.13	68.0779	86.5567	36.6608	4.61719	11.4912	27.3809		79.3772	60.0658	48.0824	64.4734	27.1061	6.53824	10.6693	34.174		71.8924	50.28	29.8392	54.3562	22.9029	6.94788	16.7751	33.3329		62.1485	40.4557	15.4438	44.0172	18.4241	7.13376	20.0026	33.5767		73.5547	55.4563	30.4329	57.9687	24.6722	4.46422	18.6488	27.5433		96.2752	77.8489	66.1036	82.0663
	96.9092	76.6845	65.1335	81.3969	34.3626	6.60358	10.0904	30.3117		84.5999	61.2405	49.2864	66.8773	28.1152	8.40504	11.3689	33.1338		80.9993	57.3865	35.0296	61.8291	26.2618	7.40154	17.9614	29.9375		82.5638	58.3331	28.7682	62.0983	26.6405	6.96164	22.3081	25.4485		92.7856	75.9142	44.7615	77.4018	33.2668	2.48597	21.1131	19.2926		104.331	81.6687	69.2125	86.9705
	97.6599	79.8634	67.7897	83.813	35.4204	5.37644	9.9082	29.4854		79.0477	58.8927	48.3833	63.7423	26.7293	7.1843	9.95147	34.977		71.6277	49.0673	29.4026	53.5316	22.5025	7.56534	16.5447	33.8228		60.9267	38.4072	13.2844	42.2119	17.6093	7.70973	20.0971	34.2522		75.0848	55.7881	30.1201	58.5831	24.9576	4.98516	19.2367	27.0233		98.3211	79.2761	66.1522	83.4969
	101.443	82.2716	68.5936	86.4273	36.5425	5.69587	11.0265	27.9912		83.7888	62.941	50.2164	67.7365	28.5276	7.06881	11.3133	32.7272		78.1224	57.5461	35.2555	61.1241	25.9472	5.90839	17.3454	30.5071		69.6643	47.8926	21.8277	51.3992	21.7713	6.61183	20.3474	30.5528		77.7622	61.7944	34.2993	63.4523	27.1583	2.89502	19.4492	24.9815		130.094	109.296	87.4339	112.985
	98.5404	80.6795	67.0468	84.4622	35.7335	5.15011	10.82	28.5795		78.9366	57.632	47.4562	62.7914	26.3261	7.81196	10.0027	35.3003		67.095	45.2326	27.0341	49.6898	20.7152	7.56542	15.6997	35.7719		59.5244	37.2984	13.6998	41.1791	17.0786	7.74852	19.2006	35.1665		77.3583	57.6619	32.3917	60.6133	25.8374	5.14501	18.9777	26.4897		96.7345	77.4372	65.4954	81.8518
	95.2853	75.887	65.4329	80.4914	33.9591	6.4199	9.31378	31.0932		80.6695	59.2167	49.0655	64.4802	27.0392	7.83493	9.96341	34.7984		75.8726	54.3561	33.79	58.42	24.6944	6.70013	16.6248	31.9582		68.3442	46.1929	21.8106	49.9576	21.0865	7.05471	19.5104	31.5994		79.7865	63.3635	37.1796	65.2445	27.9172	3.21245	18.676	24.8978		131.084	112.512	91.6458	115.651
	107.754	90.823	76.6601	94.2421	39.8422	4.48928	10.7376	25.9172		78.1011	58.5938	50.936	63.5221	26.589	7.32233	8.06867	36.3658		70.5627	49.687	32.1848	53.9861	22.5952	6.93686	14.8342	34.7188		59.9747	39.6368	18.6321	43.2982	17.9144	6.81325	17.4627	35.3662		70.8868	52.9694	32.1354	55.9596	23.6185	4.93637	16.1833	29.9148		104.142	87.6292	76.581	91.2949
	88.9207	70.6411	60.1919	74.8893	31.5999	6.02975	9.2437	32.7172		76.771	54.4901	44.953	60.0251	25.0815	8.46953	9.8999	36.3754		76.2311	54.4817	32.7988	58.4304	24.7599	6.68695	17.3466	31.4781		76.6444	53.8692	25.8579	57.4039	24.5241	6.61196	21.3659	27.7069		82.0722	65.9174	37.8186	67.4921	28.9613	2.78363	19.6507	23.454		107.796	85.9999	69.8575	90.6765
	90.2331	73.7497	61.5606	77.2847	32.6851	4.88368	9.90258	31.3023		72.5336	52.5899	41.607	57.2694	23.9078	7.21516	10.4233	36.8321		63.386	44.2735	23.7132	47.6134	19.8681	5.96086	16.6854	35.8923		52.4707	32.7601	8.3828	35.801	14.5998	6.68864	18.1866	37.7799		66.4477	49.3749	26.1943	51.8063	21.8635	4.39784	17.6468	30.3979		94.1333	74.5226	61.1739	78.8865
	84.7437	67.429	58.085	71.5008	30.1362	5.83434	8.48344	34.2503		71.5482	49.1721	42.4314	55.0458	22.7995	9.1116	8.3359	39.1858		65.9101	43.3942	26.0814	48.1578	19.9913	8.08784	15.3767	36.5829		60.4739	37.9034	14.8382	41.9424	17.4127	7.92672	19.0573	34.9646		76.7345	57.9839	33.4532	60.7274	25.874	4.74025	18.3465	26.799		89.0694	68.3744	58.2885	73.4152
	109.807	92.3471	73.4213	95.3801	40.4172	3.98121	13.536	23.3122		86.7465	67.9865	52.7819	71.8947	30.4049	5.60415	12.2801	30.6028		74.5568	54.0109	31.9133	57.6087	24.3906	6.06447	17.397	31.7345		59.225	39.1703	13.7953	42.2396	17.6005	6.32835	19.777	34.3831		69.7018	51.9492	27.4225	54.4351	23.0803	4.49126	18.4606	28.9471		111.774	94.3662	76.8857	97.577
	90.5477	72.5193	62.3766	76.7234	32.382	5.92479	8.96994	32.3288		80.2571	57.7947	47.3967	63.2953	26.537	8.31893	10.3569	34.9643		84.1765	60.9242	38.2646	65.2659	27.7487	7.03644	17.9001	28.7759		95.3497	72.8349	40.92	75.8343	32.602	5.22061	22.64	20.6978		95.3332	80.4098	49.6201	81.3641	34.9546	1.48588	20.4006	18.6911		97.7883	76.0841	65.1767	81.2845
	86.1399	69.289	57.8784	73.0208	30.8346	5.25904	9.60976	32.9014		69.3473	48.8841	39.3571	53.894	22.3519	7.80224	9.7388	38.5234		63.2819	43.3313	22.5341	46.8865	19.5496	6.41897	17.0492	35.9794		53.5859	32.535	8.2249	35.9956	14.6969	7.43828	18.4094	37.6037		67.6249	49.9164	26.4775	52.4926	22.1833	4.67187	17.8947	30.0186		92.5086	73.3519	61.2169	77.6909
	96.3991	76.8366	65.2577	81.3364	34.3518	6.29985	9.9887	30.3268		84.9293	63.6573	50.8522	68.5528	28.8875	7.23415	11.4166	32.4067		89.0202	67.9906	42.7604	71.3857	30.4748	5.39953	18.7029	26.1283		82.6626	63.2568	33.7808	65.7024	28.1725	4.33662	21.1428	25.0109		81.2333	66.8635	38.7784	67.9499	29.1666	1.88364	19.3012	23.5135		137.645	120.517	95.463	122.761
	91.4266	74.5209	61.9399	78.1728	33.0508	4.99905	10.1896	30.8629		74.1776	53.6201	43.6195	58.5997	24.4663	7.61483	9.88637	36.7679		63.6887	42.7717	23.5527	46.8126	19.4541	7.1065	16.2885	36.4825		54.3727	33.4519	10.4964	36.9603	15.1198	7.39141	18.0501	37.4211		66.9513	48.9361	26.9236	51.7942	21.8061	5.02281	17.1281	30.7965		90.3849	71.2446	59.8849	75.6675
	101.381	82.3012	67.4653	86.2993	36.5182	5.48143	11.6911	27.4892		88.9137	69.2381	54.0811	73.3821	31.0497	6.00361	12.3721	30.0912		80.427	62.3429	38.3177	64.9864	27.7071	4.30764	17.7194	28.9165		73.0023	54.1377	27.2787	56.6806	24.1562	4.72355	19.9517	28.8627		69.2766	53.0568	30.2875	55.2691	23.4125	3.85893	17.0577	29.4518		130.675	113.5	91.4111	116.065
	83.2619	65.2877	56.9251	69.6849	29.3103	6.33817	8.05329	35.2244		69.0121	47.4444	41.5116	53.1915	21.9383	8.91109	7.71334	40.2153		67.6915	45.4823	27.1894	49.9808	20.8735	7.71766	15.8149	35.5852		65.8581	41.9235	18.432	46.3277	19.4296	8.32263	19.575	33.0084		84.5009	67.2389	39.7474	69.239	29.6699	3.34895	19.4212	23.0987		90.9562	70.193	61.4111	75.3632
	86.2872	69.4846	58.117	73.2171	30.9143	5.23966	9.57039	32.8655		70.8749	49.3521	40.1976	54.711	22.7089	8.34846	9.69517	38.3225		66.3804	44.5037	23.4583	48.5652	20.3403	7.32075	17.5187	35.0921		58.2292	37.0713	11.2814	40.4025	16.7918	7.041	19.9356	35.0148		72.8307	54.556	28.7207	57.0504	24.283	4.50752	19.2129	27.5371		88.7047	68.6231	57.2554	73.2935
	93.5688	73.8523	65.1608	78.738	33.1758	6.88168	8.36345	32.3898		83.5665	60.8225	49.7587	66.3576	27.8777	8.25597	10.7185	33.7222		91.793	69.7857	45.0134	73.5451	31.3663	5.85566	18.5235	25.5796		89.2619	68.3874	37.2798	71.0366	30.5298	4.68564	22.1018	22.5908		87.7937	73.7606	45.7744	74.7288	32.0923	1.55467	18.8967	21.7042		119.723	97.3115	79.628	101.941
	93.9966	77.3282	64.836	80.8606	34.2179	4.85428	10.0271	30.1313		73.1061	52.2997	42.424	57.3752	23.9143	7.79636	9.90271	37.2002		64.0264	43.7163	24.4819	47.5973	19.7995	6.74325	16.1237	36.267		56.4418	36.0216	12.6239	39.3694	16.23	6.89675	18.5724	36.1867		72.0532	54.333	30.5133	56.8496	24.1479	4.44877	17.9078	28.4006		91.0445	71.2421	59.7925	75.8265
	106.607	85.5434	64.9687	89.4569	37.9609	5.48905	15.2844	24.0148		95.9251	72.1536	53.2417	77.0571	32.6943	7.31481	15.2519	27.0454		109.593	84.7194	51.7598	88.3054	37.8214	5.78157	23.0926	17.7563		113.17	90.6044	50.6848	92.6626	39.8714	3.79596	26.3455	13.371		102.428	85.9221	52.2387	86.9655	37.3782	1.76048	22.0845	15.8669		122.523	97.4188	71.2244	101.901
	97.1214	78.8864	67.8167	83.0651	35.0814	5.74603	9.41065	30.1385		74.4151	51.6441	43.9586	57.5219	23.9294	9.06975	8.9301	37.9421		67.1936	44.9505	26.9169	49.5079	20.6432	7.7902	15.6884	35.8506		57.3397	35.2106	12.3408	39.1406	16.1147	7.90782	18.5891	36.3141		73.7925	54.1365	32.2996	57.4984	24.3375	5.64396	17.065	28.89		99.9876	79.3243	66.3439	84.013
	108.614	88.1099	72.712	92.4635	39.0739	5.91356	12.1039	25.6138		99.8701	77.313	60.2551	82.1269	34.7681	6.84862	13.7481	26.5747		91.5203	70.2975	46.6776	73.9179	31.5123	5.59923	17.6793	26.0489		83.6018	63.0266	33.5081	65.7408	28.2143	4.92055	21.3843	24.7898		92.3246	75.6807	47.3405	77.4096	33.1903	2.70612	19.4521	20.5649		127.485	106.384	86.1524	110.366
	96.588	76.975	66.7552	81.6789	34.4487	6.52913	9.1859	30.8761		77.915	54.7713	45.7245	60.6212	25.3277	8.93682	9.75185	36.34		71.7125	47.4313	29.5382	52.6231	22.0384	8.69816	15.8747	34.6674		63.3048	38.8686	16.5398	43.593	18.1368	8.88977	19.0941	34.3968		80.8385	59.7954	35.4792	63.2639	26.9533	5.82324	18.5453	25.9769		93.8118	71.8891	61.0134	77.1725
	109.914	90.3656	74.692	94.4191	39.8952	5.41033	12.048	25.0397		89.1385	69.133	57.0752	73.745	31.1136	6.60657	10.5609	31.3638		77.4061	56.4933	36.6125	60.4663	25.5712	6.39206	15.9865	31.6461		61.9354	39.3302	17.4588	43.5039	18.0852	7.94201	18.4494	34.7215		76.168	56.2172	33.7831	59.595	25.2825	5.6377	17.3818	27.9612		105.71	86.1074	74.0596	90.5975
	94.39	73.4899	63.4533	78.5682	33.1235	7.21016	9.38543	31.7844		82.8184	58.2845	48.0711	64.4114	27.0177	9.29876	10.626	34.5557		85.4876	61.2302	38.5381	65.8512	28.0075	7.50763	18.092	28.4816		85.0552	61.5402	30.4319	64.9209	27.9147	6.30027	22.904	24.0548		95.0945	77.9943	46.6961	79.5303	34.1679	2.51915	21.1455	18.6481		100.744	77.9477	65.48	83.2694
	99.9997	81.1404	67.9536	85.2753	36.0463	5.65352	10.7132	28.5386		79.8749	59.4401	48.4948	64.2916	26.993	7.23556	10.2564	34.5828		70.068	47.3208	28.675	51.9728	21.7657	7.85612	16.0425	34.7304		58.4927	36.3244	13.1538	40.2468	16.6289	7.82224	18.8813	35.7193		73.7928	54.3347	31.7696	57.5345	24.3876	5.45659	17.4632	28.584		98.6353	77.7214	66.2306	82.6534
	100.852	79.3465	68.881	84.5462	35.6527	7.27946	9.6032	29.9501		94.2612	70.2946	56.8846	75.8688	32.0458	8.19449	12.0556	29.8095		92.5266	68.3711	44.5294	72.8409	31.0391	7.03749	18.4199	25.9291		86.2398	62.8121	33.0747	66.3618	28.4715	6.31787	22.0319	24.1538		90.219	72.9804	44.0774	74.8427	32.101	3.00045	19.9937	20.9268		115.245	91.5197	75.4652	96.7481
	98.5766	77.9736	66.6662	82.8456	34.9543	6.7809	9.9788	30.0278		76.3787	54.3856	47.066	60.0931	25.0525	8.66156	8.45541	37.359		65.9767	44.5701	26.996	48.9405	20.3652	7.43635	15.2512	36.3063		56.8998	35.592	12.9999	39.3154	16.1722	7.46312	18.3361	36.3764		72.4203	53.9996	31.9254	56.9486	24.1173	5.00611	16.9882	29.0351		102.338	81.9999	70.2128	86.7046
	98.6507	77.2686	66.2418	82.3844	34.7521	7.18661	9.96541	30.2653		86.6163	61.5902	49.6224	67.6848	28.4751	9.16905	11.6828	32.7637		88.2269	62.916	39.6564	67.7981	28.8578	7.88163	18.546	27.5639		87.5456	62.9084	32.3988	66.7198	28.6541	6.83844	22.6932	23.6089		98.7357	80.61	48.8537	82.4196	35.3722	2.8791	21.4653	17.624		101.894	77.8389	65.4293	83.5708
	103.451	82.3463	69.9924	87.2516	36.8177	6.75011	10.574	28.3675		82.9138	62.6108	51.2808	67.3863	28.3508	7.02518	10.3677	33.4909		68.6941	47.0791	28.6683	51.4121	21.5085	7.32472	15.6832	35.116		60.1637	38.2585	15.6004	42.169	17.4836	7.58364	18.7243	35.0631		74.8529	55.3302	33.1418	58.5902	24.8422	5.48897	17.1963	28.3977		115.096	94.4223	78.2376	98.7913
	92.2675	73.8378	62.9716	78.0978	32.9711	5.96489	9.44175	31.5978		77.7735	54.6812	43.594	60.2811	25.2338	8.63089	11.0231	35.5685		71.3076	46.5007	26.6748	51.6028	21.6623	8.81315	17.2384	34.2287		63.9173	38.9555	14.0867	43.5008	18.2214	8.96798	20.5369	33.5884		79.6557	59.1648	32.9371	62.277	26.5781	5.37616	19.6194	25.549		95.5317	74.4993	61.8879	79.3428
	103.971	83.3768	69.1028	87.8918	37.1461	6.21603	11.5878	27.2978		97.2642	76.1571	57.838	80.3619	34.0884	6.04586	14.2823	26.5945		87.3212	66.7365	41.9681	70.0036	29.8921	5.28256	18.4068	26.765		82.9135	62.5813	31.8121	65.1039	27.9735	4.69966	22.0899	24.5416		84.7445	69.6012	41.266	70.8761	30.4296	2.15375	19.4583	22.4738		132.031	113.412	89.6743	116.255
	100.031	82.0682	66.9838	85.7163	36.2932	4.95064	11.6566	27.5683		77.8677	56.5923	45.4519	61.6726	25.843	7.69396	10.6337	35.2452		70.71	47.1383	27.3801	51.8858	21.7772	8.16364	16.9103	34.2574		60.576	37.6181	12.6506	41.583	17.3156	8.01251	20.033	34.5538		74.7569	55.5992	31.2788	58.4904	24.8788	5.06384	18.4103	27.58		98.7617	79.4447	66.6692	83.7773
	100.188	79.0644	67.0357	83.9745	35.4541	6.87951	10.4686	29.3688		90.4346	67.6817	54.1475	72.9109	30.7822	7.69825	11.9964	30.6826		96.4034	74.0111	48.102	77.7178	33.184	5.76133	19.0747	23.8777		93.9181	71.4245	39.4296	74.3928	32.0015	5.26007	22.7489	21.0477		93.7021	76.15	46.5107	78.0018	33.4679	2.97394	20.3385	19.7332		130.292	108.086	86.9102	112.245
	98.6168	79.6668	66.9492	83.8765	35.4489	5.79434	10.4884	29.1277		76.8202	55.6321	45.7781	60.8126	25.4393	7.86854	9.84689	36.0746		67.0863	45.6396	27.0356	49.9486	20.8348	7.29054	15.8487	35.5757		60.7548	39.2877	15.3625	42.9064	17.8738	7.18047	19.3435	34.3903		74.5054	56.2175	32.9171	58.9952	25.0606	4.71489	17.604	27.8893		105.131	85.3232	70.5348	89.5813
	98.2021	78.3998	66.1514	82.9281	35.0217	6.27183	10.388	29.5841		75.5855	53.0868	45.5172	58.9155	24.5366	8.90645	8.75392	37.5771		68.7158	46.205	28.0698	50.8264	21.2424	7.84932	15.7367	35.3331		64.8589	41.2599	18.3447	45.6313	19.0897	8.24116	19.1991	33.4909		78.8692	58.1762	34.6589	61.6101	26.2163	5.80466	18.0793	26.8305		97.6706	76.784	65.7479	81.7444
	101.22	80.0903	66.9741	84.8679	35.8595	6.69699	11.0854	28.6199		98.247	75.9907	57.4536	80.4943	34.1457	6.54866	14.6177	26.3541		89.5814	67.3152	42.7438	71.1146	30.3457	6.09241	18.5622	26.3211		83.1577	61.9631	31.5867	64.8211	27.8178	5.19335	22.045	24.6691		89.7984	74.3933	45.2029	75.6697	32.4918	2.05073	19.7985	20.7693		122.771	100.734	79.3709	104.844
	99.6217	79.9196	65.9452	84.2096	35.609	5.93612	11.3525	28.4376		79.8612	59.5166	47.2317	64.1896	26.9844	6.99828	11.0661	34.039		68.7628	47.472	28.5121	51.6534	21.6314	7.08216	15.9416	34.8571		58.8327	37.6206	14.4728	41.2496	17.0843	7.22329	18.7928	35.3522		74.5753	55.3877	32.3727	58.4575	24.8112	5.22833	17.6353	28.12		104.408	85.7825	70.0715	89.5556
	92.9934	74.778	62.8775	78.8704	33.3218	5.68923	10.0002	30.9169		72.2417	50.4271	42.784	56.0471	23.264	8.66648	8.75395	38.5136		63.4494	42.6879	24.7841	46.852	19.4173	7.16911	15.4335	36.9787		56.9514	35.0941	12.6352	38.997	16.0257	7.80269	18.3276	36.5203		74.1142	54.6413	32.5131	57.9205	24.5326	5.49928	17.1842	28.6467		101.001	80.9475	67.4471	85.4129
	87.8602	70.862	59.2156	74.6226	31.521	5.25747	9.73742	32.3132		74.4449	53.0798	42.7511	58.2848	24.3217	7.97158	10.2691	36.6724		75.6691	54.2753	31.7742	58.0465	24.6091	6.43178	17.789	31.3375		79.8568	56.958	27.3906	60.3264	25.8703	6.36924	22.135	26.1601		93.5214	77.1056	45.1458	78.3111	33.7064	2.14479	21.453	18.736		95.483	73.8177	59.4731	78.6366
	106.273	87.3283	70.3896	91.0532	38.5478	5.01475	12.7627	25.2754		76.5103	57.5125	46.8467	61.956	25.9777	6.65694	9.87641	35.5503		67.0261	48.4894	29.2488	51.8561	21.721	5.61399	15.5302	34.989		58.4016	39.0289	15.5214	42.0808	17.4638	6.12317	18.6846	35.0678		75.5537	58.4863	34.5213	60.8166	25.8994	3.9486	17.6803	27.1253		120.121	100.788	80.1112	104.214
	90.3709	72.389	62.1741	76.5967	32.3194	5.89515	9.00836	32.3411		74.2549	51.9217	44.4658	57.6996	24.0013	8.88629	8.68812	38.0204		65.864	44.6174	27.3448	49.0049	20.3702	7.3862	15.0259	36.4273		59.447	37.4309	15.1801	41.3977	17.1263	7.73272	18.4928	35.4951		75.9818	56.6427	34.0817	59.8101	25.3912	5.30314	17.3258	27.8708		93.2395	72.3385	61.7085	77.3666
	87.7218	67.8247	58.2983	72.6701	30.5999	6.97188	9.04363	33.753		73.7562	49.3874	41.4207	55.7231	23.1308	9.87472	9.51531	38.2947		66.4943	43.5976	25.0895	48.3079	20.1153	8.1448	16.1962	36.0332		66.6813	41.8336	18.1636	46.5198	19.5185	8.78604	19.8733	32.8093		86.9517	67.2787	39.8556	69.9846	29.9708	4.52649	19.7945	22.7284		91.9899	69.3969	58.7452	74.8946
	95.4137	76.0392	65.0013	80.5363	34.0067	6.31576	9.65388	30.8007		88.8271	66.7333	52.9795	71.7282	30.2915	7.39121	12.0413	30.9733		88.0184	66.2008	41.1016	69.7992	29.8045	5.85976	18.8473	26.548		84.3302	62.9219	31.9419	65.7209	28.2497	5.19858	22.385	24.1196		84.2783	68.174	39.9404	69.7361	29.9267	2.67326	19.6211	22.7438		128.352	107.489	85.8823	111.221
	93.3925	75.7617	62.7426	79.5387	33.6477	5.23486	10.5428	30.2353		72.3068	51.6584	42.2399	56.7208	23.6194	7.80877	9.60563	37.6157		65.6118	45.1236	24.4645	48.8392	20.4368	6.61393	16.9696	35.2718		58.469	37.3682	11.7867	40.696	16.9221	7.00213	19.8795	34.9287		74.8612	56.0268	31.3968	58.7852	25.0219	4.85115	18.517	27.3794		100.473	80.6679	65.7318	84.9049
	95.3089	75.381	62.0548	79.7917	33.7365	6.23369	11.1311	29.9598		86.3828	63.8592	48.6131	68.8308	29.073	7.47931	13.1325	31.1635		90.7107	68.319	41.1488	71.8364	30.7454	5.8295	20.0744	25.0436		83.1004	60.4455	28.6499	63.5037	27.3236	5.86872	23.1975	24.3589		89.5824	73.7092	41.1971	74.7213	32.1986	1.92328	21.8296	19.5673		112.693	89.8515	71.663	94.578
	109.124	89.3811	73.2331	93.4256	39.4996	5.44406	12.3801	25.038		85.0157	66.8734	55.5414	71.0085	29.9428	5.91549	9.85308	32.6426		76.2515	56.8243	36.8419	60.3285	25.529	5.63844	15.7571	31.8133		62.3225	41.6891	19.2261	45.2643	18.8711	6.71041	18.3032	34.1012		75.5744	58.7631	36.1076	61.1686	26.0135	3.96418	16.8283	27.5871		127.619	107.906	86.977	111.436
	95.9044	77.6851	65.1811	81.7024	34.5387	5.53995	10.2874	29.8427		75.5774	55.2429	45.3054	60.1586	25.1584	7.46518	9.74844	36.3141		70.5868	50.6638	31.071	54.3452	22.8684	6.17749	15.9053	33.8421		61.632	40.9198	17.3165	44.3324	18.5155	6.70061	19.0329	33.9988		75.4864	56.8764	33.5894	59.7398	25.391	4.85089	17.6227	27.6346		101.554	81.7491	67.7095	86.089
	87.0164	69.3818	59.3308	73.4968	30.9963	5.82654	8.92131	33.3327		72.3003	49.5334	42.2267	55.4581	22.9984	9.20112	8.76293	38.775		67.4527	44.9357	26.5482	49.5477	20.668	7.89189	15.9669	35.6813		70.6728	45.6073	20.655	50.1901	21.222	8.53775	20.4596	31.044		89.3447	71.1092	41.4638	73.1549	31.4053	3.45613	20.6764	20.9817		90.8626	70.4715	59.9078	75.3603
	91.1701	71.3768	61.7704	76.1483	32.1078	6.82818	8.98396	32.6858		90.1854	67.6612	52.9589	72.7018	30.7202	7.43195	12.6628	30.2434		97.8754	76.1145	48.4519	79.4145	33.9663	5.1932	19.8991	22.7458		96.3947	73.7068	40.5238	76.5744	32.9713	5.14398	23.3542	19.9362		94.4546	78.8695	47.3937	79.9069	34.3668	1.75663	20.9655	18.6404		118.534	95.8832	76.4091	100.374
	90.8467	73.1414	61.4525	77.0942	32.5736	5.52518	9.82708	31.537		74.7273	53.6629	43.6674	58.7862	24.5497	7.85548	9.97991	36.6669		66.9491	45.6089	25.6012	49.6705	20.7821	7.09034	16.7062	35.1388		61.9374	39.5335	14.5729	43.2925	18.1073	7.57743	20.0813	33.8251		77.0586	57.1696	31.4952	60.1087	25.639	5.22036	19.2792	26.4779		90.5549	70.6053	60.1921	75.3594
	96.2164	75.42	66.9675	80.6211	33.9685	7.36503	8.37503	31.9563		85.9761	61.3166	50.0812	67.345	28.3272	9.10804	11.1721	33.2005		91.4866	66.8944	42.9362	71.4723	30.4606	7.29161	18.6375	26.2337		86.462	63.5979	34.0149	66.9863	28.7417	6.01763	21.8012	24.0918		88.067	71.3339	43.2169	73.1407	31.3552	2.89608	19.5203	21.7833		116.103	91.7995	74.6134	97.0579
	99.2133	81.8989	68.4172	85.523	36.1892	4.90808	10.6098	28.383		74.2371	55.0716	47.0394	59.8977	24.9838	7.20442	8.33648	37.3488		61.9073	43.3414	24.8872	46.8018	19.4069	5.9504	15.308	37.0258		54.5024	34.6628	11.0962	37.8708	15.5142	6.6724	18.3013	36.935		72.2235	53.5797	30.7046	56.5302	23.9451	5.04665	17.5393	28.8402		104.4	86.5629	71.4596	90.1791
	90.3132	71.5154	60.7694	75.9249	32.0256	6.19921	9.49127	32.2769		75.3157	51.7233	43.6135	57.8182	24.0617	9.39439	9.3604	37.6098		68.4401	44.4717	26.0343	49.4812	20.6603	8.64544	16.3205	35.5491		65.1399	39.7894	15.8861	44.573	18.6679	9.17597	20.1557	33.4174		84.786	65.0408	37.8919	67.8056	29.021	4.67407	19.7494	23.4865		93.3255	71.6399	60.9783	76.8723
	95.0262	76.2729	64.0652	80.4851	34.0082	5.85315	10.2379	30.3026		86.1705	64.8582	50.5711	69.5885	29.3783	7.00978	12.2879	31.4426		89.8375	68.2169	42.5646	71.7211	30.6349	5.62789	19.0471	25.782		100.246	78.8542	43.795	81.1494	34.9535	4.13832	23.9628	18.2018		100.358	86.7988	52.6985	86.9295	37.4234	0.318257	21.8256	16.1328		107.023	84.0933	68.4296	89.1199
	108.241	90.3604	73.11	93.6981	39.6805	4.44483	12.6888	24.4973		83.7581	65.2892	52.1821	69.3496	29.2541	5.83956	11.0395	32.2997		64.2649	45.3455	26.7392	48.8738	20.3626	6.02007	15.3673	36.1999		57.383	37.6483	14.1089	40.8174	16.8795	6.40502	18.6809	35.5677		73.6995	55.9728	32.6464	58.5555	24.8829	4.44163	17.5299	28.0484		105.213	85.4741	71.0486	89.7579
	87.7259	68.618	59.2674	73.2527	30.8538	6.62174	8.77591	33.6774		74.1243	50.7138	43.1682	56.8273	23.6033	9.42728	9.00297	38.19		68.3552	45.5155	27.1872	50.209	20.9744	8.03034	15.9624	35.4391		70.0451	45.8687	20.6736	50.1581	21.2102	8.04563	20.4118	31.0443		94.3093	75.3128	44.993	77.5049	33.2658	3.61123	21.0096	19.4296		91.9514	69.2377	59.7392	74.9145
	90.7346	72.0814	62.7152	76.5589	32.2847	6.33725	8.62237	32.7128		82.183	59.543	48.2326	65.0473	27.302	8.21485	10.8953	34.0281		83.6411	60.3408	38.078	64.7216	27.5089	7.12831	17.6981	29.0936		87.9689	65.9273	35.7893	68.9869	29.6325	5.45521	21.8625	23.3845		89.0239	74.7881	45.287	75.6349	32.5257	1.44594	19.7731	20.7708		110.23	88.7465	72.2835	93.2919
	96.9641	78.85	65.3228	82.7493	34.9943	5.31417	10.8468	29.0955		72.8159	52.2388	44.1894	57.4189	23.9021	7.95641	8.70629	37.984		66.7681	45.166	26.4388	49.4518	20.6403	7.38045	15.9831	35.6666		58.1895	36.5153	13.0931	40.2582	16.6406	7.52716	18.915	35.6786		72.3754	53.0126	30.4361	56.2034	23.7895	5.46434	17.5186	29.0235		99.0704	80.5771	67.7887	84.6421
	95.8235	75.5271	65.9307	80.4619	33.9289	6.96151	8.96705	31.4721		85.8944	62.8475	52.5226	68.5336	28.8106	8.43716	10.2541	33.3794		94.0564	69.5056	45.2897	74.0341	31.5633	7.13957	18.661	25.3854		99.007	74.8561	43.175	78.3587	33.6515	5.94686	22.6932	19.9166		100.553	84.5404	53.1499	85.7116	36.7895	1.82896	20.7536	17.2891		117.36	93.7147	76.3353	98.7415
	106.095	88.9995	74.1504	92.347	39.0903	4.48362	11.2037	26.0053		77.5723	57.79	47.672	62.5414	26.2088	7.09964	9.67353	35.5421		69.0815	48.0456	28.9884	52.1912	21.8529	6.91548	15.9218	34.68		57.8291	36.287	13.7984	40.0774	16.5283	7.54495	18.4182	36.0336		72.4376	53.8601	31.9943	56.9058	24.0787	5.11353	16.8963	29.1332		108.199	91.2303	76.0886	94.566
	96.454	76.8066	65.2179	81.3535	34.3484	6.33698	10.0099	30.3219		77.5766	55.4655	45.5524	60.9168	25.481	8.30181	10.0679	35.9456		67.4537	45.7247	27.53	50.1139	20.9188	7.47329	15.6436	35.6305		57.8155	35.9714	13.4073	39.8339	16.4265	7.72235	18.485	36.093		78.9176	59.3657	34.8018	62.3528	26.5772	5.07873	18.4443	26.2298		101.376	80.8283	68.5639	85.5512
	96.782	74.4974	65.3511	80.0659	33.7313	7.94115	9.07362	31.7572		88.244	63.2406	52.0835	69.4062	29.2032	9.21169	11.1217	32.6113		98.8584	74.5793	48.8704	78.794	33.6498	6.65347	19.2628	23.4357		92.4044	70.5556	39.4256	73.4589	31.5693	5.0691	22.1807	21.7607		92.5816	76.1856	47.4327	77.8113	33.3694	2.5266	19.631	20.3067		127.469	104.969	85.0749	109.413
	106.435	87.5337	71.2553	91.2911	38.6429	5.08837	12.3658	25.5195		83.1961	64.414	51.2044	68.5389	28.9092	5.99298	11.1859	32.4594		74.5545	52.8505	32.4322	57.0142	24.0562	6.87638	16.6456	32.4656		68.1522	45.1923	20.2058	49.1431	20.7409	7.48093	20.086	31.5838		78.6594	61.1781	35.8375	63.4479	27.1045	3.90267	18.4561	25.7026		104.619	86.7102	72.3098	90.4353
	93.3603	73.6689	63.5534	78.4008	33.0598	6.65162	9.21576	31.826		80.4607	57.5578	47.57	63.2262	26.4984	8.59208	10.195	35.131		83.0194	60.1374	37.531	64.3606	27.3618	6.89549	17.8376	29.1118		92.0457	68.7256	36.3755	71.9644	30.9502	5.74436	23.2262	21.4894		97.9447	79.7451	48.1357	81.5394	35.0205	2.95523	21.4297	17.885		115.434	93.1918	75.1573	97.7329
	101.197	81.9571	67.5886	86.0637	36.4025	5.62912	11.4522	27.7662		76.2599	53.2774	45.3453	59.2034	24.6745	9.07467	9.07169	37.2884		70.1182	47.3529	28.8891	52.014	21.7858	7.88311	15.9306	34.7793		60.2508	37.6249	14.7661	41.6949	17.2963	7.99194	18.9462	35.1253		74.6963	55.1006	32.0872	58.2936	24.7357	5.4441	17.7236	28.151		98.8368	79.057	67.0777	83.5935
	86.1807	66.1791	58.6279	71.2661	29.9526	7.36802	7.90244	35.0559		72.5168	48.5391	42.8824	55.0143	22.7571	10.0531	7.99418	39.5603		64.7784	43.1812	25.1957	47.5671	19.7553	7.56095	15.6266	36.6093		60.6015	38.1795	14.5853	42.1162	17.5103	7.7879	19.3119	34.7419		80.9753	61.336	35.9706	64.2666	27.4334	4.95698	18.8459	25.3047		90.6592	67.096	58.8804	73.1776
	105.82	87.151	69.8774	90.7442	38.4373	4.84718	12.9171	25.2036		80.0902	60.5657	48.1851	64.9633	27.3413	6.56676	10.9374	33.823		68.5503	48.0758	27.9726	51.8824	21.7734	6.51687	16.4618	34.4273		60.1331	39.7484	15.7572	42.9906	17.9294	6.57253	19.174	34.4175		72.6347	54.9566	31.8875	57.569	24.4318	4.48537	17.4135	28.4775		112.689	93.6014	76.6759	97.4298
	92.9511	74.6432	63.6788	78.8623	33.2974	5.8784	9.4599	31.3415		83.1032	60.7311	48.4052	66.0327	27.763	7.90803	11.4292	33.3002		82.6217	58.9788	36.2171	63.3913	26.9521	7.30067	18.1311	29.2782		82.0489	56.2452	27.2369	60.5941	25.9478	7.91231	22.3894	26.0142		94.8067	76.8162	45.689	78.6382	33.7735	2.99606	21.2435	18.8668		96.6956	75.9158	64.421	80.7776
	99.5109	80.001	66.2155	84.2708	35.6262	5.87651	11.206	28.5163		80.5453	60.4931	48.4928	65.1171	27.3822	6.87187	10.8026	33.9025		70.593	49.0948	30.0213	53.369	22.3836	7.09593	15.9674	34.2272		61.5493	39.4871	16.5955	43.4157	18.0641	7.56269	18.9137	34.4705		75.8678	57.4018	34.8254	60.3042	25.617	4.83952	17.1399	27.7638		100.638	81.1694	67.7206	85.4701
	85.973	67.262	57.2347	71.6956	30.2077	6.3674	9.15025	33.8527		72.2047	48.4058	40.3244	54.5635	22.6138	9.6271	9.50946	38.6647		67.1347	43.6436	24.2202	48.3735	20.2039	8.35237	16.8878	35.6032		63.0338	38.7961	14.275	43.1569	18.046	8.62659	20.2005	33.8807		80.1411	60.0004	34.2231	63.0153	26.9065	5.21402	19.2465	25.4948		92.9218	72.2287	60.9706	77.098
	111.637	92.8874	74.4953	96.3294	40.7862	4.61625	13.4213	23.2837		100.022	81.6339	60.9036	84.7711	36.0351	4.34448	15.058	24.6343		69.8123	52.175	31.4476	55.0747	23.2312	4.8393	16.1037	33.4367		58.8559	39.6221	15.9516	42.5938	17.7144	5.99772	18.766	34.8123		77.23	61.7658	36.257	63.4645	27.12	2.86906	18.1795	25.8114		137.115	120.339	94.2262	122.352
	87.0088	69.1803	59.7565	73.4112	30.9472	6.01777	8.58057	33.63		73.0413	49.6695	42.1764	55.7597	23.1347	9.4565	8.99951	38.5547		70.4829	46.1865	27.3778	51.2522	21.4683	8.67686	16.5203	34.7705		65.3197	39.8766	16.3924	44.7471	18.7264	9.24875	19.9477	33.4818		81.611	60.7343	35.2528	64.0206	27.3217	5.5778	19.1669	25.2705		89.999	67.5175	57.2543	73.0428
	100.2	81.225	67.0992	85.3129	36.0726	5.5618	11.284	28.0955		84.5014	65.5888	51.2538	69.6427	29.4078	5.86113	11.858	31.6321		75.2948	55.9772	34.1108	59.2107	25.1076	5.39723	16.9306	31.427		70.3171	49.605	23.89	52.8088	22.3988	6.00197	19.8464	30.3139		79.0855	63.0655	36.5471	64.7684	27.7347	2.98624	18.8195	24.9339		117.865	98.2735	77.7057	101.815
	85.2712	67.0492	57.2029	71.3645	30.0639	6.17709	8.95869	34.0491		67.7777	46.5208	39.9781	52.0737	21.4656	8.7054	8.07258	40.3313		59.6095	40.0634	21.881	43.8456	18.0451	6.65283	15.5122	38.0723		53.1741	32.0662	9.62256	35.716	14.5099	7.63797	17.5856	38.1922		69.9164	51.8166	29.5676	54.6707	23.1027	4.91515	17.1436	29.7331		91.097	71.0443	59.1925	75.6898
	90.4178	71.349	59.1787	75.6626	31.9514	6.10889	10.4005	31.7086		81.8515	58.3957	45.9256	63.9622	26.8778	8.47932	11.8116	33.7909		76.8646	53.3051	31.3557	57.7858	24.4731	7.6129	17.9168	31.4288		81.337	59.2917	29.0833	62.3208	26.7682	5.76264	22.2326	25.3759		85.5398	70.7548	41.1411	71.7491	30.8628	1.80216	20.0989	21.7201		96.6188	74.4242	61.2019	79.5107
	100.128	83.7748	66.3179	86.6604	36.7804	3.84855	12.738	26.2934		77.1489	58.3998	44.729	62.482	26.2688	6.07939	11.6677	34.1432		68.3341	48.4234	27.3033	51.9061	21.8375	6.10606	16.9644	34.0867		58.6553	38.0584	12.9239	41.2948	17.1712	6.71405	19.6631	34.8158		71.835	54.1751	30.6259	56.7353	24.0749	4.45429	17.7403	28.5594		99.9733	81.7864	66.1673	85.489
	94.7474	75.0778	62.0611	79.4511	33.586	6.16979	10.91	30.2026		86.1765	63.917	48.2731	68.7859	29.0572	7.30038	13.324	31.0352		86.0357	64.516	38.4184	67.9203	29.0268	5.67247	19.4663	26.7707		84.3831	64.6913	31.8815	66.7953	28.7775	4.09716	23.0512	23.3605		89.9136	74.5299	44.1398	75.6746	32.5273	1.8987	20.4875	20.2509		112.496	89.4705	69.87	94.0771
	102.725	83.9317	67.0705	87.6352	37.1219	5.02428	12.7867	26.2161		77.495	57.5372	45.0236	62.0274	26.0634	6.84422	11.2052	34.6413		68.0826	46.7791	26.6862	50.8494	21.3022	7.00218	16.6874	34.71		58.9726	37.336	13.2417	40.9977	17.0033	7.39658	19.3152	35.1569		74.0727	55.9776	31.7566	58.5651	24.9153	4.52701	18.1385	27.6591		96.8589	78.9001	65.0161	82.7003
	87.6287	70.3951	59.0263	74.2424	31.3539	5.41715	9.62256	32.5371		71.4799	49.6825	40.4952	55.1195	22.8919	8.46333	9.75858	38.1525		66.5302	44.5673	25.0765	48.8583	20.4065	7.51609	16.5667	35.5499		66.431	42.2685	17.4032	46.5832	19.5993	8.30797	20.4144	32.4194		85.0004	66.1967	37.1673	68.4744	29.3765	3.9707	20.6378	22.5779		91.4246	70.6877	58.5594	75.4957
	104.941	86.0673	68.2216	89.6732	37.9973	4.87618	13.3144	25.2183		80.5974	61.5276	48.133	65.7125	27.6836	6.17982	11.4466	33.2081		67.6458	47.2668	27.9248	51.1721	21.4108	6.58988	16.0122	34.9818		58.7847	38.5635	14.3486	41.8042	17.3607	6.54803	19.1919	34.8923		74.0406	56.2092	32.5794	58.8129	24.995	4.45098	17.7217	27.8434		100.892	82.6405	68.4858	86.485
	84.6751	65.5158	56.1199	70.1478	29.5212	6.71188	8.89148	34.5914		68.0078	46.0364	38.804	51.7403	21.3254	8.96597	8.67991	40.0953		66.9739	44.629	25.655	49.1112	20.4958	7.76003	16.317	35.6242		71.6254	47.3616	21.1871	51.5748	21.8741	7.9138	20.9238	30.2022		89.6765	72.0362	42.2295	73.8739	31.7296	3.12142	20.629	20.7558		91.2537	69.9039	58.1421	74.9206
	103.927	84.6539	66.6442	88.3375	37.4497	5.05935	13.5175	25.486		89.0934	71.2234	53.681	74.5912	31.6404	4.7819	13.4267	28.8946		76.825	59.7804	35.8467	62.0997	26.4653	3.8956	17.5976	29.9906		65.3752	46.7931	20.5621	49.3486	20.8506	5.00931	19.8999	31.5796		78.4574	63.5518	36.7719	64.9321	27.8127	2.39283	18.7634	24.8934		124.675	105.745	82.4449	108.749
	85.6781	66.5532	57.5726	71.235	29.9757	6.73573	8.60558	34.4483		70.1453	46.7934	40.833	53.0422	21.8837	9.78105	8.1204	40.1096		65.7733	43.2911	25.4376	47.9744	19.9304	8.01907	15.7173	36.4406		65.8513	42.4115	18.6586	46.6415	19.5752	8.01237	19.6033	32.8509		84.1895	65.9731	39.2986	68.3466	29.2496	3.94691	19.1591	23.6282		93.4797	71.7267	60.7778	76.9407
	118.007	98.9316	75.2613	101.884	43.1746	3.91013	16.3196	19.4628		93.4421	76.8761	56.4399	79.4567	33.8386	3.65119	14.7406	26.4031		71.5595	53.3365	30.6535	56.1765	23.7875	4.86635	17.3566	32.2575		70.4935	51.6561	23.074	54.001	23.0275	4.67289	21.086	29.1259		76.6894	62.1312	35.3366	63.3933	27.1525	2.26345	18.7767	25.3907		126.459	109.768	84.9781	111.883
	85.8671	68.8517	56.1747	72.4894	30.6349	5.14884	10.4169	32.5094		67.7344	47.1689	36.6159	52.1045	21.5698	7.7723	10.4818	38.7005		60.5051	40.8766	20.619	44.4135	18.3948	6.44074	16.788	37.1039		53.3414	32.3922	8.50244	35.8534	14.6201	7.42392	18.1897	37.7803		70.5892	52.3388	28.7437	55.0542	23.3319	4.82412	17.9673	29.0559		89.5999	69.6859	56.2825	74.1093
	84.3246	65.801	56.175	70.23	29.5648	6.3782	8.91026	34.4849		76.5588	54.391	44.5512	59.8519	25.0161	8.37641	10.0712	36.3055		74.3268	51.1488	30.5289	55.678	23.4931	7.66891	17.1438	32.6755		78.645	54.9629	26.4195	58.6827	25.1151	6.96197	21.7887	26.9898		91.6015	75.1009	43.6849	76.4515	32.8768	2.3031	21.2395	19.4761		94.9289	72.9421	60.8006	78.1035
	102.775	84.5235	66.9329	87.9834	37.2937	4.66488	13.1069	25.8077		87.5782	69.985	53.3801	73.3581	31.0987	4.81428	12.8562	29.6804		74.9013	56.4038	34.2717	59.3957	25.1892	4.94377	16.9222	31.3734		56.8334	38.4272	14.2354	41.1121	17.0424	5.59078	18.7987	35.3686		67.9597	51.3356	29.6647	53.7877	22.7124	4.25343	16.5399	30.3479		109.71	92.2331	74.4933	95.4377
	90.6357	72.4776	62.1416	76.7215	32.374	5.95369	9.10958	32.2437		76.9638	54.7587	45.4509	60.2879	25.1958	8.45725	9.73188	36.3952		75.0553	52.0266	31.0205	56.4676	23.8551	7.51054	17.3052	32.2774		73.2851	48.4109	22.9333	52.8478	22.4339	8.21602	20.5727	29.95		88.7684	70.6277	41.4267	72.6918	31.1962	3.47476	20.4227	21.3079		98.2406	76.7942	64.3423	81.7749
	100.897	79.2024	66.5361	84.2053	35.5614	7.03611	10.9411	29.0012		90.5852	70.0387	55.6346	74.5716	31.5105	6.49141	12.0463	30.0203		81.7446	63.9869	40.9614	66.6539	28.4008	4.21272	16.9877	28.853		71.9408	52.0493	26.8268	55.0551	23.3866	5.50392	19.2695	29.8624		78.9865	64.2251	38.6821	65.6667	28.1105	2.44612	17.9715	25.191		134.348	114.129	91.0652	117.518
	90.3521	72.9572	60.9532	76.7762	32.4528	5.33986	9.96737	31.4974		68.1365	48.5642	42.0324	53.6578	22.1665	7.82994	7.66013	39.9658		59.4819	40.3327	21.7715	43.9318	18.1073	6.39271	15.6568	37.9367		52.5631	31.6644	9.07937	35.225	14.2888	7.54625	17.5015	38.4211		68.2704	49.4328	28.3345	52.6493	22.1507	5.51741	16.6938	30.8244		95.5489	76.5556	63.8416	80.7928
	88.2334	70.742	58.8986	74.6181	31.5203	5.4539	9.94472	32.208		73.0139	50.7886	41.3565	56.3129	23.4357	8.59232	9.95785	37.6198		69.328	47.1955	26.6138	51.3938	21.5927	7.35021	17.1309	34.2404		70.8863	47.4807	20.2627	51.2788	21.7946	7.38207	21.3612	30.0059		89.2596	71.5373	40.4622	73.2637	31.5059	3.03996	21.4015	20.3977		94.7452	74.0646	60.3736	78.6918
	93.8505	73.1551	61.2346	77.9643	32.9128	6.84172	10.4867	31.1058		84.9161	63.2477	49.5605	68.1513	28.7383	7.30877	12.044	32.1072		84.6467	63.9417	39.2499	67.2564	28.704	5.45205	18.511	27.614		78.5527	57.6096	28.3479	60.4652	25.9095	5.37982	21.568	26.4685		80.8654	64.7544	37.5387	66.4564	28.4674	2.89798	19.1733	24.1433		125.886	105.379	81.6526	108.783
	88.2389	69.5526	56.6265	73.6457	31.1209	5.86287	10.84	31.9933		66.3042	46.4803	36.2975	51.2249	21.1697	7.48771	10.1236	39.2089		58.989	40.1581	19.8003	43.4486	17.9535	6.05436	16.7323	37.5055		51.6042	31.3571	7.82072	34.6135	14.0339	7.146	17.6533	38.5484		68.185	51.4231	28.1961	53.7443	22.7421	4.14724	17.5156	29.7377		105.45	88.3643	70.3132	91.4028
	87.1268	69.8107	57.5903	73.6058	31.0921	5.33578	10.1666	32.3589		69.335	48.5891	39.6277	53.7339	22.2698	8.03029	9.44511	38.7883		60.836	41.9355	22.7814	45.3821	18.7977	6.11744	15.8919	37.2225		62.4218	40.393	15.4338	44.0628	18.4442	7.31899	20.0414	33.5459		87.6744	70.4126	40.6716	72.1627	30.9945	2.99754	20.5994	21.3096		93.0966	73.2493	59.3776	77.6341
	86.2357	67.3411	55.8922	71.6911	30.2288	6.23236	10.0448	33.2353		81.708	61.1267	46.5049	65.649	27.6642	6.73502	12.4936	32.584		77.9219	57.3135	33.698	60.7092	25.8262	5.78857	18.1656	30.1169		73.5164	50.5859	24.1034	54.3481	23.1185	7.0106	20.6708	29.2674		83.6889	67.7833	38.951	69.2402	29.7258	2.52153	19.9571	22.6673		103.068	80.8872	64.8366	85.6473
	108.22	89.2675	71.604	92.9135	39.3343	4.87654	13.1318	24.4663		79.6832	60.8256	48.206	64.9854	27.3692	6.21086	10.9538	33.7698		66.906	47.7748	28.6179	51.3289	21.4782	5.95542	15.6281	35.1329		58.2568	37.8061	14.8957	41.2425	17.0629	6.82575	18.527	35.4995		74.0233	56.1625	33.4614	58.8983	24.9941	4.57173	17.1647	28.2007		121.912	104.445	84.0866	107.363
	84.7371	66.6071	57.1177	70.9348	29.8711	6.201	8.73622	34.3406		66.0111	45.5027	39.2743	50.8868	20.9139	8.43077	7.75211	40.9303		61.0505	41.5077	23.0042	45.222	18.701	6.54053	15.6334	37.4505		56.7565	35.6073	12.0806	39.1634	16.144	7.30748	18.7268	36.1925		73.2293	54.1145	31.3983	57.1742	24.2442	5.27773	17.5028	28.6515		91.2269	71.2403	59.0119	75.8186
	82.9266	64.7153	52.9091	68.7806	29.0055	5.92708	10.2161	34.001		67.2693	46.3526	36.5892	51.4664	21.2664	8.08452	10.0794	39.2096		60.2403	41.2047	20.6189	44.4933	18.458	6.0809	16.8561	37.0086		56.5638	35.5429	10.074	38.8778	16.0726	7.10857	19.4985	35.8577		82.0119	62.7209	34.6418	65.2315	27.9482	4.44341	20.3286	23.9293		84.3559	63.2551	51.6538	68.224
	83.6293	66.3563	54.6319	70.171	29.6098	5.46717	9.95259	33.629		70.8944	49.5205	39.8075	54.764	22.7516	8.1917	10.0145	38.078		70.1397	47.7178	27.1471	51.9972	21.8658	7.47021	17.1523	34.0065		72.9602	47.8492	21.4631	52.2894	22.2053	8.29765	21.187	29.8082		87.9254	70.5283	40.1013	72.2397	31.0483	2.985	21.0163	20.9922		86.4632	65.3554	54.8852	70.442
	86.5323	68.9342	55.1408	72.6269	30.7108	5.24785	11.192	31.9766		78.3459	56.6243	40.681	61.3085	25.8082	7.26129	13.704	33.3534		75.1228	54.9944	29.6673	58.0903	24.7181	5.47332	19.2247	30.436		71.2204	52.5796	22.0022	54.6832	23.3858	4.35123	22.1592	28.2569		75.5654	61.3381	32.9577	62.3623	26.7413	1.9488	19.6981	25.1435		125.696	105.239	78.7652	108.262
	100.117	81.9522	62.6428	85.1657	36.1736	4.43236	14.1768	25.8359		81.9955	65.5517	47.1084	68.3587	29.0162	4.12646	13.9232	30.5453		68.125	51.3755	27.538	53.6213	22.7092	4.0774	17.8879	32.8849		57.6475	40.4677	13.1916	42.5308	17.7736	4.55886	20.2308	34.036		71.7871	56.8347	30.1555	58.2639	24.8721	2.65045	19.0188	27.0597		111.716	93.585	71.6884	96.5443
	86.9756	71.9993	57.3684	74.7805	31.7136	3.85452	11.1596	31.0412		66.3222	48.5377	38.6294	52.711	21.8425	6.4611	9.46891	38.9938		56.6651	40.0123	20.5682	42.7588	17.6045	5.01152	15.7374	38.3192		50.4067	31.4533	8.57139	34.441	13.8926	6.48184	17.1283	38.9267		70.0576	52.7719	29.6474	55.2699	23.4115	4.36876	17.4822	29.2356		89.0429	71.7035	57.623	75.2474
	83.6999	65.6487	52.2959	69.5038	29.3554	5.6002	11.1038	33.1319		66.9744	46.2499	35.0767	51.1409	21.1622	7.80192	10.9497	38.7621		59.3517	40.5225	19.5852	43.7261	18.1114	5.97669	17.0722	37.197		54.5188	34.2393	8.84552	37.3282	15.3611	6.8149	19.0368	36.6971		77.6101	59.6017	32.1818	61.8375	26.4451	3.99987	19.8628	25.3639		85.5293	64.8518	52.1932	69.5749
	90.0218	72.7965	58.5082	76.2912	32.3119	4.91944	11.3134	30.6408		78.5852	57.0239	42.9027	61.8721	26.0019	7.40645	12.5267	33.9136		84.638	62.4645	36.3205	66.0334	28.2212	6.07175	19.7112	27.2736		96.7549	74.6799	39.7554	77.2136	33.2834	4.64153	24.1929	19.1608		97.6427	82.5872	48.4901	83.2114	35.8264	1.11597	22.228	16.7483		103.95	81.6724	63.7055	86.2673
	101.316	82.8891	64.7973	86.3335	36.6201	4.70381	13.4773	26.0298		78.6818	60.5627	45.855	64.3141	27.1189	5.57123	12.116	33.1798		71.4561	52.4354	30.2707	55.5604	23.4966	5.36206	17.2321	32.5597		58.7723	39.5713	15.1356	42.4409	17.6762	5.9205	19.1612	34.636		75.7782	59.4155	33.9184	61.3473	26.1968	3.39357	18.4357	26.3854		107.719	88.6413	69.768	92.2136
	90.9246	75.0398	59.7363	78.0042	33.096	4.11238	11.6304	29.7342		65.5945	47.4521	36.8925	51.6701	21.382	6.57689	9.99498	39.0516		60.0842	41.6061	20.3553	44.6964	18.5551	5.70227	17.1371	36.7795		52.555	32.5331	8.41703	35.6579	14.5434	6.89384	18.102	37.8754		68.1725	51.1297	27.1178	53.4058	22.6331	4.2189	18.0597	29.5187		93.4996	75.5528	59.4512	79.093
	87.0339	70.5396	56.4747	73.8572	31.2693	4.66458	11.1181	31.5103		65.8341	45.8581	36.7566	50.7841	20.9336	7.73821	9.48323	39.7978		57.6613	39.5882	20.4539	42.7946	17.607	5.81125	15.8455	38.2563		52.2035	32.5351	9.14583	35.6779	14.5004	6.7542	17.7392	38.0948		74.6212	56.4106	31.5121	58.9603	25.1093	4.49445	18.5471	27.2566		88.2819	67.854	55.2689	72.5418
	84.5869	67.4778	53.8857	71.009	30.032	5.08456	11.0278	32.5734		72.058	49.8839	38.8481	55.2041	22.9886	8.3816	11.0003	37.3176		71.3697	49.6699	26.8319	53.4863	22.6027	6.77518	18.2958	32.7387		86.0245	63.5297	31.3111	66.5154	28.6284	5.59579	23.2591	23.2745		95.2463	79.1241	45.7306	80.0918	34.5014	1.79047	22.1418	17.688		92.6354	70.5152	56.1186	75.4514
	103.848	85.7047	65.022	88.7763	37.7072	4.1558	14.8585	24.2219		79.0928	60.8102	43.925	64.3827	27.2	5.34362	13.4763	32.2618		69.1859	51.7625	27.33	54.1633	22.9571	4.34163	18.3527	32.4141		56.0191	38.1929	12.5708	40.5522	16.8354	5.18246	19.3343	35.2768		70.0271	54.8466	29.4663	56.4529	24.0389	2.97836	18.3728	28.1228		120.269	104.376	78.6865	106.205
	85.0678	67.9823	53.7136	71.4283	30.2315	4.96214	11.4192	32.1591		65.2453	45.2753	34.0478	49.9577	20.6196	7.46243	10.8743	39.2197		60.4929	41.0021	19.1873	44.2935	18.4089	6.21302	17.7184	36.6207		55.1435	34.0754	8.53168	37.4475	15.4007	7.2438	19.234	36.5762		71.2184	53.6342	28.5504	55.9875	23.8001	4.2751	18.6822	28.214		86.7443	67.893	54.4734	71.9671
	94.427	74.1204	60.6746	78.6419	33.2426	6.41717	11.3042	30.237		83.9217	61.6394	46.8172	66.6089	28.0915	7.49624	12.9135	32.0548		81.7376	61.0966	36.155	64.4055	27.4591	5.50469	18.784	28.4334		79.194	58.7948	28.706	61.4893	26.3469	4.97282	21.8924	25.938		83.614	68.5998	40.0278	69.8079	29.9804	2.09249	19.6195	22.6945		113.336	91.3658	70.5739	95.5059
	88.1504	70.4333	59.8174	74.4956	31.4431	5.75325	9.2512	32.7763		63.9673	44.021	36.1678	49.0913	20.1255	7.97307	8.74057	40.9059		58.1	39.018	19.6662	42.5063	17.4801	6.34934	16.2172	38.1797		52.8245	31.7954	9.13042	35.3801	14.3689	7.60079	17.5926	38.3077		71.2018	52.7064	30.1721	55.6063	23.5442	5.0459	17.3472	29.2735		94.8395	76.385	63.491	80.4469
	84.3695	66.1124	55.4981	70.3511	29.6444	6.09584	9.45709	34.0234		69.8691	47.7519	39.5224	53.4048	22.0924	8.82638	9.28515	39.1087		65.0636	43.9178	24.3576	47.9661	19.9995	7.12694	16.4831	35.919		66.0334	43.6502	18.4845	47.3735	19.9651	7.2672	20.1645	32.1852		81.8796	64.2662	36.8949	66.3603	28.429	3.63435	19.5455	23.9727		92.4128	70.897	58.5054	75.905
	101.223	83.3727	63.6622	86.4378	36.7246	4.20514	14.3155	25.3046		93.9993	74.0655	53.3189	77.6437	33.0197	5.23779	15.5958	26.4251		87.2055	68.951	40.6146	71.2191	30.5065	3.68043	20.011	25.3438		73.4979	55.2588	24.5372	57.2227	24.5178	3.99436	22.0448	27.399		76.7317	62.8077	33.258	63.6045	27.3302	1.62425	20.2698	24.3317		122.419	105.442	80.0049	107.629
	91.3322	74.762	60.4879	78.0955	33.0768	4.58404	11.1386	30.1409		71.3387	53.0682	41.4973	57.1936	23.8973	6.3108	10.4565	36.7604		62.9495	44.8881	24.7146	47.9611	20.0139	5.42987	16.2075	36.0247		55.5066	36.5295	12.6991	39.4124	16.2512	6.05353	18.5342	36.1786		70.4878	53.8879	30.4962	56.1541	23.8189	3.94932	17.4664	28.8883		96.1179	77.6782	62.5029	81.4944
	85.4066	68.4336	54.6711	71.9163	30.4248	4.97502	11.0792	32.2233		71.8088	50.6595	38.7639	55.6078	23.1813	7.7395	11.3098	36.9157		73.1405	51.6235	28.3448	55.3195	23.4396	6.53964	18.4238	31.9571		66.867	44.1701	17.0133	47.794	20.2171	7.24012	21.3602	31.3462		88.7674	72.5139	40.1439	73.6268	31.7348	2.15933	21.8625	19.8955		91.4175	70.4002	56.1106	75.0635
	101.183	82.938	65.3601	86.3881	36.6319	4.69466	13.1443	26.2481		86.4747	67.5905	50.0966	71.2572	30.1995	5.35457	13.7012	29.7966		76.2756	58.7153	34.1722	61.1426	26.0496	4.1198	18.106	30.0082		61.6478	43.0994	18.1479	45.7182	19.1915	5.31361	19.3229	33.2753		71.9496	55.9593	31.6029	57.8961	24.6475	3.4581	17.8445	27.9716		108.06	90.4741	71.7945	93.6414
	85.2756	68.8961	54.8308	72.1759	30.5498	4.64581	11.1462	32.0376		71.6037	51.2737	38.9813	55.9305	23.3407	7.2656	11.3754	36.7086		67.0457	46.5833	24.4262	50.1256	21.067	6.37377	17.8086	34.288		61.1732	39.8156	13.6182	43.1661	18.0703	6.91398	20.4948	33.6248		72.502	54.8907	29.6053	57.2268	24.3574	4.21495	18.7464	27.719		90.5938	72.3782	57.2295	76.1231
	85.3409	67.2843	55.9014	71.3625	30.109	5.85888	9.85758	33.3782		78.2527	56.4865	44.0649	61.5323	25.829	7.75237	11.53	34.6956		82.7778	61.7539	36.7071	65.1321	27.7898	5.65453	18.8843	28.1081		80.9396	59.6658	28.587	62.3846	26.8215	5.27984	22.5776	25.1395		84.1278	69.1339	39.4334	70.2122	30.1892	1.94008	20.2545	22.116		97.6843	75.8136	60.8304	80.6182
	83.9383	66.0628	55.3053	70.1756	29.5754	5.89959	9.47787	34.0279		67.7858	46.7317	38.6345	52.0807	21.4953	8.37237	9.02254	39.6886		62.3208	42.2437	22.4763	45.9728	19.089	6.64673	16.4937	36.6678		55.9982	35.0039	11.0169	38.4569	15.837	7.23738	18.7899	36.4215		71.126	53.2794	30.4511	55.9857	23.7125	4.66345	17.379	29.0829		91.281	72.5064	60.4388	76.7343
	84.8949	65.835	56.2269	70.4238	29.6424	6.62581	8.99466	34.4188		70.9413	48.3236	40.0937	54.1176	22.4153	9.04424	9.3656	38.8326		68.3391	46.9011	26.2389	50.8975	21.3654	7.00525	17.0602	34.4538		78.3388	56.2505	26.9096	59.4206	25.4601	6.0191	21.891	26.634		92.3044	75.3217	45.0204	76.9217	33.0426	2.6515	20.6641	19.7752		93.1325	70.9583	59.1637	76.2362
	99.9536	81.756	66.3846	85.4471	36.1815	5.01882	11.8729	27.5039		82.4227	64.3016	49.5055	68.0471	28.747	5.45839	12.0409	31.9849		74.9654	57.6612	34.5882	60.1916	25.5806	4.19752	17.2203	30.907		61.3117	43.9605	18.4399	46.1954	19.4154	4.58399	19.3915	33.0745		77.5412	62.9528	36.2672	64.238	27.5166	2.26562	18.6801	25.1717		108.471	91.4575	72.9062	94.3988
	83.9806	66.3098	56.0351	70.3871	29.6704	5.87481	9.14068	34.1695		66.3657	46.4571	39.1704	51.5431	21.2401	7.94884	8.27987	40.3036		60.333	41.14	22.3307	44.7377	18.4794	6.34666	15.777	37.5567		53.443	32.8933	9.57974	36.3178	14.8003	7.21004	17.9867	37.7216		69.0037	50.5717	28.7837	53.5713	22.5967	5.18668	16.9848	30.2594		90.6216	70.6827	59.6553	75.3817
	89.4985	71.6898	58.119	75.4497	31.9213	5.31664	11.0143	31.1895		78.4334	56.5864	43.6633	61.618	25.872	7.7191	11.8538	34.4578		78.2349	58.384	34.2039	61.5118	26.1912	5.30785	18.3151	29.7347		78.3134	56.02	26.5585	59.2494	25.384	6.12428	22.0103	26.6273		89.7626	74.6399	42.9114	75.5416	32.5231	1.62013	21.2155	19.7476		105.481	84.3204	66.2348	88.5648
	94.1963	77.3896	61.1075	80.5502	34.1716	4.3418	12.3007	28.5308		75.4366	57.7859	44.5116	61.5618	25.8745	5.62936	11.2411	34.698		64.1404	46.9906	26.1447	49.7252	20.837	4.79274	16.3433	35.2703		57.5827	38.9423	14.4716	41.6694	17.3086	5.65986	19.0262	35.0219		73.2016	56.9697	31.6342	58.8938	25.1072	3.4342	18.4304	27.2508		90.9135	74.5838	58.8971	77.6636
	82.0606	64.6053	50.0918	68.1533	28.8074	5.17859	11.7397	33.115		67.4362	47.3679	34.8977	51.9502	21.5512	7.26157	11.6	38.0286		66.3458	46.1803	23.3927	49.5086	20.8358	6.18125	18.1592	34.3006		64.6133	42.995	14.8378	46.1672	19.5252	6.68406	21.6959	31.7609		82.7273	66.3896	34.5601	67.679	29.1277	2.4623	21.8391	21.9562		89.8173	69.9786	54.0531	74.1173
	86.8982	68.0392	52.3163	71.8801	30.4277	5.57569	12.6096	31.3856		84.5283	64.3203	45.4893	68.2148	28.9174	5.90073	14.8729	30.0739		83.3016	64.4875	37.1668	66.9979	28.668	4.22075	19.7138	26.9449		73.5014	53.4493	23.8177	56.0668	23.9635	5.10964	21.8281	27.9184		78.1048	63.5411	34.4115	64.6014	27.7301	1.96348	20.0968	24.1156		111.152	91.1781	68.4133	94.5527
	105.383	89.2728	66.105	91.4173	38.9188	2.832	15.8596	22.4797		83.4717	66.6886	48.1072	69.5521	29.5446	4.23998	14.0243	30.0717		65.3812	48.6876	26.739	51.1347	21.5264	4.36534	16.8547	34.4266		54.1189	36.5532	11.532	38.9371	16.0474	5.19877	18.7714	36.2411		67.3935	51.8624	28.556	53.777	22.7847	3.49546	17.3195	29.7776		111.634	94.2471	71.4134	96.8287
	84.3989	67.9337	54.5184	71.3115	30.1596	4.80328	10.795	32.5791		67.6736	49.1421	37.9049	53.4071	22.179	6.61261	10.4396	38.1502		58.8569	40.8144	20.6387	43.8643	18.15	5.62377	16.4258	37.4909		52.2247	32.0146	8.02601	35.2605	14.3307	7.04405	17.9754	38.1264		70.2967	51.8642	28.7305	54.6842	23.1511	4.9858	17.7438	29.348		87.8147	69.2589	55.6785	73.2286
	86.1411	68.3341	55.1956	72.1631	30.4915	5.45515	10.8496	32.3921		74.7353	52.8561	39.7912	57.8912	24.2269	7.85275	12.0992	35.6224		73.1962	54.2067	29.6899	57.0387	24.2392	5.01893	18.5677	31.2016		64.5504	44.7726	17.7404	47.5744	20.0882	5.68458	20.6985	31.7781		76.7656	61.3956	33.2713	62.769	26.9037	2.54378	19.738	24.9964		112.327	89.9832	69.7262	94.3162
	85.3525	68.3913	53.4176	71.7355	30.3777	4.79183	11.8122	31.7793		67.5524	48.9609	38.0111	53.2439	22.1117	6.68888	10.275	38.3068		60.4192	42.7423	22.4747	45.6966	18.983	5.32479	16.3064	36.8435		55.4161	36.0582	11.444	39.0054	16.078	6.23323	18.8882	36.1454		71.7202	54.1608	30.1902	56.6388	24.049	4.35856	17.9785	28.4299		89.8654	70.0626	55.6028	74.3247
	97.4456	81.7652	72.3364	85.3667	36.0569	4.83666	7.95567	30.4373		75.7544	53.9475	46.2541	59.5385	24.8259	8.53312	8.66761	37.3733		69.9825	47.8167	29.7809	52.3554	21.9201	7.60651	15.5184	34.8898		67.8786	43.6648	19.4404	48.0639	20.2426	8.28953	19.9683	32.1116		88.3436	70.1703	41.5721	72.3322	31.0145	3.57186	20.096	21.6693		118.61	97.1496	76.7227	101.18
	111.821	90.7926	73.1621	95.0021	40.1861	5.76759	13.4117	23.9098		98.3003	75.9577	58.1683	80.6048	34.1574	6.68892	14.1903	26.6604		87.9264	67.3461	42.1565	70.5879	30.1458	5.21093	18.6288	26.4289		76.7295	54.0606	27.2989	57.7215	24.6123	6.65989	20.6003	28.0847		83.2259	66.4234	39.8495	68.3719	29.2806	3.25548	18.8362	23.7735		114.827	94.4674	75.6305	98.4075
	94.1718	75.4719	64.1292	79.7731	33.6837	5.97854	9.73318	30.9021		75.1951	53.6372	44.2677	58.9907	24.616	8.18076	9.68324	36.837		67.9696	46.3311	27.2368	50.5853	21.1634	7.30005	16.156	35.1325		65.11	40.7931	17.0339	45.2801	18.9711	8.57794	19.8573	33.2639		83.4524	63.5087	37.6768	66.4923	28.4051	4.97172	19.0754	24.4215		95.9452	74.3431	61.9502	79.374
[truncated: 175 more columns]

## Sheet: Config
Video Name	2022-01-28 11-51-48 188rpm potcarb reaction paddle
Video Path	C:/Users/marcr/Documents/GitHub/Kineticolor/Saves/Videos/2022-01-28 11-51-48 188rpm potcarb reaction paddle.mp4
FPS	30
Number of frames	324917
Video Length (s)	10830.6
Step Interval	1000
Start Frame	1000
Start Time	33.3333
End Frame	323000
End Time	10766.7
Region of Interest Info
Input min X	232
Input max X	553
Input min Y	148
Input max Y	329
angle	0
Rotated ROI bounds
X Coordinate	618
Y Coordinate	394
Width	856
Height	482
Mixing Analysis Settings
Grayscale Contact Threshold	100
GLCM
Number of Gray Levels	16
Pixel Pair Vector	1	1
Cell Splitting
Number of Cells	25
Cell Height	96
Cell Width	171
