# Supplementary material for: Computer Vision for Kinetic Analysis of Lab- and Process-Scale Mixing Phenomena
Source: Org Process Res Dev. 2022 Nov 4;26(11):3073–88. doi: 10.1021/acs.oprd.2c00216 (PMC9680030; doi:10.1021/acs.oprd.2c00216)
Supplement: Supplementary file 3 — op2c00216_si_005.zip [file op2c00216_si_005.zip › Collected spreadsheet outputs/Scheme 14 - SNAr CSTR reactions/2022-01-28 11-51-48 188rpm potcarb reaction paddle_TOP LAYER ANALYSIS.xlsx]

## Sheet: Colour Analysis
frame number	seconds	normalised time	average color	hexcode	red	green	blue	hue	saturation	value	lightness	a_component	b_component	x	y	z	Hunter lightness	Hunter a_component	Hunter b_component	delta_e	light_ratio	a_ratio	b_ratio	chroma_ab	hue_ab
1000	33.3333	0	(0.5578981290948225, 0.45104200666997735, 0.23561543555902467)	#8e733c	0.557898	0.451042	0.235615	0.111407	0.577673	0.557898	49.9388	3.71763	34.0497	0.181517	0.183674	0.0687429	49.9388	3.71763	34.0497	0	1	1	1	34.2521	83.769
2000	66.6667	33.3333	(0.5114707064973147, 0.39779228458572863, 0.2037459495257691)	#826533	0.511471	0.397792	0.203746	0.105097	0.601647	0.511471	44.83	5.5001	32.0495	0.14587	0.144205	0.0525772	44.83	5.5001	32.0495	5.76869	0.897699	1.47947	0.941255	32.518	80.2622
3000	100	66.6667	(0.5099563613141274, 0.41177523120225096, 0.21839270086804308)	#826937	0.509956	0.411775	0.218393	0.110543	0.571742	0.509956	45.8199	3.55957	31.1883	0.149706	0.15136	0.0583372	45.8199	3.55957	31.1883	5.01776	0.917522	0.957484	0.915962	31.3907	83.4889
4000	133.333	100	(0.47490160599824927, 0.37490408950069753, 0.1980698455498002)	#795f32	0.474902	0.374904	0.19807	0.106463	0.582924	0.474902	42.1553	4.49812	29.414	0.12633	0.126007	0.0484128	42.1553	4.49812	29.414	9.09292	0.84414	1.20994	0.863854	29.7559	81.3054
5000	166.667	133.333	(0.47603313701837907, 0.3899181626812367, 0.2131152581659928)	#796336	0.476033	0.389918	0.213115	0.112077	0.55231	0.476033	43.3135	2.72272	28.6882	0.131168	0.133686	0.0542109	43.3135	2.72272	28.6882	8.58077	0.867332	0.732381	0.842539	28.8171	84.5785
6000	200	166.667	(0.44103834054731683, 0.3626362969795884, 0.18611556564724796)	#705c2f	0.441038	0.362636	0.186116	0.115408	0.578006	0.441038	40.2812	2.04476	28.6362	0.111324	0.114213	0.0435555	40.2812	2.04476	28.6362	11.197	0.806611	0.550019	0.841012	28.7091	85.9157
7000	233.333	200	(0.450585042219542, 0.3583111000733224, 0.21585172307765077)	#725b37	0.450585	0.358311	0.215852	0.10115	0.520952	0.450585	40.3453	4.58011	24.4735	0.115207	0.114604	0.0522396	40.3453	4.58011	24.4735	13.5824	0.807896	1.232	0.718759	24.8984	79.4
8000	266.667	233.333	(0.43744329336077, 0.3458500674093524, 0.20237635705669446)	#6f5833	0.437443	0.34585	0.202376	0.101725	0.537366	0.437443	39.021	4.57936	24.7284	0.107416	0.106712	0.0469552	39.021	4.57936	24.7284	14.3815	0.781378	1.2318	0.726243	25.1488	79.5084
9000	300	266.667	(0.444299415785615, 0.3571330920788097, 0.218733532013529)	#715b37	0.444299	0.357133	0.218734	0.102261	0.507689	0.444299	40.095	4.09725	23.6951	0.11304	0.113083	0.0529912	40.095	4.09725	23.6951	14.292	0.802884	1.10211	0.695898	24.0468	80.1897
10000	333.333	300	(0.4064321530783602, 0.32813287920717155, 0.19640814588802968)	#675332	0.406432	0.328133	0.196408	0.104531	0.51675	0.406432	36.8241	3.45345	22.6818	0.0939015	0.0944325	0.0435439	36.8241	3.45345	22.6818	17.3578	0.737384	0.92894	0.666137	22.9432	81.3428
11000	366.667	333.333	(0.4529208354029177, 0.3571050639797539, 0.21766669031907088)	#735b37	0.452921	0.357105	0.217667	0.0987856	0.519416	0.452921	40.3326	5.0875	24.2036	0.11584	0.114526	0.0527759	40.3326	5.0875	24.2036	13.8239	0.80764	1.36848	0.710833	24.7326	78.1295
12000	400	366.667	(0.4136757018850967, 0.33138709524823184, 0.1938591262801865)	#695431	0.413676	0.331387	0.193859	0.104275	0.531374	0.413676	37.2581	3.74818	23.65	0.0965659	0.0967797	0.0431255	37.2581	3.74818	23.65	16.3998	0.746077	1.00822	0.694572	23.9452	80.9944
13000	433.333	400	(0.47418481988694205, 0.3785904349677148, 0.2523527046524284)	#786040	0.474185	0.37859	0.252353	0.0948448	0.467818	0.474185	42.61	5.26101	22.0763	0.130417	0.128986	0.067042	42.61	5.26101	22.0763	14.1229	0.853245	1.41515	0.648355	22.6945	76.5958
14000	466.667	433.333	(0.5168755173963427, 0.43024456586011983, 0.2888234111497438)	#836d49	0.516876	0.430245	0.288823	0.103354	0.441213	0.516876	47.5853	3.45923	23.3625	0.162546	0.164701	0.0873793	47.5853	3.45923	23.3625	10.9463	0.952873	0.930495	0.686129	23.6172	81.5775
15000	500	466.667	(0.4562622105537021, 0.3681601977340988, 0.24685103715792714)	#745d3e	0.456262	0.36816	0.246851	0.0965478	0.458971	0.456262	41.343	4.61453	21.1618	0.121368	0.1208	0.0638591	41.343	4.61453	21.1618	15.5174	0.827873	1.24126	0.621498	21.6591	77.6987
16000	533.333	500	(0.48241514699969273, 0.39126493058019307, 0.2574552378249247)	#7b6341	0.482415	0.391265	0.257455	0.099136	0.46632	0.482415	43.7601	4.44132	22.8472	0.136795	0.136729	0.0701762	43.7601	4.44132	22.8472	12.8139	0.876275	1.19466	0.670994	23.2748	78.9993
17000	566.667	533.333	(0.429957543934341, 0.33852763783438505, 0.22014759100262513)	#6d5638	0.429958	0.338528	0.220148	0.0940375	0.487978	0.429958	38.3525	5.30602	21.1826	0.104569	0.102869	0.0519276	38.3525	5.30602	21.1826	17.3876	0.76799	1.42726	0.622107	21.837	75.9373
18000	600	566.667	(0.3569791149270326, 0.27865512429338407, 0.15632607204522345)	#5b4727	0.356979	0.278655	0.156326	0.101609	0.562086	0.356979	31.56	4.13451	21.8719	0.0695512	0.0689209	0.029587	31.56	4.13451	21.8719	22.0511	0.631974	1.11214	0.642353	22.2593	79.2955
19000	633.333	600	(0.34843858653232074, 0.2718842687859224, 0.1449460725182714)	#584524	0.348439	0.271884	0.144946	0.103966	0.584013	0.348439	30.7532	3.86248	22.5523	0.0658771	0.0654728	0.0266334	30.7532	3.86248	22.5523	22.3673	0.615819	1.03896	0.662335	22.8807	80.2814
20000	666.667	633.333	(0.41554991839920535, 0.34679119657513197, 0.19636107760353838)	#695832	0.41555	0.346791	0.196361	0.114384	0.527467	0.41555	38.4529	1.6665	24.7745	0.100426	0.10344	0.0449253	38.4529	1.6665	24.7745	14.9051	0.770001	0.448269	0.727597	24.8304	86.1517
21000	700	666.667	(0.4564950684737105, 0.3599053903829334, 0.2499074008372948)	#745b3f	0.456495	0.359905	0.249907	0.088742	0.452552	0.456495	40.7743	5.99271	19.9616	0.119823	0.117241	0.0644024	40.7743	5.99271	19.9616	16.9599	0.816486	1.61197	0.586249	20.8418	73.2896
22000	733.333	700	(0.5101762104117881, 0.42742650015374023, 0.2976454031552308)	#826c4b	0.510176	0.427427	0.297645	0.101774	0.416583	0.510176	47.2494	3.3919	21.5954	0.159898	0.162104	0.0910392	47.2494	3.3919	21.5954	12.7456	0.946146	0.912383	0.634231	21.8601	81.0737
23000	766.667	733.333	(0.43978121526053154, 0.3398656543437643, 0.23712552330944411)	#70563c	0.439781	0.339866	0.237126	0.0844948	0.46081	0.439781	38.8093	6.74882	19.2459	0.1091	0.105484	0.0580014	38.8093	6.74882	19.2459	18.7671	0.777137	1.81536	0.56523	20.3949	70.6762
24000	800	766.667	(0.4538059083705857, 0.36608552709382913, 0.25533503630644033)	#735d41	0.453806	0.366086	0.255335	0.0930031	0.437347	0.453806	41.1653	4.90558	19.6381	0.120683	0.11968	0.0669077	41.1653	4.90558	19.6381	16.9139	0.824315	1.31955	0.576749	20.2416	75.9746
25000	833.333	800	(0.43699271505948545, 0.348081908275976, 0.23989533811111924)	#6f583d	0.436993	0.348082	0.239895	0.0914832	0.451031	0.436993	39.3302	5.24341	19.4893	0.1101	0.108521	0.0595286	39.3302	5.24341	19.4893	18.0797	0.787569	1.41042	0.572379	20.1824	74.9417
26000	866.667	833.333	(0.4197842900730866, 0.32842936209465695, 0.23230338938953152)	#6b533b	0.419784	0.328429	0.232303	0.085454	0.446612	0.419784	37.3885	6.04235	18.0142	0.100156	0.0974921	0.0552307	37.3885	6.04235	18.0142	20.4952	0.748687	1.62533	0.529055	19.0005	71.4574
27000	900	866.667	(0.43196622436670656, 0.3476743773504576, 0.24677322074788893)	#6e583e	0.431966	0.347674	0.246773	0.0908072	0.428721	0.431966	39.1923	4.93878	18.2313	0.108886	0.107711	0.0619612	39.1923	4.93878	18.2313	19.1624	0.784807	1.32848	0.535433	18.8885	74.8426
28000	933.333	900	(0.40959329690863133, 0.32795063743229486, 0.2242899548239083)	#685339	0.409593	0.327951	0.22429	0.0932351	0.452408	0.409593	37.0236	4.67362	18.7157	0.0964596	0.0955066	0.0523058	37.0236	4.67362	18.7157	20.0711	0.74138	1.25715	0.549658	19.2904	75.979
29000	966.667	933.333	(0.39652392440691636, 0.32668960949880554, 0.19254014995624302)	#655331	0.396524	0.32669	0.19254	0.109608	0.51443	0.396524	36.4229	2.38224	22.6991	0.0905299	0.0922974	0.0422039	36.4229	2.38224	22.6991	17.7002	0.729352	0.640797	0.666645	22.8237	84.0088
30000	1000	966.667	(0.4166797937510355, 0.3319635043402165, 0.23576326308569295)	#6a543c	0.41668	0.331964	0.235763	0.088623	0.434186	0.41668	37.5717	5.24122	17.7052	0.100141	0.0984989	0.0566409	37.5717	5.24122	17.7052	20.5526	0.752355	1.40983	0.51998	18.4647	73.5098
31000	1033.33	1000	(0.3931956763404997, 0.30716490456254897, 0.20676411457224614)	#644e34	0.393196	0.307165	0.206764	0.0897566	0.474144	0.393196	34.9528	5.44452	18.6335	0.0866911	0.0847483	0.045133	34.9528	5.44452	18.6335	21.569	0.699914	1.46452	0.547243	19.4126	73.7121
32000	1066.67	1033.33	(0.4406963267816175, 0.3536275692424137, 0.24936753470990358)	#705a3f	0.440696	0.353628	0.249368	0.090821	0.434151	0.440696	39.8779	5.11458	18.784	0.113152	0.111775	0.0634946	39.8779	5.11458	18.784	18.3361	0.798536	1.37577	0.551664	19.4679	74.7685
33000	1100	1066.67	(0.41389957189148174, 0.336856831996973, 0.24017159819295603)	#69553d	0.4139	0.336857	0.240172	0.0927554	0.419735	0.4139	37.8707	4.30185	17.4061	0.100586	0.100158	0.0585152	37.8707	4.30185	17.4061	20.5667	0.758343	1.15715	0.511198	17.9298	76.1178
34000	1133.33	1100	(0.40134653137491416, 0.3085938645663332, 0.21335840488185628)	#664e36	0.401347	0.308594	0.213358	0.0844339	0.468394	0.401347	35.3275	6.38702	18.144	0.0896797	0.0866314	0.0473906	35.3275	6.38702	18.144	21.7625	0.707415	1.71804	0.532868	19.2354	70.607
35000	1166.67	1133.33	(0.4457560491023909, 0.3648330140258758, 0.26408678067125485)	#715d43	0.445756	0.364833	0.264087	0.0924264	0.407553	0.445756	40.8957	4.45287	17.9122	0.118371	0.117995	0.0701666	40.8957	4.45287	17.9122	18.5132	0.818916	1.19777	0.52606	18.4574	76.0396
36000	1200	1166.67	(0.38877858984365693, 0.3052401901653304, 0.2124437664088555)	#634d36	0.388779	0.30524	0.212444	0.0877085	0.453561	0.388779	34.7104	5.39861	17.4089	0.0854366	0.0835444	0.0467294	34.7104	5.39861	17.4089	22.6196	0.695059	1.45217	0.511278	18.2267	72.771
37000	1233.33	1200	(0.3949635752974287, 0.3157035407649188, 0.16827065446202621)	#64502a	0.394964	0.315704	0.168271	0.108394	0.573959	0.394964	35.4711	3.26609	25.1191	0.086755	0.0873606	0.0350538	35.4711	3.26609	25.1191	17.0081	0.710291	0.878541	0.737718	25.3305	82.5917
38000	1266.67	1233.33	(0.3555660020341075, 0.27710411788358313, 0.15595898673100125)	#5a4627	0.355566	0.277104	0.155959	0.101153	0.561378	0.355566	31.4005	4.19731	21.7216	0.0689298	0.0682298	0.0294033	31.4005	4.19731	21.7216	22.2683	0.62878	1.12903	0.637939	22.1235	79.0634
39000	1300	1266.67	(0.3681849144965584, 0.2789429740533126, 0.19022126824191657)	#5d4730	0.368185	0.278943	0.190221	0.0830897	0.483354	0.368185	32.067	6.41554	17.3232	0.0741032	0.0711486	0.0383359	32.067	6.41554	17.3232	24.6263	0.642126	1.72571	0.508762	18.473	69.6782
40000	1333.33	1300	(0.4078083682206291, 0.3176632607204518, 0.22095579365642523)	#675138	0.407808	0.317663	0.220956	0.08626	0.458187	0.407808	36.2094	5.9631	18.1553	0.0937314	0.0911743	0.0505066	36.2094	5.9631	18.1553	21.1227	0.725076	1.60401	0.5332	19.1095	71.8173
41000	1366.67	1333.33	(0.4157289670995059, 0.3291441377516023, 0.2301564606542257)	#6a533a	0.415729	0.329144	0.230156	0.088903	0.446379	0.415729	37.3132	5.3904	18.2246	0.0989183	0.0970799	0.0544726	37.3132	5.3904	18.2246	20.3135	0.747178	1.44996	0.535235	19.0051	73.523
42000	1400	1366.67	(0.39173845171361704, 0.2985857044868608, 0.20372170581139581)	#634c33	0.391738	0.298586	0.203722	0.0840918	0.479955	0.391738	34.2714	6.52872	18.2121	0.0845674	0.0813933	0.0436749	34.2714	6.52872	18.2121	22.4543	0.686268	1.75615	0.534869	19.347	70.2782
43000	1433.33	1400	(0.41261974029660076, 0.32808285437214674, 0.2273176990941131)	#695339	0.41262	0.328083	0.227318	0.0906314	0.449087	0.41262	37.1338	5.1025	18.41	0.0975853	0.0961031	0.0533828	37.1338	5.1025	18.41	20.2604	0.743586	1.37252	0.540681	19.1041	74.5088
44000	1466.67	1433.33	(0.37387438208093854, 0.2896951205089994, 0.18719068568320016)	#5f492f	0.373874	0.289695	0.187191	0.0915135	0.499322	0.373874	33.0129	5.30169	19.0546	0.0772303	0.0754322	0.0381598	33.0129	5.30169	19.0546	22.6682	0.661067	1.42609	0.559611	19.7784	74.4515
45000	1500	1466.67	(0.4137645166631186, 0.3251888644480713, 0.21812140779110203)	#695237	0.413765	0.325189	0.218121	0.0912098	0.472837	0.413765	36.9136	5.40558	19.543	0.0967802	0.0949137	0.0501416	36.9136	5.40558	19.543	19.569	0.739178	1.45404	0.573956	20.2768	74.5386
46000	1533.33	1500	(0.3655456609664375, 0.2792851060810331, 0.18685907897537798)	#5d472f	0.365546	0.279285	0.186859	0.0862087	0.488822	0.365546	31.9963	5.94121	17.7456	0.0732954	0.0708352	0.0373889	31.9963	5.94121	17.7456	24.3455	0.64071	1.59812	0.521167	18.7137	71.4895
47000	1566.67	1533.33	(0.4052183116913832, 0.324470304406443, 0.21345419711913707)	#675236	0.405218	0.32447	0.213454	0.0964867	0.473237	0.405218	36.5949	4.36788	19.7978	0.093812	0.0932087	0.0484727	36.5949	4.36788	19.7978	19.5346	0.732795	1.17491	0.581437	20.2739	77.5584
48000	1600	1566.67	(0.3561550651623732, 0.2720480616854701, 0.18340204356772846)	#5a452e	0.356155	0.272048	0.183402	0.0855229	0.48505	0.356155	31.163	5.85769	17.1543	0.0695633	0.0672095	0.0359491	31.163	5.85769	17.1543	25.3488	0.624025	1.57565	0.503802	18.1269	71.1465
49000	1633.33	1600	(0.4019836088838432, 0.3221245772132743, 0.22162231840866575)	#665238	0.401984	0.322125	0.221622	0.0928712	0.448678	0.401984	36.3694	4.60241	18.2302	0.0929167	0.0920148	0.0509315	36.3694	4.60241	18.2302	20.8607	0.728279	1.238	0.535398	18.8022	75.8311
50000	1666.67	1633.33	(0.3604431277939411, 0.2734316090730622, 0.18483620710045176)	#5b452f	0.360443	0.273432	0.184836	0.084085	0.487197	0.360443	31.4018	6.19845	17.263	0.0709395	0.0682357	0.036461	31.4018	6.19845	17.263	25.131	0.628807	1.66731	0.506994	18.3421	70.2488
51000	1700	1666.67	(0.3654146266467987, 0.2808014617185837, 0.1927401310343197)	#5d4731	0.365415	0.280801	0.19274	0.0849974	0.472544	0.365415	32.132	5.86404	16.9946	0.0738213	0.0714377	0.0391143	32.132	5.86404	16.9946	24.75	0.643428	1.57736	0.499111	17.9779	70.9628
52000	1733.33	1700	(0.3992359090801581, 0.30711286927316184, 0.205086331275574)	#654e34	0.399236	0.307113	0.205086	0.0875841	0.486303	0.399236	35.119	6.12056	19.1432	0.08831	0.0855803	0.0446978	35.119	6.12056	19.1432	21.1566	0.703242	1.64636	0.562213	20.0978	72.2696
53000	1766.67	1733.33	(0.3618753991343217, 0.28549137869864466, 0.18107086260318378)	#5c482e	0.361875	0.285491	0.181071	0.0962554	0.499632	0.361875	32.3195	4.33656	19.0462	0.0730771	0.0722759	0.036121	32.3195	4.33656	19.0462	23.1501	0.647183	1.16649	0.559364	19.5336	77.1732
54000	1800	1766.67	(0.367049717353769, 0.2885822748882425, 0.173546796281842)	#5d492c	0.36705	0.288582	0.173547	0.0990816	0.527184	0.36705	32.6688	4.25965	20.6847	0.0745601	0.0738546	0.0344015	32.6688	4.25965	20.6847	21.8442	0.654177	1.1458	0.607486	21.1188	78.3636
55000	1833.33	1800	(0.4110059367534712, 0.3187943186924949, 0.21707668109463346)	#685137	0.411006	0.318794	0.217077	0.0874182	0.471841	0.411006	36.3661	6.04478	18.977	0.0946562	0.0919978	0.0493527	36.3661	6.04478	18.977	20.4161	0.728215	1.62598	0.557333	19.9165	72.3317
56000	1866.67	1833.33	(0.4170050143097036, 0.3228358050095788, 0.2213739681638638)	#6a5238	0.417005	0.322836	0.221374	0.0864398	0.469134	0.417005	36.853	6.25075	18.9825	0.0975079	0.0945877	0.0511044	36.853	6.25075	18.9825	20.1165	0.737964	1.68138	0.557495	19.9852	71.7738
57000	1900	1866.67	(0.4081198703848242, 0.3200940183069609, 0.23555571323825078)	#68513c	0.40812	0.320094	0.235556	0.0816492	0.422827	0.40812	36.4665	6.08558	16.2273	0.0952372	0.0925277	0.0556731	36.4665	6.08558	16.2273	22.4666	0.730224	1.63695	0.476577	17.3309	69.4429
58000	1933.33	1900	(0.3943884670876799, 0.2987265545542702, 0.23117304098961686)	#644c3a	0.394388	0.298727	0.231173	0.068982	0.413844	0.394388	34.4996	7.69561	14.211	0.0870353	0.0825069	0.0526369	34.4996	7.69561	14.211	25.4513	0.690838	2.07003	0.417359	16.1609	61.5633
59000	1966.67	1933.33	(0.3635633529648293, 0.27509011566025665, 0.20085716313063226)	#5c4633	0.363563	0.27509	0.200857	0.0760399	0.447532	0.363563	31.6979	6.81272	15.1233	0.0728676	0.0695221	0.0411449	31.6979	6.81272	15.1233	26.4673	0.634735	1.83255	0.444154	16.587	65.7495
60000	2000	1966.67	(0.33649033799285677, 0.24465845928238633, 0.18920303223822696)	#553e30	0.33649	0.244658	0.189203	0.062752	0.437716	0.33649	28.5709	8.09604	12.6801	0.0610239	0.0567259	0.0359577	28.5709	8.09604	12.6801	30.5355	0.57212	2.17774	0.3724	15.0443	57.4424
61000	2033.33	2000	(0.4014442158045362, 0.3106172094893444, 0.22069549894746845)	#664f38	0.401444	0.310617	0.220695	0.082916	0.450246	0.401444	35.5122	6.30894	17.245	0.0905315	0.0875704	0.0498939	35.5122	6.30894	17.245	22.2988	0.711116	1.69704	0.506467	18.3629	69.9054
62000	2066.67	2033.33	(0.32694127108020477, 0.2363225241845837, 0.16259324960382224)	#533c29	0.326941	0.236323	0.162593	0.0747695	0.502684	0.326941	27.5149	7.43702	15.5626	0.0563818	0.0527884	0.0286162	27.5149	7.43702	15.5626	29.2991	0.550972	2.00047	0.457054	17.2483	64.4579
63000	2100	2066.67	(0.37830128432555193, 0.2863919439911069, 0.2012508573996546)	#604933	0.378301	0.286392	0.201251	0.0801477	0.468014	0.378301	32.9702	6.7814	16.8225	0.0786248	0.0752353	0.0420612	32.9702	6.7814	16.8225	24.3741	0.660212	1.82412	0.494057	18.1379	68.0449
64000	2133.33	2100	(0.36541640057711816, 0.2776860852905698, 0.21243040280044462)	#5d4636	0.365416	0.277686	0.21243	0.0710911	0.418662	0.365416	32.0049	7.00403	13.6913	0.0744375	0.0708732	0.0448587	32.0049	7.00403	13.6913	27.3293	0.640882	1.88401	0.402096	15.3788	62.9071
65000	2166.67	2133.33	(0.4104088318077531, 0.3074585491615222, 0.23236263866221982)	#684e3b	0.410409	0.307459	0.232363	0.0702963	0.433826	0.410409	35.6108	8.22514	15.5975	0.0933443	0.0880738	0.0537923	35.6108	8.22514	15.5975	23.7928	0.713088	2.21247	0.458079	17.6333	62.1956
66000	2200	2166.67	(0.39562631566498757, 0.3079403486364389, 0.23882506681804208)	#644e3c	0.395626	0.30794	0.238825	0.0734638	0.396337	0.395626	35.2422	6.64954	14.0083	0.0895555	0.0862002	0.0559168	35.2422	6.64954	14.0083	25.0249	0.705707	1.78865	0.411407	15.5064	64.6069
67000	2233.33	2200	(0.3521297807422118, 0.25692956314009274, 0.2073878284727641)	#594134	0.35213	0.25693	0.207388	0.057046	0.411047	0.35213	30.0589	8.59509	11.8057	0.0675656	0.062599	0.0420562	30.0589	8.59509	11.8057	30.229	0.601916	2.31198	0.34672	14.6031	53.9437
68000	2266.67	2233.33	(0.4012974526360605, 0.31530322382270154, 0.23870846046500652)	#66503c	0.401297	0.315303	0.238708	0.0785157	0.405158	0.401297	35.9392	6.14743	14.9939	0.0925429	0.0897658	0.0564058	35.9392	6.14743	14.9939	23.77	0.719665	1.65359	0.440355	16.2052	67.7067
69000	2300	2266.67	(0.3558469925967976, 0.26809834669694144, 0.20063033657371276)	#5a4433	0.355847	0.268098	0.20063	0.072445	0.436189	0.355847	30.9502	7.00615	14.1217	0.0697943	0.0663039	0.0406185	30.9502	7.00615	14.1217	27.7219	0.619763	1.88458	0.414739	15.7642	63.6128
70000	2333.33	2300	(0.3569982733744881, 0.26969878663166075, 0.20033207975590747)	#5b4433	0.356998	0.269699	0.200332	0.0737946	0.438843	0.356998	31.101	6.87648	14.3772	0.0703158	0.0669446	0.0406266	31.101	6.87648	14.3772	27.4198	0.622782	1.8497	0.422243	15.9371	64.4387
71000	2366.67	2333.33	(0.3851069088672867, 0.2979839873223112, 0.21986671870195634)	#624b38	0.385107	0.297984	0.219867	0.0787916	0.429076	0.385107	34.1107	6.349	15.4304	0.0835795	0.0806151	0.0486457	34.1107	6.349	15.4304	24.5791	0.68305	1.70781	0.453173	16.6855	67.6348
72000	2400	2366.67	(0.34536140873719806, 0.27777135220795207, 0.17266160505215375)	#58462c	0.345361	0.277771	0.172662	0.101438	0.500055	0.345361	31.2204	3.30441	18.8533	0.0672877	0.0674551	0.0333261	31.2204	3.30441	18.8533	24.1139	0.625174	0.88885	0.553699	19.1407	80.0588
73000	2433.33	2400	(0.3752827644930104, 0.28929456704273915, 0.20913869769862117)	#5f4935	0.375283	0.289295	0.209139	0.080408	0.442717	0.375283	33.1309	6.21295	15.7717	0.0787595	0.0759785	0.0445886	33.1309	6.21295	15.7717	24.9563	0.663431	1.67121	0.463196	16.9513	68.499
74000	2466.67	2433.33	(0.3709736512216467, 0.27778211405189296, 0.19249414602994377)	#5e4631	0.370974	0.277782	0.192494	0.0796431	0.481111	0.370974	32.0781	7.00472	16.995	0.0747684	0.0711982	0.0389487	32.0781	7.00472	16.995	24.9132	0.642349	1.88419	0.499124	18.382	67.6004
75000	2500	2466.67	(0.40901345821802815, 0.32164325078644224, 0.22497847631211726)	#685239	0.409013	0.321643	0.224978	0.087542	0.449948	0.409013	36.5519	5.60885	17.9884	0.0951038	0.0929804	0.0521205	36.5519	5.60885	17.9884	20.994	0.731934	1.50872	0.528299	18.8426	72.6824
76000	2533.33	2500	(0.3537361337779984, 0.2647278790889091, 0.18167884765486425)	#5a432e	0.353736	0.264728	0.181679	0.0804471	0.4864	0.353736	30.5417	6.68619	16.6045	0.067734	0.064588	0.0350797	30.5417	6.68619	16.6045	26.2563	0.611582	1.79851	0.487655	17.9001	68.0667
77000	2566.67	2533.33	(0.385324156200477, 0.2957836041533623, 0.20709749521038803)	#624b34	0.385324	0.295784	0.207097	0.0829338	0.462537	0.385324	33.8927	6.31192	17.1531	0.0824831	0.0795678	0.0444567	33.8927	6.31192	17.1531	23.4457	0.678685	1.69784	0.503766	18.2776	69.7976
78000	2600	2566.67	(0.3602638425695971, 0.2719146621254049, 0.19534130419357149)	#5b4531	0.360264	0.271915	0.195341	0.0773832	0.457783	0.360264	31.3369	6.7482	15.5076	0.0712125	0.0679555	0.0393212	31.3369	6.7482	15.5076	26.4391	0.627506	1.81519	0.455439	16.9122	66.4835
79000	2633.33	2600	(0.37175843799522235, 0.27632678161735147, 0.20272830483218612)	#5e4633	0.371758	0.276327	0.202728	0.0725694	0.454677	0.371758	32.0476	7.65095	15.3341	0.0753087	0.0710628	0.0418706	32.0476	7.65095	15.3341	26.1885	0.641739	2.05802	0.450345	17.1369	63.4831
80000	2666.67	2633.33	(0.35136900115896813, 0.2659146384730009, 0.2005427044159039)	#594333	0.351369	0.265915	0.200543	0.0722376	0.429253	0.351369	30.6531	6.82074	13.7143	0.0683386	0.0650532	0.0404279	30.6531	6.82074	13.7143	28.1974	0.613814	1.8347	0.402772	15.3168	63.5567
81000	2700	2666.67	(0.37683459873696173, 0.2840116842877078, 0.20373163982118744)	#604833	0.376835	0.284012	0.203732	0.0772951	0.459361	0.376835	32.7651	7.06267	16.1523	0.0779742	0.0742941	0.0426548	32.7651	7.06267	16.1523	25.0288	0.656106	1.89978	0.474375	17.6289	66.3825
82000	2733.33	2700	(0.37348021476383064, 0.2942035052863121, 0.20234288890465693)	#5f4b33	0.37348	0.294204	0.202343	0.0894609	0.458223	0.37348	33.4046	5.00247	17.1934	0.0787259	0.0772551	0.0427706	33.4046	5.00247	17.1934	23.6467	0.66891	1.34561	0.504949	17.9063	73.7775
83000	2766.67	2733.33	(0.33613862674140854, 0.25431029589157694, 0.1744371910404695)	#55402c	0.336139	0.25431	0.174437	0.0823257	0.481056	0.336139	29.1947	6.00459	15.9002	0.0615716	0.059141	0.0324714	29.1947	6.00459	15.9002	27.6577	0.58461	1.61517	0.466971	16.9962	69.3114
84000	2800	2766.67	(0.3335768348352611, 0.24546666193618605, 0.18379207171408965)	#553e2e	0.333577	0.245467	0.183792	0.0686258	0.449026	0.333577	28.5089	7.43223	13.465	0.0601763	0.0564894	0.0344791	28.5089	7.43223	13.465	29.9461	0.570877	1.99919	0.395452	15.38	61.1028
85000	2833.33	2800	(0.36928983656188635, 0.28776603041699206, 0.2068558859008022)	#5e4934	0.36929	0.287766	0.206856	0.0830185	0.439855	0.36929	32.8298	5.66976	15.7018	0.0767806	0.0745899	0.0437223	32.8298	5.66976	15.7018	25.1629	0.657401	1.5251	0.461144	16.6941	70.1459
86000	2866.67	2833.33	(0.3331354809716405, 0.25223846353981855, 0.18263286738096957)	#54402e	0.333135	0.252238	0.182633	0.0770813	0.451776	0.333135	28.9901	6.24025	14.2919	0.0609792	0.0583416	0.0344837	28.9901	6.24025	14.2919	28.9064	0.580514	1.67856	0.419736	15.5948	66.4126
87000	2900	2866.67	(0.336980179285224, 0.24728766054069384, 0.17388999266775484)	#553f2c	0.33698	0.247288	0.17389	0.0750072	0.483976	0.33698	28.6984	7.22816	15.3431	0.0607332	0.057214	0.0320048	28.6984	7.22816	15.3431	28.5204	0.574672	1.94429	0.450608	16.9604	64.7748
88000	2933.33	2900	(0.37390560325457134, 0.28959010383405503, 0.20369332292627543)	#5f4933	0.373906	0.28959	0.203693	0.0841075	0.455228	0.373906	33.0843	5.8271	16.5629	0.0781254	0.0757626	0.0429188	33.0843	5.8271	16.5629	24.3785	0.662498	1.56742	0.486432	17.558	70.6173
89000	2966.67	2933.33	(0.3223991816268121, 0.23563790534307802, 0.16569490763736122)	#523c2a	0.322399	0.235638	0.165695	0.0743896	0.486057	0.322399	27.3348	7.08859	14.7955	0.055412	0.0521359	0.0292806	27.3348	7.08859	14.7955	29.8836	0.547366	1.90675	0.434525	16.4059	64.4007
90000	3000	2966.67	(0.32822465053572664, 0.24044135386362037, 0.1624717945079118)	#533d29	0.328225	0.240441	0.162472	0.0783994	0.504998	0.328225	27.8596	6.91911	16.0388	0.0572258	0.0540531	0.0287872	27.8596	6.91911	16.0388	28.6728	0.557876	1.86116	0.471041	17.4676	66.6647
91000	3033.33	3000	(0.3017254428912697, 0.24035135646538497, 0.12654107240000947)	#4c3d20	0.301725	0.240351	0.126541	0.108277	0.580609	0.301725	26.8762	2.59244	20.3201	0.0500453	0.0504981	0.0209639	26.8762	2.59244	20.3201	26.8635	0.538183	0.697338	0.596777	20.4848	82.7295
92000	3066.67	3033.33	(0.33210742922018033, 0.24922680290451513, 0.17276922349156784)	#543f2c	0.332107	0.249227	0.172769	0.0799741	0.479779	0.332107	28.684	6.28464	15.4766	0.0598213	0.0571589	0.0317592	28.684	6.28464	15.4766	28.3428	0.574384	1.6905	0.454529	16.7039	67.8992
93000	3100	3066.67	(0.40671160623477376, 0.316299817876487, 0.22433974313488939)	#675039	0.406712	0.3163	0.22434	0.0840408	0.448406	0.406712	36.0952	6.15288	17.4744	0.0933638	0.0905774	0.0515341	36.0952	6.15288	17.4744	21.7328	0.72279	1.65506	0.513202	18.526	70.6024
94000	3133.33	3100	(0.378598595047187, 0.2992647650133636, 0.20752666808581047)	#604c34	0.378599	0.299265	0.207527	0.0893758	0.451856	0.378599	33.9519	4.97659	17.1265	0.0812815	0.0798512	0.0447063	33.9519	4.97659	17.1265	23.3144	0.67987	1.33865	0.502986	17.8349	73.7973
95000	3166.67	3133.33	(0.32719813619054366, 0.24400789990302513, 0.16445859646633074)	#533e29	0.327198	0.244008	0.164459	0.0814689	0.497373	0.327198	28.1019	6.27288	16.0271	0.0575753	0.0549539	0.0294141	28.1019	6.27288	16.0271	28.4287	0.562728	1.68734	0.470697	17.211	68.625
96000	3200	3166.67	(0.347598926180846, 0.271492466709241, 0.1857904633505996)	#58452f	0.347599	0.271492	0.18579	0.0882752	0.465503	0.347599	30.8767	4.98648	16.353	0.0674838	0.065993	0.0364688	30.8767	4.98648	16.353	26.0412	0.618292	1.34131	0.480268	17.0964	73.0421
97000	3233.33	3200	(0.32592327160055823, 0.2399910120863785, 0.16113673454906718)	#533d29	0.325923	0.239991	0.161137	0.079754	0.505599	0.325923	27.7469	6.66903	16.0938	0.0565835	0.0536374	0.0284273	27.7469	6.66903	16.0938	28.6985	0.555619	1.7939	0.472655	17.4208	67.4916
98000	3266.67	3233.33	(0.34860770122282914, 0.27139608316185343, 0.18588755647011523)	#58452f	0.348608	0.271396	0.185888	0.0875824	0.466772	0.348608	30.9001	5.12699	16.3738	0.0677198	0.0660916	0.0365018	30.9001	5.12699	16.3738	26.0173	0.618759	1.3791	0.480878	17.1577	72.6135
99000	3300	3266.67	(0.32982213391991316, 0.25130632228766064, 0.16416424229522947)	#544029	0.329822	0.251306	0.164164	0.0876727	0.502264	0.329822	28.7269	5.40055	16.9001	0.0591926	0.0573236	0.0297161	28.7269	5.40055	16.9001	27.3292	0.575243	1.45269	0.496335	17.742	72.2783
100000	3333.33	3300	(0.3656329383381827, 0.28769909411291683, 0.1968191064121669)	#5d4932	0.365633	0.287699	0.196819	0.0897241	0.461703	0.365633	32.6674	4.92068	17.0529	0.0752466	0.0738481	0.0406722	32.6674	4.92068	17.0529	24.2619	0.654148	1.32361	0.500824	17.7487	73.9043
101000	3366.67	3333.33	(0.3191313654532982, 0.23278116795572215, 0.15913562288606642)	#513b28	0.319131	0.232781	0.159136	0.0767162	0.501348	0.319131	26.9857	6.94984	15.3863	0.0540148	0.050886	0.0275667	26.9857	6.94984	15.3863	29.7593	0.540376	1.86943	0.451876	16.883	65.6917
102000	3400	3366.67	(0.39841836372667333, 0.32098228434920395, 0.2242814399583718)	#655139	0.398418	0.320982	0.224281	0.0925525	0.437071	0.398418	36.1974	4.44597	17.5739	0.0918344	0.0911113	0.0516981	36.1974	4.44597	17.5739	21.4665	0.724835	1.19592	0.516124	18.1275	75.8028
103000	3433.33	3400	(0.3956356583646725, 0.3105603254570828, 0.21699732727831794)	#644f37	0.395636	0.31056	0.216997	0.0872928	0.451522	0.395636	35.3204	5.5171	17.5373	0.0886198	0.0865956	0.0486022	35.3204	5.5171	17.5373	22.1268	0.707274	1.48404	0.51505	18.3847	72.5368
104000	3466.67	3433.33	(0.34998959294212273, 0.2738109936375033, 0.18382128243335982)	#59452e	0.34999	0.273811	0.183821	0.0902596	0.474781	0.34999	31.1111	4.84205	16.9849	0.0683338	0.0669877	0.0360836	31.1111	4.84205	16.9849	25.4353	0.622984	1.30246	0.498825	17.6616	74.0882
105000	3500	3466.67	(0.3443198751153055, 0.26146774994678196, 0.18071785046950017)	#57422e	0.34432	0.261468	0.180718	0.0822625	0.475145	0.34432	30.0077	6.04052	16.0051	0.0648856	0.0623902	0.0345511	30.0077	6.04052	16.0051	26.9862	0.600889	1.62483	0.47005	17.107	69.3228
106000	3533.33	3500	(0.336760211925542, 0.2599486742827406, 0.17944688852621868)	#55422d	0.33676	0.259949	0.179447	0.0852882	0.467137	0.33676	29.6589	5.3277	15.7083	0.0627974	0.0609821	0.034055	29.6589	5.3277	15.7083	27.3911	0.593905	1.43309	0.461333	16.5872	71.2648
107000	3566.67	3533.33	(0.3503804489226331, 0.26773303531303966, 0.1870913455852786)	#59442f	0.35038	0.267733	0.187091	0.0823097	0.466034	0.35038	30.6874	5.96731	15.9131	0.067645	0.0651966	0.0366618	30.6874	5.96731	15.9131	26.5446	0.614501	1.60514	0.467348	16.9951	69.4442
108000	3600	3566.67	(0.2570681662290972, 0.19479268667660024, 0.09992963409730608)	#413119	0.257068	0.194793	0.0999296	0.100615	0.611272	0.257068	21.8303	3.66728	18.0289	0.0352422	0.0346854	0.014308	21.8303	3.66728	18.0289	32.3535	0.437142	0.986456	0.529488	18.3981	78.5023
109000	3633.33	3600	(0.39171964805222426, 0.30361988221102654, 0.21258047730551774)	#634d36	0.39172	0.30362	0.21258	0.0847008	0.457315	0.39172	34.679	6.00592	17.3623	0.0859777	0.0833891	0.046714	34.679	6.00592	17.3623	22.7281	0.69443	1.61553	0.509912	18.3718	70.9187
110000	3666.67	3633.33	(0.31034000331133665, 0.22823919676435092, 0.15831618534023978)	#4f3a28	0.31034	0.228239	0.158316	0.076658	0.489862	0.31034	26.3629	6.58572	14.6525	0.0514855	0.0487061	0.0270905	26.3629	6.58572	14.6525	30.6643	0.527905	1.77149	0.430328	16.0645	65.798
111000	3700	3666.67	(0.3394866245653874, 0.2605001300882235, 0.18514215094964387)	#56422f	0.339487	0.2605	0.185142	0.0813742	0.454641	0.339487	29.8112	5.7538	15.0097	0.0638118	0.0615944	0.0356373	29.8112	5.7538	15.0097	27.7811	0.596955	1.54771	0.440816	16.0747	69.0262
112000	3733.33	3700	(0.3257888076823011, 0.25104803803306636, 0.17297204285815648)	#53402c	0.325789	0.251048	0.172972	0.0851521	0.469067	0.325789	28.6275	5.22399	15.3333	0.0586519	0.056942	0.0318299	28.6275	5.22399	15.3333	28.4032	0.573251	1.40519	0.450322	16.1988	71.1863
113000	3766.67	3733.33	(0.3530121336833886, 0.27291917973462, 0.19117576101610728)	#5a4530	0.353012	0.272919	0.191176	0.0841832	0.458444	0.353012	31.1709	5.58313	15.9126	0.0693238	0.0672434	0.0381009	31.1709	5.58313	15.9126	26.1661	0.624183	1.5018	0.467334	16.8636	70.6659
114000	3800	3766.67	(0.3135087159109727, 0.2380311738688238, 0.1625882825989261)	#4f3c29	0.313509	0.238031	0.162588	0.0833142	0.481392	0.313509	27.2194	5.50578	15.0971	0.0536474	0.0517204	0.0285528	27.2194	5.50578	15.0971	29.6407	0.545055	1.48099	0.443383	16.0697	69.9635
115000	3833.33	3800	(0.3343256699543506, 0.25024941460299444, 0.17609392369734397)	#553f2c	0.334326	0.250249	0.176094	0.0781085	0.473286	0.334326	28.8455	6.49449	15.1649	0.0606422	0.0577805	0.032681	28.8455	6.49449	15.1649	28.4477	0.577617	1.74695	0.445376	16.4971	66.8166
116000	3866.67	3833.33	(0.336952860758296, 0.26517621041178835, 0.18263239433288392)	#55432e	0.336953	0.265176	0.182632	0.0891476	0.457988	0.336953	30.0722	4.61089	15.7421	0.0637952	0.0626533	0.0351675	30.0722	4.61089	15.7421	27.0304	0.602182	1.24028	0.462327	16.4035	73.6746
117000	3900	3866.67	(0.2947498758248774, 0.21972835213699418, 0.14413964379479163)	#4b3824	0.29475	0.219728	0.14414	0.0836472	0.510976	0.29475	25.1558	5.60731	15.3034	0.046602	0.0446602	0.0234629	25.1558	5.60731	15.3034	31.1318	0.503734	1.5083	0.449443	16.2984	69.8767
118000	3933.33	3900	(0.3793311100073323, 0.2946313772795005, 0.1985873601551598)	#604b32	0.379331	0.294631	0.198587	0.0885637	0.47648	0.379331	33.5899	5.51717	18.0559	0.0801582	0.078128	0.0417542	33.5899	5.51717	18.0559	22.9417	0.672623	1.48406	0.530281	18.88	73.0089
119000	3966.67	3933.33	(0.3199789493602022, 0.24513872135102555, 0.16096052413727843)	#513e29	0.319979	0.245139	0.160961	0.0882269	0.496965	0.319979	27.9464	5.09187	16.3449	0.0559623	0.0543747	0.0285611	27.9464	5.09187	16.3449	28.2668	0.559614	1.36966	0.480029	17.1196	72.6968
120000	4000	3966.67	(0.3283835946924003, 0.24821424347784934, 0.16762293337117726)	#533f2a	0.328384	0.248214	0.167623	0.0835521	0.489551	0.328384	28.468	5.8322	16.0012	0.0585814	0.0563337	0.0303908	28.468	5.8322	16.0012	28.1285	0.570058	1.5688	0.469938	17.031	69.974
121000	4033.33	4000	(0.3329266302419641, 0.26132713640341526, 0.17727406040824023)	#54422d	0.332927	0.261327	0.177274	0.0900007	0.467528	0.332927	29.6366	4.56894	16.0053	0.062004	0.0608928	0.033514	29.6366	4.56894	16.0053	27.1754	0.593459	1.22899	0.470056	16.6446	74.0679
122000	4066.67	4033.33	(0.28840902102698734, 0.21117528796802174, 0.13559414839518447)	#493522	0.288409	0.211175	0.135594	0.0824321	0.529855	0.288409	24.262	5.96871	15.5086	0.0439854	0.0418132	0.021323	24.262	5.96871	15.5086	31.7512	0.485836	1.60552	0.455468	16.6175	68.95
123000	4100	4066.67	(0.2998528820454596, 0.2225550509709311, 0.1438703611722133)	#4c3824	0.299853	0.222555	0.14387	0.0840743	0.520197	0.299853	25.5307	5.77064	15.8634	0.0479744	0.0458917	0.0235722	25.5307	5.77064	15.8634	30.5075	0.511241	1.55224	0.46589	16.8804	70.0101
124000	4133.33	4100	(0.31162456538707134, 0.2357281392653562, 0.15592244376640876)	#4f3c27	0.311625	0.235728	0.155922	0.0854256	0.499646	0.311625	26.9543	5.43986	15.8211	0.0526397	0.0507746	0.0268838	26.9543	5.43986	15.8211	29.3859	0.539747	1.46326	0.464647	16.7302	71.0252
125000	4166.67	4133.33	(0.3196468696042956, 0.24779618723243182, 0.16263334042905467)	#513f29	0.319647	0.247796	0.162633	0.0903986	0.491209	0.319647	28.1451	4.67022	16.3317	0.0563383	0.0551155	0.029077	28.1451	4.67022	16.3317	28.1033	0.563592	1.25624	0.479643	16.9863	74.0416
126000	4200	4166.67	(0.3188920031221171, 0.23949762293337098, 0.16273776579389287)	#513d29	0.318892	0.239498	0.162738	0.0819274	0.489677	0.318892	27.4974	5.93368	15.4679	0.0550236	0.0527248	0.0287095	27.4974	5.93368	15.4679	29.2201	0.550622	1.5961	0.454273	16.5669	69.0125
127000	4233.33	4200	(0.30876132358854264, 0.23736039168381468, 0.17084545519052025)	#4e3c2b	0.308761	0.23736	0.170845	0.0803811	0.446675	0.308761	27.0655	5.30571	13.5204	0.052926	0.0511698	0.0304851	27.0655	5.30571	13.5204	30.776	0.541973	1.42718	0.397079	14.5242	68.5739
128000	4266.67	4233.33	(0.29980451287873444, 0.22145119326379545, 0.14434849452446843)	#4c3824	0.299805	0.221451	0.144348	0.0826629	0.518525	0.299805	25.448	5.96147	15.6786	0.0478455	0.0456181	0.0236258	25.448	5.96147	15.6786	30.6974	0.509584	1.60357	0.460461	16.7737	69.1817
129000	4300	4266.67	(0.3483186688426884, 0.2794678209039945, 0.1891991295915232)	#584730	0.348319	0.279468	0.189199	0.0945502	0.456822	0.348319	31.5114	3.90621	16.6472	0.0691153	0.0687098	0.0378435	31.5114	3.90621	16.6472	25.3467	0.631	1.05073	0.488907	17.0993	76.7946
130000	4333.33	4300	(0.2873330731568867, 0.2128609948201234, 0.13855897727003968)	#493623	0.287333	0.212861	0.138559	0.0832381	0.517776	0.287333	24.3701	5.64313	15.1548	0.0440885	0.0421507	0.0219703	24.3701	5.64313	15.1548	31.8509	0.487999	1.51794	0.445078	16.1714	69.5764
131000	4366.67	4333.33	(0.2961032663970291, 0.22182206296270018, 0.14855294590695123)	#4b3825	0.296103	0.221822	0.148553	0.0827617	0.498307	0.296103	25.3794	5.5682	14.8799	0.0473119	0.045392	0.0245011	25.3794	5.5682	14.8799	31.2101	0.508211	1.49778	0.437004	15.8876	69.4836
132000	4400	4366.67	(0.33297748291113816, 0.2529920291397621, 0.17185399370846027)	#54402b	0.332977	0.252992	0.171854	0.0839295	0.483887	0.332977	28.9868	5.75133	16.0248	0.0605202	0.0583284	0.0317185	28.9868	5.75133	16.0248	27.7132	0.580446	1.54704	0.47063	17.0256	70.2569
133000	4433.33	4400	(0.31439745500130084, 0.23560006149625096, 0.16232491307741426)	#503c29	0.314397	0.2356	0.162325	0.0803072	0.483695	0.314397	27.0628	6.00502	14.9399	0.0535	0.0511601	0.0283903	27.0628	6.00502	14.9399	29.8953	0.541919	1.61528	0.438768	16.1016	68.1026
134000	4466.67	4433.33	(0.32550202228056485, 0.2509604058752576, 0.17744021854821534)	#533f2d	0.325502	0.25096	0.17744	0.0827584	0.454872	0.325502	28.6349	5.34946	14.6198	0.0587924	0.0569705	0.0329691	28.6349	5.34946	14.6198	28.8797	0.573401	1.43894	0.429367	15.5678	69.9022
135000	4500	4466.67	(0.32352468128385264, 0.24558705267390427, 0.16727145864377105)	#523e2a	0.323525	0.245587	0.167271	0.0835349	0.482972	0.323525	28.1198	5.65264	15.5751	0.057099	0.0550209	0.03013	28.1198	5.65264	15.5751	28.6552	0.563087	1.5205	0.457422	16.5691	70.0527
136000	4533.33	4500	(0.3358885025662857, 0.25691619953168254, 0.17932543343030832)	#55412d	0.335889	0.256916	0.179325	0.082598	0.466116	0.335889	29.4055	5.70804	15.3899	0.0621363	0.0599724	0.0338631	29.4055	5.70804	15.3899	27.8166	0.588831	1.5354	0.451984	16.4144	69.6505
137000	4566.67	4533.33	(0.35226507249461886, 0.2705573689065493, 0.1872947562619741)	#59442f	0.352265	0.270557	0.187295	0.0841188	0.468313	0.352265	30.9543	5.74783	16.2416	0.0685609	0.0663212	0.0368864	30.9543	5.74783	16.2416	26.1086	0.619845	1.5461	0.476998	17.2287	70.5114
138000	4600	4566.67	(0.31113164928214937, 0.22533976678729392, 0.16054944535112003)	#4f3928	0.311132	0.22534	0.160549	0.0717109	0.483982	0.311132	26.1833	7.23167	14.055	0.051381	0.0480893	0.0274934	26.1833	7.23167	14.055	31.2483	0.524309	1.94524	0.412778	15.8063	62.7729
139000	4633.33	4600	(0.38651387213510197, 0.30628929255658865, 0.21553501738451705)	#624e36	0.386514	0.306289	0.215535	0.0884654	0.442361	0.386514	34.7367	5.06423	16.9484	0.085184	0.0836745	0.0477494	34.7367	5.06423	16.9484	22.921	0.695586	1.36222	0.497753	17.6888	73.3637
140000	4666.67	4633.33	(0.30435346152936443, 0.22255859883157134, 0.15763617871756685)	#4d3828	0.304353	0.222559	0.157636	0.07375	0.482062	0.304353	25.7432	6.76125	13.9138	0.0494747	0.0465997	0.0266341	25.7432	6.76125	13.9138	31.625	0.515495	1.8187	0.408633	15.4696	64.0831
141000	4700	4666.67	(0.35684689798718067, 0.27342001939497157, 0.1880150902339221)	#5a452f	0.356847	0.27342	0.188015	0.0843097	0.473121	0.356847	31.3075	5.86446	16.6157	0.0701935	0.0678292	0.0372895	31.3075	5.86446	16.6157	25.6062	0.626918	1.57747	0.487985	17.6203	70.5597
142000	4733.33	4700	(0.3176665720570495, 0.23099008964261242, 0.15841718110645941)	#513a28	0.317667	0.23099	0.158417	0.0759531	0.50131	0.317667	26.8022	7.04068	15.2549	0.0534269	0.0502372	0.027307	26.8022	7.04068	15.2549	29.9931	0.536702	1.89387	0.448018	16.8013	65.225
143000	4766.67	4733.33	(0.37139123441897837, 0.29201908749024363, 0.20392204167553632)	#5e4a34	0.371391	0.292019	0.203922	0.0876749	0.450924	0.371391	33.1901	5.14963	16.6523	0.0778867	0.0762534	0.0430948	33.1901	5.14963	16.6523	24.1917	0.664616	1.38519	0.489057	17.4303	72.816
144000	4800	4766.67	(0.31261855767638774, 0.2220985595685801, 0.15640507107547494)	#4f3827	0.312619	0.222099	0.156405	0.0700894	0.499694	0.312619	25.9698	7.81717	14.464	0.0511083	0.0473626	0.0264152	25.9698	7.81717	14.464	31.2237	0.520032	2.10273	0.42479	16.4412	61.6107
145000	4833.33	4800	(0.34276520258284254, 0.2677795122874239, 0.190122046406017)	#574430	0.342765	0.26778	0.190122	0.084792	0.445329	0.342765	30.4777	5.14031	15.1098	0.0659639	0.064322	0.0374192	30.4777	5.14031	15.1098	27.1934	0.610301	1.38269	0.443756	15.9602	71.2118
146000	4866.67	4833.33	(0.3101021783864328, 0.2238975614371201, 0.15889176659807486)	#4f3928	0.310102	0.223898	0.158892	0.0716505	0.487615	0.310102	26.0343	7.28946	14.1249	0.0509058	0.0475815	0.0270364	26.0343	7.28946	14.1249	31.3238	0.521325	1.96078	0.414833	15.895	62.7031
147000	4900	4866.67	(0.3161347240947038, 0.2369690626552188, 0.1731091085408831)	#503c2c	0.316135	0.236969	0.173109	0.0744155	0.45242	0.316135	27.2756	6.34704	13.4698	0.0545616	0.0519223	0.031111	27.2756	6.34704	13.4698	30.7257	0.54618	1.70728	0.395593	14.8903	64.77
148000	4933.33	4900	(0.3504185292935026, 0.26708767946261747, 0.1895840724709668)	#594430	0.350419	0.267088	0.189584	0.0803141	0.458978	0.350419	30.6534	6.15551	15.4701	0.0676858	0.0650542	0.0373201	30.6534	6.15551	15.4701	26.8899	0.61382	1.65576	0.45434	16.6498	68.3026
149000	4966.67	4933.33	(0.303159251637929, 0.2186165708744295, 0.1530639324487336)	#4d3727	0.303159	0.218617	0.153064	0.07279	0.495104	0.303159	25.3862	7.11848	14.1902	0.0485413	0.0454143	0.0254254	25.3862	7.11848	14.1902	31.7615	0.508347	1.91479	0.41675	15.8756	63.3595
150000	5000	4966.67	(0.3422585680834456, 0.26223432436907207, 0.18596974857494247)	#57422f	0.342259	0.262234	0.18597	0.0813287	0.45664	0.342259	30.0283	5.83588	15.1789	0.0647754	0.0624741	0.0359811	30.0283	5.83588	15.1789	27.5141	0.601302	1.56979	0.445785	16.2621	68.9695
151000	5033.33	5000	(0.3289574020199156, 0.24411859315499437, 0.16921060100759253)	#533e2b	0.328957	0.244119	0.169211	0.0781528	0.485615	0.328957	28.1886	6.61822	15.3837	0.0582102	0.0552787	0.0305956	28.1886	6.61822	15.3837	28.808	0.564464	1.78023	0.451801	16.7469	66.7221
152000	5066.67	5033.33	(0.32353981882258315, 0.24638685872418942, 0.17258367038009417)	#523e2c	0.32354	0.246387	0.172584	0.0814841	0.466577	0.32354	28.207	5.69479	14.8305	0.0574653	0.0553477	0.031487	28.207	5.69479	14.8305	29.0785	0.564832	1.53184	0.435554	15.8863	68.9936
153000	5100	5066.67	(0.3199671231580694, 0.23775739728943454, 0.15512098204782518)	#513c27	0.319967	0.237757	0.155121	0.083549	0.515197	0.319967	27.3638	6.11686	16.531	0.0546891	0.0522405	0.0268783	27.3638	6.11686	16.531	28.6756	0.547946	1.64537	0.485497	17.6264	69.6944
154000	5133.33	5100	(0.3065518342439514, 0.22216963504340215, 0.15695155987606127)	#4e3828	0.306552	0.22217	0.156952	0.0726582	0.48801	0.306552	25.7811	7.07474	14.0895	0.0498548	0.0467268	0.0264826	25.7811	7.07474	14.0895	31.5162	0.516254	1.90303	0.413793	15.766	63.3375
155000	5166.67	5133.33	(0.3300747415974836, 0.2519792331890538, 0.171756309278838)	#54402b	0.330075	0.251979	0.171756	0.0844531	0.479644	0.330075	28.8218	5.55772	15.8081	0.0597011	0.0576889	0.0316137	28.8218	5.55772	15.8081	27.9655	0.577142	1.49497	0.464266	16.7566	70.6297
156000	5200	5166.67	(0.31964568698408147, 0.23041651883914022, 0.17158329194162605)	#513a2b	0.319646	0.230417	0.171583	0.0662257	0.463208	0.319646	26.8915	7.79798	13.2286	0.0543881	0.050552	0.0304728	26.8915	7.79798	13.2286	31.3265	0.538489	2.09757	0.388508	15.3559	59.4815
157000	5233.33	5200	(0.36920208614205663, 0.2953942855791294, 0.20296482887485537)	#5e4b33	0.369202	0.295394	0.202965	0.0926682	0.450261	0.369202	33.3715	4.32325	17.0292	0.0778389	0.0771002	0.0429734	33.3715	4.32325	17.0292	23.76	0.668249	1.16291	0.500126	17.5694	75.7551
158000	5266.67	5233.33	(0.31192814399583724, 0.22919546346886158, 0.1592126114619552)	#4f3a28	0.311928	0.229195	0.159213	0.076376	0.489586	0.311928	26.4894	6.65283	14.6814	0.0519872	0.0491439	0.027355	26.4894	6.65283	14.6814	30.5552	0.530439	1.78954	0.431174	16.1184	65.6224
159000	5300	5266.67	(0.31270193240142846, 0.23743324108895644, 0.16487606140164146)	#4f3c2a	0.312702	0.237433	0.164876	0.0818048	0.472737	0.312702	27.1609	5.57826	14.6437	0.053497	0.0515109	0.0290642	27.1609	5.57826	14.6437	29.9814	0.543885	1.50049	0.430068	15.6702	69.1465
160000	5333.33	5300	(0.31165212043804214, 0.22538742638189188, 0.17720889803448522)	#4f392d	0.311652	0.225387	0.177209	0.059726	0.431389	0.311652	26.2946	7.84669	11.4523	0.0522788	0.048471	0.0316118	26.2946	7.84669	11.4523	32.9657	0.526538	2.11067	0.33634	13.8826	55.5825
161000	5366.67	5333.33	(0.3503042881808936, 0.27048132642683115, 0.195445966082452)	#594431	0.350304	0.270481	0.195446	0.080757	0.442068	0.350304	30.931	5.78849	14.8986	0.068502	0.0662226	0.0391595	30.931	5.78849	14.8986	27.0619	0.619379	1.55704	0.437554	15.9836	68.7675
162000	5400	5366.67	(0.3534159984862461, 0.26083043591381044, 0.19440608812885848)	#5a4231	0.353416	0.26083	0.194406	0.0696229	0.449923	0.353416	30.3111	7.6786	14.258	0.0677324	0.0636327	0.0384023	30.3111	7.6786	14.258	28.154	0.606965	2.06546	0.41874	16.1942	61.6954
163000	5433.33	5400	(0.3083802833558033, 0.22816764824144406, 0.16204226684642495)	#4e3a29	0.30838	0.228168	0.162042	0.0753112	0.474538	0.30838	26.3146	6.47598	13.9668	0.0512263	0.0485397	0.0279378	26.3146	6.47598	13.9668	31.1293	0.526937	1.74197	0.410189	15.3951	65.1243
164000	5466.67	5433.33	(0.3151798765344494, 0.229628065942903, 0.16840003311336582)	#503a2a	0.31518	0.229628	0.1684	0.0695237	0.465702	0.31518	26.6731	7.27804	13.4361	0.0531601	0.0497838	0.029602	26.6731	7.27804	13.4361	31.2872	0.534116	1.95771	0.394603	15.2807	61.5566
165000	5500	5466.67	(0.29099671231580676, 0.2131439958371772, 0.15301106932519704)	#4a3627	0.290997	0.213144	0.153011	0.0726319	0.474183	0.290997	24.5827	6.5174	13.067	0.0454202	0.0428203	0.0250774	24.5827	6.5174	13.067	33.0309	0.492258	1.75311	0.383761	14.6021	63.4914
166000	5533.33	5500	(0.3449966886634026, 0.2645679888360653, 0.18986529955770004)	#574330	0.344997	0.264568	0.189865	0.0802574	0.449661	0.344997	30.3043	5.91748	14.9335	0.0659925	0.0636047	0.0372077	30.3043	5.91748	14.9335	27.4915	0.606829	1.59174	0.438579	16.0632	68.3838
167000	5566.67	5533.33	(0.296670569313371, 0.2156816622909718, 0.1470227536129047)	#4b3625	0.296671	0.215682	0.147023	0.0764672	0.504424	0.296671	24.9256	6.60785	14.5428	0.0466081	0.0439148	0.0239258	24.9256	6.60785	14.5428	31.8517	0.499123	1.77744	0.427104	15.9736	65.5642
168000	5600	5566.67	(0.3511259727051251, 0.27263688828969473, 0.18404893682442833)	#59452e	0.351126	0.272637	0.184049	0.0883704	0.475832	0.351126	31.0586	5.17479	16.8869	0.0684389	0.066764	0.0360961	31.0586	5.17479	16.8869	25.5567	0.621933	1.39196	0.495948	17.662	72.9629
169000	5633.33	5600	(0.2735582676979114, 0.19960441353863628, 0.13192518744530368)	#453221	0.273558	0.199604	0.131925	0.0796415	0.517744	0.273558	22.8809	5.91283	14.2346	0.0397146	0.0376562	0.0200359	22.8809	5.91283	14.2346	33.6093	0.45818	1.59049	0.418053	15.4138	67.4427
170000	5666.67	5633.33	(0.35649589630785944, 0.28219151351734906, 0.1966128574469595)	#5a4732	0.356496	0.282192	0.196613	0.0892096	0.448485	0.356496	31.9898	4.69532	16.1461	0.0719872	0.0708065	0.0401971	31.9898	4.69532	16.1461	25.3705	0.640581	1.26299	0.474191	16.8149	73.7854
171000	5700	5666.67	(0.2754491591570282, 0.2032258331559406, 0.14119728470398998)	#463324	0.275449	0.203226	0.141197	0.0770052	0.487393	0.275449	23.2668	5.84228	13.2057	0.0408183	0.0387885	0.0220271	23.2668	5.84228	13.2057	33.9173	0.465907	1.57151	0.387835	14.4403	66.135
172000	5733.33	5700	(0.34334338560514704, 0.266907211618061, 0.1819580642872351)	#57442e	0.343343	0.266907	0.181958	0.0877291	0.470041	0.343343	30.3889	5.08561	16.3005	0.0655434	0.0639539	0.0351468	30.3889	5.08561	16.3005	26.4406	0.608523	1.36797	0.478726	17.0754	72.6725
173000	5766.67	5733.33	(0.29914602994394396, 0.21540102651434506, 0.14783403107925916)	#4c3625	0.299146	0.215401	0.147834	0.0744235	0.505813	0.299146	24.9888	6.98805	14.5069	0.0471086	0.0441186	0.0241118	24.9888	6.98805	14.5069	31.8609	0.500389	1.87971	0.426052	16.1023	64.2797
174000	5800	5766.67	(0.33499385037489054, 0.2623310627025236, 0.17643487310485115)	#55422c	0.334994	0.262331	0.176435	0.0902884	0.473319	0.334994	29.7696	4.63204	16.3248	0.0625941	0.0614268	0.0333695	29.7696	4.63204	16.3248	26.8664	0.596122	1.24597	0.479441	16.9692	74.1591
175000	5833.33	5800	(0.31003169422171756, 0.22191312471912764, 0.15899087017195318)	#4f3828	0.310032	0.221913	0.158991	0.0694318	0.487179	0.310032	25.8851	7.61099	13.9116	0.0506458	0.0470767	0.0269755	25.8851	7.61099	13.9116	31.6114	0.518338	2.04727	0.408567	15.8575	61.3171
176000	5866.67	5833.33	(0.3205294590695144, 0.24676340500011834, 0.17087301024149107)	#513e2b	0.320529	0.246763	0.170873	0.0845162	0.466904	0.320529	28.1346	5.20968	14.9952	0.0567679	0.0550763	0.0310437	28.1346	5.20968	14.9952	28.9952	0.563383	1.40134	0.44039	15.8744	70.8416
177000	5900	5866.67	(0.3110780765864854, 0.22756545802880893, 0.15647673786040361)	#4f3a27	0.311078	0.227565	0.156477	0.0766366	0.496986	0.311078	26.3267	6.72967	14.9103	0.0514757	0.0485815	0.0266473	26.3267	6.72967	14.9103	30.5437	0.527181	1.81021	0.437899	16.3587	65.7083
178000	5933.33	5900	(0.29257811206509143, 0.22108387142553074, 0.1485761252631329)	#4a3825	0.292578	0.221084	0.148576	0.0839198	0.492183	0.292578	25.2126	5.25113	14.6374	0.0465169	0.0448453	0.0244424	25.2126	5.25113	14.6374	31.4734	0.504871	1.4125	0.429883	15.5508	70.2647
179000	5966.67	5933.33	(0.32547967075853296, 0.24416057617256837, 0.16624730953901462)	#523e2a	0.32548	0.244161	0.166247	0.0815509	0.489224	0.32548	28.0685	6.09258	15.6849	0.0572906	0.0548292	0.0298347	28.0685	6.09258	15.6849	28.6568	0.562059	1.63884	0.460647	16.8266	68.772
180000	6000	5966.67	(0.2929486269779325, 0.21540421958892128, 0.14651694694765735)	#4a3625	0.292949	0.215404	0.146517	0.0784066	0.499854	0.292949	24.7824	6.17362	14.4164	0.0458095	0.0434555	0.0237718	24.7824	6.17362	14.4164	32.0053	0.496256	1.66064	0.423392	15.6826	66.8176
181000	6033.33	6000	(0.27072873057546337, 0.1974531091085409, 0.12948780718560032)	#453221	0.270729	0.197453	0.129488	0.0802002	0.521706	0.270729	22.6119	5.83914	14.2729	0.0388735	0.0368798	0.0194696	22.6119	5.83914	14.2729	33.7991	0.452792	1.57066	0.419179	15.4212	67.7502
182000	6066.67	6033.33	(0.28281924832659233, 0.21000165566829868, 0.14512180988197423)	#483525	0.282819	0.210002	0.145122	0.0785295	0.486874	0.282819	24.041	5.76177	13.6146	0.0431385	0.0411284	0.023169	24.041	5.76177	13.6146	33.0524	0.48141	1.54985	0.399846	14.7836	67.0617
183000	6100	6066.67	(0.34473710352657344, 0.2724429385747065, 0.18473438350008287)	#57452f	0.344737	0.272443	0.184734	0.0913615	0.46413	0.344737	30.8579	4.45408	16.4801	0.0668856	0.0659135	0.0361986	30.8579	4.45408	16.4801	25.9483	0.617915	1.1981	0.484002	17.0714	74.876
184000	6133.33	6100	(0.2883599422881334, 0.21010761843941442, 0.14037962108848362)	#493523	0.28836	0.210108	0.14038	0.078533	0.513179	0.28836	24.2029	6.28702	14.6448	0.044032	0.0416292	0.0222397	24.2029	6.28702	14.6448	32.334	0.484651	1.69114	0.430101	15.9373	66.7662
185000	6166.67	6133.33	(0.33510229664845437, 0.259168972776083, 0.1785628799167438)	#55422d	0.335102	0.259169	0.178563	0.0858209	0.467139	0.335102	29.5462	5.22373	15.6927	0.0622493	0.0605316	0.0337659	29.5462	5.22373	15.6927	27.4792	0.591648	1.40513	0.460877	16.5393	71.5886
186000	6200	6166.67	(0.2962167979375104, 0.21963587123631095, 0.14835012654036278)	#4b3825	0.296217	0.219636	0.14835	0.0803491	0.499184	0.296217	25.2162	5.93781	14.701	0.0470547	0.044857	0.0243678	25.2162	5.93781	14.701	31.4723	0.504943	1.5972	0.431752	15.8549	68.006
187000	6233.33	6200	(0.3698632891033378, 0.29800491970008763, 0.20343988741455557)	#5e4b33	0.369863	0.298005	0.20344	0.0947033	0.449959	0.369863	33.5867	4.00458	17.2404	0.0784958	0.0781129	0.0432767	33.5867	4.00458	17.2404	23.4526	0.672559	1.07719	0.50633	17.6994	76.9233
188000	6266.67	6233.33	(0.3057677570425032, 0.23361349606187504, 0.15639620142387467)	#4d3b27	0.305768	0.233613	0.156396	0.086158	0.488513	0.305768	26.6152	5.07562	15.2683	0.0511412	0.0495815	0.0268397	26.6152	5.07562	15.2683	29.9762	0.532957	1.36528	0.448413	16.0899	71.6118
189000	6300	6266.67	(0.3416192435961115, 0.25955746351616643, 0.17672579767733396)	#57422d	0.341619	0.259557	0.176726	0.0837224	0.482682	0.341619	29.7638	5.89549	16.309	0.063753	0.0614035	0.0333789	29.7638	5.89549	16.309	26.9538	0.596007	1.58582	0.478975	17.3418	70.1257
190000	6333.33	6300	(0.3007797015066586, 0.22371496487617945, 0.15498888336999467)	#4c3927	0.30078	0.223715	0.154989	0.078567	0.48471	0.30078	25.7029	6.04262	14.2751	0.0487686	0.0464648	0.0260456	25.7029	6.04262	14.2751	31.3659	0.514688	1.6254	0.419243	15.5014	67.0572
191000	6366.67	6333.33	(0.31322015657891616, 0.23876120532652137, 0.16343941436647028)	#4f3c29	0.31322	0.238761	0.163439	0.0838134	0.478196	0.31322	27.2698	5.37807	15.0232	0.0537227	0.0519017	0.0287852	27.2698	5.37807	15.0232	29.6419	0.546065	1.44664	0.441215	15.9569	70.3035
192000	6400	6366.67	(0.2986648217791333, 0.22321483478795623, 0.1527621277702879)	#4c3826	0.298665	0.223215	0.152762	0.0804791	0.488517	0.298665	25.587	5.79108	14.4762	0.0481795	0.0460784	0.0255058	25.587	5.79108	14.4762	31.3119	0.512367	1.55774	0.425148	15.5915	68.1965
193000	6433.33	6400	(0.30594928924525217, 0.2299033799285696, 0.16266941034556168)	#4e3a29	0.305949	0.229903	0.162669	0.0782082	0.468313	0.305949	26.372	5.91161	13.9257	0.0509689	0.0487375	0.0281373	26.372	5.91161	13.9257	31.0674	0.528087	1.59016	0.408982	15.1285	66.9983
194000	6466.67	6433.33	(0.3110136237848576, 0.23882885120272482, 0.17475318716147484)	#4f3c2c	0.311014	0.238829	0.174753	0.078374	0.438117	0.311014	27.2663	5.474	13.16	0.0537904	0.0518889	0.0315618	27.2663	5.474	13.16	30.8789	0.545994	1.47245	0.386493	14.253	67.4147
195000	6500	6466.67	(0.30727985524728585, 0.23274994678209038, 0.15930260886019065)	#4e3b28	0.30728	0.23275	0.159303	0.0827237	0.481572	0.30728	26.6111	5.49773	14.7987	0.0514707	0.0495672	0.0274846	26.6111	5.49773	14.7987	30.2977	0.532875	1.47883	0.434621	15.7869	69.6199
196000	6533.33	6500	(0.27053738262494414, 0.20308285437214713, 0.1333140566238556)	#443321	0.270537	0.203083	0.133314	0.0847387	0.507225	0.270537	23.0582	4.98997	14.2156	0.0396058	0.0381737	0.0204079	23.0582	4.98997	14.2156	33.4301	0.46173	1.34225	0.417494	15.0659	70.6578
197000	6566.67	6533.33	(0.2733261193500319, 0.19797050545187925, 0.13941318385013815)	#453223	0.273326	0.197971	0.139413	0.0728798	0.489938	0.273326	22.7873	6.39933	12.8595	0.0397714	0.0373847	0.0214494	22.7873	6.39933	12.8595	34.5459	0.456304	1.72135	0.37767	14.3638	63.5435
198000	6600	6566.67	(0.3115784431987514, 0.2404587383807559, 0.15802999124861056)	#4f3d28	0.311578	0.240459	0.15803	0.0894709	0.492808	0.311578	27.3213	4.72565	15.9563	0.0533618	0.0520871	0.0275786	27.3213	4.72565	15.9563	28.9817	0.547096	1.27115	0.468619	16.6414	73.5028
199000	6633.33	6600	(0.3485723408784501, 0.27107015303105564, 0.1895561626339317)	#584530	0.348572	0.27107	0.189556	0.0854357	0.456193	0.348572	30.893	5.29274	15.7801	0.0678523	0.0660616	0.037498	30.893	5.29274	15.7801	26.4386	0.618617	1.42369	0.463444	16.6441	71.4583
200000	6666.67	6633.33	(0.2631333522552564, 0.1949716171148799, 0.12661333049504503)	#433120	0.263133	0.194972	0.126613	0.0834533	0.518824	0.263133	22.16	5.19987	14.118	0.0371485	0.0356001	0.0187809	22.16	5.19987	14.118	34.2218	0.443744	1.39871	0.414629	15.0451	69.7805
201000	6700	6666.67	(0.334156791787886, 0.2623543603207266, 0.18239705291042838)	#55422e	0.334157	0.262354	0.182397	0.0878113	0.454157	0.334157	29.776	4.71911	15.3747	0.0627008	0.0614526	0.0349306	29.776	4.71911	15.3747	27.5008	0.596251	1.26939	0.451538	16.0827	72.9367
202000	6733.33	6700	(0.27474916625274953, 0.20408666240923376, 0.1374105347808604)	#463423	0.274749	0.204087	0.137411	0.0809145	0.499869	0.274749	23.2907	5.48609	13.8639	0.0406415	0.0388594	0.0212874	23.2907	5.48609	13.8639	33.4771	0.466385	1.4757	0.407165	14.9099	68.4107
203000	6766.67	6733.33	(0.3082932425081008, 0.23941744128290615, 0.16413656898223716)	#4e3d29	0.308293	0.239417	0.164137	0.0870359	0.467596	0.308293	27.1724	4.6864	14.7539	0.0527945	0.051552	0.0289324	27.1724	4.6864	14.7539	29.8592	0.544115	1.26059	0.433306	15.4803	72.3782
204000	6800	6766.67	(0.2811029116109653, 0.20547009153480478, 0.14500484874287473)	#473424	0.281103	0.20547	0.145005	0.0740462	0.484157	0.281103	23.6402	6.30051	13.0959	0.0422816	0.0399056	0.0229536	23.6402	6.30051	13.0959	33.7246	0.473384	1.69477	0.38461	14.5327	64.3075
205000	6833.33	6800	(0.2757169043733295, 0.20322051136498048, 0.13192696137562387)	#463321	0.275717	0.203221	0.131927	0.0826362	0.521513	0.275717	23.2278	5.5798	14.6975	0.040518	0.0386731	0.0201902	23.2278	5.5798	14.6975	33.0371	0.465126	1.5009	0.431648	15.721	69.2111
206000	6866.67	6833.33	(0.33814245843089974, 0.26203387024291036, 0.18421876108706453)	#56422e	0.338142	0.262034	0.184219	0.0842572	0.455204	0.338142	29.8803	5.31343	15.2419	0.0636778	0.0618737	0.0354487	29.8803	5.31343	15.2419	27.5431	0.59834	1.42925	0.447637	16.1415	70.7811
207000	6900	6866.67	(0.2820825941957002, 0.2114139407270746, 0.1429617540623005)	#473524	0.282083	0.211414	0.142962	0.0820057	0.493192	0.282083	24.1145	5.36341	14.0646	0.0430792	0.0413552	0.0227659	24.1145	5.36341	14.0646	32.6957	0.482881	1.4427	0.41306	15.0525	69.126
208000	6933.33	6900	(0.4152922254547171, 0.3332060833983777, 0.2161724496795099)	#695437	0.415292	0.333206	0.216172	0.0979592	0.479469	0.415292	37.531	4.28403	20.6465	0.0987072	0.0982747	0.0500597	37.531	4.28403	20.6465	18.2735	0.75154	1.15236	0.606363	21.0863	78.2778
209000	6966.67	6933.33	(0.2844234726459945, 0.20690141677901577, 0.14756250147827513)	#483425	0.284423	0.206901	0.147563	0.0722618	0.481187	0.284423	23.8698	6.56022	12.992	0.0431822	0.0406029	0.023582	23.8698	6.56022	12.992	33.6319	0.47798	1.76463	0.381559	14.5543	63.2088
210000	7000	6966.67	(0.37387580122519404, 0.29666453795028247, 0.20893079306511522)	#5f4b35	0.373876	0.296665	0.208931	0.0886495	0.441176	0.373876	33.6301	4.87151	16.4571	0.0796409	0.0783179	0.0449293	33.6301	4.87151	16.4571	24.0167	0.673426	1.31038	0.483327	17.163	73.5106
211000	7033.33	7000	(0.3005089997398239, 0.2179149223018519, 0.15575557605430587)	#4c3727	0.300509	0.217915	0.155756	0.0715692	0.481694	0.300509	25.2621	6.99329	13.5665	0.0480249	0.0450069	0.025976	25.2621	6.99329	13.5665	32.2371	0.505861	1.88112	0.398432	15.2629	62.7297
212000	7066.67	7033.33	(0.33225147236216607, 0.2548740509472784, 0.1816185340239836)	#54402e	0.332251	0.254874	0.181619	0.081053	0.45337	0.332251	29.1543	5.67226	14.6687	0.0611069	0.0589826	0.0343307	29.1543	5.67226	14.6687	28.4858	0.583801	1.52577	0.430802	15.7272	68.8589
213000	7100	7066.67	(0.33726128810993644, 0.25387899429977073, 0.1773568438231748)	#56402d	0.337261	0.253879	0.177357	0.0797582	0.474126	0.337261	29.2118	6.3033	15.4598	0.0619146	0.059208	0.033215	29.2118	6.3033	15.4598	27.9621	0.584952	1.69552	0.454035	16.6954	67.8182
214000	7133.33	7100	(0.30028087230066963, 0.22492194706591934, 0.15563542184062992)	#4c3927	0.300281	0.224922	0.155635	0.0798349	0.481701	0.300281	25.7817	5.80238	14.2696	0.048847	0.0467288	0.0262379	25.7817	5.80238	14.2696	31.2916	0.516266	1.56078	0.41908	15.4042	67.872
215000	7166.67	7133.33	(0.3479263937179216, 0.26747605194067986, 0.18860509945835988)	#584430	0.347926	0.267476	0.188605	0.0825072	0.457917	0.347926	30.6019	5.76131	15.5449	0.0670838	0.064839	0.0370389	30.6019	5.76131	15.5449	26.8425	0.612788	1.54973	0.456536	16.5782	69.6641
216000	7200	7166.67	(0.2856286809054138, 0.20962274415194296, 0.1512246032309181)	#483526	0.285629	0.209623	0.151225	0.0724161	0.470555	0.285629	24.1344	6.37803	12.7387	0.043882	0.0414168	0.024494	24.1344	6.37803	12.7387	33.5723	0.48328	1.71562	0.37412	14.2462	63.4037
217000	7233.33	7200	(0.35179734620024034, 0.2661118995245865, 0.18370704132075008)	#59432e	0.351797	0.266112	0.183707	0.0817069	0.477804	0.351797	30.594	6.29214	16.3384	0.0675689	0.0648061	0.0356721	30.594	6.29214	16.3384	26.3541	0.61263	1.69252	0.479841	17.5082	68.9377
218000	7266.67	7233.33	(0.3036301710068827, 0.2270875612005963, 0.15994831949667682)	#4d3928	0.30363	0.227088	0.159948	0.0778795	0.473213	0.30363	26.0728	6.00005	13.964	0.0500009	0.0477123	0.0273535	26.0728	6.00005	13.964	31.2766	0.522095	1.61395	0.410108	15.1985	66.7478
219000	7300	7266.67	(0.29789304382790494, 0.21384115045294363, 0.1439621325007687)	#4b3624	0.297893	0.213841	0.143962	0.0756606	0.516732	0.297893	24.8117	6.97062	14.9057	0.0465104	0.0435493	0.0232163	24.8117	6.97062	14.9057	31.756	0.496843	1.87502	0.437764	16.4551	64.937
220000	7333.33	7300	(0.3549784763121167, 0.2815923981172689, 0.19034461553016857)	#5a4730	0.354978	0.281592	0.190345	0.0923745	0.463785	0.354978	31.87	4.40699	16.9718	0.0711687	0.0702775	0.0383567	31.87	4.40699	16.9718	24.8719	0.638182	1.18543	0.49844	17.5346	75.4437
221000	7366.67	7333.33	(0.30177889732491325, 0.22431656377870834, 0.14903202535537724)	#4c3926	0.301779	0.224317	0.149032	0.0821452	0.506155	0.301779	25.75	5.87879	15.318	0.0487996	0.0466226	0.0247634	25.75	5.87879	15.318	30.6699	0.515632	1.58133	0.449872	16.4074	69.0041
222000	7400	7366.67	(0.3664597081293314, 0.28502518981054425, 0.20105927292509274)	#5d4833	0.36646	0.285025	0.201059	0.0846087	0.451347	0.36646	32.5151	5.58005	16.1883	0.0752498	0.0731572	0.0417809	32.5151	5.58005	16.1883	25.0216	0.651099	1.50097	0.475432	17.123	70.9811
223000	7433.33	7400	(0.2942619267248517, 0.2186114856075121, 0.15133222167033272)	#4b3726	0.294262	0.218611	0.151332	0.0784526	0.485723	0.294262	25.0917	5.95965	14.0357	0.0466601	0.0444518	0.0249571	25.0917	5.95965	14.0357	31.9838	0.50245	1.60308	0.412211	15.2485	66.9936
224000	7466.67	7433.33	(0.30252501241751234, 0.22194150760424788, 0.15688178528347418)	#4d3828	0.302525	0.221942	0.156882	0.074451	0.481425	0.302525	25.6346	6.61292	13.8841	0.0489862	0.0462368	0.0264179	25.6346	6.61292	13.8841	31.7132	0.51332	1.7788	0.40776	15.3785	64.5318
225000	7500	7466.67	(0.34737647531871646, 0.26964781570046575, 0.1835757704770693)	#58442e	0.347376	0.269648	0.183576	0.087578	0.471537	0.347376	30.7218	5.18528	16.5011	0.0670261	0.0653407	0.0357686	30.7218	5.18528	16.5011	26.0653	0.615189	1.39478	0.484618	17.2966	72.5553
226000	7533.33	7500	(0.2998537098796095, 0.22396106814257657, 0.15303483999148512)	#4c3927	0.299854	0.223961	0.153035	0.0805144	0.489635	0.299854	25.6823	5.82422	14.5633	0.0485272	0.0463961	0.0256092	25.6823	5.82422	14.5633	31.1855	0.514276	1.56665	0.427708	15.6848	68.2024
227000	7566.67	7533.33	(0.27929598618699597, 0.20379833960122037, 0.14290427871993197)	#473324	0.279296	0.203798	0.142904	0.0744108	0.488341	0.279296	23.4436	6.28505	13.1764	0.0416666	0.0393146	0.0224346	23.4436	6.28505	13.1764	33.8273	0.469446	1.69061	0.386975	14.5986	64.4992
228000	7600	7566.67	(0.30740343905958023, 0.23507746162397444, 0.1580797795595922)	#4e3b28	0.307403	0.235077	0.15808	0.0859405	0.485758	0.307403	26.7851	5.09163	15.226	0.0517518	0.0501769	0.0273061	26.7851	5.09163	15.226	29.8716	0.536359	1.36959	0.447169	16.0548	71.5099
229000	7633.33	7600	(0.3003072447314271, 0.23047411244352992, 0.15773398140921016)	#4c3a28	0.300307	0.230474	0.157734	0.0850325	0.474758	0.300307	26.2149	4.95842	14.4947	0.049658	0.0481972	0.0269551	26.2149	4.95842	14.4947	30.7695	0.52494	1.33376	0.425693	15.3194	71.115
230000	7666.67	7633.33	(0.2830456018354267, 0.2086707348802006, 0.15038494287944368)	#483526	0.283046	0.208671	0.150385	0.0732267	0.46869	0.283046	23.9748	6.18753	12.652	0.0432404	0.0409246	0.0242495	23.9748	6.18753	12.652	33.7356	0.480084	1.66438	0.371574	14.084	63.9388
231000	7700	7666.67	(0.2875872182407342, 0.2050456491402351, 0.14194824853946425)	#493424	0.287587	0.205046	0.141948	0.0722076	0.506417	0.287587	23.8035	7.08341	13.8592	0.0433551	0.0404009	0.0223585	23.8035	7.08341	13.8592	33.1969	0.476655	1.90536	0.407027	15.5644	62.9284
232000	7733.33	7700	(0.3348127912202273, 0.26103987795359407, 0.17713995127604734)	#55422d	0.334813	0.26104	0.17714	0.0886857	0.470928	0.334813	29.6707	4.84076	16.0819	0.0623918	0.0610293	0.0334852	29.6707	4.84076	16.0819	27.109	0.594141	1.30211	0.472308	16.7947	73.2479
233000	7766.67	7733.33	(0.28339494784644853, 0.21225371934057088, 0.14114832422715776)	#483623	0.283395	0.212254	0.141148	0.0833123	0.501938	0.283395	24.2112	5.32998	14.4983	0.0433578	0.041655	0.0224366	24.2112	5.32998	14.4983	32.3538	0.484818	1.4337	0.425797	15.447	69.8151
234000	7800	7766.67	(0.32742330707916456, 0.24894108186097094, 0.16177132855554763)	#533f29	0.327423	0.248941	0.161771	0.0877037	0.505926	0.327423	28.4647	5.4165	16.9295	0.0581997	0.0563212	0.0290088	28.4647	5.4165	16.9295	27.5159	0.569992	1.45698	0.4972	17.7749	72.2582
235000	7833.33	7800	(0.3193456562359567, 0.2492696137562382, 0.17922987771707)	#513f2d	0.319346	0.24927	0.17923	0.0833117	0.438759	0.319346	28.3312	4.93603	13.8932	0.0572692	0.0558154	0.0332921	28.3312	4.93603	13.8932	29.5746	0.567319	1.32774	0.408028	14.744	70.4407
236000	7866.67	7833.33	(0.2915998486246124, 0.22008976087419302, 0.15237115352775607)	#4a3826	0.2916	0.22009	0.152371	0.081064	0.477465	0.2916	25.1255	5.4174	13.8932	0.0463575	0.0445616	0.0252226	25.1255	5.4174	13.8932	32.0136	0.503127	1.45722	0.408027	14.9121	68.6976
237000	7900	7866.67	(0.29368019584190763, 0.21641973556612046, 0.14884966531847948)	#4a3725	0.29368	0.21642	0.14885	0.0777576	0.493157	0.29368	24.8945	6.17071	14.1829	0.0461732	0.0438149	0.0243205	24.8945	6.17071	14.1829	32.0612	0.498501	1.65985	0.416534	15.4671	66.487
238000	7933.33	7900	(0.36311194682939535, 0.28707963764516664, 0.19882979729889524)	#5c4932	0.363112	0.28708	0.19883	0.0895308	0.452428	0.363112	32.5575	4.7813	16.5781	0.0746039	0.0733491	0.0411952	32.5575	4.7813	16.5781	24.6677	0.651948	1.28612	0.48688	17.2539	73.9119
239000	7966.67	7933.33	(0.2907994512642211, 0.21583280115423714, 0.1435742330707916)	#4a3724	0.290799	0.215833	0.143574	0.0818005	0.506277	0.290799	24.7315	5.74075	14.8212	0.0453187	0.0432931	0.023149	24.7315	5.74075	14.8212	31.7684	0.495237	1.5442	0.435281	15.8941	68.8269
240000	8000	7966.67	(0.3334572719316915, 0.25099848624612664, 0.17744837862768761)	#55402d	0.333457	0.250998	0.177448	0.0785747	0.467853	0.333457	28.8811	6.31088	14.9881	0.0606148	0.0579183	0.0330582	28.8811	6.31088	14.9881	28.5218	0.57833	1.69756	0.440184	16.2626	67.166
241000	8033.33	8000	(0.2762629201258308, 0.2065197852361692, 0.1440128669079211)	#463424	0.276263	0.20652	0.144013	0.0787737	0.478711	0.276263	23.5601	5.48595	13.1271	0.0414565	0.0396641	0.0227431	23.5601	5.48595	13.1271	33.7152	0.471779	1.47566	0.385528	14.2273	67.3195
242000	8066.67	8033.33	(0.298239196764351, 0.21451347004423002, 0.14936919037820195)	#4c3626	0.298239	0.214513	0.149369	0.072932	0.499163	0.298239	24.9007	7.07071	14.1328	0.0468802	0.0438346	0.0243992	24.9007	7.07071	14.1328	32.1688	0.498624	1.90194	0.415063	15.8028	63.4209
243000	8100	8066.67	(0.3699454812081648, 0.296704628775515, 0.20141914425601365)	#5e4b33	0.369945	0.296705	0.201419	0.094234	0.455544	0.369945	33.4827	4.15541	17.4211	0.0781744	0.0776223	0.0425955	33.4827	4.15541	17.4211	23.3988	0.670476	1.11776	0.511636	17.9098	76.5841
244000	8133.33	8100	(0.3003209631259016, 0.23278530712646966, 0.15987133092078823)	#4c3b28	0.300321	0.232785	0.159871	0.0865245	0.467665	0.300321	26.4025	4.65011	14.392	0.050058	0.0488428	0.0275508	26.4025	4.65011	14.392	30.6798	0.528698	1.25083	0.422676	15.1246	72.0942
245000	8166.67	8133.33	(0.2986214196173041, 0.21857884528962362, 0.15294295040090822)	#4c3727	0.298621	0.218579	0.152943	0.0750922	0.487837	0.298621	25.2366	6.55858	13.9863	0.0476016	0.0449235	0.0253533	25.2366	6.55858	13.9863	31.9501	0.50535	1.76418	0.41076	15.4477	64.8767
246000	8200	8166.67	(0.32497386409328466, 0.24961978760140976, 0.17395953073629947)	#523f2c	0.324974	0.24962	0.17396	0.0835023	0.464697	0.324974	28.5004	5.38862	15.0023	0.0583114	0.0564569	0.0320037	28.5004	5.38862	15.0023	28.7263	0.570707	1.44948	0.4406	15.9407	70.2424
247000	8233.33	8200	(0.2848495707088624, 0.2097031623264508, 0.1441439012275597)	#483524	0.28485	0.209703	0.144144	0.0776553	0.493965	0.28485	24.0782	6.03387	13.8378	0.0434529	0.0412429	0.02297	24.0782	6.03387	13.8378	32.9038	0.482154	1.62304	0.4064	15.0961	66.4407
248000	8266.67	8233.33	(0.36022245086213023, 0.2797200737955016, 0.2023387497339104)	#5b4733	0.360222	0.27972	0.202339	0.081686	0.438295	0.360222	31.9455	5.72332	15.1978	0.0728448	0.0706104	0.0417966	31.9455	5.72332	15.1978	26.1377	0.639693	1.53951	0.44634	16.2397	69.3641
249000	8300	8266.67	(0.302335320135292, 0.2282481846779727, 0.16012784124506224)	#4d3a28	0.302335	0.228248	0.160128	0.0798368	0.470363	0.302335	26.1209	5.65478	13.9906	0.0498907	0.0478763	0.0274326	26.1209	5.65478	13.9906	31.1995	0.523059	1.52107	0.410888	15.0902	67.9923
250000	8333.33	8300	(0.2904372146928733, 0.2128920977317341, 0.1481568863975021)	#4a3625	0.290437	0.212892	0.148157	0.0758306	0.489883	0.290437	24.5202	6.33042	13.7866	0.0450782	0.0426226	0.0239992	24.5202	6.33042	13.7866	32.6117	0.491005	1.70281	0.404897	15.1705	65.3368
251000	8366.67	8333.33	(0.3735910262778215, 0.2896465148182312, 0.20644587147283497)	#5f4934	0.373591	0.289647	0.206446	0.0829625	0.447401	0.373591	33.0929	5.86898	16.138	0.0782104	0.0758023	0.0437558	33.0929	5.86898	16.138	24.6828	0.66267	1.57869	0.473955	17.1721	70.015
252000	8400	8366.67	(0.32598133825303327, 0.25076349960973515, 0.17059533101539764)	#533f2b	0.325981	0.250763	0.170595	0.0859882	0.476671	0.325981	28.6001	5.21745	15.6814	0.058541	0.0568372	0.0312212	28.6001	5.21745	15.6814	28.1955	0.572703	1.40344	0.460544	16.5266	71.5969
253000	8433.33	8400	(0.33735790818136663, 0.2573511672461504, 0.17953664940041167)	#56412d	0.337358	0.257351	0.179537	0.0821758	0.467816	0.337358	29.4837	5.8229	15.4671	0.0625555	0.0602828	0.0339563	29.4837	5.8229	15.4671	27.7156	0.590397	1.5663	0.454252	16.5269	69.3702
254000	8466.67	8433.33	(0.30035088341729904, 0.22128207857328713, 0.15357056694813018)	#4c3827	0.300351	0.221282	0.153571	0.0768853	0.488696	0.300351	25.4985	6.34588	14.2374	0.0483152	0.0457851	0.0256213	25.4985	6.34588	14.2374	31.5715	0.510596	1.70697	0.418136	15.5876	65.9766
255000	8500	8466.67	(0.27483975496109164, 0.19604626410274587, 0.13948638804134428)	#463123	0.27484	0.196046	0.139486	0.0696447	0.492481	0.27484	22.6911	6.91538	12.7294	0.0398413	0.0371074	0.0214069	22.6911	6.91538	12.7294	34.745	0.454379	1.86016	0.373849	14.4866	61.4866
256000	8533.33	8500	(0.3020823576716574, 0.23096419025993994, 0.15504647697438453)	#4d3a27	0.302082	0.230964	0.155046	0.0860535	0.486741	0.302082	26.2934	5.01078	15.0464	0.04997	0.0484666	0.0263816	26.2934	5.01078	15.0464	30.3628	0.526512	1.34784	0.441896	15.8589	71.5812
257000	8566.67	8533.33	(0.3423324818467795, 0.2615344497268148, 0.17841020364720092)	#57422d	0.342332	0.261534	0.17841	0.0845159	0.478839	0.342332	29.9407	5.71601	16.2749	0.0643034	0.0621183	0.0339242	29.9407	5.71601	16.2749	26.8302	0.599549	1.53754	0.477974	17.2495	70.6479
258000	8600	8566.67	(0.30909399465455656, 0.23398389271269443, 0.16208271245772113)	#4e3b29	0.309094	0.233984	0.162083	0.0815144	0.47562	0.309094	26.7748	5.60893	14.5705	0.0521401	0.0501405	0.0282081	26.7748	5.60893	14.5705	30.3247	0.536152	1.50874	0.42792	15.6128	68.9458
259000	8633.33	8600	(0.2846047683247003, 0.20285673738735543, 0.1371139336313536)	#483322	0.284605	0.202857	0.137114	0.0742903	0.51823	0.284605	23.5158	6.92369	14.2679	0.042344	0.0395312	0.0212686	23.5158	6.92369	14.2679	33.1628	0.470894	1.8624	0.419031	15.8591	64.1144
260000	8666.67	8633.33	(0.3092564866718705, 0.24339021736559507, 0.16231545211570753)	#4e3e29	0.309256	0.24339	0.162315	0.0919584	0.475143	0.309256	27.4952	4.09606	15.4772	0.0534621	0.0527168	0.0286905	27.4952	4.09606	15.4772	29.1341	0.550578	1.1018	0.454546	16.01	75.1764
261000	8700	8666.67	(0.28836325362473136, 0.20705350173845186, 0.1455108919321649)	#493425	0.288363	0.207054	0.145511	0.0718021	0.49539	0.288363	23.9986	6.95898	13.5274	0.0438786	0.0409976	0.0231866	23.9986	6.95898	13.5274	33.235	0.48056	1.87189	0.397283	15.2124	62.777
262000	8733.33	8700	(0.3195390146408383, 0.24996948839849584, 0.17035525911208865)	#513f2b	0.319539	0.249969	0.170355	0.0889443	0.466872	0.319539	28.3443	4.54967	15.3485	0.0569805	0.0558649	0.0310561	28.3443	4.54967	15.3485	28.5789	0.567581	1.22381	0.450766	16.0086	73.4889
263000	8766.67	8733.33	(0.25907956668795346, 0.18797050545187913, 0.1286112490834691)	#422f20	0.25908	0.187971	0.128611	0.0758284	0.503584	0.25908	21.4975	5.93234	12.8935	0.0357714	0.0337779	0.0188706	21.4975	5.93234	12.8935	35.5161	0.430477	1.59573	0.378668	14.1928	65.2927
264000	8800	8766.67	(0.3203726436292251, 0.2425638023605101, 0.1614157146573951)	#513d29	0.320373	0.242564	0.161416	0.0850839	0.496163	0.320373	27.7669	5.57426	16.0412	0.0557112	0.0537112	0.0285527	27.7669	5.57426	16.0412	28.6242	0.55602	1.49941	0.471111	16.9821	70.8379
265000	8833.33	8800	(0.29088992171054234, 0.22297984815156477, 0.14494524468412215)	#4a3824	0.29089	0.22298	0.144945	0.0891144	0.501718	0.29089	25.2871	4.61047	15.3183	0.0462735	0.0450889	0.0237313	25.2871	4.61047	15.3183	30.9736	0.506363	1.24017	0.449881	15.9971	73.2494
266000	8866.67	8833.33	(0.3391638875091656, 0.26672378722297113, 0.17607547482201538)	#56442c	0.339164	0.266724	0.176075	0.0926372	0.480854	0.339164	30.2221	4.42169	16.9946	0.0642263	0.0632667	0.0335463	30.2221	4.42169	16.9946	26.0791	0.605183	1.18939	0.499112	17.5604	75.416
267000	8900	8866.67	(0.3064513115258165, 0.23212410416518797, 0.15414591168192232)	#4e3b27	0.306451	0.232124	0.154146	0.085331	0.496997	0.306451	26.5123	5.33399	15.5041	0.050991	0.0492234	0.0262722	26.5123	5.33399	15.5041	29.9224	0.530897	1.43478	0.455337	16.396	71.0149
268000	8933.33	8900	(0.28758650866860636, 0.21346708767946262, 0.14301922940466896)	#493624	0.287587	0.213467	0.143019	0.0812169	0.502691	0.287587	24.4464	5.71372	14.5218	0.0443834	0.0423903	0.0229089	24.4464	5.71372	14.5218	32.1743	0.489528	1.53693	0.426487	15.6054	68.5224
269000	8966.67	8933.33	(0.30772156389697025, 0.23564251756191007, 0.15702571016343814)	#4e3c28	0.307722	0.235643	0.157026	0.0869487	0.489715	0.307722	26.8326	5.0048	15.4608	0.0518483	0.050344	0.0270926	26.8326	5.0048	15.4608	29.6834	0.537309	1.34623	0.454066	16.2507	72.0628
270000	9000	8966.67	(0.28770429764185496, 0.21106766952860764, 0.14438964970789273)	#493524	0.287704	0.211068	0.14439	0.0775427	0.498132	0.287704	24.2748	6.17158	14.0719	0.0441751	0.0418528	0.023101	24.2748	6.17158	14.0719	32.6156	0.486091	1.66009	0.413276	15.3658	66.319
271000	9033.33	9000	(0.32097613472409425, 0.25579472078336773, 0.1671656141346767)	#51412a	0.320976	0.255795	0.167166	0.0960371	0.479196	0.320976	28.8139	3.6781	16.4812	0.0579933	0.0576586	0.0305662	28.8139	3.6781	16.4812	27.4757	0.576985	0.989369	0.484033	16.8866	77.4195
272000	9066.67	9033.33	(0.2777247569715463, 0.2005324156200478, 0.14134120958395413)	#463324	0.277725	0.200532	0.141341	0.0723342	0.491075	0.277725	23.136	6.58436	13.0228	0.0409431	0.0384021	0.0219754	23.136	6.58436	13.0228	34.1868	0.463287	1.77112	0.382465	14.5927	63.1788
273000	9100	9066.67	(0.34856134251046605, 0.28396544383736555, 0.18259313134180094)	#58482e	0.348561	0.283965	0.182593	0.101799	0.476152	0.348561	31.8256	3.00953	18.0965	0.0695712	0.0700822	0.0362866	31.8256	3.00953	18.0965	24.1473	0.637293	0.809531	0.531474	18.3451	80.5579
274000	9133.33	9100	(0.26178812176257704, 0.19163402634877832, 0.12240627734809231)	#42301f	0.261788	0.191634	0.122406	0.0827795	0.532422	0.261788	21.8373	5.4598	14.3934	0.0364106	0.0347046	0.0178885	21.8373	5.4598	14.3934	34.338	0.437282	1.46863	0.422718	15.3942	69.2269
275000	9166.67	9133.33	(0.3039679273398138, 0.2257119373684333, 0.15389342226637312)	#4d3927	0.303968	0.225712	0.153893	0.0797587	0.493718	0.303968	25.9487	6.07328	14.7958	0.0496323	0.0472915	0.0259146	25.9487	6.07328	14.7958	30.851	0.519611	1.63364	0.434535	15.9938	67.6831
276000	9200	9166.67	(0.3089747865370519, 0.24274971025804779, 0.1604931526289648)	#4e3d28	0.308975	0.24275	0.160493	0.0923308	0.480562	0.308975	27.4288	4.10715	15.6834	0.0532323	0.0524759	0.0282293	27.4288	4.10715	15.6834	29.0546	0.549249	1.10478	0.460602	16.2122	75.325
277000	9233.33	9200	(0.30303377563329287, 0.22392156862745083, 0.1550091061756425)	#4d3927	0.303034	0.223922	0.155009	0.0775912	0.488476	0.303034	25.79	6.28843	14.3994	0.0492593	0.0467565	0.0260806	25.79	6.28843	14.3994	31.2395	0.516431	1.69152	0.422895	15.7127	66.4085
278000	9266.67	9233.33	(0.33536341919156054, 0.2657618439414366, 0.18575001773930316)	#55432f	0.335363	0.265762	0.18575	0.0891318	0.446123	0.335363	30.085	4.42656	15.2512	0.0636734	0.0627054	0.0360239	30.085	4.42656	15.2512	27.3507	0.602438	1.1907	0.44791	15.8806	73.815
279000	9300	9266.67	(0.2585109628893779, 0.1896582227583434, 0.12969216395846636)	#413021	0.258511	0.189658	0.129692	0.0775845	0.498311	0.258511	21.6149	5.60951	12.8619	0.0358888	0.0340961	0.0191278	21.6149	5.60951	12.8619	35.4224	0.432828	1.5089	0.377738	14.0319	66.4363
280000	9333.33	9300	(0.29233342794295025, 0.2176475318716149, 0.14451760921497672)	#4a3724	0.292333	0.217648	0.144518	0.0824561	0.505641	0.292333	24.923	5.66133	14.9245	0.0458801	0.0439063	0.0234343	24.923	5.66133	14.9245	31.5491	0.49907	1.52283	0.438315	15.9622	69.2267
281000	9366.67	9333.33	(0.31232846093805483, 0.23725986896568066, 0.16067917878852395)	#4f3c28	0.312328	0.23726	0.160679	0.0841643	0.485544	0.312328	27.1152	5.42557	15.2638	0.0532044	0.0513471	0.0280563	27.1152	5.42557	15.2638	29.6099	0.542968	1.45942	0.448279	16.1994	70.4321
282000	9400	9366.67	(0.25483230445374766, 0.1858738380756405, 0.11878119160812699)	#402f1e	0.254832	0.185874	0.118781	0.0821905	0.533885	0.254832	21.1458	5.43066	14.062	0.0344947	0.0328364	0.0169951	21.1458	5.43066	14.062	35.0924	0.423435	1.46079	0.412983	15.0742	68.8837
283000	9433.33	9400	(0.27210683791007334, 0.2024670640270584, 0.13384245133517816)	#453322	0.272107	0.202467	0.133842	0.0827215	0.508125	0.272107	23.0635	5.3091	14.1443	0.0398404	0.0381891	0.0205005	23.0635	5.3091	14.1443	33.4819	0.461835	1.42809	0.415401	15.1079	69.4263
284000	9466.67	9433.33	(0.31218571867830386, 0.23923472645994473, 0.157614063719577)	#4f3d28	0.312186	0.239235	0.157614	0.0880074	0.495127	0.312186	27.245	4.98799	15.9282	0.0533064	0.0518126	0.0274334	27.245	4.98799	15.9282	29.069	0.545569	1.34171	0.467792	16.6909	72.6118
285000	9500	9466.67	(0.30667541805624543, 0.2359192506918328, 0.16058740745996813)	#4e3c28	0.306675	0.235919	0.160587	0.0859434	0.47636	0.306675	26.8392	4.94423	14.8848	0.0518221	0.0503674	0.0279186	26.8392	4.94423	14.8848	30.0398	0.537442	1.32994	0.437148	15.6844	71.6252
286000	9533.33	9500	(0.262600936635209, 0.1921842995340475, 0.132848813831926)	#423121	0.262601	0.192184	0.132849	0.0762165	0.494104	0.262601	21.9596	5.80525	12.8079	0.0369789	0.0350421	0.0198522	21.9596	5.80525	12.8079	35.191	0.43973	1.56155	0.376153	14.0621	65.6173
287000	9566.67	9533.33	(0.26589879136214234, 0.19553525390855972, 0.12366222001466447)	#43311f	0.265899	0.195535	0.123662	0.0842177	0.534927	0.265899	22.2786	5.36603	14.7794	0.037595	0.035933	0.018287	22.2786	5.36603	14.7794	33.7513	0.446118	1.4434	0.434053	15.7234	70.0453
288000	9600	9566.67	(0.2938089831831406, 0.21912639844840215, 0.14424359611154458)	#4a3724	0.293809	0.219126	0.144244	0.0834449	0.509057	0.293809	25.0808	5.59239	15.1834	0.046344	0.0444164	0.0234511	25.0808	5.59239	15.1834	31.2629	0.502231	1.50429	0.445918	16.1805	69.7801
289000	9633.33	9600	(0.3012448260365665, 0.23031055606802425, 0.1445856098772443)	#4c3a24	0.301245	0.230311	0.144586	0.0912011	0.52004	0.301245	26.1672	4.68832	16.5741	0.0492798	0.048034	0.0240661	26.1672	4.68832	16.5741	29.52	0.523985	1.26111	0.486762	17.2244	74.2054
290000	9666.67	9633.33	(0.295937699567161, 0.2345432720736065, 0.14341777241656636)	#4b3b24	0.295938	0.234543	0.143418	0.0995777	0.515378	0.295938	26.3249	3.29129	16.9309	0.0487132	0.048575	0.0239571	26.3249	3.29129	16.9309	29.1694	0.527143	0.885322	0.49724	17.2478	78.9991
291000	9700	9666.67	(0.2550326403178884, 0.1939879136214198, 0.12564902197308364)	#413120	0.255033	0.193988	0.125649	0.0880314	0.507322	0.255033	21.8195	4.29991	13.7867	0.0356149	0.0346555	0.0185032	21.8195	4.29991	13.7867	34.6644	0.436924	1.15663	0.4049	14.4417	72.6779
292000	9733.33	9700	(0.25868137846212075, 0.1911660635303579, 0.11729321885569671)	#41301d	0.258681	0.191166	0.117293	0.0870804	0.546573	0.258681	21.6752	4.98323	15.015	0.0356542	0.0342604	0.0169541	21.6752	4.98323	15.015	34.0991	0.434036	1.34043	0.440972	15.8203	71.6398
293000	9766.67	9733.33	(0.33904314198538266, 0.26577024054495124, 0.17240651387213513)	#56432b	0.339043	0.26577	0.172407	0.0933806	0.491491	0.339043	30.1295	4.4469	17.4555	0.0638733	0.0628873	0.0325602	30.1295	4.4469	17.4555	25.8516	0.60333	1.19617	0.512646	18.013	75.7075
294000	9800	9766.67	(0.30911906620307933, 0.24095413798812643, 0.15639797535419467)	#4e3d27	0.309119	0.240954	0.156398	0.0922773	0.494053	0.309119	27.2763	4.28859	16.1466	0.0528359	0.0519249	0.0272031	27.2763	4.28859	16.1466	28.8866	0.546194	1.15358	0.474205	16.7064	75.1254
295000	9833.33	9800	(0.2602988481279124, 0.1957355897727003, 0.12258012251945415)	#42311f	0.260299	0.195736	0.12258	0.0885325	0.529079	0.260299	22.1085	4.58156	14.7042	0.0365993	0.0354561	0.0180544	22.1085	4.58156	14.7042	33.9046	0.442712	1.23239	0.431845	15.4014	72.6939
296000	9866.67	9833.33	(0.25657465881406843, 0.19180479670758532, 0.12415466307150125)	#41301f	0.256575	0.191805	0.124155	0.0851459	0.516107	0.256575	21.6905	4.81847	13.8785	0.035591	0.0343021	0.0181661	21.6905	4.81847	13.8785	34.7283	0.434341	1.29612	0.407596	14.6912	70.8536
297000	9900	9866.67	(0.30443884670876814, 0.23198916719884582, 0.14849842711511616)	#4d3b25	0.304439	0.231989	0.148498	0.0892336	0.512222	0.304439	26.4124	4.93076	16.2773	0.0503174	0.048877	0.0250037	26.4124	4.93076	16.2773	29.5097	0.528896	1.32632	0.478046	17.0078	73.1473
298000	9933.33	9900	(0.2959768442962226, 0.23088755647011586, 0.14287554104874733)	#4b3a24	0.295977	0.230888	0.142876	0.0958102	0.517275	0.295977	26.0415	3.88036	16.6561	0.0482174	0.0476059	0.023684	26.0415	3.88036	16.6561	29.5574	0.521469	1.04377	0.489171	17.1022	76.8858
299000	9966.67	9933.33	(0.25998888336999476, 0.1900935452588756, 0.11571300172662531)	#42301d	0.259989	0.190094	0.115713	0.085924	0.554931	0.259989	21.6271	5.2857	15.2241	0.035715	0.0341294	0.0166584	21.6271	5.2857	15.2241	34.0354	0.433073	1.42179	0.447115	16.1156	70.8534
300000	10000	9966.67	(0.3280033822938102, 0.2539216868894723, 0.16717129071170075)	#53402a	0.328003	0.253922	0.167171	0.0898975	0.490337	0.328003	28.8823	4.84535	16.6097	0.0592951	0.0579229	0.0305501	28.8823	4.84535	16.6097	27.3642	0.578354	1.30335	0.487809	17.3021	73.7371
301000	10033.3	10000	(0.25668476075593044, 0.18609451500745058, 0.12344142482083299)	#412f1f	0.256685	0.186095	0.123441	0.0783693	0.519093	0.256685	21.2472	5.77793	13.4227	0.0349874	0.0331061	0.0178392	21.2472	5.77793	13.4227	35.3966	0.425466	1.5542	0.39421	14.6135	66.7101
302000	10066.7	10033.3	(0.2752955367913147, 0.20087395633766167, 0.135168286856359)	#463322	0.275296	0.200874	0.135168	0.07815	0.509007	0.275296	23.0508	6.02196	13.927	0.0402952	0.038152	0.0207273	23.0508	6.02196	13.927	33.6629	0.461582	1.61984	0.40902	15.1732	66.6167
303000	10100	10066.7	(0.34366659570945374, 0.2774787719671701, 0.17446687480782397)	#57462c	0.343667	0.277479	0.174467	0.10147	0.492337	0.343667	31.1572	3.19829	18.4804	0.0669191	0.0671848	0.0337498	31.1572	3.19829	18.4804	24.4012	0.623909	0.860304	0.542748	18.7551	80.1814
304000	10133.3	10100	(0.27676529719245985, 0.21244885167577301, 0.13945895125239488)	#463623	0.276765	0.212449	0.139459	0.0885974	0.496111	0.276765	24.0095	4.40829	14.4743	0.0420669	0.0410314	0.0220415	24.0095	4.40829	14.4743	32.4961	0.480779	1.18578	0.425094	15.1307	73.0614
305000	10166.7	10133.3	(0.2905367913148371, 0.21836147969441103, 0.13866967052200851)	#4a3723	0.290537	0.218361	0.13867	0.0874578	0.522712	0.290537	24.8921	5.1365	15.8297	0.0453846	0.0438071	0.0222439	24.8921	5.1365	15.8297	31.0051	0.498453	1.38166	0.464901	16.6422	72.0226
306000	10200	10166.7	(0.3203576243525154, 0.2540444428676175, 0.16435523545968458)	#514029	0.320358	0.254044	0.164355	0.0958203	0.486963	0.320358	28.6489	3.79694	16.7126	0.0574713	0.057024	0.0297944	28.6489	3.79694	16.7126	27.4561	0.57368	1.02133	0.49083	17.1385	77.2002
307000	10233.3	10200	(0.2733955391565551, 0.2038595993282721, 0.12789730126067317)	#453320	0.273396	0.20386	0.127897	0.087014	0.53219	0.273396	23.1829	5.05359	15.2896	0.040019	0.0385402	0.0194336	23.1829	5.05359	15.2896	32.7048	0.464226	1.35936	0.449038	16.1032	71.71
308000	10266.7	10233.3	(0.31615388254216026, 0.24458147070649752, 0.16108044182691186)	#503e29	0.316154	0.244581	0.16108	0.0897435	0.4905	0.316154	27.7882	4.71411	16.0977	0.0550524	0.0537893	0.028524	27.7882	4.71411	16.0977	28.5292	0.556445	1.26804	0.47277	16.7737	73.6776
309000	10300	10266.7	(0.26392748172851754, 0.19312188083918724, 0.1282581186877646)	#433120	0.263927	0.193122	0.128258	0.0796836	0.51404	0.263927	22.0512	5.66572	13.7068	0.0371463	0.0352964	0.0190256	22.0512	5.66572	13.7068	34.5738	0.441564	1.52401	0.402552	14.8316	67.5422
310000	10333.3	10300	(0.28912923673691426, 0.21298043946167108, 0.14340925755102993)	#493624	0.289129	0.21298	0.143409	0.0795718	0.503996	0.289129	24.4607	6.00037	14.4855	0.0446413	0.0424351	0.0229848	24.4607	6.00037	14.4855	32.2041	0.489813	1.61403	0.425421	15.6791	67.499
311000	10366.7	10333.3	(0.3147323730457199, 0.25252867854017347, 0.16836526407909352)	#50402a	0.314732	0.252529	0.168365	0.095836	0.465053	0.314732	28.3863	3.47901	15.6968	0.0562069	0.0560237	0.0306373	28.3863	3.47901	15.6968	28.309	0.568421	0.935815	0.460996	16.0777	77.5031
312000	10400	10366.7	(0.2573065824641073, 0.1885378083682208, 0.12703895550982758)	#413020	0.257307	0.188538	0.127039	0.0786827	0.506274	0.257307	21.4751	5.55899	13.1183	0.0354713	0.0337174	0.0185839	21.4751	5.55899	13.1183	35.3793	0.430029	1.49531	0.38527	14.2476	67.0349
313000	10433.3	10400	(0.3143825539866126, 0.2420876794626175, 0.15934187185127385)	#503d28	0.314383	0.242088	0.159342	0.0889506	0.493159	0.314383	27.5368	4.84764	16.0411	0.0542455	0.0528684	0.0279847	27.5368	4.84764	16.0411	28.7652	0.551412	1.30396	0.471107	16.7575	73.1851
314000	10466.7	10433.3	(0.29388100475413315, 0.22947266964686963, 0.14909411291657804)	#4a3a26	0.293881	0.229473	0.149094	0.0925251	0.492672	0.293881	25.8983	4.04439	15.4528	0.0478641	0.0471211	0.0249222	25.8983	4.04439	15.4528	30.3957	0.518601	1.0879	0.45383	15.9733	75.3332
315000	10500	10466.7	(0.2771186641122069, 0.20716573239669822, 0.12466756545802865)	#46341f	0.277119	0.207166	0.124668	0.0901909	0.550129	0.277119	23.5416	4.87873	16.3005	0.0409731	0.0396086	0.0189993	23.5416	4.87873	16.3005	31.8307	0.47141	1.31232	0.478727	17.015	73.3376
316000	10533.3	10500	(0.3144351805861065, 0.24596040587525742, 0.15177534946427304)	#503e26	0.314435	0.24596	0.151775	0.0965051	0.517308	0.314435	27.7972	3.99147	17.5881	0.0544708	0.0538226	0.0264516	27.7972	3.99147	17.5881	27.5918	0.556626	1.07366	0.516543	18.0354	77.2138
317000	10566.7	10533.3	(0.30266290593438816, 0.24331003571513027, 0.15207242366186494)	#4d3e26	0.302663	0.24331	0.152072	0.100978	0.497552	0.302663	27.2431	2.96535	16.7603	0.0516275	0.0518057	0.0262774	27.2431	2.96535	16.7603	28.5408	0.545531	0.797645	0.492231	17.0206	79.9667
318000	10600	10566.7	(0.25062489652073106, 0.18422715769057943, 0.1157817119610209)	#3f2e1d	0.250625	0.184227	0.115782	0.0845988	0.538028	0.250625	20.8651	5.07512	14.1753	0.0335252	0.0320975	0.0163931	20.8651	5.07512	14.1753	35.2436	0.417813	1.36515	0.416312	15.0564	70.3013
319000	10633.3	10600	(0.28155928475129544, 0.21304524704936253, 0.13373849901842522)	#473622	0.281559	0.213045	0.133738	0.0894177	0.525008	0.281559	24.1778	4.735	15.6605	0.0428221	0.0415513	0.0209723	24.1778	4.735	15.6605	31.6674	0.484149	1.27366	0.459929	16.3606	73.1771
320000	10666.7	10633.3	(0.26263014735447887, 0.19895562808959544, 0.12460713356512704)	#42321f	0.26263	0.198956	0.124607	0.0897779	0.525541	0.26263	22.4437	4.40081	14.8143	0.0374274	0.0363999	0.0185557	22.4437	4.40081	14.8143	33.5626	0.449424	1.18377	0.435079	15.4542	73.4552
321000	10700	10666.7	(0.2999687788263677, 0.22401818869888132, 0.16060833983774445)	#4c3928	0.299969	0.224018	0.160608	0.0758343	0.464583	0.299969	25.7295	6.07702	13.3804	0.0488863	0.046554	0.0273421	25.7295	6.07702	13.3804	31.9198	0.515222	1.63465	0.392965	14.6957	65.5736

## Sheet: Config
Video Name	2022-01-28 11-51-48 188rpm potcarb reaction paddle
Video Path	C:/Users/marcr/Documents/GitHub/Kineticolor/Saves/Videos/2022-01-28 11-51-48 188rpm potcarb reaction paddle.mp4
FPS	30
Number of frames	324917
Video Length (s)	10830.6
Step Interval	1000
Start Frame	1000
Start Time	33.3333
End Frame	321000
End Time	10700
Region of Interest Info
Input min X	233
Input max X	544
Input min Y	152
Input max Y	167
angle	0
Rotated ROI bounds
X Coordinate	621
Y Coordinate	405
Width	829
Height	40
