# Supplementary material for: Computer Vision for Kinetic Analysis of Lab- and Process-Scale Mixing Phenomena
Source: Org Process Res Dev. 2022 Nov 4;26(11):3073–88. doi: 10.1021/acs.oprd.2c00216 (PMC9680030; doi:10.1021/acs.oprd.2c00216)
Supplement: Supplementary file 3 — op2c00216_si_005.zip [file op2c00216_si_005.zip › Collected spreadsheet outputs/Scheme 14 - SNAr CSTR reactions/2022-02-01 14-25-41 50rpm potcarb reaction paddle.xlsx]

## Sheet: Colour Analysis
frame number	seconds	normalised time	average color	hexcode	red	green	blue	hue	saturation	value	lightness	a_component	b_component	x	y	z	Hunter lightness	Hunter a_component	Hunter b_component	delta_e	light_ratio	a_ratio	b_ratio	chroma_ab	hue_ab
3000	100	0	(0.6285372896940783, 0.5279692314610681, 0.32787834593068343)	#a08653	0.628537	0.527969	0.327878	0.110918	0.478347	0.628537	57.4273	2.7953	30.9849	0.247511	0.253629	0.118969	57.4273	2.7953	30.9849	0	1	1	1	31.1108	84.845
4000	133.333	33.3333	(0.6299692290942575, 0.5347211175133347, 0.32658745898021235)	#a08853	0.629969	0.534721	0.326587	0.114341	0.481582	0.629969	57.9213	1.9587	31.7924	0.250529	0.258782	0.119134	57.9213	1.9587	31.7924	1.26329	1.0086	0.70071	1.02606	31.8527	86.4745
5000	166.667	66.6667	(0.6293379912167659, 0.5381150293662029, 0.3308100291236056)	#a08954	0.629338	0.538115	0.33081	0.115737	0.474352	0.629338	58.1545	1.51763	31.5012	0.251854	0.261239	0.121743	58.1545	1.51763	31.5012	1.55814	1.01266	0.542921	1.01666	31.5377	87.2418
6000	200	100	(0.6285379429338281, 0.5449911540450559, 0.3281392347391007)	#a08a53	0.628538	0.544991	0.328139	0.120313	0.477932	0.628538	58.5983	0.385889	32.4208	0.253696	0.265957	0.121158	58.5983	0.385889	32.4208	3.03944	1.02039	0.138049	1.04634	32.4231	89.3181
7000	233.333	133.333	(0.6256475179848032, 0.5393749300311594, 0.33259458544719134)	#9f8954	0.625648	0.539375	0.332595	0.117601	0.468399	0.625648	58.1562	0.980643	31.2382	0.25061	0.261258	0.122754	58.1562	0.980643	31.2382	1.97191	1.01269	0.350819	1.00817	31.2536	88.2019
8000	266.667	166.667	(0.6245965404328186, 0.5396264273347702, 0.3301151903093307)	#9f8954	0.624597	0.539626	0.330115	0.118576	0.471475	0.624597	58.1381	0.763771	31.5513	0.249919	0.261066	0.121446	58.1381	0.763771	31.5513	2.22555	1.01238	0.273234	1.01828	31.5605	88.6133
9000	300	200	(0.6207651094235744, 0.536993170567763, 0.3290024863346264)	#9e8853	0.620765	0.536993	0.329002	0.118813	0.470005	0.620765	57.8573	0.686361	31.3307	0.246916	0.25811	0.120451	57.8573	0.686361	31.3307	2.17992	1.00749	0.245541	1.01116	31.3382	88.745
10000	333.333	233.333	(0.6220514899664974, 0.5396549426699273, 0.3295348009926403)	#9e8954	0.622051	0.539655	0.329535	0.11972	0.470245	0.622051	58.075	0.464585	31.5384	0.248585	0.2604	0.121084	58.075	0.464585	31.5384	2.48155	1.01128	0.166202	1.01786	31.5418	89.156
11000	366.667	266.667	(0.582949931303319, 0.5115546609011158, 0.28253595244603963)	#948248	0.58295	0.511555	0.282536	0.127057	0.515334	0.58295	54.9802	-1.08505	33.9098	0.215451	0.229107	0.0942446	54.9802	-1.08505	33.9098	5.44061	0.957388	-0.38817	1.0944	33.9272	-88.1673
12000	400	300	(0.6299783933852374, 0.5512812942667552, 0.33939150717321204)	#a08c56	0.629978	0.551281	0.339392	0.12153	0.461265	0.629978	59.1103	-0.0470905	31.5299	0.257914	0.271472	0.127985	59.1103	-0.0470905	31.5299	3.34796	1.02931	-0.0168463	1.01759	31.53	-89.9144
13000	433.333	333.333	(0.6175285715469128, 0.543305123316753, 0.32601921613596857)	#9d8a53	0.617529	0.543305	0.326019	0.12423	0.472058	0.617529	58.204	-0.642298	32.1593	0.247302	0.261763	0.119585	58.204	-0.642298	32.1593	3.71476	1.01352	-0.229778	1.0379	32.1657	-88.8558
14000	466.667	366.667	(0.6141977588669612, 0.5384354765987516, 0.3265115411606129)	#9c8953	0.614198	0.538435	0.326512	0.122775	0.468393	0.614198	57.7863	-0.306836	31.55	0.243912	0.257367	0.11917	57.7863	-0.306836	31.55	3.17355	1.00625	-0.109769	1.01824	31.5515	-89.4428
15000	500	400	(0.6127356568313849, 0.5421780386003157, 0.3260059430616349)	#9c8a53	0.612736	0.542178	0.326006	0.125654	0.46795	0.612736	58.0092	-1.01062	31.8919	0.244504	0.259706	0.119328	58.0092	-1.01062	31.8919	3.95552	1.01013	-0.361543	1.02927	31.9079	-88.185
16000	533.333	433.333	(0.6123016784237988, 0.5385606051461571, 0.332450418274619)	#9c8954	0.612302	0.538561	0.33245	0.12275	0.457048	0.612302	57.7714	-0.37299	30.7031	0.243612	0.257211	0.122265	57.7714	-0.37299	30.7031	3.19936	1.00599	-0.133435	0.990903	30.7053	-89.304
17000	566.667	466.667	(0.6144598405479635, 0.5422075290614768, 0.3348768725910306)	#9c8a55	0.61446	0.542208	0.334877	0.123595	0.455006	0.61446	58.0868	-0.586393	30.7782	0.246259	0.260524	0.124055	58.0868	-0.586393	30.7782	3.45159	1.01148	-0.209778	0.993329	30.7838	-88.9085
18000	600	500	(0.6131827379029345, 0.5436699245815763, 0.33315161907602037)	#9c8a54	0.613183	0.54367	0.333152	0.125295	0.456685	0.613183	58.151	-0.980135	31.0908	0.245988	0.261202	0.123282	58.151	-0.980135	31.0908	3.84562	1.0126	-0.350637	1.00342	31.1063	-88.1944
19000	633.333	533.333	(0.613626353963639, 0.5437329006803396, 0.33580720906867195)	#9c8a55	0.613626	0.543733	0.335807	0.124737	0.45275	0.613626	58.1763	-0.867936	30.7591	0.246501	0.26147	0.124723	58.1763	-0.867936	30.7591	3.74584	1.01304	-0.310498	0.99271	30.7713	-88.3837
20000	666.667	566.667	(0.5625191007539473, 0.5002471092365969, 0.28186291669181407)	#8f7f47	0.562519	0.500247	0.281863	0.129687	0.498927	0.562519	53.6761	-1.78305	32.2901	0.202329	0.216709	0.0922494	53.6761	-1.78305	32.2901	6.06103	0.934679	-0.637874	1.04212	32.3393	-86.8394
21000	700	600	(0.5530913269405784, 0.493397085746001, 0.2781998227258799)	#8d7d46	0.553091	0.493397	0.2782	0.130474	0.497009	0.553091	52.945	-1.95673	31.8409	0.195643	0.209959	0.0897167	52.945	-1.95673	31.8409	6.5883	0.921948	-0.700009	1.02763	31.901	-86.4834
22000	733.333	633.333	(0.6060426475617707, 0.5397207021380586, 0.3345223148828608)	#9a8955	0.606043	0.539721	0.334522	0.125956	0.448022	0.606043	57.7087	-1.16662	30.3057	0.241172	0.256556	0.123368	57.7087	-1.16662	30.3057	4.02955	1.0049	-0.41735	0.978079	30.3282	-87.7955
23000	766.667	666.667	(0.607512654745041, 0.5387004836577641, 0.3366312000085208)	#9a8955	0.607513	0.5387	0.336631	0.124328	0.445886	0.607513	57.6812	-0.80263	29.9862	0.241734	0.256269	0.124412	57.6812	-0.80263	29.9862	3.74261	1.00442	-0.287136	0.967765	29.9969	-88.4667
24000	800	700	(0.6079658800571341, 0.5394363629693534, 0.338462571847497)	#9b8956	0.607966	0.539436	0.338463	0.124287	0.443287	0.607966	57.7507	-0.806136	29.8229	0.242412	0.256994	0.125503	57.7507	-0.806136	29.8229	3.79805	1.00563	-0.28839	0.962497	29.8338	-88.4516
25000	833.333	733.333	(0.6094753088392091, 0.5411458251234589, 0.34056685589318114)	#9b8956	0.609475	0.541146	0.340567	0.124317	0.441213	0.609475	57.9145	-0.824151	29.7474	0.243994	0.258711	0.126894	57.9145	-0.824151	29.7474	3.8561	1.00848	-0.294835	0.960058	29.7588	-88.413
26000	866.667	766.667	(0.6050669535241222, 0.5365202060545387, 0.33586607638408134)	#9a8855	0.605067	0.53652	0.335866	0.124228	0.444911	0.605067	57.467	-0.782893	29.8076	0.239671	0.25404	0.12368	57.467	-0.782893	29.8076	3.76713	1.00069	-0.280075	0.962002	29.8179	-88.4955
27000	900	800	(0.6019938202572956, 0.5346061662518831, 0.33592749985503273)	#998855	0.601994	0.534606	0.335927	0.124454	0.441975	0.601994	57.2593	-0.846402	29.5193	0.237496	0.251892	0.123413	57.2593	-0.846402	29.5193	3.92916	0.997075	-0.302795	0.952699	29.5314	-88.3576
28000	933.333	833.333	(0.6078457975501146, 0.5384921948500563, 0.33840118624551635)	#9b8956	0.607846	0.538492	0.338401	0.123768	0.443278	0.607846	57.6817	-0.687266	29.743	0.242003	0.256274	0.125353	57.6817	-0.687266	29.743	3.70613	1.00443	-0.245865	0.959918	29.7509	-88.6763
29000	966.667	866.667	(0.5617455228817346, 0.5058685307667636, 0.28933100912523885)	#8f8049	0.561746	0.505869	0.289331	0.13248	0.484943	0.561746	54.0837	-2.48016	31.7643	0.204491	0.220534	0.0961741	54.0837	-2.48016	31.7643	6.29427	0.941776	-0.887262	1.02515	31.861	-85.5354
30000	1000	900	(0.5595099849825863, 0.4989352050072246, 0.29294383203217894)	#8e7f4a	0.55951	0.498935	0.292944	0.128793	0.476428	0.55951	53.5498	-1.64342	30.5899	0.201507	0.215533	0.096999	53.5498	-1.64342	30.5899	5.90706	0.93248	-0.587924	0.987252	30.6341	-86.9248
31000	1033.33	933.333	(0.6006304426290998, 0.5349768561416962, 0.3314563199170669)	#998854	0.60063	0.534977	0.331456	0.126015	0.448153	0.60063	57.2347	-1.17332	30.1017	0.236518	0.251639	0.121038	57.2347	-1.17332	30.1017	4.07026	0.996647	-0.419746	0.971496	30.1246	-87.7678
32000	1066.67	966.667	(0.5993323132379275, 0.5309753934526921, 0.3319359493691862)	#988754	0.599332	0.530975	0.331936	0.12406	0.446157	0.599332	56.9255	-0.734771	29.6357	0.234505	0.248464	0.120784	56.9255	-0.734771	29.6357	3.81231	0.991261	-0.26286	0.956455	29.6448	-88.5797
33000	1100	1000	(0.5997145342294082, 0.5297519322050754, 0.32908421704127333)	#988753	0.599715	0.529752	0.329084	0.12358	0.451265	0.599715	56.8381	-0.598275	29.9227	0.233967	0.247572	0.119142	56.8381	-0.598275	29.9227	3.60443	0.989739	-0.214029	0.965717	29.9287	-88.8546
34000	1133.33	1033.33	(0.5978503015908513, 0.5282455424079217, 0.3322831226280117)	#988654	0.59785	0.528246	0.332283	0.122984	0.444203	0.59785	56.7001	-0.499815	29.2931	0.232857	0.246168	0.120612	56.7001	-0.499815	29.2931	3.77479	0.987337	-0.178805	0.945397	29.2973	-89.0225
35000	1166.67	1066.67	(0.5793745134724785, 0.5159163805784251, 0.3141242504606404)	#938350	0.579375	0.515916	0.314124	0.126794	0.457822	0.579375	55.315	-1.28549	29.9694	0.218096	0.232364	0.109432	55.315	-1.28549	29.9694	4.70594	0.963218	-0.459874	0.967224	29.9969	-87.5439
36000	1200	1100	(0.5848029168574912, 0.5181354265407055, 0.3215345927132999)	#958451	0.584803	0.518135	0.321535	0.124462	0.450183	0.584803	55.632	-0.796764	29.3668	0.222085	0.235476	0.113539	55.632	-0.796764	29.3668	4.32949	0.968738	-0.285037	0.947775	29.3776	-88.4459
37000	1233.33	1133.33	(0.5986293799311032, 0.5283336351016961, 0.3315177907242321)	#988654	0.598629	0.528334	0.331518	0.122805	0.446205	0.598629	56.7222	-0.448241	29.4316	0.233185	0.246392	0.120233	56.7222	-0.448241	29.4316	3.66476	0.987722	-0.160355	0.949869	29.4351	-89.1275
38000	1266.67	1166.67	(0.5931827521037987, 0.5248530317069791, 0.3277702016167681)	#978553	0.593183	0.524853	0.32777	0.123759	0.447438	0.593183	56.3315	-0.656494	29.4289	0.228981	0.242442	0.117729	56.3315	-0.656494	29.4289	3.94168	0.980918	-0.234856	0.949782	29.4363	-88.7221
39000	1300	1200	(0.5324569128031449, 0.4770860962889589, 0.26226686027178103)	#877942	0.532457	0.477086	0.262267	0.132511	0.50744	0.532457	51.2154	-2.35344	31.794	0.180445	0.194551	0.0809423	51.2154	-2.35344	31.794	8.10871	0.891831	-0.841926	1.02611	31.881	-85.7666
40000	1333.33	1233.33	(0.5610396357951715, 0.4987336474091121, 0.3001503161467374)	#8f7f4c	0.56104	0.498734	0.30015	0.126863	0.46501	0.56104	53.6002	-1.24879	29.6589	0.20275	0.216002	0.100353	53.6002	-1.24879	29.6589	5.72361	0.933357	-0.446745	0.957205	29.6852	-87.589
41000	1366.67	1266.67	(0.5938824665480888, 0.5218102504204045, 0.32809247602716607)	#978553	0.593882	0.52181	0.328092	0.121473	0.447546	0.593882	56.1371	-0.137088	29.14	0.228279	0.240493	0.117557	56.1371	-0.137088	29.14	3.69693	0.977533	-0.0490424	0.940458	29.1404	-89.7305
42000	1400	1300	(0.5955228556991027, 0.5241252090189689, 0.3297017558185079)	#978554	0.595523	0.524125	0.329702	0.121901	0.446366	0.595523	56.3453	-0.241492	29.1891	0.230031	0.242581	0.118709	56.3453	-0.241492	29.1891	3.69026	0.981159	-0.0863922	0.94204	29.1901	-89.526
43000	1433.33	1333.33	(0.5965255787147985, 0.520748622220329, 0.33053554535460167)	#988454	0.596526	0.520749	0.330536	0.119186	0.445899	0.596526	56.1377	0.373548	28.8128	0.229412	0.240499	0.118777	56.1377	0.373548	28.8128	3.49947	0.977544	0.133634	0.929896	28.8152	89.2572
44000	1466.67	1366.67	(0.5956476812947399, 0.522766659684575, 0.33013506205185916)	#978554	0.595648	0.522767	0.330135	0.120918	0.445754	0.595648	56.2552	-0.0220451	29.0144	0.229657	0.241676	0.118781	56.2552	-0.0220451	29.0144	3.6324	0.979591	-0.00788648	0.936402	29.0144	-89.9565
45000	1500	1400	(0.596148470034402, 0.5184376587982044, 0.33772810315507706)	#988456	0.596148	0.518438	0.337728	0.116548	0.433483	0.596148	55.9968	0.866664	27.6213	0.229159	0.239092	0.122349	55.9968	0.866664	27.6213	4.1328	0.97509	0.310043	0.891443	27.6349	88.2028
46000	1533.33	1433.33	(0.594980221746493, 0.518992780043999, 0.33464408255909056)	#978455	0.59498	0.518993	0.334644	0.11802	0.437554	0.59498	55.9939	0.570801	28.0453	0.228479	0.239064	0.120725	55.9939	0.570801	28.0453	3.95529	0.97504	0.2042	0.905128	28.0511	88.834
47000	1566.67	1466.67	(0.594100904240023, 0.5175698913278874, 0.33182636603437277)	#978354	0.594101	0.51757	0.331826	0.118034	0.441465	0.594101	55.8616	0.597385	28.2668	0.227283	0.237748	0.119039	55.8616	0.597385	28.2668	3.83022	0.972737	0.213711	0.912274	28.2731	88.7893
48000	1600	1500	(0.5930867163933596, 0.5163239643132282, 0.33062237890509)	#978354	0.593087	0.516324	0.330622	0.117922	0.44254	0.593087	55.7449	0.629879	28.2811	0.22625	0.236591	0.118235	55.7449	0.629879	28.2811	3.85103	0.970704	0.225335	0.912736	28.2881	88.7241
49000	1633.33	1533.33	(0.5917091757700121, 0.5157885443995931, 0.3261870892843833)	#968353	0.591709	0.515789	0.326187	0.119012	0.448737	0.591709	55.6556	0.429917	28.7817	0.224972	0.23571	0.115819	55.6556	0.429917	28.7817	3.68621	0.96915	0.1538	0.928893	28.7849	89.1442
50000	1666.67	1566.67	(0.5905252686625982, 0.5121690660210009, 0.32678294807572417)	#968253	0.590525	0.512169	0.326783	0.117151	0.446623	0.590525	55.3763	0.834051	28.3355	0.223231	0.232964	0.115689	55.3763	0.834051	28.3355	3.88233	0.964286	0.298376	0.914492	28.3478	88.314
51000	1700	1600	(0.5890739971527263, 0.5109561607490485, 0.32416303065374885)	#968252	0.589074	0.510956	0.324163	0.117519	0.449707	0.589074	55.2452	0.774177	28.5282	0.221877	0.231682	0.114161	55.2452	0.774177	28.5282	3.85772	0.962002	0.276957	0.920713	28.5387	88.4455
52000	1733.33	1633.33	(0.588321853118095, 0.5101508865481138, 0.324341317769186)	#968252	0.588322	0.510151	0.324341	0.117313	0.448701	0.588322	55.171	0.811549	28.4048	0.221267	0.23096	0.114146	55.171	0.811549	28.4048	3.96022	0.960711	0.290326	0.916728	28.4164	88.3635
53000	1766.67	1666.67	(0.5868960484912172, 0.5083788648539262, 0.32219889966971144)	#958152	0.586896	0.508379	0.322199	0.117228	0.451012	0.586896	55.0033	0.848121	28.4842	0.219789	0.229331	0.112813	55.0033	0.848121	28.4842	3.99009	0.957791	0.30341	0.919291	28.4968	88.2945
54000	1800	1700	(0.5838836759883509, 0.5082390810147468, 0.3172995352767219)	#948150	0.583884	0.508239	0.3173	0.119374	0.456571	0.583884	54.8992	0.398745	29.0229	0.217865	0.228323	0.110244	54.8992	0.398745	29.0229	3.99806	0.955977	0.142648	0.936678	29.0256	89.2129
55000	1833.33	1733.33	(0.5824257395395839, 0.5046511380217492, 0.31868398698727485)	#948051	0.582426	0.504651	0.318684	0.117518	0.452833	0.582426	54.6176	0.790459	28.4631	0.216114	0.225613	0.110508	54.6176	0.790459	28.4631	4.27478	0.951074	0.282781	0.918609	28.474	88.4092
56000	1866.67	1766.67	(0.583845788082872, 0.5031905507450127, 0.3210159771555429)	#948051	0.583846	0.503191	0.321016	0.115521	0.45017	0.583846	54.5605	1.22264	28.0695	0.216509	0.225067	0.111561	54.5605	1.22264	28.0695	4.38082	0.95008	0.437391	0.905908	28.0961	87.5059
57000	1900	1800	(0.5757727388378251, 0.49714139918747324, 0.31193132462110357)	#927e4f	0.575773	0.497141	0.311931	0.116996	0.458239	0.575773	53.8991	0.944529	28.4632	0.209922	0.218797	0.106164	53.8991	0.944529	28.4632	4.71514	0.938563	0.337899	0.918614	28.4789	88.0994
58000	1933.33	1833.33	(0.5727283386527402, 0.49461420394097694, 0.308523694733491)	#927e4e	0.572728	0.494614	0.308524	0.11739	0.461309	0.572728	53.6322	0.875751	28.5875	0.207392	0.2163	0.104155	53.6322	0.875751	28.5875	4.88212	0.933915	0.313294	0.922624	28.6009	88.2453
59000	1966.67	1866.67	(0.5763230317898179, 0.49533403627610706, 0.3135271041242861)	#927e4f	0.576323	0.495334	0.313527	0.115303	0.455987	0.576323	53.793	1.31032	28.1062	0.209731	0.217802	0.106767	53.793	1.31032	28.1062	4.86835	0.936714	0.468758	0.907092	28.1367	87.3308
60000	2000	1900	(0.5754055044916146, 0.49416856189032443, 0.31396696168961885)	#927e50	0.575406	0.494169	0.313967	0.114878	0.454355	0.575406	53.6902	1.38875	27.9083	0.208972	0.216841	0.106839	53.6902	1.38875	27.9083	5.04083	0.934924	0.496817	0.900706	27.9429	87.1512
61000	2033.33	1933.33	(0.5740625477060287, 0.4925938375350134, 0.31222660792242546)	#927d4f	0.574063	0.492594	0.312227	0.114809	0.45611	0.574063	53.5392	1.41812	27.9545	0.207684	0.215435	0.105778	53.5392	1.41812	27.9545	5.11835	0.932296	0.507323	0.902195	27.9904	87.0959
62000	2066.67	1966.67	(0.5733602960406806, 0.4934513898504051, 0.3110163345439568)	#927d4f	0.57336	0.493451	0.311016	0.115901	0.457555	0.57336	53.5766	1.18268	28.1692	0.207531	0.215783	0.10526	53.5766	1.18268	28.1692	5.03554	0.932947	0.423096	0.909125	28.194	87.5959
63000	2100	2000	(0.5708557180371088, 0.4906328875445406, 0.31021197866556816)	#917d4f	0.570856	0.490633	0.310212	0.115369	0.456584	0.570856	53.313	1.28843	27.9339	0.205407	0.213339	0.104508	53.313	1.28843	27.9339	5.33916	0.928357	0.460927	0.901531	27.9636	87.3592
64000	2133.33	2033.33	(0.5695405097400178, 0.48958615131730787, 0.30836160607039637)	#917c4e	0.569541	0.489586	0.308362	0.115645	0.458578	0.569541	53.1991	1.24166	28.0432	0.204305	0.212289	0.103465	53.1991	1.24166	28.0432	5.38007	0.926374	0.444197	0.905058	28.0707	87.4648
65000	2166.67	2066.67	(0.5674813181715437, 0.4867784890043892, 0.30573777867716606)	#907c4d	0.567481	0.486778	0.305738	0.115279	0.461237	0.567481	52.9399	1.34507	28.073	0.202237	0.209912	0.101852	52.9399	1.34507	28.073	5.54251	0.92186	0.481189	0.906019	28.1052	87.2569
66000	2200	2100	(0.5659071713180411, 0.485605838448603, 0.3056588786761012)	#907b4d	0.565907	0.485606	0.305659	0.115241	0.459878	0.565907	52.8176	1.33693	27.9203	0.201151	0.208797	0.101656	52.8176	1.33693	27.9203	5.72437	0.91973	0.478277	0.901092	27.9523	87.2586
67000	2233.33	2133.33	(0.5643487779564718, 0.48263586025876354, 0.3055001414169388)	#8f7b4d	0.564349	0.482636	0.3055	0.114054	0.458668	0.564349	52.5693	1.58855	27.6184	0.199498	0.206545	0.101233	52.5693	1.58855	27.6184	6.03242	0.915406	0.568293	0.891349	27.664	86.7081
68000	2266.67	2166.67	(0.5637450897553783, 0.481375969061051, 0.3042140070223275)	#8f7a4d	0.563745	0.481376	0.304214	0.113771	0.46037	0.563745	52.4605	1.66786	27.6587	0.198714	0.205564	0.10047	52.4605	1.66786	27.6587	6.08309	0.913512	0.596668	0.89265	27.709	86.5492
69000	2300	2200	(0.5635447628988219, 0.4815431795024721, 0.3046825598004303)	#8f7a4d	0.563545	0.481543	0.304683	0.113871	0.459346	0.563545	52.469	1.63433	27.6022	0.19872	0.20564	0.100708	52.469	1.63433	27.6022	6.11357	0.91366	0.584672	0.890825	27.6505	86.6115
70000	2333.33	2233.33	(0.5634543412633329, 0.4802500772171992, 0.3047982305723303)	#8f7a4d	0.563454	0.48025	0.304798	0.113053	0.459054	0.563454	52.3766	1.81488	27.4675	0.198283	0.204809	0.100626	52.3766	1.81488	27.4675	6.23245	0.912051	0.649263	0.886478	27.5274	86.2197
71000	2366.67	2266.67	(0.562948818902298, 0.4792295463178931, 0.30380402807510887)	#8f7a4d	0.562949	0.47923	0.303804	0.112823	0.460335	0.562949	52.2882	1.87872	27.4931	0.197648	0.204016	0.100033	52.2882	1.87872	27.4931	6.28038	0.910512	0.672101	0.887305	27.5572	86.0908
72000	2400	2300	(0.560756622040451, 0.4795788970425517, 0.3010776041722137)	#8e7a4c	0.560757	0.479579	0.301078	0.114565	0.463087	0.560757	52.2459	1.50742	27.814	0.196541	0.203636	0.0987288	52.2459	1.50742	27.814	6.20975	0.909774	0.53927	0.89766	27.8548	86.8978
73000	2433.33	2333.33	(0.5630504497532014, 0.4790418014269492, 0.30388412094876005)	#8f7a4d	0.56305	0.479042	0.303884	0.112642	0.46029	0.56305	52.278	1.91953	27.4692	0.197641	0.203924	0.100054	52.278	1.91953	27.4692	6.29622	0.910334	0.6867	0.886535	27.5362	86.0027
74000	2466.67	2366.67	(0.5626855822176781, 0.4774293311748016, 0.3039396841964502)	#8f794d	0.562686	0.477429	0.30394	0.11175	0.459841	0.562686	52.1561	2.11433	27.3039	0.19698	0.202833	0.0999043	52.1561	2.11433	27.3039	6.46528	0.90821	0.756388	0.881199	27.3856	85.572
75000	2500	2400	(0.5597034196864217, 0.4771999114812801, 0.3017108396379253)	#8e794c	0.559703	0.4772	0.301711	0.113368	0.460945	0.559703	52.0547	1.75235	27.4754	0.195389	0.20193	0.0987583	52.0547	1.75235	27.4754	6.50146	0.906446	0.626892	0.886735	27.5313	86.3507
76000	2533.33	2433.33	(0.5072894976325977, 0.4343663751939304, 0.2515876873774438)	#816e40	0.507289	0.434366	0.251588	0.119135	0.504055	0.507289	47.476	0.718838	28.5348	0.156968	0.163853	0.072081	47.476	0.718838	28.5348	10.4567	0.826715	0.257159	0.920925	28.5439	88.5569
77000	2566.67	2466.67	(0.5566180831436938, 0.4709086541249363, 0.29823041612082085)	#8d784c	0.556618	0.470909	0.29823	0.111382	0.46421	0.556618	51.5206	2.22464	27.273	0.191776	0.197213	0.0964084	51.5206	2.22464	27.273	6.99949	0.897145	0.795849	0.880202	27.3636	85.3368
78000	2600	2500	(0.5594376173790176, 0.4723655586442438, 0.3016488291979236)	#8e784c	0.559438	0.472366	0.301649	0.110372	0.4608	0.559438	51.7091	2.42337	27.042	0.193767	0.198869	0.0982237	51.7091	2.42337	27.042	6.9558	0.900427	0.866943	0.872745	27.1503	84.8791
79000	2633.33	2533.33	(0.5579979621759986, 0.47090604116593865, 0.3007368023677575)	#8e784c	0.557998	0.470906	0.300737	0.110244	0.461043	0.557998	51.5662	2.44927	26.9817	0.192603	0.197612	0.0976133	51.5662	2.44927	26.9817	7.1062	0.897938	0.876212	0.870802	27.0927	84.8132
80000	2666.67	2566.67	(0.559321492179466, 0.47233028369776237, 0.30084230532094547)	#8e784c	0.559321	0.47233	0.300842	0.110575	0.46213	0.559321	51.7004	2.39302	27.145	0.193632	0.198792	0.0978364	51.7004	2.39302	27.145	6.9069	0.900275	0.856086	0.876069	27.2502	84.962
81000	2700	2600	(0.5559351730552806, 0.47398756240983947, 0.29649670835803676)	#8d784b	0.555935	0.473988	0.296497	0.114022	0.46667	0.555935	51.7121	1.65248	27.7591	0.192273	0.198896	0.0959035	51.7121	1.65248	27.7591	6.66152	0.90048	0.591164	0.895888	27.8082	86.5932
82000	2733.33	2633.33	(0.5572139135333045, 0.47074802341722516, 0.29953177384177165)	#8e784c	0.557214	0.470748	0.299532	0.110741	0.462447	0.557214	51.53	2.35092	27.103	0.192104	0.197295	0.0970138	51.53	2.35092	27.103	7.07426	0.897308	0.841027	0.874715	27.2048	85.0426
83000	2766.67	2666.67	(0.5540473291133103, 0.46815206758664624, 0.2969616162476821)	#8d774b	0.554047	0.468152	0.296962	0.110981	0.464014	0.554047	51.2561	2.3027	27.1029	0.1897	0.194904	0.0954836	51.2561	2.3027	27.1029	7.30734	0.892539	0.823776	0.874711	27.2005	85.1437
84000	2800	2700	(0.5507808747495613, 0.4644899014105006, 0.2960865590004491)	#8c764b	0.550781	0.46449	0.296087	0.1102	0.462424	0.550781	50.9114	2.446	26.7707	0.187098	0.191923	0.0946411	50.9114	2.446	26.7707	7.76778	0.886537	0.87504	0.863992	26.8822	84.7795
85000	2833.33	2733.33	(0.5497268771471412, 0.46376217339491727, 0.2924679705426745)	#8c764a	0.549727	0.463762	0.292468	0.110974	0.467976	0.549727	50.8184	2.33323	27.1625	0.186108	0.191123	0.0928824	50.8184	2.33323	27.1625	7.64866	0.884917	0.834697	0.876637	27.2626	85.0904
86000	2866.67	2766.67	(0.5503304138723507, 0.46401082105846125, 0.2930053785772865)	#8c764a	0.55033	0.464011	0.293005	0.110758	0.467583	0.55033	50.8536	2.37963	27.134	0.186489	0.191426	0.0931652	50.8536	2.37963	27.134	7.62991	0.88553	0.851296	0.875717	27.2382	84.988
87000	2900	2800	(0.5481843224826898, 0.4608645817431327, 0.29306470978759075)	#8b754a	0.548184	0.460865	0.293065	0.109622	0.46539	0.548184	50.5775	2.59958	26.7625	0.184628	0.189064	0.0928344	50.5775	2.59958	26.7625	8.04903	0.880723	0.929984	0.863724	26.8884	84.452
88000	2933.33	2833.33	(0.5476645708558034, 0.46034914717893927, 0.2938762797049535)	#8b754a	0.547665	0.460349	0.293876	0.109325	0.463401	0.547665	50.5312	2.63917	26.5846	0.184322	0.18867	0.0931447	50.5312	2.63917	26.5846	8.18189	0.879916	0.944147	0.857985	26.7153	84.3306
89000	2966.67	2866.67	(0.5462540463587204, 0.4589656137909325, 0.29282549149782383)	#8b754a	0.546254	0.458966	0.292825	0.109262	0.463939	0.546254	50.3932	2.65362	26.5512	0.183215	0.187498	0.0924977	50.3932	2.65362	26.5512	8.31604	0.877513	0.949315	0.856907	26.6835	84.2926
90000	3000	2900	(0.5489853837606012, 0.4614689799874321, 0.2923784293607603)	#8b754a	0.548985	0.461469	0.292378	0.109825	0.46742	0.548985	50.6379	2.58223	26.9416	0.185093	0.189579	0.0925971	50.6379	2.58223	26.9416	7.90501	0.881775	0.923775	0.869508	27.0651	84.5252
91000	3033.33	2933.33	(0.548547893005956, 0.46012684685196437, 0.29320605572182395)	#8b754a	0.548548	0.460127	0.293206	0.108953	0.465487	0.548548	50.5358	2.75219	26.691	0.184576	0.188709	0.0928331	50.5358	2.75219	26.691	8.11986	0.879997	0.984578	0.861418	26.8325	84.1129
92000	3066.67	2966.67	(0.5479498188798115, 0.45866531285095385, 0.2928492164081516)	#8b744a	0.54795	0.458665	0.292849	0.108334	0.465555	0.54795	50.4164	2.88877	26.5864	0.183853	0.187695	0.0925128	50.4164	2.88877	26.5864	8.277	0.877917	1.03344	0.858042	26.7429	83.7988
93000	3100	3000	(0.5452653253950498, 0.4560557620597884, 0.29130053643764214)	#8b744a	0.545265	0.456056	0.291301	0.108122	0.465764	0.545265	50.1571	2.92571	26.4628	0.1818	0.185505	0.0914956	50.1571	2.92571	26.4628	8.56287	0.873402	1.04665	0.854053	26.624	83.691
94000	3133.33	3033.33	(0.4985965049306587, 0.41702184684604754, 0.24755966907252963)	#7f6a3f	0.498597	0.417022	0.24756	0.112508	0.503487	0.498597	45.9916	2.17736	27.2105	0.14864	0.152624	0.0688302	45.9916	2.17736	27.2105	12.0584	0.800866	0.778938	0.878185	27.2975	85.425
95000	3166.67	3066.67	(0.5380931221664841, 0.44857353503294023, 0.28615756095425077)	#897248	0.538093	0.448574	0.286158	0.107445	0.468201	0.538093	49.4232	3.07167	26.2252	0.176147	0.179399	0.0883128	49.4232	3.07167	26.2252	9.31653	0.860622	1.09887	0.846385	26.4045	83.3196
96000	3200	3100	(0.5400893660379229, 0.44999017536883734, 0.2883842943176421)	#897249	0.540089	0.44999	0.288384	0.107007	0.466043	0.540089	49.5842	3.15089	26.1217	0.177584	0.180727	0.0894842	49.5842	3.15089	26.1217	9.23536	0.863426	1.12721	0.843045	26.311	83.122
97000	3233.33	3133.33	(0.5404542146389607, 0.44981736978695164, 0.2868033878528178)	#897249	0.540454	0.449817	0.286803	0.107112	0.469329	0.540454	49.5752	3.17332	26.339	0.177553	0.180653	0.088767	49.5752	3.17332	26.339	9.13146	0.863268	1.13523	0.850059	26.5295	83.1301
98000	3266.67	3166.67	(0.5380250716256089, 0.4476332674176559, 0.2847272877887953)	#897248	0.538025	0.447633	0.284727	0.10719	0.470792	0.538025	49.3495	3.16234	26.3362	0.175726	0.178794	0.0875864	49.3495	3.16234	26.3362	9.32719	0.859339	1.13131	0.849967	26.5254	83.1529
99000	3300	3200	(0.5367300758917843, 0.4476007095698443, 0.2804749431669588)	#887247	0.53673	0.447601	0.280475	0.108698	0.477438	0.53673	49.2959	2.90356	26.8704	0.174821	0.178354	0.0856931	49.2959	2.90356	26.8704	9.11379	0.858405	1.03873	0.867207	27.0268	83.8327
100000	3333.33	3233.33	(0.5360623133917701, 0.446498788784631, 0.2832450583951364)	#887148	0.536062	0.446499	0.283245	0.107623	0.471619	0.536062	49.2121	3.06627	26.3633	0.174456	0.177669	0.0867855	49.2121	3.06627	26.3633	9.42985	0.856947	1.09694	0.850842	26.541	83.3658
101000	3366.67	3266.67	(0.5349409658244373, 0.445216668500945, 0.28233788826050066)	#887147	0.534941	0.445217	0.282338	0.107467	0.472207	0.534941	49.0888	3.10288	26.3304	0.173546	0.176663	0.0862429	49.0888	3.10288	26.3304	9.55458	0.854799	1.11003	0.84978	26.5126	83.279
102000	3400	3300	(0.5327822072639792, 0.4433536003332472, 0.2797099426166746)	#877147	0.532782	0.443354	0.27971	0.107771	0.475001	0.532782	48.8902	3.06006	26.4433	0.171901	0.175051	0.0848788	48.8902	3.06006	26.4433	9.67361	0.851341	1.09472	0.853423	26.6197	83.399
103000	3433.33	3333.33	(0.5322198246429966, 0.442172514464172, 0.2799813779335136)	#877047	0.53222	0.442173	0.279981	0.107168	0.473937	0.53222	48.7934	3.17773	26.2781	0.171355	0.174268	0.0848737	48.7934	3.17773	26.2781	9.84098	0.849655	1.13681	0.848092	26.4695	83.1049
104000	3466.67	3366.67	(0.5309971775782558, 0.4395406493818482, 0.28165434386682425)	#877047	0.530997	0.439541	0.281654	0.105535	0.469575	0.530997	48.583	3.47363	25.7623	0.170245	0.172576	0.0853303	48.583	3.47363	25.7623	10.2936	0.845991	1.24267	0.831445	25.9954	82.3209
105000	3500	3400	(0.5307883586049547, 0.4382492133312978, 0.28042390526130156)	#876f47	0.530788	0.438249	0.280424	0.105064	0.471684	0.530788	48.4816	3.60614	25.8092	0.169695	0.171765	0.0846692	48.4816	3.60614	25.8092	10.3668	0.844226	1.29007	0.832958	26.0599	82.0459
106000	3533.33	3433.33	(0.5275359441622024, 0.43711990381281357, 0.2764205301892621)	#866f46	0.527536	0.43712	0.276421	0.106657	0.476016	0.527536	48.2995	3.29318	26.1362	0.167717	0.170313	0.0827759	48.2995	3.29318	26.1362	10.3478	0.841054	1.17811	0.843512	26.3428	82.8185
107000	3566.67	3466.67	(0.5270512308007275, 0.4362080757947456, 0.2762382100284132)	#866f46	0.527051	0.436208	0.276238	0.106301	0.47588	0.527051	48.2217	3.36771	26.0608	0.167249	0.169696	0.0826039	48.2217	3.36771	26.0608	10.4555	0.839699	1.20477	0.84108	26.2775	82.6368
108000	3600	3500	(0.5224833808470579, 0.43340728670006223, 0.2712946904152454)	#856e45	0.522483	0.433407	0.271295	0.107564	0.480759	0.522483	47.883	3.12618	26.3171	0.164221	0.167025	0.0801687	47.883	3.12618	26.3171	10.6298	0.833801	1.11837	0.849352	26.5021	83.2256
109000	3633.33	3533.33	(0.5232020581785733, 0.433765129541466, 0.26976491652850393)	#856e44	0.523202	0.433765	0.269765	0.107851	0.484396	0.523202	47.9211	3.11333	26.5893	0.164489	0.167324	0.0795778	47.9211	3.11333	26.5893	10.4781	0.834466	1.11377	0.858138	26.771	83.3217
110000	3666.67	3566.67	(0.5227990092530469, 0.4311872277428079, 0.27062085941262837)	#856d45	0.522799	0.431187	0.270621	0.10612	0.482362	0.522799	47.7321	3.47177	26.2245	0.163682	0.165844	0.0796892	47.7321	3.47177	26.2245	10.8221	0.831174	1.242	0.846362	26.4533	82.4587
111000	3700	3600	(0.5205010254207295, 0.429586638880309, 0.26905553602936755)	#846d44	0.520501	0.429587	0.269056	0.106406	0.483084	0.520501	47.5516	3.40404	26.2083	0.162194	0.164439	0.0788491	47.5516	3.40404	26.2083	10.9871	0.828032	1.21777	0.845841	26.4285	82.5996
112000	3733.33	3633.33	(0.4644303145846423, 0.38380868595854056, 0.21567347479760798)	#766136	0.46443	0.383809	0.215673	0.11265	0.535617	0.46443	42.5659	2.3394	27.3379	0.125753	0.128695	0.0543467	42.5659	2.3394	27.3379	15.3091	0.741214	0.836907	0.882296	27.4378	85.1089
113000	3766.67	3666.67	(0.5145562218127637, 0.4230801342928382, 0.2643042771819334)	#836b43	0.514556	0.42308	0.264304	0.105744	0.486345	0.514556	46.9142	3.56011	26.0526	0.15769	0.159541	0.0762025	46.9142	3.56011	26.0526	11.6378	0.816932	1.2736	0.840816	26.2948	82.2187
114000	3800	3700	(0.5150960818632478, 0.42264702687158523, 0.26359927054894644)	#836b43	0.515096	0.422647	0.263599	0.105401	0.488252	0.515096	46.8953	3.66687	26.1335	0.157733	0.159397	0.0758883	46.8953	3.66687	26.1335	11.6284	0.816602	1.3118	0.843424	26.3895	82.0128
115000	3833.33	3733.33	(0.5165703303712698, 0.42457652668164825, 0.2655590371340762)	#836c43	0.51657	0.424577	0.265559	0.105585	0.485919	0.51657	47.0789	3.6024	26.0915	0.158989	0.160797	0.0768846	47.0789	3.6024	26.0915	11.4755	0.8198	1.28873	0.842069	26.339	82.139
116000	3866.67	3766.67	(0.51514638132397, 0.42484302956501585, 0.26415003686307637)	#836c43	0.515146	0.424843	0.26415	0.106703	0.487233	0.515146	47.0539	3.36188	26.2551	0.158386	0.160606	0.0763092	47.0539	3.36188	26.2551	11.4149	0.819365	1.20269	0.847349	26.4694	82.7032
117000	3900	3800	(0.513414226188997, 0.4237725210912415, 0.26325405700936894)	#826c43	0.513414	0.423773	0.263254	0.106944	0.487248	0.513414	46.9283	3.29827	26.2157	0.157344	0.159648	0.0758184	46.9283	3.29827	26.2157	11.5425	0.817177	1.17994	0.846077	26.4223	82.8291
118000	3933.33	3833.33	(0.513609809956936, 0.4201041254693682, 0.26450607146111504)	#826b43	0.51361	0.420104	0.264506	0.104105	0.485006	0.51361	46.6795	3.89936	25.7206	0.156535	0.157762	0.0760016	46.6795	3.89936	25.7206	12.0186	0.812846	1.39497	0.830099	26.0145	81.3793
119000	3966.67	3866.67	(0.5125876222901504, 0.4199142315143213, 0.2642970252739878)	#826b43	0.512588	0.419914	0.264297	0.104459	0.484387	0.512588	46.6377	3.80506	25.6921	0.156065	0.157447	0.075881	46.6377	3.80506	25.6921	12.0602	0.812118	1.36123	0.82918	25.9723	81.5756
120000	4000	3900	(0.510555488101451, 0.41912677466423864, 0.2619633972727242)	#826a42	0.510555	0.419127	0.261963	0.105369	0.486905	0.510555	46.5179	3.62585	25.8665	0.154879	0.156545	0.0748321	46.5179	3.62585	25.8665	12.079	0.810031	1.29712	0.834808	26.1194	82.0205
121000	4033.33	3933.33	(0.5109444213680397, 0.41871980630021316, 0.26208884770638313)	#826a42	0.510944	0.41872	0.262089	0.104901	0.48705	0.510944	46.5001	3.73427	25.828	0.154933	0.156412	0.0748537	46.5001	3.73427	25.828	12.1194	0.809722	1.33591	0.833565	26.0965	81.7731
122000	4066.67	3966.67	(0.5086606857360603, 0.41659467538599704, 0.25907335101340934)	#816a42	0.508661	0.416595	0.259073	0.105188	0.490675	0.508661	46.2762	3.7067	25.9678	0.153249	0.154736	0.0734213	46.2762	3.7067	25.9678	12.2617	0.805822	1.32605	0.838077	26.231	81.8763
123000	4100	4000	(0.5073150402535336, 0.4144853168981999, 0.25999897280416134)	#816942	0.507315	0.414485	0.259999	0.104109	0.4875	0.507315	46.0945	3.8917	25.596	0.152241	0.153386	0.0735797	46.0945	3.8917	25.596	12.5967	0.802658	1.39223	0.826079	25.8902	81.3548
124000	4133.33	4033.33	(0.5058387089521065, 0.41330258372888645, 0.258831112673206)	#806942	0.505839	0.413303	0.258831	0.104229	0.488313	0.505839	45.9661	3.86677	25.5944	0.151271	0.152437	0.0729862	45.9661	3.86677	25.5944	12.7108	0.800423	1.38331	0.826026	25.8848	81.4088
125000	4166.67	4066.67	(0.5054022501269204, 0.4118668195626373, 0.2582003386906096)	#806941	0.505402	0.411867	0.2582	0.103604	0.489119	0.505402	45.8503	4.01349	25.5365	0.150681	0.151583	0.0726043	45.8503	4.01349	25.5365	12.8529	0.798405	1.4358	0.824159	25.85	81.0681
126000	4200	4100	(0.5024213278044639, 0.41096640903932324, 0.2534246543568844)	#806840	0.502421	0.410966	0.253425	0.105451	0.495593	0.502421	45.6864	3.67585	26.0046	0.148943	0.150381	0.0706072	45.6864	3.67585	26.0046	12.7839	0.795552	1.31501	0.839265	26.2631	81.9543
127000	4233.33	4133.33	(0.5011827568374211, 0.40945352471364493, 0.2548962899059075)	#7f6840	0.501183	0.409454	0.254896	0.104592	0.49141	0.501183	45.5516	3.79901	25.6139	0.148186	0.149398	0.0710251	45.5516	3.79901	25.6139	13.0724	0.793204	1.35907	0.826657	25.8941	81.5635
128000	4266.67	4166.67	(0.5001344963841047, 0.40630014709728424, 0.2536160441362857)	#7f6740	0.500134	0.4063	0.253616	0.103227	0.492904	0.500134	45.2946	4.11459	25.4686	0.146881	0.147534	0.0702399	45.2946	4.11459	25.4686	13.393	0.78873	1.47197	0.821968	25.7989	80.8229
129000	4300	4200	(0.4984119789022492, 0.4067033001624813, 0.25200236207706594)	#7f6740	0.498412	0.406703	0.252002	0.104637	0.494389	0.498412	45.2697	3.81237	25.6618	0.14621	0.147355	0.0696217	45.2697	3.81237	25.6618	13.3108	0.788297	1.36385	0.828201	25.9434	81.5498
130000	4333.33	4233.33	(0.4968630149144569, 0.4053099492437454, 0.24929272359556418)	#7e673f	0.496863	0.40531	0.249293	0.105032	0.498267	0.496863	45.1179	3.76895	25.8543	0.14507	0.146262	0.0684417	45.1179	3.76895	25.8543	13.3713	0.785652	1.34832	0.834416	26.1276	81.7061
131000	4366.67	4266.67	(0.4966010563076099, 0.4040274881393198, 0.24997229174728594)	#7e673f	0.496601	0.404027	0.249972	0.104107	0.496634	0.496601	45.0225	3.94882	25.6339	0.144694	0.145578	0.0685865	45.0225	3.94882	25.6339	13.5589	0.783992	1.41266	0.827302	25.9363	81.2426
132000	4400	4300	(0.4940360299590896, 0.40260584909925023, 0.24742855722770715)	#7d663f	0.494036	0.402606	0.247429	0.104875	0.499169	0.494036	44.8415	3.79706	25.7601	0.143184	0.144286	0.0674593	44.8415	3.79706	25.7601	13.664	0.780839	1.35837	0.831375	26.0385	81.615
133000	4433.33	4333.33	(0.49505728983608605, 0.40282618970697726, 0.24716926838331468)	#7e663f	0.495057	0.402826	0.247169	0.104655	0.500726	0.495057	44.8839	3.87501	25.8571	0.143605	0.144589	0.0673984	44.8839	3.87501	25.8571	13.594	0.781578	1.38626	0.834506	26.1459	81.4769
134000	4466.67	4366.67	(0.49347531357283153, 0.3990822833569426, 0.24665042561173176)	#7d653e	0.493475	0.399082	0.24665	0.102928	0.500177	0.493475	44.573	4.23907	25.5314	0.142032	0.142385	0.0668623	44.573	4.23907	25.5314	14.0377	0.776165	1.5165	0.823994	25.8809	80.573
135000	4500	4400	(0.4921777143472514, 0.39751771735310043, 0.24615436102620183)	#7d653e	0.492178	0.397518	0.246154	0.10254	0.499867	0.492178	44.4245	4.31044	25.4086	0.14112	0.14134	0.0665239	44.4245	4.31044	25.4086	14.229	0.773578	1.54203	0.820032	25.7717	80.3718
136000	4533.33	4433.33	(0.49114927830025096, 0.3964444917806578, 0.2454054074523768)	#7d653e	0.491149	0.396444	0.245405	0.102437	0.500345	0.491149	44.3171	4.33244	25.3762	0.140416	0.140588	0.0661376	44.3171	4.33244	25.3762	14.3422	0.771708	1.5499	0.818985	25.7434	80.3114
137000	4566.67	4466.67	(0.4895771763711825, 0.3949164882683111, 0.24466061946536136)	#7c643e	0.489577	0.394916	0.244661	0.10225	0.500261	0.489577	44.1624	4.36001	25.2804	0.1394	0.139509	0.0657073	44.1624	4.36001	25.2804	14.524	0.769014	1.55976	0.815894	25.6536	80.2147
138000	4600	4500	(0.4873533873202855, 0.394883012097953, 0.2411826384968859)	#7c643d	0.487353	0.394883	0.241183	0.104061	0.505118	0.487353	44.0849	4.01429	25.6763	0.138325	0.13897	0.0643857	44.0849	4.01429	25.6763	14.4114	0.767664	1.43609	0.828669	25.9882	81.1142
139000	4633.33	4533.33	(0.48823423852008135, 0.3940363944479354, 0.24139005631826055)	#7c643d	0.488234	0.394036	0.24139	0.103065	0.505586	0.488234	44.0498	4.24901	25.6071	0.138456	0.138727	0.0644072	44.0498	4.24901	25.6071	14.4911	0.767053	1.52006	0.826437	25.9572	80.5787
140000	4666.67	4566.67	(0.48741614567246444, 0.3932102260422548, 0.24234444905972535)	#7c643d	0.487416	0.39321	0.242344	0.1026	0.502798	0.487416	43.9724	4.30393	25.3659	0.138017	0.138191	0.0646749	43.9724	4.30393	25.3659	14.6589	0.765706	1.5397	0.818651	25.7284	80.3701
141000	4700	4600	(0.4864080168611598, 0.39171656021935586, 0.23846086301018055)	#7c633c	0.486408	0.391717	0.238461	0.103016	0.509751	0.486408	43.823	4.30796	25.7375	0.137011	0.137161	0.0631229	43.823	4.30796	25.7375	14.6595	0.763103	1.54115	0.830644	26.0955	80.4979
142000	4733.33	4633.33	(0.4834672356479561, 0.3920656363939741, 0.2348105119529857)	#7b633b	0.483467	0.392066	0.234811	0.105403	0.51432	0.483467	43.7523	3.81758	26.1617	0.135768	0.136675	0.0617965	43.7523	3.81758	26.1617	14.5367	0.761873	1.36571	0.844334	26.4387	81.6978
143000	4766.67	4666.67	(0.48507915680002445, 0.39061292586320573, 0.23882155549165174)	#7b633c	0.485079	0.390613	0.238822	0.102732	0.507665	0.485079	43.7093	4.3293	25.5343	0.136277	0.13638	0.0631404	43.7093	4.3293	25.5343	14.8407	0.761124	1.54878	0.824087	25.8987	80.3771
144000	4800	4700	(0.4855501710612423, 0.39119704527353805, 0.2392590367790546)	#7b633d	0.48555	0.391197	0.239259	0.102817	0.507241	0.48555	43.7655	4.30775	25.5441	0.136623	0.136766	0.063354	43.7655	4.30775	25.5441	14.7829	0.762103	1.54107	0.824403	25.9048	80.4277
145000	4833.33	4733.33	(0.482259641499185, 0.3885633624806071, 0.23532927898662612)	#7a633c	0.48226	0.388563	0.235329	0.103426	0.512028	0.48226	43.4717	4.21756	25.7278	0.13451	0.134758	0.0616759	43.4717	4.21756	25.7278	14.9807	0.756986	1.5088	0.830332	26.0712	80.6903
146000	4866.67	4766.67	(0.4826797030599309, 0.38828046233279917, 0.23694440953398652)	#7b633c	0.48268	0.38828	0.236944	0.102642	0.509106	0.48268	43.4696	4.35179	25.4925	0.134705	0.134744	0.0622359	43.4696	4.35179	25.4925	15.08	0.75695	1.55682	0.822737	25.8612	80.3125
147000	4900	4800	(0.4824294743668485, 0.3879040542283661, 0.23581145512704454)	#7b623c	0.482429	0.387904	0.235811	0.102786	0.5112	0.482429	43.4314	4.34932	25.6081	0.134446	0.134485	0.0617971	43.4314	4.34932	25.6081	15.0735	0.756284	1.55594	0.826469	25.9748	80.3608
148000	4933.33	4833.33	(0.48001360442782975, 0.3858578138479735, 0.234617181388821)	#7a623b	0.480014	0.385858	0.234617	0.102719	0.511228	0.480014	43.2141	4.345	25.4951	0.132994	0.133015	0.061168	43.2141	4.345	25.4951	15.3152	0.7525	1.5544	0.822822	25.8627	80.3283
149000	4966.67	4866.67	(0.4788323860173553, 0.3843142745902754, 0.23253550511881996)	#7a623b	0.478832	0.384314	0.232536	0.102707	0.51437	0.478832	43.0631	4.38517	25.6023	0.132058	0.132	0.0602921	43.0631	4.38517	25.6023	15.4217	0.749872	1.56876	0.826281	25.9751	80.2807
150000	5000	4900	(0.47962257890059207, 0.384148209685226, 0.23342525552679863)	#7a613b	0.479623	0.384148	0.233425	0.102034	0.513315	0.479623	43.0768	4.52572	25.4944	0.132364	0.132092	0.0606046	43.0768	4.52572	25.4944	15.4621	0.750111	1.61905	0.8228	25.893	79.9338
151000	5033.33	4933.33	(0.47507779115025783, 0.3836306355241717, 0.22684844719467845)	#796139	0.475078	0.383631	0.226848	0.105267	0.522503	0.475078	42.8879	3.90139	26.1879	0.130171	0.130829	0.0582099	42.8879	3.90139	26.1879	15.3502	0.74682	1.3957	0.845182	26.4769	81.5266
152000	5066.67	4966.67	(0.47490135961439917, 0.3835587980861967, 0.22685238556766188)	#796139	0.474901	0.383559	0.226852	0.105293	0.522317	0.474901	42.8779	3.8917	26.1738	0.130091	0.130762	0.0582026	42.8779	3.8917	26.1738	15.3634	0.746646	1.39223	0.844727	26.4616	81.5428
153000	5100	5000	(0.471311201286598, 0.38186294035992063, 0.21981872596947533)	#786138	0.471311	0.381863	0.219819	0.107388	0.533602	0.471311	42.6302	3.54644	26.8628	0.127963	0.129119	0.0556545	42.6302	3.54644	26.8628	15.3789	0.742334	1.26871	0.866962	27.0959	82.4793
154000	5133.33	5033.33	(0.4702553765063272, 0.3802570782432111, 0.21835120867104776)	#776037	0.470255	0.380257	0.218351	0.107121	0.535675	0.470255	42.4804	3.62764	26.8831	0.127119	0.128132	0.0550299	42.4804	3.62764	26.8831	15.5219	0.739724	1.29776	0.867618	27.1268	82.3149
155000	5166.67	5066.67	(0.47122218080303535, 0.3766500682233179, 0.22320082270339497)	#786038	0.471222	0.37665	0.223201	0.103116	0.526336	0.471222	42.268	4.41019	25.9229	0.126921	0.12674	0.0563666	42.268	4.41019	25.9229	16.0635	0.736025	1.57772	0.83663	26.2954	80.3449
156000	5200	5100	(0.46835329383126256, 0.3761556982742397, 0.22118282310811946)	#775f38	0.468353	0.376156	0.221183	0.104498	0.527744	0.468353	42.1446	4.09658	26.0456	0.125666	0.125937	0.0556093	42.1446	4.09658	26.0456	16.1137	0.733878	1.46552	0.840589	26.3658	81.0615
157000	5233.33	5133.33	(0.46875856755883577, 0.3752532049575221, 0.2235030738953795)	#775f38	0.468759	0.375253	0.223503	0.103124	0.523202	0.468759	42.1005	4.34084	25.6552	0.125746	0.125651	0.0563188	42.1005	4.34084	25.6552	16.3005	0.733109	1.55291	0.82799	26.0199	80.3966
158000	5266.67	5166.67	(0.4672947992885369, 0.374512639360772, 0.2193903900385671)	#775f37	0.467295	0.374513	0.21939	0.104289	0.53051	0.467295	41.9906	4.17493	26.1084	0.124801	0.124939	0.0548742	41.9906	4.17493	26.1084	16.2473	0.731195	1.49355	0.842617	26.4401	80.9149
159000	5300	5200	(0.46847935016845776, 0.37385359619132824, 0.22391571313781103)	#775f39	0.468479	0.373854	0.223916	0.102181	0.522037	0.468479	41.9943	4.53088	25.4608	0.12535	0.124963	0.0563447	41.9943	4.53088	25.4608	16.4835	0.731261	1.62089	0.821715	25.8608	79.9095
160000	5333.33	5233.33	(0.46553908018636286, 0.37443745051886446, 0.21691544450479805)	#765f37	0.465539	0.374437	0.216915	0.105596	0.534055	0.465539	41.9267	3.91669	26.3778	0.124016	0.124526	0.0540328	41.9267	3.91669	26.3778	16.2097	0.730082	1.40117	0.851309	26.6669	81.5542
161000	5366.67	5266.67	(0.465578246169613, 0.3730398772098612, 0.21530974333121508)	#765f36	0.465578	0.37304	0.21531	0.105041	0.537543	0.465578	41.8215	4.09218	26.4808	0.123609	0.12385	0.0534081	41.8215	4.09218	26.4808	16.2945	0.728251	1.46395	0.854636	26.7952	81.2154
162000	5400	5300	(0.4637961229274131, 0.37376691411672425, 0.21283650190114087)	#765f36	0.463796	0.373767	0.212837	0.106877	0.541099	0.463796	41.8145	3.70979	26.8189	0.123006	0.123805	0.0526454	41.8145	3.70979	26.8189	16.1849	0.72813	1.32715	0.865548	27.0743	82.1244
163000	5433.33	5333.33	(0.4629090801508608, 0.37315363559872616, 0.21401309082991002)	#765f36	0.462909	0.373154	0.214013	0.106564	0.537678	0.462909	41.7502	3.72778	26.564	0.122628	0.123392	0.0529581	41.7502	3.72778	26.564	16.3152	0.727009	1.33359	0.85732	26.8243	82.0117
164000	5466.67	5366.67	(0.46315589116931133, 0.3720535987948205, 0.21067709010093277)	#765e35	0.463156	0.372054	0.210677	0.106528	0.545127	0.463156	41.6656	3.83977	26.9437	0.122261	0.12285	0.0518226	41.6656	3.83977	26.9437	16.305	0.725536	1.37365	0.869574	27.2159	81.8893
165000	5500	5400	(0.4632887923230126, 0.3710232503647846, 0.2121617336414923)	#765e36	0.463289	0.371023	0.212162	0.105432	0.542053	0.463289	41.601	4.04873	26.6505	0.12216	0.122438	0.0522135	41.601	4.04873	26.6505	16.4569	0.724411	1.44841	0.860112	26.9563	81.3617
166000	5533.33	5433.33	(0.4629648232761627, 0.36925097305504395, 0.2148659852618696)	#765e36	0.462965	0.369251	0.214866	0.103712	0.535891	0.462965	41.4752	4.34773	26.1008	0.121807	0.121637	0.0529343	41.4752	4.34773	26.1008	16.7551	0.722221	1.55537	0.842372	26.4605	80.5428
167000	5566.67	5466.67	(0.4624597080065661, 0.3711906596183044, 0.21431279533359573)	#755e36	0.46246	0.371191	0.214313	0.105366	0.536581	0.46246	41.5979	3.97992	26.3298	0.122041	0.122418	0.0528964	41.5979	3.97992	26.3298	16.5422	0.724357	1.42379	0.849761	26.6289	81.4044
168000	5600	5500	(0.4623720129369869, 0.3684263099409599, 0.21561887720867798)	#755d36	0.462372	0.368426	0.215619	0.103212	0.533668	0.462372	41.4024	4.42234	25.8973	0.121461	0.121176	0.0531041	41.4024	4.42234	25.8973	16.8917	0.720953	1.58206	0.835804	26.2722	80.3094
169000	5633.33	5533.33	(0.46143517246357835, 0.3672574462822734, 0.21460044803726316)	#755d36	0.461435	0.367257	0.2146	0.103076	0.534928	0.461435	41.2884	4.46351	25.8986	0.12081	0.120455	0.052674	41.2884	4.46351	25.8986	17.0035	0.718968	1.59679	0.835845	26.2804	80.2214
170000	5666.67	5566.67	(0.4610419694705086, 0.36728474981035913, 0.2167446649128601)	#755d37	0.461042	0.367285	0.216745	0.102703	0.529881	0.461042	41.2876	4.46814	25.5823	0.120812	0.12045	0.0533598	41.2876	4.46814	25.5823	17.102	0.718953	1.59845	0.825636	25.9696	80.0928
171000	5700	5600	(0.45937387916721395, 0.36525868412426216, 0.21515408292594618)	#755d36	0.459374	0.365259	0.215154	0.102438	0.531636	0.459374	41.0893	4.53873	25.5579	0.119685	0.119204	0.0526683	41.0893	4.53873	25.5579	17.3039	0.7155	1.6237	0.82485	25.9578	79.9301
172000	5733.33	5633.33	(0.456708424307619, 0.3648597345148453, 0.2123725596702556)	#745d36	0.456708	0.36486	0.212373	0.104015	0.534993	0.456708	40.9747	4.21372	25.8054	0.118516	0.118487	0.0517093	40.9747	4.21372	25.8054	17.3069	0.713506	1.50743	0.832837	26.1472	80.7261
173000	5766.67	5666.67	(0.45904576346804077, 0.363691524095908, 0.21631632898195174)	#755c37	0.459046	0.363692	0.216316	0.101193	0.52877	0.459046	40.9724	4.76858	25.2403	0.119293	0.118473	0.0529203	40.9724	4.76858	25.2403	17.5402	0.713465	1.70593	0.8146	25.6869	79.3014
174000	5800	5700	(0.4566699778348172, 0.36414065009189156, 0.2127980743628247)	#745c36	0.45667	0.364141	0.212798	0.10343	0.534022	0.45667	40.9237	4.32948	25.6798	0.118367	0.118169	0.0517899	40.9237	4.32948	25.6798	17.4031	0.712617	1.54884	0.828783	26.0422	80.4302
175000	5833.33	5733.33	(0.45754333097835664, 0.3611174565305634, 0.2153680331448166)	#745c36	0.457543	0.361117	0.215368	0.100306	0.529295	0.457543	40.7419	4.95911	25.083	0.118149	0.117041	0.0524002	40.7419	4.95911	25.083	17.8302	0.709453	1.77409	0.809521	25.5685	78.8164
176000	5866.67	5766.67	(0.45543955816378184, 0.3618701685997592, 0.21388897527747897)	#745c36	0.45544	0.36187	0.213889	0.102105	0.530368	0.45544	40.7303	4.55816	25.2724	0.117509	0.116969	0.0519487	40.7303	4.55816	25.2724	17.735	0.70925	1.63065	0.815636	25.6802	79.776
177000	5900	5800	(0.45904916220818714, 0.36235311158684025, 0.21766119815057414)	#755c37	0.459049	0.362353	0.217661	0.0999027	0.525843	0.459049	40.8821	5.00778	24.9304	0.119079	0.117911	0.0532569	40.8821	5.00778	24.9304	17.7566	0.711894	1.7915	0.804596	25.4283	78.6421
178000	5933.33	5833.33	(0.4558833541020968, 0.36125005473249655, 0.21260990344595776)	#745c36	0.455883	0.36125	0.21261	0.101833	0.533631	0.455883	40.6935	4.67196	25.4167	0.117446	0.116741	0.0515035	40.6935	4.67196	25.4167	17.7355	0.708608	1.67136	0.820293	25.8425	79.5845
179000	5966.67	5866.67	(0.45672404525815374, 0.36033745040052356, 0.2153933958881398)	#745b36	0.456724	0.360337	0.215393	0.100101	0.528395	0.456724	40.663	4.98217	24.9757	0.117699	0.116553	0.0523378	40.663	4.98217	24.9757	17.9426	0.708077	1.78234	0.806058	25.4678	78.7187
180000	6000	5900	(0.45341339780525597, 0.3609406936412081, 0.2090468782358737)	#735c35	0.453413	0.360941	0.209047	0.103597	0.538949	0.453413	40.5875	4.33617	25.7908	0.116328	0.116088	0.0503233	40.5875	4.33617	25.7908	17.6899	0.706763	1.55124	0.832366	26.1528	80.4562
181000	6033.33	5933.33	(0.4544256259326716, 0.360544801951199, 0.21157107236641998)	#735b35	0.454426	0.360545	0.211571	0.102238	0.534421	0.454426	40.5975	4.58067	25.4406	0.116733	0.11615	0.0511002	40.5975	4.58067	25.4406	17.8092	0.706938	1.63871	0.821064	25.8497	79.7931
182000	6066.67	5966.67	(0.4562525576347991, 0.35925713386326236, 0.21412150022662213)	#745b36	0.456253	0.359257	0.214122	0.0999016	0.530695	0.456253	40.5673	5.05833	25.0403	0.117223	0.115964	0.0518436	40.5673	5.05833	25.0403	18.02	0.706411	1.80958	0.808145	25.5461	78.5795
183000	6100	6000	(0.4543014441095407, 0.357842415377642, 0.21215084631233147)	#735b36	0.454301	0.357842	0.212151	0.100276	0.533017	0.454301	40.4027	4.9931	25.1127	0.116132	0.114954	0.0510832	40.4027	4.9931	25.1127	18.1425	0.703545	1.78625	0.810481	25.6043	78.7547
184000	6133.33	6033.33	(0.4549298702159359, 0.35722569078328437, 0.21403966538030506)	#745b36	0.45493	0.357226	0.21404	0.0990673	0.529511	0.45493	40.384	5.21029	24.8156	0.116324	0.11484	0.0516481	40.384	5.21029	24.8156	18.2857	0.70322	1.86395	0.800891	25.3567	78.1424
185000	6166.67	6066.67	(0.4507110680351566, 0.35708047274676674, 0.20837023546216138)	#725b35	0.450711	0.35708	0.20837	0.102273	0.537686	0.450711	40.2311	4.58797	25.4316	0.114532	0.113908	0.0497882	40.2311	4.58797	25.4316	18.1594	0.700556	1.64132	0.820771	25.8421	79.7736
186000	6200	6100	(0.4517853255370587, 0.3569718645379574, 0.2100272680259259)	#735b35	0.451785	0.356972	0.210027	0.101303	0.535117	0.451785	40.2603	4.7741	25.2317	0.114966	0.114086	0.0503127	40.2603	4.7741	25.2317	18.2132	0.701065	1.7079	0.81432	25.6793	79.2857
187000	6233.33	6133.33	(0.4503429058991577, 0.3566983748294415, 0.20873677869965032)	#725a35	0.450343	0.356698	0.208737	0.102068	0.536494	0.450343	40.1946	4.61214	25.3303	0.114347	0.113687	0.0498683	40.1946	4.61214	25.3303	18.2275	0.699921	1.64996	0.817504	25.7468	79.6806
188000	6266.67	6166.67	(0.4518909515644028, 0.35444127055131286, 0.21124757668170782)	#735a35	0.451891	0.354441	0.211248	0.0991742	0.532525	0.451891	40.0869	5.20467	24.8372	0.114525	0.113034	0.0505138	40.0869	5.20467	24.8372	18.555	0.698046	1.86194	0.80159	25.3767	78.1648
189000	6300	6200	(0.4498082812339132, 0.35388922615941176, 0.20901344940172953)	#725a35	0.449808	0.353889	0.209013	0.100276	0.535328	0.449808	39.9789	4.98524	25.0186	0.113575	0.112383	0.0497428	39.9789	4.98524	25.0186	18.5699	0.696166	1.78344	0.807443	25.5104	78.7308
190000	6333.33	6233.33	(0.4473622391922548, 0.35414560856028093, 0.20634929155439122)	#725a34	0.447362	0.354146	0.206349	0.102205	0.538742	0.447362	39.9171	4.58806	25.3177	0.112659	0.112011	0.0489008	39.9171	4.58806	25.3177	18.4916	0.695089	1.64135	0.817096	25.73	79.7284
191000	6366.67	6266.67	(0.449235522514878, 0.35399507940058206, 0.2075469072293049)	#725a34	0.449236	0.353995	0.207547	0.10099	0.538	0.449236	39.9644	4.8636	25.2124	0.11332	0.112295	0.0492874	39.9644	4.8636	25.2124	18.5082	0.695913	1.73992	0.813698	25.6772	79.0815
192000	6400	6300	(0.4480889068766501, 0.3521519776478398, 0.2086672512689064)	#725935	0.448089	0.352152	0.208667	0.0998829	0.534317	0.448089	39.8038	5.03865	24.8409	0.112607	0.111331	0.0494838	39.8038	5.03865	24.8409	18.7981	0.693116	1.80254	0.80171	25.3468	78.5339
193000	6433.33	6333.33	(0.44785681742067346, 0.35060817330734567, 0.20758026979275007)	#725934	0.447857	0.350608	0.20758	0.0992106	0.536503	0.447857	39.6823	5.21947	24.8484	0.112136	0.110605	0.0490338	39.6823	5.21947	24.8484	18.932	0.691	1.86723	0.80195	25.3906	78.1373
194000	6466.67	6366.67	(0.4466740937186027, 0.3511524734946792, 0.204994784732651)	#715934	0.446674	0.351152	0.204995	0.100793	0.541064	0.446674	39.6772	4.92976	25.2149	0.111709	0.110575	0.0482621	39.6772	4.92976	25.2149	18.786	0.690912	1.76359	0.813779	25.6923	78.9377
195000	6500	6400	(0.44584294554323584, 0.3498409006188028, 0.205967581794019)	#715934	0.445843	0.349841	0.205968	0.0999639	0.538027	0.445843	39.563	5.05697	24.925	0.111211	0.109897	0.0484527	39.563	5.05697	24.925	18.9992	0.688924	1.8091	0.804424	25.4329	78.5311
196000	6533.33	6433.33	(0.44492523836742076, 0.3493293002879224, 0.20505422008262542)	#715934	0.444925	0.349329	0.205054	0.100245	0.539127	0.444925	39.4964	5.00311	24.971	0.110746	0.109502	0.0481236	39.4964	5.00311	24.971	19.041	0.687763	1.78983	0.805906	25.4672	78.6704
197000	6566.67	6466.67	(0.44476020539183164, 0.34888012695572534, 0.2045999249721013)	#715834	0.44476	0.34888	0.2046	0.100128	0.539977	0.44476	39.4576	5.04073	24.9887	0.11057	0.109272	0.0479512	39.4576	5.04073	24.9887	19.0763	0.687089	1.80329	0.806478	25.492	78.5953
198000	6600	6500	(0.4432362254576527, 0.34709174586606933, 0.20124151527953785)	#715833	0.443236	0.347092	0.201242	0.10045	0.545972	0.443236	39.2724	5.04846	25.2434	0.109499	0.108181	0.0467914	39.2724	5.04846	25.2434	19.174	0.683862	1.80605	0.814698	25.7432	78.6905
199000	6633.33	6533.33	(0.44090319389268184, 0.34687636609354394, 0.1986684417746819)	#705832	0.440903	0.346876	0.198668	0.101973	0.549406	0.440903	39.1799	4.73906	25.4918	0.108545	0.107639	0.0459789	39.1799	4.73906	25.4918	19.1552	0.682252	1.69537	0.822714	25.9285	79.4686
200000	6666.67	6566.67	(0.4409455219350095, 0.34672215417641483, 0.19894871949624807)	#705832	0.440946	0.346722	0.198949	0.101774	0.548813	0.440946	39.1711	4.7748	25.4401	0.108542	0.107587	0.0460511	39.1711	4.7748	25.4401	19.1821	0.682098	1.70815	0.821047	25.8843	79.3699
201000	6700	6600	(0.43831688518246387, 0.3462905993829727, 0.19948164952504036)	#6f5832	0.438317	0.346291	0.199482	0.102448	0.544892	0.438317	39.0666	4.5415	25.2162	0.107627	0.106977	0.0461379	39.0666	4.5415	25.2162	19.3247	0.680279	1.62469	0.813821	25.6219	79.7903
202000	6733.33	6633.33	(0.43975974978077353, 0.34572697655318974, 0.1964752603195906)	#705832	0.43976	0.345727	0.196475	0.102248	0.553221	0.43976	39.0559	4.72422	25.653	0.10781	0.106915	0.0452402	39.0559	4.72422	25.653	19.2265	0.680093	1.69006	0.827918	26.0844	79.5654
203000	6766.67	6666.67	(0.43691493800731146, 0.3447206275835219, 0.19342798209271028)	#6f5731	0.436915	0.344721	0.193428	0.10356	0.557287	0.436915	38.8901	4.46339	25.8765	0.106512	0.105952	0.0442495	38.8901	4.46339	25.8765	19.3004	0.677206	1.59675	0.835133	26.2587	80.2135
204000	6800	6700	(0.43671416619034625, 0.3423381202079477, 0.19338731081786315)	#6f5731	0.436714	0.342338	0.193387	0.102024	0.557176	0.436714	38.7123	4.80431	25.6634	0.105949	0.104926	0.0440695	38.7123	4.80431	25.6634	19.5603	0.67411	1.71871	0.828252	26.1092	79.3967
205000	6833.33	6733.33	(0.43711096673565936, 0.34020853968964027, 0.19896894152675856)	#6f5632	0.437111	0.340209	0.198969	0.0988483	0.544809	0.437111	38.592	5.31944	24.697	0.105944	0.104235	0.0455469	38.592	5.31944	24.697	20.0169	0.672015	1.903	0.797064	25.2634	77.8448
206000	6866.67	6766.67	(0.4366654666936484, 0.34180541739298176, 0.19665165398647827)	#6f5732	0.436665	0.341805	0.196652	0.100795	0.549651	0.436665	38.685	4.96198	25.1505	0.106001	0.104768	0.0449721	38.685	4.96198	25.1505	19.7487	0.673634	1.77512	0.811701	25.6353	78.8394
207000	6900	6800	(0.4336481617573095, 0.3412814528430722, 0.18974653114308687)	#6e5730	0.433648	0.341281	0.189747	0.103549	0.562441	0.433648	38.534	4.51018	25.9571	0.104551	0.103903	0.0429222	38.534	4.51018	25.9571	19.6259	0.671005	1.61349	0.837732	26.346	80.143
208000	6933.33	6833.33	(0.43323655444433823, 0.3411788184644372, 0.19300559159024813)	#6e5731	0.433237	0.341179	0.193006	0.102799	0.554503	0.433237	38.527	4.55738	25.4692	0.104573	0.103863	0.0438285	38.527	4.55738	25.4692	19.7674	0.670882	1.63037	0.821985	25.8737	79.855
209000	6966.67	6866.67	(0.4315381216280345, 0.33850931162494585, 0.19183168189117636)	#6e5630	0.431538	0.338509	0.191832	0.101984	0.55547	0.431538	38.2807	4.73571	25.3279	0.103421	0.102462	0.0432871	38.2807	4.73571	25.3279	20.0589	0.666593	1.69417	0.817426	25.7668	79.4094
210000	7000	6900	(0.477834320885092, 0.37512196057130065, 0.22288777885467648)	#795f38	0.477834	0.375122	0.222888	0.0995203	0.533546	0.477834	42.3446	5.40763	26.1046	0.12891	0.127242	0.0562545	42.3446	5.40763	26.1046	16.0664	0.737361	1.93454	0.842493	26.6588	78.2966
211000	7033.33	6933.33	(0.479348350747143, 0.37405984007460186, 0.2240990462936335)	#7a5f39	0.479348	0.37406	0.224099	0.0979179	0.532492	0.479348	42.3174	5.77633	25.9037	0.129288	0.127063	0.056604	42.3174	5.77633	25.9037	16.2178	0.736886	2.06644	0.836008	26.5399	77.4291
212000	7066.67	6966.67	(0.47581340537905115, 0.3737508198040516, 0.2210441280018556)	#795f38	0.475813	0.373751	0.221044	0.0998987	0.535439	0.475813	42.1829	5.33177	26.1594	0.12775	0.126186	0.055502	42.1829	5.33177	26.1594	16.1898	0.734545	1.9074	0.844262	26.6972	78.4799
213000	7100	7000	(0.4732491364099505, 0.369898939550472, 0.2221233652734433)	#785e38	0.473249	0.369899	0.222123	0.0980754	0.530642	0.473249	41.8411	5.64273	25.5608	0.126018	0.123976	0.0555228	41.8411	5.64273	25.5608	16.7469	0.728593	2.01865	0.824944	26.1763	77.5512
214000	7133.33	7033.33	(0.4751838148017971, 0.3718771483244757, 0.22255963475377472)	#795e38	0.475184	0.371877	0.22256	0.098511	0.531635	0.475184	42.0382	5.58046	25.7546	0.127189	0.125247	0.0558511	42.0382	5.58046	25.7546	16.4906	0.732024	1.99637	0.831198	26.3523	77.7743
215000	7166.67	7066.67	(0.47591500782822627, 0.37176121246977856, 0.2216891217830607)	#795e38	0.475915	0.371761	0.221689	0.098385	0.534183	0.475915	42.0474	5.66146	25.8977	0.12737	0.125307	0.055565	42.0474	5.66146	25.8977	16.451	0.732185	2.02535	0.835817	26.5093	77.6687
216000	7200	7100	(0.4762177702513196, 0.37131804136948393, 0.2224801193819309)	#795e38	0.476218	0.371318	0.22248	0.0977637	0.532819	0.476218	42.0278	5.78422	25.7598	0.127427	0.12518	0.0557993	42.0278	5.78422	25.7598	16.5342	0.731844	2.06927	0.831365	26.4012	77.3445
217000	7233.33	7133.33	(0.4727532422347901, 0.36708572943330314, 0.2148072599551013)	#785d36	0.472753	0.367086	0.214807	0.0983917	0.545625	0.472753	41.5994	5.82672	26.3248	0.124751	0.122428	0.0529132	41.5994	5.82672	26.3248	16.7758	0.724384	2.08447	0.849598	26.9619	77.5194
218000	7266.67	7166.67	(0.46966385371216535, 0.36609076955666076, 0.21642836433263615)	#775d37	0.469664	0.366091	0.216428	0.0985002	0.539185	0.469664	41.4464	5.65535	25.8795	0.123531	0.121455	0.0533088	41.4464	5.65535	25.8795	17.0186	0.72172	2.02317	0.835229	26.4903	77.6732
219000	7300	7200	(0.46195503769737734, 0.36511216907548766, 0.1920883861782988)	#755d30	0.461955	0.365112	0.192088	0.106858	0.584184	0.461955	41.0675	4.30653	28.8708	0.119218	0.119067	0.0457326	41.0675	4.30653	28.8708	16.5649	0.715121	1.54063	0.931769	29.1902	81.516
220000	7333.33	7233.33	(0.5048077735530211, 0.39320583324161923, 0.23728276878981433)	#80643c	0.504808	0.393206	0.237283	0.0971392	0.529954	0.504808	44.4387	6.18717	26.7894	0.144242	0.14144	0.0631466	44.4387	6.18717	26.7894	14.0646	0.773825	2.21342	0.864593	27.4946	76.9952
221000	7366.67	7266.67	(0.5013647835137441, 0.3947951939542186, 0.2304434432835239)	#7f643a	0.501365	0.394795	0.230443	0.101107	0.540368	0.501365	44.4267	5.3785	27.7382	0.14285	0.141355	0.0608037	44.4267	5.3785	27.7382	13.6466	0.773616	1.92412	0.895215	28.2548	79.0264
222000	7400	7300	(0.5068266725363567, 0.3952906526362132, 0.23785323643610362)	#81643c	0.506827	0.395291	0.237853	0.0975545	0.530701	0.506827	44.6439	6.1226	26.9749	0.145576	0.142885	0.0635591	44.6439	6.1226	26.9749	13.8046	0.777398	2.19032	0.870581	27.661	77.212
223000	7433.33	7333.33	(0.5023727229801933, 0.3937027782807251, 0.23299080375707526)	#80643b	0.502373	0.393703	0.232991	0.0994325	0.536219	0.502373	44.3881	5.72262	27.3306	0.143137	0.141084	0.0616209	44.3881	5.72262	27.3306	13.8544	0.772943	2.04723	0.882061	27.9233	78.174
224000	7466.67	7366.67	(0.5042345888080629, 0.39315137766133074, 0.23810103204780045)	#80643c	0.504235	0.393151	0.238101	0.0971006	0.527797	0.504235	44.4218	6.14966	26.6464	0.144063	0.141321	0.0634256	44.4218	6.14966	26.6464	14.1144	0.773531	2.2	0.859979	27.3468	77.0044
225000	7500	7400	(0.5013473259181161, 0.39199775626346905, 0.2395247633485164)	#7f633d	0.501347	0.391998	0.239525	0.0970587	0.522238	0.501347	44.2649	6.02496	26.2262	0.142768	0.140223	0.0637934	44.2649	6.02496	26.2262	14.364	0.770798	2.15539	0.846419	26.9094	77.0619
226000	7533.33	7433.33	(0.502284043317369, 0.39207410957623445, 0.23112454512857092)	#80633a	0.502284	0.392074	0.231125	0.0989267	0.539853	0.502284	44.2643	5.91045	27.4455	0.14258	0.140219	0.0608341	44.2643	5.91045	27.4455	13.982	0.770788	2.11442	0.885769	28.0747	77.8468
227000	7566.67	7466.67	(0.5005348566126918, 0.3903964194887928, 0.2331736730180029)	#7f633b	0.500535	0.390396	0.233174	0.098009	0.534151	0.500535	44.1049	6.01018	26.9416	0.141636	0.139109	0.0613827	44.1049	6.01018	26.9416	14.2888	0.768013	2.1501	0.869506	27.6038	77.4243
228000	7600	7500	(0.4965250532828252, 0.3886787303007386, 0.23651357425099323)	#7e633c	0.496525	0.388679	0.236514	0.0975375	0.523662	0.496525	43.8838	5.8878	26.1574	0.139919	0.13758	0.0623553	43.8838	5.8878	26.1574	14.707	0.764163	2.10632	0.844196	26.8118	77.3146
229000	7633.33	7533.33	(0.4999871766196966, 0.38833220081441977, 0.237390543881262)	#7f633c	0.499987	0.388332	0.237391	0.0958007	0.525207	0.499987	43.9613	6.36372	26.148	0.141211	0.138114	0.0627029	43.9613	6.36372	26.148	14.7466	0.765512	2.27658	0.843894	26.9112	76.3217
230000	7666.67	7566.67	(0.4975968871705842, 0.389463394314211, 0.22636317526588148)	#7e6339	0.497597	0.389463	0.226363	0.100221	0.545087	0.497597	43.9303	5.63989	27.6882	0.139844	0.137901	0.0589012	43.9303	5.63989	27.6882	14.182	0.764973	2.01763	0.8936	28.2567	78.4867
231000	7700	7600	(0.49849036767220645, 0.38704704154581177, 0.2300670446463333)	#7f623a	0.49849	0.387047	0.230067	0.0974704	0.538472	0.49849	43.8002	6.19862	26.9995	0.139841	0.137004	0.0599927	43.8002	6.19862	26.9995	14.6001	0.762707	2.21752	0.871375	27.7019	77.0699
232000	7733.33	7633.33	(0.49713810458699703, 0.38731949932486726, 0.23186762901189203)	#7e623b	0.497138	0.387319	0.231868	0.0976688	0.533595	0.497138	43.7877	6.04542	26.7151	0.139512	0.136918	0.0606164	43.7877	6.04542	26.7151	14.6572	0.76249	2.16271	0.862196	27.3906	77.2492
233000	7766.67	7666.67	(0.4953469590624594, 0.3855667529369162, 0.23031739641357188)	#7e623a	0.495347	0.385567	0.230317	0.0976302	0.535038	0.495347	43.6078	6.06201	26.7048	0.138311	0.135686	0.0599051	43.6078	6.06201	26.7048	14.8314	0.759357	2.16864	0.861864	27.3842	77.2106
234000	7800	7700	(0.4940906275480194, 0.38776851171393767, 0.2262806303763585)	#7d6239	0.494091	0.387769	0.226281	0.100499	0.542026	0.494091	43.7115	5.48384	27.4081	0.138104	0.136396	0.0586745	43.7115	5.48384	27.4081	14.4272	0.761162	1.96181	0.884561	27.9513	78.6856
235000	7833.33	7733.33	(0.4946628087652469, 0.38502478169129933, 0.23296348129450373)	#7e623b	0.494663	0.385025	0.232963	0.0968422	0.529046	0.494663	43.5606	6.13093	26.2579	0.138099	0.135364	0.0607726	43.5606	6.13093	26.2579	15.0252	0.758534	2.1933	0.847442	26.9642	76.8575
236000	7866.67	7766.67	(0.49491408832227424, 0.3843192638272038, 0.23218546328544082)	#7e623b	0.494914	0.384319	0.232185	0.0965088	0.530857	0.494914	43.5152	6.24667	26.316	0.137973	0.135055	0.0604483	43.5152	6.24667	26.316	15.0751	0.757745	2.2347	0.849315	27.0472	76.6467
237000	7900	7800	(0.49285269088623956, 0.38247891704210274, 0.23311013835191857)	#7d613b	0.492853	0.382479	0.23311	0.0958441	0.527019	0.492853	43.331	6.30808	25.9387	0.136822	0.133804	0.0605901	43.331	6.30808	25.9387	15.3789	0.754536	2.25667	0.837137	26.6947	76.3315
238000	7933.33	7833.33	(0.49249642907437585, 0.38371791403506866, 0.22513596499013616)	#7d6139	0.492496	0.383718	0.225136	0.0988565	0.542868	0.492496	43.377	5.87938	27.1499	0.136461	0.134116	0.0579351	43.377	5.87938	27.1499	14.8873	0.755337	2.10331	0.87623	27.7792	77.7811
239000	7966.67	7866.67	(0.49136576574017854, 0.38290418558635975, 0.22921326976079853)	#7d613a	0.491366	0.382904	0.229213	0.0977109	0.533518	0.491366	43.3032	5.97199	26.4613	0.136109	0.133616	0.0592418	43.3032	5.97199	26.4613	15.1673	0.754052	2.13644	0.854007	27.1269	77.2821
240000	8000	7900	(0.4914674344600535, 0.38315975380435213, 0.22909851731144507)	#7d613a	0.491467	0.38316	0.229099	0.0978655	0.533848	0.491467	43.3236	5.94241	26.504	0.1362	0.133754	0.0592243	43.3236	5.94241	26.504	15.1294	0.754407	2.12586	0.855384	27.162	77.3628
241000	8033.33	7933.33	(0.49109357304391993, 0.38177470565750604, 0.22735905346507032)	#7d6139	0.491094	0.381775	0.227359	0.0975828	0.537035	0.491094	43.2089	6.06399	26.6114	0.135619	0.13298	0.0585117	43.2089	6.06399	26.6114	15.2308	0.75241	2.16935	0.858849	27.2936	77.1631
242000	8066.67	7966.67	(0.4924430148907899, 0.3803472631976322, 0.22885999013039932)	#7d603a	0.492443	0.380347	0.22886	0.0957872	0.535256	0.492443	43.1532	6.47419	26.3328	0.135884	0.132605	0.0589374	43.1532	6.47419	26.3328	15.4573	0.75144	2.3161	0.849857	27.117	76.1872
243000	8100	8000	(0.48956243587422305, 0.38045956363111366, 0.22087587616373125)	#7c6138	0.489562	0.38046	0.220876	0.09899	0.54883	0.489562	43.048	5.92324	27.3401	0.134324	0.131899	0.0562031	43.048	5.92324	27.3401	15.1602	0.749609	2.119	0.882366	27.9744	77.7758
244000	8133.33	8033.33	(0.4892923922420676, 0.3816780167073166, 0.22333819239567376)	#7c6138	0.489292	0.381678	0.223338	0.0992275	0.543549	0.489292	43.1353	5.76836	27.0907	0.134667	0.132485	0.0571133	43.1353	5.76836	27.0907	15.1084	0.75113	2.06359	0.87432	27.6981	77.9797
245000	8166.67	8066.67	(0.4894163089824017, 0.3800881636980941, 0.22688280381861256)	#7c6039	0.489416	0.380088	0.226883	0.0972608	0.536422	0.489416	43.0406	6.11096	26.461	0.134565	0.13185	0.0581873	43.0406	6.11096	26.461	15.4414	0.74948	2.18616	0.853996	27.1575	76.996
246000	8200	8100	(0.48898114716947194, 0.3787099887694827, 0.22656126785314903)	#7c6039	0.488981	0.37871	0.226561	0.0966319	0.536667	0.488981	42.9301	6.26022	26.3677	0.134059	0.13111	0.0579624	42.9301	6.26022	26.3677	15.6043	0.747555	2.23955	0.850983	27.1006	76.6441
247000	8233.33	8133.33	(0.4894879476082789, 0.3783473365687636, 0.22579433598534482)	#7c6039	0.489488	0.378347	0.225794	0.0964206	0.538713	0.489488	42.9162	6.35488	26.465	0.134113	0.131018	0.0576825	42.9162	6.35488	26.465	15.61	0.747314	2.27342	0.854125	27.2173	76.4976
248000	8266.67	8166.67	(0.4866284710757985, 0.3781694754792495, 0.2248196738771553)	#7c6039	0.486628	0.378169	0.22482	0.097622	0.538006	0.486628	42.818	6.02364	26.4666	0.13295	0.130364	0.0572896	42.818	6.02364	26.4666	15.6291	0.745603	2.15492	0.854176	27.1434	77.1782
249000	8300	8200	(0.4876383134580404, 0.37852044510241817, 0.2183613102190604)	#7c6037	0.487638	0.37852	0.218361	0.0991291	0.552206	0.487638	42.8471	5.92947	27.443	0.132999	0.130558	0.0551919	42.8471	5.92947	27.443	15.3281	0.746111	2.12123	0.885687	28.0762	77.8078
250000	8333.33	8233.33	(0.48618319824761397, 0.3773022381745264, 0.22221024616014554)	#7b6038	0.486183	0.377302	0.22221	0.0979216	0.54295	0.486183	42.7342	6.03758	26.7384	0.132417	0.129807	0.0563402	42.7342	6.03758	26.7384	15.6343	0.744145	2.15991	0.862949	27.4116	77.2759
251000	8366.67	8266.67	(0.48617634396386267, 0.37538925870305856, 0.2224004335997176)	#7b5f38	0.486176	0.375389	0.2224	0.0966659	0.542552	0.486176	42.6002	6.33066	26.545	0.131982	0.128921	0.0562551	42.6002	6.33066	26.545	15.8762	0.741812	2.26475	0.856706	27.2894	76.5862
252000	8400	8300	(0.48574210047348, 0.37466067863562796, 0.22253531340715413)	#7b5f38	0.485742	0.374661	0.222535	0.0963282	0.541865	0.485742	42.5371	6.39345	26.4444	0.131662	0.128505	0.0562364	42.5371	6.39345	26.4444	15.9776	0.740712	2.28721	0.853459	27.2063	76.4084
253000	8433.33	8333.33	(0.4871271296858414, 0.37426732416667546, 0.2238444342671582)	#7c5f39	0.487127	0.374267	0.223844	0.0952227	0.54048	0.487127	42.5545	6.64737	26.2844	0.132165	0.128619	0.0566678	42.5545	6.64737	26.2844	16.0665	0.741015	2.37805	0.848296	27.112	75.8074
254000	8466.67	8366.67	(0.48511454535341764, 0.3735603388799542, 0.22382225251739882)	#7b5f39	0.485115	0.37356	0.223822	0.0955112	0.53862	0.485115	42.4467	6.51877	26.141	0.131259	0.12791	0.0565712	42.4467	6.51877	26.141	16.1786	0.739138	2.33205	0.843667	26.9415	75.9978
255000	8500	8400	(0.4832825581436632, 0.37402570119725126, 0.218606303526903)	#7b5f37	0.483283	0.374026	0.218606	0.0978676	0.547664	0.483283	42.4066	6.1045	26.8373	0.130366	0.127647	0.0548484	42.4066	6.1045	26.8373	15.9303	0.73844	2.18384	0.86614	27.5228	77.1854
256000	8533.33	8433.33	(0.4850326537036453, 0.37246784746851824, 0.2217519464059389)	#7b5e38	0.485033	0.372468	0.221752	0.0954089	0.54281	0.485033	42.3596	6.62287	26.3338	0.130846	0.12734	0.0557951	42.3596	6.62287	26.3338	16.2271	0.737622	2.36929	0.849889	27.1538	75.883
257000	8566.67	8466.67	(0.476376829396735, 0.3681250054732498, 0.21466668086753057)	#795d36	0.476377	0.368125	0.214667	0.0977279	0.549376	0.476377	41.7768	6.09136	26.5873	0.126272	0.123562	0.0530072	41.7768	6.09136	26.5873	16.5874	0.727472	2.17914	0.858072	27.2762	77.0958
258000	8600	8500	(0.4758754536880226, 0.3675943759844459, 0.21238237720098585)	#795d36	0.475875	0.367594	0.212382	0.0981759	0.553702	0.475875	41.7162	6.05698	26.8408	0.125834	0.123174	0.0522317	41.7162	6.05698	26.8408	16.5726	0.726418	2.16684	0.866253	27.5157	77.2835
259000	8633.33	8533.33	(0.47558779151711333, 0.36558447088172047, 0.21357684028406454)	#795d36	0.475588	0.365584	0.213577	0.0966929	0.55092	0.475588	41.5706	6.35747	26.4864	0.125351	0.122244	0.052455	41.5706	6.35747	26.4864	16.863	0.723883	2.27434	0.854814	27.2387	76.5027
260000	8666.67	8566.67	(0.47395874412291333, 0.366774058334783, 0.2093873297523487)	#785d35	0.473959	0.366774	0.209387	0.0991457	0.558216	0.473959	41.5917	5.88312	27.1089	0.124785	0.122379	0.0511977	41.5917	5.88312	27.1089	16.5929	0.72425	2.10465	0.874906	27.74	77.7557
261000	8700	8600	(0.47357456341218374, 0.36608294961415094, 0.20897351657181676)	#785d35	0.473575	0.366083	0.208974	0.0989599	0.558732	0.473575	41.5302	5.93276	27.0909	0.124468	0.121987	0.0510106	41.5302	5.93276	27.0909	16.665	0.723179	2.12241	0.874325	27.7329	77.6475
262000	8733.33	8633.33	(0.4697274925179197, 0.36466086561367295, 0.20669626600111976)	#775c34	0.469727	0.364661	0.206696	0.100092	0.559966	0.469727	41.3101	5.63993	27.1253	0.122651	0.120592	0.0501369	41.3101	5.63993	27.1253	16.8153	0.719346	2.01765	0.875436	27.7055	78.2543
263000	8766.67	8666.67	(0.47080298076137966, 0.3652584285087084, 0.21038216655483483)	#785d35	0.470803	0.365258	0.210382	0.0991192	0.553142	0.470803	41.3972	5.76555	26.7056	0.123382	0.121143	0.0513421	41.3972	5.76555	26.7056	16.8553	0.720862	2.06259	0.86189	27.3209	77.8172
264000	8800	8700	(0.4711144909167718, 0.36360902654259875, 0.20720340726066486)	#785c34	0.471114	0.363609	0.207203	0.0987742	0.560185	0.471114	41.2776	5.97574	27.0213	0.122936	0.120387	0.0502375	41.2776	5.97574	27.0213	16.9304	0.718779	2.13778	0.87208	27.6742	77.5298
265000	8833.33	8733.33	(0.46932166022302463, 0.3648354037009819, 0.20668997028469197)	#775d34	0.469322	0.364835	0.20669	0.100359	0.559598	0.469322	41.3107	5.56534	27.1244	0.122546	0.120596	0.0501413	41.3107	5.56534	27.1244	16.8024	0.719357	1.99096	0.875405	27.6894	78.4051
266000	8866.67	8766.67	(0.46935109388072993, 0.36328954496881144, 0.20762103574002483)	#775c34	0.469351	0.36329	0.207621	0.0991279	0.557642	0.469351	41.2055	5.82628	26.861	0.122266	0.119933	0.0503133	41.2055	5.82628	26.861	17.01	0.717524	2.08431	0.866905	27.4856	77.7618
267000	8900	8800	(0.4684557767340144, 0.3610288715401667, 0.20876820994557516)	#775c35	0.468456	0.361029	0.208768	0.0977204	0.554348	0.468456	41.0238	6.09248	26.4656	0.121516	0.118794	0.0504863	41.0238	6.09248	26.4656	17.3312	0.714361	2.17954	0.854145	27.1578	77.0362
268000	8933.33	8833.33	(0.4678585357252325, 0.3615014289619528, 0.2060233817227777)	#775c34	0.467859	0.361501	0.206023	0.0989669	0.559646	0.467859	41.0297	5.88332	26.8673	0.12125	0.118831	0.0496654	41.0297	5.88332	26.8673	17.1864	0.714463	2.10472	0.867107	27.5039	77.6485
269000	8966.67	8866.67	(0.4671469209568066, 0.360370282798375, 0.20851893744401018)	#775b35	0.467147	0.36037	0.208519	0.097857	0.553633	0.467147	40.9383	6.03223	26.3881	0.120896	0.11826	0.0503389	40.9383	6.03223	26.3881	17.4212	0.712871	2.15799	0.851644	27.0688	77.1236
270000	9000	8900	(0.46642225086063155, 0.35966864650380626, 0.20931814314234368)	#765b35	0.466422	0.359669	0.209318	0.0974641	0.551226	0.466422	40.8706	6.07325	26.1837	0.120535	0.117839	0.0505238	40.8706	6.07325	26.1837	17.5477	0.711693	2.17266	0.845046	26.8788	76.9413
271000	9033.33	8933.33	(0.46790739616505667, 0.36050762408892584, 0.20639295447794648)	#775b34	0.467907	0.360508	0.206393	0.0982193	0.558902	0.467907	40.9621	6.04928	26.7312	0.121069	0.118409	0.0497062	40.9621	6.04928	26.7312	17.3143	0.713286	2.16409	0.862716	27.4071	77.2487
272000	9066.67	8966.67	(0.46638580197604984, 0.35844950231888273, 0.2066208120764148)	#765b34	0.466386	0.35845	0.206621	0.0974141	0.556974	0.466386	40.773	6.18855	26.4561	0.120096	0.117234	0.0496002	40.773	6.18855	26.4561	17.5894	0.709994	2.21391	0.853838	27.1703	76.8343
273000	9100	9000	(0.4668815068063553, 0.3585828863019645, 0.2065670570720896)	#775b34	0.466882	0.358583	0.206567	0.0973283	0.55756	0.466882	40.7967	6.22545	26.4963	0.120296	0.11738	0.0496016	40.7967	6.22545	26.4963	17.5639	0.710406	2.22712	0.855134	27.2178	76.7778
274000	9133.33	9033.33	(0.4663891060437697, 0.35939122788955014, 0.20556475061507462)	#765b34	0.466389	0.359391	0.205565	0.0982951	0.559242	0.466389	40.8358	6.01983	26.6867	0.120243	0.117623	0.049346	40.8358	6.01983	26.6867	17.4399	0.711088	2.15355	0.861278	27.3572	77.2883
275000	9166.67	9066.67	(0.46600933706816067, 0.35933193454821705, 0.2048591948820085)	#765b34	0.466009	0.359332	0.204859	0.0985849	0.560397	0.466009	40.818	5.9669	26.7646	0.120056	0.117512	0.0491205	40.818	5.9669	26.7646	17.4281	0.710777	2.13462	0.863794	27.4217	77.432
276000	9200	9100	(0.46550989267696913, 0.35701231806622075, 0.20549615097412016)	#765b34	0.46551	0.357012	0.205496	0.0971206	0.558557	0.46551	40.6416	6.27676	26.4526	0.119411	0.116421	0.049137	40.6416	6.27676	26.4526	17.732	0.707705	2.24547	0.853723	27.187	76.6515
277000	9233.33	9133.33	(0.46317496766344884, 0.35700177155779955, 0.20122418075806575)	#765b33	0.463175	0.357002	0.201224	0.0991138	0.565555	0.463175	40.5569	5.89908	26.9535	0.118352	0.1159	0.04781	40.5569	5.89908	26.9535	17.6209	0.706231	2.11036	0.869889	27.5914	77.6548
278000	9266.67	9166.67	(0.4643932597965259, 0.35631614437071796, 0.20589208053310043)	#765a34	0.464393	0.356316	0.205892	0.0969848	0.556643	0.464393	40.5613	6.26061	26.2889	0.118893	0.115927	0.0491891	40.5613	6.26061	26.2889	17.8473	0.706306	2.23969	0.84844	27.024	76.6047
279000	9300	9200	(0.4618859457597993, 0.35648074185314144, 0.20321874892753883)	#755a33	0.461886	0.356481	0.203219	0.0987511	0.560024	0.461886	40.4899	5.8739	26.5737	0.117905	0.115488	0.0483489	40.4899	5.8739	26.5737	17.7711	0.705063	2.10135	0.857632	27.2151	77.5357
280000	9333.33	9233.33	(0.4629742053137265, 0.355851350087986, 0.203651903685006)	#765a33	0.462974	0.355851	0.203652	0.0978187	0.560123	0.462974	40.4785	6.10921	26.504	0.11817	0.115419	0.0484516	40.4785	6.10921	26.504	17.8416	0.704866	2.18553	0.855383	27.199	77.0199
281000	9366.67	9266.67	(0.46231812539126366, 0.3547628822547184, 0.20377447607686894)	#755a33	0.462318	0.354763	0.203774	0.0973326	0.559233	0.462318	40.3827	6.20064	26.3643	0.117714	0.114832	0.0483994	40.3827	6.20064	26.3643	17.9851	0.703197	2.21824	0.850875	27.0837	76.7651
282000	9400	9300	(0.4612336148654645, 0.3541951506415836, 0.20178513382539334)	#755a33	0.461234	0.354195	0.201785	0.0979064	0.56251	0.461234	40.3034	6.11071	26.5493	0.117103	0.114348	0.0477429	40.3034	6.11071	26.5493	17.9971	0.701816	2.18607	0.856845	27.2435	77.0383
283000	9433.33	9333.33	(0.4622038368368047, 0.35416296201623854, 0.20536547462246396)	#755a34	0.462204	0.354163	0.205365	0.0965572	0.555682	0.462204	40.3429	6.31753	26.0827	0.117636	0.114589	0.0488372	40.3429	6.31753	26.0827	18.1195	0.702504	2.26006	0.841786	26.8369	76.3845
284000	9466.67	9366.67	(0.46204563921047953, 0.3533937864119031, 0.2038756619673641)	#755a33	0.462046	0.353394	0.203876	0.0965243	0.558754	0.462046	40.2782	6.37988	26.2194	0.11733	0.114195	0.048327	40.2782	6.37988	26.2194	18.1563	0.701377	2.28236	0.846199	26.9845	76.3242
285000	9500	9400	(0.46025947345562684, 0.35403951863804267, 0.20077200630991734)	#755a33	0.460259	0.35404	0.200772	0.0984425	0.563785	0.460259	40.2602	5.9946	26.6371	0.116676	0.114085	0.0474139	40.2602	5.9946	26.6371	17.9958	0.701063	2.14453	0.85968	27.3033	77.3171
286000	9533.33	9433.33	(0.45840935647600856, 0.35229218751294344, 0.2006137234784071)	#745933	0.458409	0.352292	0.200614	0.0980612	0.56237	0.458409	40.0815	6.0383	26.4293	0.115656	0.113002	0.0472117	40.0815	6.0383	26.4293	18.2249	0.697953	2.16016	0.852973	27.1103	77.1305
287000	9566.67	9466.67	(0.4606006350153075, 0.3531983351853624, 0.2006825976694016)	#755a33	0.460601	0.353198	0.200683	0.0977973	0.564302	0.460601	40.2101	6.16134	26.5912	0.116607	0.113781	0.0473324	40.2101	6.16134	26.5912	18.085	0.700191	2.20418	0.858197	27.2957	76.9544
288000	9600	9500	(0.45965931653607744, 0.35263641645927457, 0.2022958158337268)	#755933	0.459659	0.352636	0.202296	0.0973594	0.559901	0.459659	40.1488	6.17464	26.2751	0.116254	0.113409	0.0477584	40.1488	6.17464	26.2751	18.225	0.699123	2.20894	0.847994	26.9908	76.7754
289000	9633.33	9533.33	(0.45916027923632496, 0.35308105498219533, 0.20230975161505246)	#755a33	0.45916	0.353081	0.20231	0.0978334	0.559392	0.45916	40.1658	6.04793	26.2906	0.116179	0.113512	0.0477865	40.1658	6.04793	26.2906	18.1817	0.69942	2.16361	0.848497	26.9773	77.045
290000	9666.67	9566.67	(0.4594963095504369, 0.351699841068663, 0.202604315405926)	#755933	0.459496	0.3517	0.202604	0.0967304	0.559073	0.459496	40.0788	6.30596	26.1431	0.116015	0.112985	0.0477814	40.0788	6.30596	26.1431	18.3505	0.697904	2.25592	0.843734	26.8928	76.4387
291000	9700	9600	(0.4591963210294678, 0.35048400095145826, 0.20258623297227643)	#755933	0.459196	0.350484	0.202586	0.0960587	0.558824	0.459196	39.9838	6.45587	26.027	0.115651	0.112412	0.0476845	39.9838	6.45587	26.027	18.5002	0.69625	2.30955	0.839988	26.8157	76.0692
292000	9733.33	9633.33	(0.45919997538516866, 0.35167759304820373, 0.20151194706864586)	#755933	0.4592	0.351678	0.201512	0.0971237	0.561167	0.4592	40.0644	6.2477	26.2828	0.115846	0.112898	0.047448	40.0644	6.2477	26.2828	18.3167	0.697654	2.23507	0.848243	27.0151	76.6283
293000	9766.67	9666.67	(0.45718718277340514, 0.3501951553752044, 0.2006250841697052)	#745933	0.457187	0.350195	0.200625	0.097163	0.561175	0.457187	39.897	6.21423	26.1934	0.114791	0.11189	0.047046	39.897	6.21423	26.1934	18.4922	0.694739	2.2231	0.845359	26.9205	76.6537
294000	9800	9700	(0.45763022133230125, 0.3497163779749333, 0.20210182256256953)	#745933	0.45763	0.349716	0.202102	0.0962806	0.558373	0.45763	39.8816	6.37596	25.9618	0.114924	0.111797	0.0474596	39.8816	6.37596	25.9618	18.5985	0.694471	2.28096	0.837884	26.7333	76.2018
295000	9833.33	9733.33	(0.45754249786099466, 0.3501634969154539, 0.1993880468959871)	#745932	0.457542	0.350163	0.199388	0.0973419	0.56422	0.457542	39.9005	6.23128	26.3804	0.114836	0.111911	0.0466832	39.9005	6.23128	26.3804	18.4444	0.6948	2.2292	0.851393	27.1063	76.7098
296000	9866.67	9766.67	(0.45544265395216, 0.34763698331043424, 0.1977677093651148)	#745832	0.455443	0.347637	0.197768	0.0969369	0.565768	0.455443	39.6536	6.32958	26.3002	0.113495	0.110434	0.0459951	39.6536	6.32958	26.3002	18.7175	0.6905	2.26436	0.848807	27.0512	76.4682
297000	9900	9800	(0.4568558671461824, 0.34840855412718535, 0.1999250478391611)	#745832	0.456856	0.348409	0.199925	0.0963187	0.562389	0.456856	39.7579	6.43131	26.1228	0.114259	0.111057	0.0467067	39.7579	6.43131	26.1228	18.6834	0.692317	2.30076	0.84308	26.9028	76.1691
298000	9933.33	9833.33	(0.45597027285777, 0.3487721057159663, 0.19854101268728877)	#745832	0.45597	0.348772	0.198541	0.0972637	0.564575	0.45597	39.7525	6.23711	26.3121	0.113957	0.111025	0.0463102	39.7525	6.23711	26.3121	18.6032	0.692223	2.23129	0.84919	27.0413	76.6646
299000	9966.67	9866.67	(0.4559038790843758, 0.3479413456975525, 0.20002514499673968)	#745833	0.455904	0.347941	0.200025	0.0963452	0.561256	0.455904	39.6972	6.39234	26.0273	0.113842	0.110694	0.0466882	39.6972	6.39234	26.0273	18.7583	0.69126	2.28682	0.839999	26.8008	76.2012
300000	10000	9900	(0.4545231480002222, 0.3480938629782294, 0.19738935100867566)	#735832	0.454523	0.348094	0.197389	0.0976823	0.565722	0.454523	39.6576	6.14128	26.3541	0.113258	0.110458	0.0459021	39.6576	6.14128	26.3541	18.6656	0.69057	2.197	0.850546	27.0602	76.8825
301000	10033.3	9933.33	(0.4540752622130393, 0.34801005894541986, 0.19659940427375017)	#735832	0.454075	0.34801	0.196599	0.0980096	0.567033	0.454075	39.6355	6.08188	26.4392	0.113045	0.110327	0.0456591	39.6355	6.08188	26.4392	18.6551	0.690186	2.17575	0.853292	27.1297	77.0455
302000	10066.7	9966.67	(0.4532823332966475, 0.34798519796596283, 0.19789535619909132)	#735832	0.453282	0.347985	0.197895	0.0979493	0.563417	0.453282	39.6154	6.02269	26.2205	0.112844	0.110207	0.0460227	39.6154	6.02269	26.2205	18.7185	0.689835	2.15458	0.846233	26.9033	77.0639
303000	10100	10000	(0.45397768334203165, 0.34757788878119894, 0.1965631542012665)	#735832	0.453978	0.347578	0.196563	0.0977766	0.56702	0.453978	39.6018	6.13558	26.4027	0.112919	0.110127	0.0456166	39.6018	6.13558	26.4027	18.7057	0.689599	2.19496	0.852113	27.1062	76.9175
304000	10133.3	10033.3	(0.45290323649527414, 0.34602385981853695, 0.19540476131305898)	#735831	0.452903	0.346024	0.195405	0.0974887	0.568551	0.452903	39.4555	6.21805	26.3855	0.112165	0.10926	0.0451551	39.4555	6.21805	26.3855	18.8641	0.687052	2.22447	0.851558	27.1082	76.7395
305000	10166.7	10066.7	(0.45180544342789924, 0.3444153374066149, 0.19794595861158165)	#735732	0.451805	0.344415	0.197946	0.0961617	0.561878	0.451805	39.3185	6.3955	25.8393	0.111599	0.108452	0.0457641	39.3185	6.3955	25.8393	19.1669	0.684665	2.28795	0.83393	26.619	76.0981
306000	10200	10100	(0.4513878906864818, 0.3458014742863767, 0.19442839510117543)	#735831	0.451388	0.345801	0.194428	0.0981822	0.569265	0.451388	39.3916	6.0484	26.4394	0.111555	0.108882	0.0448346	39.3916	6.0484	26.4394	18.8821	0.685938	2.16378	0.853297	27.1224	77.1145
307000	10233.3	10133.3	(0.4509301494995972, 0.3444920694090901, 0.19547904129966276)	#725731	0.45093	0.344492	0.195479	0.0972221	0.566498	0.45093	39.2889	6.21989	26.1578	0.111185	0.108278	0.0450385	39.2889	6.21989	26.1578	19.0796	0.68415	2.22512	0.844209	26.8871	76.6244
308000	10266.7	10166.7	(0.4527347290415951, 0.34464872387484735, 0.1966807941596581)	#735732	0.452735	0.344649	0.196681	0.096313	0.565572	0.452735	39.3577	6.43947	26.0786	0.111891	0.108682	0.045426	39.3577	6.43947	26.0786	19.0752	0.685348	2.30368	0.841653	26.8618	76.1297
309000	10300	10200	(0.4527258014316841, 0.3458189886854617, 0.19890564354174248)	#735832	0.452726	0.345819	0.198906	0.0964681	0.560649	0.452726	39.4489	6.31301	25.8651	0.112256	0.109221	0.0461583	39.4489	6.31301	25.8651	19.0213	0.686936	2.25844	0.834762	26.6243	76.2837
310000	10333.3	10233.3	(0.45269434178403073, 0.346011997363373, 0.19588203342173358)	#735831	0.452694	0.346012	0.195882	0.0974317	0.567297	0.452694	39.4503	6.20647	26.3082	0.112119	0.109229	0.0452889	39.4503	6.20647	26.3082	18.886	0.686961	2.22033	0.849063	27.0304	76.7258
311000	10366.7	10266.7	(0.45373639172610364, 0.3448892959803272, 0.19819882866539093)	#735732	0.453736	0.344889	0.198199	0.0956744	0.563185	0.453736	39.41	6.55832	25.9275	0.112363	0.108991	0.0459017	39.41	6.55832	25.9275	19.0882	0.686259	2.3462	0.836777	26.7441	75.8049
312000	10400	10300	(0.45321827793221225, 0.34495358802583154, 0.19692118638752504)	#735732	0.453218	0.344954	0.196921	0.0962635	0.565505	0.453218	39.3945	6.45601	26.0918	0.112131	0.108899	0.0455248	39.3945	6.45601	26.0918	19.0401	0.685989	2.30959	0.842079	26.8786	76.1022
313000	10433.3	10333.3	(0.4405945712463272, 0.3347872367366881, 0.18613744779703195)	#70552f	0.440595	0.334787	0.186137	0.097364	0.577531	0.440595	38.2576	6.25463	26.1938	0.105277	0.102331	0.0415868	38.2576	6.25463	26.1938	20.0599	0.666191	2.23755	0.845372	26.9302	76.5702
314000	10466.7	10366.7	(0.4514358896072156, 0.3444770448948485, 0.19590125192451294)	#735731	0.451436	0.344477	0.195901	0.0969052	0.566049	0.451436	39.3043	6.29254	26.1184	0.111375	0.108368	0.0451674	39.3043	6.29254	26.1184	19.0882	0.684418	2.25112	0.842937	26.8657	76.4542
315000	10500	10400	(0.45010559052518273, 0.34262049965740393, 0.19417315823667852)	#725731	0.450106	0.34262	0.194173	0.0966709	0.568605	0.450106	39.1267	6.37745	26.1445	0.110448	0.107328	0.0445199	39.1267	6.37745	26.1445	19.2659	0.681325	2.28149	0.843782	26.9111	76.2915
316000	10533.3	10433.3	(0.4502218956023482, 0.3432617065415099, 0.19604043932739948)	#725731	0.450222	0.343262	0.19604	0.0965329	0.564569	0.450222	39.1826	6.33793	25.941	0.110722	0.107655	0.0451042	39.1826	6.33793	25.941	19.2577	0.6823	2.26735	0.837212	26.704	76.2704
317000	10566.7	10466.7	(0.4502746849479123, 0.34249546578242585, 0.19418641237652648)	#725731	0.450275	0.342495	0.194186	0.0965221	0.568738	0.450275	39.1228	6.41709	26.1391	0.110479	0.107305	0.0445177	39.1228	6.41709	26.1391	19.2783	0.681258	2.29567	0.843605	26.9152	76.2068
318000	10600	10500	(0.4501262480488608, 0.3426166654240911, 0.1957308036860711)	#725731	0.450126	0.342617	0.195731	0.096232	0.565165	0.450126	39.1328	6.41804	25.9246	0.110539	0.107364	0.0449684	39.1328	6.41804	25.9246	19.3241	0.681432	2.29601	0.836683	26.7072	76.0951
319000	10633.3	10533.3	(0.4495209314820139, 0.34154898765589886, 0.1952353639385622)	#725731	0.449521	0.341549	0.195235	0.0958985	0.565681	0.449521	39.0372	6.49794	25.8759	0.110088	0.106806	0.0447422	39.0372	6.49794	25.8759	19.4424	0.679768	2.3246	0.835112	26.6793	75.9034
320000	10666.7	10566.7	(0.44802104568063, 0.3403635847241304, 0.19426544491899006)	#725631	0.448021	0.340364	0.194265	0.0959573	0.566392	0.448021	38.905	6.47802	25.8458	0.109291	0.106038	0.0443583	38.905	6.47802	25.8458	19.5716	0.677465	2.31747	0.834142	26.6453	75.9292
321000	10700	10600	(0.44811900324134746, 0.34131127465772965, 0.19684965190131798)	#725732	0.448119	0.341311	0.19685	0.0958212	0.56072	0.448119	38.985	6.40696	25.5658	0.109661	0.106502	0.0451715	38.985	6.40696	25.5658	19.5583	0.678859	2.29205	0.825105	26.3564	75.9311
322000	10733.3	10633.3	(0.431022005422363, 0.32774396788711274, 0.17911338798299226)	#6d532d	0.431022	0.327744	0.179113	0.0983363	0.584445	0.431022	37.4437	6.02682	26.1659	0.100439	0.0977946	0.0390908	37.4437	6.02682	26.1659	20.8089	0.652019	2.15605	0.844472	26.851	77.0292
323000	10766.7	10666.7	(0.44745036975499897, 0.3397246594455272, 0.19497120893139674)	#725631	0.44745	0.339725	0.194971	0.0955547	0.564262	0.44745	38.8454	6.52536	25.6655	0.109008	0.105693	0.0445084	38.8454	6.52536	25.6655	19.685	0.676427	2.33441	0.828321	26.482	75.735
324000	10800	10700	(0.446495674061767, 0.3386447973359179, 0.19560841117181957)	#715631	0.446496	0.338645	0.195608	0.0950204	0.561903	0.446496	38.7427	6.59328	25.4395	0.108505	0.105101	0.0446036	38.7427	6.59328	25.4395	19.8567	0.67464	2.3587	0.821028	26.28	75.4701
325000	10833.3	10733.3	(0.4463752791357348, 0.34077854344103503, 0.18695895831928028)	#71562f	0.446375	0.340779	0.186959	0.0988242	0.581162	0.446375	38.8589	6.04417	26.8432	0.10844	0.105771	0.0423086	38.8589	6.04417	26.8432	19.3001	0.676663	2.16226	0.86633	27.5152	77.3106
326000	10866.7	10766.7	(0.44744228472969216, 0.3380872619432226, 0.19565021851579664)	#725631	0.447442	0.338087	0.19565	0.0942822	0.562736	0.447442	38.7314	6.79268	25.4258	0.108708	0.105036	0.0445924	38.7314	6.79268	25.4258	19.9103	0.674443	2.43004	0.820585	26.3175	75.0423
327000	10900	10800	(0.4446962446998234, 0.3384868931941176, 0.19381910229237462)	#715631	0.444696	0.338487	0.193819	0.096108	0.564154	0.444696	38.6714	6.35961	25.6027	0.107781	0.104691	0.0440505	38.6714	6.35961	25.6027	19.8357	0.673398	2.27511	0.826295	26.3807	76.0503
328000	10933.3	10833.3	(0.44549559240679787, 0.33792669750620996, 0.19488602268114694)	#715631	0.445496	0.337927	0.194886	0.0951285	0.562541	0.445496	38.6593	6.56703	25.4364	0.107988	0.104621	0.0443309	38.6593	6.56703	25.4364	19.9311	0.673187	2.34931	0.820929	26.2705	75.5238

## Sheet: Mixing Analysis
frame number	seconds	normalised time	contact value	GLCM - contrast value	GLCM - energy value	GLCM - homogeneity value	Colour channel with greatest Variance	cell variance (R)	cell variance (G)	cell variance (B)	cell variance (Gray)	cell variance (L)	cell variance (a*)	cell variance (b*)	cell variance (Delta_E)	Row 1 variance	Row 2 variance	Row 3 variance	Row 4 variance	Row 5 variance	Column 1 variance	Column 2 variance	Column 3 variance	Column 4 variance	Column 5 variance	Row 1 delta_E	Row 2 delta_E	Row 3 delta_E	Row 4 delta_E	Row 5 delta_E	Column 1 delta_E	Column 2 delta_E	Column 3 delta_E	Column 4 delta_E	Column 5 delta_E		cell (0,0) average delta_E value	cell (0,1) average delta_E value	cell (0,2) average delta_E value	cell (0,3) average delta_E value	cell (0,4) average delta_E value	cell (1,0) average delta_E value	cell (1,1) average delta_E value	cell (1,2) average delta_E value	cell (1,3) average delta_E value	cell (1,4) average delta_E value	cell (2,0) average delta_E value	cell (2,1) average delta_E value	cell (2,2) average delta_E value
3000	100	0	3926	0.0396041	0.281675	0.980285	Blue	53.3422	230.973	715.133	175.986	25.0351	15.5594	85.0778	0	290.627	269.695	296.112	252.842	406.365	335.907	436.795	333.718	465.366	1518.29	0	0	0	0	0	0	0	0	0	0		0	0	0	0	0	0	0	0	0	0	0	0	0
4000	133.333	33.3333	2579	0.0394903	0.301014	0.980336		42.8785	196.83	701.046	150.403	21.0261	14.9783	89.1091	0.326027	284.666	262.353	247.375	199.74	389.173	340.089	455.971	351.071	477.618	1504.1	1.53409	1.36387	1.60066	2.03851	0.828508	1.2474	1.52722	1.68152	1.19474	1.71476		1.46584	1.438	1.27342	1.43947	2.05373	1.25355	1.15211	1.07154	1.17986	2.16228	1.48098	1.38131	2.01514
5000	166.667	66.6667	1508	0.0385603	0.309175	0.980784		37.2943	168.967	658.466	128.545	17.8766	14.3113	88.1076	0.931593	229.621	189.18	205.185	186.722	392.752	379.236	428.494	327.73	453.492	1430.91	1.83117	2.12959	2.35721	2.85238	0.918381	1.78925	1.83114	2.40872	1.66193	2.3977		2.113	1.50307	1.41557	1.77695	2.34726	2.64981	1.42597	1.40914	1.81799	3.34505	2.20629	1.81503	2.76829
6000	200	100	936	0.0444041	0.325031	0.977872		39.7158	150.313	653.663	117.647	16.0999	13.4608	91.1823	1.87034	232.01	200.584	193.714	149.785	395.002	388.413	441.709	321.764	448.938	1419.37	3.07256	3.8756	4.26434	4.36444	1.78544	2.79439	3.16271	3.98594	3.33504	4.0843		3.30299	2.42273	2.60308	2.88234	4.15168	3.89173	2.96104	2.87631	4.10281	5.54613	3.4331	3.64923	4.54617
7000	233.333	133.333	878	0.0421397	0.349906	0.979004		41.2704	137.85	603.36	107.674	14.7967	13.109	85.3655	1.75708	198.994	160.833	162.136	132.682	385.798	388.531	425.129	294.926	405.519	1307.24	2.68635	3.23098	3.49507	4.18064	1.37492	3.03485	2.48407	3.4317	2.52023	3.49711		3.44612	1.98889	2.20481	2.42047	3.37146	3.96924	2.31124	2.15457	2.90312	4.81671	3.43136	2.47171	3.72091
8000	266.667	166.667	336	0.0424473	0.358556	0.978844		48.1355	126.455	581.643	101.977	13.8983	12.286	83.8953	2.29464	178.464	139.908	139.825	110.833	397.13	410.186	417.468	280.313	382.868	1266.58	3.12873	3.49767	4.22405	4.99954	1.90853	3.59957	2.90201	4.02915	3.07688	4.15091		3.897	2.28804	2.72055	2.69321	4.04483	4.6824	2.53492	2.13937	2.99569	5.13596	4.33898	3.0196	4.1855
9000	300	200	589	0.0366616	0.363198	0.981766		53.329	130.478	599.31	107.359	14.6537	11.8895	85.9207	2.5573	188.478	139.318	130.072	92.1885	397.238	429.641	470.737	293.722	408.511	1276.24	3.67679	4.05596	4.21929	5.1168	1.85362	4.1235	3.04323	4.30108	3.08954	4.3651		4.40052	3.1808	3.39752	3.14522	4.25988	5.14846	3.05016	2.49637	3.48238	6.10245	4.91128	2.62896	4.10244
10000	333.333	233.333	346	0.0365356	0.375627	0.981806		62.7004	122.841	573.797	105.092	14.2504	10.8948	83.1	3.43128	153.884	125.668	109.143	76.272	397.145	438.557	447.044	294.283	383.666	1231.02	3.91559	4.28889	4.74897	6.09486	2.39719	4.53194	3.27152	4.87201	3.62905	5.14098		4.83921	2.97575	3.40007	3.29981	5.06312	5.63924	3.0501	2.64618	3.58571	6.52323	5.60128	2.78887	4.3558
11000	366.667	266.667	4836	0.0316678	0.391601	0.984279		61.0515	98.1672	398.192	82.8512	11.7268	10.1584	57.5125	3.40633	81.0928	75.1555	65.1655	44.9683	409.708	296.882	242.569	158.305	256.982	987.345	7.0484	6.76891	6.28556	6.88412	8.25301	9.27292	7.00373	7.2422	5.94245	5.77869		9.84818	6.9927	6.0473	6.19029	6.1635	9.43204	6.62681	5.16833	5.93956	6.67783	9.48035	5.42153	5.19028
12000	400	300	4	0.0375019	0.379003	0.981333		91.8913	127.518	563.257	114.178	15.5709	10.751	84.0516	6.70757	174.325	133.731	89.065	57.0784	383.731	424.959	466.079	312.74	380.468	1168.17	4.49593	5.0966	6.01414	7.75389	3.40896	4.9374	3.7339	6.12126	4.61584	7.36113		4.47077	2.74704	3.33001	3.46816	8.46366	6.1549	3.24132	2.9502	4.24189	8.89471	6.63231	3.33296	5.29519
13000	433.333	333.333	72	0.0390882	0.374403	0.980569		88.2013	117.839	537.379	106.944	14.6624	9.40868	82.3174	5.59359	152.897	116.904	88.192	49.5936	396.766	422.999	443.885	292.337	339.158	1129.04	5.03506	5.82724	6.28678	8.00581	3.8176	6.05502	4.26111	6.45573	5.05821	7.14243		5.47263	3.56145	4.05484	4.24272	7.84365	7.22764	4.0183	3.72886	5.05716	9.10426	7.58541	3.79248	5.33949
14000	466.667	366.667	262	0.0378991	0.356693	0.981182		96.5142	119.067	505.989	108.845	15.1132	9.02448	79.2327	5.96002	128.426	100.393	75.8613	49.6053	395.925	433.999	422.072	265.153	308.323	1051.65	5.10238	5.82033	6.39507	7.86605	3.54892	6.82617	4.23979	6.19168	4.61096	6.86415		5.97334	3.59651	4.01442	3.99771	7.92992	7.82396	4.21042	3.54344	4.67089	8.85295	8.63342	4.04776	4.9909
15000	500	400	372	0.0390519	0.360876	0.980568		102.945	119.557	506.299	110.814	15.4523	8.6024	80.2187	6.47764	141.607	119.75	72.3406	44.5278	382.049	427.646	419.182	285.886	311.028	1029.96	5.744	6.54185	6.97522	8.42429	4.07303	6.92731	4.62481	6.85329	5.53388	7.8191		6.0496	4.02278	4.4186	4.75655	9.47249	7.72528	4.63086	4.30986	5.83554	10.2077	8.83608	4.43958	5.59588
16000	533.333	433.333	467	0.038398	0.361814	0.980914		103.205	115.913	468.263	106.403	15.0245	8.26878	77.4652	7.49821	116.801	86.6812	64.7325	37.188	395.195	446.403	371.954	238.995	272.878	965.671	5.58098	6.47271	6.98507	8.06444	3.30037	7.54524	4.13307	6.36611	4.93006	7.42909		6.03115	3.512	4.35485	4.50214	9.50475	8.63913	4.49656	4.15515	5.29442	9.7783	9.70027	4.58705	5.24433
17000	566.667	466.667	508	0.0396283	0.354367	0.980292		121.321	122.921	468.087	115.165	16.3488	8.27144	79.0894	8.97443	120.638	97.3646	66.7381	48.6338	391.658	454.728	378.244	250.534	263.52	929.512	5.76379	6.63548	7.36303	8.83584	3.18594	7.59564	4.46165	6.58612	5.16138	7.97928		5.88908	3.44358	4.39773	4.80953	10.279	8.57699	4.44445	4.19004	5.43528	10.5307	9.9404	4.96499	5.4829
18000	600	500	586	0.0400642	0.343132	0.980071		124.992	126.345	459.519	117.858	16.8019	8.26815	77.7434	9.13666	131.548	106.312	67.3384	55.6027	388.831	412.786	367.295	248.464	258.87	927.371	6.01358	6.95612	7.54882	9.02556	3.77611	7.75928	4.69325	6.91226	5.57114	8.38425		5.91382	3.35785	4.42879	5.34271	11.0247	8.42078	4.51658	4.43459	6.21004	11.1986	10.1246	5.22216	5.53072
19000	633.333	533.333	879	0.0385482	0.349139	0.980842		132.482	128.965	445.821	120.49	17.3039	8.1535	77.1525	10.2466	128.805	101.994	64.3018	46.7362	370.304	407.362	363.735	251.878	249.253	888.782	5.87051	7.03672	7.9727	9.1409	3.65347	8.00225	4.68227	7.09322	5.48676	8.4098		5.74434	3.24515	4.20946	5.11594	11.0377	8.76696	4.59526	4.50091	6.11387	11.2066	10.405	5.44122	5.95324
20000	666.667	566.667	8333	0.0312536	0.453091	0.984515		110.721	102.027	323.592	96.3462	14.1515	8.07407	52.4393	6.67973	63.4817	62.9802	38.7883	34.6411	415.343	291.716	178.5	124.842	171.006	785.509	8.01025	9.0064	9.24266	7.94602	8.8979	12.4651	8.28813	8.43092	6.73466	7.18439		11.5182	7.61631	7.23392	5.71496	7.96791	12.5501	8.76608	7.33579	7.34143	9.03855	13.9397	8.59162	6.98576
21000	700	600	10827	0.0324985	0.454833	0.983925		110.79	101.112	292.518	94.6385	14.1048	7.69927	48.7576	6.69123	76.3526	62.4584	41.1415	35.9133	418.883	264.886	155.703	88.915	140.627	704.52	8.41834	9.48104	9.85271	8.27464	9.76745	13.0121	9.0677	8.87465	7.28125	7.55848		11.2972	8.18878	7.83264	6.22306	8.55007	13.3555	9.18943	8.20815	7.70849	8.94366	14.8175	9.61534	7.53201
22000	733.333	633.333	1894	0.0429462	0.321437	0.978633		143.972	139.784	411.057	129.17	18.92	7.86392	72.9705	11.1169	119.779	95.8927	59.6707	61.8367	369.247	396.378	322.306	237.215	205.848	807.772	6.5761	7.65901	8.65745	9.29156	3.92619	8.86584	5.26378	7.45146	5.74869	8.78054		6.22812	3.41602	5.03915	5.92151	12.2757	9.58477	5.2497	5.08751	6.61027	11.7628	11.5426	6.76313	6.35484
23000	766.667	666.667	2447	0.0432925	0.315212	0.978466		143.221	137.852	411.624	127.053	18.6352	7.98321	73.6912	11.3294	131.003	104.67	62.2113	58.0047	367.74	386.778	329.001	228.655	207.702	808.34	6.24396	7.60129	8.53235	8.9575	3.64896	8.93813	4.91555	7.08259	5.5199	8.5279		5.83552	3.14568	4.76204	5.65467	11.8219	9.68506	5.08504	4.98178	6.48748	11.7671	11.5773	6.62877	6.1026
24000	800	700	2458	0.0448958	0.314439	0.977668		150.356	139.394	411.377	128.711	18.9405	8.36152	75.6827	12.2881	131.127	94.5926	61.481	55.0019	366.467	390.287	317.406	236.481	209.294	815.464	6.24976	7.91737	8.73788	8.97999	3.4289	9.10018	4.90645	6.99359	5.57762	8.73607		5.89605	2.9893	4.61755	5.48401	12.2619	9.96945	5.29559	5.24912	6.9274	12.1453	11.671	6.69254	6.21921
25000	833.333	733.333	2364	0.0435638	0.320554	0.978302		154.803	144.7	399.344	133.135	19.645	8.1606	72.7376	12.8712	110.503	101.346	65.6399	67.8079	368.592	383.87	302.202	227.728	199.702	786.84	6.41958	7.84178	8.91657	9.20564	3.53062	9.03981	4.93958	7.25834	5.72672	8.94974		6.11128	2.80657	4.61296	5.91951	12.6476	9.82201	5.14522	5.20744	6.7819	12.2523	11.6083	6.90662	6.48164
26000	866.667	766.667	3267	0.04523	0.30472	0.977482		154.467	150.464	399.04	137.441	20.3576	7.99617	71.3094	12.5983	107.737	102.36	67.3061	77.7468	373.174	377.807	313.06	223.837	196.8	776.589	6.52492	7.79555	8.90837	8.97036	3.83677	9.4578	5.07426	7.24068	5.50545	8.75778		6.42392	2.9735	4.73877	5.98994	12.4985	10.1915	5.37201	5.15408	6.3037	11.9564	12.1297	7.47639	6.30339
27000	900	800	2802	0.0435541	0.302906	0.978342		161.431	151.216	387.112	139.592	20.7272	7.75232	70.4486	12.2489	107.919	91.4573	63.1946	71.8151	367.497	380.759	287.894	231.877	180.874	767.288	6.72229	7.96416	9.24776	9.26397	3.92059	9.69113	5.51033	7.48365	5.70716	8.7265		6.4351	3.29452	5.33528	5.96584	12.5807	10.4414	5.8533	5.48099	6.50838	11.5368	12.3314	7.97512	6.65288
28000	933.333	833.333	2871	0.0440118	0.307569	0.978091		161.456	151.137	390.192	137.862	20.5233	8.02623	72.4402	12.7514	116.945	99.2992	64.5505	62.8526	376.359	361.182	273.896	223.056	192.134	796.564	6.32907	7.97475	8.85917	9.23376	3.87306	9.30305	5.21047	7.33298	5.60041	8.82291		5.93829	2.7703	4.81143	5.59871	12.5266	10.0878	5.34679	5.32576	6.73095	12.3825	11.8238	7.1229	6.16496
29000	966.667	866.667	9892	0.0395145	0.371741	0.980352		138.895	131.831	342.644	123.242	18.3692	8.19284	56.1941	6.14127	87.1576	83.4295	54.5095	64.3312	284.528	344.288	272.7	211.647	182.111	659.442	8.25373	9.45949	10.1128	9.32215	8.0712	11.8542	8.54903	9.03309	7.1677	8.6153		10.1097	7.3298	7.41318	6.27423	10.1417	12.2066	9.32961	7.78037	7.78988	10.191	13.9606	10.4252	7.57461
30000	1000	900	10305	0.038352	0.347708	0.980895		116.447	117.873	338.994	108.082	16.131	8.36567	55.829	6.63059	82.5241	84.985	52.2384	34.134	300.208	331.351	253.246	188.128	183.172	691.673	7.71122	9.13489	10.2862	8.3445	7.3759	11.9022	8.24832	8.23836	6.57352	7.8903		9.61256	7.11234	7.00281	5.32708	9.5013	12.1419	9.45088	7.92968	7.13493	9.01712	14.2441	11.0125	8.02628
31000	1033.33	933.333	3634	0.0465353	0.289363	0.976845		165.547	156.088	394.938	143.053	21.2947	8.51607	71.3474	12.4764	106.939	88.4292	65.3761	67.7654	380.756	384.703	287.722	234.724	183.587	800.765	6.64568	8.32162	9.33266	8.97413	4.39207	9.87614	5.47147	7.35004	5.87313	9.09538		6.69864	3.28866	4.37913	5.90542	12.9566	10.7791	5.81456	5.58517	6.93105	12.4982	12.0806	7.73945	6.66486
32000	1066.67	966.667	3938	0.0477075	0.286234	0.976261		167.053	158.566	386.868	144.766	21.6881	8.04229	70.615	12.3736	111.326	86.1753	60.7418	65.5723	400.566	410.791	246.488	216.423	175.72	785.024	6.65376	8.27115	9.26537	9.03453	4.33977	10.1637	5.77349	7.2445	5.62913	8.75375		6.56765	3.61287	4.655	5.73973	12.6935	11.2479	6.17023	5.68006	6.35859	11.8989	12.7598	7.82356	6.50243
33000	1100	1000	4541	0.048715	0.280765	0.975761		170.369	163.564	389.026	149.374	22.386	7.95035	69.5726	12.2036	112.94	90.9724	60.7592	75.4876	406.873	409.751	250.044	228.992	167.585	795.678	6.58296	8.0371	9.08297	9.00067	4.49026	10.1546	5.7946	7.06385	5.56166	8.61921		6.69447	3.46519	4.43846	5.6434	12.6733	11.1507	6.03895	5.28122	5.9348	11.7798	12.6775	7.92635	6.22559
34000	1133.33	1033.33	4553	0.0502528	0.276271	0.974986		170.821	169.667	389.404	153.047	23.0212	8.37758	68.3803	13.1837	111.228	87.475	60.1342	77.6583	391.965	407.732	263.811	219.364	178.983	785.416	6.65203	8.32175	9.33141	8.816	4.17914	10.3989	5.67937	7.28362	5.36476	8.57368		6.73974	3.61541	4.79589	5.54175	12.5674	11.3207	6.27002	5.94024	6.26313	11.8146	13.0777	8.39372	6.49723
35000	1166.67	1066.67	6396	0.0473127	0.286643	0.976482		165.145	164.174	375.897	150.572	22.6528	7.86121	62.8137	10.5279	93.5086	77.5348	54.7963	81.8369	381.016	359.591	247.135	224.792	183.694	799.581	7.37206	8.95187	9.89742	9.0193	5.67897	11.5408	7.07768	8.0382	5.93331	8.32963		8.44261	5.09006	5.9633	5.58002	11.7843	12.5116	8.10393	6.83038	6.63587	10.6776	14.0013	9.5941	7.33352
36000	1200	1100	5223	0.047584	0.272458	0.976365		168.924	166.726	385.569	151.324	22.8734	8.08799	68.0292	11.663	97.6686	82.3613	60.9496	72.9971	394.398	404.81	230.567	230.211	182.058	800.828	6.99927	8.90474	9.54658	8.8196	5.03933	11.4075	6.58222	7.5075	5.51095	8.30136		8.21272	4.64311	5.59912	4.92955	11.6119	12.3866	7.42561	6.74185	6.58415	11.3855	13.6442	9.0709	6.84206
37000	1233.33	1133.33	4928	0.0499065	0.270963	0.975163		161.742	167.349	397.938	149.04	22.454	8.11515	70.6733	13.3205	128.941	105.976	71.3766	80.5271	390.476	379.396	281.8	213.661	194.089	785.098	6.35411	8.2404	9.1679	8.48946	4.22488	10.2285	5.42177	6.88555	5.21933	8.72158		6.20934	3.12228	4.25119	5.31485	12.8729	11.2094	6.20444	5.72126	6.0014	12.0655	12.5369	8.23696	6.2582
38000	1266.67	1166.67	5013	0.0501657	0.267514	0.975049		160.822	168.164	392.868	149.543	22.5438	8.76449	68.6516	12.643	116.366	95.9024	65.6962	55.778	402.766	423.465	299.621	193.323	170.976	763.351	6.72086	8.41403	9.45215	8.55818	4.49487	10.4449	5.70639	6.99548	5.52969	8.9636		6.65718	3.44468	4.51982	5.73443	13.2482	11.6289	6.51858	5.79772	6.05517	12.0698	12.8074	8.43475	6.7022
39000	1300	1200	12132	0.0467291	0.288117	0.976794		133.643	133.114	284.771	122.126	18.8101	8.0065	42.985	9.08661	53.1898	47.5573	34.0283	42.0549	257.147	250.575	205.514	172.07	171.207	641.338	9.12153	11.1235	11.8473	10.0684	10.8078	15.2084	11.03	9.98852	8.16177	8.57979		12.9821	8.92159	8.42382	6.05983	9.22032	15.5389	11.9282	9.82985	9.39897	8.92141	16.3822	13.5055	9.9313
40000	1333.33	1233.33	9235	0.0422366	0.297297	0.979065		153.387	162.64	353.716	147.631	22.4613	8.20908	53.3776	9.57235	87.1043	76.419	43.4915	45.6277	390.868	334.641	206.211	191.641	175.278	815.236	7.62872	9.66171	10.6415	9.05507	6.94203	12.7971	8.31141	8.45644	6.41515	7.94893		9.05063	6.44804	7.20412	4.75969	10.6811	13.3001	9.79065	8.57966	7.0665	9.57166	15.466	11.129	8.31371
41000	1366.67	1266.67	5718	0.0530307	0.257912	0.973609		162.498	168.077	379.913	148.696	22.5626	8.68085	66.9374	12.1855	117.391	95.5441	65.3594	54.7098	394.912	395.573	257.537	202.576	163.054	767.948	6.54443	8.58186	9.34063	8.24695	4.57606	10.8006	5.8535	6.91336	5.20685	8.51565		6.98522	3.51158	4.9128	4.79325	12.5193	11.9712	7.11365	6.33442	5.85675	11.6333	13.0456	8.72929	6.63061
42000	1400	1300	5696	0.0533019	0.25269	0.97351		166.451	175.634	395.921	155.809	23.5946	8.5309	68.4163	12.7841	120.758	93.6581	71.2675	68.0522	391.323	428.342	278.757	227.923	168.996	768.471	6.55964	8.4675	9.31831	8.45631	4.34676	10.5841	5.67257	7.01576	5.1847	8.69141		6.74817	3.3092	4.8938	4.95965	12.8874	11.7355	6.86754	6.05282	5.74472	11.9369	13.039	8.69705	6.6744
43000	1433.33	1333.33	6216	0.0545419	0.251974	0.9729		162.01	169.172	392.29	149.491	22.6611	8.64461	69.4664	12.7887	121.727	97.1331	68.6542	54.4598	390.022	432.075	265.388	210	173.859	764.98	6.36854	8.43534	9.25165	7.92189	4.24791	10.7614	5.63896	6.60333	4.86976	8.35192		6.7794	3.31764	4.92945	4.46743	12.3488	12.0498	7.14582	6.25245	5.3532	11.3754	13.088	8.70291	6.52499
44000	1466.67	1366.67	6030	0.0549439	0.248534	0.972749		170.012	177.144	397.08	157.47	23.8557	8.52139	68.6457	12.6944	124.837	98.8739	72.2099	74.9868	393.049	428.577	261.643	230.514	173.433	779.839	6.48433	8.53827	9.24205	8.40183	4.28925	10.6486	5.82204	6.87735	5.0696	8.53811		6.79602	3.34014	5.05068	4.57781	12.657	11.8696	7.08071	6.34229	5.70954	11.6892	12.9845	8.65354	6.56099
45000	1500	1400	5289	0.0510641	0.248471	0.974591		164.737	173.196	394.236	152.752	23.2151	8.65582	70.0791	13.9436	123.437	98.6526	71.6035	66.9979	374.905	426.41	278.139	231.632	172.354	750.01	6.47129	9.07145	9.94157	8.31272	3.88806	11.3693	6.1513	6.67887	5.10843	8.3772		7.08489	3.80529	5.45573	4.16495	11.8456	12.7973	8.07771	7.43224	5.9404	11.1096	13.6544	9.45757	7.39435
46000	1533.33	1433.33	5401	0.0527328	0.244223	0.973877		171.917	183.271	395.993	161.523	24.5621	8.70891	68.195	13.6056	125.539	99.5148	71.6174	73.8003	380.917	426.291	282.908	230.238	171.371	752.632	6.59152	8.89929	9.7043	8.44441	4.0649	11.2037	5.99978	7.10009	5.04581	8.35501		7.08101	3.83704	5.61526	4.29177	12.1325	12.5318	7.88455	7.07764	5.79071	11.2118	13.5898	9.33856	7.28233
47000	1566.67	1466.67	5973	0.0528611	0.244499	0.973689		165.094	175.711	394.057	154.445	23.4763	8.88591	68.4771	12.8065	126.84	98.5048	72.7224	62.6282	391.156	436.436	252.471	220.798	171.284	764.287	6.47013	8.90866	9.53488	7.97658	4.30791	11.1258	6.10819	6.77635	4.9308	8.25699		7.17161	3.91221	5.44398	3.90254	11.9203	12.5684	7.98495	7.11648	5.73622	11.1372	13.376	9.11633	6.928
48000	1600	1500	6503	0.0537645	0.244996	0.973305		165.847	177.794	389.759	155.705	23.7292	9.04984	67.2796	12.6448	125.474	100.737	72.2918	60.3688	396.644	435.051	251.244	211.766	167.237	753.13	6.53746	8.79558	9.57228	8.05012	4.36491	11.1425	6.17536	6.79627	4.95218	8.25407		7.0794	3.85578	5.61748	4.05054	12.0841	12.5034	8.02644	7.06298	5.45251	10.9325	13.4316	9.40487	7.1489
49000	1633.33	1533.33	6036	0.0554525	0.242505	0.972502		168.23	184.256	403.971	161.505	24.5573	9.33396	67.3879	12.5737	127.185	102.001	74.6793	78.6002	391.143	439.555	279.351	231.732	178.68	766.397	6.43522	8.71933	9.29959	7.92335	4.42191	11.0561	5.98192	6.81682	4.72329	8.22129		7.23145	4.05507	5.35579	3.64051	11.8933	12.3997	7.87348	6.94447	5.40521	10.9737	13.1868	8.97136	6.75989
50000	1666.67	1566.67	6192	0.0542246	0.245083	0.972994		169.272	185.031	394.157	162.347	24.7347	8.94077	65.8227	12.8562	126.634	102.819	74.9411	73.3798	385.446	424.75	275.003	226.813	168.559	751.771	6.48596	8.93716	9.50175	8.07808	4.50775	11.4535	6.2719	6.98273	4.86384	7.93869		7.44286	4.33621	5.70324	3.4238	11.5237	12.9493	8.65211	7.38386	5.36109	10.3394	13.659	9.47792	7.0401
51000	1700	1600	6477	0.0546654	0.244054	0.972933		170.643	185.466	393.849	161.851	24.747	9.45914	67.1161	12.9191	129.409	101.769	74.0656	72.4293	402.47	429.524	249.811	215.509	172.079	760.313	6.51102	8.9296	9.55178	7.85632	4.76876	11.4943	6.36665	7.01409	4.75979	7.98263		7.51536	4.47567	5.72632	3.32524	11.5125	12.966	8.64956	7.24894	5.36491	10.4186	13.7212	9.54657	7.1411
52000	1733.33	1633.33	6769	0.0556923	0.242403	0.972286		170.656	190.235	391.492	165.153	25.3001	9.39489	65.2557	12.6634	126.921	102.933	74.3922	81.4817	402.007	423.544	255.724	214.615	169.351	754.041	6.56256	8.99462	9.52466	8.09706	4.76645	11.5221	6.48486	7.14096	4.849	7.94839		7.4949	4.46582	5.99055	3.38415	11.4774	12.9463	8.76217	7.52194	5.37568	10.367	13.7365	9.61518	7.26268
53000	1766.67	1666.67	6876	0.0541883	0.243874	0.973041		168.522	191.91	395.119	166.195	25.432	9.78131	64.0098	12.5967	123.308	102.338	74.3809	78.6277	399.438	427.252	272.813	216.553	169.789	754.642	6.54415	9.03096	9.53729	7.94893	4.79104	11.6014	6.41644	7.12124	4.85938	7.85385		7.63697	4.73386	5.95358	3.08989	11.3064	13.1041	8.91724	7.62604	5.43713	10.0703	13.7512	9.70647	7.26976
54000	1800	1700	7009	0.0523332	0.248988	0.974089		171.309	194.472	406.12	169.12	25.8517	10.0749	64.4974	12.038	128.943	102.59	73.2568	83.4511	390.607	438.392	283.135	241.115	176.085	775.558	6.59739	9.03118	9.32628	7.8453	5.02618	11.459	6.40042	7.19422	4.84454	7.9282		7.81857	4.88086	6.02301	3.0109	11.2536	12.8456	8.79306	7.54066	5.53096	10.4457	13.4397	9.39383	7.00866
55000	1833.33	1733.33	7628	0.0517423	0.249664	0.974289		165.955	186.77	388.255	161.942	24.8655	9.5961	64.0901	12.1622	125.278	104.707	74.6924	67.9892	414.014	419.896	244.225	209.952	160.94	756.248	6.69645	9.16978	9.62797	7.91247	5.27039	11.8613	6.79357	7.12979	5.06843	7.82393		7.81572	4.99731	6.38921	3.03958	11.2404	13.3625	9.29977	7.85505	5.49454	9.83708	14.0187	9.8837	7.42728
56000	1866.67	1766.67	7788	0.0533116	0.249178	0.973607		167.861	188.974	388.493	163.916	25.1421	9.65086	63.2905	12.7324	125.144	104.426	75.6925	71.7837	403.241	416.282	247.074	210.335	169.301	756.444	6.76044	9.35454	9.72374	7.93069	4.99792	12.0092	6.96209	7.24033	4.9317	7.62397		8.08488	5.40363	6.79494	2.80602	10.7127	13.5501	9.71427	8.40077	5.52289	9.58467	14.1823	10.1298	7.70867
57000	1900	1800	9691	0.0536361	0.260512	0.973382		154.752	181.615	366.9	155.331	23.9861	9.64034	59.1591	11.6482	113.112	102.271	74.4345	57.6495	396.098	358.168	231.411	192.245	162.256	749.676	6.93941	9.39671	9.76175	7.87892	5.97221	12.4777	7.41058	7.48767	5.13817	7.43486		8.58825	5.86436	7.27239	2.74743	10.2246	13.8429	9.88856	8.57794	5.64676	9.02741	14.3787	10.3975	7.76963
58000	1933.33	1833.33	10727	0.0522944	0.268698	0.974122		159.862	185.69	374.952	160.364	24.7412	9.77474	58.9822	11.7553	107.259	96.9429	70.0181	68.1094	383.327	400.179	244.24	211.096	166.937	736.779	7.13556	9.56463	9.86193	7.99419	6.0302	12.6567	7.4694	7.71293	5.28053	7.467		9.04432	5.88565	7.94712	2.82073	9.97996	14.2118	10.1682	8.71439	5.82998	8.89876	14.5907	10.5247	7.98931
59000	1966.67	1866.67	10592	0.053515	0.259355	0.97341		164.26	188.504	388.428	163.474	25.1626	9.5218	61.6717	12.6033	122.363	104.68	74.6133	72.0291	391.103	416.691	245.129	215.29	177.309	745.932	7.07449	9.62123	9.83701	7.93274	5.61109	12.6149	7.4109	7.51858	5.20111	7.33108		8.92042	6.13286	7.88431	2.70122	9.73364	14.1388	10.3	8.81841	5.97542	8.87349	14.676	10.5803	7.9371
60000	2000	1900	11117	0.0549996	0.258238	0.972665		164.786	186.215	378.704	161.609	24.9026	9.6172	60.8123	12.8958	121.13	105.836	74.0386	68.9236	389.292	408.894	238.727	210.192	164.994	733.233	7.10582	9.79307	10.1079	7.9731	5.70178	12.7521	7.59432	7.62959	5.37504	7.33054		8.91999	6.22935	7.92351	2.72665	9.72958	14.488	10.6613	9.24697	6.03617	8.53301	14.7867	10.7719	8.38114
61000	2033.33	1933.33	11918	0.0548422	0.259216	0.972755		160.825	187.691	388.82	161.982	24.945	9.98879	61.1957	12.8828	125.032	104.761	73.7304	65.0605	387.933	419.062	263.202	213.05	172.433	743.104	7.07223	9.85309	10.0083	7.99928	5.63853	12.8391	7.56946	7.56653	5.34908	7.24724		9.10363	6.4058	7.98935	2.46113	9.40122	14.5223	10.6468	9.31783	6.21237	8.56617	14.7583	10.781	8.28859
62000	2066.67	1966.67	12123	0.0566682	0.257383	0.971865		161.574	190.032	381.892	163.437	25.2292	10.0246	59.687	12.455	123.673	104.541	74.6799	64.8113	389.77	407.044	254.016	208.911	165.712	731.504	7.08781	9.70776	10.1225	8.0954	5.84258	12.7219	7.61269	7.76207	5.36065	7.39874		8.72889	6.1553	7.88777	2.62307	10.044	14.4927	10.6695	9.14136	5.86387	8.37137	14.8555	10.815	8.48988
63000	2100	2000	10795	0.0528975	0.258207	0.973822		158.088	183.342	378.751	158.488	24.4373	9.84942	59.6297	12.6647	123.509	104.648	73.6225	57.6027	390.526	409.872	236.152	210.448	163.275	730.265	7.23799	9.82683	10.2783	7.98105	6.05252	12.9448	7.91882	7.64172	5.58096	7.29037		9.02148	6.42058	8.16204	2.84357	9.74226	14.6644	10.8869	9.41739	6.06266	8.10288	15.1155	11.1304	8.73753
64000	2133.33	2033.33	12173	0.0551134	0.257574	0.97268		162.852	193.697	394.67	166.993	25.7803	9.95442	60.9095	12.7852	124.849	105.974	76.0201	73.288	400.253	418.201	258.496	217.16	177.273	755.547	7.33909	9.96303	10.0996	8.16808	5.90401	13.0002	7.82755	7.81868	5.60676	7.22057		9.36448	6.82413	8.48859	2.7468	9.27146	14.6187	10.8433	9.5464	6.35514	8.45161	15.0063	10.9575	8.53616
65000	2166.67	2066.67	13327	0.056925	0.258418	0.971722		158.752	197.385	396.584	168.882	26.0519	10.6895	58.1712	12.4537	124.666	104.718	72.7779	78.1204	390.431	408.809	280.846	203.054	194.187	748.594	7.31943	9.9051	10.2607	8.52441	5.9037	13.1371	8.12335	7.84865	5.71425	7.08997		9.39696	6.80481	8.48181	2.69871	9.21484	14.8535	11.0684	9.65395	6.111	7.8386	15.1771	11.2361	8.90032
66000	2200	2100	13644	0.059107	0.254287	0.970722		163.44	197.228	395.556	170.276	26.2813	10.2224	58.7829	12.8455	126.497	106.679	73.5373	74.3633	388.869	415.383	270.877	219.378	181.972	750.216	7.4974	10.1868	10.4011	8.52267	6.05722	13.3565	8.26516	8.03032	5.9426	7.07065		9.61827	7.19349	8.77761	2.96181	8.93581	15.1496	11.402	9.93735	6.54802	7.89724	15.3903	11.4848	9.05494
67000	2233.33	2133.33	13776	0.0604245	0.255516	0.969982		158.03	195.388	394.503	167.118	25.8273	10.8107	58.3854	13.2079	129.353	105.197	73.1904	70.2822	391.839	407.929	257.327	207.259	194.029	755.349	7.62479	10.3466	10.4678	8.69948	6.10943	13.5632	8.65048	7.92195	6.11756	6.99488		9.94554	7.51028	9.02934	3.09695	8.54182	15.2847	11.6225	10.1987	6.83425	7.79291	15.5326	11.6744	9.22039
68000	2266.67	2166.67	14352	0.061013	0.256309	0.969751		153.365	190.476	392.695	163.505	25.1809	10.4412	57.7214	13.1989	126.665	103.702	73.7526	64.0172	392.637	411.497	265.932	202.745	186.743	749.337	7.65399	10.3355	10.5243	8.56883	6.18827	13.6008	8.88249	7.92646	5.97925	6.88189		9.93027	7.62069	9.12466	3.11959	8.47476	15.4052	11.7548	10.444	6.62689	7.44648	15.6033	11.6727	9.28544
69000	2300	2200	14013	0.0609161	0.252541	0.969768		156.374	199.388	398.891	169.993	26.2807	10.819	57.3864	13.1169	124.562	104.576	71.363	74.3378	391.166	415.754	284.317	205.575	192.858	753.833	7.64508	10.4115	10.5941	8.86529	6.04075	13.6069	8.72068	8.00423	6.27769	6.94722		9.96255	7.59987	9.10875	3.08899	8.46523	15.4708	11.7345	10.4129	6.87419	7.56515	15.5195	11.7954	9.42722
70000	2333.33	2233.33	14703	0.0626792	0.24885	0.968888		157.531	200.259	399.614	171.019	26.384	11.1036	56.5056	13.5157	125.923	107.635	74.4983	71.5871	390.515	416.639	286.848	207.839	190.889	752	7.78095	10.507	10.631	8.88749	6.02606	13.7624	8.83961	8.02642	6.36561	6.8384		10.1775	7.95747	9.32318	3.31964	8.12697	15.636	11.9314	10.5983	7.01158	7.35762	15.6725	11.9213	9.49525
71000	2366.67	2266.67	14796	0.0622288	0.246808	0.969101		157.907	198.372	398.281	169.444	26.1921	10.9445	57.956	13.688	126.795	104.159	71.2893	72.2255	397.545	421.908	262.005	200.956	198.253	761.091	7.79817	10.4854	10.6732	8.73404	6.22578	13.7541	8.97053	8.07874	6.3258	6.78748		10.2078	8.02311	9.42168	3.23688	8.10139	15.5916	11.9674	10.6076	6.92678	7.33385	15.694	12.1009	9.65501
72000	2400	2300	12405	0.0590102	0.247246	0.970702		154.21	196.705	409.361	168.764	25.9747	10.8577	57.9226	13.1819	127.487	105.19	74.6256	61.4909	408.197	431.784	287.202	208.731	193.592	782.464	7.79153	10.3355	10.4883	8.64688	6.16002	13.5944	8.9661	8.02495	6.09966	6.73721		10.1337	7.95283	9.46212	3.19563	8.21336	15.319	11.7183	10.4807	6.7233	7.43633	15.582	11.8882	9.56482
73000	2433.33	2333.33	13319	0.0618388	0.244627	0.969323		156.097	205.207	407.045	174.399	26.8942	11.2871	56.6079	13.7296	129.17	105.053	72.6178	75.5169	400.626	423.39	296.332	201.971	199.189	762.618	7.78504	10.5559	10.6876	8.95854	5.99004	13.7399	8.98742	8.13062	6.37884	6.74027		10.1457	7.99776	9.47731	3.18608	8.11837	15.7323	12.1572	10.7834	6.95923	7.14727	15.6903	12.0627	9.71717
74000	2466.67	2366.67	13424	0.063183	0.242247	0.968657		158.97	206.031	405.572	175.616	27.0898	11.455	55.9428	14.3829	128.08	105.247	71.8296	74.5302	394.319	426.533	283.98	211.988	198.947	766.745	7.93497	10.712	10.8111	9.0387	5.96679	13.9382	9.15021	8.17891	6.53134	6.66489		10.4021	8.27954	9.66537	3.44491	7.88296	16.0019	12.371	11.0011	7.22428	6.96167	15.8599	12.314	9.99612
75000	2500	2400	14382	0.0637497	0.235583	0.968392		160.161	203.075	403.182	173.368	26.8214	11.3548	57.1731	14.1466	129.971	104.269	74.5198	71.5106	404.237	426.727	260.726	216.235	191.497	768.687	7.94574	10.7269	10.8644	8.73062	6.369	13.8639	9.12457	8.22485	6.66498	6.75835		10.3217	8.27511	9.70915	3.42708	7.99564	15.8496	12.4081	10.9486	7.4179	7.0106	15.7906	12.245	9.99766
76000	2533.33	2433.33	7898	0.0476009	0.298858	0.976395		121.792	163.968	297.574	136.782	21.9574	11.8626	38.5219	20.3095	71.3938	54.9607	37.109	40.34	390.979	276.608	137.023	126.511	153.539	743.097	10.2223	13.5594	13.6622	10.7009	11.7463	17.5581	13.6717	11.3328	10.0101	7.31841		14.3693	12.5372	12.9033	7.0097	4.2919	18.6765	16.3029	15.3385	11.1118	6.36733	18.9364	16.4207	13.9888
77000	2566.67	2466.67	14335	0.0630982	0.226243	0.968689		161.865	206.001	404.04	176.786	27.3385	11.232	55.5263	15.6338	126.719	96.3289	68.6073	73.4444	416.454	418.055	274.511	208.171	188.302	801.736	8.27463	11.0954	11.1127	9.06847	6.59327	14.5286	9.55374	8.66111	7.07591	6.3252		11.0846	9.01219	10.4073	3.98742	6.88157	16.5884	12.9599	11.7603	7.76181	6.40674	16.3087	12.8412	10.5894
78000	2600	2500	14158	0.0640064	0.225077	0.968201		163.522	210.114	411.413	179.746	27.7423	11.7729	56.0337	15.9157	129.35	102.22	71.7733	72.1157	413.282	435.629	285.91	222.672	184	793.804	8.25092	11.074	11.0967	9.14601	6.23329	14.4004	9.52482	8.40422	7.0741	6.39739		11.0498	8.96195	10.3122	3.8848	7.04585	16.4682	12.9916	11.656	7.77596	6.4784	16.2838	12.9253	10.4971
79000	2633.33	2533.33	14063	0.0644811	0.22446	0.967966		161.303	206.259	409.39	176.096	27.2466	11.623	56.9199	16.2255	128.468	102.329	71.7279	66.2337	425.432	434.843	260.603	217.38	185.144	804.808	8.37231	11.1283	11.203	8.92941	6.50841	14.4565	9.7083	8.42179	7.22186	6.33308		11.1988	9.17998	10.461	4.1484	6.87341	16.5204	13.0107	11.7114	8.01747	6.38169	16.3375	13.0253	10.7045
80000	2666.67	2566.67	14779	0.0662587	0.223259	0.967096		160.306	207.763	412.997	177.323	27.3466	11.8194	56.0624	16	133.93	102.773	74.131	73.296	416.132	436.81	272.78	213.151	199.04	798.894	8.19219	11.0494	11.1353	8.74877	6.28564	14.2597	9.55326	8.44036	6.83852	6.31944		10.869	8.93745	10.2428	3.85399	7.05777	16.4226	13.0071	11.7189	7.78992	6.30831	16.1815	12.9368	10.6383
81000	2700	2600	12000	0.0626695	0.221107	0.968912		160.729	214.326	416.434	182.65	28.2086	11.913	54.0875	14.1899	132.896	105.415	73.941	79.0697	416.116	430.596	286.264	215.35	199.99	794.688	8.03855	10.7755	10.9814	8.93236	6.35027	13.8965	9.38139	8.42629	6.91404	6.45983		10.4931	8.5168	9.97017	3.54468	7.66795	16.0546	12.6002	11.2876	7.46635	6.46871	15.8798	12.673	10.4809
82000	2733.33	2633.33	12888	0.0614029	0.222374	0.969494		159.449	216.478	421.858	183.408	28.3384	12.3909	54.536	16.1077	133.949	103.907	74.1973	72.9308	416.06	439.34	294.682	211.714	208.042	811.728	8.28365	11.1806	11.1892	9.26201	6.13016	14.3471	9.80731	8.44113	7.14935	6.30068		11.055	9.16196	10.3631	3.93044	6.9077	16.4897	13.1648	11.8747	8.0223	6.35142	16.2104	13.0283	10.8516
83000	2766.67	2666.67	14006	0.0616863	0.220469	0.969362		152.849	217.347	419.964	182.43	28.2406	12.3373	54.2654	15.6942	134.793	104.152	71.9663	59.4296	427.306	436.187	285.884	206.183	202.01	809.982	8.28724	11.1653	11.2111	9.96303	6.44604	14.3612	10.7166	8.38348	7.27856	6.33288		11.1013	9.14927	10.3106	3.97526	6.89981	16.4877	13.1501	11.8152	8.04716	6.32607	16.2195	13.0898	10.9547
84000	2800	2700	13277	0.0616766	0.220662	0.969398		146.663	209.535	409.046	175.57	27.2402	11.8327	53.2099	16.9675	133.039	101.613	71.1796	42.314	430.923	430.35	285.217	192.139	182.009	801.732	8.57067	11.4953	11.534	10.1217	6.78674	14.7292	11.3538	8.67991	7.48987	6.2557		11.4969	9.66241	10.8113	4.42455	6.45813	16.8096	13.5875	12.5061	8.45548	6.11801	16.6249	13.6323	11.4319
85000	2833.33	2733.33	13667	0.0596495	0.220542	0.970416		150.399	216.447	411.055	181.438	28.1523	12.3277	51.5805	16.6536	134.223	101.355	71.4528	54.311	423.322	425.702	292.534	190.966	194.2	794.664	8.4113	11.3032	11.4617	10.2644	6.84056	14.6131	11.3547	8.67044	7.44146	6.20148		11.3806	9.4464	10.6473	4.11944	6.46274	16.7498	13.5233	12.271	8.19073	5.78106	16.5514	13.5546	11.3614
86000	2866.67	2766.67	13725	0.0595284	0.218144	0.970448		155.038	219.842	415.261	184.74	28.648	12.7135	51.4144	16.6005	135.84	101.088	71.7471	56.06	427.321	430.196	290.49	199.151	194.782	808.821	8.56836	11.3432	11.4271	10.1966	6.70345	14.635	11.1721	8.74986	7.54863	6.13301		11.5218	9.71024	10.9346	4.40729	6.2678	16.6857	13.5283	12.3095	8.26597	5.92635	16.5822	13.6519	11.3559
87000	2900	2800	14007	0.0602429	0.220056	0.970116		143.517	209.24	410.179	174.635	27.1391	11.9895	52.863	18.0241	135.459	100.13	71.9359	40.8884	426.401	431.934	268.112	195.441	193.694	807.515	8.71638	11.6889	11.7424	10.0739	7.04948	14.9523	11.6394	8.86004	7.71507	6.10419		11.8263	9.93979	11.2242	4.64041	5.95116	17.1069	14.0235	12.8978	8.7769	5.6396	16.7508	14.0496	11.7752
88000	2933.33	2833.33	13711	0.059618	0.220586	0.970497		145.764	213.427	411.281	177.88	27.6536	12.3541	51.7484	18.5023	135.168	103.073	70.722	41.3777	436.393	431.62	280.384	191.231	183.32	811.09	8.87133	11.8525	11.9016	10.2394	6.95914	15.0049	11.86	9.00545	7.81598	6.13755		11.9603	10.2681	11.4698	4.83498	5.82344	17.0589	14.1511	13.2409	8.91012	5.90147	16.9199	14.1841	12.0585
89000	2966.67	2866.67	14380	0.0598312	0.22006	0.970358		141.847	211.373	404.737	175.796	27.3529	12.073	50.5713	18.6342	136.019	101.346	67.4741	39.4646	442.861	428.189	263.416	184.543	176.39	806.146	8.94015	11.8692	12.0829	10.2	7.18265	15.1189	11.8109	9.16733	8.08658	6.09124		12.0634	10.2123	11.5726	5.00634	5.8461	17.1971	14.3139	13.2805	8.94626	5.60854	17.131	14.5068	12.4203
90000	3000	2900	12009	0.0565714	0.219177	0.971949		146.485	207.711	403.95	173.777	26.9719	12.5246	51.6427	18.0981	139.065	105.663	73.8275	39.8207	436.783	428.556	246.331	195.778	178.306	801.6	8.68591	11.7344	11.7204	9.32571	7.20796	14.8369	11.2039	8.87689	7.71425	6.04242		11.5488	9.8672	11.19	4.62943	6.19409	17.2239	14.2761	13.026	8.72134	5.4249	16.8282	13.9461	11.8599
91000	3033.33	2933.33	12679	0.0582231	0.218837	0.971284		147.791	211.704	414.187	177.09	27.4983	12.6355	52.5323	19.254	140.731	102.438	71.6096	43.7671	435.457	449.352	250.174	209.516	189.479	826.187	8.96595	11.8953	11.8618	9.40714	6.99182	15.0431	11.2044	9.04639	7.83109	5.99696		12.1328	10.4359	11.6437	4.97759	5.63976	17.1847	14.3025	13.3369	9.02861	5.6238	16.8955	14.3139	12.2239
92000	3066.67	2966.67	12824	0.0590416	0.217369	0.970858		152.302	219.953	415.394	183.378	28.5847	12.9542	51.6582	19.9873	138.081	102.857	71.2903	56.3104	430.021	441.233	268.096	208.733	190.074	824.792	9.12075	12.1492	12.051	9.57408	6.97847	15.2503	11.111	9.28357	8.24953	5.97906		12.3411	10.6822	11.9096	5.26718	5.4037	17.4643	14.6416	13.7582	9.33188	5.55022	17.133	14.6017	12.4018
93000	3100	3000	12667	0.0583877	0.220393	0.971131		151.84	219.657	409.257	183.225	28.6086	12.7958	50.5937	20.6389	136.533	101.677	69.6049	54.7255	433.264	431.66	263.78	203.379	182.48	808.283	9.2642	12.2372	12.405	9.86489	7.23842	15.4687	11.5036	9.45633	8.54972	6.03133		12.4745	10.8609	12.121	5.51011	5.35455	17.6302	14.9463	13.895	9.45813	5.25619	17.4385	15.1498	12.9319
94000	3133.33	3033.33	6683	0.0559465	0.258247	0.97234		116.518	197.191	318.216	155.918	25.3964	15.3094	34.8832	25.7174	83.4724	62.6116	44.4228	37.0871	423.051	306.956	150.134	123.147	151.505	768.722	11.5476	15.0876	15.3865	12.1793	11.9447	18.2746	15.6333	12.8575	12.0541	7.32621		15.0377	14.6916	15.5074	9.34593	3.15522	19.6249	18.7578	17.7443	13.2113	6.09957	20.4199	18.9286	16.5168
95000	3166.67	3066.67	11826	0.0581044	0.230376	0.971202		156.641	216.871	390.769	181.053	28.4746	13.519	48.8889	23.0494	124.836	87.89	64.6513	59.1728	430.26	405.564	233.507	191.78	179.185	809.171	9.83504	12.9584	13.0217	10.0789	8.07132	16.2055	12.2209	10.1898	9.30234	6.04674		13.2717	11.7437	13.352	6.24763	4.56022	18.1853	15.9019	15.0108	10.5331	5.16064	18.1068	15.9171	13.7544
96000	3200	3100	11926	0.0593686	0.225788	0.97056		153.07	225.065	407.256	186.532	29.3012	13.4566	49.4378	23.0538	132.822	98.5075	68.5212	57.6806	436.895	430.744	262.209	195.712	182.905	816.335	9.77291	12.896	12.8922	10.3561	7.60108	16.0779	12.119	10.0372	9.25518	6.02895		13.2368	11.66	13.123	6.12739	4.71739	18.1927	15.8103	14.8993	10.3242	5.25358	18.0217	15.9317	13.5283
97000	3233.33	3133.33	11449	0.0578113	0.22817	0.971333		153.264	223.096	405.818	185.352	29.066	13.5771	48.899	23.0241	134.55	97.6561	68.382	53.3304	431.48	425.579	257.939	197.958	184.649	819.214	9.64992	12.7755	12.8499	10.1532	7.6099	15.9561	12.1481	9.8953	9.13708	5.90191		13.1196	11.4981	12.9415	6.05897	4.63137	18.143	15.8114	14.7624	10.2162	4.94459	17.9319	15.869	13.5333
98000	3266.67	3166.67	11120	0.0571914	0.229756	0.971658		151.308	220.099	405.199	182.263	28.6364	13.8856	49.6922	23.4168	134.939	99.0616	70.1154	51.0419	443.186	434.715	240.864	195.246	182.22	818.702	9.78429	12.8723	12.8443	10.1291	8.01645	16.0666	12.4428	9.99178	9.2192	5.92619		13.2613	11.7512	13.2222	6.23521	4.45152	18.1606	15.9803	14.9666	10.2865	4.9677	17.9836	15.9008	13.5365
99000	3300	3200	9800	0.054554	0.233774	0.972996		155.682	220.322	406.229	184.338	28.9018	13.812	49.7507	23.0559	133.881	98.5442	70.4275	62.0304	432.777	429.088	244.146	210.136	185.088	820.077	9.56329	12.7255	12.6496	9.76792	8.13227	15.9375	12.1016	9.96672	9.07723	5.75563		13.0088	11.5508	12.8856	5.90325	4.46807	18.1712	15.9916	14.8741	10.107	4.48364	17.797	15.5486	13.4141
100000	3333.33	3233.33	10133	0.0556244	0.232327	0.972409		153.648	232.792	411.492	191.614	30.1848	14.4144	48.2352	23.8366	134.817	96.2505	68.5632	62.0073	440.214	432.805	262.678	197.562	189.441	828.632	9.84111	13.0512	13.0131	10.5054	7.84346	16.1419	12.4114	10.2199	9.58435	5.89675		13.2487	11.9006	13.325	6.35619	4.37509	18.3196	16.1656	15.2379	10.5921	4.94086	18.1431	16.2101	13.7984
101000	3366.67	3266.67	10162	0.0563534	0.235091	0.972057		152.647	229.74	402.921	188.766	29.7965	14.5512	46.9317	24.3938	128.334	93.076	69.0407	54.7267	437.934	424.259	255.763	195.63	177.573	819.798	9.99815	13.1661	13.1427	10.4981	7.9918	16.2508	12.6747	10.314	9.65556	5.90185		13.4305	12.0555	13.7315	6.60969	4.16365	18.3763	16.3634	15.4715	10.8208	4.79872	18.2775	16.351	13.938
102000	3400	3300	10015	0.0571187	0.23696	0.971709		148.149	225.481	400.999	185.046	29.2001	14.3954	47.0728	24.9202	128.559	95.5459	69.7209	48.0412	447.614	420.088	235.692	189.272	178.78	826.659	10.0226	13.2182	13.1925	10.2942	8.31329	16.3112	12.8665	10.3341	9.67468	5.85419		13.4485	12.1525	13.7406	6.65038	4.12076	18.4619	16.4928	15.5546	10.8106	4.77119	18.3378	16.4698	14.0061
103000	3433.33	3333.33	10294	0.0558884	0.240322	0.972294		150.715	231.143	405.12	189.265	29.9041	14.8543	47.0213	25.4226	128.019	97.6162	68.0802	56.2571	444.274	426.852	245.382	194.359	183.772	827.465	10.2245	13.3072	13.3964	10.5169	8.26633	16.4484	12.9272	10.561	9.88494	5.88972		13.7206	12.4263	14.0091	7.0169	3.94967	18.507	16.6309	15.7315	10.8598	4.80664	18.4711	16.712	14.3749
104000	3466.67	3366.67	10197	0.0567603	0.241493	0.971885		149.764	231.561	401.778	189.236	29.9744	14.7124	46.3989	26.6847	128.269	93.0198	70.2213	54.2177	436.787	420.41	251.838	192.278	181.986	812.324	10.4184	13.7988	13.806	11.1933	8.29446	16.8107	13.377	10.8995	10.3448	6.07904		13.9255	12.6858	14.4055	7.26431	3.81099	18.9968	17.2438	16.3576	11.5316	4.86415	18.8831	17.283	14.7556
105000	3500	3400	10242	0.0563897	0.243649	0.972026		149.733	234.777	408.803	191.883	30.3484	14.9398	46.297	27.1089	126.698	98.1252	67.646	54.467	434.675	429.355	256.77	202.691	188.362	825.508	10.5522	13.7686	13.7633	11.354	8.25053	16.9062	13.5304	10.8493	10.4183	5.98439		14.1574	12.9479	14.5677	7.5366	3.55154	18.9951	17.2072	16.1778	11.5061	4.95668	18.9485	17.191	14.8067
106000	3533.33	3433.33	10019	0.0577024	0.246202	0.971373		141.927	228.145	397.583	184.406	29.2372	15.4884	45.0569	26.3818	126.689	94.128	67.0336	40.1873	447.814	420.06	230.784	184.906	177.182	823.44	10.481	13.7807	13.691	11.1245	8.68757	16.7904	13.775	11.05	10.239	5.91022		14.1104	12.8648	14.5352	7.35812	3.5366	18.9098	17.295	16.3845	11.58	4.73402	18.8319	17.113	14.8188
107000	3566.67	3466.67	9849	0.0576128	0.245922	0.971388		147.655	233.015	398.863	189.366	30.0721	15.3056	44.8955	27.1976	124.011	95.5898	67.0504	51.8092	450.693	422.41	230.179	191.707	175.735	829.897	10.6793	13.8661	13.8576	11.086	8.72413	16.9355	13.6819	11.1701	10.4798	5.94582		14.2182	13.0645	14.8738	7.70733	3.53275	19.0421	17.4556	16.5571	11.5662	4.70954	19.0022	17.3602	15.0067
108000	3600	3500	7861	0.0541278	0.252533	0.973186		142.791	227.488	397.734	184.556	29.3263	15.6877	45.1236	27.0843	121.975	92.6797	67.2073	47.3706	432.409	422.453	241.573	192.607	181.682	815.702	10.6418	14.0055	13.8744	11.3066	9.04118	17.1033	13.9497	11.308	10.5447	5.96389		14.374	13.0707	14.8703	7.77362	3.12056	19.2288	17.7382	16.668	11.8393	4.55344	19.0005	17.3615	14.9618
109000	3633.33	3533.33	8772	0.0545104	0.249863	0.972992		149.396	239.908	407.361	194.539	30.9158	16.43	44.1389	27.78	121.498	91.0148	65.1232	56.4352	443.871	428.105	252.275	200.35	182.273	844.595	10.6252	13.8542	13.7875	11.1546	8.83009	16.9762	13.7789	11.088	10.6282	5.78029		14.375	13.1161	14.8146	7.84344	2.97701	18.9909	17.5863	16.5578	11.6807	4.45498	19.0156	17.3943	14.9661
110000	3666.67	3566.67	8897	0.0571841	0.247693	0.971659		143.822	232.778	395.999	187.699	29.8628	16.313	43.6975	28.2838	122.161	93.3019	66.5374	44.9862	453.679	420.041	223.514	186.857	173.896	827.328	10.7956	14.2271	14.0713	11.4391	9.14758	17.2307	14.3096	11.4378	10.7963	5.90633		14.5174	13.4186	15.0493	8.05092	2.94177	19.3716	18.0437	16.8822	12.2483	4.58986	19.2869	17.8079	15.2461
111000	3700	3600	9597	0.0573221	0.247793	0.971553		142.984	233.279	391.596	187.606	29.9512	16.1142	43.2082	29.107	122.034	91.3852	65.1387	47.5153	453.155	413.336	220.629	178.144	174.281	821.831	10.9764	14.3757	14.2831	11.4096	9.34502	17.4049	14.3726	11.7081	10.9418	5.96232		14.7008	13.6918	15.3371	8.29726	2.85492	19.4869	18.2247	17.2108	12.3452	4.6108	19.6158	18.0437	15.6187
112000	3733.33	3633.33	4241	0.0509285	0.267789	0.97482		120.772	204.16	278.983	160.453	26.9805	17.3793	25.6789	30.1937	47.8829	45.2564	27.287	34.4723	319.931	265.97	143.325	130.901	154.263	711.041	14.7778	18.3986	18.8595	15.2534	14.8647	21.9969	19.0996	15.8042	15.1412	10.1122		19.2817	17.7883	18.8757	12.7066	5.23659	23.0764	22.411	21.3894	16.8181	8.29829	23.9681	22.9239	20.0946
113000	3766.67	3666.67	8800	0.0600104	0.247847	0.9704		141.404	238.761	384.221	190.099	30.5451	17.2237	40.2919	30.4168	113.602	85.5911	62.7435	50.6465	441.434	384.105	221.893	180.443	174.205	826.628	11.482	14.9164	14.7861	12.3043	9.78533	17.9765	15.0584	12.2721	11.7986	6.16853		15.1222	14.439	16.1837	9.23283	2.43227	19.9159	18.899	17.822	13.0776	4.86784	20.1834	18.6431	16.2477
114000	3800	3700	9560	0.06072	0.243752	0.969906		142.993	236.419	374.014	187.878	30.1976	17.802	39.5602	30.4318	123.623	89.9932	71.2086	51.1207	432.49	332.884	205.862	175.956	177.723	822.506	11.4517	14.935	14.6834	12.0804	10.0698	17.9212	15.1029	12.2441	11.8114	6.14076		14.9836	14.535	16.1815	9.21805	2.34018	19.7618	18.9917	17.8814	13.2556	4.78445	19.5915	18.6399	16.2737
115000	3833.33	3733.33	9210	0.0608265	0.24495	0.969984		145.286	241.014	402.087	193.194	30.9058	17.3041	43.196	30.7597	120.753	89.4646	66.3319	49.3617	450.563	427.166	236.196	188.23	181.523	842.877	11.3189	14.8131	14.6052	11.9333	9.51632	17.699	14.8005	12.1159	11.5935	5.97787		15.1314	14.3059	15.8979	9.01805	2.24111	19.8762	18.7621	17.7993	12.9858	4.64201	19.7615	18.5148	16.1216
116000	3866.67	3766.67	9212	0.061151	0.243434	0.96971		142.774	248.625	400.106	197.452	31.6729	17.9444	40.6967	29.6151	121.081	91.7739	65.1379	57.0253	445.06	417.138	243.676	183.478	183.696	828.605	11.3173	14.7534	14.5541	12.2194	9.48663	17.5735	14.7932	12.1811	11.6994	6.08372		14.9876	14.2982	15.8821	9.00122	2.41742	19.7005	18.7483	17.6529	12.8664	4.79895	19.6729	18.4197	16.1273
117000	3900	3800	8052	0.0579203	0.242752	0.971342		145.443	248.73	393.487	198.049	31.788	18.2662	39.4265	29.7338	118.516	89.0079	66.5939	61.7736	441.958	405.865	238.594	185.318	175.472	817.812	11.3834	14.8628	14.7986	12.3544	9.64439	17.6632	14.9955	12.3129	11.8909	6.18112		14.9177	14.1763	15.9879	9.14323	2.69217	19.8463	18.9875	17.7981	13.057	4.62513	19.9702	18.7394	16.3786
118000	3933.33	3833.33	8407	0.0587534	0.239164	0.970895		140.304	243.676	391.691	193.224	31.0457	17.561	41.1329	31.6953	121.038	90.5356	66.1277	47.7525	453.031	405.57	219.511	180.611	172.778	823.708	11.684	15.3176	15.2659	12.6584	9.84706	18.1055	15.4768	12.7267	12.2393	6.22457		15.3543	14.775	16.3902	9.59899	2.3013	20.3682	19.4857	18.3494	13.6421	4.74261	20.41	19.2538	16.9568
119000	3966.67	3866.67	8614	0.0615313	0.239486	0.969707		144.297	249.699	393.049	197.901	31.8649	18.2067	40.2163	31.8558	120.534	88.9399	65.2053	62.282	437.894	402.797	230.557	178.266	190.747	817.825	11.7128	15.4685	15.2639	12.8392	9.78321	18.1086	15.4662	12.8396	12.3674	6.28583		15.3451	14.7879	16.4378	9.74343	2.24963	20.4421	19.5513	18.6176	13.85	4.88159	20.2835	19.2844	16.9891
120000	4000	3900	8186	0.0625	0.235608	0.969066		143.39	263.119	405.602	207.857	33.5086	18.2488	38.8616	31.6956	119.37	89.0483	66.0426	73.6029	445.199	408.576	253.541	166.583	211.098	828.935	11.7814	15.3166	15.274	13.3074	9.628	18.0441	15.5923	12.8913	12.5321	6.24757		15.3256	14.8694	16.5256	9.80826	2.37795	20.2797	19.4614	18.4194	13.7116	4.7106	20.3902	19.3108	17.0033
121000	4033.33	3933.33	8545	0.0612721	0.233424	0.969771		141.042	251.382	393.603	198.379	31.9731	18.2578	39.3014	31.8265	118.79	87.6713	67.1375	49.8808	445.414	402.387	235.393	181.706	176.22	825.305	11.8448	15.4436	15.3968	12.8903	9.84196	18.1453	15.6677	12.7987	12.4848	6.32091		15.4005	15.0712	16.5322	9.90472	2.31529	20.4046	19.7346	18.4238	13.8723	4.78289	20.4944	19.4532	17.074
122000	4066.67	3966.67	8374	0.063832	0.229155	0.968451		140.486	252.018	394.097	198.158	32.0164	18.693	39.5851	32.2523	119.488	87.5206	64.6428	52.8646	446.022	401.187	227.88	179.525	183.474	825.708	11.9168	15.6131	15.4	12.8974	10.137	18.226	15.7509	13.0161	12.6659	6.3055		15.5487	15.1235	16.7916	10.0602	2.05996	20.5138	19.7866	18.7101	14.1338	4.92098	20.4496	19.4942	17.2699
123000	4100	4000	7989	0.064079	0.225695	0.968225		139.723	257.284	393.986	201.656	32.6128	18.9976	38.2296	32.7257	116.948	88.7338	67.1832	57.7426	448.047	403.234	230.598	172.526	189.841	824.648	12.2649	15.8267	15.8012	13.5368	10.1011	18.51	16.0881	13.4889	12.945	6.49869		15.7951	15.5584	17.1529	10.5362	2.28168	20.7321	20.0697	18.9599	14.369	5.00305	20.8888	19.9115	17.706
124000	4133.33	4033.33	8116	0.0644689	0.222269	0.968191		142.268	264.995	405.549	207.532	33.6199	19.3901	38.7035	33.3558	117.953	87.6499	65.6366	67.9743	452.465	413.142	243.546	176.15	199.622	843.323	12.4959	16.0529	15.7526	13.6369	10.0802	18.6221	16.1623	13.4688	13.2221	6.54331		16.0916	15.9053	17.3652	10.8358	2.28177	20.9487	20.2376	19.2208	14.5512	5.30622	20.8551	19.9394	17.6145
125000	4166.67	4066.67	7446	0.0632314	0.223413	0.968748		140.375	265.696	398.5	207.349	33.6316	19.5289	37.3919	33.8453	115.905	83.8383	63.9931	63.4139	440.983	405.517	240.663	171.367	201.772	830.634	12.4811	16.2354	15.9939	13.9313	10.1091	18.7117	16.4078	13.6846	13.3628	6.58383		16.0244	15.8991	17.4158	10.8524	2.2135	21.1441	20.4999	19.5338	14.8125	5.18652	21.0283	20.2261	17.84
126000	4200	4100	6312	0.0608556	0.220149	0.96999		140.314	253.14	386.828	198.69	32.273	19.0205	37.853	33.2685	115.98	85.7808	64.6286	53.0553	435.703	399.594	215.007	179.15	183.9	815.242	12.342	16.1777	15.8946	13.2965	10.7264	18.6836	16.3863	13.6174	13.1946	6.55535		15.9243	15.7705	17.2796	10.6491	2.08632	21.1602	20.5447	19.4195	14.7772	4.98702	20.8492	20.0624	17.8843
127000	4233.33	4133.33	6450	0.0616766	0.220588	0.9695		135.801	259.297	382.473	200.787	32.7219	19.8061	36.0341	33.5191	112.96	80.681	62.9559	55.7259	445.429	386.601	215.9	156.443	189.47	817.25	12.6957	16.4817	16.2304	13.8589	10.6918	18.891	16.6632	14.1178	13.5167	6.76973		16.1987	16.1532	17.7167	11.1305	2.27949	21.268	20.7083	19.8525	15.196	5.38378	21.1687	20.4778	18.2584
128000	4266.67	4166.67	6150	0.0610227	0.217398	0.969821		139.864	266.42	394.438	208.019	33.853	19.5514	36.3515	34.5825	111.715	82.9142	62.6918	65.2173	437.883	401.376	236.371	168.532	203.366	825.01	12.901	16.6768	16.4475	14.5518	10.6177	19.1686	16.9759	14.2845	13.9304	6.83546		16.4699	16.488	17.8532	11.403	2.2911	21.6337	21.0532	19.9931	15.4244	5.27976	21.5164	20.7485	18.5286
129000	4300	4200	5987	0.0612552	0.218698	0.969739		137.863	272.104	390.843	210.768	34.3905	20.3648	33.6949	33.7163	112.881	82.6414	62.315	61.4134	424.99	390.52	241.99	168.887	201.95	817.029	12.9446	16.6353	16.4452	14.6586	10.5616	19.0683	17.1024	14.3503	13.8341	6.89021		16.3948	16.4642	17.9147	11.4867	2.46261	21.4554	21.0323	20.0127	15.3249	5.35121	21.3988	20.812	18.4609
130000	4333.33	4233.33	6129	0.0627083	0.216071	0.968969		135.041	271.765	392.156	209.367	34.2127	20.7093	34.4656	33.7859	108.356	81.9882	62.377	59.14	437.481	393.247	227.967	167.355	204.971	826.593	12.8816	16.5598	16.398	14.8066	10.8302	19.0711	17.3675	14.4217	13.8468	6.7691		16.3878	16.4128	17.9211	11.5394	2.14682	21.4027	20.989	19.9033	15.2356	5.26868	21.405	20.7592	18.4903
131000	4366.67	4266.67	5785	0.0612407	0.216923	0.969693		132.568	266.229	385.483	204.748	33.462	20.6612	34.078	34.0442	112.295	80.4618	61.4323	50.3548	436.093	392.074	233.172	163.579	187.636	811.935	13.0074	16.8782	16.6861	14.8308	10.9068	19.2393	17.4827	14.7039	13.9482	6.93521		16.5971	16.6576	18.0279	11.622	2.13223	21.699	21.2831	20.3164	15.6588	5.43336	21.5515	21.1143	18.8192
132000	4400	4300	5771	0.0601024	0.217389	0.970217		134.53	273.08	391.832	210.443	34.433	20.794	33.5042	33.7732	112.437	81.5988	60.3399	61.7956	438.779	388.21	245.267	155.656	202.999	818.615	13.0714	16.8979	16.6635	15.2529	11.0187	19.2746	17.6694	14.8206	14.1683	6.97146		16.6457	16.723	18.0959	11.6593	2.23331	21.6993	21.3368	20.291	15.6832	5.47912	21.5706	21.0231	18.7956
133000	4433.33	4333.33	5606	0.0592209	0.217275	0.970665		137.391	276.02	388.518	212.594	34.7886	21.3986	32.8844	34.5069	110.341	80.1872	59.3158	61.8932	432.066	387.177	240.174	162.754	199.699	819.354	13.1068	16.9025	16.7036	14.9971	10.9396	19.3116	17.5061	14.7234	14.1633	6.94531		16.6097	16.8295	18.133	11.7641	2.19747	21.7642	21.3873	20.2906	15.7496	5.32091	21.6334	21.1468	18.8984
134000	4466.67	4366.67	5237	0.0582158	0.220921	0.971202		134.742	273.331	392.277	210.641	34.4376	21.0418	33.8226	35.2714	110.801	82.3162	61.8163	59.0687	431.353	393.251	231.619	163.45	211.767	818.901	13.4379	17.2603	17.0322	15.5438	11.1589	19.5773	18.2831	15.0903	14.3665	7.11566		16.9616	17.1747	18.54	12.151	2.36204	22.0524	21.7688	20.7823	16.0997	5.59807	21.9949	21.5017	19.1861
135000	4500	4400	4567	0.0551231	0.221829	0.972693		132.771	269.635	391.471	207.48	33.9432	20.9628	34.7096	35.6519	110.586	80.7586	61.3061	44.0987	432.151	400.006	249.602	166.96	190.913	819.85	13.6011	17.4478	17.0547	15.8017	11.2897	19.6922	18.5725	15.2911	14.4349	7.20426		17.0383	17.4336	18.8368	12.3356	2.36106	22.2815	21.9193	21.0587	16.3143	5.66505	21.8988	21.5226	19.2972
136000	4533.33	4433.33	4967	0.0571236	0.220067	0.971706		134.462	280.618	390.238	215.22	35.3029	21.2978	32.3168	36.0244	108.893	81.1794	61.1519	56.3358	442.165	391.344	241.982	157.277	195.398	814.961	13.6732	17.5508	17.3645	16.1642	11.3001	19.7659	18.7865	15.4631	14.7603	7.27706		17.1621	17.4837	18.7942	12.4603	2.46575	22.3228	22.1003	21.1189	16.465	5.74717	22.2118	21.8883	19.7076
137000	4566.67	4466.67	5189	0.0564382	0.22164	0.97216		134.603	280.94	383.765	214.214	35.2678	21.9952	32.0228	36.5516	106.531	79.8541	61.8566	50.6771	435.733	380.817	242.551	150.608	193.624	808.168	13.9029	17.7365	17.6156	16.287	11.4606	19.9706	19.0057	15.6398	14.9219	7.46468		17.3032	17.7445	19.0891	12.7249	2.65286	22.4741	22.2587	21.3357	16.724	5.89011	22.4995	22.1374	20.0273
138000	4600	4500	5305	0.057465	0.222407	0.971732		133.046	279.858	385.094	213.599	35.1851	21.7323	31.7574	35.9566	104.885	80.2539	60.6451	46.9991	437.812	381.08	230.606	157.796	194.548	821.315	13.7993	17.5019	17.3499	16.2025	11.6504	19.8212	19.1023	15.5727	14.7072	7.30057		17.2286	17.6044	18.9983	12.6396	2.52569	22.2382	22.0668	21.1	16.3972	5.70741	22.2387	21.9333	19.7851
139000	4633.33	4533.33	5341	0.0576951	0.22367	0.971593		128.313	273.55	381.977	208.245	34.1969	21.7489	32.1235	35.9842	107.512	81.6979	59.9366	38.4429	445.687	388.73	229.456	155.322	178.754	816.344	13.9144	17.7535	17.4291	15.968	11.7427	19.9382	19.0998	15.7376	14.6724	7.35967		17.3347	17.8026	19.1664	12.7668	2.5013	22.5378	22.3428	21.3734	16.6456	5.86764	22.2884	22.0344	19.8832
140000	4666.67	4566.67	5321	0.0589423	0.221607	0.970807		132.37	284.294	382.686	216.242	35.6551	21.9227	30.7355	36.5205	107.328	80.2897	60.0862	47.8004	440.429	378.832	240.289	148.82	188.306	809.151	14.0572	17.871	17.6336	16.5705	11.635	19.9943	19.3179	15.8861	15.0564	7.51251		17.4217	17.8315	19.319	12.9697	2.74393	22.5588	22.4815	21.5058	16.8433	5.96539	22.4209	22.253	20.0612
141000	4700	4600	5263	0.056862	0.2254	0.97187		134.95	284.324	380.664	216.098	35.6519	22.9878	30.423	36.6771	100.935	76.8878	59.7794	45.8048	431.191	379.449	235.307	157.091	189.523	814.724	14.192	17.9835	17.5223	16.3824	11.7883	20.1282	19.3269	15.8444	15.0583	7.51069		17.6559	18.0872	19.4241	13.1848	2.60774	22.7155	22.5711	21.6729	16.9605	5.99752	22.3808	22.176	19.879
142000	4733.33	4633.33	4819	0.0577193	0.228999	0.97151		125.148	271.186	368.97	204.493	33.8568	22.2375	30.3887	34.8531	98.4715	76.5483	60.6583	34.6368	437.327	377.254	193.891	160.017	174.393	812.29	14.1938	17.8162	17.4875	15.5939	12.3146	20.1219	18.9373	15.9401	14.8399	7.56677		17.6863	18.0428	19.3741	13.0963	2.76964	22.5405	22.4813	21.4766	16.706	5.87692	22.3811	22.1616	19.9868
143000	4766.67	4666.67	5118	0.0577896	0.229859	0.971413		124.96	276.206	362.639	206.983	34.2836	22.8626	29.2169	36.1433	97.909	73.6094	59.1918	30.9101	430.02	372.483	202.811	155.663	164.536	794.803	14.4477	18.2682	18.0572	15.9555	12.1132	20.304	19.1558	16.2813	15.3089	7.79176		17.7493	18.4264	19.7077	13.4259	2.92898	22.8952	22.879	22.0606	17.4115	6.09468	22.7798	22.7514	20.5991
144000	4800	4700	4782	0.0548059	0.228972	0.973072		128.209	276.928	361.708	207.676	34.4444	23.2031	29.4366	36.6077	97.839	75.717	60.7129	36.2353	420.767	360.96	202.888	161.676	167.382	791.61	14.2727	18.3755	17.9964	15.9193	12.046	20.3027	19.0971	16.1646	15.2897	7.75565		17.6726	18.1431	19.6257	13.2451	2.67693	23.0599	23.1233	22.1003	17.4251	6.16919	22.6177	22.6143	20.6027
145000	4833.33	4733.33	4780	0.055203	0.230548	0.972849		130.46	285.606	369.348	214.992	35.665	23.2743	28.7856	36.6093	97.5674	74.4568	60.2537	41.5184	423.081	361.025	220.479	152.658	184.977	797.695	14.5028	18.3069	17.9032	16.6688	12.2556	20.3735	19.7308	16.3179	15.4382	7.77698		17.8605	18.3958	19.7951	13.5887	2.87415	22.9465	22.9489	22.0942	17.4015	6.14356	22.6333	22.6078	20.4365
146000	4866.67	4766.67	4769	0.056351	0.233551	0.972132		124.838	280.61	371.437	210.052	34.8035	23.3332	29.5673	36.4253	99.8036	75.9479	60.85	33.1517	433.733	379.334	200.535	156.718	180.857	812.179	14.7684	18.5118	18.0655	16.3162	12.2201	20.4184	19.5537	16.605	15.4533	7.85148		18.0318	18.7631	20.1502	13.8746	3.02205	23.0381	23.2475	22.324	17.5985	6.35083	22.7256	22.8291	20.7295
147000	4900	4800	4799	0.0582594	0.229884	0.971226		128.015	280.253	360.652	210.352	34.927	23.2448	28.1461	36.4542	96.35	75.969	59.5974	38.5643	427.243	364.312	200.849	154.038	166.395	788.726	14.816	18.587	18.3141	16.0068	12.3751	20.5919	19.2562	16.5956	15.6643	7.99111		18.1089	18.7864	20.053	13.9424	3.18932	23.2649	23.3034	22.3774	17.6716	6.31761	23.0164	23.1327	20.8872
148000	4933.33	4833.33	4715	0.0568935	0.235722	0.971981		126.223	284.548	363.855	212.493	35.3746	23.6525	28.0128	36.857	93.8309	75.4459	58.8736	34.5564	415.52	370.544	200.647	161.904	176.771	795.364	15.0725	18.7746	18.4406	16.5569	12.4033	20.7339	19.7833	16.7581	15.8046	8.16797		18.2893	19.0817	20.371	14.2884	3.33214	23.309	23.4865	22.5974	17.8922	6.5879	23.1333	23.3211	21.0652
149000	4966.67	4866.67	4678	0.0554259	0.23694	0.972583		125.063	286.708	370.15	213.807	35.6169	23.6271	28.7332	37.0173	96.2845	77.6116	62.4038	36.5791	432.063	369.984	200.733	159.03	180.086	804.027	15.1783	18.8546	18.3394	16.8477	12.5487	20.8222	20.091	16.8572	15.8202	8.17818		18.4524	19.1985	20.5159	14.3869	3.33805	23.4899	23.5989	22.699	17.8369	6.6482	23.0947	23.1919	20.9386
150000	5000	4900	4623	0.056816	0.235035	0.972018		129.252	280.806	362.302	211.145	35.107	23.4042	28.1862	37.0917	98.5763	76.7325	60.4622	36.8033	430.901	368.438	190.829	156.511	170.367	801.196	15.2014	19.1117	18.564	16.3478	12.6295	20.8859	19.7212	16.9761	15.9965	8.27466		18.4844	19.2015	20.5543	14.3667	3.39987	23.6694	23.8713	22.9608	18.2191	6.83779	23.1826	23.4462	21.2039
151000	5033.33	4933.33	4549	0.0574021	0.238491	0.971648		125.921	285.133	362.876	212.776	35.5526	24.0142	27.3827	35.5656	91.2661	74.832	59.9564	38.1692	417.372	360.134	199.235	162.778	175.916	799.794	15.1879	18.686	18.297	16.5303	12.972	20.8565	19.728	16.9938	15.8412	8.2536		18.551	19.1479	20.4876	14.3133	3.43947	23.2594	23.5044	22.5348	17.6485	6.483	23.073	23.2666	20.9132
152000	5066.67	4966.67	4177	0.0537814	0.238773	0.973453		134.61	289.982	353.497	217.65	36.472	24.1361	25.891	36.2711	89.2122	73.8577	58.3493	48.9209	409.363	349.836	198.624	151.611	174.041	769.746	15.2194	18.8729	18.5919	16.3261	13.102	20.9744	19.6716	16.9268	16.1063	8.43325		18.5329	19.2473	20.5116	14.3244	3.48061	23.4601	23.7114	22.6828	17.8745	6.63589	23.2911	23.4919	21.3057
153000	5100	5000	4174	0.0542125	0.242867	0.973252		133.575	284.22	351.461	213.606	35.8231	24.4976	25.5179	34.5992	85.6518	78.2866	59.0941	51.5502	407.087	347.891	184.246	158.991	174.514	765.594	15.2283	18.8311	18.3993	16.1154	13.7319	21.0736	19.6579	16.9528	16.0578	8.56385		18.7083	19.1617	20.3809	14.2928	3.59776	23.5725	23.6643	22.5469	17.6416	6.73002	23.1223	23.2429	20.9563
154000	5133.33	5033.33	3854	0.0528272	0.246283	0.973898		134.88	290.816	352.849	218.998	36.732	24.4407	24.6253	35.1262	83.7222	74.3727	60.4792	61.8215	402.24	340.949	191.496	146.857	194.148	769.017	15.4116	18.9472	18.5576	16.3471	13.7828	21.2322	19.7576	17.2303	16.1895	8.63663		18.927	19.329	20.5959	14.4566	3.74936	23.596	23.7385	22.8882	17.805	6.70806	23.3764	23.5794	21.1684
155000	5166.67	5066.67	4281	0.0520813	0.246963	0.974284		134.666	302.401	361.783	226.834	38.038	24.7883	24.348	36.8119	85.1227	76.0614	62.2396	62.5708	396.206	347.577	219.284	151.949	198.726	758.465	15.8793	19.4379	19.0355	17.8108	13.2692	21.4745	20.6197	17.6899	16.8157	8.83291		19.2261	19.9886	21.173	15.1277	3.88105	24.0475	24.3779	23.3255	18.4083	7.03007	23.7806	24.0059	21.6713
156000	5200	5100	4221	0.0547066	0.246084	0.973091		135.171	302.436	371.942	227.422	38.1898	24.502	25.8151	36.8886	89.4231	78.7093	61.8428	59.0455	408.188	354.583	226.485	151.081	206.642	789.632	15.8459	19.4544	18.9492	17.864	13.381	21.4533	20.8487	17.6118	16.7734	8.80717		19.2205	19.9287	21.0745	15.067	3.93896	24.1102	24.3834	23.2525	18.4012	7.12452	23.5998	23.9262	21.6508
157000	5233.33	5133.33	3967	0.0546896	0.246877	0.973006		134.464	304.46	370.986	228.646	38.354	24.5421	25.3452	37.6635	90.8756	78.5466	61.7427	50.9368	421.368	357.542	221.296	148.254	196.96	790.743	15.996	19.5873	19.1447	18.2969	13.2994	21.4607	21.3376	17.879	16.8056	8.8413		19.1292	20.2021	21.3242	15.2862	4.03817	24.1029	24.556	23.496	18.5547	7.22682	23.8006	24.2029	21.8879
158000	5266.67	5166.67	3902	0.0565447	0.250566	0.972014		128.44	296.978	361.082	221.388	37.2227	24.5522	24.8901	36.7847	91.455	78.2905	60.678	39.2382	411.466	352.65	213.813	147.816	181.954	779.107	15.9264	19.6062	19.1538	17.878	13.7028	21.5657	21.2884	17.8853	16.6093	8.91836		19.2663	20.06	21.1688	15.1186	4.01816	24.1733	24.6104	23.452	18.5236	7.27152	23.8378	24.2731	21.8922
159000	5300	5200	4030	0.0558787	0.246951	0.972316		128.207	299.42	354.68	222.379	37.4095	24.7236	24.3804	37.7941	89.1027	78.2379	61.8393	43.4011	405.399	345.926	201.585	150.55	178.551	755.344	16.2291	19.9675	19.5266	18.1935	13.518	21.736	21.4933	18.09	16.9799	9.13532		19.3304	20.4613	21.5652	15.6058	4.18297	24.553	24.9989	23.8301	18.9984	7.45686	24.1632	24.6235	22.2526
160000	5333.33	5233.33	3908	0.0565229	0.246781	0.97212		132.771	301.632	356.35	225.353	37.9798	24.8648	23.9084	36.1578	87.9235	79.7506	62.0918	46.9639	394.832	342.228	211	148.295	191.751	752.465	15.8917	19.4943	19.0779	18.0089	13.9088	21.5208	21.3032	17.7718	16.7462	9.0395		19.1767	19.9887	21.1212	15.1218	4.05027	24.0356	24.5291	23.2203	18.4973	7.1891	23.6827	24.0789	21.7588
161000	5366.67	5266.67	3671	0.0574965	0.244193	0.971588		125.556	290.07	343.704	215.241	36.2768	24.7924	23.4205	35.3232	86.9345	80.1699	64.267	39.8057	403.569	335.613	176.87	147.622	171.606	743.397	16.1857	19.6711	19.275	17.3659	14.3242	21.7837	20.9717	18.0613	16.7878	9.21752		19.4671	20.3942	21.3685	15.4681	4.23062	24.2383	24.7041	23.4518	18.6111	7.3501	24.0309	24.4012	21.9563
162000	5400	5300	3639	0.0584338	0.2474	0.971154		125.132	292.319	340.809	216.897	36.5951	24.7326	22.3989	34.4707	85.7069	78.8538	64.8135	32.8413	391.167	334.127	185.458	150.642	169.134	731.159	16.1	19.4472	19.1262	17.4394	14.4681	21.7019	21.0029	18.0051	16.6113	9.25975		19.3514	20.1651	21.3826	15.3118	4.28926	24.0584	24.4384	23.2116	18.3636	7.16424	23.8577	24.2778	21.7708
163000	5433.33	5333.33	3401	0.0564188	0.244011	0.972288		131.13	294.121	336.319	219.17	37.1071	24.7022	22.0378	34.9029	80.8343	77.5828	60.4116	43.4371	378.892	329.804	186.696	155.68	166.232	717.629	16.1917	19.7821	19.4203	17.4561	14.4283	21.822	20.8888	18.0163	17.0574	9.49379		19.4169	20.2579	21.4478	15.461	4.37471	24.2467	24.7559	23.5822	18.7476	7.57801	23.9933	24.3997	22.1487
164000	5466.67	5366.67	3477	0.0556559	0.242444	0.972476		130.184	294.534	338.312	219.269	37.0598	24.9998	22.2343	34.9405	84.398	80.1742	65.6167	43.3977	389.295	328.384	172.322	154.448	171.068	723.396	16.3068	19.6946	19.3228	17.2368	14.7189	21.948	20.9402	18.0146	16.9307	9.44652		19.6354	20.4438	21.4678	15.5651	4.42198	24.2709	24.8024	23.4133	18.5691	7.41702	24.1306	24.5323	21.8999
165000	5500	5400	3670	0.0559538	0.244564	0.972393		135.756	296.603	331.604	220.87	37.4287	25.9221	21.3163	35.8709	82.265	79.5251	63.6141	52.9759	391.89	319.187	168.336	144.764	166.32	714.644	16.5129	20.0539	19.6134	17.1716	14.7556	22.0517	20.951	18.278	17.2391	9.58748		19.6792	20.6367	21.9514	15.7847	4.51242	24.5414	25.1692	23.9078	18.9969	7.65392	24.2094	24.7514	22.4416
166000	5533.33	5433.33	3708	0.0561645	0.243016	0.972339		136.739	310.194	355.328	232.053	39.2167	25.4759	22.4669	36.8634	85.3498	80.9413	65.2003	74.563	391.59	332.721	199.82	151.724	200.938	740.373	16.7618	20.2391	19.8841	18.0444	14.1738	22.1753	21.1591	18.439	17.6861	9.64351		19.9153	20.929	22.0626	16.1357	4.76623	24.7735	25.3342	24.077	19.1693	7.84119	24.4893	25.0867	22.6645
167000	5566.67	5466.67	3896	0.0570485	0.243892	0.971824		140.881	312.025	357.386	234.375	39.6577	25.301	22.4333	36.7382	85.1954	81.7902	67.6639	65.9483	388.04	335.317	202.081	168.026	191.84	748.988	16.565	20.0555	19.7486	17.7611	14.0778	22.0128	21.0162	18.1634	17.4398	9.5758		19.6449	20.7671	21.9247	15.8568	4.6315	24.5284	25.1481	23.9267	18.9748	7.69936	24.3763	24.9723	22.5201
168000	5600	5500	3430	0.0577363	0.243288	0.971542		136.546	312.181	360.155	233.01	39.419	25.8056	22.9329	37.4965	85.1118	81.1941	65.9907	72.0447	405.2	337.268	185.39	153.338	208.081	765.877	16.8686	20.3687	20.0563	18.2634	14.1071	22.21	21.4784	18.6374	17.7129	9.62545		19.9758	21.1159	22.2202	16.2494	4.78181	24.7943	25.5527	24.2926	19.2894	7.91455	24.6208	25.3931	22.8752
169000	5633.33	5533.33	3540	0.0586687	0.24264	0.970998		135.677	310.756	367.323	232.463	39.2667	25.7157	23.2901	37.2185	85.7138	82.3508	70.6676	64.0638	409.84	348.354	197.71	156.152	208.792	784.342	17.1514	20.5059	20.1305	18.1281	14.0991	22.3334	21.4259	18.7891	17.7188	9.74766		20.2265	21.4327	22.4717	16.5621	5.06384	24.9142	25.6044	24.4287	19.4545	8.12762	24.7849	25.4085	22.83
170000	5666.67	5566.67	3530	0.0581916	0.243473	0.971358		139.401	320.834	377.103	241.057	40.7266	25.3667	23.2931	38.0083	87.1204	86.0587	68.795	77.2255	409.611	348.75	217.748	156.762	222.044	789.572	17.1241	20.5823	20.2368	18.7343	13.7718	22.3141	21.572	18.8787	17.9321	9.75229		20.134	21.4263	22.4792	16.53	5.05115	25.0381	25.7839	24.4316	19.4342	8.22384	24.734	25.5617	23.0917
171000	5700	5600	3421	0.0589351	0.241127	0.970921		139.003	319.209	381.514	240.442	40.5887	25.1413	23.8001	38.2282	90.0638	89.1326	68.4342	69.9382	412.003	350.972	223.697	157.997	223.077	797.57	17.3063	20.8029	20.3945	19.0017	13.8458	22.4808	22.0172	19.0008	17.9666	9.88584		20.4036	21.6112	22.6278	16.6663	5.22253	25.3015	25.957	24.7044	19.5425	8.50919	24.8858	25.6417	23.2042
172000	5733.33	5633.33	2805	0.0566125	0.241553	0.972005		139.553	320.255	385.622	242.273	40.887	24.5061	23.9569	37.8993	93.59	89.0752	74.328	57.7623	415.663	359.524	220.811	169.022	218.756	800.714	17.1447	20.5439	20.1828	19.3926	14.0652	22.3344	22.4996	18.9286	17.7667	9.79994		20.1865	21.4093	22.4537	16.4783	5.19557	25.0035	25.7709	24.4277	19.3209	8.19664	24.7847	25.4828	22.9025
173000	5766.67	5666.67	3018	0.0598215	0.23939	0.9705		132.296	314.411	377.56	234.975	39.657	25.0213	24.2331	38.7068	93.1806	88.9161	73.3685	44.3518	427.939	356.129	219.036	157.48	193.952	799.846	17.5348	21.0208	20.4938	19.3402	13.9788	22.5672	22.6777	19.2644	17.8543	10.005		20.5246	21.9101	22.8388	16.9861	5.41442	25.4989	26.2422	24.9585	19.8029	8.6017	25.0221	25.8023	23.2776
174000	5800	5700	2923	0.0587316	0.237887	0.970983		136.546	318.499	382.418	239.646	40.4852	24.6843	24.1447	38.0568	94.5597	93.1799	74.6937	49.608	425.449	354.858	223.585	161.602	203.651	799.888	17.1191	20.7286	20.3393	19.4671	14.1349	22.3824	22.6363	19.0707	17.8265	9.87311		20.1405	21.4367	22.4063	16.4878	5.12406	25.2285	25.9526	24.5935	19.4851	8.38324	24.862	25.5726	23.1519
175000	5833.33	5733.33	2722	0.0594945	0.236525	0.97059		137.896	326.333	385.99	244.669	41.3393	25.6885	23.6077	39.4899	94.1326	91.8874	74.8826	60.3869	423.175	351.376	222.057	159.22	221	809.251	17.9231	21.2415	20.8583	19.8714	13.9187	22.8238	22.9463	19.5298	18.2647	10.2485		20.7835	22.2793	23.3355	17.3725	5.84481	25.6612	26.4775	25.1293	20.047	8.8927	25.4496	26.1582	23.6863
176000	5866.67	5766.67	2773	0.0605068	0.235438	0.970125		138.578	327.584	384.102	245.774	41.6477	25.2364	23.1823	39.2079	95.8492	90.3434	75.9991	54.5932	414.414	349.155	218.947	164.82	220.204	804.569	17.652	21.1009	20.7222	19.9215	14.0374	22.6698	23.0004	19.448	18.1777	10.1381		20.5041	21.993	23.0415	17.1052	5.61631	25.4086	26.3873	25.0068	19.9897	8.71219	25.31	26.0275	23.6068
177000	5900	5800	3239	0.0606158	0.233114	0.970013		129.154	313.348	377.035	232.996	39.3642	25.1251	24.0745	39.0047	97.9175	90.4073	74.4776	37.3702	426.131	356.121	202.758	167.413	193.858	808.718	17.8032	21.4317	20.8667	19.2495	13.9292	22.7801	22.6491	19.5832	18.0554	10.2124		20.6759	22.167	23.1602	17.3062	5.7066	25.8137	26.712	25.3157	20.3106	9.00663	25.3579	26.238	23.6966
178000	5933.33	5833.33	2977	0.0616766	0.231015	0.969504		132.044	317.966	376.673	237.398	40.1626	25.1125	23.6226	38.5184	98.5918	93.4939	78.1879	44.504	423.972	349.495	205.471	167.614	193.713	788.801	17.6458	21.1948	20.8209	19.4977	14.2974	22.7558	22.9313	19.4312	18.1157	10.2226		20.4809	22.0315	23.0113	17.1405	5.56496	25.6952	26.5521	24.9831	19.9765	8.76692	25.3799	26.1525	23.5835
179000	5966.67	5866.67	2612	0.0619333	0.226654	0.969344		129.825	313.457	378.399	233.05	39.4363	25.6356	24.2086	38.5424	97.8487	92.9367	76.5156	46.2774	425.566	357.883	190.909	169.978	201.213	804.394	18.1926	21.572	21.0401	19.2495	14.1812	22.9763	22.7213	19.7353	18.3113	10.4912		21.0156	22.5952	23.5218	17.7173	6.11291	25.9969	26.839	25.471	20.3666	9.18645	25.4565	26.4538	23.8492
180000	6000	5900	2712	0.0633597	0.225245	0.968705		134.22	310.347	388.008	233.886	39.5233	24.7306	25.179	37.1289	101.514	97.7806	81.826	57.8253	436.261	362.751	190.937	176.594	208.494	817.005	17.8139	21.1562	20.7107	18.7504	14.5576	22.8189	22.3241	19.4856	18.0536	10.3067		20.7835	22.216	23.0704	17.1703	5.82928	25.6544	26.3979	25.0581	19.8444	8.82642	25.2681	26.098	23.4811
181000	6033.33	5933.33	3039	0.0614853	0.22531	0.969644		133.521	315.387	383.41	236.956	40.0469	24.8027	23.8852	37.7257	100.295	98.3093	79.9965	50.4139	429.028	356.177	200.43	176.168	200.916	805.018	17.9676	21.2486	20.9839	19.1279	14.3387	22.899	22.5476	19.5971	18.2127	10.4103		20.8514	22.4554	23.2741	17.3165	5.94034	25.6848	26.61	25.021	20.0178	8.9096	25.5163	26.4251	23.7057
182000	6066.67	5966.67	2886	0.0618316	0.22545	0.969552		138.419	322.203	383.521	242.078	40.9255	25.5136	23.7007	39.2354	96.1034	97.208	81.7767	59.5829	422.273	352.232	206.845	171.216	208.021	800.148	18.3497	21.7185	21.2567	19.2262	14.156	23.1007	22.6581	19.7305	18.5964	10.6213		21.0342	22.8498	23.7486	17.868	6.24798	26.1234	27.0425	25.6003	20.4983	9.32823	25.7724	26.7064	24.0448
183000	6100	6000	2348	0.0629141	0.222173	0.969012		135.373	316.87	377.971	237.079	40.1555	25.8156	23.588	38.7242	98.8594	98.0473	78.2627	54.9441	425.924	349.973	186.852	171.116	203.277	798.225	18.2541	21.9015	21.284	19.3979	14.466	23.1883	22.8907	19.94	18.5979	10.6866		21.1215	22.7507	23.5834	17.711	6.10367	26.3546	27.2872	25.7523	20.5951	9.51859	25.6857	26.7301	24.117
184000	6133.33	6033.33	2604	0.0637376	0.222475	0.968521		139.04	324.036	383.157	243.153	41.2126	25.5464	23.3591	39.5383	97.1252	98.0535	82.1989	65.0115	424.493	352.106	202.116	167.939	213.18	798.276	18.5626	22.0239	21.5047	19.5495	14.2867	23.3256	22.8161	20.0622	18.869	10.8545		21.2447	23.0399	23.9317	18.1145	6.48223	26.4678	27.3746	25.9539	20.7043	9.61889	25.9905	26.9721	24.3088
185000	6166.67	6066.67	2445	0.0636891	0.217706	0.968654		142.544	326.871	395.05	248.003	42.0069	24.8476	23.5247	38.1121	98.0277	101.737	84.6217	75.9418	418.482	359.879	211.969	184.878	225.656	805.662	18.4564	21.6482	21.2946	19.5017	14.4827	23.2102	22.7057	19.8125	18.8394	10.8158		21.2859	22.9133	23.7182	17.8916	6.47288	26.0677	27.0136	25.4429	20.2902	9.42645	25.856	26.7787	24.0166
186000	6200	6100	2375	0.0636383	0.222637	0.968581		142.326	335.619	391.772	252.73	42.8986	25.7233	22.3836	38.7727	93.6813	100.317	84.4945	79.4397	415.59	351.102	219.009	167.574	237.359	797.936	18.4636	21.7755	21.3906	19.9186	14.306	23.2532	22.8049	20.0454	18.9059	10.8448		21.1597	22.9109	23.8355	17.9829	6.42881	26.1752	27.214	25.627	20.4119	9.44909	25.8998	26.8257	24.1628
187000	6233.33	6133.33	2434	0.0650187	0.219806	0.967824		143.511	333.114	391.154	250.843	42.6379	26.0225	22.8376	38.4469	96.194	97.5745	82.6725	75.5521	414.939	356.503	202.817	181.93	230.514	801.222	18.4712	21.7596	21.356	19.8119	14.4835	23.2045	22.885	19.9805	18.947	10.8652		21.2045	22.9695	23.7543	17.9966	6.43121	26.1109	27.1415	25.6741	20.4401	9.43126	25.7206	26.8792	24.2013
188000	6266.67	6166.67	2540	0.0647063	0.220589	0.968		138.867	329.103	385.312	246.716	41.8745	26.0296	22.4488	39.0483	97.431	102.605	83.8454	65.204	417.238	351.285	206.799	165.403	226.639	790.172	18.8773	22.2152	21.7041	20.1466	14.4406	23.5291	23.2097	20.4847	19.0433	11.117		21.6421	23.4543	24.1923	18.3343	6.76345	26.5532	27.6577	26.0859	20.8697	9.90972	26.1793	27.1985	24.4496
189000	6300	6200	2453	0.0638441	0.217104	0.968396		144.122	341.134	396.193	256.974	43.67	26.0561	22.2748	39.3771	98.4263	103.71	86.177	81.0769	414.456	351.252	221.2	168.675	245.695	802.158	18.8022	22.1329	21.7573	20.4277	14.3993	23.5485	23.1752	20.4261	19.2557	11.1139		21.5745	23.3223	24.0668	18.2959	6.75171	26.5544	27.577	25.9662	20.7456	9.82137	26.2995	27.2117	24.6017
190000	6333.33	6233.33	2259	0.062127	0.217843	0.969319		144.681	335.13	392.5	253.617	43.1271	25.5809	21.9103	38.0987	100.907	104.795	86.9169	77.6861	411.417	343.284	216.313	173.738	237.724	794.376	18.7102	22.1211	21.5509	20.2128	14.657	23.4643	23.1077	20.3295	19.1884	11.1622		21.5034	23.1658	24.0155	18.1385	6.7275	26.4867	27.5302	25.9113	20.7593	9.91807	25.9211	27.0316	24.3523
191000	6366.67	6266.67	2197	0.062655	0.217844	0.969013		143.431	336.642	395.677	253.591	43.0889	26.2012	22.3758	38.7793	98.7398	103.819	87.9262	76.2724	415.51	357.204	205.603	181.522	238.975	802.891	18.8139	22.1753	21.5877	20.0925	14.567	23.4791	23.2217	20.2894	19.134	11.1122		21.5852	23.3375	24.1145	18.2534	6.77877	26.6124	27.6163	25.9136	20.8507	9.88352	26.0026	27.0754	24.4715
192000	6400	6300	2261	0.063321	0.216308	0.968795		140.53	334.725	397.581	252.068	42.8134	25.7977	22.5181	38.9085	97.6378	101.543	87.4121	68.4392	424.806	357.082	215.095	173.156	237.221	816.173	19.271	22.3856	21.8795	20.4635	14.5098	23.677	23.4614	20.7478	19.3071	11.3159		21.9034	23.7833	24.5847	18.8378	7.24557	26.69	27.8245	26.2767	21.068	10.0687	26.3234	27.3691	24.6697
193000	6433.33	6333.33	2213	0.0626502	0.214487	0.968983		143.863	343.682	396.071	258.633	43.9879	26.356	21.3929	39.2031	96.6639	105.183	88.0679	77.3156	426.993	350.036	222.578	162.692	237.776	801.761	19.2386	22.5216	22.0846	20.9436	14.5894	23.7986	23.6781	20.8385	19.6107	11.4519		21.8865	23.7991	24.4799	18.7781	7.24946	26.9243	28.064	26.2442	21.1539	10.2215	26.5226	27.5919	24.8179
194000	6466.67	6366.67	2161	0.0629989	0.214893	0.968904		145.887	341.856	404.436	258.871	43.9923	25.946	22.1592	38.7467	97.3824	107.788	92.1116	82.4427	411.373	356.954	225.104	182.672	253.542	810.655	19.2638	22.4062	21.8332	20.4584	14.6258	23.7711	23.4002	20.5906	19.4172	11.4083		21.9842	23.8078	24.4639	18.7703	7.29265	26.8799	27.8818	26.16	20.9853	10.1241	26.3905	27.3282	24.54
195000	6500	6400	2095	0.0624806	0.214379	0.969084		143.478	340.238	395.665	256.239	43.6221	26.3361	21.7756	38.8222	97.3461	107.652	91.2149	80.0063	419.965	354.291	207.285	167.795	247.654	796.431	19.4065	22.6023	22.0877	20.7587	14.8193	23.8852	23.7322	20.8805	19.5663	11.6103		22.0969	23.9108	24.6882	18.8951	7.44154	26.911	28.1516	26.418	21.123	10.4078	26.614	27.5142	24.8566
196000	6533.33	6433.33	2193	0.0629287	0.214889	0.968862		142.236	338.192	392.374	254.889	43.4004	25.8759	21.0741	38.469	99.4236	107.817	94.5466	65.1203	418.174	346.935	211.759	172.099	232.955	795.05	19.5088	22.6766	22.1476	20.7784	14.8775	23.9989	23.784	21.0228	19.505	11.6783		22.1825	24.0791	24.7543	18.9804	7.54783	27.0913	28.117	26.4998	21.2551	10.4199	26.7028	27.7151	24.844
197000	6566.67	6466.67	2119	0.0623256	0.213158	0.969183		144.885	346.791	395.473	260.776	44.4933	26.6352	21.0062	38.9659	97.1861	107.979	89.3887	82.1479	416.684	351.148	217.094	168.931	243.217	793.932	19.4807	22.6925	22.1549	21.0231	14.859	23.9611	23.8144	20.9613	19.7693	11.7043		22.1122	24.1129	24.7108	18.9472	7.52056	26.9756	28.2179	26.4831	21.2829	10.5032	26.6399	27.6932	24.9344
198000	6600	6500	2124	0.0597997	0.21561	0.970443		146.123	344.171	401.763	260.409	44.3125	26.623	21.3581	38.4018	100.28	113.814	92.562	82.8402	411.687	346.889	221.568	178.611	250.678	800.024	19.5451	22.8387	22.2254	21.003	15.0266	24.1075	23.9322	21.0058	19.7953	11.7978		22.3107	24.1385	24.672	19.0281	7.57612	27.31	28.3415	26.441	21.3277	10.7734	26.7055	27.7667	24.9487
199000	6633.33	6533.33	1959	0.0568765	0.216476	0.971895		144.179	339.129	394.058	256.621	43.7931	25.7322	21.2819	37.7262	101.595	113.912	92.4957	77.0203	414.153	345.363	201.617	176.758	244.837	783.499	19.3229	22.6809	22.1873	21.0183	15.3965	24.0631	24.0402	20.9894	19.7438	11.7694		22.1021	24.0166	24.4461	18.707	7.34279	27.1155	28.2199	26.2936	21.2251	10.5504	26.6433	27.6848	24.8715
200000	6666.67	6566.67	2019	0.0573706	0.217974	0.97164		141.861	339.191	398.091	256.455	43.707	25.5035	21.0614	37.606	102.971	112.059	95.6248	62.1076	414.951	346.586	220.355	181.576	233.972	799.676	19.4531	22.7158	22.1615	21.1678	15.2334	24.1054	24.1867	21.0697	19.5535	11.8163		22.2037	24.0311	24.5772	18.8146	7.63903	27.1742	28.1464	26.3748	21.2576	10.6258	26.6984	27.6417	24.881
201000	6700	6600	2092	0.056971	0.216727	0.971994		146.846	346.906	392.822	262.454	44.9346	25.8603	19.8035	37.8542	98.0675	109.51	86.2093	74.8105	405.041	343.524	226.294	173.376	237.703	781.889	19.5888	22.8706	22.3942	21.4721	15.2908	24.1237	24.1816	21.2985	20.0375	11.9753		22.2174	24.1961	24.8199	19.0324	7.67833	27.1889	28.3472	26.5422	21.501	10.7737	26.6428	27.8478	25.2382
202000	6733.33	6633.33	2007	0.0565229	0.217254	0.972144		149.351	349.885	402.747	265.748	45.32	26.1466	20.4449	37.8134	97.4038	116.299	100.229	74.8671	410.545	347.342	233.705	182.076	245.104	785.788	19.6381	22.7273	22.2726	21.2677	15.2989	24.1738	24.2395	21.07	19.7896	11.9316		22.3007	24.3471	24.779	19.1305	7.63321	27.1903	28.2996	26.3175	21.2111	10.6184	26.8643	27.7902	24.887
203000	6766.67	6666.67	2075	0.0570896	0.216456	0.971868		146.687	346.351	400.899	263.425	44.9541	25.6684	20.135	36.9228	101.402	116.68	100.771	76.129	409.711	341.929	211.57	186.058	252.258	787.925	19.5418	22.7627	22.2229	21.3767	15.6618	24.2039	24.3786	21.1569	19.8385	11.988		22.267	24.0882	24.7	18.9633	7.69043	27.165	28.308	26.3497	21.2921	10.6989	26.7903	27.656	24.892
204000	6800	6700	2070	0.0575086	0.219001	0.971679		141.604	341.176	396.214	258.101	44.0615	25.636	20.2479	36.6826	105.685	122.998	99.8931	64.5255	415.573	336.698	219.438	181.948	227.766	771.917	19.7814	23.0258	22.5372	21.5969	15.8317	24.4446	24.6441	21.4619	19.9482	12.2742		22.5438	24.401	24.8502	19.1304	7.98138	27.5281	28.5535	26.5071	21.4859	11.0544	27.0562	28.028	25.2123
205000	6833.33	6733.33	2108	0.0556366	0.218578	0.972529		145.5	351.226	389.118	264.571	45.3479	26.3687	19.0447	38.5997	100.384	115.909	101.763	68.5307	404.341	327.195	218.236	177.468	231.118	758.251	20.4217	23.5812	23.0329	22.4818	15.5238	24.7928	25.0452	21.8883	20.6287	12.6865		22.973	25.0629	25.5919	19.9157	8.56484	27.915	29.1331	27.16	22.1066	11.5913	27.5901	28.4521	25.6435
206000	6866.67	6766.67	2041	0.0577847	0.217603	0.971546		148.98	355.856	403.211	269.206	46.1007	26.3568	20.0252	38.5152	102.157	117.071	101.75	71.2535	405.501	342.098	232.685	187.09	245.083	785.431	20.1758	23.2211	22.7947	22.139	15.3718	24.5815	24.8437	21.5615	20.2542	12.4615		22.7899	24.8958	25.2734	19.5594	8.36064	27.5767	28.7523	26.8599	21.7145	11.2019	27.3154	28.2687	25.4797
207000	6900	6800	2085	0.0580584	0.219856	0.971302		142.231	339.078	393.241	257.034	43.914	25.6866	19.977	36.5301	99.3574	122.478	104.401	57.0319	416.42	335.623	206.447	181.783	231.446	778.26	19.8932	23.0255	22.4447	21.6597	16.2098	24.4678	25.1158	21.5421	19.8521	12.2549		22.5924	24.5043	25.0216	19.3264	8.02117	27.5463	28.5471	26.5584	21.5236	10.9519	26.9574	27.8934	25.1186
208000	6933.33	6833.33	2062	0.054646	0.22133	0.973034		142.752	342.384	387.615	258.909	44.36	25.4701	19.0962	37.1422	100.894	117.675	103.091	49.2189	418.123	335.842	215.628	174.129	215.199	767.507	20.1853	23.2267	22.778	21.8287	16.0405	24.5901	25.2404	21.7111	20.0342	12.4833		22.7626	24.8236	25.3525	19.6359	8.35187	27.5365	28.8144	26.7693	21.8103	11.2028	27.3058	28.1837	25.4287
209000	6966.67	6866.67	2018	0.0559659	0.220185	0.972486		146.904	351.366	396.359	266.137	45.6945	25.7384	19.5266	37.8913	104.854	120.577	103.669	60.7194	416.55	335.482	223.51	176.625	231.228	776.86	20.2852	23.3869	23.0276	22.6041	16.0387	24.7725	25.5744	21.9211	20.4046	12.6699		22.9613	24.9282	25.2713	19.6938	8.57133	27.7731	28.9841	26.9118	21.8779	11.3874	27.5506	28.5372	25.743
210000	7000	6900	4218	0.0619406	0.218752	0.969382		166.989	421.961	428.586	310.635	52.0399	33.1316	20.3105	42.6385	102.445	99.8171	80.8894	61.2656	468.521	398.034	256.085	177.075	239.845	887.331	16.3387	20.0412	19.5932	18.851	12.2567	20.6533	21.8322	18.6597	17.4784	8.45724		18.5033	20.9996	22.1723	16.5586	3.45973	23.6002	25.6327	24.5897	19.7124	6.67113	23.1467	25.2691	23.1255
211000	7033.33	6933.33	4267	0.0623111	0.221808	0.969239		169.54	428.687	440.439	316.365	52.8832	33.2018	20.5517	43.5543	108.7	102.088	84.5654	66.5309	473.275	409.044	257.603	181.596	257.044	903.638	16.6431	20.127	19.6537	19.0865	12.0294	20.7036	21.9639	18.8329	17.5693	8.47006		18.6386	21.2864	22.5899	16.8851	3.81533	23.6989	25.6733	24.7894	19.7425	6.73076	23.3715	25.4082	23.1852
212000	7066.67	6966.67	4150	0.062299	0.219202	0.969188		159.125	407.812	417.909	300.137	50.258	31.7248	19.8813	41.5533	107.199	100.606	81.6934	43.9405	471.381	399.226	235.796	179.221	214.478	872.593	16.4091	20.17	19.655	18.704	12.6384	20.7507	22.0191	18.8243	17.344	8.63849		18.5394	21.1533	22.2405	16.4448	3.66747	23.7454	25.7587	24.6768	19.7644	6.90483	23.2733	25.3514	23.183
213000	7100	7000	3640	0.0622191	0.222302	0.969259		165.329	423.636	436.198	312.894	52.4746	32.1453	20.5715	43.6079	99.8136	102.743	85.196	64.2067	478.57	402.414	256.404	176.988	245.336	905.062	17.216	20.682	20.3245	19.536	12.2911	21.1881	22.5009	19.3271	17.9654	9.06803		19.181	22.0081	23.1062	17.3706	4.41396	24.2151	26.1527	25.2181	20.2158	7.60842	23.9143	26.0235	23.8666
214000	7133.33	7033.33	3857	0.0635874	0.216916	0.968505		166.588	429.154	432.433	315.76	52.9965	32.953	19.8018	43.3843	101.643	102.424	88.1421	56.9656	469.268	398.183	250.134	182.978	246.057	896.919	17.037	20.3551	19.9577	19.4623	12.263	20.9993	22.309	19.1047	17.8167	8.84552		19.0424	21.6756	22.9941	17.3181	4.1549	23.8925	25.9541	24.9734	19.9281	7.02757	23.6105	25.6398	23.4323
215000	7166.67	7066.67	3939	0.0621609	0.217974	0.969221		163.744	424.976	437.826	312.989	52.3771	32.6422	20.2894	43.2682	105.848	103.02	84.8596	53.1157	483.764	413.794	240.73	188.786	241.941	914.023	16.8022	20.4393	19.8837	19.2462	12.2915	20.8995	22.3152	19.1199	17.6587	8.66955		18.9048	21.5241	22.6296	16.9603	3.99226	23.9699	26.0794	25.0596	20.0266	7.06119	23.543	25.6703	23.4075
216000	7200	7100	3836	0.0649703	0.21444	0.967813		156.81	421.633	427.877	307.061	51.4809	33.647	20.022	42.9761	103.849	101.271	84.634	45.6817	476.595	403.935	229.856	189.887	227.989	907.834	17.1425	20.6114	20.1422	18.9556	12.3459	21.1228	22.1647	19.2648	17.722	8.92325		19.1532	21.8221	22.997	17.4381	4.3021	24.0993	26.2352	25.293	20.1541	7.27538	23.8141	25.9214	23.6589
217000	7233.33	7133.33	3228	0.0626647	0.216296	0.96911		159.761	416.803	430.468	306.93	51.3642	32.5721	19.8773	41.7353	100.794	104.782	87.9783	53.4428	484.476	386.022	224.112	189.094	241.527	918.308	17.3382	20.5985	20.1827	19.3195	12.9703	21.5431	22.6652	19.3011	17.7775	9.12227		19.5285	22.0263	22.9916	17.4901	4.65453	24.4357	26.1113	25.0476	19.9046	7.49323	24.2237	25.9017	23.5477
218000	7266.67	7166.67	2986	0.0626526	0.220948	0.969104		164.755	421.697	426.012	310.895	52.2929	32.4655	19.1743	42.86	97.5691	97.6188	83.1801	61.8557	487.893	399.402	217.699	176.62	242.344	900.812	17.5284	21.0914	20.5155	19.6079	12.9494	21.6112	22.9665	19.5744	18.1576	9.38288		19.6846	22.2211	23.3413	17.6423	4.75251	24.7605	26.6668	25.5522	20.4787	7.9989	24.396	26.1905	23.9077
219000	7300	7200	2972	0.0622263	0.215978	0.969165		162.297	397.299	381.659	295.087	49.9673	31.145	14.7245	34.9483	72.1197	90.8265	73.4593	45.0168	430.783	341.89	187.942	162.731	253.473	826.547	16.469	19.9684	20.0984	19.0711	15.6401	22.0472	22.845	19.1376	17.4358	9.78135		19.9567	21.1182	21.4726	15.8293	3.96818	23.824	25.4749	24.0526	19.0803	7.41027	23.8645	25.7267	22.9896
220000	7333.33	7233.33	5734	0.0625509	0.209525	0.96918		175.351	467.828	464.619	340.306	55.9755	36.9716	20.3529	41.7819	130.221	102.115	83.4206	50.9772	524.259	418.751	275.411	189.683	244.558	995.699	14.83	18.3944	17.7951	16.7622	10.7506	18.4051	20.119	17.3549	15.8639	6.78939		16.0337	19.8013	20.762	14.9179	2.63487	21.21	24.0899	23.6027	18.559	4.51012	20.767	23.541	21.8875
221000	7366.67	7266.67	5265	0.064033	0.207002	0.968328		185.073	481.756	480.441	353.146	58.2096	36.9004	20.4922	40.6208	118.56	105.405	81.8803	52.0378	521.893	452.766	285.278	206.583	261.843	1019.27	14.3371	17.7382	17.0667	16.6716	11.3345	18.494	19.8135	16.8182	15.5997	6.42272		16.2529	18.7776	20.0446	14.4896	2.12061	20.8224	23.414	22.7983	17.926	3.73049	20.4741	22.7135	21.0426
222000	7400	7300	5774	0.0639095	0.205502	0.968322		184.447	486.426	484.161	355.148	58.3456	37.5995	21.0598	42.3053	123.023	109.429	82.866	61.5991	519.554	462.658	292.729	206.661	262.778	1001.27	14.5295	18.054	17.7141	16.7792	10.4962	18.3622	19.8488	17.0514	15.6995	6.61116		16.2555	19.0988	20.2912	14.6172	2.385	21.0717	23.795	23.0855	18.2009	4.11701	20.8295	23.4289	21.8273
223000	7433.33	7333.33	5516	0.0649775	0.206	0.96783		188.671	492.867	485.922	361.128	59.515	37.4918	20.4017	41.737	118.768	107.354	86.6387	62.0857	525.197	461.991	289.717	201.385	271.258	1010.41	14.5262	17.9917	17.4955	17.0591	11.0036	18.428	20.0176	17.1458	15.9048	6.57994		16.2557	19.0605	20.3559	14.7525	2.20644	20.9933	23.5693	23.1485	18.2972	3.95016	20.7798	23.1882	21.5155
224000	7466.67	7366.67	5635	0.0626284	0.207964	0.969145		186.696	486.512	485.808	356.58	58.6555	37.192	20.6237	42.8701	120.659	107.246	89.0441	63.0019	520.385	458.985	305.201	201.683	267.048	997.142	14.9855	18.5039	17.7695	17.1893	10.3619	18.5657	19.9855	17.3936	16.0137	6.85153		16.5586	19.5964	20.892	15.1904	2.69002	21.3393	24.22	23.682	18.6755	4.60277	20.9306	23.7051	21.672
225000	7500	7400	5550	0.0624709	0.207282	0.969		192.991	502.866	483.382	368.395	60.8836	37.4275	20.1006	45.1562	115.135	102.577	83.8693	63.3103	511.891	462.177	306.872	203.008	268.377	995.494	15.0505	18.6501	18.0742	18.052	10.2381	18.6019	20.3406	17.5772	16.5582	6.98704		16.5003	19.6498	21.0236	15.5489	2.52981	21.313	24.3037	23.9338	19.0145	4.68572	21.1572	23.8244	22.1885
226000	7533.33	7433.33	4949	0.0599789	0.206693	0.970406		192.467	493.889	481.141	363.021	59.8403	37.5126	19.617	41.3208	121.205	108.462	84.5328	70.996	525.169	457.998	297.117	185.455	270.126	988.25	14.6424	18.3139	17.7398	17.0549	11.1892	18.6456	19.9419	17.3404	16.175	6.83736		16.4542	19.2394	20.4154	14.7468	2.35616	21.3932	23.9369	23.3529	18.493	4.39352	20.9893	23.4274	21.7927
227000	7566.67	7466.67	5144	0.0605553	0.209717	0.970006		193.182	499.505	489.64	367.18	60.5776	37.4738	19.7558	42.9092	120.344	110.765	91.2396	76.2439	519.36	455.069	296.598	199.817	285.151	995.406	14.9586	18.6636	17.9359	17.5392	10.8948	18.7692	20.3485	17.5858	16.3356	6.953		16.6542	19.6593	20.7563	15.2796	2.44344	21.5018	24.4347	23.8789	18.7022	4.80055	21.2462	23.7657	21.9097
228000	7600	7500	5438	0.063229	0.208399	0.96887		185.362	488.426	462.409	355.889	59.0814	37.4147	18.8128	44.3323	115.956	103.175	81.8317	58.4576	515.395	441.755	287.858	180.056	244.507	960.428	15.3384	19.3114	18.5134	17.8539	10.9082	18.9724	20.6595	18.1439	16.8194	7.33016		16.7539	20.0225	21.5232	15.8561	2.53615	21.9652	25.0144	24.5371	19.7488	5.29135	21.3946	24.2359	22.7027
229000	7633.33	7533.33	5207	0.0623232	0.210234	0.969068		189.38	501.236	467.016	364.459	60.4118	38.4095	18.7094	44.9687	114.816	101.244	82.5627	58.5261	517.067	447.722	286.698	188.759	247.609	969.851	15.5723	19.1035	18.7778	18.1624	10.7326	19.055	20.9393	18.0786	16.8431	7.43264		16.9724	20.3081	21.6384	15.9465	2.99599	21.8464	24.7331	24.3236	19.4616	5.15297	21.6964	24.5696	22.8959
230000	7666.67	7566.67	5368	0.0625145	0.207061	0.969115		194.308	495.502	484.295	365.434	60.3469	37.3482	19.6464	41.1594	120.41	110.261	89.2279	74.9294	518.072	449.898	302.929	192.512	276.07	990.326	14.8543	18.4444	17.8185	17.1973	11.5697	18.9294	20.1088	17.5143	16.3674	6.96429		16.7993	19.4624	20.6249	15.0335	2.35128	21.6235	24.1155	23.4981	18.5555	4.42931	21.0966	23.6267	21.7829
231000	7700	7600	4935	0.0616596	0.209673	0.969514		192.392	501.97	488.649	368.341	60.8695	37.9473	19.7185	43.0003	114.72	109.79	90.2586	72.0205	520.106	458.791	291.912	204.915	282.679	1006.75	15.4026	18.7478	18.3016	17.9197	11.0415	19.0734	20.5634	17.85	16.7331	7.1935		17.0727	20.0543	21.2485	15.7553	2.88232	21.7632	24.4543	23.7591	18.9799	4.78272	21.5364	24.1437	22.2623
232000	7733.33	7633.33	5048	0.064234	0.211672	0.968131		180.575	483.443	457.258	351.207	58.1594	37.8835	18.2848	42.2473	116.75	104.231	86.9787	46.6638	526.486	437.967	268.888	182.62	231.381	960.93	15.4619	18.9801	18.499	17.6057	11.4726	19.1425	20.8027	18.0981	16.5542	7.42176		17.012	20.1503	21.4263	15.8972	2.82402	21.816	24.6819	24.1702	19.1902	5.04238	21.6388	24.3237	22.5542
233000	7766.67	7666.67	5060	0.0623547	0.210984	0.969104		192.222	507.182	479.875	370.629	61.4918	38.5227	18.4742	43.1573	113.931	110.874	86.7131	77.202	515.196	447.963	299.329	190.01	274.949	972.656	15.7102	19.0908	18.6423	18.1751	11.2955	19.2572	20.8796	18.228	16.977	7.57226		17.2284	20.377	21.7516	16.1746	3.01947	21.9906	24.7806	24.1401	19.288	5.25476	21.7207	24.5202	22.6738
234000	7800	7700	5070	0.0633937	0.20938	0.968576		193.325	506.393	491.272	372.003	61.6058	37.9501	19.1565	41.7177	115.453	110.619	88.4574	65.0386	518.647	464.531	298.747	205.246	282.617	1011.15	15.2655	18.5875	18.0393	17.675	11.5268	19.0145	20.6118	17.7763	16.4911	7.20052		17.0146	19.8947	21.1437	15.6443	2.63017	21.5566	24.2872	23.6676	18.7381	4.68811	21.248	23.8493	22.0613
235000	7833.33	7733.33	4825	0.0618146	0.210403	0.969372		182.063	493.955	465.429	358.561	59.4849	38.2317	18.4643	43.9853	114.703	106.154	87.321	46.9138	523.692	446.501	262.347	195.832	245.907	983.903	15.8003	19.3178	19.0394	18.1358	11.1967	19.3642	21.0595	18.4353	16.9836	7.6474		17.3039	20.468	21.9078	16.3017	3.01998	22.0684	25.0643	24.5043	19.5899	5.36232	22.0548	24.7159	23.2437
236000	7866.67	7766.67	5312	0.0623838	0.210233	0.969094		188.735	504.981	476.905	368.171	61.067	38.4848	18.3201	44.3019	112.348	108.216	86.4744	67.2816	516.702	454.241	291.025	192.819	266.507	981.452	15.9609	19.5208	19.0869	18.1368	11.061	19.4471	20.8304	18.5645	17.1922	7.73211		17.4393	20.693	22.0785	16.5291	3.06448	22.34	25.3257	24.6831	19.6776	5.57743	22.1211	24.9792	23.1045
237000	7900	7800	5004	0.0631176	0.208416	0.968727		190.917	503.021	450.312	365.423	60.9482	38.7021	16.9677	45.2057	108.355	103.818	85.989	56.8722	503.182	426.835	277.605	180.04	236.523	929.432	16.0669	19.9256	19.4264	18.8596	11.3847	19.6084	21.6243	18.7769	17.5736	8.07991		17.393	20.81	22.1844	16.7352	3.21204	22.6143	25.6736	25.0876	20.2131	6.03938	22.2972	25.2394	23.541
238000	7933.33	7833.33	4847	0.0635026	0.207039	0.968786		195.372	506.459	473.72	371.07	61.6645	38.6711	18.0163	42.2539	113.007	113.305	91.868	73.3182	505.235	438.697	291.764	192.905	271.087	954.537	15.6779	19.2534	18.6536	18.1147	11.8559	19.4208	21.0528	18.2944	17.0748	7.71281		17.1905	20.4143	21.6079	16.2326	2.94417	22.1965	25.0659	24.2524	19.3921	5.36026	21.7971	24.5983	22.6514
239000	7966.67	7866.67	4750	0.0638804	0.208149	0.968372		188.563	501.631	457.988	364.454	60.7468	38.6246	17.4255	43.8816	110.906	108.805	89.5732	54.8315	503.786	429.959	254.636	193.307	256.542	952.997	15.9698	19.5905	19.0813	18.3468	11.7379	19.5702	21.5115	18.6134	17.1352	7.89588		17.2892	20.8799	22.1086	16.5669	3.00438	22.3639	25.4751	24.7644	19.8082	5.54073	22.1085	24.9611	23.2364
240000	8000	7900	5192	0.0637206	0.211822	0.968441		187.468	500.123	467.069	364.319	60.5931	38.1997	18.1593	43.579	112.068	110.817	90.0145	48.2143	508.488	448.262	280.744	196.692	250.482	964.307	16.0269	19.4529	19.017	18.3075	11.5178	19.5249	21.3523	18.5259	17.0248	7.89429		17.4404	20.8736	22.0372	16.5721	3.21146	22.2991	25.2471	24.6066	19.578	5.53389	22.064	24.942	23.0858
241000	8033.33	7933.33	4919	0.0640185	0.207673	0.968251		187.484	506.634	469.128	368.11	61.2733	39.0124	17.823	43.6177	108.769	105.05	91.248	55.0693	503.951	442.999	275.897	206.31	258.348	972.072	16.1729	19.5568	18.9975	18.5424	11.6421	19.6489	21.5358	18.5731	17.213	7.94077		17.5875	20.9195	22.1762	16.7996	3.3819	22.3061	25.3933	24.6275	19.8123	5.64469	22.1376	24.9378	23.025
242000	8066.67	7966.67	4717	0.064096	0.206951	0.968216		187.094	507.045	466.818	367.2	61.1326	39.6664	18.0022	44.6493	108.866	107.365	90.6945	55.9466	509.748	446.217	267.33	196.907	260.648	966.101	16.3452	19.8747	19.4657	18.7216	11.47	19.7788	21.7191	18.8675	17.3756	8.13618		17.6912	21.2197	22.3507	16.9163	3.54816	22.6678	25.8266	25.0399	19.9324	5.90695	22.4171	25.3317	23.5237
243000	8100	8000	4635	0.0654449	0.202771	0.967548		183.035	490.628	475.376	358.06	59.3966	38.556	18.5399	40.9299	113.587	112.533	95.153	57.3029	523.915	457.427	253.024	207.928	262.312	990.882	16.1723	19.493	18.8115	17.7948	12.1481	19.7498	21.1868	18.547	16.9949	7.94114		17.8558	20.9569	21.945	16.5324	3.57138	22.5312	25.2366	24.4384	19.5969	5.66166	22.0403	24.7562	22.7395
244000	8133.33	8033.33	4498	0.0632387	0.204458	0.96885		187.288	498.868	479.811	364.792	60.607	38.3191	18.4322	41.976	110.558	112.851	92.1772	62.8114	505.133	458.678	271.966	215.362	272.62	991.152	16.1993	19.4461	18.9358	17.7116	11.8621	19.7032	20.9761	18.4376	17.0938	7.94429		17.7216	21.0395	22.1246	16.6489	3.46213	22.4158	25.2807	24.4535	19.4703	5.61043	22.1117	24.9028	22.9092
245000	8166.67	8066.67	4697	0.0645198	0.204753	0.968054		186.605	504.429	461.297	365.78	61.0073	39.1628	17.4588	43.9649	108.009	108.013	90.2254	55.4821	507.458	434.56	261.015	198.084	251.77	962.345	16.4105	19.9793	19.587	18.2771	11.8164	19.9707	21.527	18.9095	17.4275	8.2354		17.7877	21.344	22.481	17.0067	3.43308	22.7895	25.8957	25.1035	20.0385	6.06907	22.5868	25.559	23.7063
246000	8200	8100	4586	0.0642582	0.204489	0.968172		188.661	503.295	465.934	365.739	60.9766	39.4968	17.6946	43.9444	110.318	107.414	90.6834	61.4165	496.744	443.527	254.996	214.483	261.891	968.957	16.67	20.1362	19.5022	18.4471	11.6873	20.0412	21.3733	18.9557	17.7021	8.37039		18.0542	21.5495	22.6787	17.2035	3.86403	22.8846	26.0202	25.2091	20.2983	6.2685	22.538	25.5066	23.5555
247000	8233.33	8133.33	4724	0.0662466	0.202785	0.967321		186.277	498.578	461.462	361.775	60.2925	39.3707	17.6865	43.5214	107.323	111.048	93.5862	60.7474	511.916	442.508	249.91	197.14	254.534	958.283	16.6698	20.1927	19.7036	18.1179	11.9075	20.0834	21.4149	19.0512	17.589	8.45298		18.0263	21.6693	22.7231	17.1943	3.73616	22.9842	26.1134	25.332	20.1638	6.37002	22.7131	25.601	23.7836
248000	8266.67	8166.67	4923	0.0667455	0.200011	0.96699		195.309	506.316	460.403	369.826	61.8376	39.0923	16.7623	43.7229	102.174	110.574	89.3096	74.3254	493.037	439.063	267.086	201.66	259.272	939.358	16.5769	20.2335	19.6946	18.4092	11.9504	20.0823	21.3118	18.9696	17.9977	8.5033		17.9224	21.5267	22.6008	17.224	3.61066	23.0505	26.1835	25.2123	20.292	6.42937	22.5813	25.6046	23.8172
249000	8300	8200	4264	0.0664234	0.200936	0.96709		195.065	508.82	476.804	373.098	62.1056	38.9874	17.3638	41.343	111.382	120.295	98.1245	72.5431	504.025	443.578	278.207	208.404	270.918	969.494	16.4181	19.8387	19.2518	17.811	12.4052	20.098	21.0816	18.6599	17.5417	8.34352		18.0578	21.2969	22.1715	16.8917	3.67247	22.9039	25.7565	24.6957	19.7361	6.10112	22.4294	25.2264	23.216
250000	8333.33	8233.33	4318	0.0658542	0.201386	0.96735		187.435	503.551	452.523	365.123	61.0384	39.4447	16.4542	42.5533	110.551	110.56	94.5999	54.5186	506.087	424.075	239.764	199.457	243.606	944.562	16.5317	20.1364	19.7526	18.4542	12.4544	20.2678	21.7283	19.1478	17.6544	8.53103		18.0553	21.3976	22.5446	17.0707	3.59048	23.0811	25.9748	25.1988	20.1926	6.23473	22.8121	25.6658	23.8402
251000	8366.67	8266.67	4269	0.0663701	0.200002	0.967233		186.352	501.315	460.795	364.13	60.7548	39.3242	16.9903	43.0961	106.36	111.486	97.2382	55.6905	509.726	438.874	247.151	197.455	257.911	952.243	16.9831	20.4682	19.902	18.52	12.2124	20.3297	21.957	19.358	17.7286	8.71239		18.3109	21.9524	22.9787	17.5894	4.08395	23.2826	26.4334	25.5142	20.4016	6.70918	22.9133	25.9177	23.8688
252000	8400	8300	4281	0.0671305	0.200413	0.966892		185.943	503.97	459.763	365.771	61.102	39.1937	16.6113	43.1425	105.456	114.723	94.9161	57.6217	503.855	433.575	258.974	195.065	255.462	948.776	17.1703	20.5041	19.9882	18.7336	12.1885	20.459	21.9119	19.4583	17.9274	8.82819		18.4907	22.0983	23.1226	17.7957	4.34443	23.4352	26.4495	25.4975	20.411	6.72742	23.0183	25.916	24.0444
253000	8433.33	8333.33	3710	0.0647426	0.201044	0.967892		192.121	515.771	461.093	374.172	62.5142	40.4617	16.1194	44.2398	104.922	114.125	95.6988	63.8744	489.1	433.856	263.642	204.766	261.839	941.377	17.3873	20.8002	20.1534	18.8427	11.9966	20.5852	21.9718	19.4104	18.1779	9.03475		18.6164	22.3869	23.3369	18.0234	4.57288	23.6467	26.748	25.7105	20.7992	7.09668	23.1469	26.1887	24.1405
254000	8466.67	8366.67	3580	0.0664306	0.199139	0.967086		190.623	510.323	461.312	370.533	61.9559	40.0042	16.6777	44.149	106.704	113.618	97.2984	65.8276	505.749	438.209	246.105	198.691	261.808	946.235	17.3873	20.8509	20.2459	18.9664	12.0976	20.577	22.0679	19.6409	18.2223	9.03999		18.6198	22.4055	23.3387	18.1053	4.46729	23.6731	26.8482	25.8608	20.715	7.15751	23.2061	26.3181	24.2486
255000	8500	8400	3706	0.0678062	0.198733	0.966497		196.497	513.968	467.174	375.533	62.8263	39.8352	16.2973	42.6214	105.779	113.241	97.2746	74.5809	501.832	439.798	258.687	200.463	274.623	957.173	17.0756	20.5309	19.8799	18.5821	12.5111	20.5075	21.6803	19.3512	18.1925	8.84834		18.5081	21.9884	22.9766	17.7032	4.20184	23.4189	26.5136	25.4852	20.5281	6.70902	22.8813	25.9105	23.7897
256000	8533.33	8433.33	3794	0.0681428	0.197121	0.966288		198.746	525.332	466.04	382.489	64.0423	40.5897	15.8448	44.5368	105.387	112.704	96.5292	75.8834	495.874	437.301	270.578	199.677	268.475	947.923	17.4981	20.9126	20.346	19.0863	12.1619	20.6947	21.9639	19.6054	18.6027	9.13834		18.7474	22.5497	23.4634	18.1184	4.61147	23.7174	26.8751	25.9372	20.8563	7.17712	23.3639	26.3489	24.3003
257000	8566.67	8466.67	2863	0.0673679	0.19762	0.96662		192.864	506.322	435.069	368.504	62.3499	38.9122	15.0232	43.0749	101.977	123.146	104.159	82.9975	388.132	428.895	281.908	198.619	283.449	759.24	17.8052	21.0651	20.6036	19.5547	13.0527	21.1227	22.3319	19.9347	18.8591	9.83283		19.1281	22.8947	23.6261	18.5455	4.83138	24.14	27.1092	25.8508	20.991	7.23454	23.8841	26.6527	24.3966
258000	8600	8500	3083	0.0682397	0.193331	0.966167		191.386	501.718	438.71	365.849	61.821	38.6977	15.2112	41.8516	106.928	124.423	104.872	90.1567	389.055	437.167	254.669	197.83	308.488	764.173	17.6692	20.9869	20.4034	19.5786	13.2668	21.1104	22.238	20.0239	18.729	9.80362		19.1786	22.4413	23.5535	18.2982	4.87439	24.174	26.5975	25.889	20.9383	7.33577	23.7019	26.5154	24.2389
259000	8633.33	8533.33	2854	0.0689324	0.194324	0.965825		186.498	494.655	427.665	358.214	60.6323	39.6384	14.924	42.4977	106.06	124.811	103.035	77.2174	388.848	435.179	255.644	196.69	278.568	746.982	18.1175	21.4199	20.746	19.6307	13.2602	21.268	22.6012	20.2456	18.9171	10.1425		19.4159	23.185	23.8898	18.7375	5.35914	24.4507	27.4749	26.2345	21.2379	7.70161	23.914	26.8429	24.6568
260000	8666.67	8566.67	2847	0.0691431	0.192704	0.965717		194.772	504.932	434.151	369.058	62.4432	38.6449	14.6155	41.7236	105.081	122.89	106.425	85.8377	392.728	433.114	271.018	197.743	282.059	754.639	17.6909	21.0054	20.4825	19.4719	13.6106	21.1541	22.3558	19.948	18.9117	9.8917		19.1809	22.7215	23.5287	18.2918	4.73145	24.067	27.0389	25.8092	20.9158	7.19638	23.8328	26.4946	24.2762
261000	8700	8600	2909	0.0698018	0.193147	0.965388		193.657	500.56	441.61	366.897	61.9708	38.2527	14.7857	41.5482	108.44	130.849	112.643	91.3979	381.521	427.562	271.852	210.552	300.041	760.414	17.7411	21.1575	20.5099	19.4736	13.4936	21.2944	22.4586	19.9332	18.7525	9.9371		19.2956	22.7318	23.4864	18.2841	4.9078	24.4418	27.122	25.716	21.0123	7.49556	23.9353	26.6391	24.2324
262000	8733.33	8633.33	2593	0.0655103	0.194586	0.967544		196.994	509.968	458.741	376.285	63.5131	37.4342	15.2082	41.417	111.371	136.011	113.141	87.1236	393.515	444.315	282.343	214.395	322.511	787.146	17.7792	20.9296	20.4659	20.2972	13.5077	21.2472	22.9693	20.1745	18.6816	9.90685		19.4173	22.9164	23.3557	18.1996	5.00678	24.2108	27.0371	25.4809	20.654	7.26502	23.8467	26.5158	24.1682
263000	8766.67	8666.67	2828	0.067983	0.193619	0.966298		190.485	504.026	435.642	367.57	62.2957	38.1804	14.7887	42.2183	103.75	121.85	109.149	73.221	392.377	435.023	273.846	198.074	285.433	758.522	17.9527	21.294	20.5827	20.0828	13.4666	21.2989	22.797	20.4278	18.8183	10.037		19.3415	23.1104	23.8252	18.5379	4.94852	24.2734	27.3603	26.1299	21.1606	7.54604	23.9772	26.7442	24.3569
264000	8800	8700	2763	0.0670022	0.191215	0.966823		196.755	514.122	435.404	375.716	63.7122	38.8036	13.89	41.537	105.803	127.358	109.92	87.4253	386.943	424.11	279.387	192.573	293.666	739.444	17.9524	21.3856	20.8812	20.1674	13.8024	21.4628	22.8841	20.4376	19.1308	10.2736		19.3992	23.0533	23.6449	18.5423	5.1223	24.4863	27.4948	26.0246	21.2376	7.68469	24.2291	26.9714	24.6323
265000	8833.33	8733.33	2605	0.067225	0.191262	0.966702		200.399	519.468	439.088	380.649	64.6237	38.4214	13.9028	41.3749	107.238	127.355	108.376	79.3058	390.98	430.955	284.731	198.838	289.078	751.732	17.8056	21.0998	20.7082	20.3067	13.825	21.3525	22.9264	20.2947	19.0257	10.1459		19.339	22.9048	23.4793	18.3997	4.90525	24.1722	27.218	25.7566	20.9591	7.39295	24.0312	26.7758	24.4324
266000	8866.67	8766.67	2570	0.0673049	0.191932	0.966663		196.528	516.554	438.048	377.097	64.0223	39.1017	13.9633	41.8405	106.912	127.212	110.128	82.5926	392.77	432.231	268.403	196.758	296.877	750.33	17.9912	21.3571	20.8526	20.5323	13.761	21.4375	23.1347	20.5339	19.1417	10.2463		19.4194	23.0857	23.7628	18.5811	5.10689	24.3892	27.4252	26.0801	21.2158	7.67519	24.205	26.8843	24.5746
267000	8900	8800	2664	0.0672371	0.191608	0.966709		190.434	505.476	434.499	368.724	62.5167	38.2274	14.1109	42.6164	106.606	130.348	113.004	63.7592	395.736	426.787	276.803	203.474	270.734	753.311	18.4625	21.6987	21.1779	20.6759	13.6445	21.6753	23.7128	20.7414	19.0145	10.5156		19.8196	23.528	24.2474	19.1088	5.6087	24.7212	27.7739	26.4316	21.4609	8.10558	24.4535	27.2911	24.8217
268000	8933.33	8833.33	2606	0.0679854	0.190759	0.966328		198.562	511.841	442.698	376.238	63.7532	37.8204	14.2334	42.3327	106.741	132.641	114.267	67.924	391.966	433.205	280.287	213.812	284.368	763.099	18.2305	21.5825	20.8979	20.6589	13.7656	21.6	23.716	20.4336	19.0114	10.3744		19.6782	23.3759	23.831	18.8428	5.42459	24.779	27.6472	26.1207	21.3534	8.01232	24.2707	26.9281	24.5835
269000	8966.67	8866.67	2580	0.0674914	0.191063	0.966575		200.409	516.942	430.332	378.436	64.4446	38.2645	13.4515	43.2332	105.497	127.354	106.652	83.4117	383.502	419.463	275.128	195.561	283.761	732.062	18.4805	21.9719	21.4299	20.9396	13.7056	21.7901	23.6305	20.8697	19.5673	10.6699		19.7589	23.7122	24.1782	19.1669	5.5862	25.1113	28.0748	26.5346	21.7922	8.34683	24.6116	27.4834	25.2277
270000	9000	8900	2698	0.0666147	0.191514	0.966972		195.015	512.294	431.345	374.131	63.6343	38.103	13.84	43.7155	103.817	126.353	111.298	66.7058	390.149	427.447	266.858	200.566	277.583	747.887	18.6369	22.0122	21.399	21.134	13.6342	21.7761	24.0256	20.9584	19.3623	10.6939		19.9672	23.7529	24.4436	19.2858	5.73512	24.9549	28.0523	26.8301	21.8109	8.41306	24.6045	27.5189	25.1474
271000	9033.33	8933.33	2516	0.0641226	0.193001	0.968296		188.817	503.787	435.517	367.111	62.2283	38.4202	14.4132	42.0364	106.099	132.997	113.847	57.5903	395.187	432.894	262.474	210.527	275.108	760.848	18.5298	21.776	21.1125	20.4217	13.8295	21.7404	23.6953	20.7393	18.9362	10.5583		19.893	23.6584	24.2609	19.1285	5.70833	24.8774	27.9139	26.4783	21.4631	8.14723	24.467	27.1703	24.832
272000	9066.67	8966.67	2564	0.0656992	0.191273	0.967459		191.116	511.296	432.751	371.713	63.1932	39.1591	13.7949	42.6005	106.382	130.879	111.658	67.0743	388.286	424.63	264.074	209.665	275.008	750.025	18.7623	22.1005	21.4617	20.9251	13.8579	21.9422	24.015	20.9462	19.3371	10.8672		20.0741	23.8761	24.3994	19.4636	5.99855	25.1604	28.1833	26.7854	21.8484	8.52471	24.6921	27.4554	25.1756
273000	9100	9000	2501	0.0658906	0.190796	0.96736		193.473	513.912	439.809	374.64	63.5994	39.0927	14.1693	42.4594	106.679	136.667	119.973	64.8991	394.421	433.186	266.185	210.071	284.665	756.771	18.7892	21.9969	21.4639	20.9381	13.7867	21.9288	23.9502	20.9577	19.2808	10.8572		20.1137	23.9128	24.5425	19.416	5.96075	25.0744	28.0469	26.5975	21.6917	8.57382	24.8753	27.441	25.0954
274000	9133.33	9033.33	2485	0.065491	0.192853	0.967554		189.342	503.845	430.837	367.169	62.2916	38.7423	13.5879	41.4651	107.34	131.351	112.693	59.8893	396.95	431.012	251.227	204.224	274.553	755.96	18.6561	21.9095	21.3024	20.467	14.0577	21.8594	23.745	20.8964	19.1571	10.7348		20.0263	23.8589	24.2869	19.2832	5.82503	24.952	28.0153	26.555	21.6711	8.35404	24.6507	27.3159	25.0479
275000	9166.67	9066.67	2543	0.0661206	0.192985	0.967293		189.107	503.102	432.355	367.14	62.3011	38.2299	13.9103	41.4021	106.313	132.963	116.183	59.9493	397.246	430.663	258.313	207.553	270.998	752.642	18.6756	21.9156	21.3042	20.3837	14.0469	21.9025	23.6086	20.8563	19.2048	10.7538		20.0698	23.8123	24.3472	19.3233	5.82537	25.0201	28.035	26.5576	21.6707	8.29447	24.6213	27.3588	24.9574
276000	9200	9100	2510	0.0654667	0.193081	0.96756		190.81	509.038	434.83	370.735	62.9871	38.9587	13.7162	41.9913	108.259	135.925	115.539	63.0998	394.575	429.065	260.846	209.035	273.616	754.081	19.0783	22.3049	21.6543	20.8326	13.9346	22.1145	24.0454	21.1089	19.4277	11.1082		20.4279	24.1743	24.64	19.7016	6.44747	25.3477	28.4274	26.8487	22.0052	8.89567	24.9006	27.6664	25.3786
277000	9233.33	9133.33	2482	0.0646748	0.193998	0.967953		193.195	508.992	444.849	373.212	63.3308	38.1187	14.2469	40.996	111.016	137.386	118.552	66.0328	402.893	435.272	264.19	215.012	283.75	771.685	18.8073	21.9893	21.465	20.7336	14.2259	22.0669	23.9441	20.9968	19.3107	10.9026		20.3202	23.9237	24.3677	19.3	6.12513	25.1677	28.0211	26.4621	21.7953	8.50001	24.7829	27.473	25.1063
278000	9266.67	9166.67	2537	0.0650647	0.194332	0.967769		190.238	507.656	435.801	369.928	62.8541	38.8824	13.6305	42.5052	107.655	133.655	115.335	61.2685	399.184	430.094	253.243	209.533	277.461	766.832	19.1873	22.4221	21.7738	20.8719	13.909	22.1692	24.1487	21.2691	19.5071	11.0701		20.4699	24.3085	24.8484	19.8251	6.48458	25.4446	28.5273	27.0505	22.1451	8.94303	25.0256	27.8064	25.467
279000	9300	9200	2473	0.0652681	0.193628	0.967697		196.842	515.556	445.62	378.539	64.3313	37.9262	13.9789	42.4818	112.35	139.717	115.832	65.908	407.909	436.283	277.985	203.96	282.119	770.445	18.8562	22.2164	21.6151	21.1565	14.0431	22.0846	24.2404	21.1944	19.4058	10.962		20.3031	24.1404	24.4053	19.3941	6.03801	25.3076	28.3496	26.7537	21.9115	8.75963	24.8006	27.6912	25.327
280000	9333.33	9233.33	2366	0.0639095	0.193683	0.968424		196.547	517.623	439.683	378.786	64.4203	38.5242	13.6138	42.5668	108.253	135.925	116.727	64.132	400.41	431.031	265.049	212.221	276.409	762.163	19.0214	22.3107	21.7199	21.2724	14.0718	22.1805	24.3484	21.215	19.5803	11.072		20.4016	24.1723	24.5825	19.7104	6.24018	25.4023	28.414	26.8883	21.9877	8.86132	24.9999	27.8036	25.3831
281000	9366.67	9266.67	2462	0.0642268	0.193831	0.96822		198.795	519.204	444.235	380.534	64.7479	38.6782	13.7945	42.872	111.376	139.475	116.554	69.766	398.417	432.349	270.533	211.588	288.385	760.677	19.1284	22.4853	21.7762	21.5899	13.9549	22.2364	24.4459	21.368	19.6985	11.1858		20.5357	24.275	24.6843	19.6667	6.48026	25.5616	28.5714	26.9757	22.1451	9.17278	25.0066	27.8268	25.495
282000	9400	9300	2417	0.0644326	0.194986	0.968101		198.369	521.679	447.767	382.743	65.0998	38.4112	13.6304	42.4756	110.994	139.35	120.077	68.4514	402.736	435.325	268.153	213.935	290.771	770.796	19.1166	22.4635	21.8454	21.4502	14.1472	22.2876	24.4298	21.3778	19.7238	11.2039		20.5495	24.2316	24.6833	19.7151	6.40341	25.5436	28.5508	26.9933	22.2216	9.00836	25.102	27.8431	25.5394
283000	9433.33	9333.33	2440	0.0644036	0.196153	0.968138		193.559	511.118	439.813	374.07	63.596	38.0357	13.7186	43.1614	107.151	134.714	120.951	60.0713	403.03	435.119	264.327	211.436	276.165	761.596	19.429	22.7467	22.0593	21.2449	13.8746	22.3625	24.3786	21.528	19.7315	11.3539		20.6541	24.631	25.0942	20.0757	6.69005	25.8023	28.8386	27.3397	22.4899	9.26312	25.3009	28.0652	25.7442
284000	9466.67	9366.67	2537	0.0651277	0.195235	0.967757		196.327	520.2	444.744	380.475	64.7178	38.7381	13.8274	43.3024	110.215	135.052	120.138	69.2417	402.01	431.657	265.719	216.152	283.229	768.948	19.4262	22.727	22.1	21.5266	13.9369	22.4435	24.5912	21.4858	19.8061	11.3902		20.7525	24.6654	24.8933	20.0733	6.7468	25.739	28.8783	27.3124	22.4381	9.26723	25.3682	28.1323	25.6793
285000	9500	9400	2474	0.0654498	0.194995	0.967652		195.014	512.681	440.669	375.889	63.9461	38.2851	13.5554	41.5239	109.277	142.137	121.229	62.5179	406.119	431.933	254.678	211.829	280.02	764.676	19.2763	22.536	21.8352	21.1078	14.378	22.3637	24.3429	21.4382	19.7039	11.2847		20.6292	24.4106	24.89	19.8472	6.60452	25.6769	28.7006	26.9714	22.2535	9.07757	25.1369	27.8088	25.5052
286000	9533.33	9433.33	2328	0.064808	0.200154	0.967911		189.636	501.668	425.619	366.379	62.4856	38.0455	13.2567	41.3984	96.212	141.931	120.041	68.8075	404.37	398.654	232.281	200.122	277.235	758.826	19.5323	22.7814	22.1709	21.1123	14.5792	22.6439	24.486	21.6661	19.8772	11.5027		21.2358	24.6046	25.0831	20.0851	6.65265	25.7924	28.8211	27.3756	22.4478	9.47008	25.3565	28.1401	25.9211
287000	9566.67	9466.67	2495	0.0652899	0.196716	0.967641		196.553	519.43	449.638	380.879	64.7578	38.8182	13.7771	41.8545	109.747	143.709	121.93	73.6336	401.803	437.856	268.877	218.831	293.199	768.338	19.4157	22.6367	21.9913	21.181	14.162	22.4352	24.1386	21.4465	19.9443	11.4221		20.8232	24.6521	24.8872	19.9687	6.7471	25.776	28.7529	27.0879	22.3223	9.24426	25.2295	28.0006	25.6335
288000	9600	9500	2376	0.0658155	0.198607	0.967449		197.06	518.024	452.225	380.45	64.7022	38.2656	14.0442	42.5175	101.695	147.599	127.177	75.1375	412.717	449.211	260.811	220.763	288.743	772.501	19.6918	22.9274	22.0431	21.266	13.9717	22.3951	24.4222	21.5244	19.9942	11.5642		21.3959	24.8153	25.1208	20.1508	6.97637	25.8357	29.0824	27.3968	22.6607	9.66149	25.0317	28.0928	25.741
289000	9633.33	9533.33	2335	0.0638538	0.200201	0.968447		193.999	518.482	438.18	378.289	64.509	39.0311	13.3949	42.0775	100.235	139.782	128.965	79.0161	416.607	436.679	231.499	209.031	281.791	750.575	19.6045	22.8459	22.2823	21.1258	14.3538	22.4452	24.5062	21.6759	19.9966	11.5883		21.2485	24.7615	25.1483	20.2098	6.65448	25.7294	29.012	27.3509	22.6568	9.4804	25.3336	28.2633	26.076
290000	9666.67	9566.67	2333	0.0651471	0.199917	0.96777		192.932	515.206	442.237	375.922	64.069	38.9854	13.7453	42.3699	100.48	144.034	127.706	74.303	418.509	447.434	237.409	211.249	282.068	756.05	19.832	23.1025	22.291	21.2337	14.1592	22.4715	24.536	21.74	20.1177	11.7532		21.4255	25.0732	25.256	20.359	7.04625	25.8951	29.2458	27.6425	22.8723	9.85673	25.249	28.3336	26.0377
291000	9700	9600	2390	0.0654304	0.19968	0.967663		195.027	518.485	442.451	378.982	64.5825	38.9556	13.6118	42.7837	103.36	146.92	133.074	81.7988	409.512	436.529	241.391	211.706	287.133	744.626	19.9158	23.2956	22.5081	21.519	14.1464	22.6452	24.6736	21.8635	20.2745	11.928		21.5639	25.1165	25.398	20.3553	7.14551	26.1537	29.4092	27.7927	22.9697	10.1526	25.5684	28.5126	26.1983
292000	9733.33	9633.33	2368	0.0645028	0.198614	0.968074		205.691	530.632	461.761	391.576	66.6164	38.5048	13.7903	42.7336	107.891	149.243	132.047	85.8854	410.955	453.477	267.25	224.658	304.273	777.852	19.8668	22.9761	22.2338	21.4327	13.9052	22.4551	24.316	21.5831	20.3307	11.7296		21.5252	24.9771	25.251	20.3426	7.23789	25.7435	29.1502	27.4537	22.7665	9.76629	25.2803	28.3115	25.8847
293000	9766.67	9666.67	2405	0.0650792	0.200584	0.967797		195.45	517.373	438.214	378.79	64.6397	38.2677	13.3713	41.9733	104.846	146.888	136.654	76.3381	402.777	403.876	239.938	214.323	286.112	754.404	19.8211	23.0779	22.4667	21.7453	14.4497	22.684	24.9468	21.9019	20.172	11.856		21.3512	24.9509	25.2646	20.4361	7.10271	25.929	29.2257	27.5338	22.8577	9.84343	25.5045	28.4466	26.1454
294000	9800	9700	2389	0.0654328	0.199326	0.967629		197.235	518.742	444.166	379.949	64.8034	38.7965	13.4902	42.6509	104.114	142.189	126.058	82.507	413.493	426.34	238.829	212.006	293.978	771.694	20.2406	23.3068	22.5918	21.4794	14.1857	22.7622	24.6787	21.9753	20.3952	11.9929		21.6678	25.3926	25.7248	20.8041	7.61394	26.1713	29.3776	27.8364	23.1029	10.0459	25.5531	28.6218	26.3274
295000	9833.33	9733.33	2427	0.0650623	0.198008	0.9678		203.142	525.034	447.483	386.545	65.8842	38.6032	13.0513	41.8111	110.927	144.418	130.415	83.9985	409.674	425.446	255.52	211.472	292.7	763.961	19.8528	23.0761	22.5077	21.4509	14.4065	22.6643	24.5066	21.8199	20.4507	11.8526		21.2082	25.1079	25.2973	20.457	7.1939	25.9916	29.1189	27.5482	22.8197	9.90202	25.5843	28.4456	26.1978
296000	9866.67	9766.67	2314	0.066542	0.200837	0.967066		201.837	523.229	447.598	384.817	65.6994	38.6668	13.3901	42.6842	107.638	141.369	119.105	76.11	403.052	437.406	256.28	223.234	290.895	772.953	20.0234	23.4529	22.5731	21.9318	14.35	22.8713	24.7914	22.0334	20.63	12.0052		21.6453	25.058	25.4972	20.5153	7.40136	26.2473	29.447	27.9773	23.359	10.2341	25.7911	28.5271	26.1892
297000	9900	9800	2337	0.0653723	0.200165	0.96767		198.209	523.403	443.506	382.461	65.3087	39.7151	13.1726	42.0373	106.539	146.43	131.088	82.3334	408.979	420.045	241.224	217.168	287.421	764.314	20.2052	23.5178	22.6327	21.6411	14.4266	22.8777	24.785	22.0598	20.5669	12.1339		21.7077	25.3405	25.5813	20.775	7.6215	26.395	29.6257	27.916	23.2907	10.3614	25.6728	28.6251	26.3287
298000	9933.33	9833.33	2167	0.0615967	0.201822	0.969563		201.547	522.344	454.131	385.326	65.6149	38.274	13.3434	41.7708	107.54	150.674	134.082	85.0851	411.167	425.939	251.356	222.305	302.939	783.671	20.1194	23.2402	22.4709	21.5927	14.3747	22.8425	24.5507	22.0064	20.4572	11.941		21.8133	25.1812	25.5231	20.5605	7.51877	26.1249	29.2541	27.7876	22.9622	10.0721	25.5369	28.4107	26.1993
299000	9966.67	9866.67	2215	0.0636286	0.19944	0.968551		204.589	528.451	447.623	388.593	66.4297	38.963	13.0346	42.9794	108.81	153.337	125.702	94.2242	404.666	417.095	252.963	212.394	299.378	761.602	20.2088	23.5832	22.7325	21.8914	14.3216	22.9499	24.7657	22.0742	20.8207	12.127		21.7889	25.4401	25.5059	20.7229	7.58611	26.3887	29.7323	28.0079	23.3564	10.4309	25.848	28.6578	26.4532
300000	10000	9900	2323	0.0643624	0.201216	0.968156		205.832	530.619	458.044	391.837	66.8544	38.5385	13.2891	41.8764	111.718	152.893	133.813	90.1324	407.378	421.156	263.219	227.97	301.043	781.175	20.2437	23.3216	22.5693	21.7791	14.4158	22.9	24.7341	21.9537	20.6567	12.0849		21.8434	25.4403	25.5354	20.6589	7.7403	26.2425	29.3796	27.7361	23.0935	10.1565	25.6306	28.5853	26.2369
301000	10033.3	9933.33	2358	0.0649146	0.200948	0.967876		201.547	527.756	458.268	388.525	66.249	38.8942	13.326	41.3856	112.198	151.116	138.515	84.9477	410.381	426.087	251.89	227.741	305.889	784.967	20.1907	23.3208	22.535	21.6081	14.5589	22.8481	24.784	22.0356	20.4906	12.0552		21.7526	25.3462	25.5017	20.7105	7.64224	26.1376	29.3963	27.8195	23.1424	10.1082	25.5367	28.5843	26.1839
302000	10066.7	9966.67	2210	0.0647281	0.201633	0.96801		202.431	528.382	450.031	388.337	66.4098	38.798	12.9133	42.2055	110.105	146.976	132.62	77.1629	413.618	430.261	250.724	212.545	297.132	775.414	20.2138	23.503	22.6197	21.7348	14.558	22.9615	24.7744	22.2059	20.5909	12.0967		21.8877	25.3785	25.559	20.6787	7.56519	26.342	29.6447	28.1306	23.202	10.1958	25.6822	28.6625	26.3875
303000	10100	10000	2392	0.0649146	0.200044	0.967895		209.281	538.884	460.414	398.226	68.048	38.4677	13.2197	42.3053	112.156	152.372	136.881	95.8293	406.074	423.829	271.564	218.558	312.685	773.118	20.1385	23.3565	22.5979	21.966	14.4666	22.8482	24.6216	22.067	20.9051	12.0834		21.7061	25.3067	25.4754	20.645	7.55931	26.2256	29.4462	27.778	23.2228	10.1097	25.5226	28.6069	26.3528
304000	10133.3	10033.3	2312	0.0649606	0.203298	0.967865		208.879	533.587	456.115	394.479	67.4053	38.63	12.9582	41.9157	110.576	152.734	135.785	92.6804	402.486	418.669	264.881	225.818	302.14	770.982	20.4318	23.5794	22.768	21.9766	14.6213	23.1225	24.8915	22.1516	20.909	12.3023		22.0738	25.5922	25.7814	20.8528	7.85886	26.5895	29.5553	27.8644	23.3616	10.5262	25.8956	28.6827	26.4882
305000	10166.7	10066.7	2284	0.065055	0.203492	0.967831		203.569	528.754	457.024	390.03	66.6293	38.5135	13.1863	42.9548	112.994	154.206	137.368	85.7763	404.542	420.142	247.641	227.841	311.666	783.426	20.7227	23.8055	23.0757	22.3661	14.3723	23.2154	25.1563	22.5098	21.0317	12.4291		22.3309	25.7887	25.9787	21.3136	8.20169	26.6172	29.8863	28.248	23.5743	10.7016	25.9799	29.0113	26.852
306000	10200	10100	2262	0.0651495	0.203472	0.967778		204.252	527.012	454.434	389.196	66.509	38.3879	12.923	41.7309	119.799	151.278	131.417	76.9149	407.555	430.073	257.904	219.529	301.71	775.249	20.2171	23.627	22.9445	21.7945	14.7635	23.1978	24.888	22.2509	20.7244	12.2854		21.6132	25.444	25.5747	20.7561	7.69728	26.6599	29.6151	27.9408	23.4345	10.4847	26.2404	28.9531	26.5221
307000	10233.3	10133.3	2245	0.0641299	0.203375	0.968317		204.765	523.887	453.22	388.276	66.3068	37.5885	12.7875	41.852	127.003	160.187	136.109	75.8129	393.322	392.555	265.496	221.708	309.703	779.67	20.3914	23.6585	23.0288	22.3621	14.6469	23.263	25.1533	22.4419	20.8056	12.4237		21.5316	25.6589	25.7415	20.965	8.0598	26.4404	29.7369	27.9776	23.4451	10.6927	26.0885	29.0288	26.6769
308000	10266.7	10166.7	2211	0.0634009	0.204882	0.968646		207.65	540.082	464.542	398.435	68.0191	39.0779	13.141	43.2956	113.537	157.682	139.125	84.4611	411.018	430.618	265.368	226.726	310.734	791.875	20.5902	23.9139	23.0229	22.2817	14.3468	23.1708	25.2285	22.428	20.9327	12.3954		22.1593	25.7696	25.8756	21.1125	8.03374	26.7846	29.9438	28.3701	23.6575	10.8135	26.04	29.0471	26.6444
309000	10300	10200	2248	0.0640185	0.205001	0.968305		206.148	536.604	453.349	394.692	67.4593	39.0252	12.9861	43.2017	109.639	151.323	134.282	78.4981	415.985	428.377	249.263	222.275	295.671	778.944	20.4432	23.8283	23.0592	22.3286	14.3823	23.0719	25.264	22.4988	20.8323	12.3745		21.9968	25.6295	25.8551	20.9421	7.79258	26.6616	29.8907	28.297	23.6491	10.6429	25.9916	28.9275	26.8299
310000	10333.3	10233.3	2296	0.0644665	0.202249	0.968136		208.556	534.35	467.237	396.097	67.4743	38.4303	13.2267	41.721	116.886	163.602	139.077	86.7255	423.838	434.179	254.97	220.916	316.681	796.635	20.4226	23.5986	22.8297	21.8767	14.5342	22.9635	24.9462	22.3484	20.72	12.2837		21.9379	25.5906	25.7213	20.8824	7.98109	26.2801	29.6609	28.0573	23.4149	10.5796	25.8694	28.8559	26.5496
311000	10366.7	10266.7	2281	0.0635462	0.201668	0.968529		215.924	556.69	468.973	410.9	70.2158	40.0038	12.7723	43.7172	112.09	159.887	140.545	97.2414	415.393	432.595	270.576	222.189	320.541	787.805	20.7226	23.8166	23.1201	22.5705	14.2383	23.1049	25.1028	22.4744	21.2755	12.5105		22.2192	25.8545	26.0349	21.2521	8.25259	26.5741	29.9003	28.2364	23.6299	10.7423	25.9691	29.1881	26.8208
312000	10400	10300	2272	0.0636068	0.205568	0.968534		215.551	553.649	470.458	409.386	69.8985	39.6594	12.9009	43.4771	112.616	151.273	139.43	96.8389	416.778	437.16	271.799	229.009	315.561	798.582	20.7001	23.8479	23.1062	22.3325	14.2828	23.1926	25.078	22.4012	21.1542	12.4435		22.279	25.8966	25.8922	21.1949	8.23775	26.7296	29.9117	28.2765	23.661	10.6606	26.0773	29.0689	26.8012
313000	10433.3	10333.3	1993	0.0632726	0.214656	0.968736		210.707	514.481	434.952	383.905	66.0131	36.9472	11.2092	43.2536	99.9557	138.071	110.209	63.4767	378.217	404.324	231.943	229.476	317.279	792.223	21.5173	24.6134	24.0148	23.2507	15.4591	25.2717	25.8027	23.0023	21.5881	13.1905		24.4335	26.3273	26.3114	21.5051	9.00906	28.2966	30.3512	28.6958	24.0981	11.6252	28.053	29.6899	27.4565
314000	10466.7	10366.7	2260	0.0646239	0.205719	0.968034		211.51	544.763	465.862	402.568	68.7707	39.0976	13.0221	43.1865	105.913	152.022	141.06	86.3295	420.065	443.469	261.263	222.15	316.888	797.72	20.8138	23.9456	23.098	22.089	14.4794	23.3838	25.0601	22.4947	21.0161	12.471		23.0068	25.8797	25.9402	21.1389	8.10336	26.8984	30.0131	28.368	23.7224	10.7261	26.0813	29.127	26.8261
315000	10500	10400	2264	0.0641759	0.205295	0.968227		220.187	557.572	480.944	415.382	70.9737	38.4476	12.8829	43.5575	109.721	163.074	145.91	104.796	421.32	443.834	283.445	218.762	344.05	800.982	20.8882	23.9273	23.2033	22.8126	14.3655	23.406	25.1507	22.6845	21.3738	12.5818		23.0543	25.853	26.0296	21.1668	8.33726	26.8956	29.9305	28.2846	23.6685	10.8572	26.1224	29.1445	26.8956
316000	10533.3	10433.3	2279	0.0615652	0.206077	0.969551		218.311	555.491	468.941	412.196	70.528	38.7894	12.5885	44.2417	118.072	156.461	133.563	93.235	396.064	410.209	282.126	232.357	329.35	803.156	20.8251	23.986	23.3292	22.7472	14.3376	23.4945	25.2224	22.5936	21.328	12.5866		22.4772	25.9709	26.0515	21.3517	8.27399	26.8191	30.0748	28.4315	23.7726	10.8317	26.3487	29.3823	27.0521
317000	10566.7	10466.7	2187	0.0637811	0.206714	0.968472		216.972	553.15	466.412	409.618	70.081	39.5624	12.1103	43.4331	112.837	153.726	129.487	87.4829	404.42	446.814	274.212	223.912	325.975	782.9	20.8377	24.1676	23.2551	22.6131	14.5807	23.5504	25.2263	22.6603	21.346	12.6712		22.6757	25.9972	25.9604	21.2799	8.27515	27.1862	30.166	28.4794	23.9165	11.0902	26.3605	29.1748	26.932
318000	10600	10500	2258	0.0633113	0.206275	0.968686		216.911	555.892	468.664	411.518	70.4295	39.1744	12.2508	44.1664	114.131	151.517	131.744	87.6078	411.022	448.755	277.081	219.131	327.274	790.42	20.8907	24.1618	23.4329	22.7346	14.3999	23.6077	25.2444	22.8058	21.2708	12.6912		22.7645	26.0045	26.035	21.3327	8.31696	27.1242	30.2067	28.5845	23.9334	10.96	26.5862	29.3999	27.0673
319000	10633.3	10533.3	2220	0.0640669	0.204667	0.968303		222.695	562.543	467.911	417.476	71.5358	39.1134	12.1877	44.8449	111.403	151.157	132.554	93.8288	405.937	434.882	285.064	224.408	323.137	786.289	21.0176	24.2936	23.5708	22.9652	14.4315	23.7365	25.3429	22.7902	21.6148	12.7943		22.83	26.1019	26.2497	21.4843	8.42204	27.3192	30.3165	28.5914	24.134	11.1069	26.7208	29.5168	27.265
320000	10666.7	10566.7	2249	0.0633719	0.207712	0.968664		222.221	560.979	469.057	417.054	71.5249	38.6921	11.9179	44.7008	111.754	150.225	130.556	92.2918	401.037	439.482	287.588	223.985	330.548	789.227	21.1064	24.4373	23.7086	23.1942	14.404	23.7965	25.4868	22.9388	21.6792	12.9492		22.9013	26.2547	26.1929	21.5218	8.66148	27.4278	30.4448	28.7312	24.1533	11.4292	26.8244	29.6255	27.3426
321000	10700	10600	2269	0.0639991	0.207365	0.968303		222.358	564.566	467.447	418.305	71.7818	39.4653	11.9532	45.5347	112.235	146.548	126.169	89.9475	403.801	443.194	275.651	226.485	328.628	794.345	21.1674	24.3791	23.8039	23.1303	14.3013	23.755	25.4917	22.9787	21.6964	12.8604		22.9282	26.2555	26.3909	21.7075	8.5551	27.3064	30.3789	28.8059	24.2319	11.1726	26.8192	29.8439	27.465
322000	10733.3	10633.3	2114	0.0646869	0.219555	0.967999		212.094	516.98	434.28	387.556	67.0571	35.455	10.1579	43.1098	99.8336	129.788	107.823	48.419	377.694	405.243	259.384	217.98	311.163	794.89	22.2494	25.4825	24.637	24.2578	15.9536	25.7742	26.9184	23.8306	22.0893	13.9679		24.9894	27.2688	26.8178	22.1106	10.0606	29.063	31.1013	29.5103	25.076	12.662	28.2288	30.4039	28.0749
323000	10766.7	10666.7	2318	0.0644181	0.206976	0.968117		224.04	569.14	469.865	422.147	72.4875	39.1746	11.9172	45.8995	112.661	150.778	130.304	87.4097	397.996	436.873	299.955	221.022	327.206	784.842	21.1817	24.6309	23.653	23.6527	14.3349	23.8303	25.8002	23.1574	21.7396	12.9258		23.0142	26.3409	26.2692	21.6791	8.60517	27.5821	30.601	28.9574	24.4592	11.5549	26.7391	29.6518	27.3604
324000	10800	10700	2286	0.0637376	0.207909	0.968456		227.198	568.032	465.236	422.339	72.5821	39.04	11.6212	45.9436	111.32	150.779	134.879	86.937	398.819	435.99	295.57	217.007	321.867	769.698	21.5314	24.8174	23.9311	23.7416	14.3717	23.9374	25.9155	23.3879	21.9377	13.2147		23.107	26.645	26.7813	22.0962	9.02765	27.8332	30.7703	29.1734	24.6203	11.6898	26.9545	29.886	27.5995
325000	10833.3	10733.3	2180	0.060083	0.210614	0.970315		227.243	569.806	505.765	427.87	72.9762	38.1337	13.3357	42.6012	132.757	169.401	143.096	95.3328	425.786	466.386	309.427	236.268	364.897	831.634	20.7308	23.885	23.0653	23.089	14.7749	23.6069	25.4585	22.7192	21.1975	12.563		22.8377	25.9815	25.5177	20.9325	8.38471	27.1338	29.79	28.0706	23.5898	10.8407	26.5184	29.0023	26.5815
326000	10866.7	10766.7	2163	0.0630401	0.209246	0.96881		220.553	564.966	476.749	419.003	71.7705	39.1266	12.355	46.2084	116.408	154.758	130.126	80.0995	413.94	455.67	295.34	222.001	328.751	801.242	21.5335	24.7421	24.0822	23.6497	14.1774	23.9648	25.9078	23.4614	21.682	13.1689		23.3032	26.6466	26.5912	21.9912	9.13533	27.7282	30.7565	29.1447	24.4604	11.6208	27.0712	30.029	27.8463
327000	10900	10800	2285	0.0628124	0.20887	0.968957		230.219	573.107	470.212	426.921	73.3858	38.8409	11.7507	45.7242	114.433	154.459	136.194	87.245	414.08	434.17	300.551	214.283	318.067	782.492	21.4295	24.6951	23.7987	23.9227	14.6287	23.9332	26.2824	23.3318	21.8272	13.1001		23.0742	26.6135	26.5833	21.9683	8.90832	27.756	30.7394	28.917	24.4695	11.5935	26.9398	29.7598	27.5122
328000	10933.3	10833.3	2262	0.0626502	0.210123	0.969024		231.1	578.847	481.783	431.25	74.0199	39.1947	12.3551	47.105	116.918	155.322	136.034	85.3302	408.964	448.248	311.685	224.91	335.361	803.974	21.5031	24.708	24.0016	24.1521	14.1864	23.991	26.1871	23.398	21.8306	13.1447		23.3319	26.7042	26.5834	21.8893	9.00668	27.7004	30.7197	29.011	24.511	11.5981	27.0676	30.0008	27.6912
[truncated: 12 more columns]

## Sheet: Complete Cell Analysis
cell (0,0)	average R value, (0,0)	average G value, (0,0)	average B value, (0,0)	average Gray value, (0,0)	average L* value, (0,0)	average a* value, (0,0)	average b* value, (0,0)	average delta_E value, (0,0)	cell (0,1)	average R value, (0,1)	average G value, (0,1)	average B value, (0,1)	average Gray value, (0,1)	average L* value, (0,1)	average a* value, (0,1)	average b* value, (0,1)	average delta_E value, (0,1)	cell (0,2)	average R value, (0,2)	average G value, (0,2)	average B value, (0,2)	average Gray value, (0,2)	average L* value, (0,2)	average a* value, (0,2)	average b* value, (0,2)	average delta_E value, (0,2)	cell (0,3)	average R value, (0,3)	average G value, (0,3)	average B value, (0,3)	average Gray value, (0,3)	average L* value, (0,3)	average a* value, (0,3)	average b* value, (0,3)	average delta_E value, (0,3)	cell (0,4)	average R value, (0,4)	average G value, (0,4)	average B value, (0,4)	average Gray value, (0,4)	average L* value, (0,4)	average a* value, (0,4)	average b* value, (0,4)	average delta_E value, (0,4)	cell (1,0)	average R value, (1,0)	average G value, (1,0)	average B value, (1,0)	average Gray value, (1,0)
	166.114	154.103	106.034	152.18	63.5958	-2.93277	26.8608	0		164.609	138.529	83.6032	140.074	58.9018	2.49381	32.9304	0		161.871	130.848	73.3977	133.434	56.434	4.63187	35.2673	0		154.325	120.631	61.6112	123.788	52.7654	6.0646	36.8943	0		153.521	127.423	70.2405	128.675	54.6139	2.59405	34.536	0		170.704	155.376	99.7932	153.573
	163.536	154.788	105.778	151.771	63.5508	-4.39742	26.8989	1.46584		162.526	138.433	81.2016	139.092	58.6364	1.4106	33.8382	1.438		160.927	131.817	72.3544	133.701	56.5813	3.58182	35.9725	1.27342		153.374	122.233	61.513	124.46	53.0903	4.72176	37.2983	1.43947		153.433	130.481	70.6792	130.515	55.4413	0.877127	35.3012	2.05373		168.126	155.513	99.0568	152.79
	160.153	152.046	102.652	148.77	62.4517	-4.69311	27.0996	2.113		161.463	138.564	82.682	139.017	58.5887	1.02413	32.966	1.50307		159.537	131.543	73.652	133.353	56.3829	3.23989	35.0151	1.41557		152.163	122.114	62.5675	124.191	52.9426	4.33121	36.5457	1.77695		153.473	131.354	72.1262	131.219	55.7023	0.538899	34.8546	2.34726		163.365	152.617	94.9328	149.207
	158.024	152.064	100.853	147.979	62.2419	-5.80595	27.7672	3.30299		160.114	138.765	81.2903	138.583	58.492	0.190532	33.5602	2.42273		157.887	131.875	71.4905	132.812	56.2764	2.13491	35.9859	2.60308		150.697	122.517	60.3385	123.813	52.8703	3.26606	37.5762	2.88234		153.749	133.826	71.2813	132.612	56.3942	-0.796371	36.1397	4.15168		161.339	153.907	95.3134	149.427
	155.269	148.737	99.7931	145.052	61.0663	-5.27102	26.7615	3.44612		158.917	136.626	81.5601	136.999	57.8004	0.886813	32.5301	1.98889		156.267	129.612	72.4786	131.153	55.5149	2.77823	34.5055	2.20481		149.392	120.631	61.8772	122.551	52.2413	3.87365	36.009	2.42047		154.107	133.553	73.7587	132.853	56.3865	-0.257874	34.8377	3.37146		158.338	149.745	93.3064	145.89
	153.795	147.177	97.9418	143.481	60.475	-5.26392	26.9744	3.897		157.652	135.411	79.8167	135.711	57.3224	0.840616	32.8429	2.28804		154.701	129.017	71.7533	130.247	55.1855	2.35581	34.4536	2.72055		148.572	120.325	61.6635	122.127	52.0694	3.66158	35.8971	2.69321		155.325	135.343	74.8052	134.4	57.0082	-0.622101	35.0694	4.04483		155.69	146.739	90.4944	143.028
	151.964	145.253	97.7521	141.8	59.7783	-4.99816	26.1359	4.40052		154.552	132.301	76.8444	132.566	56.1313	0.931573	32.8927	3.1808		152.011	126.373	70.5334	127.752	54.1793	2.54469	33.8171	3.39752		146.396	118.786	60.191	120.418	51.4043	3.43691	35.8289	3.14522		155.609	135.918	75.4144	134.885	57.2011	-0.75965	34.9896	4.25988		154.146	146.125	90.9033	142.246
	151.059	143.864	94.3893	140.327	59.2566	-5.03334	27.2816	4.83921		155.234	133.521	78.3033	133.663	56.5507	0.692244	32.6444	2.97575		151.955	126.625	70.2889	127.843	54.2389	2.35527	34.0186	3.40007		146.796	119.841	60.5344	121.212	51.7376	3.0445	36.0508	3.29981		156.737	137.853	76.5146	136.462	57.853	-1.23507	35.2299	5.06312		152.545	144.252	89.0713	140.487
	142.727	136.417	77.5729	131.588	56.1739	-6.42477	32.3113	9.84818		143.757	124.249	65.6532	123.337	52.7031	-0.373354	34.4316	6.9927		142.998	120.316	61.628	120.32	51.4886	1.15606	35.0876	6.0473		137.808	115.695	53.4261	115.121	49.5804	0.757318	36.9848	6.19029		148.999	134.024	69.7275	131.084	55.9735	-3.14185	36.3359	6.1635		143.957	136.172	73.826	131.327
	151.758	146.31	98.7223	142.482	60.0707	-5.53908	25.9841	4.47077		156.312	134.962	79.3491	134.959	57.0629	0.461638	32.7426	2.74704		153.074	128.332	71.8707	129.339	54.8367	2.03447	33.929	3.33001		150.053	123.486	63.5444	124.661	53.1045	2.68951	36.1719	3.46816		164.159	147.256	83.3823	144.988	61.2101	-2.53124	35.8978	8.46366		151.23	144.588	91.2663	140.512
	148.769	143.386	94.0673	139.324	58.9176	-5.7701	26.978	5.47263		153.963	133.339	76.4035	132.93	56.3501	0.0513312	33.3857	3.56145		150.409	127.002	68.9117	127.355	54.1668	1.33184	34.626	4.05484		147.934	123.013	61.3288	123.471	52.7304	1.82252	36.8296	4.24272		161.156	144.672	80.4472	142.219	60.1864	-2.69573	36.1134	7.84365		147.481	141.42	86.7597	137.011
	147.584	140.762	91.7171	137.169	58.042	-5.11811	27.1073	5.97334		153.589	133.011	76.6448	132.674	56.2276	0.0947417	33.0975	3.59651		150.325	126.629	69.2394	127.156	54.0608	1.53496	34.3224	4.01442		147.648	122.34	62.2116	123.09	52.5279	2.14856	36.1262	3.99771		161.757	145.26	81.5504	142.857	60.4179	-2.65144	35.833	7.92992		145.962	138.513	85.1446	134.664
	147.038	141.021	92.3675	137.242	58.0773	-5.41037	26.787	6.0496		152.872	133.004	75.3735	132.301	56.1381	-0.339349	33.6503	4.02278		149.455	126.778	68.4903	126.841	54.0041	0.996727	34.6304	4.4186		147.658	123.771	61.8426	123.85	52.9159	1.31197	36.7736	4.75655		163.285	148.417	82.4313	145.245	61.4331	-3.63195	36.6487	9.47249		146.114	140.127	87.0029	135.874
	147.353	140.252	92.2909	136.861	57.8888	-4.86443	26.589	6.03115		153.816	133.561	78.2866	133.267	56.4228	0.0500834	32.4643	3.512		150.161	126.873	71.4228	127.471	54.1401	1.52746	33.251	4.35485		149.398	124.791	65.4157	125.387	53.4159	1.81901	35.5448	4.50214		164.533	149.633	85.9728	146.782	61.9273	-3.41006	35.4337	9.50475		144.159	135.946	84.3009	132.454
	147.57	141.007	93.0102	137.449	58.1309	-5.09944	26.5127	5.88908		154.07	133.782	78.6361	133.483	56.513	0.0721692	32.394	3.44358		150.664	128.003	72.1191	128.363	54.5083	1.17962	33.3402	4.39773		151.278	126.892	66.2218	127.281	54.19	1.54191	36.0897	4.80953		166.278	151.818	87.7768	148.778	62.7068	-3.67136	35.4894	10.279		144.11	136.711	85.0616	133.032
	147.271	141.496	93.9107	137.769	58.2562	-5.38084	26.1761	5.91382		154.965	135.117	78.964	134.566	56.9688	-0.24894	32.8033	3.35785		150.584	128.32	71.5129	128.419	54.5788	0.908436	33.748	4.42879		151.494	127.941	65.8256	127.848	54.4929	1.0143	36.6606	5.34271		166.655	153.195	87.7153	149.691	63.1153	-4.26338	36.035	11.0247		144.334	138.387	86.7426	134.255
	147.917	141.504	93.9797	137.967	58.3163	-5.10591	26.2273	5.74434		155.181	134.975	78.7556	134.547	56.948	-0.0970764	32.8938	3.24515		151.242	128.412	72.0952	128.759	54.6774	1.20226	33.5727	4.20946		152.43	128.229	66.5776	128.438	54.675	1.33415	36.5084	5.11594		167.545	153.671	88.6944	150.337	63.3387	-4.04395	35.8185	11.0377		143.811	136.92	86.3596	133.201
	136.41	128.579	72.3714	124.516	53.3108	-5.39226	31.4257	11.5182		141.849	122.57	64.0471	121.586	52.0273	-0.424075	34.4256	7.61631		139.383	118.731	61.8305	118.327	50.6857	0.446369	33.9374	7.23392		141.121	119.083	57.799	118.544	50.9103	0.685832	36.3575	5.71496		155.718	142.055	77.2731	138.67	58.9215	-3.92129	36.1117	7.96791		132.412	126.333	69.7066	121.689
	134.226	128.613	74.9082	124.155	53.1602	-6.08864	29.8212	11.2972		140.161	120.83	62.5241	119.873	51.3561	-0.333444	34.3884	8.18878		137.97	118.904	62.8975	118.133	50.6055	-0.191712	33.2396	7.83264		139.46	118.365	57.6379	117.61	50.54	0.327437	35.9673	6.22306		155.157	142.847	77.8859	139.098	59.0968	-4.53916	35.9937	8.55007		130.278	123.65	69.5416	119.49
	146.396	140.457	92.9857	136.777	57.8735	-5.29258	26.1706	6.22812		154.743	134.995	78.9767	134.428	56.9143	-0.276874	32.7242	3.41602		149.417	128.088	72.5122	128.049	54.413	0.619521	32.9849	5.03915		153.006	130.053	68.6715	129.793	55.2564	0.74829	36.1223	5.92151		168.566	156.597	91.3623	152.666	64.264	-4.91909	35.5949	12.2757		141.597	135.03	85.3183	131.268
	147.854	141.267	95.3066	137.932	58.2675	-4.83504	25.4313	5.83552		155.523	135.209	79.0627	134.8	57.0495	-0.0478021	32.8625	3.14568		150.267	128.089	73.131	128.384	54.5063	1.05316	32.7866	4.76204		154.064	130.267	68.9601	130.342	55.4239	1.12282	36.1971	5.65467		169.096	155.98	91.5102	152.484	64.1458	-4.34761	35.3806	11.8219		142.27	135.451	87.4713	131.996
	147.79	140.687	94.4692	137.48	58.0856	-4.64849	25.6537	5.89605		155.948	135.416	79.6442	135.13	57.1554	0.0794785	32.6915	2.9893		150.381	127.904	72.7691	128.29	54.4622	1.17258	32.9292	4.61755		154.461	130.211	68.7921	130.43	55.4466	1.31514	36.3214	5.48401		170.513	157.288	92.2322	153.747	64.6381	-4.38017	35.6445	12.2619		140.863	134.474	85.7754	130.803
	147.12	139.993	92.3269	136.633	57.7964	-4.81474	26.4449	6.11128		156.701	136.045	80.513	135.823	57.4119	0.144259	32.5607	2.80657		151.108	128.602	73.9039	129.08	54.741	1.20926	32.6791	4.61296		155.776	131.764	70.646	131.931	56.0236	1.19095	36.0744	5.91951		171.67	158.55	93.7887	155.033	65.1056	-4.41125	35.4372	12.6476		141.857	135.207	87.3228	131.739
	146.333	139.023	91.3488	135.709	57.4395	-4.73274	26.5049	6.42392		156.009	135.506	80.0163	135.262	57.1909	0.0937186	32.5375	2.9735		150.46	128.05	73.4613	128.486	54.5194	1.19203	32.6296	4.73877		155.202	131.55	70.0964	131.561	55.901	1.00821	36.2012	5.98994		170.752	157.936	93.2117	154.337	64.849	-4.52687	35.4004	12.4985		140.814	133.783	85.9566	130.404
	146.199	139.142	91.4497	135.755	57.4626	-4.84265	26.4772	6.4351		154.838	134.713	79.4415	134.376	56.853	-0.0312531	32.4007	3.29452		148.872	127.28	73.3554	127.555	54.1494	0.915901	32.1953	5.33528		154.655	131.168	70.4811	131.192	55.7476	1.01423	35.8027	5.96584		170.222	157.951	93.3643	154.234	64.8082	-4.74259	35.2595	12.5807		140.018	132.427	84.2401	129.161
	147.759	140.202	92.9125	137.005	57.9213	-4.58929	26.2961	5.93829		156.342	135.208	79.8022	135.149	57.1392	0.38306	32.595	2.7703		150.268	127.541	73.6012	128.182	54.3634	1.40729	32.3579	4.81143		155.895	131.267	70.2979	131.672	55.8961	1.4904	36.1066	5.59871		171.8	158.347	93.6792	154.937	65.0608	-4.25865	35.441	12.5266		141.46	133.92	86.3925	130.767
	136.254	132.307	79.5711	127.421	54.4644	-6.72823	28.9628	10.1097		141.781	124.464	67.392	123.135	52.5911	-1.21351	33.3277	7.3298		139.351	120.369	62.4966	119.363	51.1465	-0.438888	34.1335	7.41318		142.637	121.918	58.9119	120.736	51.8623	-0.144209	36.9284	6.27423		156.246	145.879	78.5374	141.23	60.0436	-5.65914	36.829	10.1417		132.472	128.331	74.7746	123.462
	139.306	132.34	79.1538	128.333	54.7389	-5.479	29.5944	9.61256		142.323	123.362	69.1735	122.785	52.3624	-0.178699	32.106	7.11234		140.423	119.568	63.9971	119.374	51.051	0.634363	33.2468	7.00281		143.916	121.383	60.6229	121.067	51.8641	0.878121	36.0783	5.32708		158.533	146.5	81.1835	142.618	60.4566	-4.75303	36.0049	9.5013		133.41	127.843	76.7543	123.625
	145.986	138.579	88.9049	135.075	57.2442	-4.93253	27.5883	6.69864		154.608	134.02	78.1552	133.735	56.6234	0.12581	32.8005	3.28866		150.813	128.432	71.8122	128.63	54.6363	0.974818	33.6639	4.37913		155.66	131.552	68.6021	131.577	55.9284	1.07936	37.0231	5.90542		171.339	158.729	92.1708	154.81	65.102	-4.81314	36.27	12.9566		138.199	131.248	81.6723	127.666
	146.173	138.415	90.395	135.212	57.2393	-4.58215	26.7669	6.56765		153.361	132.981	77.8648	132.736	56.2142	0.133385	32.4221	3.61287		150.257	127.703	72.8077	128.202	54.3955	1.23442	32.8238	4.655		155.549	131.312	69.8208	131.516	55.8675	1.27046	36.3134	5.73973		170.423	158.228	93.4582	154.449	64.9026	-4.79747	35.3323	12.6935		137.778	129.687	81.4051	126.566
	146.265	137.786	89.3037	134.758	57.0539	-4.32853	27.1282	6.69447		153.718	132.547	76.8859	132.467	56.1169	0.433961	32.8345	3.46519		150.125	127.106	71.6767	127.685	54.2036	1.40416	33.192	4.43846		155.556	131.113	69.0287	131.331	55.8043	1.31551	36.6512	5.6434		171.18	158.317	92.8789	154.635	64.9859	-4.58599	35.7534	12.6733		138.076	129.393	80.5407	126.397
	145.987	137.58	90.4052	134.648	56.9897	-4.19807	26.4335	6.73974		153.283	132.164	78.2238	132.281	55.9887	0.59174	31.9467	3.61541		149.805	126.87	72.8513	127.599	54.1233	1.50869	32.4554	4.79589		155.758	131.088	70.187	131.523	55.8324	1.52046	36.085	5.54175		171.162	158.272	93.8639	154.728	64.986	-4.46759	35.2384	12.5674		137.874	129.547	81.7319	126.538
	141.624	134.267	83.4544	130.672	55.5571	-5.05452	28.3287	8.44261		148.481	129.021	74.1484	128.567	54.6	-0.156888	32.3159	5.09006		144.899	123.937	68.9005	123.856	52.7735	0.614084	32.8138	5.9633		150.672	127.804	66.0951	127.499	54.3762	0.748727	36.3619	5.58002		165.221	154.237	88.9224	149.981	63.288	-5.31281	35.5906	11.7843		133.258	126.107	76.1927	122.557
	142.222	133.937	85.0227	130.788	55.5432	-4.43082	27.4605	8.21272		150.167	129.351	76.2843	129.476	54.8864	0.611293	31.5552	4.64311		146.116	123.535	69.7214	124.15	52.7963	1.46062	32.4282	5.59912		152.119	127.654	67.8755	128.16	54.5034	1.63176	35.6177	4.92955		167.461	155.014	90.9375	151.396	63.7283	-4.57627	35.1278	11.6119		134.067	126.902	78.4542	123.491
	147.464	139.015	92.5966	136.182	57.5589	-4.0975	25.992	6.20934		154.745	132.909	78.5187	133.197	56.3395	0.842123	32.2557	3.12228		150.693	127.14	72.0003	127.952	54.2743	1.66722	33.1181	4.25119		157.308	131.524	69.9771	132.24	56.1038	1.9429	36.5569	5.31485		173.089	159.394	94.1779	155.94	65.4667	-4.22827	35.7127	12.8729		138.978	130.802	84.514	127.917
	145.999	138.118	90.0252	134.934	57.135	-4.53732	26.8318	6.65718		153.786	132.844	78.0682	132.811	56.2213	0.415064	32.3306	3.44468		150.114	127.24	72.0332	127.8	54.2441	1.35807	33.0503	4.51982		156.299	131.707	69.7276	131.973	56.0489	1.3727	36.5969	5.73443		172.378	159.858	93.9699	156.017	65.5258	-4.79758	35.8813	13.2482		137.412	128.731	81.5069	125.909
	134.02	125.755	67.5486	121.586	52.2213	-5.36893	32.6245	12.9821		137.132	118.803	63.0718	117.855	50.4958	-0.494644	32.9948	8.92159		135.518	115.579	58.4906	114.943	49.3737	0.200472	34.0522	8.42382		140.107	118.475	55.7077	117.584	50.6139	0.402098	37.0641	6.05983		152.171	141.431	74.0229	136.9	58.3817	-5.4309	37.0694	9.22032		124.689	118.052	61.9836	113.65
	141.091	133.087	80.5877	129.465	55.1321	-4.96038	29.3443	9.05063		144.569	125.211	72.5741	124.936	53.1434	0.107776	31.2794	6.44804		140.639	119.023	65.9594	119.399	50.9484	1.22461	32.0738	7.20412		146.97	123.089	64.1377	123.522	52.6869	1.58452	35.2889	4.75969		162.293	150.801	85.8835	146.747	62.0426	-5.00947	35.5783	10.6811		131.103	123.788	73.6002	120.232
	146.046	136.44	89.054	133.853	56.6546	-3.7065	26.744	6.98522		153.621	131.382	77.6739	131.881	55.8011	1.12174	32.0169	3.51158		148.603	124.717	71.2076	125.793	53.3918	2.03544	32.4144	4.9128		156.283	130.066	69.4452	131.051	55.5993	2.26048	36.2069	4.79325		172.376	158.521	93.9214	155.255	65.163	-4.08489	35.4532	12.5193		136.97	127.953	81.5213	125.32
	146.18	137.377	90.2438	134.58	56.9479	-4.02444	26.4715	6.74817		154.191	132.191	78.2064	132.567	56.0849	0.971012	32.0953	3.3092		148.794	125.439	71.5632	126.318	53.6131	1.74608	32.4989	4.8938		156.289	130.364	69.5202	131.193	55.6815	2.10233	36.266	4.95965		172.309	159.194	94.014	155.606	65.3405	-4.46555	35.6255	12.8874		137.396	128.237	81.1694	125.581
	147.345	136.713	91.1258	134.643	56.8831	-3.05528	25.92	6.7794		154.722	131.564	78.8284	132.466	55.9761	1.61627	31.6353	3.31764		149.453	124.528	72.3038	126.098	53.4421	2.62358	31.9036	4.92945		157.555	130.115	70.2481	131.523	55.7525	2.86517	36.0006	4.46743		173.525	158.602	94.7646	155.723	65.3002	-3.558	35.2059	12.3488		137.875	127.588	82.0726	125.429
	146.618	136.929	90.8052	134.473	56.8717	-3.52159	26.0698	6.79602		154.43	131.638	78.5571	132.382	55.9634	1.42027	31.7598	3.34014		148.576	124.455	71.6149	125.714	53.3232	2.21071	32.1097	5.05068		156.896	130.006	69.6665	131.202	55.6484	2.58435	36.1646	4.57781		172.777	158.956	94.4429	155.673	65.3241	-4.09642	35.3898	12.657		137.522	128.103	81.7944	125.572
	147.558	136.188	92.6076	134.59	56.7822	-2.48984	24.9703	7.08489		154.636	130.732	79.8291	132.044	55.7569	2.14695	30.8163	3.80529		149.364	123.63	73.1984	125.646	53.2019	3.18017	31.1187	5.45573		157.427	129.033	71.4984	131.019	55.4646	3.52655	34.9919	4.16495		173.731	157.753	95.8016	155.416	65.1048	-2.90559	34.4199	11.8456		137.394	126.9	83.8449	125.091
	146.857	136.257	92.1753	134.365	56.7299	-2.87803	25.1297	7.08101		154.363	130.654	79.6309	131.891	55.7056	2.05175	30.8538	3.83704		148.646	123.407	72.8885	125.278	53.0632	2.95977	31.0992	5.61526		156.802	129.162	70.8847	130.854	55.4272	3.12348	35.2561	4.29177		173.109	158.17	95.6655	155.462	65.159	-3.40592	34.5478	12.1325		137.299	127.134	83.0615	125.112
	146.934	135.896	91.88	134.148	56.6318	-2.6822	25.1663	7.17161		154.173	130.137	79.0513	131.463	55.538	2.20028	30.9545	3.91221		148.737	123.037	72.2062	125	52.9621	3.14312	31.3473	5.44398		156.81	128.539	70.0369	130.338	55.2494	3.40267	35.4894	3.90254		172.981	157.637	94.762	155.017	64.9905	-3.26653	34.8082	11.9203		137.169	126.858	82.6483	124.861
	146.78	136.128	91.6408	134.191	56.678	-2.90549	25.357	7.0794		153.877	130.223	78.6767	131.396	55.5265	1.98473	31.1372	3.85578		148.308	122.814	72.1757	124.749	52.8573	3.07706	31.2243	5.61748		156.706	128.755	70.2065	130.454	55.2989	3.24993	35.457	4.05054		173.008	157.967	94.7891	155.207	65.0824	-3.4307	34.9098	12.0841		137.278	126.769	82.2727	124.806
	146.507	135.472	90.3582	133.598	56.449	-2.81508	25.7638	7.23145		153.152	129.36	77.5454	130.538	55.2032	2.03921	31.3312	4.05507		147.825	122.309	70.5149	124.086	52.6466	2.98956	31.8551	5.35579		156.207	127.939	68.481	129.613	55.006	3.33789	36.0011	3.64051		172.265	157.212	93.1441	154.398	64.7878	-3.50637	35.3886	11.8933		136.579	126.676	81.0345	124.419
	146.634	134.942	90.7535	133.387	56.3203	-2.41756	25.3786	7.44286		153.004	128.749	77.7548	130.154	55.0257	2.3395	30.9925	4.33621		148.011	121.618	71.1837	123.822	52.4876	3.52925	31.3003	5.70324		156.38	127.397	69.2208	129.451	54.8876	3.78365	35.4745	3.4238		172.546	156.664	93.9117	154.23	64.6765	-3.01302	34.8523	11.5237		136.619	125.371	81.2775	123.671
	145.884	134.738	89.8956	132.917	56.1801	-2.72711	25.6584	7.51536		152.361	128.333	77.1589	129.67	54.8396	2.23251	31.0698	4.47567		147.373	120.968	70.1251	123.12	52.2299	3.51441	31.5433	5.72632		155.701	127.029	68.1713	128.902	54.7051	3.59909	35.7915	3.32524		171.732	156.366	93.2144	153.728	64.5121	-3.26699	34.9965	11.5125		135.946	125.346	80.8307	123.392
	146.126	134.794	90.1993	133.053	56.2231	-2.61876	25.5502	7.4949		152.527	128.276	77.152	129.674	54.8409	2.33643	31.0789	4.46582		147.034	120.815	70.5277	122.988	52.159	3.49024	31.229	5.99055		155.776	127.001	68.8533	128.993	54.7138	3.70766	35.4448	3.38415		171.901	156.37	93.4752	153.805	64.5322	-3.17089	34.888	11.4774		136.214	125.294	80.8343	123.465
	145.865	134.294	89.3706	132.591	56.0461	-2.55214	25.7744	7.63697		152.042	127.526	76.6926	129.031	54.5819	2.50044	30.9945	4.73386		146.924	120.397	69.9127	122.6	52.0253	3.62004	31.3963	5.95358		155.408	126.203	68.3194	128.331	54.4543	3.94792	35.4062	3.08989		171.497	155.836	92.5797	153.273	64.3385	-3.14533	35.1077	11.3064		135.797	124.728	80.2005	122.943
	144.794	133.884	88.2025	131.902	55.8142	-2.92198	26.1011	7.81857		151.058	126.812	75.1604	128.173	54.2663	2.31906	31.4122	4.88086		145.577	119.588	68.1147	121.546	51.6402	3.31123	31.8684	6.02301		154.159	125.672	66.28	127.413	54.1557	3.51775	36.0906	3.0109		170.575	155.278	90.9943	152.469	64.0815	-3.39576	35.5993	11.2536		134.91	125.156	78.9254	122.762
	144.949	133.903	88.6458	132.021	55.8412	-2.81236	25.8931	7.81572		150.779	126.924	75.8329	128.199	54.2786	2.20017	31.056	4.99731		145.477	119.364	69.0783	121.509	51.5821	3.48631	31.2712	6.38921		154.337	125.487	67.6026	127.541	54.1411	3.81499	35.3824	3.03958		170.543	155.4	92.0514	152.676	64.1266	-3.36725	35.1011	11.2404		134.84	124.005	79.3482	122.124
	145.42	133.178	89.289	131.819	55.6937	-2.12912	25.352	8.08488		151.114	126.05	76.3847	127.838	54.0831	2.89677	30.5185	5.40363		145.517	118.59	69.5515	121.06	51.3827	3.9915	30.7678	6.79494		154.553	124.761	67.8907	127.198	53.9725	4.34583	35.0335	2.80602		170.854	154.489	92.2365	152.25	63.9113	-2.72377	34.7407	10.7127		135.296	123.718	80.0245	122.181
	143.322	131.706	86.0738	129.968	55.0365	-2.59218	26.2448	8.58825		149.174	124.649	74.5879	126.224	53.4795	2.65649	30.7025	5.86436		143.552	117.083	67.9493	119.432	50.7443	3.82423	30.8105	7.27239		152.549	123.136	66.5499	125.51	53.3081	4.25803	34.8967	2.74743		168.695	152.765	90.1604	150.36	63.2179	-2.91635	34.9229	10.2246		133.664	122.474	77.8112	120.705
	142.059	130.535	83.672	128.612	54.5533	-2.76574	26.9278	9.04432		148.821	124.175	73.3495	125.709	53.2966	2.64693	31.1418	5.88565		141.594	115.791	67.1984	117.996	50.1758	3.61863	30.4751	7.94712		151.187	122.206	65.6042	124.454	52.9021	4.09735	34.8774	2.82073		167.691	151.929	89.3324	149.473	62.8877	-2.97305	34.9264	9.97996		132.477	120.745	75.062	119
	143.602	130.962	87.4455	129.762	54.8784	-1.89062	25.2816	8.92042		149.672	123.848	74.5077	125.888	53.3116	3.32212	30.5479	6.13286		142.758	115.903	67.9563	118.431	50.3396	4.14729	30.2887	7.88431		152.216	122.121	66.4113	124.771	52.9982	4.67362	34.5905	2.70122		169.078	151.953	90.448	150.045	63.0375	-2.28303	34.5539	9.73364		133.857	121.958	78.3922	120.516
	143.348	130.928	87.0849	129.614	54.8389	-2.02365	25.4266	8.91999		149.447	123.595	74.3155	125.668	53.2172	3.34727	30.5301	6.22935		142.526	115.729	67.7163	118.233	50.2643	4.12053	30.322	7.92351		151.835	121.914	66.154	124.529	52.8991	4.59934	34.5987	2.72665		168.744	151.828	90.1078	149.852	62.9682	-2.392	34.6398	9.72958		133.627	121.311	78.6052	120.1
	143.196	130.433	86.8326	129.268	54.683	-1.84203	25.3612	9.10363		149.046	122.99	73.6372	125.119	53.0021	3.44635	30.6238	6.4058		142.141	115.076	66.8522	117.631	50.0332	4.2404	30.5022	7.98935		151.595	121.206	65.3037	123.917	52.6722	4.8216	34.7721	2.46113		168.536	151.072	89.4141	149.261	62.7346	-2.13955	34.7094	9.40122		133.13	121.18	78.2018	119.814
	143.202	131.419	86.8189	129.838	54.9577	-2.3933	25.7267	8.72889		148.69	123.682	73.7102	125.419	53.1544	2.90454	30.7656	6.1553		142.014	115.8	67.3291	118.133	50.2242	3.8136	30.473	7.88777		151.504	122.066	65.4635	124.459	52.8961	4.30563	34.9528	2.62307		168.099	152.209	89.7128	149.798	63.0064	-2.91311	34.8825	10.044		133.162	120.929	77.5593	119.617
	142.52	130.78	86.8519	129.28	54.7171	-2.32295	25.3829	9.02148		148.227	123.105	73.5538	124.934	52.948	3.01219	30.5836	6.42058		141.313	115.366	67.2038	117.652	50.0303	3.73731	30.2862	8.16204		150.721	121.4	65.4146	123.826	52.6335	4.33	34.6449	2.84357		167.592	151.474	89.4957	149.193	62.7576	-2.7512	34.6764	9.74226		132.79	120.444	77.1566	119.183
	142.19	129.782	86.0794	128.485	54.3951	-1.99892	25.3881	9.36448		147.717	121.966	72.7944	124.024	52.5751	3.35833	30.5232	6.82413		140.583	114.035	66.1264	116.502	49.5744	4.07227	30.2986	8.48859		150.153	120.122	64.6262	122.806	52.2189	4.73582	34.5532	2.7468		167.179	150.387	88.6978	148.394	62.4136	-2.4169	34.6592	9.27146		132.341	120.816	77.4167	119.275
	141.875	129.7	85.795	128.319	54.3382	-2.12258	25.4669	9.39696		147.441	121.949	72.4977	123.883	52.5376	3.21692	30.6325	6.80481		140.372	114.043	65.9626	116.446	49.5519	3.9575	30.3558	8.48181		149.992	120.257	64.3475	122.832	52.2346	4.56288	34.7157	2.69871		167.063	150.225	88.4753	148.222	62.356	-2.40059	34.7022	9.21484		132.066	119.926	76.5456	118.604
	141.455	129.163	85.6049	127.873	54.1461	-2.02429	25.3153	9.61827		146.807	121.023	72.0746	123.131	52.2143	3.42183	30.4478	7.19349		139.691	113.318	65.5577	115.767	49.2761	4.03073	30.2226	8.77761		149.065	119.417	64.0287	122.058	51.9055	4.59899	34.4684	2.96181		166.536	149.521	88.2474	147.623	62.1132	-2.26489	34.5091	8.93581		131.461	119.414	76.5654	118.103
	141.171	128.411	85.6944	127.349	53.9113	-1.71231	24.9543	9.94554		146.4	120.407	72.0938	122.647	52.0053	3.5945	30.1679	7.51028		139.477	112.646	65.3828	115.268	49.0672	4.30478	30.0565	9.02934		148.83	118.64	63.9378	121.462	51.67	4.92919	34.2293	3.09695		166.182	148.654	88.4084	147.069	61.8477	-1.92612	34.0855	8.54182		131.408	119.215	76.7821	117.994
	141.462	128.428	85.7944	127.46	53.9452	-1.58543	24.9477	9.93027		146.563	120.184	72.1931	122.578	51.9631	3.80389	30.0644	7.62069		139.536	112.587	65.6625	115.265	49.0613	4.39254	29.8966	9.12466		149.217	118.639	64.286	121.583	51.7156	5.13302	34.1082	3.11959		166.706	148.677	88.4411	147.253	61.9032	-1.71151	34.148	8.47476		131.183	118.639	76.0223	117.534
	141.538	128.245	85.3924	127.331	53.8942	-1.4984	25.1075	9.96255		146.4	120.092	71.8055	122.454	51.9153	3.74614	30.214	7.59987		139.485	112.66	65.6756	115.295	49.0761	4.32838	29.9064	9.10875		148.854	118.493	63.8756	121.408	51.6322	5.0183	34.2179	3.08899		166.456	148.567	88.0138	147.036	61.8441	-1.80217	34.2951	8.46523		131.182	118.537	76.1279	117.465
	141.138	127.781	85.3748	126.939	53.7271	-1.41122	24.8922	10.1775		146.072	119.427	71.9	121.963	51.7021	3.98935	29.889	7.95747		139.075	112.073	65.3414	114.791	48.8673	4.45123	29.8235	9.32318		148.574	117.796	63.8504	120.853	51.414	5.28869	33.9631	3.31964		166.438	147.88	87.9961	146.646	61.6562	-1.43543	34.0695	8.12697		131.36	118.171	76.2482	117.315
	141.068	127.65	85.096	126.818	53.6794	-1.40143	24.9848	10.2078		145.898	119.162	71.54	121.713	51.6067	4.02808	29.9641	8.02311		139.021	111.809	65.2744	114.6	48.7884	4.57314	29.7618	9.42168		148.301	117.649	63.3807	120.63	51.3391	5.21025	34.117	3.23688		166.383	147.808	87.8217	146.547	61.6291	-1.43738	34.1269	8.10139		131.301	118.174	76.0096	117.285
	140.593	127.737	84.3581	126.62	53.6467	-1.74423	25.3461	10.1337		145.276	119.246	71.1436	121.519	51.5592	3.66507	30.1086	7.95283		138.18	111.595	64.5802	114.183	48.6302	4.25221	29.9298	9.46212		147.646	117.684	62.7625	120.414	51.2706	4.84315	34.3475	3.19563		165.681	147.811	87.3975	146.299	61.5583	-1.78224	34.2487	8.21336		130.838	118.559	75.1793	117.278
	141.211	127.81	85.2224	126.957	53.7394	-1.41469	24.9949	10.1457		145.849	119.184	71.4497	121.708	51.6063	3.98477	30.0121	7.99776		139.032	111.762	65.4015	114.575	48.7788	4.61726	29.6801	9.47731		148.281	117.694	63.2693	120.67	51.3477	5.16613	34.1861	3.18608		166.564	147.898	88.0519	146.706	61.6738	-1.38646	34.0645	8.11837		131.33	117.846	75.9994	117.076
	140.974	127.161	84.908	126.465	53.5311	-1.18917	24.895	10.4021		145.451	118.601	71.3247	121.217	51.4047	4.12907	29.8206	8.27954		138.591	111.192	64.9712	114.057	48.5696	4.7073	29.6491	9.66537		147.826	116.961	63.1137	120.033	51.0993	5.36766	33.9607	3.44491		166.062	147.263	87.6727	146.138	61.4497	-1.29166	33.9752	7.88296		131.114	117.266	75.9216	116.656
	140.344	127.355	84.5837	126.349	53.5206	-1.60898	25.0514	10.3217		144.834	118.476	70.7876	120.898	51.2986	3.87394	29.97	8.27511		137.973	111.097	64.6123	113.82	48.4726	4.44999	29.713	9.70915		147.408	116.898	62.7361	119.839	51.0327	5.18355	34.0718	3.42708		165.569	147.346	87.5113	146.016	61.4236	-1.56407	34.0182	7.99564		130.296	117.36	74.9468	116.362
	130.164	117.301	67.2254	115.392	49.448	-2.34956	29.3055	14.3693		129.694	107.758	58.3999	108.615	46.5867	2.04604	30.6239	12.5372		126.294	102.496	55.1606	104.169	44.712	3.25716	30.0518	12.9033		133.572	107.647	52.7005	109.261	46.8948	3.38937	34.1529	7.0097		149.715	132.283	72.7205	130.676	55.5986	-1.57827	34.3296	4.2919		117.906	109.151	60.1642	106.156
	139.525	125.323	83.1895	124.75	52.8528	-0.984018	24.9482	11.0846		143.991	116.841	70.2671	119.642	50.7582	4.3839	29.5645	9.01219		136.478	109.226	63.4293	112.104	47.7834	4.74699	29.4822	10.4073		145.924	115.044	61.7332	118.154	50.36	5.49277	33.7659	3.98742		164.728	144.763	86.3058	144.121	60.6284	-0.62968	33.6472	6.88157		129.057	114.982	72.6472	114.322
	140.202	125.619	84.3078	125.224	53.0186	-0.724202	24.5491	11.0498		144.607	116.995	70.5529	119.955	50.8691	4.59788	29.5591	8.96195		137.583	109.604	64.2803	112.711	48.0182	5.10678	29.3268	10.3122		146.673	115.203	62.0656	118.492	50.4884	5.76697	33.7609	3.8848		165.734	145.387	86.7742	144.842	60.899	-0.493902	33.7571	7.04585		129.99	115.998	74.8399	115.449
	139.939	125.288	84.2118	124.941	52.8997	-0.661427	24.4429	11.1988		144.289	116.57	70.4938	119.603	50.7195	4.6945	29.3978	9.17998		137.093	109.272	64.0272	112.365	47.8709	5.05445	29.2735	10.461		146.3	114.855	62.188	118.175	50.3557	5.80927	33.5271	4.1484		165.328	144.894	86.63	144.402	60.7253	-0.411685	33.6083	6.87341		129.969	115.951	74.9742	115.426
	140.353	126.005	84.2945	125.504	53.1401	-0.87868	24.7177	10.869		144.509	117.006	70.4383	119.919	50.8599	4.5365	29.6086	8.93745		137.387	109.515	63.8099	112.6	47.966	5.02468	29.5182	10.2428		146.531	115.153	61.8618	118.388	50.4566	5.71473	33.8283	3.85399		165.868	145.439	86.9344	144.947	60.9281	-0.449406	33.7112	7.05777		130.297	116.135	75.0692	115.615
	139.534	126.874	83.7412	125.717	53.2958	-1.78824	25.2157	10.4931		143.957	117.673	69.7288	120.057	50.9729	3.83961	30.1272	8.5168		136.57	110.204	63.3432	112.722	48.0601	4.21347	29.8722	9.97017		145.972	115.931	61.2389	118.707	50.5982	4.96421	34.3141	3.54468		165.003	146.477	86.1928	145.163	61.1165	-1.464	34.3214	7.66795		129.704	116.677	74.1281	115.689
	139.851	125.585	84.1113	125.093	52.9725	-0.87967	24.5929	11.055		144.129	116.451	70.0862	119.421	50.664	4.65129	29.5501	9.16196		136.915	109.19	63.4766	112.199	47.8215	4.96854	29.5135	10.3631		145.916	114.795	61.3581	117.937	50.2871	5.60003	33.8792	3.93044		165.427	145.019	86.3283	144.465	60.7642	-0.468158	33.8192	6.9077		129.712	116.096	75.0171	115.433
	139.697	125.398	83.7314	124.887	52.8993	-0.886418	24.7079	11.1013		143.906	116.381	69.7983	119.29	50.6173	4.56417	29.6457	9.14927		136.712	109.003	62.8901	111.974	47.74	4.93028	29.7326	10.3106		145.633	114.551	61.0698	117.698	50.1869	5.58852	33.9064	3.97526		164.964	144.886	86.0254	144.233	60.6801	-0.624556	33.8655	6.89981		129.902	115.907	74.69	115.337
	139.037	124.555	83.6531	124.185	52.6002	-0.703728	24.3496	11.4969		143.097	115.451	69.8246	118.522	50.2799	4.74091	29.1921	9.66241		135.911	108.135	62.881	111.199	47.4161	5.07104	29.32	10.8113		144.826	113.704	60.9536	116.911	49.8693	5.70169	33.569	4.42455		164.455	143.772	85.7219	143.373	60.3264	-0.261013	33.5749	6.45813		129.199	115.262	74.4773	114.72
	138.985	124.65	82.9977	124.153	52.6104	-0.859154	24.7304	11.3806		142.721	115.444	68.6332	118.254	50.2204	4.46015	29.7677	9.4464		135.7	108.195	62.2668	111.128	47.401	4.88267	29.6364	10.6473		144.607	113.675	59.9257	116.751	49.8246	5.53281	34.059	4.11944		164.12	143.74	84.8238	143.161	60.273	-0.476972	33.9786	6.46274		129.061	115.003	73.5413	114.417
	138.651	124.34	82.9163	123.856	52.4909	-0.838294	24.6144	11.5218		142.533	114.975	68.7645	117.944	50.0752	4.6582	29.5105	9.71024		135.333	107.729	62.3685	110.747	47.235	4.99771	29.3672	10.9346		144.033	113.247	59.9348	116.337	49.6468	5.52023	33.828	4.40729		163.828	143.195	85.248	142.828	60.1039	-0.260087	33.5364	6.2678		129.108	115.193	73.6745	114.563
	139.103	123.776	83.415	123.718	52.3853	-0.262687	24.2044	11.8263		142.411	114.517	68.7388	117.639	49.9374	4.86538	29.3505	9.93979		135.155	107.079	62.2873	110.306	47.0369	5.28743	29.1642	11.2242		144.216	112.783	60.2238	116.1	49.5451	5.89422	33.5575	4.64041		164.294	142.613	84.958	142.578	59.9874	0.231932	33.5551	5.95116		128.498	114.284	73.4112	113.809
	138.619	123.47	83.2351	123.388	52.2506	-0.319466	24.121	11.9603		142.033	114.018	69.0126	117.267	49.7659	5.01057	28.9763	10.2681		134.636	106.796	62.4268	109.988	46.905	5.23093	28.9115	11.4698		143.651	112.272	59.8793	115.605	49.3413	5.90409	33.4845	4.83498		163.825	142.171	84.9235	142.168	59.8224	0.271061	33.3578	5.82344		128.788	114.764	74.3729	114.284
	137.98	123.39	83.5484	123.189	52.1728	-0.511968	23.8309	12.0634		141.582	114.077	68.7837	117.137	49.7304	4.75367	29.0485	10.2123		134.493	106.798	62.7039	110.017	46.8941	5.19149	28.7403	11.5726		143.128	112.184	59.9547	115.411	49.2613	5.72471	33.3349	5.00634		163.264	142.039	84.9946	141.946	59.7339	0.109808	33.1978	5.8461		128.591	114.166	73.6281	113.792
	138.759	124.493	83.7481	124.066	52.5579	-0.776417	24.2361	11.5488		142.174	114.713	68.8058	117.701	49.9666	4.65348	29.3442	9.8672		135.036	107.272	62.4022	110.38	47.0784	5.13183	29.1485	11.19		143.911	112.758	59.9848	115.978	49.5019	5.75078	33.6258	4.62943		163.862	143.052	85.098	142.712	60.0663	-0.181721	33.57	6.19409		128.714	114.164	73.8067	113.837
	138.334	123.123	83.2328	123.07	52.1266	-0.245723	23.955	12.1328		141.463	113.486	68.4026	116.694	49.5514	5.00298	29.034	10.4359		134.11	106.097	61.6708	109.356	46.6457	5.32761	28.9999	11.6437		143.182	111.571	59.2074	114.936	49.0919	6.03956	33.5354	4.97759		163.31	141.643	84.4616	141.642	59.6239	0.29409	33.3455	5.63976		128.333	114.317	73.7791	113.823
	138.17	122.697	83.2269	122.794	51.9921	-0.0756368	23.7794	12.3411		141.364	112.987	68.3369	116.38	49.4044	5.24021	28.8849	10.6822		134.173	105.593	61.8301	109.095	46.517	5.6652	28.7541	11.9096		142.667	111.026	59.1099	114.48	48.8871	6.11277	33.3306	5.26718		163.09	141.054	84.0678	141.214	59.4381	0.485306	33.3192	5.4037		128.208	113.624	73.5234	113.349
	137.802	122.437	83.2078	122.508	51.8841	-0.0889283	23.642	12.4745		140.701	112.595	68.0991	115.947	49.2237	5.1466	28.7763	10.8609		133.56	105.384	61.925	108.814	46.3941	5.51924	28.5345	12.121		142.295	110.857	59.4054	114.272	48.8046	6.06707	33.0637	5.51011		162.852	140.832	84.1349	141.029	59.3563	0.512578	33.1763	5.35455		127.813	113.075	72.9158	112.824
	128.366	114.947	68.5564	113.633	48.6255	-1.66324	27.5029	15.0377		126.53	102.193	56.1035	104.145	44.6659	3.63033	29.482	14.6916		123.02	96.152	53.3559	99.3304	42.5623	5.31919	28.3694	15.5074		129.536	100.922	50.5699	103.793	44.5718	5.27762	32.468	9.34593		147.006	127.488	70.6091	126.824	53.9842	-0.290777	33.4239	3.15522		117.48	106.826	61.7496	104.847
	136.053	120.108	80.598	120.292	51.0206	0.16135	23.9574	13.2717		138.701	110.568	66.9418	113.997	48.4406	5.30986	28.3974	11.7437		131.271	102.831	60.9927	106.507	45.4304	5.88428	27.809	13.352		140.634	108.939	58.3044	112.539	48.089	6.33057	32.7598	6.24763		160.937	138.403	82.6416	138.847	58.4932	0.882522	32.8574	4.56022		125.024	111.226	70.0699	110.645
	136.314	120.483	81.6868	120.728	51.1694	0.192973	23.5402	13.2368		138.918	110.718	66.9588	114.153	48.505	5.32159	28.4732	11.66		131.934	103.269	61.22	107.022	45.6268	5.95059	27.9407	13.123		140.573	109.097	58.1196	112.596	48.1226	6.19572	32.8977	6.12739		161.165	138.839	82.9382	139.169	58.6375	0.76816	32.8835	4.71739		126.579	111.999	72.6405	111.808
	136.793	120.695	81.6676	120.995	51.2746	0.277418	23.6974	13.1196		139.178	110.888	66.6605	114.295	48.5746	5.3103	28.7323	11.4981		132.156	103.336	60.8159	107.03	45.6637	5.97304	28.2186	12.9415		140.803	109.017	57.9282	112.598	48.124	6.32987	33.0086	6.05897		161.654	138.875	82.6827	139.349	58.6912	0.933872	33.0974	4.63137		126.298	111.784	71.7984	111.522
	136.585	120.277	81.2009	120.637	51.1299	0.368955	23.7686	13.2613		138.546	110.302	66.3035	113.722	48.3418	5.33148	28.6264	11.7512		131.436	102.644	60.3316	106.37	45.3877	6.00517	28.1315	13.2222		140.325	108.489	57.5153	112.075	47.9231	6.38404	32.9792	6.23521		161.284	138.343	82.3429	138.865	58.5067	1.03563	33.0414	4.45152		125.752	111.593	71.1874	111.183
	135.999	120.532	80.0548	120.489	51.1245	-0.169797	24.3987	13.0088		138.391	110.449	65.6325	113.703	48.3554	5.11067	29.0129	11.5508		130.87	102.817	59.1296	106.17	45.3549	5.53229	28.7496	12.8856		139.873	108.648	56.3807	111.927	47.9015	5.99258	33.5497	5.90325		160.492	138.477	81.114	138.564	58.4483	0.496403	33.608	4.46807		125.401	111.048	69.763	110.576
	135.786	120.1	80.3395	120.235	50.9882	0.0184428	24.0564	13.2487		137.68	109.82	65.6371	113.103	48.1075	5.15683	28.6858	11.9006		130.549	102.176	59.5077	105.751	45.1494	5.79713	28.2776	13.325		139.432	107.955	56.6877	111.426	47.6691	6.21853	33.0988	6.35619		160.217	138.022	81.5695	138.301	58.3049	0.675111	33.1811	4.37509		125.369	111.2	70.8938	110.794
	135.748	119.752	80.4596	119.992	50.8893	0.215404	23.8589	13.4305		137.367	109.549	65.6497	112.827	47.9999	5.17463	28.5376	12.0555		130.448	101.698	60.096	105.501	45.0159	6.08826	27.7801	13.7315		139.342	107.719	57.1268	111.311	47.6009	6.35157	32.7792	6.60969		160.162	137.52	81.2705	137.942	58.1595	0.900366	33.1589	4.16365		124.93	111.072	70.6618	110.562
	135.281	119.5	79.5697	119.633	50.7582	0.0483629	24.1829	13.4485		136.84	109.198	65.1208	112.393	47.8396	5.08957	28.6207	12.1525		129.834	101.503	59.5266	105.142	44.8859	5.86896	27.9246	13.7406		138.828	107.338	56.4538	110.86	47.432	6.282	32.9274	6.65038		159.646	137.311	80.942	137.623	58.0479	0.760279	33.1848	4.12076		124.833	110.709	70.2082	110.288
	134.616	118.891	79.3238	119.027	50.5191	0.0774501	23.9985	13.7206		136.498	108.674	65.0945	112.004	47.6594	5.23727	28.4033	12.4263		129.38	100.881	59.2348	104.629	44.6606	5.9995	27.7993	14.0091		138.127	106.651	56.3019	110.218	47.166	6.34922	32.6749	7.0169		159.08	136.652	80.721	137.044	57.8111	0.859553	32.9966	3.94967		124.583	110.667	70.213	110.177
	134.567	118.61	79.8605	118.908	50.4452	0.281043	23.597	13.9255		136.099	108.269	65.2561	111.632	47.508	5.30916	28.1152	12.6858		128.805	100.375	59.5097	104.2	44.4618	6.06219	27.3844	14.4055		138.119	106.289	56.5754	110.047	47.0706	6.57883	32.4137	7.26431		159.034	136.143	80.7689	136.701	57.6697	1.12716	32.794	3.81099		124.285	109.769	70.4637	109.593
	134.69	117.974	79.3234	118.507	50.2703	0.633583	23.6758	14.1574		135.908	107.692	65.0657	111.229	47.3269	5.54019	27.9916	12.9479		128.759	99.8349	59.1682	103.814	44.3037	6.32601	27.3804	14.5677		137.891	105.579	56.2996	109.496	46.8495	6.86481	32.294	7.5366		158.898	135.297	80.4531	136.166	57.423	1.50833	32.6534	3.55154		124.056	109.659	70.0962	109.403
	134.28	117.922	78.7198	118.296	50.2054	0.411915	23.926	14.1104		135.648	107.549	64.2593	110.976	47.2478	5.42663	28.3382	12.8648		128.384	99.7677	58.7791	103.617	44.2375	6.15685	27.5088	14.5352		137.646	105.576	55.611	109.346	46.8126	6.69733	32.6157	7.35812		158.516	135.543	79.8685	136.131	57.4436	1.14734	32.9843	3.5366		123.477	109.685	69.4268	109.17
	133.663	117.621	78.3268	117.853	50.0539	0.267833	23.9402	14.2182		134.8	107.22	64.1951	110.503	47.0648	5.23031	28.1263	13.0645		127.785	99.2112	58.7628	103.104	44.0177	6.21006	27.2313	14.8738		136.827	105.146	55.7167	108.884	46.6056	6.58297	32.2908	7.70733		157.856	135.134	79.8612	135.677	57.268	1.08819	32.7559	3.53275		123.348	109.281	69.0979	108.88
	132.657	117.023	77.0337	117.089	49.7661	0.0154723	24.2803	14.374		133.88	106.796	62.8704	109.826	46.8296	4.93202	28.5529	13.0707		126.825	98.6756	57.4127	102.374	43.7433	5.95781	27.6309	14.8703		135.646	104.362	54.1353	107.868	46.2404	6.36893	32.6799	7.77362		156.805	134.366	77.9136	134.73	56.9291	0.866415	33.3556	3.12056		121.781	108.607	67.5976	107.843
	132.574	116.847	76.2217	116.85	49.695	-0.0167344	24.6462	14.375		133.57	106.448	62.0898	109.437	46.6891	4.91881	28.8069	13.1161		126.822	98.4207	56.7743	102.146	43.6636	6.04614	27.8924	14.8146		135.544	103.924	53.6445	107.558	46.104	6.53725	32.7806	7.84344		156.724	134.121	77.4607	134.508	56.8482	0.92407	33.4959	2.97701		122.128	109.001	67.4144	108.143
	132.77	116.595	76.5719	116.813	49.6495	0.255444	24.393	14.5174		133.644	105.983	62.5588	109.243	46.5766	5.26853	28.4081	13.4186		126.915	98.0611	57.065	101.994	43.5795	6.32853	27.6276	15.0493		135.679	103.693	54.0965	107.474	46.0621	6.77086	32.4915	8.05092		156.784	133.787	78.0038	134.403	56.7712	1.18984	33.1117	2.94177		122.248	108.311	67.9412	107.833
	131.992	116.11	76.0163	116.219	49.4279	0.126223	24.4059	14.7008		132.994	105.464	62.4567	108.732	46.3621	5.26748	28.1839	13.6918		125.877	97.5069	56.6725	101.316	43.3047	6.1433	27.4849	15.3371		134.912	103.143	53.703	106.912	45.8214	6.70875	32.3986	8.29726		156.214	133.217	77.8017	133.85	56.5576	1.2391	32.9433	2.85492		121.763	107.967	67.4618	107.432
	118.724	104.756	55.2453	103.227	44.5677	-1.53421	29.6462	19.2817		119.933	94.6025	50.8733	97.061	41.7514	4.58062	28.6955	17.7883		114.827	88.1187	47.7199	91.4549	39.3162	5.78364	27.3966	18.8757		122.126	91.9715	44.3132	95.5924	41.1863	6.61713	31.6907	12.7066		137.472	119.429	62.1162	118.255	50.6923	-0.785499	33.7475	5.23659		110.909	97.0333	51.838	96.0109
	130.509	114.942	74.502	114.918	48.9287	-0.0339496	24.5902	15.1222		131.213	103.808	61.5621	107.101	45.7003	5.3415	27.8222	14.439		124.617	95.7123	56.079	99.8179	42.6601	6.57083	26.9949	16.1837		133.239	101.138	52.9611	105.145	45.0784	7.05281	31.8763	9.23283		154.403	131.005	76.4109	131.834	55.7582	1.54999	32.6607	2.43227		120.107	106.774	65.9453	106.072
	131.652	115.46	75.8078	115.724	49.2087	0.325472	24.2337	14.9836		131.322	103.456	61.2084	106.885	45.6104	5.56293	27.912	14.535		124.797	95.5181	55.8157	99.7299	42.6233	6.74347	27.1036	16.1815		133.095	100.883	52.4197	104.881	44.9861	7.09161	32.0569	9.21805		154.3	130.929	76.106	131.753	55.7228	1.51797	32.7784	2.34018		120.987	107.331	66.9853	106.779
	131.129	114.993	75.0407	115.214	49.0131	0.272782	24.4057	15.1314		131.668	103.752	60.8717	107.124	45.7246	5.51333	28.2505	14.3059		125.128	95.9366	55.6605	100.061	42.7737	6.63299	27.3848	15.8979		133.49	101.238	52.4742	105.197	45.1279	7.06995	32.2056	9.01805		155.15	131.427	76.2045	132.302	55.944	1.62047	33.0176	2.24111		120.675	107.093	66.8581	106.541
	130.871	115.324	75.0035	115.303	49.0802	-0.0354803	24.5086	14.9876		131.34	103.906	61.1229	107.164	45.7346	5.29896	28.1142	14.2982		124.679	96.0314	55.5594	99.9608	42.7472	6.36077	27.3981	15.8821		133.072	101.277	52.2689	105.078	45.0886	6.8378	32.2584	9.00122		154.56	131.686	76.0874	132.27	55.9542	1.20584	33.0798	2.41742		120.527	107.348	66.3984	106.577
	130.368	115.504	74.8847	115.275	49.0796	-0.373627	24.5655	14.9177		130.662	104.128	60.7655	107.031	45.7164	4.82718	28.2754	14.1763		124.078	96.0936	55.7609	99.8392	42.6996	6.06732	27.2102	15.9879		132.592	101.379	52.6949	105.117	45.0672	6.5925	31.9893	9.14323		153.869	131.793	76.2254	132.141	55.9168	0.856972	32.9445	2.69217		120.153	107.021	66.1927	106.259
	130.568	114.649	75.5249	114.879	48.8696	0.281203	23.9342	15.3543		130.879	103.074	61.3318	106.545	45.4586	5.59756	27.6438	14.775		124.43	95.185	55.8282	99.4352	42.4903	6.77403	26.9232	16.3902		132.741	100.257	52.5716	104.412	44.7776	7.30888	31.7185	9.59899		154.418	130.761	76.133	131.672	55.6895	1.66631	32.7253	2.3013		120.149	105.972	66.523	105.686
	130.506	114.602	75.227	114.816	48.8452	0.246126	24.0707	15.3451		130.757	102.87	60.8524	106.325	45.3821	5.61482	27.8156	14.7879		124.21	94.9116	55.4279	99.1657	42.3842	6.79686	27.0141	16.4378		132.528	99.9958	52.5515	104.22	44.6823	7.3625	31.6108	9.74343		154.219	130.606	75.9011	131.51	55.6242	1.64368	32.7648	2.24963		119.92	105.912	66.6514	105.601
	130.026	114.647	75.0829	114.681	48.8082	-0.00825561	24.0955	15.3256		130.196	102.753	60.7943	106.093	45.2877	5.4234	27.7176	14.8694		123.857	94.9035	55.5749	99.075	42.344	6.65382	26.8722	16.5256		131.965	99.866	52.3134	103.961	44.5797	7.16037	31.6032	9.80826		153.501	130.599	75.6992	131.259	55.5483	1.31324	32.7636	2.37795		119.976	106.203	66.5103	105.756
	130.098	114.412	74.8156	114.515	48.7447	0.126657	24.1665	15.4005		130.221	102.36	60.8468	105.871	45.1832	5.67041	27.5592	15.0712		123.757	94.7999	55.3749	98.9347	42.3012	6.65036	26.9305	16.5322		132.137	99.6036	52.2947	103.853	44.5279	7.39189	31.5571	9.90472		153.578	130.245	75.7055	131.066	55.4597	1.54629	32.6525	2.31529		119.756	105.703	65.8457	105.327
	129.592	113.984	74.2168	114.073	48.5643	0.0790725	24.2637	15.5487		129.921	101.97	60.0411	105.457	45.0311	5.68418	27.8169	15.1235		123.449	93.9028	54.6084	98.239	42.0081	6.96894	26.9973	16.7916		131.693	98.9526	51.5517	103.224	44.2908	7.50899	31.669	10.0602		153.224	129.511	74.9131	130.442	55.2138	1.72589	32.7668	2.05996		118.877	105.367	65.114	104.785
	128.817	113.469	74.1089	113.519	48.3413	0.0212093	24.0217	15.7951		129.169	101.233	60.172	104.822	44.7477	5.7876	27.3738	15.5584		122.694	93.4109	54.7296	97.7419	41.7881	6.92525	26.6382	17.1529		130.649	98.2441	51.5975	102.536	43.9792	7.44931	31.2465	10.5362		152.222	129.04	74.7472	129.844	54.9832	1.53458	32.5492	2.28168		119.048	105.035	65.6152	104.718
	128.668	112.795	73.9864	113.064	48.1345	0.329655	23.8207	16.0916		129.176	100.515	60.109	104.409	44.5507	6.20664	27.1651	15.9053		122.697	92.8143	54.4446	97.3376	41.6203	7.25459	26.5939	17.3652		130.829	97.463	51.3854	102.066	43.7855	7.97441	31.1385	10.8358		152.197	128.232	74.6064	129.324	54.7589	1.96483	32.3475	2.28177		118.299	104.624	65.381	104.228
	128.615	112.864	73.6364	113.04	48.1428	0.224686	24.0297	16.0244		129.04	100.462	59.9115	104.299	44.5179	6.15725	27.2326	15.8991		122.764	92.7205	54.4872	97.3049	41.6031	7.34574	26.5502	17.4158		130.845	97.3831	51.3097	102.037	43.7647	8.02248	31.1558	10.8524		152.193	128.354	74.4929	129.392	54.7901	1.8835	32.447	2.2135		118.409	104.021	65.0271	103.853
	127.8	112.953	72.6519	112.759	48.0714	-0.303116	24.4815	15.9243		128.382	100.371	58.8349	103.926	44.4037	5.80689	27.6826	15.7705		122.011	92.6371	53.5202	96.9285	41.479	6.95684	26.9288	17.2796		130.164	97.4514	50.4285	101.755	43.693	7.5967	31.5325	10.6491		151.4	128.145	73.6109	128.943	54.6413	1.56681	32.7203	2.08632		117.675	103.471	63.2991	103.148
	127.413	112.408	72.8975	112.359	47.8834	-0.130979	24.0919	16.1987		128.181	99.855	59.4238	103.612	44.2485	6.07545	27.1531	16.1532		121.815	92.0518	53.9979	96.5545	41.3027	7.26064	26.4347	17.7167		129.871	96.7447	50.8158	101.321	43.4724	7.90981	31.0528	11.1305		151.043	127.662	73.725	128.564	54.4757	1.69234	32.447	2.27949		117.472	103.598	64.147	103.254
	126.973	111.677	72.2021	111.722	47.6216	0.014037	24.1412	16.4699		127.679	98.987	58.7834	102.883	43.9447	6.29606	27.1266	16.488		121.451	91.5649	53.4735	96.1037	41.119	7.33358	26.4987	17.8532		129.401	96.0429	50.3749	100.744	43.2218	8.07098	30.9847	11.403		150.563	126.937	73.1965	127.924	54.2224	1.83876	32.4087	2.2911		117.549	102.614	63.7489	102.627
	126.525	111.892	72.1788	111.711	47.6379	-0.310817	24.1668	16.3948		127.145	98.9862	58.5089	102.707	43.8807	6.02635	27.1894	16.4642		120.89	91.3911	53.1501	95.8066	41.0015	7.14755	26.5241	17.9147		128.948	95.9908	50.4091	100.571	43.1553	7.89543	30.8744	11.4867		149.963	126.931	73.1538	127.717	54.16	1.57351	32.3412	2.46261		117.213	102.951	63.419	102.705
	126.543	111.68	71.032	111.455	47.5606	-0.315798	24.7197	16.3878		127.115	98.8735	57.9466	102.564	43.838	6.02473	27.4537	16.4128		120.791	91.0498	52.5097	95.5197	40.8867	7.24536	26.7458	17.9211		128.873	95.4926	49.6849	100.175	43.0022	8.09606	31.0882	11.5394		149.745	126.754	72.1318	127.46	54.0756	1.47866	32.7824	2.14682		116.755	102.925	62.7676	102.467
	126.508	111.328	71.7314	111.318	47.4691	-0.0462249	24.2036	16.5971		127.152	98.3649	57.9167	102.271	43.702	6.33881	27.3036	16.6576		120.688	90.8051	52.419	95.2958	40.8061	7.33557	26.6961	18.0279		128.758	95.2687	49.538	99.9364	42.9261	8.16302	31.0756	11.622		149.656	126.456	71.9506	127.247	53.9828	1.59012	32.7639	2.13223		116.703	102.229	62.673	102.025
	125.803	111.181	71.207	110.976	47.3493	-0.335522	24.334	16.6457		126.684	98.0906	57.4118	101.946	43.5666	6.23825	27.4102	16.723		120.462	90.6796	52.3488	95.1757	40.7443	7.29939	26.6544	18.0959		128.369	94.9984	49.0316	99.6207	42.8009	8.10219	31.1938	11.6593		149.297	126.161	71.8005	126.938	53.8643	1.58324	32.691	2.23331		116.527	102.131	62.314	101.874
	125.719	111.199	70.8039	110.9	47.3393	-0.430113	24.5488	16.6097		126.44	97.8025	57.1476	101.633	43.4562	6.27164	27.4172	16.8295		120.216	90.4732	52.0018	94.9275	40.6539	7.27668	26.735	18.133		128.068	94.7961	48.9368	99.4207	42.7095	8.07481	31.1295	11.7641		149.029	126.052	71.4086	126.771	53.802	1.48867	32.819	2.19747		116.483	101.961	62.2244	101.743
	125.775	110.319	70.5804	110.384	47.0919	0.0769794	24.359	16.9616		126.354	97.0554	56.9726	101.168	43.2389	6.65707	27.2461	17.1747		120.22	89.6391	51.9913	94.425	40.425	7.77633	26.4607	18.54		128.003	93.9196	48.7278	98.8781	42.4618	8.54671	30.9511	12.151		149.004	125.206	71.4415	126.251	53.569	1.95873	32.5151	2.36204		116.575	101.314	62.2589	101.377
	125.593	110.139	70.4794	110.21	47.021	0.088973	24.3217	17.0383		126.292	96.5356	56.9292	100.838	43.0888	6.93186	27.0839	17.4336		120.076	89.0127	51.8718	93.9711	40.2346	8.07354	26.2917	18.8368		127.739	93.4267	48.3955	98.4542	42.2931	8.68991	30.9272	12.3356		148.919	124.756	71.0758	125.917	53.4325	2.14112	32.5426	2.36106		116.192	100.809	62.0543	100.944
	125.355	109.868	70.4447	109.965	46.9201	0.135615	24.207	17.1621		125.951	96.4342	56.8437	100.678	43.021	6.82767	27.0401	17.4837		119.687	89.2117	51.9376	93.9848	40.2445	7.78087	26.2558	18.7942		127.527	93.3152	48.5829	98.3746	42.2402	8.67278	30.756	12.4603		148.522	124.687	71.02	125.764	53.3728	1.99855	32.4903	2.46575		116.584	100.702	62.1973	101.019
	124.778	109.534	70.1386	109.557	46.7632	0.0363809	24.1683	17.3032		125.396	95.9651	56.8215	100.227	42.829	6.84924	26.8014	17.7445		119.246	88.6435	51.8069	93.4936	40.0348	7.90478	26.0615	19.0891		127.01	92.8681	48.5527	97.9085	42.0577	8.69618	30.5426	12.7249		147.92	124.254	70.7609	125.268	53.1898	1.95256	32.3917	2.65286		116.116	100.338	61.8796	100.613
	124.365	109.59	69.2845	109.403	46.724	-0.279884	24.5963	17.2286		124.953	95.8891	55.7806	99.9365	42.7425	6.59205	27.274	17.6044		118.624	88.5618	51.0655	93.2287	39.9283	7.5962	26.3392	18.9983		126.597	92.8735	48.1046	97.7066	42.0045	8.46557	30.7139	12.6396		147.455	124.278	70.0383	125.081	53.1394	1.66446	32.7082	2.52569		115.673	100.633	61.0464	100.604
	124.477	109.361	69.4803	109.321	46.6733	-0.0744757	24.422	17.3347		125.325	95.473	55.8109	99.8007	42.6711	7.01213	27.1786	17.8026		118.82	88.1028	50.9194	92.9501	39.8231	7.94882	26.2992	19.1664		126.691	92.3885	47.6923	97.4095	41.879	8.76371	30.7957	12.7668		147.578	123.9	69.826	124.888	53.0457	1.91207	32.7106	2.5013		115.708	99.9966	61.1348	100.217
	124.497	109.205	69.7359	109.256	46.6353	0.0548105	24.228	17.4217		125.025	95.4689	55.8833	99.7196	42.6367	6.88366	27.0875	17.8315		118.738	88.1133	51.4792	92.985	39.8246	7.95682	25.9778	19.319		126.576	92.1961	48.0513	97.3433	41.8179	8.85366	30.5234	12.9697		147.572	123.681	70.3113	124.788	52.9918	2.08027	32.3833	2.74393		115.884	100.091	61.5983	100.396
	123.822	108.416	68.0805	108.396	46.3169	0.0189842	24.7494	17.6559		124.675	94.6826	55.036	99.0773	42.3688	7.10931	27.2294	18.0872		118.365	87.3253	50.2429	92.267	39.546	8.14199	26.3357	19.4241		126.228	91.4232	47.2588	96.6702	41.5574	9.08772	30.6427	13.1848		146.904	123.045	68.8559	124.061	52.7302	2.00572	32.8313	2.60774		115.263	99.3231	60.1213	99.5673
	122.851	108.257	66.7578	107.848	46.1534	-0.47402	25.2727	17.6863		123.676	94.5227	54.0866	98.5567	42.1968	6.65616	27.5302	18.0428		117.246	87.2526	49.4496	91.8568	39.3822	7.59256	26.5594	19.3741		125.311	91.3141	46.396	96.261	41.4074	8.65847	30.9126	13.0963		145.711	122.886	67.9886	123.494	52.5539	1.48438	33.0542	2.76964		114.357	99.5592	59.1634	99.3617
	123.204	108.198	67.7258	108.043	46.1874	-0.170883	24.7733	17.7493		124.093	94.2452	55.5176	98.6946	42.1893	7.14768	26.7201	18.4264		117.512	87.0981	50.5584	91.931	39.3873	7.91173	25.9373	19.7077		125.477	91.1049	47.3241	96.2796	41.3824	8.93392	30.379	13.4259		146.196	122.786	69.0243	123.697	52.5896	1.85431	32.5526	2.92898		114.939	98.8846	59.8316	99.1863
	123.341	108.379	67.7887	108.154	46.2537	-0.20813	24.8249	17.6726		124.068	94.5909	54.9452	98.8318	42.2728	6.87638	27.1474	18.1431		117.509	87.3159	50.655	92.0894	39.4483	7.78831	25.9565	19.6257		125.655	91.3595	47.1875	96.4633	41.4708	8.85433	30.5632	13.2451		146.535	123.05	68.7443	123.964	52.6924	1.82873	32.8366	2.67693		114.572	98.6661	60.0466	98.9654
	123.016	107.845	67.0622	107.679	46.0576	-0.126606	24.9812	17.8605		123.79	93.8984	54.3512	98.2669	42.0423	7.10426	27.1941	18.3958		117.142	86.6579	49.9112	91.4684	39.2128	7.94391	26.0854	19.7951		125.337	90.4602	46.6405	95.7601	41.1826	9.19796	30.5167	13.5887		145.946	122.299	68.1665	123.286	52.419	1.93852	32.8001	2.87415		114.578	98.5965	59.1433	98.8178
	123.045	107.578	67.9433	107.653	45.9988	0.142859	24.4048	18.0318		123.592	93.3846	54.8677	97.9955	41.8862	7.36714	26.7035	18.7631		117.098	86.0309	50.0508	91.0857	39.0374	8.31379	25.7891	20.1502		125.181	90.0534	46.8813	95.5235	41.057	9.38646	30.2321	13.8746		145.924	121.894	68.2247	123.014	52.307	2.16386	32.6318	3.02205		114.329	98.6476	59.7402	98.8775
	122.361	107.338	67.22	107.229	45.8504	-0.10736	24.6137	18.1089		123.246	93.353	54.8284	97.8522	41.8371	7.22306	26.6565	18.7864		116.622	86.1363	49.6985	90.9888	39.0046	7.99651	25.9388	20.053		124.509	90.0843	46.9954	95.3231	40.986	9.06518	30.0654	13.9424		145.274	121.771	68.114	122.73	52.2054	1.93425	32.5522	3.18932		114.145	98.017	59.2695	98.3662
	122.134	106.866	66.8466	106.825	45.6873	0.0225745	24.6135	18.2893		122.726	92.6491	54.3738	97.2449	41.5774	7.35976	26.5822	19.0817		116.189	85.5254	49.5775	90.4861	38.7833	8.15153	25.7256	20.371		123.975	89.277	46.5723	94.6487	40.698	9.26439	29.9447	14.2884		144.59	121.184	67.3756	122.091	51.9645	1.89395	32.6402	3.33214		114.1	97.9466	59.3207	98.3222
	122.336	106.453	66.8069	106.643	45.5896	0.348446	24.5154	18.4524		122.913	92.2166	53.86	96.9734	41.473	7.65513	26.7515	19.1985		116.035	84.9404	48.9517	90.0286	38.5949	8.3749	25.8514	20.5159		123.959	88.8092	46.0246	94.3572	40.5625	9.49192	30.0879	14.3869		144.572	120.66	66.7581	121.713	51.8109	2.12554	32.785	3.33805		113.557	97.4878	58.8709	97.8391
	122.157	106.375	66.6949	106.524	45.5475	0.301164	24.5218	18.4844		122.63	92.1799	53.7199	96.8521	41.428	7.53356	26.7687	19.2015		115.759	84.8235	48.7679	89.8402	38.5271	8.2997	25.8667	20.5543		123.92	88.7345	45.7871	94.2577	40.5346	9.49961	30.1851	14.3667		144.675	120.52	66.9004	121.69	51.7848	2.26501	32.6793	3.39987		113.605	97.0797	58.8401	97.6286
	120.919	105.997	64.2016	105.637	45.2755	-0.318055	25.5692	18.551		121.467	91.9347	52.4619	96.2238	41.2077	7.02559	27.1835	19.1479		114.509	84.4598	47.2668	89.0943	38.2557	7.79841	26.3641	20.4876		122.668	88.3309	44.3543	93.4608	40.2559	9.04505	30.6095	14.3133		143.239	120.287	65.0678	120.885	51.5495	1.58596	33.3429	3.43947		112.837	97.5074	56.9908	97.4072
	120.721	106.072	64.2485	105.639	45.278	-0.445834	25.5416	18.5329		121.266	91.7598	52.4781	96.0727	41.1366	7.03834	27.0821	19.2473		114.535	84.7099	47.8687	89.3521	38.3366	7.71425	26.1179	20.5116		122.786	88.5927	44.9777	93.7002	40.3488	8.99218	30.3791	14.3244		143.264	120.518	65.6613	121.067	51.6233	1.52062	33.1151	3.48061		112.507	97.0655	56.844	97.0177
	120.084	105.551	62.2386	104.914	45.0338	-0.652381	26.3575	18.7083		120.517	91.4209	50.726	95.4333	40.9317	6.73316	27.8044	19.1617		113.768	84.343	46.2311	88.7227	38.1205	7.42852	26.7717	20.3809		121.809	87.9555	43.1447	92.8334	40.0352	8.77446	30.9881	14.2928		142.352	119.879	63.453	120.202	51.3254	1.27453	33.9128	3.59776		111.836	96.4469	55.2401	96.274
	119.768	104.975	61.6887	104.401	44.8287	-0.520201	26.4039	18.927		120.113	91.018	50.422	95.0255	40.7695	6.75851	27.7687	19.329		113.3	83.8841	45.9941	88.2837	37.9343	7.46464	26.6692	20.5959		121.333	87.6531	43.0292	92.513	39.894	8.72313	30.8733	14.4566		141.884	119.584	63.2144	119.842	51.1933	1.21071	33.8701	3.74936		111.635	96.2525	54.6146	96.0405
	120.837	104.263	63.6117	104.501	44.7636	0.590083	25.2549	19.2261		121.03	90.1204	51.9337	94.9781	40.651	7.85777	26.7919	19.9886		114.036	83.2252	47.3876	88.2474	37.8604	8.33424	25.8011	21.173		122.203	86.9043	44.562	92.5157	39.8158	9.69671	29.9685	15.1277		142.771	118.723	64.578	119.78	51.0651	2.22293	33.0093	3.88105		112.32	95.5325	56.0601	95.9952
	120.352	104.31	63.5771	104.398	44.7273	0.339553	25.2183	19.2205		120.302	90.114	51.4207	94.6997	40.5566	7.47723	26.9493	19.9287		113.357	83.1489	46.5537	87.9095	37.7457	7.98669	26.1225	21.0745		121.458	86.6554	43.5751	92.0103	39.6451	9.42072	30.2905	15.067		142.054	118.595	63.7691	119.382	50.9453	1.9003	33.2808	3.93896		111.754	95.5237	56.1721	95.8225
	120.442	104.663	64.6008	104.767	44.8533	0.289525	24.7967	19.1292		120.424	89.8565	52.2308	94.684	40.512	7.76279	26.4359	20.2021		113.479	83.0226	47.3597	87.9964	37.7371	8.19371	25.6516	21.3242		121.713	86.6887	44.6022	92.2619	39.6983	9.60051	29.7938	15.2862		142.389	118.655	64.8754	119.637	51.0112	2.11702	32.7754	4.03817		112.167	95.6452	56.7093	96.0923
	120.036	104.198	63.339	104.218	44.6593	0.23586	25.2612	19.2663		119.957	89.6806	50.8376	94.2795	40.3888	7.52328	27.0672	20.06		113.008	82.6679	45.8184	87.4366	37.5603	8.04794	26.3102	21.1688		121.082	86.3978	43.1221	91.6944	39.5238	9.36429	30.3869	15.1186		141.83	118.232	63.2706	119.037	50.8161	1.96117	33.3865	4.01816		111.594	95.203	55.5173	95.5219
	120.269	104.18	64.4789	104.444	44.6963	0.479405	24.6631	19.3304		120.24	89.3344	52.139	94.3162	40.346	7.9819	26.2798	20.4613		113.406	82.6537	47.5538	87.7467	37.6295	8.4008	25.406	21.5652		121.533	86.1427	44.6875	91.8943	39.5298	9.85031	29.5438	15.6058		142.169	118.335	64.8447	119.395	50.9002	2.19813	32.6522	4.18297		112.016	94.7779	56.9547	95.5478
	119.916	104.335	62.3365	104.157	44.6707	-0.00934688	25.8423	19.1767		119.34	89.7478	50.4487	94.0886	40.3297	7.16086	27.1995	19.9887		112.613	82.7995	45.7056	87.4066	37.5476	7.77253	26.3484	21.1212		120.59	86.2994	42.753	91.4446	39.4325	9.16424	30.4682	15.1218		141.459	118.311	62.9959	118.936	50.796	1.7251	33.5	4.05027		111.246	95.3638	54.8209	95.4241
	119.457	103.587	61.6981	103.478	44.4006	0.149381	25.8546	19.4671		118.921	88.888	50.2126	93.4416	40.0405	7.45989	26.9708	20.3942		111.761	82.0875	44.9029	86.6283	37.2368	7.73177	26.409	21.3685		120.213	85.5476	42.4971	90.8505	39.1793	9.41885	30.3041	15.4681		141.124	117.654	62.5109	118.379	50.5742	1.90562	33.4847	4.23062		111.318	94.8187	54.58	95.0849
	118.929	103.917	61.2994	103.484	44.4353	-0.326522	26.1126	19.3514		118.383	89.1547	49.4567	93.3272	40.0405	6.98108	27.3853	20.1651		111.492	82.1998	45.0619	86.6434	37.2379	7.55098	26.3117	21.3826		119.637	85.831	42.2128	90.8478	39.1824	8.95674	30.4453	15.3118		140.575	117.859	62.2944	118.31	50.5715	1.52222	33.5834	4.28926		110.824	94.9907	53.4183	94.9356
	118.659	103.752	60.8414	103.254	44.3537	-0.402771	26.2635	19.4169		117.966	88.9595	49.3079	93.0756	39.9358	6.89008	27.3315	20.2579		111.217	82.2215	45.247	86.6082	37.2136	7.42474	26.1686	21.4478		119.281	85.6912	42.4199	90.6573	39.1036	8.88932	30.2296	15.461		140.248	117.718	62.0271	118.089	50.4957	1.43115	33.6271	4.37471		110.399	94.7095	53.7047	94.6778
	119.116	103.099	60.1947	102.924	44.2031	0.117589	26.4505	19.6354		118.006	88.3859	48.7356	92.6743	39.7739	7.20119	27.461	20.4438		111.289	81.6097	44.1128	86.1356	37.0365	7.72951	26.6065	21.4678		119.397	85.0472	41.5401	90.2399	38.9317	9.2634	30.517	15.5651		140.337	117.204	61.5478	117.794	50.3566	1.72195	33.7183	4.42198		110.458	94.4859	53.1415	94.4754
	118.842	103.034	60.7271	102.867	44.1648	0.0878433	26.0956	19.6792		117.957	88.1633	49.2493	92.599	39.714	7.35837	27.0959	20.6367		110.973	81.1726	45.1449	85.8997	36.8918	7.93778	25.8313	21.9514		119.197	84.867	42.0385	90.1097	38.8644	9.31563	30.1599	15.7847		140.32	116.981	61.963	117.653	50.2986	1.87913	33.4273	4.51242		110.678	93.9906	53.7241	94.3296
	119.107	102.482	61.5218	102.713	44.0468	0.617679	25.502	19.9153		118.089	87.7731	49.8618	92.4944	39.6308	7.70958	26.6496	20.929		111.162	80.9945	45.3325	85.8762	36.868	8.15188	25.6997	22.0626		119.14	84.3975	42.5015	89.8539	38.7357	9.60649	29.7539	16.1357		140.244	116.439	62.5896	117.411	50.1496	2.21079	32.9112	4.76623		110.424	93.7304	54.451	94.1713
	118.465	103.193	61.202	102.889	44.1796	-0.125156	25.8369	19.6449		117.507	88.0376	49.5259	92.428	39.6305	7.24924	26.825	20.7671		110.824	81.2864	45.1915	85.9344	36.906	7.80252	25.8175	21.9247		118.686	84.8412	42.0975	89.9769	38.7955	9.09529	30.0316	15.8568		139.811	117.091	62.2755	117.608	50.2807	1.61477	33.2264	4.6315		110.311	94.1518	53.9609	94.3179
	119.021	102.337	61.4872	102.596	43.996	0.659983	25.4559	19.9758		117.858	87.5017	50.0836	92.3021	39.5322	7.78575	26.3963	21.1159		110.958	80.7688	45.4355	85.7132	36.7824	8.20263	25.5307	22.2202		118.856	84.1295	42.316	89.5876	38.6257	9.62	29.7197	16.2494		140.244	116.355	62.5153	117.353	50.1256	2.25226	32.9223	4.78181		110.69	93.6601	54.5099	94.2143
	118.631	101.753	61.4379	102.145	43.7887	0.819531	25.2142	20.2265		117.612	86.8235	49.8687	91.8246	39.3135	8.0589	26.2455	21.4327		110.457	80.1671	45.041	85.1406	36.5494	8.29701	25.4618	22.4717		118.375	83.4588	42.0422	89.0606	38.3811	9.77644	29.572	16.5621		139.651	115.623	62.0846	116.693	49.8568	2.36527	32.8156	5.06384		110.335	93.3376	54.141	93.8972
	118.593	102.035	61.8965	102.368	43.8723	0.688067	25.0573	20.134		117.454	87.0127	50.3166	91.9377	39.3534	7.91343	26.0331	21.4263		110.576	80.4409	45.6611	85.4326	36.6486	8.24257	25.2267	22.4792		118.449	83.671	42.3746	89.2372	38.452	9.70962	29.4726	16.53		139.772	115.958	62.8047	116.998	49.9712	2.29278	32.5692	5.05115		110.329	93.2766	54.807	93.9224
	118.457	101.397	61.8319	101.951	43.6754	0.992918	24.8423	20.4036		117.462	86.4886	49.8712	91.5743	39.2037	8.19084	26.1058	21.6112		110.361	79.9189	45.1367	84.9942	36.4705	8.41152	25.3079	22.6278		118.197	83.0963	41.6533	88.7373	38.256	9.88143	29.6365	16.6663		139.605	115.28	62.2473	116.503	49.7596	2.55626	32.6101	5.22253		109.803	92.7317	54.6386	93.4289
	118.123	101.921	61.6984	102.14	43.7888	0.51909	25.0547	20.1865		116.689	86.7956	49.4301	91.4547	39.1902	7.60583	26.3214	21.4093		109.795	80.1237	44.5825	84.8923	36.4505	7.96996	25.5881	22.4537		117.692	83.3313	41.1869	88.6459	38.2514	9.46661	29.8726	16.4783		139.216	115.465	62.0974	116.468	49.7682	2.26046	32.6916	5.19557		109.747	93.2112	54.0625	93.5999
	118.903	101.197	62.5159	102.041	43.6756	1.38923	24.4603	20.5246		117.446	86.1201	50.4295	91.4197	39.1091	8.45731	25.6682	21.9101		110.232	79.5523	45.1995	84.7159	36.3544	8.5799	25.1267	22.8388		118.222	82.5766	41.8742	88.4763	38.1213	10.2228	29.3585	16.9861		139.894	114.866	62.5953	116.385	49.6805	2.95514	32.3344	5.41442		110.293	92.4636	55.3193	93.494
	118.193	102.036	61.7692	102.223	43.8297	0.491295	25.0676	20.1405		116.815	86.7574	49.5098	91.5117	39.1957	7.69492	26.2858	21.4367		109.928	80.1279	44.4558	84.9159	36.4658	8.01849	25.6836	22.4063		117.821	83.2386	41.0763	88.6528	38.2408	9.5748	29.9254	16.4878		139.338	115.581	62.0313	116.548	49.812	2.24327	32.7827	5.12406		110.071	92.8027	54.4971	93.5425
	118.516	100.645	62.5697	101.59	43.4793	1.54473	24.1716	20.7835		117.02	85.4014	50.3066	90.8883	38.8595	8.68079	25.4208	22.2793		109.749	78.6186	45.119	84.0191	36.0364	8.91411	24.7722	23.3355		117.652	81.8292	41.7	87.8621	37.8459	10.3922	29.117	17.3725		139.241	113.991	62.4611	115.665	49.3699	3.151	32.0156	5.84481		110.052	92.2519	55.5979	93.319
	117.866	101.315	62.5336	101.792	43.6028	0.851512	24.3357	20.5041		116.359	85.7572	49.6502	90.8184	38.8683	8.09761	25.7925	21.993		109.263	79.1734	44.8479	84.2216	36.1262	8.32206	25.0258	23.0415		117.103	82.2674	41.3648	87.9091	37.8919	9.84447	29.3393	17.1052		138.762	114.532	62.1348	115.765	49.4644	2.5943	32.2943	5.61631		109.897	92.7298	55.3665	93.5358
	118.7	101.035	63.4307	101.963	43.6233	1.4956	23.8638	20.6759		117.113	85.6326	50.371	91.0662	38.9349	8.59076	25.4788	22.167		110.058	78.9751	45.257	84.3535	36.1747	8.85472	24.8692	23.1602		117.897	82.0374	41.9372	88.0826	37.9359	10.4003	29.0974	17.3062		139.768	114.282	62.6935	116.006	49.5085	3.24274	32.0704	5.7066		110.041	91.9454	55.6277	93.137
	118.054	101.357	62.5492	101.863	43.6342	0.913886	24.3705	20.4809		116.554	85.6368	49.5726	90.7804	38.8574	8.25402	25.8291	22.0315		109.294	79.0469	44.492	84.0785	36.0898	8.38171	25.189	23.0113		117.06	82.0733	41.0897	87.737	37.8303	9.91979	29.4191	17.1405		139.006	114.546	62.0892	115.855	49.4931	2.69245	32.3595	5.56496		109.444	91.8286	54.3032	92.7511
	118.367	100.224	63.0107	101.34	43.3515	1.77475	23.7518	21.0156		116.496	84.7953	50.1875	90.37	38.6288	8.7916	25.1916	22.5952		109.437	78.1549	44.8118	83.6075	35.8657	9.02248	24.7343	23.5218		116.961	81.141	41.4466	87.2261	37.5704	10.4637	28.9154	17.7173		138.894	113.361	62.2172	115.146	49.1572	3.33425	31.8819	6.11291		109.163	91.5748	55.3089	92.6256
	117.289	100.549	61.5413	101.044	43.3088	0.928534	24.5194	20.7835		115.543	85.0194	48.6289	90.0154	38.5531	8.06817	25.9726	22.216		108.062	78.4278	42.9258	83.2021	35.7452	8.03641	25.6431	23.0704		115.873	81.4181	39.3828	86.8089	37.4836	9.62662	29.9231	17.1703		137.981	113.518	60.4864	114.757	49.0813	2.67537	32.7019	5.82928		108.526	91.8694	53.7197	92.432
	117.328	100.499	62.1966	101.12	43.3091	1.04894	24.1444	20.8514		115.554	84.8062	49.3179	89.9791	38.5059	8.26546	25.5181	22.4554		108.393	78.4965	44.0645	83.456	35.8211	8.25349	25.0852	23.2741		116.119	81.4766	40.241	86.9834	37.5407	9.77232	29.5238	17.3165		137.97	113.688	61.4978	114.982	49.1406	2.66369	32.2282	5.94034		109.007	91.8517	54.1055	92.6093
	118.149	100.218	63.1261	101.281	43.329	1.69282	23.6519	21.0342		116.106	84.3608	50.2311	90.012	38.4637	8.87693	24.9522	22.8498		109.043	77.9315	45.0962	83.3947	35.7598	8.99935	24.4276	23.7486		116.612	80.9651	41.5771	87.0076	37.4806	10.416	28.7267	17.868		138.728	113.05	62.1048	114.904	49.0529	3.42819	31.8126	6.24798		109.427	91.2393	55.2104	92.4864
	117.811	99.9034	62.4163	100.94	43.1927	1.64404	23.8801	21.1215		115.654	84.2544	49.3823	89.6977	38.3674	8.65143	25.3135	22.7507		108.432	77.8286	44.0038	83.0496	35.64	8.67438	24.9017	23.5834		116.163	80.8046	40.4797	86.6454	37.3669	10.2171	29.1921	17.711		138.452	113.009	61.203	114.688	49.0002	3.24589	32.2302	6.10367		108.816	90.6875	54.7677	91.9498
	117.923	99.6729	62.6428	100.862	43.1426	1.85636	23.6879	21.2447		115.757	83.869	49.8241	89.576	38.2808	8.97326	24.9535	23.0399		108.506	77.4438	44.6425	82.9046	35.5523	9.00289	24.4242	23.9317		116.225	80.4075	41.2895	86.5261	37.2776	10.5486	28.6385	18.1145		138.318	112.628	62.0845	114.511	48.8933	3.4844	31.6202	6.48223		109.058	90.447	54.8402	91.8602
	116.646	99.4176	61.3976	100.177	42.917	1.28645	24.0909	21.2859		114.496	83.7661	48.6601	88.989	38.0833	8.33942	25.3514	22.9133		107.285	77.473	43.3376	82.4551	35.3908	8.28896	24.954	23.7182		114.762	80.351	39.7965	85.8889	37.0598	9.77834	29.1709	17.8916		136.949	112.344	60.7227	113.794	48.6524	2.90515	32.0335	6.47288		108.007	90.9546	53.4162	91.6998
	117.009	99.651	61.2271	100.4	43.0183	1.29463	24.3254	21.1597		114.641	83.8212	48.8279	89.0978	38.1184	8.38929	25.3012	22.9109		107.478	77.5053	43.9573	82.5934	35.4325	8.41696	24.6493	23.8355		115.194	80.414	40.4576	86.1191	37.1392	9.99478	28.9092	17.9829		137.441	112.544	61.2357	114.108	48.7664	3.05907	31.9055	6.42881		108.343	90.8338	53.9015	91.7963
	116.91	99.5517	61.2059	100.335	42.9794	1.30575	24.2861	21.2045		114.439	83.657	48.6456	88.9107	38.0463	8.37759	25.3128	22.9695		107.271	77.2866	43.1078	82.3005	35.334	8.3756	25.0184	23.7543		114.796	80.1805	39.89	85.8035	37.0188	9.90462	29.0727	17.9966		137.242	112.244	60.4821	113.802	48.6526	3.07373	32.171	6.43121		107.727	90.8637	53.288	91.554
	117.439	98.7136	62.0407	100.095	42.8096	2.13494	23.6003	21.6421		114.923	82.9839	49.3976	88.7386	37.9312	9.0804	24.7478	23.4543		107.833	76.7917	44.1114	82.293	35.2811	9.03556	24.3847	24.1923		115.422	79.6387	40.3387	85.7264	36.9564	10.562	28.7706	18.3343		137.686	111.752	61.2498	113.726	48.5745	3.62789	31.6722	6.76345		108.454	90.1378	54.2334	91.4575
	116.7	98.8013	61.5683	99.8605	42.7496	1.69379	23.7808	21.5745		114.186	83.0405	48.7493	88.4862	37.8478	8.64196	25.002	23.3223		107.052	76.805	43.3183	81.9914	35.1766	8.58585	24.6986	24.0668		114.54	79.6519	39.9317	85.4312	36.8437	10.1072	28.8385	18.2959		136.746	111.769	60.7736	113.398	48.4732	3.14914	31.7848	6.75171		107.934	90.002	53.6371	91.1491
	116.259	98.9285	61.2622	99.744	42.7351	1.38381	23.9295	21.5034		113.579	83.2477	48.354	88.3646	37.8259	8.19617	25.1879	23.1658		106.406	76.8526	42.913	81.803	35.1044	8.21414	24.8288	24.0155		113.844	79.7449	39.217	85.1852	36.7727	9.66727	29.1314	18.1385		136.363	111.769	60.4172	113.232	48.4282	2.94332	31.9141	6.7275		107.334	90.0557	53.1067	90.9561
	116.823	98.6907	61.1389	99.7831	42.7239	1.76702	23.9984	21.5852		113.91	82.9241	48.4596	88.3162	37.7782	8.55658	25.0771	23.3375		106.933	76.5888	43.0298	81.7901	35.0977	8.63571	24.7676	24.1145		114.419	79.498	39.3913	85.2257	36.7799	10.1019	29.0616	18.2534		136.953	111.489	60.4198	113.246	48.4133	3.37273	31.9096	6.77877		107.627	89.8643	53.4618	90.9742
	116.551	98.0957	61.5869	99.3951	42.5334	2.04515	23.4913	21.9034		113.718	82.2685	48.9148	87.9211	37.5818	8.90685	24.5653	23.7833		106.692	75.9615	43.5516	81.4128	34.902	8.95405	24.2175	24.5847		114.258	78.6554	39.9607	84.755	36.5384	10.5803	28.4587	18.8378		136.712	110.727	60.8377	112.785	48.1839	3.74113	31.3996	7.24557		107.498	89.6975	53.3973	90.7973
	116.646	98.0288	61.0887	99.3277	42.5161	2.072	23.7593	21.8865		113.751	82.1293	48.6451	87.8126	37.5435	8.98146	24.6763	23.7991		106.773	76.0304	43.3115	81.4556	34.9276	8.92831	24.3917	24.4799		114.125	78.6936	39.76	84.7019	36.5294	10.4791	28.5563	18.7781		136.865	110.632	60.7117	112.752	48.1724	3.85417	31.4581	7.24946		107.628	89.2237	53.496	90.6165
	116.181	97.6884	60.3023	98.9044	42.3576	1.97331	24.0017	21.9842		113.256	81.8979	47.9867	87.4591	37.41	8.82912	24.8818	23.8078		106.05	75.7611	42.4048	80.957	34.7499	8.66841	24.6849	24.4639		113.597	78.3956	38.9321	84.2724	36.3713	10.3471	28.8184	18.7703		136.134	110.328	59.9594	112.275	48.0008	3.62974	31.6416	7.29265		107.248	89.2401	53.1214	90.4402
	116.093	97.4716	60.4462	98.7478	42.289	2.07771	23.8296	22.0969		112.998	81.7208	47.9792	87.2867	37.3298	8.81499	24.7806	23.9108		105.975	75.5484	42.849	80.8971	34.6882	8.80394	24.3483	24.6882		113.278	78.2776	39.0915	84.1361	36.3007	10.2797	28.6375	18.8951		136.077	110.18	60.3022	112.232	47.9587	3.72095	31.4031	7.44154		107.001	89.2774	53.3176	90.3997
	115.822	97.3808	60.8716	98.6932	42.2416	2.05561	23.5175	22.1825		112.73	81.4563	48.063	87.0688	37.2259	8.85835	24.5965	24.0791		105.759	75.3945	42.7152	80.7158	34.6168	8.78395	24.3335	24.7543		113.06	78.1037	39.0042	83.9783	36.2249	10.2759	28.5915	18.9804		135.771	109.917	60.0938	111.937	47.8507	3.71554	31.3783	7.54783		106.979	88.8357	53.1215	90.1311
	115.899	97.4045	60.2192	98.6405	42.2458	2.00355	23.9016	22.1122		112.656	81.3299	47.8884	86.935	37.1796	8.88414	24.6393	24.1129		105.829	75.3876	42.5593	80.7018	34.6213	8.80728	24.4323	24.7108		113.053	78.0551	38.7627	83.8886	36.2077	10.2834	28.7062	18.9472		135.924	109.862	59.9145	111.924	47.8496	3.80024	31.4784	7.52056		106.867	88.9948	52.8317	90.1339
	115.618	96.972	60.1609	98.2785	42.0921	2.1251	23.734	22.3107		112.628	80.9856	47.1136	86.6223	37.0699	9.00762	24.955	24.1385		105.46	75.0938	41.6519	80.2981	34.4807	8.73059	24.7811	24.672		113.02	77.5942	38.104	83.5548	36.0703	10.4981	28.9136	19.0281		135.714	109.393	59.025	111.513	47.6862	3.89627	31.7595	7.57612		106.413	88.2472	52.5067	89.5282
	115.212	97.2291	58.8395	98.1736	42.1015	1.64104	24.4988	22.1021		111.552	81.0535	46.4025	86.2688	36.9472	8.39703	25.1881	24.0166		104.91	75.1315	40.5146	80.0554	34.4067	8.3454	25.3367	24.4461		112.302	77.8628	37.0195	83.3864	36.0389	9.91359	29.4538	18.707		135.035	109.834	58.4906	111.481	47.728	3.2851	32.0817	7.34279		106.209	88.3469	51.481	89.4088
	115.285	97.0124	58.9501	98.0858	42.0491	1.81474	24.3706	22.2037		111.877	81.0838	46.6463	86.412	36.9986	8.55353	25.1185	24.0311		104.849	74.9125	40.597	79.902	34.3393	8.45776	25.2062	24.5772		112.115	77.6387	36.9336	83.1709	35.9531	9.95488	29.3973	18.8146		135.106	109.211	58.6541	111.177	47.5662	3.69184	31.8011	7.63903		106.29	88.2177	51.5037	89.3729
	114.84	97.0687	59.3327	98.0379	42.0246	1.6197	24.1095	22.2174		111.2	80.8295	46.6427	86.0322	36.8462	8.3903	24.9155	24.1961		104.25	74.9009	41.3117	79.815	34.2721	8.24317	24.6922	24.8199		111.577	77.7035	37.8236	83.181	35.9137	9.72608	28.8417	19.0324		134.53	109.316	58.8062	111.074	47.5356	3.38358	31.6671	7.67833		105.458	88.4121	51.8107	89.2504
	114.904	96.789	58.8001	97.8062	41.9428	1.75583	24.3143	22.3007		111.244	80.4262	46.367	85.8175	36.7362	8.63063	24.9424	24.3471		104.126	74.7294	40.7332	79.6249	34.2006	8.23791	24.9392	24.779		111.781	77.2645	37.3884	82.9009	35.8144	10.0572	28.976	19.1305		134.694	109.15	58.2653	110.971	47.5003	3.50538	31.9221	7.63321		106.019	88.0742	51.0414	89.1529
	114.373	96.8034	58.1883	97.6143	41.8815	1.43681	24.5773	22.267		110.519	80.595	45.2365	85.5415	36.6782	8.08332	25.5068	24.0882		103.706	74.5332	39.7727	79.2524	34.0803	8.07383	25.3397	24.7		111.202	77.2975	36.4748	82.6513	35.739	9.69452	29.3755	18.9633		134.163	108.936	57.7461	110.625	47.3775	3.34162	32.0424	7.69043		105.477	88.021	50.4394	88.9008
	114.674	96.1842	58.3654	97.3484	41.739	1.96169	24.3024	22.5438		110.714	79.9378	45.1897	85.228	36.5195	8.57081	25.3467	24.401		103.654	74.1119	39.5248	78.9818	33.9527	8.28654	25.329	24.8502		111.383	76.7712	36.1299	82.3435	35.6142	10.0755	29.4296	19.1304		134.091	108.314	57.8204	110.251	47.1993	3.67555	31.787	7.98138		105.747	87.3597	50.9329	88.6458
	114.634	95.4894	59.6726	97.0572	41.5579	2.50086	23.3159	22.973		110.814	79.3298	46.9752	85.1022	36.3909	9.15285	24.1516	25.0629		103.78	73.5519	41.5502	78.9312	33.8417	8.87164	24.0174	25.5919		111.132	76.0629	37.9133	82.0461	35.4116	10.5207	28.198	19.9157		134.197	107.694	59.254	110.052	47.059	4.21277	30.8401	8.56484		106.061	86.9362	52.1919	88.6314
	114.238	95.6968	58.6	96.9617	41.5576	2.07678	23.928	22.7899		110.297	79.3136	45.9908	84.8576	36.3083	8.82855	24.6115	24.8958		103.46	73.6097	40.218	78.7089	33.7985	8.56418	24.7357	25.2734		110.855	76.1842	36.5562	81.8804	35.3923	10.2133	28.9235	19.5594		133.966	107.607	58.0391	109.831	46.9938	4.04853	31.4185	8.36064		105.495	87.5062	51.5851	88.7096
	114.205	96.0032	57.7563	97.0163	41.6282	1.78713	24.5029	22.5924		110.175	79.6735	44.8716	84.859	36.3761	8.44934	25.3415	24.5043		103.263	73.8576	39.55	78.7193	33.8336	8.25866	25.1604	25.0216		110.558	76.5564	36.2135	82.0127	35.4518	9.81981	29.171	19.3264		133.639	108.102	57.2682	109.936	47.0849	3.54387	31.9376	8.02117		105.013	87.228	50.3151	88.2707
	113.925	95.7408	58.4152	96.8731	41.5342	1.88679	23.9983	22.7626		109.688	79.3726	45.6124	84.6226	36.2445	8.47127	24.7372	24.8236		102.789	73.4925	39.9874	78.4092	33.6788	8.29544	24.7064	25.3525		110.408	76.1871	36.725	81.7822	35.3381	10.0111	28.7528	19.6359		133.411	107.676	57.9211	109.713	46.9518	3.74491	31.4181	8.35187		105.125	87.3733	50.7572	88.4258
	113.759	95.2388	58.0186	96.4719	41.3668	2.06507	24.0121	22.9613		109.465	78.9632	45.0066	84.2538	36.0951	8.56028	24.9013	24.9282		102.325	73.2953	38.9903	78.0485	33.5518	8.1072	25.1201	25.2713		109.746	75.741	35.7319	81.2138	35.12	9.89464	29.0318	19.6938		133.051	106.943	57.1446	109.065	46.7004	3.93727	31.5293	8.57133		104.758	86.9219	50.7527	88.0596
	124.177	105.962	64.7937	106.637	45.6047	1.2368	25.7186	18.5033		121.245	87.8903	51.0872	93.5978	40.056	9.21405	26.5538	20.9996		113.957	80.8681	46.5677	86.7535	37.1927	9.65054	25.4593	22.1723		121.684	83.6048	43.1155	90.3467	38.847	11.3191	29.6239	16.5586		146.552	118.886	64.5396	120.945	51.5028	3.82111	33.6501	3.45973		115.783	96.4056	57.232	97.6312
	125.116	105.829	66.226	107.016	45.6867	1.89471	25.0283	18.6386		121.748	87.6914	52.0507	93.752	40.0769	9.65332	26.0401	21.2864		114.478	80.4014	47.3739	86.7277	37.1422	10.2493	24.9438	22.5899		122.371	83.0809	43.3292	90.2697	38.7971	11.9685	29.4688	16.8851		147.285	118.561	65.287	121.001	51.502	4.40044	33.2672	3.81533		116.221	96.2618	57.5677	97.7558
	124.189	105.877	64.7847	106.591	45.5817	1.29098	25.6949	18.5394		120.781	87.7291	51.408	93.4056	39.9613	9.12549	26.2413	21.1533		113.482	80.6677	46.2755	86.4491	37.0752	9.5239	25.472	22.2405		121.204	83.4109	42.143	89.966	38.7224	11.1373	30.0026	16.4448		145.772	118.392	64.2839	120.403	51.2833	3.73045	33.5036	3.66747		115.459	95.9818	56.7321	97.253
	123.609	104.412	64.6911	105.565	45.1074	1.87429	25.1348	19.181		119.974	86.2988	51.7345	92.4084	39.4809	9.64131	25.4404	22.0081		112.612	79.4424	46.8597	85.5511	36.6419	9.91425	24.5777	23.1062		120.564	81.9404	42.5267	88.9515	38.2539	11.7506	29.2246	17.3706		144.816	116.835	63.8601	119.163	50.7539	4.15394	33.0698	4.41396		114.914	95.306	57.5054	96.7901
	123.879	104.817	65.386	105.953	45.2606	1.83613	24.9389	19.0424		120.443	86.9339	51.8445	92.9203	39.7114	9.48657	25.6736	21.6756		113.165	79.7806	47.273	85.9507	36.8089	10.0048	24.5567	22.9941		120.869	82.3323	43.2103	89.3632	38.4059	11.7102	29.0299	17.3181		145.569	117.581	64.5665	119.88	51.0455	4.12782	33.0605	4.1549		115.135	95.9474	57.4994	97.2414
	124.203	105.048	64.8391	106.12	45.3502	1.78663	25.3712	18.9048		120.795	86.9513	51.1527	92.9228	39.7482	9.57498	26.1271	21.5241		113.346	80.0296	46.452	86.0581	36.8869	9.8631	25.136	22.6296		121.421	82.5824	42.4189	89.6086	38.5324	11.7566	29.6365	16.9603		146.302	117.839	64.336	120.194	51.19	4.28846	33.3767	3.99226		115.651	95.6831	57.3349	97.2249
	123.842	104.486	64.7751	105.693	45.1535	1.94584	25.1504	19.1532		120.434	86.4349	51.2171	92.5233	39.5657	9.72388	25.856	21.8221		113.022	79.3611	46.4132	85.5702	36.664	10.1143	24.8771	22.997		120.832	81.7034	42.3021	88.8955	38.2222	12.001	29.3217	17.4381		145.704	117.095	63.8768	119.546	50.9187	4.40501	33.2815	4.3021		115.216	95.4365	57.2666	96.9487
	123.335	103.451	63.1891	104.74	44.784	2.14899	25.5749	19.5285		119.986	85.7728	50.388	91.9125	39.3197	9.83831	26.0197	22.0263		112.145	78.9115	45.212	84.9032	36.4145	9.86897	25.2469	22.9916		120.076	81.1708	41.2201	88.2437	37.9702	11.8868	29.6067	17.4901		144.72	116.03	62.7037	118.495	50.5098	4.46973	33.3946	4.65453		114.446	94.1532	55.1099	95.7083
	122.675	103.103	63.2609	104.347	44.6186	2.06184	25.3107	19.6846		119.072	85.3635	50.1867	91.3837	39.0949	9.64342	25.835	22.2211		111.552	78.697	45.9412	84.6809	36.2931	9.78782	24.657	23.3413		119.294	81.0977	41.5705	87.9638	37.8553	11.592	29.253	17.6423		143.903	115.844	62.8438	118.16	50.3741	4.22179	33.1358	4.75251		113.63	93.5534	55.1171	95.1241
	122.597	102.931	53.3563	103.155	44.4176	1.13389	30.5928	19.9567		117.521	86.0433	45.2755	90.7244	39.0242	8.08176	28.4993	21.1182		112.377	80.5453	42.2488	85.5933	36.8492	8.72953	27.4753	21.4726		120.025	83.197	38.4537	89.0283	38.4728	10.4459	31.6891	15.8293		143.752	117.506	59.3363	118.729	50.7669	2.90244	35.459	3.96818		113.559	94.0212	47.2751	94.5242
	133.274	112.365	70.3913	113.758	48.4183	2.20788	26.315	16.0337		126.511	90.8828	53.3987	97.189	41.5298	10.0596	27.1802	19.8013		120.526	84.303	49.8283	91.1575	38.9816	10.9202	25.9435	20.762		128.179	87.4272	45.5748	94.8793	40.7092	12.2344	30.6391	14.9179		155.022	124.019	69.2035	126.968	53.8403	5.08867	34.1883	2.63487		122.08	101.759	60.2784	103.065
	131.678	111.617	67.413	112.509	48.0001	1.60733	27.4244	16.2529		126.836	92.6542	53.0662	98.335	42.0404	9.12612	28.0003	18.7776		119.293	84.8608	47.9347	90.9128	38.9528	9.84694	26.9609	20.0446		127.34	87.398	43.6934	94.388	40.5729	11.7245	31.4854	14.4896		154.097	124.184	66.9117	126.53	53.757	4.3848	35.2815	2.12061		121.178	102.467	59.5131	103.086
	132.907	111.78	69.502	113.221	48.2041	2.28555	26.536	16.2555		127.754	92.6638	54.8603	98.8004	42.1779	9.70237	27.176	19.0988		120.919	85.0224	49.6162	91.6874	39.2203	10.651	26.3684	20.2912		128.544	87.8271	45.2761	95.1763	40.8567	12.1428	30.9866	14.6172		155.462	124.631	68.8833	127.416	54.0459	4.90896	34.6179	2.385		122.325	102.311	61.2653	103.544
	131.772	111.625	68.2604	112.624	48.0251	1.73484	26.9831	16.2557		127.064	92.351	53.7506	98.2771	41.9956	9.47188	27.5646	19.0605		119.736	84.6275	48.7954	91.0172	38.9564	10.268	26.485	20.3559		127.587	87.279	44.552	94.4718	40.5829	11.9724	31.0358	14.7525		154.517	124.232	67.7771	126.784	53.8251	4.61933	34.9158	2.20644		121.68	102.215	60.151	103.173
	132.13	111.047	69.4545	112.551	47.9197	2.3577	26.1854	16.5586		127.354	91.8434	55.0837	98.2236	41.9133	10.027	26.7124	19.5964		120.051	84.2466	50.1117	91.0211	38.912	10.7604	25.681	20.892		128.057	86.8818	45.3846	94.4786	40.5478	12.4877	30.5522	15.1904		154.838	123.795	69.0329	126.748	53.7585	5.11891	34.1759	2.69002		121.808	101.726	61.0334	103.04
	131.348	111.106	69.3293	112.312	47.8538	1.96135	26.1558	16.5003		126.478	91.7014	55.003	97.8493	41.7694	9.70393	26.5578	19.6498		119.269	84.0315	50.0049	90.6234	38.756	10.519	25.5296	21.0236		127.183	86.5265	46.0114	94.0591	40.352	12.3441	29.9484	15.5489		154.07	123.57	68.7571	126.349	53.6135	4.88169	34.1287	2.52981		121.102	101.993	61.5237	103.018
	131.835	111.157	67.6748	112.322	47.892	1.9713	27.1452	16.4542		126.743	91.8505	53.225	97.8487	41.8151	9.57518	27.6337	19.2394		119.467	84.3954	48.476	90.7489	38.8561	10.2549	26.5387	20.4154		127.373	86.962	43.7287	94.1239	40.4621	12.0014	31.3399	14.7468		154.331	123.842	67.5634	126.472	53.6984	4.73883	34.8724	2.35616		121.563	101.262	59.7378	102.53
	131.373	110.698	68.451	111.986	47.7287	2.11322	26.4927	16.6542		126.221	91.3803	54.1466	97.4726	41.6397	9.6987	26.8807	19.6593		119.19	83.9234	48.7558	90.4329	38.6987	10.435	26.1786	20.7563		126.74	86.4334	44.7398	93.7427	40.2554	12.0983	30.5255	15.2796		153.799	123.435	68.1332	126.109	53.5407	4.78262	34.3666	2.44344		121.532	101.215	60.3691	102.552
	130.447	110.484	69.1985	111.67	47.5862	1.90529	25.8705	16.7539		125.606	90.9609	54.8187	97.1364	41.4634	9.72859	26.2624	20.0225		118.278	83.1593	49.8699	89.8118	38.3966	10.5739	25.1385	21.5232		125.999	85.746	45.4443	93.1702	39.9894	12.219	29.8011	15.8561		152.807	122.87	68.2806	125.498	53.2864	4.67584	33.9564	2.53615		120.485	100.662	61.3998	102.04
	131.211	110.032	68.9419	111.627	47.5346	2.47985	25.966	16.9724		126.395	90.5139	54.9415	97.1229	41.4398	10.3668	26.1838	20.3081		119.178	83.0359	50.2173	90.0599	38.4803	11.0957	25.0643	21.6384		126.653	85.6887	45.6567	93.3655	40.0597	12.5707	29.786	15.9465		153.768	122.767	68.8465	125.774	53.3679	5.21055	33.7762	2.99599		121.015	100.724	60.9699	102.2
	130.621	110.237	66.3852	111.269	47.4908	1.82316	27.3372	16.7993		125.364	91.0334	52.0039	96.7881	41.4128	9.31877	27.7981	19.4624		118.127	83.4975	47.0625	89.6496	38.4282	10.0492	26.7921	20.6249		126.164	85.8805	42.2535	92.9864	40.0061	11.9783	31.5805	15.0335		152.824	122.993	65.8616	125.308	53.2896	4.40271	35.2455	2.35128		120.351	100.509	58.3963	101.579
	130.711	109.625	66.9808	111.004	47.3387	2.28085	26.8134	17.0727		125.911	90.2644	52.9533	96.6069	41.2851	10.1126	27.1183	20.0543		118.455	82.7873	48.1148	89.4617	38.2922	10.7216	26.032	21.2485		126.358	85.1256	43.5597	92.7409	39.8474	12.6122	30.6905	15.7553		153.191	122.23	66.6166	125.075	53.1335	5.06358	34.6683	2.88232		120.937	100.388	59.2173	101.776
	130.583	109.814	68.019	111.202	47.3945	2.22544	26.2962	17.012		125.668	90.3675	53.7912	96.6798	41.2958	10.0153	26.6462	20.1503		118.28	82.9017	48.9966	89.5576	38.3144	10.6508	25.5443	21.4263		125.937	85.3296	44.6582	92.8264	39.8616	12.3785	30.0864	15.8972		152.79	122.346	67.9281	125.162	53.1393	4.93421	33.9666	2.82402		120.642	100.285	59.17	101.614
	130.129	109.264	67.5062	110.683	47.186	2.28592	26.3119	17.2284		125.277	89.8745	53.5592	96.2324	41.1129	10.1087	26.5436	20.377		117.979	82.2624	48.8399	89.0789	38.1024	10.8823	25.3669	21.7516		125.751	84.5593	43.9674	92.2639	39.6262	12.6992	30.1891	16.1746		152.38	121.675	67.0219	124.531	52.9039	5.05344	34.1561	3.01947		120.501	100.079	59.6896	101.515
	129.619	109.654	66.0374	110.566	47.2196	1.67401	27.1698	17.0146		124.595	90.1776	51.8633	96.0216	41.0879	9.46231	27.4618	19.8947		117.376	82.5802	47.0129	88.8676	38.0866	10.2488	26.3859	21.1437		125.114	84.8517	42.4285	92.0592	39.6032	12.1165	30.9889	15.6443		151.831	121.918	65.4539	124.357	52.8905	4.53527	34.9594	2.63017		119.751	100.767	58.6198	101.57
	129.457	109.089	67.8914	110.418	47.0742	2.12785	25.9382	17.3039		124.477	89.6392	53.3846	95.8336	40.9509	9.8665	26.4228	20.468		117.272	82.0337	48.8044	88.7043	37.9523	10.6897	25.1835	21.9078		124.78	84.6041	44.5861	92.0466	39.5224	12.2707	29.6933	16.3017		151.789	121.522	67.373	124.298	52.8048	4.90822	33.8345	3.01998		120.003	99.9589	59.699	101.302
	129.702	108.789	67.6963	110.297	47.0126	2.3909	25.9756	17.4393		124.623	89.2936	53.5398	95.7088	40.8778	10.1539	26.2477	20.693		117.225	81.6792	48.7072	88.5077	37.8495	10.8733	25.1124	22.0785		124.962	84.11	44.3554	91.7751	39.4123	12.6322	29.6989	16.5291		151.63	121.27	66.8639	124.067	52.7136	4.93589	33.9924	3.06448		120.14	99.5159	60.1113	101.133
	129.423	108.9	67.9611	110.299	47.019	2.2304	25.8279	17.393		124.611	89.3121	54.1621	95.7883	40.8906	10.1948	25.9053	20.81		117.151	81.9486	49.6075	88.7299	37.9266	10.759	24.6805	22.1844		125.026	84.1503	45.2303	91.9128	39.4423	12.7047	29.2475	16.7352		151.785	121.298	67.587	124.186	52.7469	5.05297	33.6498	3.21204		120.014	98.9402	60.015	100.763
	129.478	109.236	66.2555	110.297	47.0917	1.87618	26.8834	17.1905		124.499	89.3674	52.3047	95.5766	40.8644	9.94058	26.9352	20.4143		117.016	81.9375	47.4088	88.4342	37.8739	10.5038	25.8893	21.6079		125.047	84.1028	43.1293	91.6798	39.4056	12.5838	30.3738	16.2326		151.711	121.335	65.9333	124.021	52.7273	4.85413	34.5068	2.94417		119.67	99.325	58.3259	100.666
	129.112	109.053	67.3299	110.203	47.0197	1.93356	26.1791	17.2892		124.053	88.9054	53.4033	95.3017	40.7025	10.1116	26.0948	20.8799		116.6	81.6463	48.6134	88.2471	37.7615	10.5951	25.0414	22.1086		124.351	84.0103	44.2713	91.5154	39.307	12.4027	29.603	16.5669		151.32	121.231	66.7899	123.905	52.6692	4.81327	33.9707	3.00438		119.577	99.3496	59.5911	100.795
	129.035	108.671	66.8473	109.909	46.8974	2.06822	26.2953	17.4404		123.767	88.6803	52.7472	94.9803	40.5976	10.0545	26.3349	20.8736		116.409	81.4294	47.8644	87.979	37.6679	10.5696	25.3568	22.0372		124.179	83.6267	43.4087	91.1663	39.1728	12.4866	29.9206	16.5721		151.184	120.675	65.8706	123.46	52.4934	4.98837	34.2462	3.21146		119.42	99.4241	59.3517	100.786
	128.817	108.306	66.5386	109.608	46.768	2.14957	26.3013	17.5875		123.827	88.5646	52.6503	94.9419	40.5723	10.1422	26.361	20.9195		116.451	81.1763	47.8797	87.8654	37.605	10.7431	25.2721	22.1762		124.348	83.3515	43.6818	91.088	39.1253	12.75	29.7192	16.7996		151.088	120.37	65.8692	123.266	52.4011	5.11968	34.1337	3.3819		119.209	99.1319	58.3325	100.422
	129.218	108.097	66.4718	109.598	46.75	2.44396	26.3251	17.6912		124.072	88.1556	52.9952	94.8033	40.4974	10.5306	26.0772	21.2197		116.697	80.9306	48.0825	87.8287	37.5726	11.0241	25.1214	22.3507		124.448	83.2278	43.8564	91.0591	39.1078	12.8833	29.6047	16.9163		151.37	120.326	66.3736	123.359	52.426	5.31431	33.9015	3.54816		119.668	98.4377	58.6374	100.202
	128.399	107.57	64.5142	108.83	46.4874	2.1745	27.0798	17.8558		123.415	87.8585	50.7517	94.1827	40.3047	10.2043	27.1089	20.9569		115.671	80.6157	45.5956	87.05	37.3229	10.5177	26.2281	21.945		123.897	82.7262	40.9859	90.2954	38.8693	12.7169	30.8972	16.5324		150.347	119.537	63.8466	122.332	52.0722	5.08931	34.7968	3.57138		118.745	98.2713	56.762	99.5927
	128.209	107.89	65.2371	109.021	46.5686	1.9787	26.7707	17.7216		123.089	88.019	51.7167	94.2901	40.3223	10.0442	26.5696	21.0395		115.58	80.7211	46.529	87.174	37.3536	10.4932	25.7238	22.1246		123.398	82.986	42.189	90.4197	38.8885	12.417	30.241	16.6489		150.355	119.789	64.7455	122.574	52.1524	5.02563	34.4154	3.46213		118.165	98.6467	57.0718	99.6662
	128.309	107.775	65.8017	109.064	46.5553	2.15085	26.4378	17.7877		122.945	87.6518	52.243	94.0784	40.2139	10.2455	26.1304	21.344		115.745	80.5408	47.5652	87.2434	37.3407	10.7714	25.1113	22.481		123.472	82.7859	43.197	90.4167	38.8578	12.6458	29.6489	17.0067		150.317	119.968	65.6412	122.76	52.208	4.98453	34.0038	3.43308		118.76	98.0981	58.1215	99.6488
	127.952	107.132	65.4729	108.536	46.3334	2.32932	26.336	18.0542		122.669	87.2186	52.0652	93.7236	40.0612	10.3617	26.0375	21.5495		115.318	79.8832	46.8633	86.6479	37.0993	10.9081	25.2124	22.6787		122.822	82.1785	42.5678	89.7902	38.6063	12.6609	29.6853	17.2035		149.957	119.076	65.1896	122.094	51.9239	5.29271	33.8945	3.86403		118.379	97.8932	57.9963	99.4306
	128.071	107.214	65.6468	108.635	46.3715	2.35314	26.2883	18.0263		122.932	87.1141	52.3617	93.7792	40.0696	10.572	25.8842	21.6693		115.462	80.0741	47.4555	86.8819	37.1776	10.9124	24.9674	22.7231		123.202	82.2783	42.7683	90.0033	38.684	12.7925	29.6765	17.1943		150.095	119.315	65.1474	122.262	52.0023	5.21445	34.0147	3.73616		118.837	97.6184	57.8624	99.3834
	127.563	107.377	64.9205	108.503	46.3532	1.95243	26.6641	17.9224		122.263	87.2058	51.9196	93.5893	40.0061	10.1689	26.0425	21.5267		114.719	80.2597	47.1941	86.7044	37.1311	10.4311	25.0417	22.6008		122.522	82.2953	42.9113	89.817	38.6029	12.4773	29.4803	17.224		149.524	119.26	64.7903	122.001	51.922	4.95948	34.0944	3.61066		117.748	97.4865	57.6117	98.9416
	127.715	107.038	63.8747	108.245	46.258	2.1078	27.1367	18.0578		122.444	87.0855	50.329	93.3982	39.9724	10.1812	26.9187	21.2969		114.994	80.1053	45.2434	86.4911	37.0951	10.4801	26.1361	22.1715		122.903	82.0102	40.803	89.5469	38.5503	12.6699	30.599	16.8917		149.707	119.081	63.5589	121.837	51.8776	5.03793	34.7011	3.67247		118.266	97.3883	56.2671	98.8924
	127.366	107.071	65.0842	108.279	46.2495	2.05904	26.4369	18.0553		122.124	87.1106	50.9734	93.3712	39.9496	10.0761	26.5131	21.3976		114.823	80.0816	46.6423	86.5782	37.0876	10.5378	25.3125	22.5446		122.452	82.1657	41.9784	89.6336	38.5479	12.4527	29.9326	17.0707		149.53	119.258	64.5661	121.992	51.919	4.94421	34.2105	3.59048		118.288	97.2318	57.0752	98.8991
	127.692	106.503	64.9057	108.027	46.1215	2.51797	26.3837	18.3109		122.385	86.3021	51.5137	93.0325	39.772	10.7292	25.992	21.9524		114.949	79.3335	46.783	86.2244	36.9034	11.0621	25.0092	22.9787		122.702	81.3827	42.266	89.2631	38.3772	13.0589	29.5834	17.5894		149.712	118.511	64.5144	121.597	51.737	5.44727	34.0247	4.08395		118.052	96.7872	56.917	98.5534
	127.568	106.104	64.9952	107.756	45.9986	2.70413	26.1755	18.4907		122.318	86.0167	51.4416	92.8414	39.6862	10.8627	25.9263	22.0983		114.728	79.0983	46.7923	86.0252	36.8123	11.1028	24.8859	23.1226		122.594	81.1123	42.4661	89.1031	38.2948	13.1858	29.3724	17.7957		149.562	118.037	64.4599	121.268	51.5929	5.64588	33.8772	4.34443		118.017	96.5541	57.1896	98.4386
	127.589	105.835	65.0301	107.63	45.9262	2.87418	26.0648	18.6164		122.223	85.6351	51.8044	92.6269	39.5778	11.0811	25.5807	22.3869		114.691	78.82	47.0141	85.8843	36.736	11.2742	24.6617	23.3369		122.569	80.7917	42.6271	88.9231	38.2094	13.378	29.182	18.0234		149.376	117.684	64.7404	121.042	51.4819	5.78853	33.5889	4.57288		118.245	96.2027	57.4904	98.3445
	127.353	105.855	65.476	107.627	45.9141	2.8041	25.7915	18.6198		121.835	85.6668	51.9962	92.5367	39.5414	10.9014	25.414	22.4055		114.348	78.8334	46.9724	85.7655	36.6957	11.1032	24.6269	23.3387		122.247	80.716	42.7767	88.8044	38.1497	13.2858	29.0178	18.1053		149.108	117.778	64.7966	121.035	51.4791	5.61977	33.5486	4.46729		117.91	96.1219	57.3379	98.1729
	126.711	105.929	63.7853	107.259	45.8415	2.29075	26.6426	18.5081		121.244	85.8348	50.3867	92.3034	39.49	10.3822	26.2637	21.9884		113.534	78.9984	45.737	85.4415	36.6195	10.5128	25.2311	22.9766		121.605	80.6978	41.0939	88.4007	38.0402	12.8736	29.8085	17.7032		148.659	117.764	63.2745	120.711	51.4073	5.29576	34.2643	4.20184		117.391	96.2948	55.9947	97.9617
	127.287	105.5	64.7068	107.319	45.7959	2.89926	26.0769	18.7474		121.794	85.2244	51.4819	92.2136	39.4101	11.1007	25.5488	22.5497		113.979	78.4443	46.5617	85.3822	36.538	11.1302	24.6632	23.4634		122.124	80.4643	42.25	88.5562	38.0608	13.34	29.2053	18.1184		149.109	117.448	64.3569	120.791	51.3848	5.77059	33.6709	4.61147		118.112	95.9079	56.943	98.0727
	125.174	104.388	62.9365	105.801	45.2357	2.40638	26.3276	19.1281		119.409	84.129	50.1845	90.7332	38.8022	10.5413	25.4862	22.8947		111.938	77.6901	45.1182	84.1191	36.0548	10.5068	24.8575	23.6261		118.83	79.0835	40.6416	86.568	37.2481	12.5175	29.0515	18.5455		146.65	115.99	62.4395	118.973	50.7026	5.33729	33.8162	4.83138		116.01	94.9206	56.0697	96.7551
	125.15	104.249	62.5581	105.661	45.1882	2.43702	26.4815	19.1786		119.853	85.1054	50.632	91.5048	39.1268	10.2004	25.6385	22.4413		112.034	77.3921	44.2357	83.8916	35.9731	10.655	25.2754	23.5535		119.028	79.0673	39.5782	86.5111	37.2562	12.5416	29.6597	18.2982		146.779	115.872	61.999	118.886	50.679	5.42537	34.0266	4.87439		115.882	94.6465	55.3249	96.4769
	125.323	103.755	62.9458	105.501	45.0741	2.84482	26.1226	19.4159		119.391	83.4577	49.7659	90.27	38.6132	10.899	25.4961	23.185		111.9	76.9748	44.6501	83.6505	35.8491	10.8829	24.8793	23.8898		119.098	78.4906	40.0745	86.2374	37.119	12.9576	29.228	18.7375		146.795	115.095	62.1603	118.458	50.4737	5.89158	33.696	5.35914		115.67	94.1873	55.6502	96.1792
	124.751	104.189	61.8233	105.437	45.1185	2.21415	26.8003	19.1809		118.561	84.0052	48.9154	90.2833	38.6457	10.1087	26.0042	22.7215		111.253	77.4377	44.0085	83.6381	35.8837	10.2412	25.2762	23.5287		118.169	78.9678	39.2262	86.1458	37.114	12.1739	29.6624	18.2918		145.809	115.818	61.5541	118.527	50.554	4.9824	34.0896	4.73145		115.596	94.7118	54.6773	96.3277
	124.595	103.915	61.812	105.23	45.0249	2.30262	26.6861	19.2956		118.666	83.875	48.5931	90.1833	38.6187	10.2068	26.16	22.7318		111.454	77.4195	43.8584	83.6837	35.9019	10.3334	25.3913	23.4864		118.418	78.7665	38.7216	86.0458	37.0867	12.3754	29.9185	18.2841		145.883	115.504	61.4578	118.367	50.476	5.1878	34.05	4.9078		115.31	93.9116	54.528	95.7771
	124.286	103.598	61.3185	104.901	44.8959	2.29612	26.7966	19.4173		117.973	83.4744	48.3874	89.7389	38.4222	10.1087	26.0195	22.9164		110.483	77.1552	42.429	83.0619	35.6872	9.91376	25.9312	23.3557		117.447	78.6351	37.8884	85.5912	36.9158	11.94	30.1491	18.1996		145.323	115.073	60.5273	117.834	50.2874	5.10332	34.3065	5.00678		114.935	94.4346	54.5813	95.972
	124.331	103.798	61.8497	105.083	44.965	2.25471	26.5839	19.3415		117.935	83.4006	49.1913	89.7523	38.4094	10.2078	25.5383	23.1104		110.663	77.0211	44.1411	83.2315	35.6978	10.2296	24.9562	23.8252		117.706	78.4912	39.102	85.7064	36.9258	12.2353	29.4995	18.5379		145.512	115.318	61.2697	118.113	50.3835	5.11111	34.0305	4.94852		114.667	94.3162	54.5493	95.7986
	124.392	103.654	61.5546	104.99	44.9264	2.33567	26.7038	19.3992		118.302	83.3173	48.6753	89.76	38.4244	10.3816	25.8654	23.0533		110.68	77.1415	43.6755	83.255	35.726	10.1231	25.262	23.6449		117.778	78.3741	38.847	85.6326	36.9009	12.3213	29.6149	18.5423		145.654	115.039	61.2596	118	50.3234	5.33383	33.968	5.1223		115.273	93.7544	54.2781	95.6363
	123.971	103.762	61.1146	104.86	44.9061	2.03567	26.9171	19.339		117.602	83.4015	48.0887	89.5498	38.3524	9.95343	26.0961	22.9048		110.196	77.1996	42.9561	83.0621	35.6708	9.79689	25.5983	23.4793		117.03	78.4201	38.2205	85.369	36.8085	11.8975	29.8299	18.3997		144.824	115.173	60.6586	117.743	50.2624	4.83214	34.194	4.90525		114.776	94.3666	53.9704	95.8056
	123.988	103.585	61.4426	104.797	44.8629	2.18159	26.6785	19.4194		117.713	83.1779	48.419	89.4884	38.3103	10.1692	25.8574	23.0857		110.212	76.8249	43.3369	82.8798	35.5759	10.0665	25.2635	23.7628		117.239	78.2062	38.545	85.3414	36.7825	12.1479	29.6281	18.5811		145.112	114.898	60.9573	117.734	50.2229	5.14497	33.9955	5.10689		114.913	93.9976	54.3423	95.6852
	124.016	102.701	61.865	104.351	44.624	2.75644	26.1409	19.8196		117.594	82.4812	48.732	89.0601	38.1119	10.5623	25.4304	23.528		110.214	76.1332	43.8292	82.5412	35.3948	10.5329	24.7569	24.2474		117.275	77.4689	39.0772	84.9577	36.5979	12.6484	29.1217	19.1088		144.987	114.097	61.4719	117.25	49.9997	5.59229	33.4511	5.6087		114.907	93.4781	54.9324	95.4613
	123.835	102.985	61.5107	104.411	44.6793	2.47024	26.407	19.6782		117.452	82.6891	48.5302	89.1186	38.1475	10.3529	25.5869	23.3759		110.423	76.6544	43.32	82.8381	35.5557	10.268	25.255	23.831		117.117	77.7733	38.6386	85.0537	36.6527	12.359	29.4235	18.8428		145.087	114.331	60.9713	117.373	50.0673	5.46033	33.8022	5.42459		114.795	93.2038	54.3571	95.1902
	123.802	102.835	61.978	104.371	44.6407	2.59225	26.0929	19.7589		117.296	82.3248	49.2049	88.953	38.04	10.5618	25.059	23.7122		110	76.3558	43.9526	82.6344	35.4302	10.3076	24.7216	24.1782		116.754	77.5251	39.389	84.877	36.5488	12.3935	28.8733	19.1669		144.654	114.122	61.6796	117.182	49.9728	5.44626	33.2989	5.5862		114.567	92.6047	54.5753	94.8113
	123.836	102.36	61.8116	104.083	44.5085	2.86882	26.0222	19.9672		117.142	82.18	49.0038	88.783	37.9787	10.5595	25.0963	23.7529		109.805	75.8781	43.9478	82.2906	35.2754	10.5074	24.5303	24.4436		116.52	77.2056	39.1184	84.591	36.43	12.4571	28.8796	19.2858		144.383	113.695	61.1728	116.82	49.8216	5.52586	33.3829	5.73512		114.313	93.0869	55.0796	95.0663
	123.928	102.489	61.2672	104.132	44.546	2.77759	26.3801	19.893		117.253	82.1497	48.4526	88.7483	37.976	10.579	25.4163	23.6584		109.88	75.8196	43.1267	82.1976	35.2569	10.5056	24.99	24.2609		116.719	77.1691	38.3865	84.5632	36.4371	12.5187	29.3027	19.1285		144.667	113.688	60.6608	116.826	49.8441	5.61405	33.6914	5.70833		114.539	92.9591	54.1444	94.9498
	123.502	102.067	61.3377	103.773	44.3835	2.8394	26.127	20.0741		116.923	81.7821	48.5145	88.4401	37.8368	10.6537	25.2005	23.8761		109.566	75.5364	42.9908	81.9152	35.1379	10.5188	24.9158	24.3994		116.398	76.617	38.4793	84.1342	36.2498	12.7084	29.0249	19.4636		144.38	113.13	60.6636	116.407	49.6621	5.80603	33.4656	5.99855		114.382	92.4568	54.3692	94.6536
	123.747	101.991	61.3156	103.796	44.3878	2.99266	26.1504	20.1137		116.736	81.6446	48.3094	88.2859	37.7734	10.6315	25.2366	23.9128		109.691	75.3827	43.2761	81.8795	35.1162	10.6965	24.7265	24.5425		116.353	76.6488	38.3452	84.147	36.2507	12.6585	29.0992	19.416		144.263	113.189	60.7503	116.42	49.6666	5.72658	33.4214	5.96075		114.641	92.6012	54.3185	94.797
	123.488	102.159	61.153	103.796	44.405	2.75947	26.2583	20.0263		116.79	81.7424	48.3117	88.341	37.8065	10.5975	25.2774	23.8589		109.544	75.7705	43.0248	82.0391	35.1994	10.3684	24.9698	24.2869		116.094	76.9658	38.4917	84.2551	36.3028	12.3562	29.0686	19.2832		144.285	113.491	61.0382	116.668	49.7542	5.5873	33.3721	5.82503		114.32	92.7091	53.7433	94.7005
	123.352	102.027	60.7507	103.635	44.3475	2.7326	26.4113	20.0698		116.265	81.6842	47.8792	88.1072	37.7192	10.35	25.4068	23.8123		108.889	75.5333	42.5588	81.6476	35.0449	10.1638	25.0353	24.3472		115.892	76.739	38.0998	84.0275	36.2113	12.3701	29.1748	19.3233		143.765	113.254	60.4024	116.305	49.6255	5.43473	33.5456	5.82537		114.208	92.5655	53.7047	94.5699
	123.62	101.281	61.1379	103.356	44.1728	3.33366	25.9789	20.4279		116.515	81.1395	48.2121	87.8824	37.6081	10.8253	25.0843	24.1743		109.051	74.9954	42.6603	81.3947	34.9204	10.5781	24.8301	24.64		116.049	75.9799	37.9452	83.6131	36.0285	12.8913	29.0568	19.7016		143.941	112.203	60.3253	115.704	49.3602	6.1124	33.2754	6.44747		113.889	92.0829	54.2807	94.2765
	122.817	101.395	60.1042	103.03	44.1032	2.79342	26.4601	20.3202		115.742	81.1731	46.9702	87.5652	37.5025	10.3344	25.6543	23.9237		108.393	75.1601	41.6784	81.1794	34.8675	10.0817	25.3188	24.3677		115.185	76.2082	36.5898	83.3241	35.9591	12.2507	29.6991	19.3		143.328	112.454	59.4419	115.578	49.3494	5.61651	33.7195	6.12513		113.581	92.1453	53.1306	94.0696
	123.274	101.188	61.3415	103.208	44.1128	3.25279	25.7798	20.4699		116.153	80.8992	48.2007	87.6369	37.4979	10.8015	24.9455	24.3085		108.892	74.7351	42.8971	81.2238	34.8327	10.6834	24.5806	24.8484		115.606	75.9452	38.3389	83.4952	35.9658	12.7332	28.7495	19.8251		143.678	112.159	60.6164	115.631	49.3232	6.04408	33.0678	6.48458		113.829	91.8778	54.2348	94.1247
	122.841	101.467	60.6019	103.126	44.1337	2.81416	26.2166	20.3031		115.671	81.0258	47.6771	87.5411	37.4642	10.4536	25.1954	24.1404		108.351	75.0732	41.6344	81.1056	34.8378	10.1112	25.3074	24.4053		115.107	76.1308	36.8221	83.2735	35.931	12.2773	29.5363	19.3941		143.121	112.588	59.5268	115.606	49.3641	5.45313	33.6861	6.03801		113.242	92.0644	53.7851	94.0044
	123.043	101.288	60.9595	103.138	44.1103	3.04886	25.9888	20.4016		115.794	80.9843	47.7328	87.5521	37.4692	10.5412	25.1726	24.1723		108.656	75.0423	42.4034	81.2682	34.8791	10.3408	24.9185	24.5825		115.347	75.9002	37.7099	83.3292	35.9121	12.5933	29.0303	19.7104		143.351	112.359	59.9652	115.588	49.3329	5.7256	33.4205	6.24018		113.682	91.8238	53.7235	93.9874
	123.207	101.011	61.0269	103.043	44.0513	3.29322	25.8802	20.5357		115.863	80.779	47.6872	87.4358	37.4215	10.6931	25.1427	24.275		108.462	74.821	42.2867	81.0761	34.7925	10.3747	24.8761	24.6843		115.315	75.8398	37.3683	83.2346	35.8875	12.5899	29.1912	19.6667		143.487	111.981	60.0019	115.403	49.2461	6.00806	33.301	6.48026		113.575	91.5158	53.7506	93.7706
	122.787	100.901	60.4016	102.778	43.966	3.10062	26.1192	20.5495		115.277	80.6287	47.0035	87.0979	37.2977	10.4502	25.372	24.2316		108.012	74.6006	41.6656	80.7376	34.6661	10.2432	25.0723	24.6833		114.914	75.6188	36.9914	82.9488	35.7715	12.5084	29.2541	19.7151		142.925	111.915	59.5867	115.16	49.1616	5.75686	33.4082	6.40341		113.543	91.5112	53.6018	93.7364
	122.849	100.747	61.1621	102.808	43.9413	3.29936	25.6568	20.6541		115.416	80.2892	48.0826	87.0647	37.2395	10.8181	24.676	24.631		107.967	74.3741	42.831	80.7065	34.6155	10.4633	24.3281	25.0942		114.954	75.4786	38.2209	83.0121	35.7547	12.7011	28.55	20.0757		143.146	111.689	60.5034	115.196	49.1365	6.06547	32.8915	6.69005		113.614	91.1551	54.1669	93.6233
	122.977	100.501	60.7436	102.659	43.8795	3.4585	25.8206	20.7525		115.455	80.0978	47.737	86.9141	37.1874	10.9204	24.815	24.6654		108.341	74.3097	42.013	80.7077	34.6337	10.6067	24.8404	24.8933		114.97	75.1187	37.3695	82.7223	35.6507	12.8645	28.9076	20.0733		143.003	111.411	59.8992	114.92	49.0382	6.10911	33.0955	6.7468		113.353	91.2156	53.8974	93.5649
	122.587	100.701	60.2287	102.578	43.8857	3.10971	26.1123	20.6292		114.92	80.2763	46.9109	86.7853	37.1565	10.4893	25.2432	24.4106		107.601	74.3747	41.8975	80.4957	34.5554	10.2075	24.7911	24.89		114.427	75.4052	36.9901	82.6619	35.6506	12.4086	29.1001	19.8472		142.741	111.532	59.5854	114.887	49.038	5.89454	33.2569	6.60452		112.95	91.1723	53.2339	93.3329
	120.845	99.111	58.1606	100.886	43.2212	3.03695	26.4172	21.2358		114.044	79.9444	46.8978	86.3575	36.9571	10.2811	24.9822	24.6046		106.716	74.112	41.8229	80.0726	34.37	9.94389	24.5842	25.0831		113.637	75.0446	37.0426	82.2166	35.4513	12.259	28.8155	20.0851		141.572	111.161	59.1378	114.269	48.8041	5.54117	33.1877	6.65265		112.857	91.082	53.7043	93.298
	122.434	100.233	59.8239	102.22	43.7319	3.27347	26.1464	20.8232		114.828	79.7689	46.723	86.4127	37.0049	10.7369	25.1647	24.6521		107.518	74.0294	41.1206	80.184	34.4392	10.3122	25.1018	24.8872		114.237	74.9961	36.5103	82.3142	35.5108	12.5328	29.2006	19.9687		142.538	111.112	58.9629	114.504	48.8943	5.99274	33.4144	6.7471		112.668	90.8254	52.6581	92.9756
	121.082	98.7886	58.4857	100.81	43.1609	3.36903	26.163	21.3959		114.156	79.5757	46.9608	86.1554	36.872	10.5625	24.8444	24.8153		106.852	73.8125	41.3987	79.8951	34.2991	10.1548	24.7507	25.1208		113.808	74.799	36.7782	82.1069	35.4052	12.4696	28.9161	20.1508		142.13	110.721	59.3122	114.176	48.7483	6.0629	33.0423	6.97637		112.992	91.2104	54.4421	93.4772
	121.008	99.1359	58.822	101.012	43.2558	3.16512	26.0884	21.2485		114.162	79.7503	47.1679	86.2758	36.9232	10.4784	24.7865	24.7615		107.043	74.0825	42.1389	80.1789	34.408	10.1444	24.4549	25.1483		113.697	74.908	37.2713	82.1691	35.4256	12.3865	28.6602	20.2098		141.66	111.336	59.7927	114.48	48.8694	5.53637	32.9158	6.65448		112.906	91.1385	53.4752	93.3185
	120.946	98.7012	58.2939	100.69	43.1189	3.33881	26.2164	21.4255		114.369	79.1833	47.189	85.9945	36.796	10.9202	24.6239	25.0732		106.845	73.4469	41.1771	79.6471	34.195	10.3565	24.7543	25.256		113.621	74.4234	36.7656	81.8314	35.2803	12.6083	28.7738	20.359		141.921	110.52	59.1283	113.965	48.6688	6.06839	33.041	7.04625		113.028	90.9581	54.0135	93.294
	121.29	98.4561	58.7448	100.707	43.094	3.68719	25.9368	21.5639		114.321	79.1237	47.236	85.9581	36.7746	10.9385	24.5687	25.1165		106.839	73.311	41.4665	79.6081	34.1612	10.4621	24.544	25.398		113.474	74.4177	36.7118	81.7776	35.2587	12.5386	28.774	20.3553		141.829	110.403	59.3938	113.92	48.6305	6.11737	32.8499	7.14551		112.871	90.4158	53.8905	92.9435
	121.092	98.5024	58.4454	100.629	43.081	3.53852	26.0865	21.5252		113.8	79.0983	46.4324	85.6842	36.6903	10.6387	24.9201	24.9771		106.473	73.3534	40.8289	79.4463	34.1169	10.2077	24.8524	25.251		113.294	74.1152	35.8964	81.4473	35.1444	12.5791	29.0915	20.3426		141.588	110.118	59.0528	113.649	48.5225	6.14375	32.8984	7.23789		113.102	91.3583	54.3478	93.6002
	121.245	98.9498	59.1398	101.025	43.2338	3.41615	25.8854	21.3512		113.726	79.2621	46.7422	85.8019	36.7299	10.5324	24.7857	24.9509		106.42	73.5423	41.2665	79.5845	34.1681	10.1044	24.6568	25.2646		113.065	74.3137	36.7468	81.5761	35.1775	12.4118	28.6473	20.4361		141.54	110.359	59.115	113.795	48.5832	5.98812	32.9361	7.10271		112.996	90.8905	54.0072	93.2624
	120.819	98.2299	59.024	100.469	42.9841	3.63467	25.6291	21.6678		113.726	78.5934	47.1072	85.4437	36.5546	10.9718	24.3568	25.3926		106.175	72.7304	41.3462	79.0395	33.9159	10.4947	24.2977	25.7248		112.943	73.6167	36.6779	81.1528	34.975	12.7725	28.4495	20.8041		141.454	109.479	59.1277	113.229	48.3362	6.45906	32.6322	7.61394		112.311	90.3994	53.839	92.7436
	121.501	99.3211	59.6379	101.39	43.3732	3.36563	25.782	21.2082		113.596	78.9713	46.7207	85.6182	36.6345	10.6464	24.6776	25.1079		106.314	73.3518	40.9614	79.4308	34.098	10.1445	24.7475	25.2973		112.945	74.1443	36.4179	81.4135	35.1124	12.4343	28.7525	20.457		141.516	110.211	59.1637	113.682	48.5412	6.06709	32.8591	7.1939		112.024	90.3796	52.4874	92.4666
	120.898	98.2004	58.0989	100.382	42.97	3.59255	26.1407	21.6453		113.022	78.7016	45.6655	85.1611	36.4736	10.4473	25.0803	25.058		105.683	72.7536	40.2924	78.8012	33.8438	10.155	24.8133	25.4972		112.48	73.5186	35.0763	80.7597	34.8678	12.4998	29.2038	20.5153		140.999	109.469	57.9207	112.954	48.2677	6.15641	33.1885	7.40136		112.103	89.8416	52.4363	92.1929
	120.781	98.0963	58.5598	100.332	42.9353	3.64807	25.832	21.7077		113.388	78.4675	46.4878	85.2144	36.4686	10.8346	24.6045	25.3405		106.102	72.6818	40.6361	78.9185	33.8829	10.4277	24.6721	25.5813		112.875	73.374	35.9657	80.8898	34.8926	12.8368	28.7515	20.775		141.404	109.33	58.6454	113.084	48.2845	6.48158	32.8294	7.6215		112.219	89.8418	53.4537	92.3598
	120.384	97.7803	57.838	99.946	42.7925	3.57844	26.0559	21.8133		113.154	78.6072	46.0505	85.1978	36.4704	10.6009	24.8556	25.1812		105.657	72.7356	40.3531	78.7894	33.8365	10.1591	24.7683	25.5231		112.144	73.5797	35.3742	80.7129	34.8432	12.3248	28.9987	20.5605		141.066	109.437	58.5984	113.024	48.2752	6.26264	32.8347	7.51877		112.143	90.2493	52.998	92.5283
	120.906	97.9597	58.8639	100.325	42.9151	3.8174	25.6362	21.7889		113.314	78.3398	46.6262	85.1278	36.4268	10.8903	24.4701	25.4401		106.082	72.8587	40.6948	79.021	33.9295	10.3147	24.6934	25.5059		112.684	73.5011	36.0106	80.9167	34.9016	12.6727	28.7299	20.7229		141.22	109.421	58.8833	113.098	48.2917	6.36576	32.7048	7.58611		112.266	90.1473	54.3947	92.6566
	120.55	97.7823	58.48	100.06	42.821	3.71984	25.7294	21.8434		112.828	78.1447	46.054	84.8206	36.3041	10.7304	24.6409	25.4403		105.507	72.5884	40.0346	78.6213	33.7724	10.1512	24.8728	25.5354		112.062	73.3122	35.1544	80.5065	34.7583	12.4332	29.0216	20.6589		140.844	108.94	58.2761	112.63	48.1123	6.42244	32.8084	7.7403		111.763	89.9685	52.7649	92.2151
	120.096	97.9102	57.9984	99.9372	42.8004	3.38629	25.9677	21.7526		112.591	78.244	45.8271	84.7779	36.2978	10.5388	24.7591	25.3462		104.974	72.5468	39.6014	78.3887	33.6866	9.88601	25.0062	25.5017		111.65	73.1796	34.9857	80.277	34.6663	12.3072	28.9963	20.7105		140.272	109.033	58.3121	112.533	48.0747	6.11222	32.7289	7.64224		111.851	90.2112	52.8886	92.3873
	119.825	97.5988	57.9805	99.6586	42.6833	3.44424	25.8255	21.8877		112.328	78.2702	46.0282	84.7492	36.2749	10.4179	24.6058	25.3785		104.96	72.5849	39.9225	78.449	33.6999	9.88374	24.8345	25.559		111.601	73.239	34.9747	80.2998	34.6755	12.2471	29.0111	20.6787		140.134	109.117	58.1837	112.517	48.0804	5.99041	32.8011	7.56519		111.39	89.8592	52.983	92.0422
	120.384	98.0351	58.0874	100.12	42.8679	3.45347	26.008	21.7061		112.55	78.3032	45.7845	84.8127	36.3081	10.4797	24.7952	25.3067		105.31	72.575	39.6772	78.5184	33.7384	10.0347	25.0343	25.4754		111.786	73.2383	34.8539	80.3626	34.6983	12.3263	29.1104	20.645		140.508	109.161	58.1141	112.639	48.1326	6.12888	32.9108	7.55931		111.858	90.0458	52.9324	92.3009
	120.049	97.1969	57.8643	99.5202	42.5929	3.77314	25.7841	22.0738		112.28	77.8345	45.9096	84.4619	36.1488	10.6501	24.5195	25.5922		104.891	72.0936	39.7823	78.1146	33.5541	10.141	24.7391	25.7814		111.371	72.8582	34.7967	80.0117	34.5411	12.3572	28.9494	20.8528		140.214	108.585	58.0666	112.209	47.9438	6.3243	32.7038	7.85886		111.54	89.1551	52.3237	91.6274
	119.9	96.7237	58.6108	99.2865	42.4554	4.06242	25.1815	22.3309		112.048	77.5429	46.0662	84.2288	36.0429	10.7333	24.2911	25.7887		104.478	71.7423	39.7059	77.7729	33.4037	10.1548	24.5905	25.9787		111.188	72.1538	35.1373	79.5643	34.3332	12.7239	28.517	21.3136		139.905	107.969	58.1249	111.772	47.7439	6.54601	32.4258	8.20169		111.175	89.4591	53.4217	91.8025
	120.348	98.275	58.5295	100.309	42.9384	3.34115	25.8432	21.6132		111.893	77.9166	45.3395	84.339	36.1139	10.3677	24.7992	25.444		104.554	72.1802	38.9535	77.9727	33.5231	9.85679	25.1748	25.5747		111.064	72.7699	34.0573	79.7697	34.468	12.2141	29.2651	20.7561		139.846	108.687	57.5506	112.091	47.9241	6.05449	32.9485	7.69728		110.948	88.8772	51.7305	91.1939
	120.717	98.6024	59.7988	100.759	43.0898	3.44903	25.3165	21.5316		112.081	77.6374	45.6855	84.2791	36.0669	10.6566	24.5447	25.6589		104.499	71.9054	39.0561	77.8047	33.4419	10.0083	25.0164	25.7415		110.909	72.4724	34.2701	79.5689	34.3704	12.3366	29.0319	20.965		139.94	108.144	57.8568	111.867	47.7915	6.43794	32.6283	8.0598		111.355	89.6133	52.8166	91.8888
	120.131	97.0331	58.0128	99.4689	42.5581	3.92311	25.6578	22.1593		112.109	77.4204	45.6515	84.1221	36.0111	10.7986	24.4971	25.7696		104.711	71.8025	39.4873	77.8582	33.447	10.2094	24.7775	25.8756		111.322	72.2599	34.5098	79.6118	34.3716	12.6782	28.9151	21.1125		140.001	108.207	57.8933	111.909	47.8159	6.43222	32.6394	8.03374		111.337	89.1299	53.4647	91.6786
	119.923	97.3758	58.0736	99.581	42.6327	3.63098	25.7114	21.9968		111.985	77.7785	45.9076	84.3367	36.0965	10.5461	24.4481	25.6295		104.816	72.1643	40.2124	78.1623	33.5702	10.0994	24.5044	25.8551		111.06	72.8169	35.0381	79.8984	34.4918	12.2522	28.7482	20.9421		140.161	108.744	58.2616	112.329	47.9834	6.22483	32.6443	7.79258		111.598	89.3481	53.44	91.8718
	120.399	97.5166	57.9117	99.8049	42.7212	3.74908	25.9255	21.9379		112.204	77.6863	45.4897	84.2924	36.0928	10.6668	24.6945	25.5906		104.589	72.0166	39.2465	77.9191	33.4867	9.99909	24.9619	25.7213		111.393	72.5649	34.2082	79.7651	34.4588	12.5053	29.1832	20.8824		140.398	108.403	58.0658	112.157	47.9151	6.51333	32.6751	7.98109		111.87	90.147	53.6282	92.4417
	120.459	96.945	58.1759	99.5392	42.5716	4.14232	25.5891	22.2192		112.272	77.3493	45.8952	84.1638	36.0163	10.9404	24.3652	25.8545		104.991	71.7689	40.18	77.9927	33.4838	10.4231	24.4246	26.0349		111.449	72.2117	35.0495	79.6721	34.3824	12.8057	28.6314	21.2521		140.626	108.13	58.6015	112.143	47.8738	6.82067	32.3423	8.25259		111.865	89.6257	53.8255	92.1558
	120.088	96.7737	57.992	99.2884	42.4803	4.05464	25.5714	22.279		112.123	77.2727	45.8804	84.0822	35.9764	10.9158	24.3206	25.8966		104.708	71.782	39.512	77.8366	33.4413	10.2228	24.7561	25.8922		111.369	72.2887	34.9648	79.6757	34.391	12.7147	28.6856	21.1949		140.382	108.034	58.3148	111.995	47.817	6.74109	32.423	8.23775		111.099	89.0249	52.7296	91.4517
	115.07	91.3469	52.6565	94.0216	40.3213	4.43008	25.8206	24.4335		109.558	76.0181	44.3026	82.4422	35.2875	10.3375	24.3297	26.3273		101.885	70.4339	37.2563	75.9616	32.6758	9.51567	25.0699	26.3114		108.517	71.0583	32.7419	77.8129	33.6552	11.9575	28.9857	21.5051		136.959	105.745	56.4455	109.41	46.7922	6.35623	32.1215	9.00906		106.932	84.796	48.0901	87.1904
	118.092	94.9196	56.2379	97.4029	41.7148	4.05803	25.5724	23.0068		111.592	77.1864	45.5065	83.8364	35.8803	10.6868	24.4071	25.8797		104.249	71.7285	39.4288	77.6747	33.3666	10.0306	24.7011	25.9402		110.626	72.1928	34.3299	79.3117	34.2588	12.3772	28.8624	21.1389		139.758	108.054	57.8969	111.757	47.7475	6.41101	32.5493	8.10336		110.886	88.5993	52.3919	91.1045
	118.284	94.8132	56.072	97.3982	41.7034	4.19295	25.6577	23.0543		111.496	77.0842	45.0841	83.7168	35.834	10.6657	24.5952	25.853		104.053	71.4352	39.102	77.3833	33.2561	10.0897	24.7536	26.0296		110.585	71.925	33.7857	79.092	34.1753	12.4831	29.0684	21.1668		139.715	107.636	57.8553	111.49	47.6293	6.63005	32.4298	8.33726		111.067	88.7822	53.0032	91.3222
	119.25	96.3659	58.4909	98.8524	42.2825	3.96462	25.0181	22.4772		111.275	77.0955	45.6705	83.7195	35.818	10.6086	24.2254	25.9709		104.144	71.4073	39.1697	77.4126	33.2612	10.1562	24.7228	26.0515		110.414	71.8183	34.3483	79.0337	34.1307	12.5061	28.6996	21.3517		139.569	107.714	57.8237	111.503	47.6339	6.51579	32.4485	8.27399		110.832	88.9524	53.0117	91.3617
	118.989	95.7796	57.2112	98.3169	42.0695	4.0597	25.479	22.6757		111.643	76.9087	45.3456	83.6571	35.809	10.865	24.4156	25.9972		104.498	71.5128	39.1413	77.5884	33.3352	10.257	24.839	25.9604		110.875	71.8989	34.3072	79.2461	34.2133	12.6725	28.8326	21.2799		140.099	107.847	58.0301	111.762	47.7315	6.69675	32.4675	8.27515		110.53	87.748	51.3899	90.3929
	118.949	95.5899	57.2194	98.1713	42.012	4.15477	25.4015	22.7645		111.317	76.8684	45.2348	83.5453	35.7551	10.7271	24.4053	26.0045		103.773	71.4641	39.0794	77.3382	33.2279	9.93697	24.7244	26.035		110.3	71.7583	34.0905	78.9512	34.0965	12.471	28.8002	21.3327		139.645	107.688	57.9537	111.496	47.6368	6.57647	32.3837	8.31696		110.628	88.0396	51.9739	90.6664
	118.95	95.5097	57.6985	98.1997	41.9971	4.25255	25.108	22.83		111.224	76.7805	45.4671	83.4843	35.7231	10.7584	24.227	26.1019		103.973	71.2658	39.6345	77.3281	33.207	10.2024	24.3803	26.2497		110.34	71.6833	34.6062	78.9673	34.088	12.5719	28.5047	21.4843		139.557	107.51	57.9992	111.374	47.5797	6.64355	32.2884	8.42204		110.689	87.6673	52.0271	90.4688
	118.576	95.2894	57.3017	97.9129	41.8881	4.17049	25.1905	22.9013		110.857	76.3825	45.1082	83.0844	35.5631	10.7966	24.2312	26.2547		103.693	71.2291	39.2133	77.1766	33.1548	10.055	24.5559	26.1929		109.992	71.4129	34.0505	78.6404	33.9625	12.5325	28.6598	21.5218		138.972	106.872	57.4727	110.782	47.3352	6.70376	32.2663	8.66148		110.397	87.3109	51.5048	90.1228
	118.455	95.29	57.7941	97.9376	41.8828	4.16593	24.8981	22.9282		110.737	76.6739	45.8599	83.3418	35.6385	10.6318	23.8781	26.2555		103.294	71.182	39.7804	77.0997	33.0989	9.94384	24.1436	26.3909		109.94	71.3159	34.6412	78.613	33.937	12.6092	28.2991	21.7075		139.031	107.293	58.2524	111.129	47.466	6.5527	32.0011	8.5551		110.456	87.7632	52.2136	90.4841
	113.798	89.9595	51.2858	92.7062	39.7678	4.53403	25.8912	24.9894		106.622	73.5874	41.9682	79.9096	34.2166	10.2346	24.3103	27.2688		99.5854	69.1407	35.6194	74.3479	31.9996	9.07511	25.1475	26.8178		106.093	69.4087	30.8386	75.9131	32.8656	11.6809	29.0627	22.1106		134.248	103.024	54.2891	106.738	45.7218	6.52256	31.9451	10.0606		104.944	82.6701	45.4966	85.0408
	119.035	95.11	57.521	97.9708	41.8916	4.51072	25.0797	23.0142		110.926	76.4391	45.6824	83.216	35.596	10.8469	23.9356	26.3409		103.675	71.1059	39.2643	77.0912	33.1193	10.1268	24.4828	26.2692		109.998	71.1641	34.1638	78.4911	33.8984	12.6955	28.5244	21.6791		139.409	107.083	57.6634	111.032	47.4435	6.79554	32.3039	8.60517		110.347	87.2035	52.1331	90.1034
	118.57	94.9734	58.1207	97.826	41.8117	4.44133	24.6233	23.107		110.674	76.1	46.199	83.0164	35.48	10.9836	23.4804	26.645		103.55	70.6895	40.427	76.9604	33.006	10.4267	23.6574	26.7813		109.659	70.7834	35.0246	78.271	33.7621	12.8286	27.874	22.0962		139.155	106.664	58.6943	110.857	47.3157	7.01205	31.5837	9.02765		110.204	86.7798	52.3111	89.8352
	118.843	95.354	56.5108	97.9429	41.9232	4.17332	25.6938	22.8377		110.723	76.5023	44.0331	82.9993	35.5627	10.5646	24.8567	25.9815		103.643	71.4139	36.5561	76.9689	33.1625	9.69489	26.1045	25.5177		109.801	71.5372	31.3837	78.3808	33.9393	12.1858	30.0915	20.9325		139.15	107.214	56.8709	110.963	47.4396	6.53568	32.7205	8.38471		110.466	87.6506	50.6746	90.2375
	118.703	94.4821	57.4368	97.5123	41.6779	4.72284	24.8523	23.3032		110.705	75.8713	45.6276	82.8161	35.4132	11.0847	23.7367	26.6466		103.495	70.3638	38.9595	76.5815	32.8882	10.473	24.3783	26.5912		109.789	70.4451	33.7885	77.9805	33.6743	13.0086	28.4725	21.9912		139.183	106.196	57.7718	110.485	47.1805	7.2179	31.9248	9.13533		110.247	86.8902	52.0244	89.8967
	118.372	95.0237	58.0791	97.7845	41.8034	4.31599	24.6323	23.0742		110.556	76.0415	45.8904	82.9118	35.4444	10.9357	23.6157	26.6135		103.217	70.8889	39.9253	76.9379	33.0105	10.101	23.9492	26.5833		109.586	70.8348	34.5791	78.2257	33.7604	12.7306	28.1202	21.9683		138.805	106.723	58.4076	110.775	47.2887	6.79482	31.6982	8.90832		110.082	86.9277	52.2854	89.8792
	118.405	94.4124	57.4963	97.3958	41.6264	4.63387	24.7464	23.3319		110.216	75.7208	45.448	82.5608	35.3075	10.9318	23.6986	26.7042		102.968	70.428	38.8678	76.4543	32.8363	10.1745	24.3537	26.5834		109.106	70.5987	33.5611	77.8295	33.6206	12.5752	28.5138	21.8893		138.513	106.22	57.4546	110.261	47.1077	6.8725	31.9921	9.00668		109.812	87.048	52.2741	89.866
[truncated: 175 more columns]

## Sheet: Config
Video Name	2022-02-01 14-25-41 50rpm potcarb reaction paddle
Video Path	C:/Users/marcr/Documents/GitHub/Kineticolor/Saves/Videos/2022-02-01 14-25-41 50rpm potcarb reaction paddle.mp4
FPS	30
Number of frames	330496
Video Length (s)	11016.5
Step Interval	1000
Start Frame	3000
Start Time	100
End Frame	328000
End Time	10933.3
Region of Interest Info
Input min X	209
Input max X	505
Input min Y	117
Input max Y	314
angle	0
Rotated ROI bounds
X Coordinate	557
Y Coordinate	312
Width	789
Height	525
Mixing Analysis Settings
Grayscale Contact Threshold	100
GLCM
Number of Gray Levels	16
Pixel Pair Vector	1	1
Cell Splitting
Number of Cells	25
Cell Height	105
Cell Width	157
