# Supplementary material for: Computer Vision for Kinetic Analysis of Lab- and Process-Scale Mixing Phenomena
Source: Org Process Res Dev. 2022 Nov 4;26(11):3073–88. doi: 10.1021/acs.oprd.2c00216 (PMC9680030; doi:10.1021/acs.oprd.2c00216)
Supplement: Supplementary file 3 — op2c00216_si_005.zip [file op2c00216_si_005.zip › Collected spreadsheet outputs/Scheme 14 - SNAr CSTR reactions/SNAr NMR data.xlsx]

## Sheet: Sheet1
188	time (min)	time (s)	P/S	log(P/S)	50		P/S	log(P/S)
0	0	0	-		0		-	-
1	5	300	0.22	-0.65758	1		0.06	-1.22185
2	10	600	0.28	-0.55284	2		0.08	-1.09691
3	15	900	0.24	-0.61979	3		0.1	-1
4	20	1200	0.31	-0.50864	4		0.11	-0.95861
5	30	1800	0.53	-0.27572	5		0.13	-0.88606
6	40	2400	0.64	-0.19382	6		0.16	-0.79588
7	50	3000	0.74	-0.13077	7		0.17	-0.76955
8	60	3600	0.84	-0.07572	8		0.19	-0.72125
9	120	7200	1.37	0.13672	9		0.29	-0.5376
10	180	10800	0.85	-0.07058	10		0.42	-0.37675
