# Supplementary material for: Computer Vision for Kinetic Analysis of Lab- and Process-Scale Mixing Phenomena
Source: Org Process Res Dev. 2022 Nov 4;26(11):3073–88. doi: 10.1021/acs.oprd.2c00216 (PMC9680030; doi:10.1021/acs.oprd.2c00216)
Supplement: Supplementary file 3 — op2c00216_si_005.zip [file op2c00216_si_005.zip › Collected spreadsheet outputs/Scheme 15 - statistical analysis/200 RPM - full reactor analysis/200RPM.csv]

	frame number	seconds	normalised time	red	green	blue	hue	saturation	value	lightness	a_component	b_component	x	y	z	Hunter lightness	Hunter a_component	Hunter b_component	delta_e	light_ratio	a_ratio	b_ratio	chroma_ab	hue_ab
0	1000	33.33333333	0.0	0.583044228	0.527037497	0.328547919	0.129988511	0.436495718	0.583044228	56.24380826	-2.059242726	29.15892733	0.225072186	0.241561616	0.118169803	56.24380826	-2.059242726	29.15892733	0.0	1.0	1.0	1.0	29.23155014	-85.96040163
3	4000	133.3333333	100.0	0.507245215	0.447441778	0.282316633	0.122353759	0.443431648	0.507245215	48.53543913	-0.35407043	25.48222102	0.16304212	0.172195121	0.085924293	48.53543913	-0.35407043	25.48222102	8.70888836	0.862947241	0.171942057	0.873908039	25.48468077	-89.20393768
7	8000	266.6666667	233.3333333	0.47763234	0.417386354	0.280847138	0.1156415	0.412001419	0.47763234	45.61206446	0.693086325	21.76905161	0.143534924	0.149838465	0.081997844	45.61206446	0.693086325	21.76905161	13.23705233	0.810970414	-0.3365734	0.746565584	21.78008211	88.17642439
11	12000	400.0	366.6666667	0.442502483	0.396287516	0.265904008	0.123050806	0.399090358	0.442502483	43.11247246	-0.62265265	20.54771651	0.124857322	0.132331552	0.073327769	43.11247246	-0.62265265	20.54771651	15.76859926	0.766528331	0.302369722	0.704680123	20.5571484	-88.26431053
15	16000	533.3333333	500.0	0.524621836	0.465759641	0.346020091	0.111737944	0.340439022	0.524621836	50.56759773	0.928819423	18.95354407	0.181369332	0.188979496	0.11973298	50.56759773	0.928819423	18.95354407	12.05395076	0.899078482	-0.451049025	0.650008275	18.97628884	87.19446171
22	23000	766.6666667	733.3333333	0.504498609	0.424895001	0.315921915	0.096311907	0.373790315	0.504498609	47.00918738	3.725104486	18.5405507	0.158680948	0.160264624	0.099537407	47.00918738	3.725104486	18.5405507	15.21469085	0.835810889	-1.808968141	0.635844745	18.91106617	78.6395788
30	31000	1033.333333	1000.0	0.469646984	0.402712968	0.29406386	0.103131693	0.373861921	0.469646984	44.40968026	2.419985766	18.17316034	0.138018372	0.141236076	0.086513633	44.40968026	2.419985766	18.17316034	16.757003	0.789592342	-1.175182379	0.62324516	18.33357815	82.41496677
37	38000	1266.666667	1233.333333	0.419223577	0.35862451	0.228581623	0.113688588	0.454750077	0.419223577	39.56001822	1.208617408	21.40369884	0.106025521	0.109878614	0.056027841	39.56001822	1.208617408	21.40369884	18.68612664	0.703366636	-0.586923238	0.734035878	21.4377956	86.76807194
45	46000	1533.333333	1500.0	0.41695944	0.34172303	0.247106965	0.092841415	0.407359707	0.41695944	38.34491119	4.132646253	16.9812617	0.102997494	0.102825939	0.061452926	38.34491119	4.132646253	16.9812617	22.51678364	0.681762355	-2.006876703	0.582369218	17.47689944	76.32210183
