# Supplementary material for: Computer Vision for Kinetic Analysis of Lab- and Process-Scale Mixing Phenomena
Source: Org Process Res Dev. 2022 Nov 4;26(11):3073–88. doi: 10.1021/acs.oprd.2c00216 (PMC9680030; doi:10.1021/acs.oprd.2c00216)
Supplement: Supplementary file 3 — op2c00216_si_005.zip [file op2c00216_si_005.zip › Collected spreadsheet outputs/Scheme 15 - statistical analysis/200 RPM - full reactor analysis/cross validation/a_component_CrossValidation_Plot.csv]

	Analytical Results	Prediction by Colour
0	0.0	0.08322066779636514
1	0.22	0.2552620753890729
2	0.28	0.3842954825862406
3	0.24	0.21172339735849616
4	0.31	0.41120334265210845
5	0.53	0.8204460188725704
6	0.64	0.5625896824248912
7	0.74	0.394239212089452
8	0.84	0.7366458274232165
