# Supplementary material for: Computer Vision for Kinetic Analysis of Lab- and Process-Scale Mixing Phenomena
Source: Org Process Res Dev. 2022 Nov 4;26(11):3073–88. doi: 10.1021/acs.oprd.2c00216 (PMC9680030; doi:10.1021/acs.oprd.2c00216)
Supplement: Supplementary file 3 — op2c00216_si_005.zip [file op2c00216_si_005.zip › Collected spreadsheet outputs/Scheme 15 - statistical analysis/200 RPM - full reactor analysis/cross validation/a_ratio_CrossValidation_Plot.csv]

	Analytical Results	Prediction by Colour
0	0.0	-0.019880025020947656
1	0.22	0.18169554806029597
2	0.28	0.4071159245613267
3	0.24	0.48719170435819414
4	0.31	0.5877292724017786
5	0.53	0.5751451685476396
6	0.64	0.5751808419226774
7	0.74	0.3714053066509866
8	0.84	0.5860545902599362
