# Supplementary material for: Computer Vision for Kinetic Analysis of Lab- and Process-Scale Mixing Phenomena
Source: Org Process Res Dev. 2022 Nov 4;26(11):3073–88. doi: 10.1021/acs.oprd.2c00216 (PMC9680030; doi:10.1021/acs.oprd.2c00216)
Supplement: Supplementary file 3 — op2c00216_si_005.zip [file op2c00216_si_005.zip › Collected spreadsheet outputs/Scheme 15 - statistical analysis/200 RPM - full reactor analysis/cross validation/b_ratio_CrossValidation_Plot.csv]

	Analytical Results	Prediction by Colour
0	0.0	-0.02347448374454597
1	0.22	0.18829679676180033
2	0.28	0.414060572594833
3	0.24	0.49559302832701957
4	0.31	0.5983106460191685
5	0.53	0.560754647725682
6	0.64	0.5749551203666244
7	0.74	0.3773445556410706
8	0.84	0.5687492694679009
