# Supplementary material for: Computer Vision for Kinetic Analysis of Lab- and Process-Scale Mixing Phenomena
Source: Org Process Res Dev. 2022 Nov 4;26(11):3073–88. doi: 10.1021/acs.oprd.2c00216 (PMC9680030; doi:10.1021/acs.oprd.2c00216)
Supplement: Supplementary file 3 — op2c00216_si_005.zip [file op2c00216_si_005.zip › Collected spreadsheet outputs/Scheme 15 - statistical analysis/200 RPM - full reactor analysis/cross validation/blue_CrossValidation_Plot.csv]

	Analytical Results	Prediction by Colour
0	0.0	0.33477111613976485
1	0.22	0.47383936808349403
2	0.28	0.47350075655925594
3	0.24	0.5636482452844012
4	0.31	0.0842368385902652
5	0.53	0.25305293098013304
6	0.64	0.3636337190198995
7	0.74	0.6248180758690348
8	0.84	0.5105439344624222
