# Supplementary material for: Computer Vision for Kinetic Analysis of Lab- and Process-Scale Mixing Phenomena
Source: Org Process Res Dev. 2022 Nov 4;26(11):3073–88. doi: 10.1021/acs.oprd.2c00216 (PMC9680030; doi:10.1021/acs.oprd.2c00216)
Supplement: Supplementary file 3 — op2c00216_si_005.zip [file op2c00216_si_005.zip › Collected spreadsheet outputs/Scheme 15 - statistical analysis/200 RPM - full reactor analysis/cross validation/delta_e_CrossValidation_Plot.csv]

	Analytical Results	Prediction by Colour
0	0.0	-0.023044218802092065
1	0.22	0.32800360480881796
2	0.28	0.4552241705570388
3	0.24	0.5909988351305915
4	0.31	0.2072901237764473
5	0.53	0.357012858170207
6	0.64	0.4650340723377202
7	0.74	0.6703129016126321
8	0.84	0.6878736811248023
