# Supplementary material for: Computer Vision for Kinetic Analysis of Lab- and Process-Scale Mixing Phenomena
Source: Org Process Res Dev. 2022 Nov 4;26(11):3073–88. doi: 10.1021/acs.oprd.2c00216 (PMC9680030; doi:10.1021/acs.oprd.2c00216)
Supplement: Supplementary file 3 — op2c00216_si_005.zip [file op2c00216_si_005.zip › Collected spreadsheet outputs/Scheme 15 - statistical analysis/200 RPM - full reactor analysis/cross validation/green_CrossValidation_Plot.csv]

	Analytical Results	Prediction by Colour
0	0.0	-0.07325332333438839
1	0.22	0.3206367680218345
2	0.28	0.453550618114682
3	0.24	0.5677741147028919
4	0.31	0.20906921065597528
5	0.53	0.3861972109304639
6	0.64	0.47639882249286325
7	0.74	0.6640152632978782
8	0.84	0.7090862290216595
