# Supplementary material for: Computer Vision for Kinetic Analysis of Lab- and Process-Scale Mixing Phenomena
Source: Org Process Res Dev. 2022 Nov 4;26(11):3073–88. doi: 10.1021/acs.oprd.2c00216 (PMC9680030; doi:10.1021/acs.oprd.2c00216)
Supplement: Supplementary file 3 — op2c00216_si_005.zip [file op2c00216_si_005.zip › Collected spreadsheet outputs/Scheme 15 - statistical analysis/200 RPM - full reactor analysis/cross validation/red_CrossValidation_Plot.csv]

	Analytical Results	Prediction by Colour
0	0.0	0.04844488010791581
1	0.22	0.3412893648949693
2	0.28	0.46354525700980953
3	0.24	0.6593819707941257
4	0.31	0.24270551024584242
5	0.53	0.30622057960806837
6	0.64	0.45259499622407406
7	0.74	0.6505852522295987
8	0.84	0.6191812549310016
