# Supplementary material for: Computer Vision for Kinetic Analysis of Lab- and Process-Scale Mixing Phenomena
Source: Org Process Res Dev. 2022 Nov 4;26(11):3073–88. doi: 10.1021/acs.oprd.2c00216 (PMC9680030; doi:10.1021/acs.oprd.2c00216)
Supplement: Supplementary file 3 — op2c00216_si_005.zip [file op2c00216_si_005.zip › Collected spreadsheet outputs/Scheme 15 - statistical analysis/200 RPM - full reactor analysis/cross validation/saturation_CrossValidation_Plot.csv]

	Analytical Results	Prediction by Colour
0	0.0	0.5039701687374036
1	0.22	0.4555771315973069
2	0.28	0.4355505223584752
3	0.24	0.4495686718722776
4	0.31	0.6044923720637055
5	0.53	0.42029926210962376
6	0.64	0.3935168454965107
7	0.74	0.21254535749731418
8	0.84	0.36764104213720666
