# Supplementary material for: Computer Vision for Kinetic Analysis of Lab- and Process-Scale Mixing Phenomena
Source: Org Process Res Dev. 2022 Nov 4;26(11):3073–88. doi: 10.1021/acs.oprd.2c00216 (PMC9680030; doi:10.1021/acs.oprd.2c00216)
Supplement: Supplementary file 3 — op2c00216_si_005.zip [file op2c00216_si_005.zip › Collected spreadsheet outputs/Scheme 15 - statistical analysis/200 RPM - full reactor analysis/cross validation/x_CrossValidation_Plot.csv]

	Analytical Results	Prediction by Colour
0	0.0	-0.02826277277436806
1	0.22	0.3615172315214945
2	0.28	0.4776595253066054
3	0.24	0.6240814072923578
4	0.31	0.22103457041083363
5	0.53	0.34675402141776734
6	0.64	0.4654364609313786
7	0.74	0.6438581023859015
8	0.84	0.623906275216359
