# Supplementary material for: Computer Vision for Kinetic Analysis of Lab- and Process-Scale Mixing Phenomena
Source: Org Process Res Dev. 2022 Nov 4;26(11):3073–88. doi: 10.1021/acs.oprd.2c00216 (PMC9680030; doi:10.1021/acs.oprd.2c00216)
Supplement: Supplementary file 3 — op2c00216_si_005.zip [file op2c00216_si_005.zip › Collected spreadsheet outputs/Scheme 15 - statistical analysis/200 RPM - full reactor analysis/cross validation/y_CrossValidation_Plot.csv]

	Analytical Results	Prediction by Colour
0	0.0	-0.10529538732275845
1	0.22	0.3493225100107016
2	0.28	0.4743780777990333
3	0.24	0.59949569920332
4	0.31	0.22669293436738536
5	0.53	0.3794695637018586
6	0.64	0.478261212990444
7	0.74	0.6416085031689931
8	0.84	0.6456834312485642
