# Supplementary material for: Computer Vision for Kinetic Analysis of Lab- and Process-Scale Mixing Phenomena
Source: Org Process Res Dev. 2022 Nov 4;26(11):3073–88. doi: 10.1021/acs.oprd.2c00216 (PMC9680030; doi:10.1021/acs.oprd.2c00216)
Supplement: Supplementary file 3 — op2c00216_si_005.zip [file op2c00216_si_005.zip › Collected spreadsheet outputs/Scheme 15 - statistical analysis/200 RPM - full reactor analysis/cross validation/z_CrossValidation_Plot.csv]

	Analytical Results	Prediction by Colour
0	0.0	0.2609969668816773
1	0.22	0.4570771890544608
2	0.28	0.48679600186116734
3	0.24	0.5876314802976006
4	0.31	0.06274659281755035
5	0.53	0.28300028877756456
6	0.64	0.39910861882232895
7	0.74	0.6377270349679579
8	0.84	0.5503417766298017
