# Supplementary material for: Computer Vision for Kinetic Analysis of Lab- and Process-Scale Mixing Phenomena
Source: Org Process Res Dev. 2022 Nov 4;26(11):3073–88. doi: 10.1021/acs.oprd.2c00216 (PMC9680030; doi:10.1021/acs.oprd.2c00216)
Supplement: Supplementary file 3 — op2c00216_si_005.zip [file op2c00216_si_005.zip › Collected spreadsheet outputs/Scheme 15 - statistical analysis/200 RPM - full reactor analysis/Kineticolor.csv]

frame number	seconds	normalised time	red	green	blue	hue	saturation	value	lightness	a_component	b_component	x	y	z	Hunter lightness	Hunter a_component	Hunter b_component	delta_e	light_ratio	a_ratio	b_ratio	chroma_ab	hue_ab
1000	33.33333333	0	0.583044228	0.527037497	0.328547919	0.129988511	0.436495718	0.583044228	56.24380826	-2.059242726	29.15892733	0.225072186	0.241561616	0.118169803	56.24380826	-2.059242726	29.15892733	0	1	1	1	29.23155014	-85.96040163
2000	66.66666667	33.33333333	0.535906468	0.472535114	0.292028169	0.123358622	0.455076238	0.535906468	51.08674249	-0.507555336	27.49399525	0.1828882	0.193435485	0.093298362	51.08674249	-0.507555336	27.49399525	5.636937106	0.908308738	0.246476693	0.942901463	27.49867973	-88.94240631
3000	100	66.66666667	0.525402449	0.467430095	0.291009425	0.125445052	0.446120919	0.525402449	50.45767206	-0.974203293	26.78493301	0.176913635	0.188044833	0.092111315	50.45767206	-0.974203293	26.78493301	6.347639857	0.897124032	0.473088131	0.918584305	26.80264368	-87.91699523
4000	133.3333333	100	0.507245215	0.447441778	0.282316633	0.122353759	0.443431648	0.507245215	48.53543913	-0.35407043	25.48222102	0.16304212	0.172195121	0.085924293	48.53543913	-0.35407043	25.48222102	8.70888836	0.862947241	0.171942057	0.873908039	25.48468077	-89.20393768
5000	166.6666667	133.3333333	0.489905538	0.432605234	0.270934635	0.123053335	0.446965561	0.489905538	46.98186724	-0.471269683	25.04907536	0.151337764	0.160056247	0.079352201	46.98186724	-0.471269683	25.04907536	10.25651466	0.835325144	0.22885582	0.859053389	25.05350816	-88.92217264
6000	200	166.6666667	0.472188877	0.428408514	0.257777944	0.13263516	0.454078744	0.472188877	46.1806716	-2.256517024	25.83754161	0.142729909	0.154025369	0.073328238	46.1806716	-2.256517024	25.83754161	10.59892634	0.821080098	1.095799439	0.886093693	25.93589069	-85.00874779
7000	233.3333333	200	0.503974339	0.45325564	0.324736681	0.119505168	0.35564838	0.503974339	49.06325929	-0.2276194	19.97934233	0.167306955	0.1764548	0.106670506	49.06325929	-0.2276194	19.97934233	11.79745347	0.872331743	0.110535488	0.685187836	19.98063889	-89.34727247
8000	266.6666667	233.3333333	0.47763234	0.417386354	0.280847138	0.1156415	0.412001419	0.47763234	45.61206446	0.693086325	21.76905161	0.143534924	0.149838465	0.081997844	45.61206446	0.693086325	21.76905161	13.23705233	0.810970414	-0.3365734	0.746565584	21.78008211	88.17642439
9000	300	266.6666667	0.506116853	0.457580959	0.331190182	0.120422628	0.345625067	0.506116853	49.45784764	-0.40553782	19.56645013	0.170049588	0.17968474	0.110510111	49.45784764	-0.40553782	19.56645013	11.86590158	0.879347419	0.196935415	0.671027775	19.57065231	-88.81264721
10000	333.3333333	300	0.454789558	0.400174335	0.272098781	0.116841836	0.401703983	0.454789558	43.73770685	0.39416758	20.50220269	0.130407637	0.136575146	0.076407274	43.73770685	0.39416758	20.50220269	15.40651408	0.777644833	-0.191413851	0.703119235	20.5059914	88.89858874
11000	366.6666667	333.3333333	0.503107338	0.436616908	0.302049425	0.11154952	0.39963224	0.503107338	47.74094729	1.378077259	21.55954053	0.160080598	0.165913442	0.093825802	47.74094729	1.378077259	21.55954053	11.91068819	0.848821386	-0.669215553	0.73938044	21.60353871	86.3426521
12000	400	366.6666667	0.442502483	0.396287516	0.265904008	0.123050806	0.399090358	0.442502483	43.11247246	-0.62265265	20.54771651	0.124857322	0.132331552	0.073327769	43.11247246	-0.62265265	20.54771651	15.76859926	0.766528331	0.302369722	0.704680123	20.5571484	-88.26431053
13000	433.3333333	400	0.50330419	0.427334928	0.307047374	0.102151487	0.389936781	0.50330419	47.10775508	2.936408979	19.98570467	0.158052681	0.161017925	0.095370418	47.10775508	2.936408979	19.98570467	13.87703202	0.837563397	-1.42596545	0.685406032	20.20026952	81.64159308
14000	466.6666667	433.3333333	0.557161858	0.502801733	0.385249579	0.113965249	0.308549979	0.557161858	54.174083	0.426671043	18.22397412	0.211315444	0.221389118	0.14771215	54.174083	0.426671043	18.22397412	11.40336492	0.963200834	-0.207198033	0.62498781	18.22896818	88.65880052
15000	500	466.6666667	0.507166791	0.440481657	0.324494283	0.105824512	0.360182314	0.507166791	48.22700207	1.996661374	18.91110586	0.164846785	0.169737963	0.105379076	48.22700207	1.996661374	18.91110586	13.62855034	0.857463311	-0.969609531	0.648552865	19.0162189	83.97295951
16000	533.3333333	500	0.524621836	0.465759641	0.346020091	0.111737944	0.340439022	0.524621836	50.56759773	0.928819423	18.95354407	0.181369332	0.188979496	0.11973298	50.56759773	0.928819423	18.95354407	12.05395076	0.899078482	-0.451049025	0.650008275	18.97628884	87.19446171
17000	566.6666667	533.3333333	0.478742291	0.404155822	0.287749888	0.101579899	0.398946168	0.478742291	44.72006093	3.016328935	19.57524697	0.141088197	0.143424263	0.08392299	44.72006093	3.016328935	19.57524697	15.8241938	0.795110828	-1.464775812	0.671329461	19.80627512	81.24024959
18000	600	566.6666667	0.421656451	0.372079069	0.249422151	0.118691919	0.408470685	0.421656451	40.71462706	0.101106644	19.77896893	0.111221421	0.116872215	0.064600407	40.71462706	0.101106644	19.77896893	18.27036392	0.723895275	-0.049098944	0.678316068	19.77922734	89.70711651
19000	633.3333333	600	0.389293653	0.337962727	0.210098273	0.118924619	0.460309021	0.389293653	37.14254514	0.28880494	20.92594518	0.091734596	0.09615084	0.048096375	37.14254514	0.28880494	20.92594518	20.93211828	0.660384606	-0.140248129	0.717651405	20.92793802	89.2092948
20000	666.6666667	633.3333333	0.434063799	0.387039078	0.243298807	0.125582329	0.439486069	0.434063799	42.11408793	-0.919618152	22.57042044	0.118199791	0.125739089	0.063664373	42.11408793	-0.919618152	22.57042044	15.63189572	0.748777318	0.446580746	0.774048379	22.58914731	-87.6668086
21000	700	666.6666667	0.520629799	0.445559921	0.329016445	0.101370349	0.368041466	0.520629799	48.95172353	2.881464346	19.27278917	0.172059064	0.175548884	0.108465386	48.95172353	2.881464346	19.27278917	13.24087662	0.870348667	-1.399283489	0.660956727	19.4870018	81.49672364
22000	733.3333333	700	0.554110342	0.500555018	0.384592622	0.114012069	0.305927731	0.554110342	53.93960542	0.402894724	17.98896613	0.209157802	0.219177297	0.14698347	53.93960542	0.402894724	17.98896613	11.66788348	0.959031884	-0.195651886	0.616928254	17.99347733	88.71697415
23000	766.6666667	733.3333333	0.504498609	0.424895001	0.315921915	0.096311907	0.373790315	0.504498609	47.00918738	3.725104486	18.5405507	0.158680948	0.160264624	0.099537407	47.00918738	3.725104486	18.5405507	15.21469085	0.835810889	-1.808968141	0.635844745	18.91106617	78.6395788
24000	800	766.6666667	0.544614734	0.48759615	0.371682998	0.111713784	0.317530404	0.544614734	52.73119203	0.804896317	18.19559578	0.199324683	0.208011651	0.137358897	52.73119203	0.804896317	18.19559578	11.86323749	0.937546615	-0.390870055	0.62401458	18.21338969	87.46712793
25000	833.3333333	800	0.487916202	0.416721224	0.309724928	0.100076258	0.365208766	0.487916202	45.96623364	2.894198361	17.99211773	0.149648234	0.15243733	0.095452411	45.96623364	2.894198361	17.99211773	15.96442155	0.817267448	-1.405467323	0.617036337	18.22341034	80.86172762
26000	866.6666667	833.3333333	0.503605337	0.433121891	0.327140585	0.100096766	0.350402864	0.503605337	47.62613151	2.785459814	17.6943718	0.161672871	0.165018482	0.106002593	47.62613151	2.785459814	17.6943718	15.13841236	0.846779992	-1.352662209	0.606825196	17.91227455	81.05387681
27000	900	866.6666667	0.499869301	0.436666988	0.337095708	0.101952737	0.325632306	0.499869301	47.8353816	2.201152424	16.47694846	0.162229601	0.166651954	0.111551563	47.8353816	2.201152424	16.47694846	15.80143012	0.850500403	-1.068913536	0.565073889	16.62332405	82.39091873
28000	933.3333333	900	0.462760049	0.393423927	0.283331442	0.102262107	0.387735734	0.462760049	43.50713666	2.681735059	18.55196986	0.132380151	0.134999821	0.0808034	43.50713666	2.681735059	18.55196986	17.23969897	0.773545356	-1.30229187	0.636236363	18.74479364	81.77472191
29000	966.6666667	933.3333333	0.447434649	0.404297509	0.266731983	0.126880184	0.403863819	0.447434649	43.83077718	-1.232270072	21.38687629	0.128557657	0.137214487	0.074412567	43.83077718	-1.232270072	21.38687629	14.66874234	0.779299598	0.598409336	0.733458952	21.42234737	-86.70237498
30000	1000	966.6666667	0.467174969	0.400069413	0.304838621	0.097771071	0.347485115	0.467174969	44.21016771	2.914978366	16.26881127	0.137444147	0.139841329	0.091309685	44.21016771	2.914978366	16.26881127	18.32229441	0.786045061	-1.415558413	0.557935862	16.52789518	79.84177029
31000	1033.333333	1000	0.469646984	0.402712968	0.29406386	0.103131693	0.373861921	0.469646984	44.40968026	2.419985766	18.17316034	0.138018372	0.141236076	0.086513633	44.40968026	2.419985766	18.17316034	16.757003	0.789592342	-1.175182379	0.62324516	18.33357815	82.41496677
32000	1066.666667	1033.333333	0.513196515	0.457454433	0.351443167	0.109231398	0.315187931	0.513196515	49.72356492	1.098382666	16.96459714	0.174891854	0.181881852	0.121744923	49.72356492	1.098382666	16.96459714	14.18400014	0.884071802	-0.533391548	0.58179771	17.00011767	86.29552218
33000	1100	1066.666667	0.458865398	0.393186413	0.296983366	0.099046454	0.352787621	0.458865398	43.45720759	2.748258138	16.4043216	0.132152445	0.134660294	0.086896481	43.45720759	2.748258138	16.4043216	18.68928005	0.77265763	-1.334596502	0.562583164	16.63293991	80.48941292
34000	1133.333333	1100	0.459274804	0.382866538	0.280564667	0.095407637	0.389113739	0.459274804	42.64075941	3.791521739	17.7984566	0.128399048	0.129188778	0.078687119	42.64075941	3.791521739	17.7984566	18.66372626	0.758141398	-1.841221383	0.610394765	18.19782114	77.9743061
35000	1166.666667	1133.333333	0.506514673	0.448143796	0.351714004	0.103821464	0.305619318	0.506514673	48.89673898	1.756549627	15.77054936	0.169585593	0.175103431	0.120869445	48.89673898	1.756549627	15.77054936	15.74129483	0.869371056	-0.853007567	0.540848063	15.86807152	83.64449766
36000	1200	1166.666667	0.445731063	0.374823431	0.278927908	0.095817056	0.37422376	0.445731063	41.69076833	3.425225045	16.7117733	0.121816831	0.123011298	0.077135429	41.69076833	3.425225045	16.7117733	19.9198896	0.741250808	-1.663342064	0.573127163	17.05917739	78.41713903
37000	1233.333333	1200	0.444110519	0.390330865	0.240348467	0.122677732	0.458809334	0.444110519	42.60163677	-0.339929124	23.68110415	0.122050381	0.128930382	0.063002167	42.60163677	-0.339929124	23.68110415	14.80106175	0.757445808	0.165074821	0.812139071	23.68354377	-89.17760733
38000	1266.666667	1233.333333	0.419223577	0.35862451	0.228581623	0.113688588	0.454750077	0.419223577	39.56001822	1.208617408	21.40369884	0.106025521	0.109878614	0.056027841	39.56001822	1.208617408	21.40369884	18.68612664	0.703366636	-0.586923238	0.734035878	21.4377956	86.76807194
39000	1300	1266.666667	0.441554825	0.362539017	0.263498594	0.092705193	0.403248297	0.441554825	40.6124471	4.303823747	17.60456578	0.116433834	0.116241663	0.069693225	40.6124471	4.303823747	17.60456578	20.45314982	0.722078543	-2.090003132	0.603745315	18.12301396	76.26224086
40000	1333.333333	1300	0.507359946	0.444591124	0.33470377	0.106075319	0.340303126	0.507359946	48.575882	1.762747086	17.86747248	0.16710929	0.172519056	0.111145114	48.575882	1.762747086	17.86747248	14.17397798	0.863666304	-0.856017149	0.612761652	17.95421539	84.36561649
41000	1366.666667	1333.333333	0.468258079	0.397734038	0.298733725	0.097331456	0.362031882	0.468258079	44.03886077	3.173670085	16.96549927	0.136691847	0.138651113	0.088240501	44.03886077	3.173670085	16.96549927	18.02841667	0.782999269	-1.541183099	0.581828648	17.2597899	79.40436194
42000	1400	1366.666667	0.489157527	0.419009379	0.310907713	0.101076932	0.364401657	0.489157527	46.16770478	2.730832377	18.09116865	0.150823659	0.15392903	0.096254979	46.16770478	2.730832377	18.09116865	15.71521438	0.820849552	-1.326134284	0.620433271	18.29611513	81.41610002
43000	1433.333333	1400	0.45408217	0.387342754	0.290634626	0.098612809	0.359951469	0.45408217	42.87716681	2.872716712	16.5641025	0.128549539	0.13075754	0.083432155	42.87716681	2.872716712	16.5641025	19.01633351	0.762344659	-1.395035503	0.56806282	16.81136499	80.16104425
44000	1466.666667	1433.333333	0.454115598	0.38667118	0.273867694	0.10430402	0.39692075	0.454115598	42.74553388	2.408101879	18.92529322	0.127005082	0.129882487	0.076036277	42.74553388	2.408101879	18.92529322	17.5182147	0.76000426	-1.169411381	0.649039418	19.07788453	82.74850892
45000	1500	1466.666667	0.487894807	0.430324464	0.315869373	0.110889699	0.352587138	0.487894807	46.97196947	1.077813014	18.42452395	0.153875541	0.159980799	0.099709382	46.97196947	1.077813014	18.42452395	14.52706196	0.835149164	-0.523402608	0.631865629	18.45602242	86.65207969
46000	1533.333333	1500	0.41695944	0.34172303	0.247106965	0.092841415	0.407359707	0.41695944	38.34491119	4.132646253	16.9812617	0.102997494	0.102825939	0.061452926	38.34491119	4.132646253	16.9812617	22.51678364	0.681762355	-2.006876703	0.582369218	17.47689944	76.32210183
47000	1566.666667	1533.333333	0.474769539	0.418406742	0.302185599	0.112236344	0.363510979	0.474769539	45.71428144	0.921712498	18.72296171	0.144619917	0.150585468	0.091745792	45.71428144	0.921712498	18.72296171	15.12171973	0.812787805	-0.447597793	0.642100496	18.74563547	87.1816619
48000	1600	1566.666667	0.417300279	0.342741041	0.248639999	0.092988741	0.404170063	0.417300279	38.43623866	4.065928869	16.86808009	0.103421859	0.103345212	0.062105606	38.43623866	4.065928869	16.86808009	22.48760076	0.683386133	-1.974477714	0.578487675	17.35119314	76.44778736
49000	1633.333333	1600	0.450617388	0.388095613	0.291665136	0.101110528	0.352743272	0.450617388	42.8467167	2.406237444	16.35108347	0.127653478	0.13055477	0.083906012	42.8467167	2.406237444	16.35108347	19.06471715	0.761803264	-1.168505982	0.560757372	16.52718697	81.62839853
50000	1666.666667	1633.333333	0.418331883	0.342986976	0.250066457	0.092037643	0.402229504	0.418331883	38.4898256	4.194835272	16.72450771	0.103890338	0.103650711	0.062678412	38.4898256	4.194835272	16.72450771	22.55952533	0.684338895	-2.03707665	0.573563887	17.24255785	75.91956475
51000	1700	1666.666667	0.443721405	0.375760311	0.282155319	0.096560066	0.364116051	0.443721405	41.72190652	3.167584966	16.25204721	0.121637995	0.123210589	0.07858	41.72190652	3.167584966	16.25204721	20.11946601	0.741804437	-1.538228071	0.557360942	16.55785714	78.97110373
52000	1733.333333	1700	0.4982082	0.428768505	0.308176943	0.105764672	0.381429405	0.4982082	47.08394953	2.192957546	19.76301292	0.156598126	0.160835776	0.095956743	47.08394953	2.192957546	19.76301292	13.79374593	0.83714014	-1.064933977	0.677768859	19.88430895	83.66820724
53000	1766.666667	1733.333333	0.425649495	0.363966178	0.258052564	0.105325729	0.393743991	0.425649495	40.2614303	2.081840989	17.89208851	0.111258672	0.114092826	0.067386122	40.2614303	2.081840989	17.89208851	19.98816241	0.715837557	-1.010974065	0.613605854	18.01279804	83.36317077
54000	1800	1766.666667	0.413775485	0.35710483	0.237147983	0.11319193	0.426867971	0.413775485	39.34171537	1.072400686	19.80091245	0.10460838	0.108588512	0.058844842	39.34171537	1.072400686	19.80091245	19.57192829	0.699485269	-0.520774299	0.679068617	19.82993134	86.89993768
55000	1833.333333	1800	0.460966148	0.382713483	0.28071315	0.094312193	0.391033049	0.460966148	42.67586418	4.011052459	17.83085203	0.12895665	0.12942093	0.078766857	42.67586418	4.011052459	17.83085203	18.68857619	0.758765551	-1.947828883	0.61150576	18.27642815	77.32233627
56000	1866.666667	1833.333333	0.505654801	0.436723322	0.324311336	0.103314068	0.358630956	0.505654801	47.92019854	2.379903962	18.51997111	0.163186666	0.167317119	0.104905241	47.92019854	2.379903962	18.51997111	14.2188569	0.852008426	-1.155718038	0.635138971	18.67225944	82.67735255
57000	1900	1866.666667	0.493590877	0.422743676	0.333282445	0.093009488	0.324779973	0.493590877	46.66411358	3.449010133	15.42674567	0.155651245	0.15764592	0.108121406	46.66411358	3.449010133	15.42674567	17.62623649	0.829675568	-1.674892469	0.529057379	15.80759795	77.39743926
58000	1933.333333	1900	0.458632922	0.373732708	0.300843962	0.076989698	0.34404194	0.458632922	42.07696274	5.813412368	13.9381925	0.127787038	0.125498265	0.087158307	42.07696274	5.813412368	13.9381925	22.23396004	0.748117242	-2.823082629	0.478007724	15.10195264	67.3597103
59000	1966.666667	1933.333333	0.480413324	0.419986055	0.333897638	0.097928555	0.304978399	0.480413324	46.13519632	2.443401231	14.55631643	0.150110125	0.153687681	0.107976136	46.13519632	2.443401231	14.55631643	18.32195631	0.82027156	-1.18655329	0.49920617	14.75996469	80.47125004
60000	2000	1966.666667	0.417520532	0.340433582	0.272646795	0.077983754	0.3469859	0.417520532	38.40255367	5.290705952	13.09663856	0.104831444	0.103153482	0.071532714	38.40255367	5.290705952	13.09663856	25.10635839	0.682787223	-2.569248339	0.449146788	14.12492517	68.00255558
61000	2033.333333	2000	0.475724649	0.414030012	0.318068526	0.101445987	0.331402047	0.475724649	45.50356831	2.239106563	16.06135746	0.145285949	0.149048281	0.099151114	45.50356831	2.239106563	16.06135746	17.47497918	0.809041381	-1.087344651	0.550821273	16.21668282	82.06357244
62000	2066.666667	2033.333333	0.394911604	0.318027532	0.235797725	0.086133076	0.402910114	0.394911604	35.93977802	4.879385004	15.41933881	0.091023972	0.089768982	0.055448179	35.93977802	4.879385004	15.41933881	25.47890286	0.638999725	-2.369504548	0.528803362	16.17295296	72.44024335
63000	2100	2066.666667	0.475052561	0.411690208	0.312443057	0.101723401	0.342297921	0.475052561	45.28868676	2.313996346	16.61443146	0.143902412	0.147491496	0.096129243	45.28868676	2.313996346	16.61443146	17.21929974	0.805220844	-1.123712284	0.569788843	16.7747999	82.07106216
64000	2133.333333	2100	0.409424836	0.330157628	0.267269836	0.073731481	0.347206587	0.409424836	37.40301071	5.77200984	12.53388921	0.099891656	0.097571562	0.068490641	37.40301071	5.77200984	12.53388921	26.31911969	0.665015615	-2.802976924	0.429847404	13.7990752	65.27334931
65000	2166.666667	2133.333333	0.488642486	0.416454407	0.333053952	0.089338691	0.318409754	0.488642486	46.08835212	3.839783547	14.6532094	0.152109203	0.153340344	0.107355673	46.08835212	3.839783547	14.6532094	18.66407386	0.819438682	-1.864658061	0.502529096	15.14795311	75.31614899
66000	2200	2166.666667	0.465138775	0.394506	0.329470152	0.079895467	0.291673431	0.465138775	43.89393168	4.441251144	12.07847675	0.137700695	0.137649456	0.103197166	43.89393168	4.441251144	12.07847675	22.05714542	0.780422468	-2.156739994	0.414229118	12.86912244	69.81154478
67000	2233.333333	2200	0.431302908	0.349405803	0.287873545	0.071501234	0.332549029	0.431302908	39.51636132	6.018001223	12.31106494	0.112250503	0.109619802	0.078972241	39.51636132	6.018001223	12.31106494	25.07787507	0.702590428	-2.92243413	0.422205687	13.70323533	63.9492905
68000	2266.666667	2233.333333	0.474889935	0.409060672	0.334303689	0.088625292	0.296039643	0.474889935	45.21434277	3.494087475	13.20639384	0.145299512	0.146955419	0.107146326	45.21434277	3.494087475	13.20639384	20.17354481	0.803899028	-1.696782721	0.452910825	13.66080105	75.1805046
69000	2300	2266.666667	0.415223328	0.344558143	0.275255183	0.082522301	0.337091238	0.415223328	38.65366629	4.48797563	13.02303557	0.105198654	0.1045885	0.07288821	38.65366629	4.48797563	13.02303557	24.75169016	0.687251939	-2.179430125	0.446622587	13.77466445	70.9851145
70000	2333.333333	2300	0.407457778	0.329416679	0.256379744	0.080573079	0.370782059	0.407457778	37.2334626	5.268126577	14.00118472	0.098331738	0.096645176	0.064044929	37.2334626	5.268126577	14.00118472	25.39371466	0.662001094	-2.558283446	0.480168031	14.95948967	69.38054249
71000	2366.666667	2333.333333	0.485826876	0.422611523	0.332236337	0.098069393	0.316142532	0.485826876	46.4511278	2.581228653	15.26100309	0.152622709	0.156043933	0.107417318	46.4511278	2.581228653	15.26100309	17.6233613	0.825888738	-1.25348441	0.523373268	15.47775684	80.39991536
72000	2400	2366.666667	0.375501279	0.320155866	0.220031278	0.107335378	0.414033212	0.375501279	35.48028532	1.739129378	17.17119327	0.085046972	0.087407534	0.04993319	35.48028532	1.739129378	17.17119327	24.27462221	0.630830067	-0.844548025	0.588882886	17.25903964	84.2167015
73000	2433.333333	2400	0.423315109	0.346661498	0.264151349	0.08639964	0.375993573	0.423315109	38.96716172	4.681896804	15.21144635	0.10724312	0.106398614	0.068540393	38.96716172	4.681896804	15.21144635	23.20469141	0.692825805	-2.273601235	0.521673729	15.91566077	72.89227582
74000	2466.666667	2433.333333	0.464581095	0.391894019	0.289906584	0.097311885	0.375982822	0.464581095	43.47761094	3.339265144	17.52897479	0.133194342	0.134798972	0.083639688	43.47761094	3.339265144	17.52897479	18.09352031	0.773020396	-1.621598611	0.601152937	17.84420491	79.21440008
75000	2500	2466.666667	0.504706268	0.440512585	0.334054646	0.103971997	0.338120671	0.504706268	48.2153416	2.052328352	17.46556619	0.164856374	0.169645531	0.110363168	48.2153416	2.052328352	17.46556619	14.76807328	0.857255991	-0.996642274	0.59897835	17.58573439	83.29807186
76000	2533.333333	2500	0.420765736	0.343131505	0.254035872	0.089061862	0.396253424	0.420765736	38.58788777	4.586790521	16.25441956	0.104956011	0.104211321	0.064247653	38.58788777	4.586790521	16.25441956	22.85667533	0.686082414	-2.227416158	0.557442301	16.88919188	74.24160843
77000	2566.666667	2533.333333	0.491222179	0.422684899	0.313238896	0.102487156	0.362327456	0.491222179	46.49515494	2.491544841	18.19155238	0.152791398	0.156374192	0.097767306	46.49515494	2.491544841	18.19155238	15.36324257	0.826671528	-1.209932569	0.623875912	18.36138268	82.20119911
78000	2600	2566.666667	0.429201311	0.350405224	0.269583426	0.084390917	0.371895149	0.429201311	39.42898388	4.96529867	15.02215014	0.11029981	0.109103023	0.071119202	39.42898388	4.96529867	15.02215014	23.06362872	0.70103688	-2.411225548	0.51518185	15.82147862	71.70963564
79000	2633.333333	2600	0.502145898	0.426601734	0.332477234	0.092459128	0.337887185	0.502145898	47.15377223	3.781704188	16.25088092	0.159859296	0.161370417	0.108191831	47.15377223	3.781704188	16.25088092	16.83339176	0.838381569	-1.836453829	0.557320944	16.68509566	76.89998081
80000	2666.666667	2633.333333	0.424739286	0.352342988	0.281431184	0.082470104	0.337402512	0.424739286	39.51205155	4.588139129	13.2784967	0.110273885	0.109594274	0.076235387	39.51205155	4.588139129	13.2784967	24.0068208	0.702513802	-2.228071063	0.45538358	14.04882541	70.93835555
81000	2700	2666.666667	0.44692513	0.373430658	0.287929014	0.089626554	0.355755596	0.44692513	41.66911327	4.086956516	15.31221458	0.122642669	0.122872828	0.08100763	41.66911327	4.086956516	15.31221458	21.02210629	0.740865787	-1.984689063	0.525129557	15.84825318	75.05566043
82000	2733.333333	2700	0.443674015	0.381253902	0.290675971	0.098670031	0.344843372	0.443674015	42.16409698	2.629411878	15.54840951	0.123629714	0.126063976	0.082803969	42.16409698	2.629411878	15.54840951	20.13623468	0.749666466	-1.276882927	0.533229818	15.76917389	80.40145
83000	2766.666667	2733.333333	0.399791695	0.329878636	0.249051905	0.089366729	0.377045826	0.399791695	37.01467446	4.054892165	14.81486592	0.095646575	0.095458439	0.061147959	37.01467446	4.054892165	14.81486592	24.75670272	0.658111099	-1.96911812	0.508073077	15.35976571	74.69279142
84000	2800	2766.666667	0.433060501	0.361574146	0.281610538	0.08799783	0.349720103	0.433060501	40.40656912	4.112963281	14.50759846	0.114923677	0.114978089	0.077107577	40.40656912	4.112963281	14.50759846	22.4404926	0.718418087	-1.997318349	0.497535396	15.07935277	74.17175066
85000	2833.333333	2800	0.467403957	0.405696393	0.314838863	0.099255481	0.326409505	0.467403957	44.67418302	2.45329988	15.38630741	0.139875365	0.14309941	0.096676365	44.67418302	2.45329988	15.38630741	18.54465768	0.79429513	-1.191360227	0.527670557	15.58066546	80.94062189
86000	2866.666667	2833.333333	0.389752541	0.31690629	0.244725645	0.082950872	0.372099938	0.389752541	35.759979	4.769401306	13.75001084	0.089971639	0.08883995	0.058554646	35.759979	4.769401306	13.75001084	26.5264462	0.635802946	-2.31609477	0.471554069	14.55369324	70.87011566
87000	2900	2866.666667	0.421606086	0.354473869	0.26071339	0.09712527	0.381618533	0.421606086	39.47152765	3.163660645	16.41218958	0.108118702	0.109354437	0.067688103	39.47152765	3.163660645	16.41218958	21.70408809	0.701793297	-1.53632236	0.562852995	16.71432665	79.08932581
88000	2933.333333	2900	0.455848203	0.390486552	0.299505432	0.096988943	0.342971125	0.455848203	43.19690699	2.908985271	15.65591061	0.130686645	0.132899418	0.087806721	43.19690699	2.908985271	15.65591061	19.42257405	0.768029554	-1.412648074	0.536916548	15.92387303	79.47405425
89000	2966.666667	2933.333333	0.388413688	0.313561011	0.231080241	0.087373634	0.40506669	0.388413688	35.40373242	4.66067954	15.40907288	0.088038027	0.08701818	0.053422548	35.40373242	4.66067954	15.40907288	25.85584293	0.629468977	-2.263297804	0.528451294	16.0984925	73.17135878
90000	3000	2966.666667	0.406158256	0.334344901	0.240858376	0.094259521	0.406983921	0.406158256	37.47563281	3.815052817	16.73687708	0.097818313	0.097970163	0.058487557	37.47563281	3.815052817	16.73687708	23.26067691	0.666306816	-1.852648437	0.573988092	17.16617844	77.15922542
91000	3033.333333	3000	0.3775028	0.33083309	0.200597172	0.122698111	0.468620705	0.3775028	36.25034854	-0.302971043	21.15968215	0.086512358	0.091388933	0.044569791	36.25034854	-0.302971043	21.15968215	21.60580582	0.644521587	0.147127407	0.725667372	21.16185106	-89.17967691
92000	3066.666667	3033.333333	0.413634825	0.340066063	0.249873122	0.091792872	0.395908887	0.413634825	38.14632189	4.09820279	16.27280341	0.101847597	0.101702801	0.062336818	38.14632189	4.09820279	16.27280341	23.05396577	0.67823149	-1.990150427	0.558072772	16.7809236	75.86437817
93000	3100	3066.666667	0.498394521	0.434830345	0.326914259	0.10488679	0.344065304	0.498394521	47.61454512	1.951162164	17.68991488	0.160129732	0.164928349	0.10594896	47.61454512	1.951162164	17.68991488	14.90254261	0.846573989	-0.947514414	0.606672347	17.79719423	83.70583226
94000	3133.333333	3100	0.433690806	0.36546586	0.275003716	0.095011031	0.365899132	0.433690806	40.67070561	3.352820816	15.88437737	0.115452114	0.116600897	0.074560361	40.67070561	3.352820816	15.88437737	21.16661604	0.723114363	-1.628181455	0.544751773	16.23437254	78.0811529
95000	3166.666667	3133.333333	0.417586552	0.346601932	0.24663708	0.097460428	0.409374944	0.417586552	38.71601728	3.436442084	17.54956381	0.10417294	0.104946864	0.061624995	38.71601728	3.436442084	17.54956381	21.73023997	0.688360523	-1.668789231	0.601859033	17.88285	78.92089338
96000	3200	3166.666667	0.42702631	0.362194243	0.269079181	0.098255518	0.369876808	0.42702631	40.2238853	2.888782571	16.16158268	0.112141342	0.113864566	0.071733092	40.2238853	2.888782571	16.16158268	21.2144256	0.715170017	-1.402837332	0.554258478	16.41772882	79.86575812
97000	3233.333333	3200	0.427723214	0.356897095	0.260303138	0.096159273	0.391421534	0.427723214	39.81125517	3.478020946	16.95854904	0.110517642	0.111375945	0.067789079	39.81125517	3.478020946	16.95854904	21.20234234	0.707833563	-1.688980567	0.581590291	17.31152839	78.40995075
98000	3266.666667	3233.333333	0.451856793	0.391036561	0.290028311	0.104028093	0.358141086	0.451856793	43.08391023	2.043082466	16.92438488	0.128641973	0.132139823	0.083420876	43.08391023	2.043082466	16.92438488	18.43084418	0.766020502	-0.992152329	0.580418638	17.04725753	83.11666039
99000	3300	3266.666667	0.387138251	0.312303424	0.224269382	0.090086831	0.4206995	0.387138251	35.24015358	4.478942368	16.25165349	0.08700675	0.086190083	0.05099849	35.24015358	4.478942368	16.25165349	25.50488369	0.626560588	-2.175043433	0.55734744	16.85755516	74.59183689
100000	3333.333333	3300	0.483368596	0.428324673	0.314248677	0.11242121	0.349877754	0.483368596	46.70658304	0.817772929	18.29015711	0.151509502	0.157966662	0.098640795	46.70658304	0.817772929	18.29015711	14.74333917	0.830430664	-0.397123136	0.627257543	18.30842974	87.43994804
101000	3366.666667	3333.333333	0.382615119	0.306370781	0.221964261	0.087567247	0.419875875	0.382615119	34.66294003	4.802928686	15.82266014	0.084524112	0.083310012	0.049806317	34.66294003	4.802928686	15.82266014	26.28077801	0.616297884	-2.332376182	0.542635192	16.53555859	73.11446501
102000	3400	3366.666667	0.451919477	0.389235741	0.29199917	0.10133857	0.35386903	0.451919477	42.96495535	2.391592339	16.46559104	0.128395245	0.131343309	0.084170558	42.96495535	2.391592339	16.46559104	18.90128709	0.763905516	-1.161394094	0.564684388	16.63837138	81.73570274
103000	3433.333333	3400	0.487129079	0.427408532	0.31684545	0.108214633	0.349565722	0.487129079	46.74788389	1.459943307	17.97481583	0.152888782	0.158278995	0.09991975	46.74788389	1.459943307	17.97481583	15.08779639	0.831164982	-0.708970967	0.616442972	18.03400784	85.35653809
104000	3466.666667	3433.333333	0.413191962	0.346978119	0.253046698	0.097756477	0.387580783	0.413191962	38.65638391	3.087821721	16.46234186	0.103383903	0.104604103	0.064025554	38.65638391	3.087821721	16.46234186	22.2937895	0.687300258	-1.49949381	0.564572958	16.74942812	79.37653666
105000	3500	3466.666667	0.455841492	0.391887841	0.286832075	0.103599519	0.370763565	0.455841492	43.23273868	2.251716105	17.6256582	0.129924239	0.133140895	0.082117632	43.23273868	2.251716105	17.6256582	17.91336357	0.768666632	-1.093468039	0.604468676	17.7689069	82.71977477
106000	3533.333333	3500	0.407388717	0.341397208	0.253783817	0.095063581	0.377047507	0.407388717	38.0932932	3.308101042	15.56626565	0.100542622	0.101404283	0.063841071	38.0932932	3.308101042	15.56626565	23.30257556	0.677288654	-1.606464843	0.533842191	15.91389829	78.00215127
107000	3566.666667	3533.333333	0.452429367	0.388781321	0.287253961	0.102443984	0.365085509	0.452429367	42.92088284	2.35147829	17.12830131	0.12805011	0.131049017	0.082000121	42.92088284	2.35147829	17.12830131	18.48487933	0.763121918	-1.141914093	0.587411914	17.28896052	82.18295001
108000	3600	3566.666667	0.302286824	0.25080945	0.146001709	0.111769804	0.517009352	0.302286824	27.78673488	1.512787732	18.41469119	0.052359271	0.053784077	0.025311312	27.78673488	1.512787732	18.41469119	30.62683524	0.49404078	-0.734633034	0.631528416	18.47672532	85.30363285
109000	3633.333333	3600	0.506239464	0.438152071	0.324860585	0.104102057	0.358286724	0.506239464	48.03946366	2.251530826	18.60114933	0.16386708	0.168255431	0.105332999	48.03946366	2.251530826	18.60114933	14.04851292	0.854128928	-1.093378065	0.637922963	18.73691937	83.09834727
110000	3666.666667	3633.333333	0.379583448	0.307758422	0.22486452	0.089295153	0.407601884	0.379583448	34.69394568	4.326488562	15.39278171	0.08413523	0.083463063	0.050822835	34.69394568	4.326488562	15.39278171	26.35680001	0.616849156	-2.101009516	0.527892591	15.98925364	74.30078392
111000	3700	3666.666667	0.450456188	0.391049602	0.292476193	0.103993556	0.350711123	0.450456188	43.06131903	1.970292301	16.51666029	0.128386328	0.131988307	0.08451208	43.06131903	1.970292301	16.51666029	18.70406616	0.765618836	-0.956804303	0.566435799	16.63376442	83.19726443
112000	3733.333333	3700	0.393527243	0.329157504	0.243934092	0.094950216	0.380134167	0.393527243	36.76260124	3.263122319	15.24471393	0.09334781	0.094103251	0.059100737	36.76260124	3.263122319	15.24471393	24.52448431	0.653629304	-1.584622482	0.522814634	15.59003753	77.91818732
113000	3766.666667	3733.333333	0.452426183	0.391021629	0.288695541	0.104161004	0.361894709	0.452426183	43.09074622	2.062733847	17.13797502	0.128715826	0.132185694	0.082827734	43.09074622	2.062733847	17.13797502	18.28925986	0.766142044	-1.001695342	0.587743672	17.26166443	83.13687014
114000	3800	3766.666667	0.400689691	0.338356983	0.24951084	0.097948162	0.377296582	0.400689691	37.66585906	2.857674315	15.62360389	0.097646286	0.0990194	0.061903109	37.66585906	2.857674315	15.62360389	23.50577057	0.669688988	-1.387730684	0.535808595	15.88279891	79.63474908
115000	3833.333333	3800	0.405689227	0.338950258	0.249016804	0.095670372	0.386188275	0.405689227	37.84251353	3.325032377	15.96067163	0.099191514	0.100000463	0.061824682	37.84251353	3.325032377	15.96067163	23.27642627	0.672829858	-1.61468696	0.547368271	16.30333951	78.23208108
116000	3866.666667	3833.333333	0.461587006	0.409428314	0.304391995	0.111365196	0.340553371	0.461587006	44.74234324	0.872330683	17.03062761	0.137839214	0.143582218	0.091797844	44.74234324	0.872330683	17.03062761	16.96978121	0.795507001	-0.423617222	0.584062213	17.05295393	87.06779891
117000	3900	3866.666667	0.3700606	0.304190543	0.217649777	0.094635411	0.411853688	0.3700606	34.12361983	3.521736627	15.71977153	0.080493019	0.080677664	0.048098682	34.12361983	3.521736627	15.71977153	26.47755607	0.606708914	-1.710209575	0.539106647	16.10943344	77.37240071
118000	3933.333333	3900	0.454644735	0.397313673	0.288279634	0.109231683	0.365923299	0.454644735	43.60326733	1.349293532	17.89751293	0.13097834	0.135655134	0.083192211	43.60326733	1.349293532	17.89751293	17.26907203	0.775254533	-0.655237732	0.613791884	17.94830249	85.68862685
119000	3966.666667	3933.333333	0.375634459	0.313395315	0.222547898	0.098906372	0.407541313	0.375634459	34.99030379	2.897798556	16.13116452	0.083963986	0.084935418	0.050342835	34.99030379	2.897798556	16.13116452	25.41665427	0.622118325	-1.407215633	0.553215293	16.38937782	79.81601989
120000	4000	3966.666667	0.416408775	0.353736407	0.256767841	0.101236114	0.38337553	0.416408775	39.25809004	2.545200605	16.70880136	0.106072004	0.108097	0.065998946	39.25809004	2.545200605	16.70880136	21.5573922	0.697998433	-1.235988635	0.573025241	16.90154102	81.33888897
121000	4033.333333	4000	0.427553603	0.373580747	0.271856069	0.108891339	0.364159097	0.427553603	41.08694193	1.308177282	16.89721313	0.115102058	0.119189053	0.073756318	41.08694193	1.308177282	16.89721313	19.78433091	0.730514935	-0.635271047	0.579486788	16.94777682	85.57300832
122000	4066.666667	4033.333333	0.353406385	0.285931323	0.196837858	0.094839692	0.443026876	0.353406385	32.18082129	3.736311207	16.34520908	0.071848704	0.071655351	0.040433302	32.18082129	3.736311207	16.34520908	27.87126052	0.572166471	-1.814410298	0.560555911	16.76680892	77.12412092
123000	4100	4066.666667	0.389227434	0.326069908	0.227230785	0.101688444	0.416200492	0.389227434	36.3312512	2.670733188	17.24610994	0.090403144	0.091814101	0.052903569	36.3312512	2.670733188	17.24610994	23.68117013	0.645960015	-1.296949191	0.591452139	17.45167969	81.19709844
124000	4133.333333	4100	0.43824247	0.382884093	0.276568477	0.109598761	0.36891448	0.43824247	42.06967995	1.272127059	17.54382731	0.121064761	0.125451058	0.076636651	42.06967995	1.272127059	17.54382731	18.62564057	0.747987756	-0.617764503	0.601662301	17.58988868	85.85266278
125000	4166.666667	4133.333333	0.37067796	0.307528949	0.221207886	0.096252337	0.403234318	0.37067796	34.40819592	3.190600279	15.5422186	0.081481871	0.082059619	0.04947538	34.40819592	3.190600279	15.5422186	26.26346463	0.611768602	-1.549404662	0.533017502	15.86633194	78.39914756
126000	4200	4166.666667	0.429384135	0.367201069	0.265811984	0.1033072	0.380945958	0.429384135	40.63587665	2.278775148	17.22449726	0.113748288	0.116386046	0.07079785	40.63587665	2.278775148	17.22449726	20.12104742	0.722495114	-1.106608327	0.590710936	17.37458264	82.46362044
127000	4233.333333	4200	0.404100457	0.345809305	0.260069455	0.099214578	0.356423755	0.404100457	38.36329506	2.473008509	14.94031767	0.100962489	0.102930326	0.066569477	38.36329506	2.473008509	14.94031767	23.28997454	0.682089216	-1.20093104	0.512375421	15.143608	80.60128794
128000	4266.666667	4233.333333	0.409960084	0.349452928	0.246624933	0.104925357	0.398417205	0.409960084	38.71953833	2.115205063	17.51882288	0.102476424	0.104967126	0.061713665	38.71953833	2.115205063	17.51882288	21.44803214	0.688423127	-1.027176173	0.600804779	17.64605473	83.11549002
129000	4300	4266.666667	0.402449906	0.343425229	0.252838079	0.100913534	0.371752671	0.402449906	38.10502764	2.393462576	15.70555019	0.099444494	0.10147029	0.063548059	38.10502764	2.393462576	15.70555019	23.0181516	0.677497289	-1.16230231	0.538618928	15.88688044	81.33502358
130000	4333.333333	4300	0.395241912	0.331285952	0.234877707	0.100197178	0.405736842	0.395241912	36.92045913	2.818918574	16.8714562	0.09363486	0.09495041	0.055985551	36.92045913	2.818918574	16.8714562	23.41303538	0.656435975	-1.368910298	0.578603458	17.10533064	80.51451929
131000	4366.666667	4333.333333	0.380107358	0.317145419	0.229050367	0.097198472	0.397406121	0.380107358	35.4263442	3.05800212	15.71636355	0.086292408	0.087133065	0.052837403	35.4263442	3.05800212	15.71636355	25.30327105	0.629871008	-1.485012953	0.538989771	16.01110428	78.98928429
132000	4400	4366.666667	0.454763629	0.399346057	0.292476136	0.109753704	0.356861198	0.454763629	43.77537084	1.202720464	17.49587652	0.131886088	0.136833637	0.085262919	43.77537084	1.202720464	17.49587652	17.38186094	0.778314488	-0.584059591	0.600017837	17.53716715	86.06749827
133000	4433.333333	4400	0.379995154	0.310800529	0.227190874	0.091194713	0.402121654	0.379995154	34.94263323	3.97609575	15.3614013	0.084955165	0.084697424	0.051803358	34.94263323	3.97609575	15.3614013	26.08710587	0.621270755	-1.930853367	0.526816406	15.86763963	75.48822861
134000	4466.666667	4433.333333	0.410415018	0.350221555	0.263088769	0.09857124	0.358968951	0.410415018	38.87261761	2.622432746	15.18888515	0.103991491	0.105850537	0.068178052	38.87261761	2.622432746	15.18888515	22.77802512	0.691144836	-1.273493753	0.520899997	15.4136104	80.20418779
135000	4500	4466.666667	0.429029561	0.364992963	0.263317966	0.102260996	0.386247499	0.429029561	40.45237627	2.490254273	17.35878511	0.112947649	0.115258434	0.069614322	40.45237627	2.490254273	17.35878511	20.23142614	0.719232526	-1.209305849	0.595316313	17.53649871	81.83616995
136000	4533.333333	4500	0.39633081	0.332515481	0.248065838	0.09493099	0.374093984	0.39633081	37.10882803	3.210618317	15.07927168	0.095106649	0.095967943	0.060903807	37.10882803	3.210618317	15.07927168	24.33424761	0.659785124	-1.55912573	0.517140823	15.41727941	77.98029698
137000	4566.666667	4533.333333	0.457793694	0.396204901	0.291479424	0.104947376	0.36329524	0.457793694	43.61968083	1.980507177	17.45096348	0.132049259	0.135767235	0.084596477	43.61968083	1.980507177	17.45096348	17.68515169	0.775546361	-0.961764804	0.598477553	17.56298764	83.5252142
138000	4600	4566.666667	0.379221319	0.307577832	0.228811209	0.087279841	0.396628834	0.379221319	34.69103348	4.448618577	14.76564218	0.08425941	0.08344868	0.052151464	34.69103348	4.448618577	14.76564218	26.72154592	0.616797378	-2.160317733	0.506384958	15.42123199	73.23340423
139000	4633.333333	4600	0.48063293	0.420209149	0.316801938	0.105197039	0.340865101	0.48063293	46.06599298	1.812467711	17.03428634	0.148567133	0.153174742	0.099140433	46.06599298	1.812467711	17.03428634	16.29677835	0.819041143	-0.88016225	0.584187688	17.13043929	83.92651392
140000	4666.666667	4633.333333	0.395982681	0.3265356	0.241125126	0.091923698	0.391071535	0.395982681	36.62200757	3.857932344	15.50593664	0.093334218	0.093352998	0.057929379	36.62200757	3.857932344	15.50593664	24.6258437	0.651129586	-1.873471396	0.531773219	15.97866431	76.02829286
141000	4700	4666.666667	0.464355206	0.402891524	0.29606618	0.105795514	0.362414428	0.464355206	44.29603956	1.868883229	17.6959204	0.136384855	0.140440509	0.087365561	44.29603956	1.868883229	17.6959204	17.0170467	0.78757184	-0.907558495	0.606878305	17.79433402	83.97128527
142000	4733.333333	4700	0.385254103	0.312684249	0.226055451	0.090692558	0.413230257	0.385254103	35.22397468	4.257941398	15.94101135	0.086670414	0.086108466	0.051600888	35.22397468	4.257941398	15.94101135	25.62134894	0.626272932	-2.067721957	0.546694025	16.49987599	75.04507918
143000	4766.666667	4733.333333	0.472265884	0.412793981	0.30769128	0.10643876	0.348478704	0.472265884	45.27277528	1.671919832	17.29540803	0.142754224	0.147376652	0.093853409	45.27277528	1.671919832	17.29540803	16.58397506	0.804937942	-0.811910034	0.593142808	17.37603104	84.47846385
144000	4800	4766.666667	0.405522714	0.331002074	0.242032836	0.090698009	0.403158374	0.405522714	37.2191699	4.300047354	16.20989677	0.097043316	0.096567352	0.058684959	37.2191699	4.300047354	16.20989677	23.87582097	0.661746974	-2.088169258	0.555915401	16.77054444	75.14316051
145000	4833.333333	4800	0.446161094	0.38663874	0.290836592	0.102797849	0.34813547	0.446161094	42.62112191	2.097555408	16.15291048	0.125747058	0.129059034	0.083343013	42.62112191	2.097555408	16.15291048	19.28763927	0.757792248	-1.018605229	0.553961066	16.28853141	82.6011908
146000	4866.666667	4833.333333	0.403688494	0.330906761	0.241745071	0.091762181	0.401159373	0.403688494	37.15972728	4.092402987	16.16622013	0.096466592	0.096244133	0.058548014	37.15972728	4.092402987	16.16622013	23.89257902	0.6606901	-1.987333954	0.554417518	16.67616369	75.79426963
147000	4900	4866.666667	0.392770278	0.324733545	0.24572938	0.089548969	0.374368698	0.392770278	36.4249091	3.929012211	14.50584741	0.092392457	0.092307947	0.059468248	36.4249091	3.929012211	14.50584741	25.36455622	0.647625227	-1.907988875	0.497475344	15.02853107	74.84466164
148000	4933.333333	4900	0.45788991	0.39551407	0.295873947	0.102500315	0.353831695	0.45788991	43.59452774	2.248843961	16.75327309	0.132294046	0.13559547	0.086557264	43.59452774	2.248843961	16.75327309	18.23359991	0.775099146	-1.092073282	0.574550391	16.90353391	82.35470967
149000	4966.666667	4933.333333	0.364525911	0.290725339	0.212089064	0.085976889	0.418178358	0.364525911	32.93619491	4.809188668	14.98869039	0.07635313	0.075078679	0.04546207	32.93619491	4.809188668	14.98869039	28.12855852	0.585596814	-2.335416126	0.514034355	15.74131936	72.21092822
150000	5000	4966.666667	0.45550819	0.395623346	0.295381812	0.104335853	0.351533478	0.45550819	43.53855732	1.948564557	16.7418347	0.131466345	0.13521378	0.086300665	43.53855732	1.948564557	16.7418347	18.21181238	0.774104007	-0.946252976	0.574158113	16.85484895	83.3612738
151000	5033.333333	5000	0.4149932	0.348132067	0.254313077	0.097314453	0.387187363	0.4149932	38.79616986	3.160610226	16.46253999	0.104263939	0.105408745	0.064622134	38.79616986	3.160610226	16.46253999	22.2005676	0.689785615	-1.53484103	0.564579753	16.7631942	79.13213743
152000	5066.666667	5033.333333	0.395542964	0.331290837	0.246592323	0.094772462	0.376572598	0.395542964	36.989174	3.257936102	15.14426085	0.094532037	0.095320757	0.060258055	36.989174	3.257936102	15.14426085	24.4013157	0.657657707	-1.582103975	0.519369614	15.4907322	77.85917688
153000	5100	5066.666667	0.435771853	0.370027847	0.263302369	0.103134649	0.395779312	0.435771853	40.99905843	2.492351678	18.120449	0.116229929	0.118639437	0.070087775	40.99905843	2.492351678	18.120449	19.36407531	0.72895239	-1.210324381	0.621437435	18.29104942	82.16847211
154000	5133.333333	5100	0.371538393	0.298311041	0.221258032	0.085454733	0.404481376	0.371538393	33.74771306	4.748520061	14.65584882	0.080061029	0.078876094	0.048952327	33.74771306	4.748520061	14.65584882	27.61809587	0.600025391	-2.305954515	0.502619615	15.40591924	72.04758709
155000	5166.666667	5133.333333	0.436295477	0.377715858	0.279449584	0.104419134	0.359494658	0.436295477	41.65559198	1.936516308	16.54204128	0.119454333	0.122786421	0.077440859	41.65559198	1.936516308	16.54204128	19.69690224	0.740625382	-0.940402161	0.567306235	16.65500601	83.32298363
156000	5200	5166.666667	0.441021468	0.371233282	0.278847641	0.094945079	0.367723203	0.441021468	41.30488406	3.436647401	16.18345923	0.11943782	0.120559364	0.076752963	41.30488406	3.436647401	16.18345923	20.53628586	0.734389888	-1.668888936	0.55500873	16.5443313	78.01101967
157000	5233.333333	5200	0.421927031	0.360768726	0.266614125	0.101037537	0.368103712	0.421927031	39.97153835	2.439993323	16.17756838	0.110046679	0.112338278	0.070538083	39.97153835	2.439993323	16.17756838	21.29660943	0.710683355	-1.184898358	0.554806704	16.36054052	81.42297105
158000	5266.666667	5233.333333	0.389356251	0.317483169	0.230548196	0.091236947	0.407873394	0.389356251	35.71614872	4.137973971	15.91424783	0.089003429	0.088614453	0.053495853	35.71614872	4.137973971	15.91424783	25.20340921	0.635023656	-2.009463926	0.545776175	16.44342156	75.42487485
159000	5300	5266.666667	0.404623872	0.341760991	0.256470324	0.095948504	0.366151278	0.404623872	38.05951228	3.029451668	15.09118204	0.100002431	0.101214423	0.064874092	38.05951228	3.029451668	15.09118204	23.54707813	0.676688038	-1.471148413	0.517549287	15.39224976	78.64913078
160000	5333.333333	5300	0.462975036	0.391824996	0.307313307	0.090486478	0.336220568	0.462975036	43.52129891	3.781089132	14.93958374	0.134166211	0.135096231	0.091753243	43.52129891	3.781089132	14.93958374	19.95398338	0.773797157	-1.836155148	0.512350251	15.41063909	75.79714074
161000	5366.666667	5333.333333	0.460974674	0.396774709	0.306418457	0.097436231	0.335281364	0.460974674	43.82058082	2.778720291	15.47426733	0.13461141	0.137144346	0.091694614	43.82058082	2.778720291	15.47426733	19.10529731	0.77911831	-1.349389393	0.530687126	15.72177585	79.81987016
162000	5400	5366.666667	0.456406471	0.383203413	0.29376392	0.091652413	0.356354613	0.456406471	42.65627504	3.870834151	15.8001245	0.128618668	0.12929135	0.084566131	42.65627504	3.870834151	15.8001245	19.95606383	0.758417262	-1.879736713	0.541862337	16.26736891	76.23437102
163000	5433.333333	5400	0.386877004	0.314338097	0.238362116	0.085261914	0.383881407	0.386877004	35.45602239	4.612687353	14.32744211	0.088245293	0.087284005	0.056028749	35.45602239	4.612687353	14.32744211	26.39355311	0.630398678	-2.239992059	0.491356968	15.05166044	72.1541554
164000	5466.666667	5433.333333	0.46532885	0.399856811	0.302691231	0.099572679	0.349511144	0.46532885	44.13583783	2.665447583	16.48503862	0.136550668	0.139324063	0.090236305	44.13583783	2.665447583	16.48503862	18.15359748	0.784723496	-1.29438242	0.565351339	16.69913498	80.81539718
165000	5500	5466.666667	0.380899081	0.310420825	0.230006285	0.08882083	0.396149017	0.380899081	34.95466899	4.238951392	14.93931219	0.085314483	0.08475747	0.052758823	34.95466899	4.238951392	14.93931219	26.36460041	0.621484748	-2.058500117	0.512340938	15.52906171	74.15898772
166000	5533.333333	5500	0.47006022	0.407292577	0.306915772	0.102543897	0.347071378	0.47006022	44.8155857	2.22364003	16.78599931	0.140480024	0.144102234	0.092967527	44.8155857	2.22364003	16.78599931	17.37920318	0.796809233	-1.079833865	0.57567273	16.93264149	82.45396781
167000	5566.666667	5533.333333	0.366849395	0.29458411	0.208379574	0.090663463	0.431975146	0.366849395	33.27048646	4.348030207	16.03168549	0.077398098	0.07662784	0.044550983	33.27048646	4.348030207	16.03168549	27.22409116	0.591540429	-2.11147047	0.549803678	16.61084905	74.82557166
168000	5600	5566.666667	0.45687051	0.398222733	0.292018427	0.107373333	0.3608289	0.45687051	43.74513647	1.591876483	17.53373072	0.132282112	0.13662611	0.084994208	43.74513647	1.591876483	17.53373072	17.45544798	0.777776929	-0.773039751	0.60131604	17.60584516	84.81237406
169000	5633.333333	5600	0.364435112	0.300574389	0.213725652	0.096044332	0.413542645	0.364435112	33.67568477	3.293847973	15.71380669	0.078142266	0.078533982	0.046551514	33.67568477	3.293847973	15.71380669	26.80945816	0.598744747	-1.599543333	0.538902083	16.05531548	78.16135533
170000	5666.666667	5633.333333	0.465252318	0.407555734	0.301506944	0.107940749	0.351949615	0.465252318	44.68423619	1.458766195	17.40240409	0.138368764	0.143170553	0.090323723	44.68423619	1.458766195	17.40240409	16.85870493	0.794473873	-0.708399344	0.596812218	17.463438	85.20835168
171000	5700	5666.666667	0.377476082	0.31172567	0.223948579	0.095289214	0.406721142	0.377476082	34.92413405	3.424059155	15.83299701	0.084236944	0.084605187	0.050731129	34.92413405	3.424059155	15.83299701	25.73277145	0.620941845	-1.66277589	0.542989693	16.19901155	77.79708208
172000	5733.333333	5700	0.418770326	0.358576711	0.265087867	0.101387459	0.366985073	0.418770326	39.71922796	2.362412379	16.05867931	0.108475797	0.110825909	0.069708524	39.71922796	2.362412379	16.05867931	21.54598074	0.706197343	-1.147223855	0.550729426	16.2315179	81.63117369
173000	5766.666667	5733.333333	0.388479337	0.318239126	0.229473393	0.093042364	0.409303478	0.388479337	35.74185735	3.880700743	16.11204559	0.088831305	0.088746672	0.053160312	35.74185735	3.880700743	16.11204559	25.01667529	0.635480748	-1.884528081	0.552559613	16.57280457	76.45784156
174000	5800	5766.666667	0.417397541	0.359920221	0.262647884	0.104763116	0.370748847	0.417397541	39.76935564	1.914050968	16.49441841	0.108164405	0.111125291	0.068799481	39.76935564	1.914050968	16.49441841	21.15619149	0.7070886	-0.929492645	0.565673017	16.60510252	83.38086822
175000	5833.333333	5800	0.405725972	0.33304496	0.245519022	0.091055078	0.394864911	0.405725972	37.39221429	4.124783868	15.90067018	0.097755917	0.097512396	0.060112275	37.39221429	4.124783868	15.90067018	23.86223298	0.664823657	-2.003058608	0.545310532	16.42696424	75.4574827
176000	5866.666667	5833.333333	0.39008627	0.327126062	0.242822963	0.095410844	0.377514717	0.39008627	36.51255833	3.142104237	15.06589927	0.091900091	0.09277171	0.058511985	36.51255833	3.142104237	15.06589927	24.79898534	0.649183607	-1.525854236	0.516682219	15.39006627	78.21940956
177000	5900	5866.666667	0.423195977	0.355467909	0.257613598	0.098495093	0.391266429	0.423195977	39.57123016	3.087050562	17.02914226	0.108592195	0.109945147	0.06655382	39.57123016	3.087050562	17.02914226	21.25066777	0.703565981	-1.499119324	0.584011273	17.3066914	79.72498024
178000	5933.333333	5900	0.390635415	0.331410549	0.243236627	0.099699963	0.377330837	0.390635415	36.84742202	2.553340602	15.45364779	0.092930622	0.09455782	0.058954074	36.84742202	2.553340602	15.45364779	24.19360269	0.655137395	-1.239941543	0.529979982	15.66316629	80.61802345
179000	5966.666667	5933.333333	0.437573747	0.374761394	0.268560462	0.104726414	0.386250972	0.437573747	41.41811383	2.154364789	17.88709302	0.118305098	0.121275423	0.072625269	41.41811383	2.154364789	17.88709302	19.09476243	0.736403084	-1.04619274	0.613434535	18.01636435	83.13223888
180000	6000	5966.666667	0.35663409	0.288117844	0.203847356	0.091926053	0.428413151	0.35663409	32.4723728	4.007218944	15.6380346	0.07341745	0.07296404	0.042672811	32.4723728	4.007218944	15.6380346	28.0124551	0.57735018	-1.94596727	0.536303494	16.14329365	75.6273156
181000	6033.333333	6000	0.417333023	0.355529994	0.252146202	0.104309968	0.39581536	0.417333023	39.39148385	2.218468043	17.59971182	0.106400491	0.108881734	0.064347262	39.39148385	2.218468043	17.59971182	20.87858018	0.70037014	-1.077322268	0.60357885	17.73898128	82.81567822
182000	6066.666667	6033.333333	0.365054487	0.300502201	0.219373666	0.092815392	0.399065964	0.365054487	33.71687819	3.573329402	14.88051891	0.078636107	0.078729517	0.04838083	33.71687819	3.573329402	14.88051891	27.25915248	0.599477156	-1.735263822	0.510324634	15.30354619	76.49696787
183000	6100	6066.666667	0.443438051	0.387485591	0.279879511	0.109650934	0.368841915	0.443438051	42.55679985	1.278218811	17.71669769	0.124130337	0.12863467	0.078508737	42.55679985	1.278218811	17.71669769	18.1493104	0.756648619	-0.620722752	0.607590859	17.76274811	85.87339202
184000	6133.333333	6100	0.372180446	0.30329325	0.215106535	0.093572419	0.42203698	0.372180446	34.10361061	3.82764476	16.10376076	0.080734839	0.080581084	0.047249612	34.10361061	3.82764476	16.10376076	26.36818481	0.606353155	-1.858763279	0.552275486	16.55240088	76.62967284
185000	6166.666667	6133.333333	0.437385668	0.377257978	0.279752803	0.103093111	0.360397873	0.437385668	41.65205763	2.139944887	16.4959597	0.119723816	0.122763841	0.077553025	41.65205763	2.139944887	16.4959597	19.77126987	0.740562542	-1.039190213	0.565725876	16.6341832	82.60856064
186000	6200	6166.666667	0.362308661	0.296881637	0.215487056	0.092396235	0.405239015	0.362308661	33.34882562	3.687072312	14.98971789	0.077052243	0.076993932	0.046872838	33.34882562	3.687072312	14.98971789	27.53119798	0.592933278	-1.790499132	0.514069592	15.43651984	76.18109601
187000	6233.333333	6200	0.456550876	0.40135157	0.29069768	0.111196621	0.363274292	0.456550876	43.95798518	1.040010052	18.01626108	0.132842814	0.138091556	0.084649974	43.95798518	1.040010052	18.01626108	16.87322813	0.781561323	-0.505044908	0.617864329	18.04625402	86.69619964
188000	6266.666667	6233.333333	0.373073043	0.309602041	0.223279352	0.096046201	0.401513038	0.373073043	34.64011568	3.217567826	15.53775543	0.082625458	0.083197466	0.050321034	34.64011568	3.217567826	15.53775543	26.07873821	0.615892073	-1.562500518	0.532864438	15.86740642	78.30051849
189000	6300	6266.666667	0.441272582	0.380917729	0.281896354	0.103550967	0.361174102	0.441272582	42.03134066	2.098367819	16.6968143	0.122021533	0.125202743	0.078831498	42.03134066	2.098367819	16.6968143	19.35417841	0.747306094	-1.018999748	0.572614147	16.82815365	82.83692175
190000	6333.333333	6300	0.356522714	0.288365822	0.205547131	0.091426143	0.42346694	0.356522714	32.49639856	4.011820152	15.39992929	0.073529381	0.073072589	0.043201733	32.49639856	4.011820152	15.39992929	28.10884734	0.577777351	-1.948201687	0.528137716	15.91390974	75.39847036
191000	6366.666667	6333.333333	0.452674151	0.395855166	0.289703715	0.108559005	0.360017101	0.452674151	43.45380028	1.396830882	17.47373888	0.130072548	0.134637144	0.083681554	43.45380028	1.396830882	17.47373888	17.66557041	0.772597049	-0.678322601	0.599258631	17.52948051	85.42955917
192000	6400	6366.666667	0.36599821	0.298645759	0.215424534	0.092115731	0.411405499	0.36599821	33.58439832	3.841649813	15.33229854	0.078308786	0.078101824	0.047000502	33.58439832	3.841649813	15.33229854	27.19273902	0.597121699	-1.865564348	0.525818332	15.80625357	75.93360063
193000	6433.333333	6400	0.430464412	0.37079002	0.275793007	0.102364336	0.359312874	0.430464412	40.97799635	2.201960488	16.16273912	0.115695199	0.118507968	0.075249863	40.97799635	2.201960488	16.16273912	20.4964332	0.728577911	-1.069305945	0.554298138	16.31204358	82.24196643
194000	6466.666667	6433.333333	0.37279369	0.310513667	0.239059239	0.089050138	0.358735823	0.37279369	34.78466827	3.605238591	13.24276073	0.083761761	0.083911965	0.055864358	34.78466827	3.605238591	13.24276073	27.31126868	0.61846218	-1.750759416	0.454158021	13.72473887	74.77075189
195000	6500	6466.666667	0.438151662	0.379588334	0.278219484	0.10563733	0.365015569	0.438151662	41.83440573	1.818841684	16.97776608	0.120391233	0.123932401	0.077084151	41.83440573	1.818841684	16.97776608	19.26268696	0.743804643	-0.88325755	0.582249336	17.07491512	83.88517935
196000	6533.333333	6500	0.358833471	0.297832859	0.210390543	0.098177256	0.413681945	0.358833471	33.29626726	2.949555426	15.70749202	0.076027009	0.076748189	0.045269731	33.29626726	2.949555426	15.70749202	27.06693202	0.591998805	-1.432349567	0.538685523	15.98202687	79.36483847
197000	6566.666667	6533.333333	0.383146908	0.318401714	0.229926749	0.096239474	0.399899244	0.383146908	35.6080659	3.247047643	15.83657933	0.087417367	0.088060021	0.053258095	35.6080659	3.247047643	15.83657933	25.12917699	0.633101972	-1.576816372	0.543112548	16.16603116	78.41296806
198000	6600	6566.666667	0.384342572	0.326689159	0.235838633	0.10196197	0.386384309	0.384342572	36.28783107	2.297682436	15.82708801	0.089739092	0.091585752	0.055880896	36.28783107	2.297682436	15.82708801	24.39183802	0.645188016	-1.115789998	0.542787045	15.99300032	81.73984614
199000	6633.333333	6600	0.433214382	0.375603084	0.278480978	0.104612302	0.357175132	0.433214382	41.41597459	1.875307175	16.35372478	0.117895734	0.121261868	0.076812258	41.41597459	1.875307175	16.35372478	19.9829564	0.736365049	-0.910678062	0.560847955	16.46089581	83.45837675
200000	6666.666667	6633.333333	0.355442256	0.292094445	0.20655254	0.095755332	0.418885807	0.355442256	32.75023457	3.324893545	15.57201547	0.073951793	0.074226018	0.043708258	32.75023457	3.324893545	15.57201547	27.66841343	0.582290488	-1.614619541	0.53403938	15.92302053	77.94734761
201000	6700	6666.666667	0.432953534	0.381178434	0.27866229	0.110738779	0.356369062	0.432953534	41.81930576	1.005807732	16.86685946	0.119132612	0.123835354	0.077321616	41.81930576	1.005807732	16.86685946	19.19780558	0.74353617	-0.488435734	0.578445814	16.8968221	86.58736859
202000	6733.333333	6700	0.342795903	0.279839078	0.19947821	0.093453067	0.418084613	0.342795903	31.43203075	3.525948826	14.88029061	0.068400263	0.06836616	0.04075026	31.43203075	3.525948826	14.88029061	29.16672992	0.558853174	-1.712255084	0.510316804	15.29233023	76.66938211
203000	6766.666667	6733.333333	0.411879913	0.355581405	0.260888096	0.104523666	0.366591844	0.411879913	39.29515453	1.886977242	16.10375897	0.10541445	0.108314665	0.067699225	39.29515453	1.886977242	16.10375897	21.75469917	0.69865743	-0.916345226	0.552275425	16.21393648	83.31677471
204000	6800	6766.666667	0.402825019	0.340626746	0.248836842	0.099347351	0.382270639	0.402825019	37.88755218	2.728882351	16.03527232	0.098684192	0.100251621	0.061832046	37.88755218	2.728882351	16.03527232	23.06747927	0.673630633	-1.325187321	0.549926688	16.2658156	80.34193244
205000	6833.333333	6800	0.347979098	0.282464061	0.199103525	0.093322379	0.427829068	0.347979098	31.77612483	3.714099882	15.42338663	0.070062577	0.06986486	0.040842009	31.77612483	3.714099882	15.42338663	28.64723539	0.564971075	-1.803624136	0.528942181	15.86428042	76.46041336
206000	6866.666667	6833.333333	0.448415175	0.3916858	0.293196707	0.105753194	0.346149008	0.448415175	43.05893054	1.671245317	16.39518514	0.127922462	0.131972294	0.084861325	43.05893054	1.671245317	16.39518514	18.72620239	0.76557637	-0.81158248	0.562269831	16.48014432	84.17965105
207000	6900	6866.666667	0.349067169	0.285270536	0.203012956	0.093866493	0.418412919	0.349067169	32.0383332	3.52963746	15.15551251	0.071015052	0.071021497	0.042173847	32.0383332	3.52963746	15.15551251	28.51729705	0.569633071	-1.714046341	0.519755488	15.56110214	76.88981807
208000	6933.333333	6900	0.499160363	0.436947596	0.303319616	0.113721635	0.392340341	0.499160363	47.67062944	0.929349451	21.26167676	0.158776565	0.165364949	0.094389719	47.67062944	0.929349451	21.26167676	12.0331893	0.847571153	-0.451306415	0.729165258	21.28197804	87.49719039
209000	6966.666667	6933.333333	0.358238581	0.289083922	0.210422783	0.088692752	0.41261831	0.358238581	32.62445201	4.267984952	14.80523491	0.074369279	0.073652958	0.044769704	32.62445201	4.267984952	14.80523491	28.35377022	0.580054108	-2.072599262	0.507742783	15.4081367	73.91903006
210000	7000	6966.666667	0.462883087	0.400418255	0.297384968	0.103760783	0.357537624	0.462883087	44.08593882	2.121709487	17.20850708	0.135367065	0.138977529	0.087746425	44.08593882	2.121709487	17.20850708	17.55296826	0.783836305	-1.030334822	0.590162556	17.33881101	82.97123407
211000	7033.333333	7000	0.399924609	0.327563069	0.237054533	0.09261834	0.407251947	0.399924609	36.78596321	4.016727471	16.37808736	0.094388735	0.094228306	0.056578147	36.78596321	4.016727471	16.37808736	24.05982166	0.654044673	-1.950584757	0.561683466	16.86344702	76.22018216
212000	7066.666667	7033.333333	0.389844566	0.322092033	0.240635909	0.090986817	0.382738839	0.389844566	36.12218012	3.822623106	14.88187395	0.090701399	0.090718059	0.057381923	36.12218012	3.822623106	14.88187395	25.36356674	0.642242786	-1.856324686	0.510371105	15.36498031	75.59419465
213000	7100	7066.666667	0.466084493	0.400288801	0.290565004	0.104189566	0.376582985	0.466084493	44.12504999	2.265741601	18.30260199	0.135853848	0.139249096	0.084655037	44.12504999	2.265741601	18.30260199	16.83536727	0.784531691	-1.100279036	0.627684338	18.44231072	82.94306239
214000	7133.333333	7100	0.365652447	0.295226134	0.215645271	0.088418951	0.41024524	0.365652447	33.32120536	4.349858873	14.94455115	0.077634522	0.076864725	0.046867915	33.32120536	4.349858873	14.94455115	27.72310944	0.592442198	-2.112358499	0.512520608	15.56473197	73.77148909
215000	7166.666667	7133.333333	0.480341002	0.414014186	0.305379478	0.103484379	0.36424441	0.480341002	45.55523426	2.307424695	18.05741512	0.145760923	0.14942422	0.09297969	45.55523426	2.307424695	18.05741512	16.01739591	0.809959988	-1.120520989	0.6192757	18.20424263	82.71805546
216000	7200	7166.666667	0.384164853	0.316112133	0.23366175	0.091305297	0.391766978	0.384164853	35.48601449	3.853864179	15.09340011	0.08751121	0.08743672	0.05443033	35.48601449	3.853864179	15.09340011	25.76217947	0.63093193	-1.871495832	0.517625355	15.57764411	75.67645997
217000	7233.333333	7200	0.457230958	0.39108264	0.283681139	0.103141855	0.379567078	0.457230958	43.19487694	2.422466665	18.05733864	0.12993567	0.132885746	0.080677287	43.19487694	2.422466665	18.05733864	17.70891298	0.767993461	-1.176387142	0.619273077	18.219106	82.35915453
218000	7266.666667	7233.333333	0.406820383	0.340809997	0.251839723	0.0956789	0.380955986	0.406820383	38.02459409	3.26558395	15.77266283	0.100111295	0.10101842	0.063043684	38.02459409	3.26558395	15.77266283	23.22682977	0.676067202	-1.585817888	0.540920544	16.10717018	78.30270822
219000	7300	7266.666667	0.385186933	0.313464063	0.221968301	0.093428633	0.423738757	0.385186933	35.25898349	3.991074964	16.62624081	0.086536502	0.086285139	0.050275885	35.25898349	3.991074964	16.62624081	25.1801002	0.626895379	-1.938127504	0.570193842	17.09855441	76.5017344
220000	7333.333333	7300	0.443655233	0.38484866	0.278351809	0.107375121	0.372594331	0.443655233	42.3620602	1.64882133	17.68882135	0.123443437	0.12735555	0.077640843	42.3620602	1.64882133	17.68882135	18.38521143	0.7531862	-0.800693046	0.606634845	17.76550063	84.674698
221000	7366.666667	7333.333333	0.364382399	0.295125137	0.212697641	0.090568863	0.416279047	0.364382399	33.26214002	4.114788635	15.32588844	0.077110017	0.076588904	0.045905339	33.26214002	4.114788635	15.32588844	27.52505592	0.591392031	-1.998204769	0.525598499	15.86865911	74.97129986
222000	7400	7366.666667	0.470195329	0.407345432	0.29773381	0.105928579	0.366786968	0.470195329	44.77625274	1.911478174	18.11475515	0.139713499	0.143822817	0.088614513	44.77625274	1.911478174	18.11475515	16.40869261	0.796109903	-0.928243256	0.621242165	18.21532605	83.97641092
223000	7433.333333	7400	0.389236986	0.32537018	0.239957776	0.095360905	0.383517536	0.389236986	36.34425164	3.216393682	15.28336462	0.091120016	0.091882545	0.057339213	36.34425164	3.216393682	15.28336462	24.82651674	0.646191159	-1.561930336	0.524140153	15.61814401	78.11549457
224000	7466.666667	7433.333333	0.37655365	0.305657158	0.225202916	0.088595806	0.401936706	0.37655365	34.45461124	4.313660294	15.00441607	0.082957724	0.082286507	0.050771445	34.45461124	4.313660294	15.00441607	26.75319025	0.612593854	-2.094779911	0.514573664	15.61218008	73.9604423
225000	7500	7466.666667	0.45963872	0.398920588	0.289135799	0.10731467	0.370949865	0.45963872	43.85243577	1.698354073	18.12414791	0.13315544	0.137363554	0.083790523	43.85243577	1.698354073	18.12414791	17.01270122	0.779684682	-0.824746909	0.621564288	18.20354757	84.64663431
226000	7533.333333	7500	0.376464211	0.311739889	0.225011681	0.095440475	0.402302596	0.376464211	34.90249788	3.339513748	15.63246247	0.084035543	0.084497394	0.051077106	34.90249788	3.339513748	15.63246247	25.83724737	0.620557159	-1.621719337	0.536112399	15.98518799	77.9413405
227000	7566.666667	7533.333333	0.364765781	0.296476166	0.214631755	0.090857053	0.411590214	0.364765781	33.38368347	4.012209694	15.18386567	0.077561169	0.077157203	0.046604435	33.38368347	4.012209694	15.18386567	27.47271716	0.593553042	-1.948390855	0.520727855	15.70501841	75.19837982
228000	7600	7566.666667	0.438906631	0.376455039	0.266709476	0.106220844	0.392332088	0.438906631	41.56771844	1.986676985	18.37297809	0.118984761	0.122225855	0.072014682	41.56771844	1.986676985	18.37297809	18.6572715	0.739063014	-0.964760958	0.630097873	18.48007601	83.82856393
229000	7633.333333	7600	0.401644277	0.339335674	0.24796851	0.099090838	0.382616599	0.401644277	37.75590549	2.762208799	15.98794799	0.09801285	0.099518673	0.06139956	37.75590549	2.762208799	15.98794799	23.20611213	0.67128999	-1.341371158	0.548303708	16.22480441	80.197875
230000	7666.666667	7633.333333	0.362134145	0.292994161	0.216052729	0.087783734	0.40339034	0.362134145	33.05688909	4.302550269	14.508718	0.076367565	0.075635563	0.046828038	33.05688909	4.302550269	14.508718	28.15553701	0.587742724	-2.089384712	0.49757379	15.13323616	73.48231304
231000	7700	7666.666667	0.412569869	0.342715768	0.246692151	0.096480326	0.402059702	0.412569869	38.29473153	3.457869247	16.95687644	0.101846777	0.102541367	0.061303739	38.29473153	3.457869247	16.95687644	22.39414937	0.680870174	-1.679194592	0.58153293	17.30585214	78.47419558
232000	7733.333333	7700	0.474735123	0.416431187	0.305307888	0.109312708	0.356887929	0.474735123	45.58604232	1.319901913	18.08453873	0.144368838	0.14964869	0.09306204	45.58604232	1.319901913	18.08453873	15.73685725	0.810507747	-0.640964709	0.620205899	18.13264135	85.82566315
233000	7766.666667	7733.333333	0.378319169	0.313919206	0.221130517	0.098383574	0.415492169	0.378319169	35.09652666	3.083466689	16.50702336	0.084694025	0.085467337	0.049938457	35.09652666	3.083466689	16.50702336	25.17390818	0.62400694	-1.49737894	0.566105302	16.79254558	79.4192464
234000	7800	7766.666667	0.463494041	0.403908737	0.287911763	0.11010695	0.378823161	0.463494041	44.30729556	1.341447359	18.93178141	0.135637647	0.140519175	0.08372142	44.30729556	1.341447359	18.93178141	16.08227416	0.787771969	-0.651427509	0.649261929	18.9792473	85.94697258
235000	7833.333333	7800	0.431748993	0.371033607	0.2762512	0.101590303	0.360157858	0.431748993	41.03182467	2.326478284	16.17088057	0.116195313	0.118844156	0.075482979	41.03182467	2.326478284	16.17088057	20.47750844	0.729534965	-1.129773705	0.554577347	16.33737677	81.81312525
236000	7866.666667	7833.333333	0.374781667	0.309266753	0.22460334	0.093958757	0.400708841	0.374781667	34.66953106	3.5166794	15.37740615	0.083103007	0.083342531	0.050766285	34.66953106	3.5166794	15.37740615	26.20058531	0.616415071	-1.707753708	0.527365289	15.77439868	77.11847008
237000	7900	7866.666667	0.419191118	0.353243959	0.255293137	0.099605479	0.390986294	0.419191118	39.28901103	2.889883604	16.98980734	0.106705077	0.108278566	0.065426772	39.28901103	2.889883604	16.98980734	21.44869418	0.6985482	-1.403372011	0.582662289	17.23383244	80.34665693
238000	7933.333333	7900	0.469209634	0.407764932	0.295726605	0.107636204	0.369734584	0.469209634	44.7713221	1.669762694	18.40483403	0.13929622	0.143787816	0.087701848	44.7713221	1.669762694	18.40483403	16.16087692	0.796022238	-0.810862495	0.631190367	18.4804227	84.81608146
239000	7966.666667	7933.333333	0.365753653	0.295898184	0.211732257	0.091076012	0.421106926	0.365753653	33.353837	4.122027888	15.60740189	0.077540968	0.07701739	0.045661604	33.353837	4.122027888	15.60740189	27.30938909	0.593022379	-2.001720262	0.535252951	16.1425558	75.2055783
240000	8000	7966.666667	0.474017327	0.410666902	0.302143665	0.105235474	0.362589409	0.474017327	45.13592685	1.992258172	17.951976	0.142320364	0.14639139	0.091037634	45.13592685	1.992258172	17.951976	16.29096212	0.802504813	-0.967471269	0.615659684	18.06218522	83.6673932
241000	8033.333333	8000	0.384646676	0.322052959	0.234153086	0.097346198	0.391251501	0.384646676	35.9422765	2.997474408	15.62971167	0.08880858	0.089781937	0.054987074	35.9422765	2.997474408	15.62971167	24.91510097	0.639044148	-1.455619763	0.53601806	15.91454491	79.14360271
242000	8066.666667	8033.333333	0.401308105	0.331199725	0.23739772	0.095379359	0.408440256	0.401308105	37.09327173	3.623580909	16.7404978	0.095532457	0.095883637	0.056959789	37.09327173	3.623580909	16.7404978	23.52137168	0.659508538	-1.759666728	0.574112264	17.1281816	77.78640783
243000	8100	8066.666667	0.46143186	0.402240356	0.288719075	0.109547266	0.374297487	0.46143186	44.13734555	1.38705298	18.57505179	0.13457066	0.139334542	0.08390972	44.13734555	1.38705298	18.57505179	16.4457233	0.784750303	-0.673574301	0.637027953	18.62676743	85.72948376
244000	8133.333333	8100	0.388566761	0.32489925	0.237137975	0.096592461	0.389711117	0.388566761	36.2763255	3.11339992	15.62934644	0.090648053	0.091525307	0.05628313	36.2763255	3.11339992	15.62934644	24.6679176	0.64498345	-1.511914978	0.536005535	15.93642774	78.7340277
245000	8166.666667	8133.333333	0.406098195	0.335891898	0.242300688	0.0952306	0.403344583	0.406098195	37.5947384	3.616677488	16.67184809	0.098213364	0.098626245	0.059118498	37.5947384	3.616677488	16.67184809	23.15018412	0.668424482	-1.75631432	0.571757935	17.05962704	77.76029121
246000	8200	8166.666667	0.452913841	0.395083858	0.287625234	0.108354538	0.364944923	0.452913841	43.39331148	1.467750848	17.70754948	0.129785306	0.134226619	0.082687331	43.39331148	1.467750848	17.70754948	17.57011684	0.771521574	-0.712762429	0.607277122	17.76827513	85.26167493
247000	8233.333333	8200	0.354661016	0.285969313	0.205038914	0.090149782	0.42187355	0.354661016	32.2611901	4.154327698	15.15849688	0.072630907	0.072014527	0.042890699	32.2611901	4.154327698	15.15849688	28.45674759	0.573595407	-2.017405547	0.519857837	15.71745737	74.67386717
248000	8266.666667	8233.333333	0.473625742	0.412286353	0.304332533	0.106278943	0.357440894	0.473625742	45.25370218	1.781881356	17.77989785	0.142798943	0.147239068	0.092214189	45.25370218	1.781881356	17.77989785	16.27940348	0.804598828	-0.865309045	0.609758296	17.86896384	84.2769907
249000	8300	8266.666667	0.37939325	0.315339172	0.23130536	0.094576507	0.390328214	0.37939325	35.28400638	3.336045574	15.16927354	0.085906516	0.086411565	0.053495637	35.28400638	3.336045574	15.16927354	25.77077499	0.627340279	-1.620035138	0.52022742	15.53177581	77.59688537
250000	8333.333333	8300	0.399891865	0.331448805	0.240674536	0.095021346	0.398150957	0.399891865	37.08916438	3.531208372	16.21973402	0.095396818	0.095861385	0.05814137	37.08916438	3.531208372	16.21973402	23.78184704	0.65943551	-1.7148092	0.556252767	16.59967483	77.71775752
251000	8366.666667	8333.333333	0.464807991	0.401060336	0.297083574	0.103321035	0.360846674	0.464807991	44.18043113	2.229938149	17.38952875	0.136170427	0.139634237	0.087691271	44.18043113	2.229938149	17.38952875	17.39082756	0.785516353	-1.082892328	0.59637066	17.53192329	82.69258278
252000	8400	8366.666667	0.396763389	0.333735392	0.243399937	0.098171429	0.386536299	0.396763389	37.1863856	2.907229215	15.91130539	0.095144648	0.096388998	0.059250879	37.1863856	2.907229215	15.91130539	23.73500977	0.661164078	-1.411795307	0.545675265	16.17472167	79.64543903
253000	8433.333333	8400	0.468436615	0.404654135	0.290982565	0.106761506	0.378821904	0.468436615	44.50324288	1.888689839	18.75498909	0.13781679	0.141893333	0.085250481	44.50324288	1.888689839	18.75498909	16.17618552	0.79125586	-0.91717689	0.643198869	18.84984787	84.24951084
254000	8466.666667	8433.333333	0.384628303	0.315869725	0.230727065	0.092204868	0.400129779	0.384628303	35.46570019	3.844272132	15.52856038	0.087398288	0.087333264	0.053394871	35.46570019	3.844272132	15.52856038	25.5414989	0.630570747	-1.866837787	0.532549096	15.99733152	76.09533443
255000	8500	8466.666667	0.419523194	0.35100174	0.256111055	0.096780534	0.389518723	0.419523194	39.13794604	3.300774639	16.66403873	0.106386545	0.107393448	0.065590555	39.13794604	3.300774639	16.66403873	21.85091645	0.695862305	-1.602907029	0.571490115	16.98779856	78.79600953
256000	8533.333333	8500	0.394276956	0.332974863	0.241835081	0.099644299	0.386636532	0.394276956	37.05462832	2.682873313	15.96631279	0.094173885	0.095674425	0.058591541	37.05462832	2.682873313	15.96631279	23.76462433	0.658821468	-1.302844623	0.547561733	16.19014989	80.46150488
257000	8566.666667	8533.333333	0.44098343	0.374798053	0.271419746	0.101612076	0.384512598	0.44098343	41.52490387	2.633753412	17.61090441	0.119646066	0.121953351	0.073868777	41.52490387	2.633753412	17.61090441	19.28800644	0.738301782	-1.278991242	0.603962698	17.80675746	81.49431605
258000	8600	8566.666667	0.370312351	0.304870158	0.222466652	0.092893589	0.399245932	0.370312351	34.2062211	3.610099828	15.07261923	0.080982752	0.08107718	0.049728219	34.2062211	3.610099828	15.07261923	26.76230126	0.608177543	-1.753120107	0.516912678	15.49892484	76.53061137
259000	8633.333333	8600	0.393237663	0.326694976	0.232672309	0.097595428	0.408316316	0.393237663	36.51476523	3.224807041	16.66508869	0.09201092	0.092783407	0.054879305	36.51476523	3.224807041	16.66508869	23.94268834	0.649222845	-1.566015993	0.571526123	16.97423228	79.04823722
260000	8666.666667	8633.333333	0.430658146	0.376841776	0.271430134	0.110336157	0.369731801	0.430658146	41.40484871	1.150175284	17.40136036	0.116802588	0.121191389	0.073875711	41.40484871	1.150175284	17.40136036	19.20248592	0.736167233	-0.558542842	0.596776423	17.43933042	86.21842944
261000	8700	8666.666667	0.382257409	0.310494106	0.222705296	0.091703382	0.417394429	0.382257409	34.96061833	4.137235309	16.10036285	0.085227542	0.084787162	0.050299968	34.96061833	4.137235309	16.10036285	25.72735159	0.621590525	-2.00910522	0.552158955	16.62342925	75.58876713
262000	8733.333333	8700	0.424137865	0.365621224	0.262162478	0.106455213	0.381893249	0.424137865	40.36358748	1.795645799	17.39388758	0.111469147	0.114715451	0.069124043	40.36358748	1.795645799	17.39388758	20.13598118	0.717653885	-0.87199327	0.596520146	17.48632806	84.10598929
263000	8766.666667	8733.333333	0.351680985	0.285764886	0.203588495	0.092483186	0.421098939	0.351680985	32.1529868	3.782331455	15.22978939	0.071773328	0.071531235	0.042404993	32.1529868	3.782331455	15.22978939	28.43435512	0.571671581	-1.836758439	0.5223028	15.69243499	76.05272101
264000	8800	8766.666667	0.444424963	0.382854647	0.27248147	0.106985901	0.386889819	0.444424963	42.20748066	1.83824027	18.37479499	0.122747302	0.126346274	0.074996398	42.20748066	1.83824027	18.37479499	18.12474487	0.750437816	-0.892677802	0.630160183	18.46651614	84.28705815
265000	8833.333333	8800	0.3680439	0.305858838	0.213683242	0.09952406	0.419408277	0.3680439	34.17186152	2.886185279	16.39633656	0.080023658	0.080910834	0.046897736	34.17186152	2.886185279	16.39633656	25.97136527	0.607566639	-1.401576047	0.562309319	16.64842089	80.01671311
266000	8866.666667	8833.333333	0.443498035	0.384335643	0.268647221	0.110273457	0.394253864	0.443498035	42.27290706	1.380573425	19.03597314	0.122491541	0.126772801	0.073501516	42.27290706	1.380573425	19.03597314	17.59240225	0.751601081	-0.67042773	0.652835165	19.08597014	85.85191779
267000	8900	8866.666667	0.369521626	0.305942432	0.217657219	0.096890394	0.410975694	0.369521626	34.23932415	3.182325168	15.86968783	0.080668356	0.081237659	0.048199931	34.23932415	3.182325168	15.86968783	26.23500031	0.608766106	-1.545386141	0.544247998	16.18561662	78.66095267
268000	8933.333333	8900	0.383128763	0.314991337	0.221593796	0.096364627	0.42162057	0.383128763	35.31239993	3.497071917	16.74482922	0.086232439	0.08655517	0.050220219	35.31239993	3.497071917	16.74482922	24.96209764	0.627845109	-1.698232012	0.57426081	17.10610469	78.20362345
269000	8966.666667	8933.333333	0.381311063	0.319327739	0.230351391	0.098234125	0.395896386	0.381311063	35.62855741	2.902230352	15.78857743	0.087119669	0.088164958	0.053440335	35.62855741	2.902230352	15.78857743	25.06733012	0.633466305	-1.409367781	0.541466332	16.05310307	79.5842584
270000	9000	8966.666667	0.41445875	0.347658001	0.246397505	0.100420232	0.405495711	0.41445875	38.70717128	2.904006201	17.5592247	0.103429516	0.104895972	0.061565035	38.70717128	2.904006201	17.5592247	21.60371675	0.688203244	-1.410230161	0.602190352	17.79774211	80.60922513
271000	9033.333333	9000	0.416183723	0.361016599	0.255366523	0.109492928	0.386409154	0.416183723	39.78179982	1.355328106	17.62018616	0.107489393	0.111199696	0.065977685	39.78179982	1.355328106	17.62018616	20.39116385	0.707309854	-0.658168214	0.604281014	17.67223457	85.60152361
272000	9066.666667	9033.333333	0.40847099	0.340356062	0.246293903	0.0966661	0.397034528	0.40847099	38.00769697	3.335281629	16.61610209	0.100107308	0.100923664	0.060934732	38.00769697	3.335281629	16.61610209	22.78111307	0.675766776	-1.619664155	0.569846137	16.94753528	78.65008315
273000	9100	9066.666667	0.418453287	0.364423165	0.257859704	0.110593316	0.383778997	0.418453287	40.10523236	1.180474188	17.68004034	0.109123658	0.113145198	0.067239909	40.10523236	1.180474188	17.68004034	20.06774139	0.713060399	-0.573256457	0.606333701	17.7194059	86.18010216
274000	9133.333333	9100	0.347892938	0.282332183	0.193304158	0.095983707	0.44435734	0.347892938	31.73459844	3.531406739	16.28801743	0.069700581	0.069682842	0.039152436	31.73459844	3.531406739	16.28801743	28.24211481	0.564232747	-1.714905531	0.558594534	16.66644369	77.76702776
275000	9166.666667	9133.333333	0.431751911	0.367875153	0.261446536	0.104154686	0.394451931	0.431751911	40.72609274	2.298464989	18.02111538	0.114315043	0.116943111	0.069118276	40.72609274	2.298464989	18.02111538	19.59183418	0.724099132	-1.116170017	0.618030807	18.1671005	82.73157392
276000	9200	9166.666667	0.382770246	0.324249498	0.232571673	0.101729579	0.392398767	0.382770246	36.04653686	2.380911535	16.00659129	0.088612428	0.090323663	0.054548384	36.04653686	2.380911535	16.00659129	24.50772704	0.640897869	-1.156207331	0.548943077	16.18269769	81.5395323
277000	9233.333333	9200	0.434361287	0.369520818	0.267279493	0.101987299	0.384660879	0.434361287	40.94439045	2.542666627	17.43567674	0.115969744	0.118298402	0.071648289	40.94439045	2.542666627	17.43567674	19.81626502	0.727980407	-1.234758096	0.597953297	17.6201015	81.70297161
278000	9266.666667	9233.333333	0.435490656	0.375265866	0.273507256	0.104700656	0.371956086	0.435490656	41.42515169	2.010156103	17.13455799	0.118143282	0.121320023	0.07469874	41.42515169	2.010156103	17.13455799	19.51251002	0.736528215	-0.97616278	0.587626486	17.25206669	83.30887885
279000	9300	9266.666667	0.350536617	0.285828805	0.205280885	0.092420817	0.414381051	0.350536617	32.13388116	3.693785939	14.92951561	0.071599352	0.071446125	0.042908633	32.13388116	3.693785939	14.92951561	28.58079917	0.571331888	-1.793759372	0.512004966	15.37967786	76.10323896
280000	9333.333333	9300	0.42642219	0.363232918	0.256119885	0.104826368	0.399374866	0.42642219	40.21862928	2.217794684	18.1335595	0.111192454	0.113832635	0.066583699	40.21862928	2.217794684	18.1335595	19.91627842	0.715076566	-1.076995274	0.621887057	18.26867793	83.02716465
281000	9366.666667	9333.333333	0.446627519	0.38589472	0.275416962	0.107545703	0.383340814	0.446627519	42.50091336	1.727236897	18.33152154	0.124436113	0.128266715	0.076513687	42.50091336	1.727236897	18.33152154	17.90076267	0.755654972	-0.838772853	0.628676128	18.4127138	84.6173549
282000	9400	9366.666667	0.360450394	0.298661033	0.207232669	0.099453641	0.425072987	0.360450394	33.38781503	2.903731404	16.33413574	0.076396862	0.07717657	0.044357024	33.38781503	2.903731404	16.33413574	26.67401016	0.5936265	-1.410096716	0.560176153	16.59022744	79.91979287
283000	9433.333333	9400	0.415676903	0.35552604	0.24861159	0.106659334	0.401911466	0.415676903	39.32977645	1.909465096	18.05049624	0.105640669	0.108518249	0.06297644	39.32977645	1.909465096	18.05049624	20.6211628	0.699272999	-0.927265675	0.619038418	18.1512113	83.96144484
284000	9466.666667	9433.333333	0.438597405	0.377701068	0.266780058	0.107595859	0.391742735	0.438597405	41.65103458	1.764635904	18.47133013	0.119180497	0.122757306	0.072135742	41.65103458	1.764635904	18.47133013	18.48772093	0.740544353	-0.856934388	0.633470838	18.55542984	84.54287949
285000	9500	9466.666667	0.402466882	0.341360738	0.247413539	0.100983741	0.385257395	0.402466882	37.92484684	2.524579973	16.30368021	0.098629339	0.100459912	0.061340847	37.92484684	2.524579973	16.30368021	22.84410551	0.674293723	-1.225974938	0.559131686	16.49798449	81.19781406
286000	9533.333333	9500	0.367086138	0.300859122	0.213526395	0.094786916	0.418320735	0.367086138	33.77047549	3.555883031	15.88445393	0.078867593	0.078984414	0.046537108	33.77047549	3.555883031	15.88445393	26.69816411	0.600430101	-1.726791595	0.544754399	16.27759752	77.38183869
287000	9566.666667	9533.333333	0.373944302	0.309538189	0.210434835	0.101016938	0.437256207	0.373944302	34.59544315	2.899644187	17.4919796	0.082055492	0.082977481	0.046168392	34.59544315	2.899644187	17.4919796	25.08704727	0.615097808	-1.4081119	0.599884193	17.73068772	80.5876758
288000	9600	9566.666667	0.395536378	0.32971582	0.229548766	0.100576838	0.419651949	0.395536378	36.78593254	2.919382882	17.51940832	0.093052921	0.094228142	0.05402184	36.78593254	2.919382882	17.51940832	23.2136607	0.654044128	-1.417697314	0.600824856	17.76098151	80.5393277
289000	9633.333333	9600	0.43646354	0.381970167	0.261955228	0.11462199	0.399823343	0.43646354	41.88554124	0.714051476	19.49942669	0.119123673	0.124261424	0.070480527	41.88554124	0.714051476	19.49942669	17.52589356	0.744713819	-0.3467544	0.668729219	19.51249627	87.90281714
290000	9666.666667	9633.333333	0.392909284	0.340122617	0.231975053	0.111999752	0.409596408	0.392909284	37.50104644	1.081090411	18.07482641	0.094568156	0.098109907	0.055529795	37.50104644	1.081090411	18.07482641	22.00022968	0.666758664	-0.524994163	0.619872817	18.1071286	86.57710622
291000	9700	9666.666667	0.358588696	0.299591278	0.205853392	0.102287949	0.42593452	0.358588696	33.39902923	2.488963637	16.5560284	0.076008322	0.077229154	0.043966492	33.39902923	2.488963637	16.5560284	26.48401728	0.593825885	-1.208679097	0.567785921	16.74207324	81.45041923
292000	9733.333333	9700	0.383712562	0.320806644	0.216711101	0.103886859	0.435225419	0.383712562	35.7371203	2.49656596	18.06494633	0.087191891	0.088722299	0.04899553	35.7371203	2.49656596	18.06494633	23.75617937	0.635396525	-1.212370902	0.619533981	18.23664244	82.13159432
293000	9766.666667	9733.333333	0.44572957	0.387335217	0.267720169	0.111993193	0.399366372	0.44572957	42.54565258	1.1511158	19.54622323	0.123873398	0.12856122	0.073393261	42.54565258	1.1511158	19.54622323	17.03965818	0.756450424	-0.558999571	0.670334097	19.58008964	86.62963091
294000	9800	9766.666667	0.389969229	0.331589732	0.231747253	0.105171314	0.405729386	0.389969229	36.78439058	2.05093038	17.149728	0.091996855	0.094219885	0.054835263	36.78439058	2.05093038	17.149728	23.23323757	0.654016713	-0.995963397	0.588146738	17.27192768	83.18040392
295000	9833.333333	9800	0.354173852	0.294150809	0.198901008	0.102239171	0.438408548	0.354173852	32.83122424	2.591166366	16.87836437	0.073552743	0.074596572	0.0415121	32.83122424	2.591166366	16.87836437	26.84376318	0.583730463	-1.258310317	0.578840373	17.07610397	81.27209423
296000	9866.666667	9833.333333	0.370902727	0.307725497	0.211357182	0.100669598	0.430154684	0.370902727	34.37964996	2.853753002	17.04892051	0.080973025	0.081920288	0.046309544	34.37964996	2.853753002	17.04892051	25.47216541	0.611261062	-1.385826433	0.584689564	17.28610994	80.4975738
297000	9900	9866.666667	0.432079871	0.372302933	0.255006484	0.110402859	0.409816329	0.432079871	41.02819716	1.449059071	19.39828213	0.11494533	0.118821481	0.066916559	41.02819716	1.449059071	19.39828213	18.41448336	0.729470468	-0.703685415	0.665260485	19.45232947	85.72791792
298000	9933.333333	9900	0.393263268	0.340068506	0.230393136	0.112231924	0.414150381	0.393263268	37.49878842	1.078171889	18.31637685	0.094552666	0.098097485	0.054980327	37.49878842	1.078171889	18.31637685	21.88104294	0.666718517	-0.523576884	0.628156744	18.34808207	86.63123889
299000	9966.666667	9933.333333	0.345240344	0.280741693	0.187092409	0.098693757	0.458080689	0.345240344	31.50820521	3.263176889	16.95899218	0.068464975	0.068696072	0.037294242	31.50820521	3.263176889	16.95899218	28.08943976	0.560207536	-1.584648982	0.581605489	17.2700822	79.10850363
300000	10000	9966.666667	0.436921182	0.377228903	0.264735661	0.108887632	0.39408829	0.436921182	41.56274364	1.576661617	18.65581913	0.118370083	0.122194171	0.071239073	41.56274364	1.576661617	18.65581913	18.41381928	0.738974563	-0.765651177	0.639797854	18.72232489	85.16923387
301000	10033.33333	10000	0.337130951	0.272707169	0.192107372	0.092628382	0.430169876	0.337130951	30.69280622	3.736520893	15.04683668	0.065506017	0.065219274	0.038173178	30.69280622	3.736520893	15.04683668	29.75895972	0.545709958	-1.814512124	0.516028471	15.50383445	76.05406276
302000	10066.66667	10033.33333	0.420824551	0.357860065	0.251197223	0.104801158	0.40308325	0.420824551	39.65121936	2.231709152	18.10586943	0.107908079	0.110420596	0.06420281	39.65121936	2.231709152	18.10586943	20.39353729	0.704988168	-1.083752354	0.620937431	18.24288994	82.97322879
303000	10100	10066.66667	0.423756156	0.369777939	0.252096303	0.114258551	0.405091115	0.423756156	40.61108241	0.780159772	19.2494248	0.11153926	0.116233257	0.065476436	40.61108241	0.780159772	19.2494248	18.72545231	0.722054279	-0.378857607	0.66015545	19.26522786	87.67913004
304000	10133.33333	10100	0.370601932	0.310509086	0.217198484	0.10137821	0.413930513	0.370601932	34.60865336	2.5760831	16.43675246	0.081758846	0.083042493	0.048342545	34.60865336	2.5760831	16.43675246	25.52292903	0.615332682	-1.25098565	0.563695374	16.6373987	81.09266337
305000	10166.66667	10133.33333	0.422546653	0.362196619	0.247822252	0.109099785	0.413503219	0.422546653	39.99975866	1.655907372	19.08759176	0.109151688	0.112508283	0.063265228	39.99975866	1.655907372	19.08759176	19.47057492	0.711185105	-0.804134137	0.654605416	19.15928465	85.04182836
306000	10200	10166.66667	0.393909456	0.337777633	0.235722913	0.107525707	0.401580973	0.393909456	37.37089891	1.685996238	17.33124365	0.094621953	0.097395656	0.05670413	37.37089891	1.685996238	17.33124365	22.58556228	0.664444675	-0.818745754	0.594371784	17.41305803	84.44370746
307000	10233.33333	10200	0.350128846	0.287956758	0.193790732	0.10038715	0.446515948	0.350128846	32.22475773	2.920791749	16.86595318	0.071212211	0.071851559	0.039629733	32.22475773	2.920791749	16.86595318	27.43779774	0.572947649	-1.418381482	0.578414733	17.11699159	80.17514353
308000	10266.66667	10233.33333	0.432856339	0.373437701	0.262138431	0.108658069	0.39439854	0.432856339	41.16601323	1.601105005	18.50455714	0.115988978	0.119685007	0.069835577	41.16601323	1.601105005	18.50455714	18.82162726	0.731920802	-0.777521263	0.634610352	18.5736957	85.05480455
309000	10300	10266.66667	0.338820937	0.273294655	0.191625046	0.092472701	0.434435642	0.338820937	30.78355965	3.829370951	15.25294573	0.065971118	0.065600299	0.038086402	30.78355965	3.829370951	15.25294573	29.60196538	0.54732353	-1.859601543	0.523096942	15.72629757	75.90672858
310000	10333.33333	10300	0.433075965	0.370595953	0.264258305	0.104982745	0.389810733	0.433075965	40.97397533	2.129776559	17.9289663	0.11556986	0.11848288	0.070477354	40.97397533	2.129776559	17.9289663	19.41205051	0.728506419	-1.034252316	0.614870571	18.05502093	83.22559694
311000	10366.66667	10333.33333	0.390146911	0.335614759	0.237719378	0.107040353	0.390692655	0.390146911	37.11912884	1.651475519	16.67069769	0.093256927	0.096023795	0.057221492	37.11912884	1.651475519	16.67069769	23.14041211	0.65996827	-0.801981961	0.571718483	16.75229933	84.34247723
312000	10400	10366.66667	0.349566661	0.283584809	0.201297232	0.092497801	0.424152088	0.349566661	31.91706152	3.799495854	15.26977216	0.070759549	0.070484977	0.041572164	31.91706152	3.799495854	15.26977216	28.61859633	0.567476892	-1.845093736	0.523674002	15.73537767	76.02715481
313000	10433.33333	10400	0.438550879	0.380534623	0.265162793	0.110899421	0.395365953	0.438550879	41.8494534	1.275875876	18.97825829	0.119704865	0.124029163	0.071695875	41.8494534	1.275875876	18.97825829	17.9434247	0.744072187	-0.619584986	0.650855845	19.02109742	86.15389003
314000	10466.66667	10433.33333	0.335742122	0.276568107	0.188808666	0.099545562	0.437637837	0.335742122	30.92892052	2.838891967	15.87718158	0.065621221	0.06621368	0.037437473	30.92892052	2.838891967	15.87718158	29.00413823	0.549908007	-1.378609686	0.544504995	16.12898641	79.86245588
315000	10500	10466.66667	0.382841968	0.321254221	0.212114441	0.106543822	0.445947783	0.382841968	35.72487561	2.17631298	18.75380459	0.0867599	0.08865932	0.047543149	35.72487561	2.17631298	18.75380459	23.39301409	0.635178817	-1.05685112	0.643158247	18.87965903	83.38063446
316000	10533.33333	10500	0.421593672	0.366293103	0.247367869	0.113765424	0.413255261	0.421593672	40.27484665	0.906294427	19.51276733	0.109740343	0.114174467	0.06338564	40.27484665	0.906294427	19.51276733	18.89048829	0.716076096	-0.44011054	0.669186733	19.53380297	87.34073833
317000	10566.66667	10533.33333	0.382519749	0.328458385	0.22154153	0.11069495	0.420836362	0.382519749	36.30009397	1.323030235	18.05073546	0.088653517	0.091650205	0.051058787	36.30009397	1.323030235	18.05073546	23.07776931	0.645406047	-0.64248387	0.619046622	18.09915632	85.80799682
318000	10600	10566.66667	0.343109957	0.278907369	0.188861892	0.09729509	0.449558696	0.343109957	31.31711089	3.35607461	16.4178167	0.067746013	0.067870444	0.037660101	31.31711089	3.35607461	16.4178167	28.51318648	0.556809929	-1.629761547	0.563045976	16.75732503	78.44695458
319000	10633.33333	10600	0.432737701	0.375536398	0.259232546	0.111719882	0.40094763	0.432737701	41.30303161	1.172241148	19.12479311	0.116216046	0.120547672	0.068835487	41.30303161	1.172241148	19.12479311	18.28532593	0.734356952	-0.569258365	0.65588123	19.16068529	86.49248246
320000	10666.66667	10633.33333	0.352052438	0.291509278	0.197983499	0.101173085	0.437630655	0.352052438	32.56773978	2.725397565	16.66575307	0.072520469	0.073395547	0.041066586	32.56773978	2.725397565	16.66575307	27.19427154	0.579045779	-1.323495055	0.571548908	16.88712874	80.7124695
321000	10700	10666.66667	0.472635646	0.408273948	0.292307037	0.107181099	0.381538316	0.472635646	44.87926773	1.862313993	19.07645039	0.140341638	0.144555391	0.086231232	44.87926773	1.862313993	19.07645039	15.6903706	0.797941482	-0.904368373	0.654223325	19.16713784	84.4242413
322000	10733.33333	10700	0.42927177	0.363176365	0.260267999	0.101485276	0.393698778	0.42927177	40.31079083	2.692368387	17.63702773	0.112385955	0.114393385	0.068259122	40.31079083	2.692368387	17.63702773	20.22852004	0.716715174	-1.307455578	0.604858592	17.8413451	81.3205581
323000	10766.66667	10733.33333	0.400653211	0.328510224	0.232673231	0.095087713	0.419265279	0.400653211	36.85382071	3.808126831	17.151601	0.094491364	0.094592171	0.055098138	36.85382071	3.808126831	17.151601	23.54938489	0.655251162	-1.849285071	0.588210972	17.56926995	77.48182529
