# Supplementary material for: Computer Vision for Kinetic Analysis of Lab- and Process-Scale Mixing Phenomena
Source: Org Process Res Dev. 2022 Nov 4;26(11):3073–88. doi: 10.1021/acs.oprd.2c00216 (PMC9680030; doi:10.1021/acs.oprd.2c00216)
Supplement: Supplementary file 3 — op2c00216_si_005.zip [file op2c00216_si_005.zip › Collected spreadsheet outputs/Scheme 15 - statistical analysis/200 RPM - full reactor analysis/Mutual Information_output.csv]

	0	MI NORM
blue_MI	0.0	0.0
z_MI	0.0	0.0
saturation_MI	0.005687830687830742	0.006430387318678092
hue_ab_MI	0.08055555555555571	0.09107222969941693
b_ratio_MI	0.12156084656084665	0.1374308359503515
b_component_MI	0.12156084656084665	0.1374308359503515
Hunter b_component_MI	0.12156084656084665	0.1374308359503515
chroma_ab_MI	0.13637566137566148	0.1541797517571408
red_MI	0.18822751322751374	0.2128009570809038
value_MI	0.18822751322751374	0.2128009570809038
green_MI	0.1974867724867726	0.22326902946014662
lightness_MI	0.1974867724867726	0.22326902946014662
x_MI	0.1974867724867726	0.22326902946014662
Hunter lightness_MI	0.1974867724867726	0.22326902946014662
light_ratio_MI	0.1974867724867726	0.22326902946014662
y_MI	0.21230158730158744	0.24001794526693596
hue_MI	0.31759259259259265	0.35905488260804547
delta_e_MI	0.3511904761904763	0.39703903095558546
Hunter a_component_MI	0.4908730158730161	0.5549573799910276
a_ratio_MI	0.4908730158730161	0.5549573799910276
a_component_MI	0.4908730158730161	0.5549573799910276
Product%_MI	0.8845238095238097	1.0
