# Supplementary material for: Computer Vision for Kinetic Analysis of Lab- and Process-Scale Mixing Phenomena
Source: Org Process Res Dev. 2022 Nov 4;26(11):3073–88. doi: 10.1021/acs.oprd.2c00216 (PMC9680030; doi:10.1021/acs.oprd.2c00216)
Supplement: Supplementary file 3 — op2c00216_si_005.zip [file op2c00216_si_005.zip › Collected spreadsheet outputs/Scheme 15 - statistical analysis/200 RPM - full reactor analysis/Mutual Information_output.xlsx]

## Sheet: mi_output
	0	MI NORM
Product%_MI	0.884524	1
Hunter a_component_MI	0.490873	0.554957
a_ratio_MI	0.490873	0.554957
a_component_MI	0.490873	0.554957
delta_e_MI	0.35119	0.397039
hue_MI	0.317593	0.359055
y_MI	0.212302	0.240018
green_MI	0.197487	0.223269
lightness_MI	0.197487	0.223269
x_MI	0.197487	0.223269
Hunter lightness_MI	0.197487	0.223269
light_ratio_MI	0.197487	0.223269
red_MI	0.188228	0.212801
value_MI	0.188228	0.212801
chroma_ab_MI	0.136376	0.15418
b_ratio_MI	0.121561	0.137431
b_component_MI	0.121561	0.137431
Hunter b_component_MI	0.121561	0.137431
hue_ab_MI	0.0805556	0.0910722
saturation_MI	0.00568783	0.00643039
blue_MI	0	0
z_MI	0	0
