# Supplementary material for: Computer Vision for Kinetic Analysis of Lab- and Process-Scale Mixing Phenomena
Source: Org Process Res Dev. 2022 Nov 4;26(11):3073–88. doi: 10.1021/acs.oprd.2c00216 (PMC9680030; doi:10.1021/acs.oprd.2c00216)
Supplement: Supplementary file 3 — op2c00216_si_005.zip [file op2c00216_si_005.zip › Collected spreadsheet outputs/Scheme 15 - statistical analysis/200 RPM - full reactor analysis/Offline_samples.xlsx]

## Sheet: Sheet1
time (min)	Time/second	Product%
0	0	0
5	300	0.22
10	600	0.28
15	900	0.24
20	1200	0.31
30	1800	0.53
40	2400	0.64
50	3000	0.74
60	3600	0.84
