# Supplementary material for: Computer Vision for Kinetic Analysis of Lab- and Process-Scale Mixing Phenomena
Source: Org Process Res Dev. 2022 Nov 4;26(11):3073–88. doi: 10.1021/acs.oprd.2c00216 (PMC9680030; doi:10.1021/acs.oprd.2c00216)
Supplement: Supplementary file 3 — op2c00216_si_005.zip [file op2c00216_si_005.zip › Collected spreadsheet outputs/Scheme 15 - statistical analysis/200 RPM - full reactor analysis/Scheme 15 outputs/correlation/regression_summary.csv]

OLS Regression Results
Dep. Variable:	Product%	R-squared:	0.738
Model:	OLS	Adj. R-squared:	0.701
Method:	Least Squares	F-statistic:	19.72
Date:	Tue	05 Jul 2022	Prob (F-statistic):	0.00300
Time:	12:27:46	Log-Likelihood:	5.2980
No. Observations:	9	AIC:	-6.596
Df Residuals:	7	BIC:	-6.202
Df Model:	1
Covariance Type:	nonrobust
	coef	std err	t	P>|t|	[0.025	0.975]
const	0.2907	0.059	4.945	0.002	0.152	0.430
a_component	0.1176	0.026	4.441	0.003	0.055	0.180
Omnibus:	4.811	Durbin-Watson:	1.414
Prob(Omnibus):	0.090	Jarque-Bera (JB):	1.422
Skew:	0.920	Prob(JB):	0.491
Kurtosis:	3.635	Cond. No.	2.73
Notes:
[1] Standard Errors assume that the covariance matrix of the errors is correctly specified.
