# Supplementary material for: Computer Vision for Kinetic Analysis of Lab- and Process-Scale Mixing Phenomena
Source: Org Process Res Dev. 2022 Nov 4;26(11):3073–88. doi: 10.1021/acs.oprd.2c00216 (PMC9680030; doi:10.1021/acs.oprd.2c00216)
Supplement: Supplementary file 3 — op2c00216_si_005.zip [file op2c00216_si_005.zip › Collected spreadsheet outputs/Scheme 15 - statistical analysis/200 RPM - full reactor analysis/Scheme 15 outputs/correlation/summary_reg_stats.xlsx]

## Sheet: Input data
red	green	blue	hue	saturation	value	lightness	a_component	b_component	x	y	z	Hunter lightness	Hunter a_component	Hunter b_component	delta_e	light_ratio	a_ratio	b_ratio	chroma_ab	hue_ab	Product%
0.583044	0.527037	0.328548	0.129989	0.436496	0.583044	56.2438	-2.05924	29.1589	0.225072	0.241562	0.11817	56.2438	-2.05924	29.1589	0	1	1	1	29.2316	-85.9604	0
0.507245	0.447442	0.282317	0.122354	0.443432	0.507245	48.5354	-0.35407	25.4822	0.163042	0.172195	0.0859243	48.5354	-0.35407	25.4822	8.70889	0.862947	0.171942	0.873908	25.4847	-89.2039	0.22
0.477632	0.417386	0.280847	0.115641	0.412001	0.477632	45.6121	0.693086	21.7691	0.143535	0.149838	0.0819978	45.6121	0.693086	21.7691	13.2371	0.81097	-0.336573	0.746566	21.7801	88.1764	0.28
0.442502	0.396288	0.265904	0.123051	0.39909	0.442502	43.1125	-0.622653	20.5477	0.124857	0.132332	0.0733278	43.1125	-0.622653	20.5477	15.7686	0.766528	0.30237	0.70468	20.5571	-88.2643	0.24
0.524622	0.46576	0.34602	0.111738	0.340439	0.524622	50.5676	0.928819	18.9535	0.181369	0.188979	0.119733	50.5676	0.928819	18.9535	12.054	0.899078	-0.451049	0.650008	18.9763	87.1945	0.31
0.504499	0.424895	0.315922	0.0963119	0.37379	0.504499	47.0092	3.7251	18.5406	0.158681	0.160265	0.0995374	47.0092	3.7251	18.5406	15.2147	0.835811	-1.80897	0.635845	18.9111	78.6396	0.53
0.469647	0.402713	0.294064	0.103132	0.373862	0.469647	44.4097	2.41999	18.1732	0.138018	0.141236	0.0865136	44.4097	2.41999	18.1732	16.757	0.789592	-1.17518	0.623245	18.3336	82.415	0.64
0.419224	0.358625	0.228582	0.113689	0.45475	0.419224	39.56	1.20862	21.4037	0.106026	0.109879	0.0560278	39.56	1.20862	21.4037	18.6861	0.703367	-0.586923	0.734036	21.4378	86.7681	0.74
0.416959	0.341723	0.247107	0.0928414	0.40736	0.416959	38.3449	4.13265	16.9813	0.102997	0.102826	0.0614529	38.3449	4.13265	16.9813	22.5168	0.681762	-2.00688	0.582369	17.4769	76.3221	0.84

## Sheet: MSE summary
MSE Total	MSE Model	MSE Residual
0.0774694	0.457403	0.0231932
0.278333
