# Supplementary material for: Computer Vision for Kinetic Analysis of Lab- and Process-Scale Mixing Phenomena
Source: Org Process Res Dev. 2022 Nov 4;26(11):3073–88. doi: 10.1021/acs.oprd.2c00216 (PMC9680030; doi:10.1021/acs.oprd.2c00216)
Supplement: Supplementary file 3 — op2c00216_si_005.zip [file op2c00216_si_005.zip › Collected spreadsheet outputs/Scheme 15 - statistical analysis/200 RPM - full reactor analysis/Scheme 15 outputs/CV_LOO/a_component_CrossValidation_Plot.xlsx]

## Sheet: a_component_CrossValidation_Plo
	Analytical Results	Prediction by Colour
0	0	0.0832207
1	0.22	0.255262
2	0.28	0.384295
3	0.24	0.211723
4	0.31	0.411203
5	0.53	0.820446
6	0.64	0.56259
7	0.74	0.394239
8	0.84	0.736646
