# Supplementary material for: Computer Vision for Kinetic Analysis of Lab- and Process-Scale Mixing Phenomena
Source: Org Process Res Dev. 2022 Nov 4;26(11):3073–88. doi: 10.1021/acs.oprd.2c00216 (PMC9680030; doi:10.1021/acs.oprd.2c00216)
Supplement: Supplementary file 3 — op2c00216_si_005.zip [file op2c00216_si_005.zip › Collected spreadsheet outputs/Scheme 15 - statistical analysis/200 RPM - full reactor analysis/Scheme 15 outputs/CV_LOO/regression_summary.csv]

OLS Regression Results
Dep. Variable:	Analytical Results	R-squared:	0.604
Model:	OLS	Adj. R-squared:	0.548
Method:	Least Squares	F-statistic:	10.69
Date:	Tue	05 Jul 2022	Prob (F-statistic):	0.0137
Time:	12:29:48	Log-Likelihood:	3.4415
No. Observations:	9	AIC:	-2.883
Df Residuals:	7	BIC:	-2.489
Df Model:	1
Covariance Type:	nonrobust
	coef	std err	t	P>|t|	[0.025	0.975]
const	0.0379	0.133	0.284	0.784	-0.277	0.353
Prediction by Colour	0.8963	0.274	3.269	0.014	0.248	1.545
Omnibus:	2.060	Durbin-Watson:	1.126
Prob(Omnibus):	0.357	Jarque-Bera (JB):	0.743
Skew:	0.700	Prob(JB):	0.690
Kurtosis:	2.866	Cond. No.	5.24
Notes:
[1] Standard Errors assume that the covariance matrix of the errors is correctly specified.
