# Supplementary material for: Computer Vision for Kinetic Analysis of Lab- and Process-Scale Mixing Phenomena
Source: Org Process Res Dev. 2022 Nov 4;26(11):3073–88. doi: 10.1021/acs.oprd.2c00216 (PMC9680030; doi:10.1021/acs.oprd.2c00216)
Supplement: Supplementary file 3 — op2c00216_si_005.zip [file op2c00216_si_005.zip › Collected spreadsheet outputs/Scheme 15 - statistical analysis/200 RPM - top layer analysis/cross validation/a_component_CrossValidation_Plot.csv]

	Analytical Results	Prediction by Colour
0	0.0	0.3187991303412968
1	0.22	0.39017461781179275
2	0.28	0.3966473463136975
3	0.24	0.2441263281032578
4	0.31	0.3669736594043075
5	0.53	1.0206924838071991
6	0.64	0.507461657924487
7	0.74	0.2407262203533994
8	0.84	0.5309797408625303
