# Supplementary material for: Computer Vision for Kinetic Analysis of Lab- and Process-Scale Mixing Phenomena
Source: Org Process Res Dev. 2022 Nov 4;26(11):3073–88. doi: 10.1021/acs.oprd.2c00216 (PMC9680030; doi:10.1021/acs.oprd.2c00216)
Supplement: Supplementary file 3 — op2c00216_si_005.zip [file op2c00216_si_005.zip › Collected spreadsheet outputs/Scheme 15 - statistical analysis/200 RPM - top layer analysis/cross validation/b_ratio_CrossValidation_Plot.csv]

	Analytical Results	Prediction by Colour
0	0.0	-0.15235407407229373
1	0.22	0.13047085903789268
2	0.28	0.38531124943076533
3	0.24	0.45402576492602065
4	0.31	0.4817130205108646
5	0.53	0.613740405524726
6	0.64	0.6469697329921063
7	0.74	0.4832422561938442
8	0.84	0.623973478809619
