# Supplementary material for: Computer Vision for Kinetic Analysis of Lab- and Process-Scale Mixing Phenomena
Source: Org Process Res Dev. 2022 Nov 4;26(11):3073–88. doi: 10.1021/acs.oprd.2c00216 (PMC9680030; doi:10.1021/acs.oprd.2c00216)
Supplement: Supplementary file 3 — op2c00216_si_005.zip [file op2c00216_si_005.zip › Collected spreadsheet outputs/Scheme 15 - statistical analysis/200 RPM - top layer analysis/cross validation/blue_CrossValidation_Plot.csv]

	Analytical Results	Prediction by Colour
0	0.0	0.3769746463785355
1	0.22	0.5038923128446817
2	0.28	0.4709504610442061
3	0.24	0.5274311045168951
4	0.31	0.11311250253700744
5	0.53	0.22255299238070125
6	0.64	0.40243575380812757
7	0.74	0.5882603992979333
8	0.84	0.45305018177147827
