# Supplementary material for: Computer Vision for Kinetic Analysis of Lab- and Process-Scale Mixing Phenomena
Source: Org Process Res Dev. 2022 Nov 4;26(11):3073–88. doi: 10.1021/acs.oprd.2c00216 (PMC9680030; doi:10.1021/acs.oprd.2c00216)
Supplement: Supplementary file 3 — op2c00216_si_005.zip [file op2c00216_si_005.zip › Collected spreadsheet outputs/Scheme 15 - statistical analysis/200 RPM - top layer analysis/cross validation/green_CrossValidation_Plot.csv]

	Analytical Results	Prediction by Colour
0	0.0	-0.13295447682385664
1	0.22	0.29579363185008245
2	0.28	0.4317279782793588
3	0.24	0.5117332718174081
4	0.31	0.18632904259057237
5	0.53	0.4305807749576478
6	0.64	0.578127879562718
7	0.74	0.716389286744409
8	0.84	0.6641306635217845
