# Supplementary material for: Computer Vision for Kinetic Analysis of Lab- and Process-Scale Mixing Phenomena
Source: Org Process Res Dev. 2022 Nov 4;26(11):3073–88. doi: 10.1021/acs.oprd.2c00216 (PMC9680030; doi:10.1021/acs.oprd.2c00216)
Supplement: Supplementary file 3 — op2c00216_si_005.zip [file op2c00216_si_005.zip › Collected spreadsheet outputs/Scheme 15 - statistical analysis/200 RPM - top layer analysis/cross validation/hue_CrossValidation_Plot.csv]

	Analytical Results	Prediction by Colour
0	0.0	0.18281600437055845
1	0.22	0.23584297558402811
2	0.28	0.3516891045053656
3	0.24	0.2917419433288755
4	0.31	0.41431022565732833
5	0.53	0.873259029782302
6	0.64	0.614883284899995
7	0.74	0.30205329519005764
8	0.84	0.638439461225695
