# Supplementary material for: Computer Vision for Kinetic Analysis of Lab- and Process-Scale Mixing Phenomena
Source: Org Process Res Dev. 2022 Nov 4;26(11):3073–88. doi: 10.1021/acs.oprd.2c00216 (PMC9680030; doi:10.1021/acs.oprd.2c00216)
Supplement: Supplementary file 3 — op2c00216_si_005.zip [file op2c00216_si_005.zip › Collected spreadsheet outputs/Scheme 15 - statistical analysis/200 RPM - top layer analysis/cross validation/Hunter Lightness_CrossValidation_Plot.csv]

	Analytical Results	Prediction by Colour
0	0.0	-0.10494906799177306
1	0.22	0.29224265923162274
2	0.28	0.43003708490574244
3	0.24	0.5212958034605328
4	0.31	0.18975954602732625
5	0.53	0.408796209093238
6	0.64	0.5738243514563865
7	0.74	0.7318453618733791
8	0.84	0.658921584195634
