# Supplementary material for: Computer Vision for Kinetic Analysis of Lab- and Process-Scale Mixing Phenomena
Source: Org Process Res Dev. 2022 Nov 4;26(11):3073–88. doi: 10.1021/acs.oprd.2c00216 (PMC9680030; doi:10.1021/acs.oprd.2c00216)
Supplement: Supplementary file 3 — op2c00216_si_005.zip [file op2c00216_si_005.zip › Collected spreadsheet outputs/Scheme 15 - statistical analysis/200 RPM - top layer analysis/cross validation/light_ratio_CrossValidation_Plot.csv]

	Analytical Results	Prediction by Colour
0	0.0	0.3187991303673358
1	0.22	0.39017461805476217
2	0.28	0.39664734610561675
3	0.24	0.24412632824491004
4	0.31	0.366973659560213
5	0.53	1.0206924838309641
6	0.64	0.507461657732553
7	0.74	0.2407262202367645
8	0.84	0.5309797408326635
