# Supplementary material for: Computer Vision for Kinetic Analysis of Lab- and Process-Scale Mixing Phenomena
Source: Org Process Res Dev. 2022 Nov 4;26(11):3073–88. doi: 10.1021/acs.oprd.2c00216 (PMC9680030; doi:10.1021/acs.oprd.2c00216)
Supplement: Supplementary file 3 — op2c00216_si_005.zip [file op2c00216_si_005.zip › Collected spreadsheet outputs/Scheme 15 - statistical analysis/200 RPM - top layer analysis/cross validation/red_CrossValidation_Plot.csv]

	Analytical Results	Prediction by Colour
0	0.0	-0.11602609012718501
1	0.22	0.28023489890172937
2	0.28	0.4320313708429575
3	0.24	0.5452429665541587
4	0.31	0.22679737053531612
5	0.53	0.3905352268631115
6	0.64	0.5749117481494255
7	0.74	0.7268062371159598
8	0.84	0.6397212422495886
