# Supplementary material for: Computer Vision for Kinetic Analysis of Lab- and Process-Scale Mixing Phenomena
Source: Org Process Res Dev. 2022 Nov 4;26(11):3073–88. doi: 10.1021/acs.oprd.2c00216 (PMC9680030; doi:10.1021/acs.oprd.2c00216)
Supplement: Supplementary file 3 — op2c00216_si_005.zip [file op2c00216_si_005.zip › Collected spreadsheet outputs/Scheme 15 - statistical analysis/200 RPM - top layer analysis/cross validation/saturation_CrossValidation_Plot.csv]

	Analytical Results	Prediction by Colour
0	0.0	0.370363098244779
1	0.22	0.2638093829126029
2	0.28	0.38859503219961034
3	0.24	0.4114625873297375
4	0.31	0.6630543419434836
5	0.53	0.6081195240577533
6	0.64	0.5220170920681224
7	0.74	0.2002238710340789
8	0.84	0.4434450367815994
