# Supplementary material for: Computer Vision for Kinetic Analysis of Lab- and Process-Scale Mixing Phenomena
Source: Org Process Res Dev. 2022 Nov 4;26(11):3073–88. doi: 10.1021/acs.oprd.2c00216 (PMC9680030; doi:10.1021/acs.oprd.2c00216)
Supplement: Supplementary file 3 — op2c00216_si_005.zip [file op2c00216_si_005.zip › Collected spreadsheet outputs/Scheme 15 - statistical analysis/200 RPM - top layer analysis/Kineticolor.csv]

frame number	seconds	normalised time	red	green	blue	hue	saturation	value	lightness	a_component	b_component	x	y	z	Hunter lightness	Hunter a_component	Hunter b_component	delta_e	light_ratio	a_ratio	b_ratio	chroma_ab	hue_ab
1000	33.33333333	0	0.557898129	0.451042007	0.235615436	0.111406629	0.577673014	0.557898129	49.93876286	3.717625896	34.04971373	0.181517397	0.18367431	0.068742923	49.93876286	3.717625896	34.04971373	0	1	1	1	34.25206194	83.76899653
2000	66.66666667	33.33333333	0.511470706	0.397792285	0.20374595	0.105097348	0.601646884	0.511470706	44.8299841	5.500100331	32.0494749	0.145869763	0.144204609	0.052577216	44.8299841	5.500100331	32.0494749	5.768690576	0.897699132	1.479465789	0.941255341	32.51799417	80.26216724
3000	100	66.66666667	0.509956361	0.411775231	0.218392701	0.110543343	0.571742374	0.509956361	45.8199077	3.559566808	31.18825704	0.149705864	0.15135999	0.05833725	45.8199077	3.559566808	31.18825704	5.017756967	0.917521882	0.957483864	0.915962386	31.39072941	83.4889126
4000	133.3333333	100	0.474901606	0.37490409	0.198069846	0.106463124	0.582924456	0.474901606	42.15532652	4.498117309	29.41397512	0.126329603	0.126006958	0.048412785	42.15532652	4.498117309	29.41397512	9.092915959	0.844140385	1.209943506	0.863853816	29.75592365	81.30543102
5000	166.6666667	133.3333333	0.476033137	0.389918163	0.213115258	0.112077394	0.552310036	0.476033137	43.31349424	2.722719377	28.68821511	0.131167708	0.133686195	0.054210851	43.31349424	2.722719377	28.68821511	8.580774489	0.867332143	0.732381217	0.842539099	28.81712836	84.57845465
6000	200	166.6666667	0.441038341	0.362636297	0.186115566	0.115407978	0.578005927	0.441038341	40.28115708	2.044763932	28.63621927	0.111324122	0.11421288	0.043555532	40.28115708	2.044763932	28.63621927	11.19704153	0.806611033	0.550018746	0.841012042	28.70912945	85.91573747
7000	233.3333333	200	0.450585042	0.3583111	0.215851723	0.101149805	0.520952311	0.450585042	40.34532182	4.580110877	24.473529	0.115207194	0.11460396	0.052239584	40.34532182	4.580110877	24.473529	13.58238953	0.807895901	1.231998863	0.71875873	24.89841435	79.39996739
8000	266.6666667	233.3333333	0.437443293	0.345850067	0.202376357	0.10172543	0.537365505	0.437443293	39.02104741	4.579364267	24.72835616	0.107415967	0.106711836	0.046955247	39.02104741	4.579364267	24.72835616	14.38147457	0.781377935	1.231798033	0.726242704	25.14880067	79.5084355
9000	300	266.6666667	0.444299416	0.357133092	0.218733532	0.102261002	0.507688905	0.444299416	40.09502988	4.097247896	23.69512181	0.113039625	0.113083485	0.052991175	40.09502988	4.097247896	23.69512181	14.29198257	0.802883924	1.102114094	0.695897827	24.04675109	80.18969341
10000	333.3333333	300	0.406432153	0.328132879	0.196408146	0.104531489	0.516750473	0.406432153	36.82406228	3.453452229	22.68178616	0.093901549	0.094432486	0.043543927	36.82406228	3.453452229	22.68178616	17.35784942	0.737384352	0.928940223	0.666137352	22.94318538	81.34282643
11000	366.6666667	333.3333333	0.452920835	0.357105064	0.21766669	0.09878563	0.519415595	0.452920835	40.33255603	5.087497142	24.20364831	0.115840183	0.114526082	0.052775936	40.33255603	5.087497142	24.20364831	13.82391989	0.807640272	1.368480122	0.710832652	24.73255383	78.12949494
12000	400	366.6666667	0.413675702	0.331387095	0.193859126	0.104274794	0.531374153	0.413675702	37.25814826	3.748176936	23.64998988	0.096565896	0.096779688	0.043125499	37.25814826	3.748176936	23.64998988	16.39979196	0.746076717	1.00821789	0.694572356	23.94516343	80.99435985
13000	433.3333333	400	0.47418482	0.378590435	0.252352705	0.094844796	0.467817834	0.47418482	42.61001942	5.261011497	22.07628995	0.130416925	0.128985719	0.067041961	42.61001942	5.261011497	22.07628995	14.12286787	0.853245394	1.415153553	0.648354642	22.69451078	76.59583137
14000	466.6666667	433.3333333	0.516875517	0.430244566	0.288823411	0.103354417	0.441212823	0.516875517	47.58528268	3.459231459	23.36250208	0.16254578	0.164700854	0.087379316	47.58528268	3.459231459	23.36250208	10.9463295	0.952872677	0.930494772	0.686129178	23.61721376	81.57754255
15000	500	466.6666667	0.456262211	0.368160198	0.246851037	0.096547826	0.45897111	0.456262211	41.34296841	4.614533673	21.16182293	0.121368233	0.120799892	0.063859143	41.34296841	4.614533673	21.16182293	15.51740491	0.8278733	1.241258212	0.621497822	21.65910134	77.69868159
16000	533.3333333	500	0.482415147	0.391264931	0.257455238	0.099135955	0.466320161	0.482415147	43.7600888	4.44131596	22.84716446	0.136795256	0.136728716	0.070176168	43.7600888	4.44131596	22.84716446	12.8139319	0.876274987	1.194664575	0.670994318	23.27484074	78.99933047
17000	566.6666667	533.3333333	0.429957544	0.338527638	0.220147591	0.094037521	0.487978304	0.429957544	38.35248581	5.306017967	21.1825516	0.104568696	0.10286894	0.051927633	38.35248581	5.306017967	21.1825516	17.38760094	0.767990307	1.427259793	0.622106599	21.83699428	75.93733455
18000	600	566.6666667	0.356979115	0.278655124	0.156326072	0.101609101	0.562086224	0.356979115	31.55997623	4.134509835	21.87193603	0.069551239	0.068920897	0.029586995	31.55997623	4.134509835	21.87193603	22.05111925	0.63197353	1.112137141	0.642353008	22.25928474	79.29553682
19000	633.3333333	600	0.348438587	0.271884269	0.144946073	0.103966311	0.584012569	0.348438587	30.75323153	3.862475266	22.55231142	0.065877138	0.065472803	0.026633443	30.75323153	3.862475266	22.55231142	22.36729429	0.61581885	1.038962869	0.662334832	22.88067887	80.28139367
20000	666.6666667	633.3333333	0.415549918	0.346791197	0.196361078	0.114383955	0.527466933	0.415549918	38.45292224	1.666497813	24.77445307	0.100425982	0.103440261	0.044925281	38.45292224	1.666497813	24.77445307	14.90510388	0.770001499	0.448269369	0.727596516	24.83043979	86.15169442
21000	700	666.6666667	0.456495068	0.35990539	0.249907401	0.088741978	0.452551806	0.456495068	40.77429358	5.992710814	19.96161967	0.119823152	0.117241469	0.064402405	40.77429358	5.992710814	19.96161967	16.959891	0.816485857	1.611972528	0.586249266	20.84175719	73.28963095
22000	733.3333333	700	0.51017621	0.4274265	0.297645403	0.101774341	0.416583139	0.51017621	47.24938194	3.391898286	21.59536896	0.159898057	0.162104433	0.09103918	47.24938194	3.391898286	21.59536896	12.74557068	0.946146425	0.912382897	0.634230558	21.86012201	81.07370725
23000	766.6666667	733.3333333	0.439781215	0.339865654	0.237125523	0.084494815	0.46081025	0.439781215	38.80927505	6.748820327	19.24592248	0.109099847	0.105484392	0.058001411	38.80927505	6.748820327	19.24592248	18.7671488	0.777137294	1.815357574	0.565230082	20.39490397	70.67615263
24000	800	766.6666667	0.453805908	0.366085527	0.255335036	0.093003144	0.437347484	0.453805908	41.16529041	4.905582611	19.63812464	0.120682909	0.119680467	0.066907721	41.16529041	4.905582611	19.63812464	16.91386887	0.824315382	1.319547138	0.576748598	20.24155825	75.97459959
25000	833.3333333	800	0.436992715	0.348081908	0.239895338	0.091483181	0.451031265	0.436992715	39.33022165	5.243405793	19.48932976	0.110099679	0.108520869	0.059528638	39.33022165	5.243405793	19.48932976	18.07965521	0.787569002	1.410417815	0.572378667	20.18235068	74.94171342
26000	866.6666667	833.3333333	0.41978429	0.328429362	0.232303389	0.085454014	0.446612475	0.41978429	37.38850621	6.042354931	18.0141784	0.100155835	0.097492081	0.055230733	37.38850621	6.042354931	18.0141784	20.49516286	0.748687073	1.625326243	0.529055209	19.00054411	71.45740504
27000	900	866.6666667	0.431966224	0.347674377	0.246773221	0.090807207	0.428721028	0.431966224	39.19230613	4.938781863	18.23134839	0.108885767	0.107711396	0.06196123	39.19230613	4.938781863	18.23134839	19.16241729	0.78480731	1.328477367	0.535433235	18.8884523	74.84263804
28000	933.3333333	900	0.409593297	0.327950637	0.224289955	0.093235126	0.452408141	0.409593297	37.02358121	4.673624459	18.71570945	0.096459625	0.09550656	0.052305774	37.02358121	4.673624459	18.71570945	20.0710622	0.741379624	1.257152976	0.549658349	19.29042627	75.97903676
29000	966.6666667	933.3333333	0.396523924	0.326689609	0.19254015	0.10960795	0.514429929	0.396523924	36.422919	2.382244434	22.69905508	0.090529911	0.092297435	0.042203934	36.422919	2.382244434	22.69905508	17.70024663	0.729351648	0.640797246	0.66664452	22.8237199	84.00879403
30000	1000	966.6666667	0.416679794	0.331963504	0.235763263	0.088623043	0.434185995	0.416679794	37.57165753	5.241217151	17.70517175	0.10014096	0.098498878	0.056640851	37.57165753	5.241217151	17.70517175	20.55263187	0.752354591	1.409829095	0.519980047	18.46465445	73.50979933
31000	1033.333333	1000	0.393195676	0.307164905	0.206764115	0.08975661	0.474144486	0.393195676	34.95283999	5.444524678	18.63346033	0.086691095	0.084748344	0.045133036	34.95283999	5.444524678	18.63346033	21.5689808	0.699914014	1.464516557	0.54724279	19.41259109	73.71212581
32000	1066.666667	1033.333333	0.440696327	0.353627569	0.249367535	0.090821001	0.434151093	0.440696327	39.87791251	5.11458006	18.78400788	0.113152039	0.111775482	0.063494602	39.87791251	5.11458006	18.78400788	18.33613824	0.798536252	1.375765126	0.551664194	19.46786792	74.76853678
33000	1100	1066.666667	0.413899572	0.336856832	0.240171598	0.092755388	0.419734606	0.413899572	37.87070138	4.301847277	17.40613467	0.100586378	0.100157603	0.05851522	37.87070138	4.301847277	17.40613467	20.56667564	0.758342802	1.157149051	0.51119768	17.92984701	76.11779158
34000	1133.333333	1100	0.401346531	0.308593865	0.213358405	0.084433932	0.46839355	0.401346531	35.32745312	6.387019021	18.14400605	0.089679718	0.086631369	0.047390586	35.32745312	6.387019021	18.14400605	21.76252671	0.707415464	1.718037048	0.532868094	19.23535722	70.6070074
35000	1166.666667	1133.333333	0.445756049	0.364833014	0.264086781	0.092426413	0.40755312	0.445756049	40.89567152	4.452872541	17.91217546	0.118371363	0.11799503	0.070166555	40.89567152	4.452872541	17.91217546	18.51319071	0.818916392	1.197773166	0.526059502	18.45735906	76.039561
36000	1200	1166.666667	0.38877859	0.30524019	0.212443766	0.087708544	0.453561045	0.38877859	34.71040547	5.398613425	17.40886351	0.085436644	0.083544388	0.046729358	34.71040547	5.398613425	17.40886351	22.61960398	0.695059378	1.452166941	0.511277823	18.22672641	72.77096185
37000	1233.333333	1200	0.394963575	0.315703541	0.168270654	0.108393979	0.573959056	0.394963575	35.47106035	3.266086403	25.11910344	0.086754977	0.087360554	0.035053802	35.47106035	3.266086403	25.11910344	17.00805997	0.710291131	0.878540901	0.737718491	25.33054832	82.59173541
38000	1266.666667	1233.333333	0.355566002	0.277104118	0.155958987	0.101153034	0.561378237	0.355566002	31.4004768	4.197313556	21.72164971	0.068929841	0.06822981	0.029403276	31.4004768	4.197313556	21.72164971	22.26834778	0.628779629	1.129030643	0.637939276	22.12346056	79.06342231
39000	1300	1266.666667	0.368184914	0.278942974	0.190221268	0.083089728	0.483353987	0.368184914	32.06698014	6.415543642	17.32320928	0.074103214	0.071148631	0.038335926	32.06698014	6.415543642	17.32320928	24.62631376	0.642126042	1.725709854	0.508762259	18.47302844	69.67820049
40000	1333.333333	1300	0.407808368	0.317663261	0.220955794	0.086260043	0.4581872	0.407808368	36.20940701	5.963099222	18.15530558	0.093731358	0.091174274	0.050506618	36.20940701	5.963099222	18.15530558	21.12272646	0.725076172	1.604007339	0.533199948	19.10951787	71.81726499
41000	1366.666667	1333.333333	0.415728967	0.329144138	0.230156461	0.088902966	0.446378581	0.415728967	37.3131609	5.390397178	18.22459413	0.098918306	0.097079902	0.054472581	37.3131609	5.390397178	18.22459413	20.31350287	0.747178319	1.449956862	0.535234871	19.00505756	73.52304846
42000	1400	1366.666667	0.391738452	0.298585704	0.203721706	0.084091799	0.479954789	0.391738452	34.27139163	6.52872277	18.2121359	0.084567392	0.081393318	0.043674881	34.27139163	6.52872277	18.2121359	22.45434609	0.686268335	1.75615378	0.534868987	19.34699241	70.27815751
43000	1433.333333	1400	0.41261974	0.328082854	0.227317699	0.090631449	0.449086709	0.41261974	37.13375386	5.102500245	18.41003261	0.09758534	0.09610313	0.053382799	37.13375386	5.102500245	18.41003261	20.26044812	0.743585778	1.37251579	0.540680981	19.10405218	74.50882526
44000	1466.666667	1433.333333	0.373874382	0.289695121	0.187190686	0.091513468	0.499321979	0.373874382	33.01287406	5.301686124	19.05460276	0.077230286	0.07543216	0.038159797	33.01287406	5.301686124	19.05460276	22.6682225	0.661067118	1.426094576	0.559611247	19.77841658	74.45149137
45000	1500	1466.666667	0.413764517	0.325188864	0.218121408	0.091209837	0.472836846	0.413764517	36.9136344	5.405583129	19.54303112	0.096780162	0.094913679	0.050141589	36.9136344	5.405583129	19.54303112	19.56903195	0.739177991	1.454041714	0.573955813	20.27684379	74.53860828
46000	1533.333333	1500	0.365545661	0.279285106	0.186859079	0.086208699	0.48882151	0.365545661	31.99628541	5.941208482	17.74558674	0.07329535	0.070835166	0.03738893	31.99628541	5.941208482	17.74558674	24.34545899	0.640710414	1.598118974	0.521166988	18.71373311	71.48949458
47000	1566.666667	1533.333333	0.405218312	0.324470304	0.213454197	0.096486689	0.473236547	0.405218312	36.59487133	4.367881232	19.79775607	0.093812045	0.093208651	0.048472721	36.59487133	4.367881232	19.79775607	19.53459932	0.732794912	1.17491145	0.581436785	20.27386327	77.55842569
48000	1600	1566.666667	0.356155065	0.272048062	0.183402044	0.085522882	0.48505002	0.356155065	31.16301322	5.85768564	17.15431394	0.06956334	0.0672095	0.035949103	31.16301322	5.85768564	17.15431394	25.34882965	0.624024534	1.575652259	0.503802002	18.12685764	71.14649716
49000	1633.333333	1600	0.401983609	0.322124577	0.221622318	0.092871239	0.448678221	0.401983609	36.36936108	4.602409173	18.23016285	0.092916657	0.092014836	0.050931459	36.36936108	4.602409173	18.23016285	20.86072137	0.728279176	1.237996857	0.535398418	18.80215434	75.83111116
50000	1666.666667	1633.333333	0.360443128	0.273431609	0.184836207	0.084084957	0.487197306	0.360443128	31.40184083	6.198445195	17.2630047	0.070939515	0.068235701	0.036460956	31.40184083	6.198445195	17.2630047	25.13096781	0.628806943	1.667312787	0.506994122	18.34208424	70.24884404
51000	1700	1666.666667	0.365414627	0.280801462	0.192740131	0.084997431	0.472544017	0.365414627	32.13199837	5.86404043	16.99460275	0.07382126	0.071437741	0.039114348	32.13199837	5.86404043	16.99460275	24.75004581	0.643428001	1.577361626	0.499111472	17.97786119	70.96284668
52000	1733.333333	1700	0.399235909	0.307112869	0.205086331	0.087584136	0.486302894	0.399235909	35.11902194	6.120561544	19.14319154	0.088309954	0.085580268	0.044697804	35.11902194	6.120561544	19.14319154	21.15663548	0.703241729	1.646362952	0.562212995	20.09783709	72.2696097
53000	1766.666667	1733.333333	0.361875399	0.285491379	0.181070863	0.096255435	0.49963202	0.361875399	32.31951259	4.336558249	19.0461864	0.07307712	0.072275926	0.03612098	32.31951259	4.336558249	19.0461864	23.15009481	0.647182884	1.166485916	0.559364068	19.53363647	77.17319657
54000	1800	1766.666667	0.367049717	0.288582275	0.173546796	0.099081604	0.527184498	0.367049717	32.66879014	4.259646311	20.68471552	0.074560123	0.073854623	0.034401521	32.66879014	4.259646311	20.68471552	21.84419651	0.654177001	1.145797461	0.607485739	21.11876045	78.36363321
55000	1833.333333	1800	0.411005937	0.318794319	0.217076681	0.087418165	0.471840522	0.411005937	36.36613818	6.044781717	18.97703961	0.094656159	0.091997849	0.049352657	36.36613818	6.044781717	18.97703961	20.41610394	0.728214639	1.625979022	0.557333309	19.9165112	72.33169293
56000	1866.666667	1833.333333	0.417005014	0.322835805	0.221373968	0.086439788	0.469133558	0.417005014	36.85298762	6.25075035	18.98254522	0.097507898	0.094587698	0.051104368	36.85298762	6.25075035	18.98254522	20.11650567	0.737963568	1.681382292	0.557495002	19.98521711	71.7738354
57000	1900	1866.666667	0.40811987	0.320094018	0.235555713	0.081649154	0.422827139	0.40811987	36.4664759	6.085575127	16.22731687	0.095237241	0.092527689	0.055673145	36.4664759	6.085575127	16.22731687	22.46658695	0.730223854	1.636951995	0.47657719	17.33089835	69.44292924
58000	1933.333333	1900	0.394388467	0.298726555	0.231173041	0.068981953	0.413844318	0.394388467	34.49960942	7.69560962	14.21095821	0.087035325	0.082506866	0.052636853	34.49960942	7.69560962	14.21095821	25.45128748	0.690838287	2.070033359	0.41735911	16.16087066	61.56328353
59000	1966.666667	1933.333333	0.363563353	0.275090116	0.200857163	0.076039878	0.447531877	0.363563353	31.69786097	6.812717839	15.12332979	0.072867613	0.069522078	0.041144944	31.69786097	6.812717839	15.12332979	26.46730257	0.634734606	1.832545294	0.444154389	16.58698973	65.74951337
60000	2000	1966.666667	0.336490338	0.244658459	0.189203032	0.062751988	0.4377163	0.336490338	28.57094977	8.096036159	12.68010434	0.061023907	0.05672594	0.035957734	28.57094977	8.096036159	12.68010434	30.53545674	0.572119695	2.177743642	0.372399734	15.04429618	57.44244428
61000	2033.333333	2000	0.401444216	0.310617209	0.220695499	0.082915951	0.450246161	0.401444216	35.51223191	6.308943038	17.24504335	0.090531484	0.08757036	0.049893924	35.51223191	6.308943038	17.24504335	22.29880415	0.711115572	1.697035478	0.506466618	18.36285061	69.90541102
62000	2066.666667	2033.333333	0.326941271	0.236322524	0.16259325	0.074769458	0.502683619	0.326941271	27.51485616	7.43701684	15.56257153	0.056381842	0.052788423	0.028616168	27.51485616	7.43701684	15.56257153	29.29914483	0.550971922	2.000474778	0.457054401	17.24827099	64.45787185
63000	2100	2066.666667	0.378301284	0.286391944	0.201250857	0.080147681	0.468014343	0.378301284	32.97019197	6.781402433	16.8224859	0.078624844	0.075235264	0.042061166	32.97019197	6.781402433	16.8224859	24.37409493	0.66021243	1.824121798	0.494056603	18.13790095	68.04487938
64000	2133.333333	2100	0.365416401	0.277686085	0.212430403	0.071091128	0.4186621	0.365416401	32.00486521	7.004029059	13.69125915	0.074437541	0.07087316	0.044858724	32.00486521	7.004029059	13.69125915	27.32932132	0.64088222	1.884005883	0.40209616	15.3787841	62.9071049
65000	2166.666667	2133.333333	0.410408832	0.307458549	0.232362639	0.07029628	0.433826417	0.410408832	35.61075011	8.225139814	15.59746747	0.09334434	0.088073762	0.0537923	35.61075011	8.225139814	15.59746747	23.79275149	0.713088352	2.212471089	0.458079254	17.63331836	62.19560779
66000	2200	2166.666667	0.395626316	0.307940349	0.238825067	0.073463788	0.396336752	0.395626316	35.24215728	6.649540227	14.00827944	0.089555515	0.086200195	0.055916818	35.24215728	6.649540227	14.00827944	25.02489612	0.705707456	1.788652332	0.411406673	15.50639475	64.60694228
67000	2233.333333	2200	0.352129781	0.256929563	0.207387828	0.057046044	0.411047177	0.352129781	30.0589238	8.595093936	11.80572618	0.06756559	0.062598999	0.042056186	30.0589238	8.595093936	11.80572618	30.22900392	0.601915668	2.311984631	0.346720277	14.60310962	53.94371566
68000	2266.666667	2233.333333	0.401297453	0.315303224	0.23870846	0.078515733	0.405158296	0.401297453	35.93916194	6.147428209	14.9939455	0.092542858	0.089765788	0.056405795	35.93916194	6.147428209	14.9939455	23.77004561	0.719664643	1.653589786	0.440354524	16.2052237	67.70666344
69000	2300	2266.666667	0.355846993	0.268098347	0.200630337	0.072444985	0.436189315	0.355846993	30.95021751	7.006149282	14.12174681	0.069794331	0.066303867	0.040618522	30.95021751	7.006149282	14.12174681	27.72188858	0.619763401	1.884576199	0.414739076	15.76419553	63.61284856
70000	2333.333333	2300	0.356998273	0.269698787	0.20033208	0.073794592	0.438843001	0.356998273	31.10097584	6.87648075	14.37724047	0.070315789	0.06694463	0.040626609	31.10097584	6.87648075	14.37724047	27.41982473	0.622782265	1.849696807	0.422242624	15.93709607	64.43870762
71000	2366.666667	2333.333333	0.385106909	0.297983987	0.219866719	0.078791635	0.429076151	0.385106909	34.11065595	6.348998579	15.43040008	0.083579542	0.080615081	0.048645718	34.11065595	6.348998579	15.43040008	24.57909541	0.683049679	1.707809972	0.453172682	16.68553355	67.6347744
72000	2400	2366.666667	0.345361409	0.277771352	0.172661605	0.101437818	0.500055302	0.345361409	31.2203994	3.304412479	18.8533067	0.067287729	0.067455133	0.033326122	31.2203994	3.304412479	18.8533067	24.11386868	0.625173665	0.888850189	0.553699419	19.14069789	80.05876443
73000	2433.333333	2400	0.375282764	0.289294567	0.209138698	0.080407997	0.442717019	0.375282764	33.13091785	6.212945574	15.77168302	0.078759529	0.075978491	0.044588553	33.13091785	6.212945574	15.77168302	24.95629542	0.663430889	1.671213228	0.46319576	16.95130314	68.49901122
74000	2466.666667	2433.333333	0.370973651	0.277782114	0.192494146	0.079643101	0.481111002	0.370973651	32.07813828	7.004719546	16.99502901	0.074768448	0.071198191	0.038948701	32.07813828	7.004719546	16.99502901	24.91323275	0.642349478	1.884191616	0.499123991	18.38197777	67.6003629
75000	2500	2466.666667	0.409013458	0.321643251	0.224978476	0.087542029	0.449948475	0.409013458	36.55189927	5.608845966	17.98841646	0.095103788	0.092980372	0.052120484	36.55189927	5.608845966	17.98841646	20.99404917	0.731934417	1.508717155	0.528298611	18.84256564	72.68235391
76000	2533.333333	2500	0.353736134	0.264727879	0.181678848	0.080447074	0.486400087	0.353736134	30.54167069	6.686190097	16.60450032	0.067733956	0.064588015	0.035079685	30.54167069	6.686190097	16.60450032	26.25633313	0.611582445	1.798510739	0.487654623	17.90012762	68.06666684
77000	2566.666667	2533.333333	0.385324156	0.295783604	0.207097495	0.082933822	0.462536953	0.385324156	33.89270628	6.311923639	17.15310374	0.082483148	0.079567776	0.04445675	33.89270628	6.311923639	17.15310374	23.44571905	0.678685341	1.697837226	0.50376646	18.27756406	69.79761612
78000	2600	2566.666667	0.360263843	0.271914662	0.195341304	0.077383155	0.457782655	0.360263843	31.33686482	6.748202218	15.50755425	0.071212501	0.067955483	0.039321205	31.33686482	6.748202218	15.50755425	26.43911273	0.62750583	1.81519131	0.455438609	16.91219891	66.48345376
79000	2633.333333	2600	0.371758438	0.276326782	0.202728305	0.072569385	0.454677328	0.371758438	32.0476427	7.650950475	15.33412605	0.075308719	0.071062796	0.041870632	32.0476427	7.650950475	15.33412605	26.18847924	0.641738819	2.058020546	0.450345227	17.13687442	63.48313255
80000	2666.666667	2633.333333	0.351369001	0.265914638	0.200542704	0.072237551	0.429253281	0.351369001	30.65313672	6.820740179	13.71425687	0.068338605	0.065053187	0.040427872	30.65313672	6.820740179	13.71425687	28.19743783	0.613814499	1.834703214	0.402771576	15.31676657	63.5566969
81000	2700	2666.666667	0.376834599	0.284011684	0.20373164	0.077295082	0.459360578	0.376834599	32.76512657	7.062666112	16.15231675	0.077974177	0.074294061	0.042654847	32.76512657	7.062666112	16.15231675	25.02878136	0.656106093	1.899778598	0.474374524	17.62891344	66.38245071
82000	2733.333333	2700	0.373480215	0.294203505	0.202342889	0.089460921	0.458223272	0.373480215	33.4045572	5.002471362	17.19338582	0.078725938	0.077255083	0.042770618	33.4045572	5.002471362	17.19338582	23.64670327	0.668910387	1.345609134	0.504949497	17.90634624	73.77747399
83000	2766.666667	2733.333333	0.336138627	0.254310296	0.174437191	0.082325702	0.481055799	0.336138627	29.19470216	6.004585341	15.90023002	0.061571552	0.059140994	0.032471359	29.19470216	6.004585341	15.90023002	27.65772942	0.58461004	1.615166644	0.466971034	16.99624546	69.31138688
84000	2800	2766.666667	0.333576835	0.245466662	0.183792072	0.068625794	0.449026274	0.333576835	28.50889918	7.432227296	13.46501245	0.06017632	0.056489352	0.034479076	28.50889918	7.432227296	13.46501245	29.94607233	0.570877161	1.999186444	0.395451561	15.3800053	61.10280128
85000	2833.333333	2800	0.369289837	0.28776603	0.206855886	0.083018507	0.439854918	0.369289837	32.82977762	5.669758923	15.70182268	0.076780609	0.074589942	0.043722306	32.82977762	5.669758923	15.70182268	25.16293515	0.657400699	1.525102063	0.461144044	16.69411279	70.14589516
86000	2866.666667	2833.333333	0.333135481	0.252238464	0.182632867	0.077081271	0.451775996	0.333135481	28.99014194	6.240247895	14.2918956	0.060979181	0.058341571	0.034483728	28.99014194	6.240247895	14.2918956	28.90639579	0.580513819	1.678557248	0.419736146	15.59483805	66.4125504
87000	2900	2866.666667	0.336980179	0.247287661	0.173889993	0.075007239	0.483975606	0.336980179	28.69842084	7.228158731	15.34307977	0.060733198	0.057214034	0.032004763	28.69842084	7.228158731	15.34307977	28.52041592	0.574672243	1.944294271	0.450608187	16.96043559	64.77477184
88000	2933.333333	2900	0.373905603	0.289590104	0.203693323	0.084107505	0.455227947	0.373905603	33.08434524	5.82709557	16.56288672	0.078125414	0.075762629	0.042918771	33.08434524	5.82709557	16.56288672	24.37848179	0.662498295	1.56742387	0.486432481	17.5580255	70.61729062
89000	2966.666667	2933.333333	0.322399182	0.235637905	0.165694908	0.074389587	0.486056674	0.322399182	27.33480464	7.088585202	14.79545157	0.055412042	0.052135862	0.029280576	27.33480464	7.088585202	14.79545157	29.88358924	0.547366476	1.906750545	0.434524991	16.40589611	64.40065331
90000	3000	2966.666667	0.328224651	0.240441354	0.162471795	0.078399413	0.504998195	0.328224651	27.85963125	6.919108042	16.03880586	0.057225836	0.054053144	0.028787164	27.85963125	6.919108042	16.03880586	28.67281541	0.557875879	1.861163074	0.471040843	17.46760858	66.66473147
91000	3033.333333	3000	0.301725443	0.240351356	0.126541072	0.108276672	0.580608545	0.301725443	26.8762162	2.592440208	20.32008828	0.050045266	0.050498141	0.020963894	26.8762162	2.592440208	20.32008828	26.86353879	0.53818346	0.69733757	0.596777066	20.48479274	82.72947197
92000	3066.666667	3033.333333	0.332107429	0.249226803	0.172769223	0.079974102	0.479779107	0.332107429	28.68404539	6.284643191	15.47658822	0.059821324	0.05715885	0.031759158	28.68404539	6.284643191	15.47658822	28.34278716	0.574384381	1.690499089	0.454529173	16.70393735	67.89919787
93000	3100	3066.666667	0.406711606	0.316299818	0.224339743	0.08404081	0.448405849	0.406711606	36.09523148	6.152883342	17.47439735	0.093363795	0.090577421	0.051534144	36.09523148	6.152883342	17.47439735	21.73280822	0.722789861	1.655057156	0.513202475	18.52599623	70.60240189
94000	3133.333333	3100	0.378598595	0.299264765	0.207526668	0.089375756	0.451855684	0.378598595	33.95188343	4.976591516	17.12652661	0.08128149	0.079851235	0.044706273	33.95188343	4.976591516	17.12652661	23.31436404	0.679870335	1.338647743	0.502985921	17.83492015	73.79729885
95000	3166.666667	3133.333333	0.327198136	0.2440079	0.164458596	0.081468937	0.497373065	0.327198136	28.10191979	6.272883996	16.02711247	0.057575318	0.0549539	0.029414112	28.10191979	6.272883996	16.02711247	28.42870408	0.562727592	1.687335997	0.470697422	17.21096766	68.62502142
96000	3200	3166.666667	0.347598926	0.271492467	0.185790463	0.088275156	0.465503345	0.347598926	30.87672312	4.986480942	16.35299226	0.067483795	0.065992984	0.036468824	30.87672312	4.986480942	16.35299226	26.04122315	0.618291711	1.341307889	0.480268128	17.09635482	73.04208212
97000	3233.333333	3200	0.325923272	0.239991012	0.161136735	0.079753964	0.505599174	0.325923272	27.74690563	6.669034439	16.09378305	0.056583521	0.053637441	0.028427274	27.74690563	6.669034439	16.09378305	28.6985154	0.555618603	1.793896058	0.472655458	17.42084594	67.49157943
98000	3266.666667	3233.333333	0.348607701	0.271396083	0.185887556	0.087582402	0.466771515	0.348607701	30.90005172	5.126985954	16.37376521	0.067719785	0.066091559	0.03650184	30.90005172	5.126985954	16.37376521	26.01726299	0.618758855	1.379102174	0.480878205	17.15768552	72.61351428
99000	3300	3266.666667	0.329822134	0.251306322	0.164164242	0.087672732	0.502264325	0.329822134	28.72692795	5.400551462	16.90006546	0.059192579	0.057323572	0.029716062	28.72692795	5.400551462	16.90006546	27.32918979	0.575243084	1.452688251	0.496335023	17.74198886	72.27830263
100000	3333.333333	3300	0.365632938	0.287699094	0.196819106	0.089724073	0.46170302	0.365632938	32.66736253	4.920682935	17.0529151	0.075246602	0.073848124	0.040672204	32.66736253	4.920682935	17.0529151	24.26189975	0.654148414	1.323608957	0.500824037	17.74866288	73.90430526
101000	3366.666667	3333.333333	0.319131365	0.232781168	0.159135623	0.076716151	0.501347595	0.319131365	26.98571715	6.949840542	15.38625908	0.05401482	0.050886029	0.027566687	26.98571715	6.949840542	15.38625908	29.75926845	0.540376165	1.869429775	0.451876312	16.88304629	65.69171633
102000	3400	3366.666667	0.398418364	0.320982284	0.22428144	0.092552499	0.437070526	0.398418364	36.19738185	4.445965099	17.57385751	0.091834442	0.091111289	0.051698144	36.19738185	4.445965099	17.57385751	21.46648244	0.724835374	1.195915141	0.516123503	18.12752254	75.80277148
103000	3433.333333	3400	0.395635658	0.310560325	0.216997327	0.08729276	0.451522322	0.395635658	35.32038933	5.517103378	17.53730498	0.088619752	0.086595607	0.048602222	35.32038933	5.517103378	17.53730498	22.12678483	0.707274015	1.48403942	0.515049998	18.38465381	72.53681929
104000	3466.666667	3433.333333	0.349989593	0.273810994	0.183821282	0.0902596	0.474780719	0.349989593	31.11106737	4.842053063	16.98485008	0.068333824	0.066987669	0.036083576	31.11106737	4.842053063	16.98485008	25.43533026	0.622984343	1.302458396	0.498825048	17.66155741	74.08817139
105000	3500	3466.666667	0.344319875	0.26146775	0.18071785	0.082262531	0.475145458	0.344319875	30.00765359	6.040519449	16.00506992	0.064885599	0.062390187	0.034551057	30.00765359	6.040519449	16.00506992	26.98618391	0.600889006	1.624832519	0.470050058	17.10702015	69.32284771
106000	3533.333333	3500	0.336760212	0.259948674	0.179446889	0.085288163	0.4671375	0.336760212	29.6588948	5.327695232	15.70825482	0.062797427	0.060982078	0.034054991	29.6588948	5.327695232	15.70825482	27.39113884	0.593905277	1.433090736	0.461332948	16.58715183	71.2648459
107000	3566.666667	3533.333333	0.350380449	0.267733035	0.187091346	0.082309728	0.466033718	0.350380449	30.68739765	5.967309947	15.91307143	0.067645041	0.065196613	0.036661774	30.68739765	5.967309947	15.91307143	26.54456508	0.614500558	1.605139977	0.467348171	16.99513549	69.44424468
108000	3600	3566.666667	0.257068166	0.194792687	0.099929634	0.100615098	0.611271844	0.257068166	21.83034463	3.667275959	18.02892148	0.035242172	0.034685417	0.01430805	21.83034463	3.667275959	18.02892148	32.35353914	0.437142279	0.986456427	0.529488196	18.39812281	78.50228747
109000	3633.333333	3600	0.391719648	0.303619882	0.212580477	0.084700817	0.457314744	0.391719648	34.67897468	6.005920368	17.36234358	0.085977722	0.083389139	0.046714002	34.67897468	6.005920368	17.36234358	22.72808284	0.694429992	1.615525751	0.509911587	18.3717733	70.91865495
110000	3666.666667	3633.333333	0.310340003	0.228239197	0.158316185	0.076657957	0.489862139	0.310340003	26.36290281	6.585722208	14.6525375	0.051485466	0.048706079	0.027090527	26.36290281	6.585722208	14.6525375	30.66427236	0.527904604	1.771485995	0.430327774	16.06451345	65.79801312
111000	3700	3666.666667	0.339486625	0.26050013	0.185142151	0.081374233	0.454640809	0.339486625	29.81120168	5.753795692	15.00967174	0.063811841	0.061594379	0.035637252	29.81120168	5.753795692	15.00967174	27.78107099	0.59695515	1.547707019	0.440816386	16.0747134	69.02621306
112000	3733.333333	3700	0.325788808	0.251048038	0.172972043	0.085152083	0.469066958	0.325788808	28.62745642	5.223985482	15.33333669	0.058651864	0.056941963	0.031829911	28.62745642	5.223985482	15.33333669	28.40323347	0.573251214	1.405193967	0.450322044	16.19880361	71.18629899
113000	3766.666667	3733.333333	0.353012134	0.27291918	0.191175761	0.084183196	0.458444221	0.353012134	31.17094692	5.58312648	15.91258299	0.069323778	0.067243423	0.038100854	31.17094692	5.58312648	15.91258299	26.16613306	0.624183402	1.5017989	0.467333826	16.86361761	70.66594798
114000	3800	3766.666667	0.313508716	0.238031174	0.162588283	0.0833142	0.481391507	0.313508716	27.21938227	5.505781344	15.09705904	0.053647384	0.051720379	0.028552798	27.21938227	5.505781344	15.09705904	29.64069625	0.545055198	1.480993919	0.443382848	16.06968637	69.96347616
115000	3833.333333	3800	0.33432567	0.250249415	0.176093924	0.078108526	0.473286261	0.33432567	28.84545388	6.494490135	15.16492008	0.060642181	0.057780501	0.032680952	28.84545388	6.494490135	15.16492008	28.44774315	0.577616509	1.746945582	0.445375847	16.4970665	66.81660894
116000	3866.666667	3833.333333	0.336952861	0.26517621	0.182632394	0.089147622	0.457988296	0.336952861	30.07224859	4.610886763	15.74210022	0.063795162	0.062653344	0.035167488	30.07224859	4.610886763	15.74210022	27.03044611	0.60218249	1.240277234	0.462326948	16.40347512	73.67460638
117000	3900	3866.666667	0.294749876	0.219728352	0.144139644	0.083647159	0.510976405	0.294749876	25.1558462	5.607308519	15.30341967	0.046601987	0.044660197	0.023462871	25.1558462	5.607308519	15.30341967	31.13177476	0.503733868	1.508303599	0.449443416	16.29836073	69.87671845
118000	3933.333333	3900	0.37933111	0.294631377	0.19858736	0.088563705	0.476480165	0.37933111	33.58994421	5.517169919	18.05591427	0.080158172	0.078128033	0.041754169	33.58994421	5.517169919	18.05591427	22.94174909	0.672622674	1.484057319	0.530280942	18.8800213	73.00893001
119000	3966.666667	3933.333333	0.319978949	0.245138721	0.160960524	0.08822688	0.496965271	0.319978949	27.94644291	5.091865217	16.34486646	0.055962312	0.054374743	0.028561082	27.94644291	5.091865217	16.34486646	28.2668054	0.559614242	1.369655086	0.480029483	17.11963058	72.69678474
120000	4000	3966.666667	0.328383595	0.248214243	0.167622933	0.083552064	0.489551439	0.328383595	28.46798953	5.832199025	16.00124881	0.058581412	0.056333731	0.030390837	28.46798953	5.832199025	16.00124881	28.12850179	0.570057965	1.568796643	0.469937837	17.03098673	69.97401157
121000	4033.333333	4000	0.33292663	0.261327136	0.17727406	0.090000737	0.467528145	0.33292663	29.63659453	4.568936223	16.00528455	0.062004025	0.060892769	0.033513968	29.63659453	4.568936223	16.00528455	27.17543363	0.593458725	1.228993005	0.470056362	16.64464814	74.06785084
122000	4066.666667	4033.333333	0.288409021	0.211175288	0.135594148	0.082432138	0.529854691	0.288409021	24.26203688	5.968712346	15.50856455	0.043985413	0.041813186	0.021322967	24.26203688	5.968712346	15.50856455	31.75115526	0.485835761	1.605517207	0.45546828	16.61749384	68.9500033
123000	4100	4066.666667	0.299852882	0.222555051	0.143870361	0.08407426	0.520196837	0.299852882	25.5307198	5.77063529	15.863428	0.047974441	0.045891728	0.023572219	25.5307198	5.77063529	15.863428	30.50751386	0.511240534	1.552236683	0.465890202	16.88042001	70.01014368
124000	4133.333333	4100	0.311624565	0.235728139	0.155922444	0.085425613	0.499646494	0.311624565	26.9543177	5.439862252	15.82108336	0.052639721	0.0507746	0.026883843	26.9543177	5.439862252	15.82108336	29.38594533	0.539747406	1.463262416	0.464646589	16.73017573	71.02517187
125000	4166.666667	4133.333333	0.31964687	0.247796187	0.16263334	0.090398629	0.491209344	0.31964687	28.14511209	4.670219954	16.33171758	0.05633833	0.055115519	0.029077006	28.14511209	4.670219954	16.33171758	28.10334566	0.563592498	1.256237202	0.479643315	16.98634609	74.0415826
126000	4200	4166.666667	0.318892003	0.239497623	0.162737766	0.081927393	0.489677495	0.318892003	27.49737931	5.933684879	15.46785787	0.055023553	0.052724845	0.028709507	27.49737931	5.933684879	15.46785787	29.22006127	0.550621956	1.596095208	0.454272773	16.56693222	69.01249344
127000	4233.333333	4200	0.308761324	0.237360392	0.170845455	0.080381053	0.44667469	0.308761324	27.06545972	5.30571041	13.52041434	0.052926026	0.05116975	0.03048513	27.06545972	5.30571041	13.52041434	30.77599946	0.541972972	1.427177064	0.397078649	14.52419247	68.57385657
128000	4266.666667	4233.333333	0.299804513	0.221451193	0.144348495	0.082662929	0.518524611	0.299804513	25.44800025	5.961472942	15.67857174	0.047845486	0.045618056	0.023625843	25.44800025	5.961472942	15.67857174	30.69741294	0.509584114	1.603569888	0.460461191	16.77369284	69.18166395
129000	4300	4266.666667	0.348318669	0.279467821	0.18919913	0.094550185	0.456821737	0.348318669	31.51136694	3.906213103	16.64715854	0.06911534	0.068709788	0.037843456	31.51136694	3.906213103	16.64715854	25.34666472	0.631000152	1.05072786	0.488907445	17.09930959	76.79459344
130000	4333.333333	4300	0.287333073	0.212860995	0.138558977	0.083238077	0.517775745	0.287333073	24.37009028	5.643129946	15.15479331	0.044088526	0.042150739	0.021970264	24.37009028	5.643129946	15.15479331	31.85094349	0.487999479	1.517939164	0.445078435	16.17135356	69.57637949
131000	4366.666667	4333.333333	0.296103266	0.221822063	0.148552946	0.082761728	0.498306967	0.296103266	25.37943468	5.568195856	14.87986643	0.047311937	0.045392039	0.02450105	25.37943468	5.568195856	14.87986643	31.21006657	0.508211122	1.497782728	0.437004156	15.887581	69.48364478
132000	4400	4366.666667	0.332977483	0.252992029	0.171853994	0.08392945	0.483887042	0.332977483	28.98676005	5.751325527	16.02481535	0.060520168	0.058328416	0.031718465	28.98676005	5.751325527	16.02481535	27.71316145	0.580446098	1.547042572	0.470629958	17.02564102	70.25687647
133000	4433.333333	4400	0.314397455	0.235600061	0.162324913	0.080307231	0.483695207	0.314397455	27.06276121	6.005023988	14.93993027	0.053499959	0.051160132	0.02839034	27.06276121	6.005023988	14.93993027	29.89527497	0.541918936	1.615284635	0.438768161	16.10160954	68.10260653
134000	4466.666667	4433.333333	0.325502022	0.250960406	0.177440219	0.082758444	0.454872147	0.325502022	28.6349177	5.349458149	14.61980794	0.058792354	0.056970528	0.032969068	28.6349177	5.349458149	14.61980794	28.87971493	0.573400622	1.438944719	0.429366545	15.56777077	69.9021837
135000	4500	4466.666667	0.323524681	0.245587053	0.167271459	0.083534911	0.482971568	0.323524681	28.11984321	5.652636959	15.5750872	0.057099019	0.055020928	0.03012996	28.11984321	5.652636959	15.5750872	28.65521503	0.5630865	1.520496445	0.457421972	16.56911723	70.05274231
136000	4533.333333	4500	0.335888503	0.2569162	0.179325433	0.082597987	0.46611619	0.335888503	29.40551094	5.708039864	15.38994183	0.062136323	0.059972442	0.033863138	29.40551094	5.708039864	15.38994183	27.81660061	0.588831386	1.53539921	0.451984471	16.41438481	69.65047584
137000	4566.666667	4533.333333	0.352265072	0.270557369	0.187294756	0.084118782	0.468313009	0.352265072	30.95430406	5.747827968	16.2416474	0.068560931	0.066321182	0.036886361	30.95430406	5.747827968	16.2416474	26.1085929	0.619845232	1.546101767	0.47699806	17.22871546	70.51141405
138000	4600	4566.666667	0.311131649	0.225339767	0.160549445	0.07171091	0.483982277	0.311131649	26.18333751	7.231670307	14.05495941	0.051381001	0.048089343	0.027493365	26.18333751	7.231670307	14.05495941	31.24834303	0.524308894	1.945238846	0.412777609	15.8062943	62.77291074
139000	4633.333333	4600	0.386513872	0.306289293	0.215535017	0.088465399	0.442361496	0.386513872	34.73670984	5.064230874	16.94836009	0.08518399	0.083674463	0.047749432	34.73670984	5.064230874	16.94836009	22.920996	0.695586111	1.362221755	0.49775338	17.68879148	73.36366556
140000	4666.666667	4633.333333	0.304353462	0.222558599	0.157636179	0.073750026	0.482062146	0.304353462	25.74319906	6.761254551	13.91382498	0.049474732	0.046599711	0.026634131	25.74319906	6.761254551	13.91382498	31.62503753	0.51549533	1.818702242	0.408632657	15.46961825	64.08312754
141000	4700	4666.666667	0.356846898	0.273420019	0.18801509	0.084309675	0.47312113	0.356846898	31.30751446	5.864460332	16.61574052	0.070193484	0.067829158	0.037289476	31.30751446	5.864460332	16.61574052	25.60616599	0.626918103	1.577474575	0.487984735	17.62029308	70.55971581
142000	4733.333333	4700	0.317666572	0.23099009	0.158417181	0.075953099	0.501309879	0.317666572	26.80223321	7.040681744	15.25488726	0.053426864	0.050237188	0.027307016	26.80223321	7.040681744	15.25488726	29.99311932	0.536701986	1.893865047	0.448018077	16.8012733	65.2249692
143000	4766.666667	4733.333333	0.371391234	0.292019087	0.203922042	0.087674878	0.450923924	0.371391234	33.19009203	5.14963212	16.65225462	0.077886688	0.076253352	0.043094849	33.19009203	5.14963212	16.65225462	24.19173826	0.664615824	1.38519374	0.489057111	17.43032687	72.81602018
144000	4800	4766.666667	0.312618558	0.22209856	0.156405071	0.070089433	0.499693581	0.312618558	25.96977354	7.817167289	14.4639755	0.051108319	0.047362641	0.026415212	25.96977354	7.817167289	14.4639755	31.22370623	0.520032377	2.102731019	0.42478993	16.4412497	61.61065279
145000	4833.333333	4800	0.342765203	0.267779512	0.190122046	0.084791951	0.445328624	0.342765203	30.47768368	5.140310618	15.1097627	0.065963903	0.064321988	0.037419212	30.47768368	5.140310618	15.1097627	27.19337015	0.610301135	1.38268636	0.443755939	15.96019179	71.21179983
146000	4866.666667	4833.333333	0.310102178	0.223897561	0.158891767	0.071650484	0.4876148	0.310102178	26.0343068	7.289459613	14.1249313	0.050905845	0.047581453	0.027036363	26.0343068	7.289459613	14.1249313	31.32376048	0.521324625	1.960783526	0.414832601	15.89496479	62.70307844
147000	4900	4866.666667	0.316134724	0.236969063	0.173109109	0.074415521	0.452419822	0.316134724	27.27555828	6.347044564	13.46984404	0.054561644	0.051922318	0.031111025	27.27555828	6.347044564	13.46984404	30.72565249	0.546180096	1.707284364	0.395593459	14.89032146	64.76999839
148000	4933.333333	4900	0.350418529	0.267087679	0.189584072	0.080314058	0.458978174	0.350418529	30.65338758	6.155509086	15.47014573	0.067685796	0.065054237	0.037320126	30.65338758	6.155509086	15.47014573	26.88994833	0.613819523	1.655763452	0.454339965	16.64979582	68.3025886
149000	4966.666667	4933.333333	0.303159252	0.218616571	0.153063932	0.07279001	0.495103872	0.303159252	25.38620282	7.118480216	14.1902105	0.04854129	0.045414316	0.025425401	25.38620282	7.118480216	14.1902105	31.76151576	0.50834665	1.914791971	0.416749774	15.87560501	63.35949374
150000	5000	4966.666667	0.342258568	0.262234324	0.185969749	0.081328675	0.456639611	0.342258568	30.0282791	5.83587609	15.17885846	0.064775411	0.062474134	0.035981078	30.0282791	5.83587609	15.17885846	27.51406052	0.601302022	1.569785732	0.4457852	16.2620784	68.96954725
151000	5033.333333	5000	0.328957402	0.244118593	0.169210601	0.078152835	0.485615463	0.328957402	28.18864533	6.618221858	15.38368797	0.05821021	0.055278735	0.030595577	28.18864533	6.618221858	15.38368797	28.80801255	0.56446423	1.780228039	0.451800802	16.74690169	66.72212427
152000	5066.666667	5033.333333	0.323539819	0.246386859	0.17258367	0.081484136	0.466576723	0.323539819	28.20700347	5.694791649	14.83048315	0.057465309	0.05534766	0.031486973	28.20700347	5.694791649	14.83048315	29.07846927	0.564831843	1.531835588	0.435553828	15.88627969	68.99359399
153000	5100	5066.666667	0.319967123	0.237757397	0.155120982	0.083549034	0.515197122	0.319967123	27.36376547	6.116856242	16.53104747	0.054689052	0.05224046	0.026878277	27.36376547	6.116856242	16.53104747	28.67560777	0.547946403	1.645366267	0.485497399	17.62644209	69.69440234
154000	5133.333333	5100	0.306551834	0.222169635	0.15695156	0.07265815	0.488009719	0.306551834	25.7811094	7.074737453	14.0895266	0.049854845	0.046726789	0.026482563	25.7811094	7.074737453	14.0895266	31.51620994	0.516254467	1.903025654	0.413792806	15.76599727	63.33751868
155000	5166.666667	5133.333333	0.330074742	0.251979233	0.171756309	0.084453131	0.479644191	0.330074742	28.82175376	5.557721995	15.80812622	0.059701078	0.057688941	0.031613737	28.82175376	5.557721995	15.80812622	27.96550629	0.577141926	1.494965376	0.464266054	16.7566443	70.629665
156000	5200	5166.666667	0.319645687	0.230416519	0.171583292	0.066225714	0.463207861	0.319645687	26.89145936	7.797975954	13.2285829	0.05438814	0.050552019	0.030472829	26.89145936	7.797975954	13.2285829	31.32645758	0.538488697	2.097568763	0.388507904	15.35590553	59.48153
157000	5233.333333	5200	0.369202086	0.295394286	0.202964829	0.092668212	0.450260883	0.369202086	33.37151176	4.323249041	17.02915703	0.077838926	0.077100165	0.042973358	33.37151176	4.323249041	17.02915703	23.76004922	0.668248668	1.162905887	0.500126291	17.56936742	75.75507587
158000	5266.666667	5233.333333	0.311928144	0.229195463	0.159212611	0.076376047	0.489585616	0.311928144	26.4894478	6.652829483	14.68135612	0.051987201	0.049143863	0.027354966	26.4894478	6.652829483	14.68135612	30.5551808	0.530438607	1.789537105	0.431174142	16.1183857	65.62243056
159000	5300	5266.666667	0.312701932	0.237433241	0.164876061	0.081804783	0.472737312	0.312701932	27.16094606	5.578256338	14.64368917	0.05349698	0.051510872	0.029064154	27.16094606	5.578256338	14.64368917	29.98140545	0.54388504	1.500488886	0.430067909	15.67018112	69.1465394
160000	5333.333333	5300	0.31165212	0.225387426	0.177208898	0.059725991	0.431388762	0.31165212	26.29463758	7.846690451	11.4522879	0.05227877	0.048470997	0.031611795	26.29463758	7.846690451	11.4522879	32.9657017	0.526537625	2.110672421	0.336340211	13.88255917	55.58247836
161000	5366.666667	5333.333333	0.350304288	0.270481326	0.195445966	0.080756999	0.442068017	0.350304288	30.93102655	5.788491871	14.8985724	0.068501982	0.066222595	0.039159511	30.93102655	5.788491871	14.8985724	27.06194265	0.619379111	1.557039905	0.437553529	15.9835571	68.7675268
162000	5400	5366.666667	0.353415998	0.260830436	0.194406088	0.069622859	0.449922785	0.353415998	30.31106712	7.678595693	14.25797568	0.067732412	0.063632707	0.038402279	30.31106712	7.678595693	14.25797568	28.154016	0.606964718	2.065456802	0.418739958	16.19415643	61.69543075
163000	5433.333333	5400	0.308380283	0.228167648	0.162042267	0.075311236	0.474537525	0.308380283	26.31459767	6.475981744	13.96681472	0.051226316	0.048539654	0.027937772	26.31459767	6.475981744	13.96681472	31.12928751	0.526937316	1.741967031	0.410188903	15.39513731	65.1242978
164000	5466.666667	5433.333333	0.315179877	0.229628066	0.168400033	0.069523661	0.465701824	0.315179877	26.6730735	7.27804096	13.43610456	0.053160057	0.049783773	0.029601962	26.6730735	7.27804096	13.43610456	31.28721369	0.534115624	1.957712035	0.39460257	15.28066706	61.55657356
165000	5500	5466.666667	0.290996712	0.213143996	0.153011069	0.072631864	0.474182825	0.290996712	24.58273445	6.517402298	13.06696067	0.045420188	0.042820324	0.025077359	24.58273445	6.517402298	13.06696067	33.03093778	0.492257578	1.753108699	0.383761249	14.60212292	63.49137553
166000	5533.333333	5500	0.344996689	0.264567989	0.1898653	0.08025744	0.449660516	0.344996689	30.30427139	5.917477334	14.93349669	0.065992511	0.063604698	0.037207747	30.30427139	5.917477334	14.93349669	27.49149606	0.606828637	1.591735559	0.438579214	16.06318341	68.38379024
167000	5566.666667	5533.333333	0.296670569	0.215681662	0.147022754	0.076467213	0.504424204	0.296670569	24.92559128	6.607850812	14.54276818	0.046608148	0.043914801	0.023925816	24.92559128	6.607850812	14.54276818	31.85173586	0.499123123	1.777438343	0.427103978	15.97359693	65.56420337
168000	5600	5566.666667	0.351125973	0.272636888	0.184048937	0.088370365	0.475832177	0.351125973	31.05857505	5.174794522	16.88689772	0.068438872	0.066764	0.036096128	31.05857505	5.174794522	16.88689772	25.55674248	0.621933209	1.391962146	0.495948302	17.66198779	72.96292238
169000	5633.333333	5600	0.273558268	0.199604414	0.131925187	0.0796415	0.517743739	0.273558268	22.88092937	5.912833488	14.23458595	0.039714556	0.037656153	0.0200359	22.88092937	5.912833488	14.23458595	33.60929304	0.45817974	1.590486416	0.418053029	15.41379372	67.44273456
170000	5666.666667	5633.333333	0.356495896	0.282191514	0.196612857	0.089209646	0.448484935	0.356495896	31.98981928	4.695318092	16.14608317	0.071987169	0.07080654	0.040197094	31.98981928	4.695318092	16.14608317	25.37046403	0.640580932	1.262988322	0.474191451	16.81493424	73.78544782
171000	5700	5666.666667	0.275449159	0.203225833	0.141197285	0.077005192	0.487392573	0.275449159	23.26679891	5.842280821	13.20565717	0.04081831	0.038788459	0.022027098	23.26679891	5.842280821	13.20565717	33.91728931	0.465906594	1.571508534	0.387834602	14.44027792	66.13504558
172000	5733.333333	5700	0.343343386	0.266907212	0.181958064	0.087729114	0.470040572	0.343343386	30.3888659	5.085611019	16.30048669	0.065543413	0.063953939	0.035146795	30.3888659	5.085611019	16.30048669	26.44059219	0.608522602	1.367972777	0.478726101	17.0754006	72.67252932
173000	5766.666667	5733.333333	0.29914603	0.215401027	0.147834031	0.074423483	0.505813161	0.29914603	24.98880061	6.988047363	14.50693512	0.047108567	0.044118594	0.024111849	24.98880061	6.988047363	14.50693512	31.86089246	0.50038886	1.879706985	0.426051603	16.10229712	64.27970134
174000	5800	5766.666667	0.33499385	0.262331063	0.176434873	0.09028837	0.473319069	0.33499385	29.76961527	4.632040933	16.32481247	0.062594083	0.06142679	0.033369517	29.76961527	4.632040933	16.32481247	26.86638782	0.596122402	1.24596747	0.47944052	16.96924587	74.15911404
175000	5833.333333	5800	0.310031694	0.221913125	0.15899087	0.069431841	0.487178656	0.310031694	25.8851438	7.610987142	13.9115842	0.050645847	0.047076706	0.02697548	25.8851438	7.610987142	13.9115842	31.61137632	0.518337706	2.047270854	0.408566847	15.85746828	61.3170594
176000	5866.666667	5833.333333	0.320529459	0.246763405	0.17087301	0.084516232	0.466903882	0.320529459	28.13462966	5.209676369	14.99516122	0.056767934	0.055076266	0.031043665	28.13462966	5.209676369	14.99516122	28.99521358	0.563382592	1.401344975	0.440390229	15.8743689	70.84155464
177000	5900	5866.666667	0.311078077	0.227565458	0.156476738	0.076636594	0.496985646	0.311078077	26.32674282	6.729665573	14.91034481	0.051475736	0.048581462	0.026647332	26.32674282	6.729665573	14.91034481	30.54366246	0.527180517	1.810205158	0.437899271	16.3586913	65.70834193
178000	5933.333333	5900	0.292578112	0.221083871	0.148576125	0.083919845	0.492183047	0.292578112	25.21262457	5.251131347	14.63738063	0.046516902	0.044845291	0.024442364	25.21262457	5.251131347	14.63738063	31.47335747	0.504870828	1.412495903	0.429882634	15.55079715	70.26465203
179000	5966.666667	5933.333333	0.325479671	0.244160576	0.16624731	0.081550913	0.489223677	0.325479671	28.06853245	6.092584047	15.68489004	0.05729061	0.054829186	0.029834674	28.06853245	6.092584047	15.68489004	28.65683433	0.562059027	1.638837316	0.460646752	16.82662639	68.77201205
180000	6000	5966.666667	0.292948627	0.21540422	0.146516947	0.078406613	0.499854468	0.292948627	24.78241777	6.173620493	14.41636123	0.045809494	0.043455519	0.023771821	24.78241777	6.173620493	14.41636123	32.00534546	0.496256142	1.660635219	0.423391555	15.68263566	66.81759542
181000	6033.333333	6000	0.270728731	0.197453109	0.129487807	0.0802002	0.521706444	0.270728731	22.61185337	5.839144803	14.27292359	0.038873526	0.036879751	0.019469561	22.61185337	5.839144803	14.27292359	33.79914575	0.452791621	1.57066498	0.41917896	15.421153	67.7502146
182000	6066.666667	6033.333333	0.282819248	0.210001656	0.14512181	0.078529476	0.486874353	0.282819248	24.04103094	5.761773098	13.61463424	0.04313854	0.041128397	0.023169032	24.04103094	5.761773098	13.61463424	33.05243608	0.481410222	1.549852852	0.399845777	14.78364957	67.06170488
183000	6100	6066.666667	0.344737104	0.272442939	0.184734384	0.091361525	0.464129676	0.344737104	30.8578901	4.45408235	16.48012602	0.066885598	0.065913477	0.036198639	30.8578901	4.45408235	16.48012602	25.94826557	0.617914588	1.198098592	0.484001897	17.07142066	74.87601137
184000	6133.333333	6100	0.288359942	0.210107618	0.140379621	0.078532962	0.513179189	0.288359942	24.20289142	6.28701886	14.64482766	0.044032011	0.041629184	0.022239718	24.20289142	6.28701886	14.64482766	32.3339831	0.484651402	1.691138118	0.430101345	15.93730163	66.76617093
185000	6166.666667	6133.333333	0.335102297	0.259168973	0.17856288	0.085820869	0.467139194	0.335102297	29.54617739	5.223731801	15.69271875	0.06224931	0.060531555	0.033765917	29.54617739	5.223731801	15.69271875	27.47917689	0.591648165	1.40512573	0.460876672	16.53931061	71.58862961
186000	6200	6166.666667	0.296216798	0.219635871	0.148350127	0.080349124	0.49918395	0.296216798	25.21621784	5.937805914	14.70102654	0.047054728	0.044857022	0.024367772	25.21621784	5.937805914	14.70102654	31.47229143	0.504942782	1.597203721	0.431751839	15.85489578	68.00601219
187000	6233.333333	6200	0.369863289	0.29800492	0.203439887	0.09470326	0.449959232	0.369863289	33.58674137	4.004579743	17.24040327	0.07849577	0.078112896	0.043276687	33.58674137	4.004579743	17.24040327	23.45258765	0.672558539	1.077187392	0.506330344	17.69938315	76.92329305
188000	6266.666667	6233.333333	0.305767757	0.233613496	0.156396201	0.086157964	0.488513102	0.305767757	26.61520929	5.075618417	15.26832609	0.051141231	0.049581528	0.026839673	26.61520929	5.075618417	15.26832609	29.97620417	0.532956921	1.365284878	0.44841276	16.08986277	71.61175078
189000	6300	6266.666667	0.341619244	0.259557464	0.176725798	0.083722416	0.48268196	0.341619244	29.76383581	5.895489578	16.30895302	0.063753011	0.061403523	0.033378946	29.76383581	5.895489578	16.30895302	26.95376342	0.596006671	1.585821097	0.478974747	17.34182072	70.12568868
190000	6333.333333	6300	0.300779702	0.223714965	0.154988883	0.078566998	0.484709631	0.300779702	25.70287632	6.042617676	14.27511651	0.048768596	0.046464799	0.026045604	25.70287632	6.042617676	14.27511651	31.3658808	0.514687887	1.625396919	0.419243364	15.50136058	67.05719276
191000	6366.666667	6333.333333	0.313220157	0.238761205	0.163439414	0.08381339	0.478196371	0.313220157	27.26983292	5.378068354	15.02324278	0.053722728	0.051901712	0.028785235	27.26983292	5.378068354	15.02324278	29.64193062	0.546065448	1.446640545	0.441214951	15.95686194	70.30348641
192000	6400	6366.666667	0.298664822	0.223214835	0.152762128	0.080479102	0.488516502	0.298664822	25.58695993	5.791079246	14.47617088	0.048179467	0.046078417	0.025505775	25.58695993	5.791079246	14.47617088	31.31186827	0.512366716	1.55773588	0.425148094	15.59154009	68.19650617
193000	6433.333333	6400	0.305949289	0.22990338	0.16266941	0.078208201	0.468312508	0.305949289	26.37200338	5.911606243	13.92570861	0.050968859	0.048737475	0.028137275	26.37200338	5.911606243	13.92570861	31.06736687	0.528086838	1.590156301	0.408981665	15.12853095	66.99827908
194000	6466.666667	6433.333333	0.311013624	0.238828851	0.174753187	0.078374014	0.43811726	0.311013624	27.26626809	5.474004233	13.15996382	0.053790429	0.051888886	0.031561756	27.26626809	5.474004233	13.15996382	30.87893352	0.545994064	1.47244623	0.386492642	14.25304775	67.41469637
195000	6500	6466.666667	0.307279855	0.232749947	0.159302609	0.082723684	0.481571583	0.307279855	26.61111779	5.497734856	14.79871898	0.051470694	0.049567249	0.02748464	26.61111779	5.497734856	14.79871898	30.29766677	0.532874991	1.478829503	0.434620952	15.78693042	69.61993188
196000	6533.333333	6500	0.270537383	0.203082854	0.133314057	0.084738749	0.507225008	0.270537383	23.05824296	4.989974512	14.21556001	0.039605762	0.03817369	0.020407852	23.05824296	4.989974512	14.21556001	33.43014919	0.46173036	1.34224762	0.417494259	15.06592155	70.65780372
197000	6566.666667	6533.333333	0.273326119	0.197970505	0.139413184	0.072879842	0.489938305	0.273326119	22.78726074	6.399333068	12.85954145	0.039771411	0.037384654	0.02144936	22.78726074	6.399333068	12.85954145	34.54589733	0.45630407	1.72134939	0.377669591	14.36381809	63.54354367
198000	6600	6566.666667	0.311578443	0.240458738	0.158029991	0.089470941	0.492808329	0.311578443	27.32128127	4.725645045	15.95634884	0.053361818	0.052087068	0.027578614	27.32128127	4.725645045	15.95634884	28.98165677	0.547095677	1.271145935	0.468619177	16.64141789	73.50277567
199000	6633.333333	6600	0.348572341	0.271070153	0.189556163	0.085435741	0.45619276	0.348572341	30.89295323	5.292741007	15.78014131	0.067852341	0.066061554	0.037497997	30.89295323	5.292741007	15.78014131	26.43862947	0.618616711	1.423688439	0.46344417	16.64409707	71.45828083
200000	6666.666667	6633.333333	0.263133352	0.194971617	0.12661333	0.083453311	0.518824469	0.263133352	22.16002026	5.199865685	14.11798504	0.037148492	0.03560015	0.018780857	22.16002026	5.199865685	14.11798504	34.22176769	0.443743877	1.39870601	0.414628597	15.04513559	69.78049084
201000	6700	6666.666667	0.334156792	0.26235436	0.182397053	0.087811286	0.454157278	0.334156792	29.77602846	4.71910664	15.37472287	0.062700824	0.061452614	0.034930578	29.77602846	4.71910664	15.37472287	27.50080192	0.596250823	1.269387177	0.451537508	16.08266368	72.93669227
202000	6733.333333	6700	0.274749166	0.204086662	0.137410535	0.080914509	0.499869147	0.274749166	23.2907106	5.486088366	13.86385799	0.040641541	0.038859363	0.021287396	23.2907106	5.486088366	13.86385799	33.47708054	0.466385414	1.475696727	0.407165185	14.90985325	68.41072359
203000	6766.666667	6733.333333	0.308293243	0.239417441	0.164136569	0.087035943	0.467595956	0.308293243	27.17241668	4.686401151	14.75393364	0.052794504	0.051551952	0.028932383	27.17241668	4.686401151	14.75393364	29.85920584	0.544114734	1.260589764	0.433305659	15.48033958	72.37820536
204000	6800	6766.666667	0.281102912	0.205470092	0.145004849	0.074046171	0.484157429	0.281102912	23.64021517	6.300506687	13.09586647	0.042281577	0.039905618	0.02295362	23.64021517	6.300506687	13.09586647	33.72459932	0.473384077	1.694766193	0.384610178	14.53265644	64.30748954
205000	6833.333333	6800	0.275716904	0.203220511	0.131926961	0.082636227	0.521512975	0.275716904	23.22783218	5.579796523	14.69749301	0.040518014	0.038673098	0.020190203	23.22783218	5.579796523	14.69749301	33.03709951	0.465126304	1.500903178	0.431648064	15.72101873	69.21109774
206000	6866.666667	6833.333333	0.338142458	0.26203387	0.184218761	0.084257233	0.455203697	0.338142458	29.88033682	5.31342822	15.24189757	0.063677817	0.061873663	0.0354487	29.88033682	5.31342822	15.24189757	27.54307516	0.598339548	1.429253069	0.447636585	16.14149811	70.78110085
207000	6900	6866.666667	0.282082594	0.211413941	0.142961754	0.082005671	0.493191863	0.282082594	24.11448317	5.363410788	14.06456829	0.043079243	0.041355153	0.022765935	24.11448317	5.363410788	14.06456829	32.69568883	0.482881069	1.442697823	0.41305981	15.05251661	69.12604941
208000	6933.333333	6900	0.415292225	0.333206083	0.21617245	0.097959158	0.479469067	0.415292225	37.53099268	4.284027188	20.64649992	0.098707185	0.098274744	0.050059676	37.53099268	4.284027188	20.64649992	18.27347017	0.751540297	1.152355645	0.606363392	21.08627155	78.2778024
209000	6966.666667	6933.333333	0.284423473	0.206901417	0.147562501	0.072261793	0.481187329	0.284423473	23.86975181	6.560216637	12.99198243	0.043182217	0.04060286	0.023581999	23.86975181	6.560216637	12.99198243	33.63185553	0.477980439	1.76462528	0.381559227	14.55431379	63.2088054
210000	7000	6966.666667	0.373875801	0.296664538	0.208930793	0.08864949	0.44117594	0.373875801	33.63007741	4.871506258	16.45714436	0.079640896	0.078317874	0.044929297	33.63007741	4.871506258	16.45714436	24.01672664	0.673426322	1.310380978	0.483326952	17.16301761	73.5106332
211000	7033.333333	7000	0.300509	0.217914922	0.155755576	0.07156923	0.481694138	0.300509	25.26207497	6.993293301	13.56650132	0.048024857	0.045006913	0.025975989	25.26207497	6.993293301	13.56650132	32.2371046	0.505861049	1.881118084	0.39843217	15.26289977	62.72968922
212000	7066.666667	7033.333333	0.332251472	0.254874051	0.181618534	0.081053008	0.453370266	0.332251472	29.15431652	5.672257555	14.6686853	0.06110691	0.058982592	0.034330717	29.15431652	5.672257555	14.6686853	28.48575184	0.583801337	1.525774167	0.430802015	15.72720046	68.85893187
213000	7100	7066.666667	0.337261288	0.253878994	0.177356844	0.079758207	0.474126293	0.337261288	29.21176122	6.303304517	15.45977707	0.061914601	0.059207989	0.033214956	29.21176122	6.303304517	15.45977707	27.96211859	0.58495164	1.695518778	0.454035449	16.69539921	67.8181547
214000	7133.333333	7100	0.300280872	0.224921947	0.155635422	0.079834894	0.481700514	0.300280872	25.78170571	5.802384077	14.26955539	0.048847027	0.046728789	0.026237903	25.78170571	5.802384077	14.26955539	31.29160096	0.516266408	1.560776753	0.41908004	15.40415113	67.87202186
215000	7166.666667	7133.333333	0.347926394	0.267476052	0.188605099	0.08250723	0.457916666	0.347926394	30.60186794	5.761309474	15.54491656	0.067083783	0.064838955	0.037038899	30.60186794	5.761309474	15.54491656	26.84249739	0.612787866	1.549728142	0.456535896	16.57821214	69.66411664
216000	7200	7166.666667	0.285628681	0.209622744	0.151224603	0.072416132	0.470555258	0.285628681	24.13441212	6.378032869	12.73869096	0.043882005	0.04141682	0.024494002	24.13441212	6.378032869	12.73869096	33.57233942	0.483280136	1.715619873	0.374120354	14.2461767	63.40369821
217000	7233.333333	7200	0.351797346	0.2661119	0.183707041	0.081706932	0.477804357	0.351797346	30.59398532	6.292138349	16.33843911	0.067568863	0.064806058	0.035672123	30.59398532	6.292138349	16.33843911	26.35408472	0.612630021	1.692515203	0.479840719	17.50815803	68.93767722
218000	7266.666667	7233.333333	0.303630171	0.227087561	0.159948319	0.07787952	0.473213354	0.303630171	26.07280323	6.000048606	13.96404332	0.050000913	0.047712303	0.027353509	26.07280323	6.000048606	13.96404332	31.27663087	0.522095497	1.613946312	0.41010751	15.1985226	66.74784514
219000	7300	7266.666667	0.297893044	0.21384115	0.143962133	0.075660586	0.516732144	0.297893044	24.81172565	6.970615887	14.90573618	0.046510395	0.043549273	0.023216323	24.81172565	6.970615887	14.90573618	31.75597297	0.496843018	1.875018111	0.437763921	16.45510428	64.93702153
220000	7333.333333	7300	0.354978476	0.281592398	0.190344616	0.092374459	0.463785474	0.354978476	31.86999463	4.406991033	16.97175248	0.071168687	0.070277478	0.038356679	31.86999463	4.406991033	16.97175248	24.87191931	0.638181501	1.185431551	0.498440387	17.53459302	75.44369782
221000	7366.666667	7333.333333	0.301778897	0.224316564	0.149032025	0.082145205	0.506154914	0.301778897	25.75002086	5.878785605	15.31801127	0.04879961	0.046622561	0.024763372	25.75002086	5.878785605	15.31801127	30.66989612	0.515631934	1.581327914	0.449871955	16.40736388	69.00406868
222000	7400	7366.666667	0.366459708	0.28502519	0.201059273	0.084608722	0.451346851	0.366459708	32.51509995	5.580053018	16.18832213	0.075249826	0.073157158	0.041780943	32.51509995	5.580053018	16.18832213	25.02163013	0.651099428	1.500972172	0.47543196	17.12304777	70.98112245
223000	7433.333333	7400	0.294261927	0.218611486	0.151332222	0.078452626	0.485722725	0.294261927	25.09172967	5.959653741	14.03567965	0.046660057	0.044451795	0.024957054	25.09172967	5.959653741	14.03567965	31.98379758	0.502449965	1.603080543	0.412211385	15.24853356	66.99356254
224000	7466.666667	7433.333333	0.302525012	0.221941508	0.156881785	0.074451022	0.481425407	0.302525012	25.63456744	6.612923186	13.8840958	0.048986153	0.046236846	0.026417864	25.63456744	6.612923186	13.8840958	31.71322765	0.513320034	1.778802755	0.407759546	15.37851973	64.53178082
225000	7500	7466.666667	0.347376475	0.269647816	0.18357577	0.087578017	0.47153655	0.347376475	30.72177391	5.185280409	16.50111439	0.067026148	0.065340733	0.035768614	30.72177391	5.185280409	16.50111439	26.06530285	0.615188926	1.394782733	0.4846183	17.29664445	72.55528949
226000	7533.333333	7500	0.29985371	0.223961068	0.15303484	0.080514433	0.489634996	0.29985371	25.6823	5.824216225	14.56333978	0.048527174	0.046396055	0.025609154	25.6823	5.824216225	14.56333978	31.18545307	0.514275856	1.566649358	0.427708142	15.68478117	68.20238814
227000	7566.666667	7533.333333	0.279295986	0.20379834	0.142904279	0.074410757	0.488341094	0.279295986	23.44356057	6.285050689	13.17639464	0.041666621	0.039314646	0.022434622	23.44356057	6.285050689	13.17639464	33.82725033	0.469446162	1.690608701	0.386975196	14.59860397	64.49917519
228000	7600	7566.666667	0.307403439	0.235077462	0.15807978	0.08594048	0.485757934	0.307403439	26.78509612	5.091629892	15.22597792	0.051751842	0.05017687	0.027306124	26.78509612	5.091629892	15.22597792	29.87161195	0.536358824	1.369591786	0.447169043	16.05475314	71.50985203
229000	7633.333333	7600	0.300307245	0.230474112	0.157733981	0.085032459	0.474757988	0.300307245	26.21486318	4.958424996	14.494727	0.049657979	0.048197242	0.026955136	26.21486318	4.958424996	14.494727	30.76947359	0.52494018	1.333761151	0.425693065	15.31936974	71.11496505
230000	7666.666667	7633.333333	0.283045602	0.208670735	0.150384943	0.073226673	0.468690056	0.283045602	23.97479261	6.18752779	12.65197705	0.043240384	0.040924623	0.024249493	23.97479261	6.18752779	12.65197705	33.73560881	0.480083831	1.664376127	0.371573669	14.08396334	63.93876832
231000	7700	7666.666667	0.287587218	0.205045649	0.141948249	0.072207552	0.506416699	0.287587218	23.80354956	7.083412526	13.85915694	0.043355145	0.040400937	0.02235849	23.80354956	7.083412526	13.85915694	33.19693476	0.476654771	1.905359152	0.407027121	15.56441339	62.928433
232000	7733.333333	7700	0.334812791	0.261039878	0.177139951	0.088685668	0.470928364	0.334812791	29.67066944	4.840759544	16.08194993	0.062391772	0.061029269	0.033485239	29.67066944	4.840759544	16.08194993	27.10899438	0.594141059	1.302110454	0.472307933	16.79470352	73.24790275
233000	7766.666667	7733.333333	0.283394948	0.212253719	0.141148324	0.083312341	0.501937754	0.283394948	24.21120043	5.329977155	14.49826959	0.043357825	0.041655001	0.022436637	24.21120043	5.329977155	14.49826959	32.35376505	0.484817786	1.433704548	0.425797107	15.44695691	69.81513354
234000	7800	7766.666667	0.327423307	0.248941082	0.161771329	0.087703705	0.505926044	0.327423307	28.46470436	5.41649808	16.92951678	0.058199743	0.056321247	0.029008802	28.46470436	5.41649808	16.92951678	27.51585904	0.569992181	1.456977714	0.497199974	17.77489774	72.2582366
235000	7833.333333	7800	0.319345656	0.249269614	0.179229878	0.08331174	0.438758993	0.319345656	28.33118694	4.936025463	13.89322887	0.057269198	0.055815409	0.033292058	28.33118694	4.936025463	13.89322887	29.57457889	0.567318558	1.327735926	0.408027773	14.74402102	70.44074842
236000	7866.666667	7833.333333	0.291599849	0.220089761	0.152371154	0.081063997	0.477464909	0.291599849	25.12553763	5.41739889	13.89320217	0.04635753	0.044561602	0.025222575	25.12553763	5.41739889	13.89320217	32.01359607	0.503126954	1.457220022	0.408026989	14.91205141	68.69761688
237000	7900	7866.666667	0.293680196	0.216419736	0.148849665	0.077757627	0.493157293	0.293680196	24.89452115	6.170709288	14.18287542	0.046173203	0.043814859	0.024320463	24.89452115	6.170709288	14.18287542	32.06123711	0.498500958	1.659852137	0.416534351	15.46711377	66.48702455
238000	7933.333333	7900	0.363111947	0.287079638	0.198829797	0.089530766	0.452428379	0.363111947	32.55748387	4.781304786	16.57813724	0.074603909	0.073349061	0.041195176	32.55748387	4.781304786	16.57813724	24.66771691	0.651948146	1.286117786	0.486880371	17.25385492	73.91189631
239000	7966.666667	7933.333333	0.290799451	0.215832801	0.143574233	0.081800488	0.506277497	0.290799451	24.73154712	5.74074622	14.82119177	0.045318714	0.043293107	0.023148955	24.73154712	5.74074622	14.82119177	31.76842454	0.495237481	1.544196856	0.435280951	15.89414649	68.82693809
240000	8000	7966.666667	0.333457272	0.250998486	0.177448379	0.078574695	0.467852725	0.333457272	28.88108301	6.310883565	14.98812428	0.060614839	0.057918328	0.03305817	28.88108301	6.310883565	14.98812428	28.52183477	0.578329966	1.697557458	0.440183562	16.26256808	67.16603931
241000	8033.333333	8000	0.27626292	0.206519785	0.144012867	0.078773652	0.478710835	0.27626292	23.56008152	5.485946625	13.12712377	0.041456497	0.039664096	0.022743109	23.56008152	5.485946625	13.12712377	33.7152274	0.471779439	1.4756586	0.385528168	14.22733246	67.31949816
242000	8066.666667	8033.333333	0.298239197	0.21451347	0.14936919	0.072931951	0.499163115	0.298239197	24.90065739	7.07071217	14.13276524	0.046880199	0.043834585	0.024399163	24.90065739	7.07071217	14.13276524	32.16884752	0.498623834	1.901942898	0.415062674	15.8028486	63.42090856
243000	8100	8066.666667	0.369945481	0.296704629	0.201419144	0.094234019	0.45554371	0.369945481	33.4827207	4.155409384	17.42107072	0.078174423	0.077622342	0.042595489	33.4827207	4.155409384	17.42107072	23.39881934	0.670475574	1.117758887	0.511636334	17.90980548	76.58405107
244000	8133.333333	8100	0.300320963	0.232785307	0.159871331	0.086524466	0.467665097	0.300320963	26.4025137	4.650109246	14.39200421	0.050057963	0.048842833	0.027550821	26.4025137	4.650109246	14.39200421	30.67979944	0.528697793	1.250827645	0.422676218	15.1245926	72.09416534
245000	8166.666667	8133.333333	0.29862142	0.218578845	0.15294295	0.075092194	0.487836637	0.29862142	25.23656052	6.55857844	13.98627094	0.04760156	0.044923474	0.025353331	25.23656052	6.55857844	13.98627094	31.95014161	0.505350134	1.764184623	0.410760309	15.44767704	64.87672239
246000	8200	8166.666667	0.324973864	0.249619788	0.173959531	0.083502291	0.464696857	0.324973864	28.50038356	5.388622082	15.00229501	0.058311368	0.056456935	0.032003738	28.50038356	5.388622082	15.00229501	28.72630319	0.57070664	1.449479381	0.44059974	15.94070586	70.242396
247000	8233.333333	8200	0.284849571	0.209703162	0.144143901	0.077655318	0.493964829	0.284849571	24.07816856	6.033868717	13.83779569	0.043452892	0.041242942	0.02297003	24.07816856	6.033868717	13.83779569	32.90375281	0.482153886	1.623043546	0.406399766	15.09609755	66.44074635
248000	8266.666667	8233.333333	0.360222451	0.279720074	0.20233875	0.081685996	0.438295006	0.360222451	31.94546564	5.723324526	15.19776526	0.072844838	0.070610397	0.041796606	31.94546564	5.723324526	15.19776526	26.13766503	0.639692772	1.539510614	0.446340471	16.23972021	69.36413406
249000	8300	8266.666667	0.30233532	0.228248185	0.160127841	0.079836804	0.470363432	0.30233532	26.1209414	5.654776958	13.99062217	0.04989068	0.047876263	0.027432623	26.1209414	5.654776958	13.99062217	31.19949243	0.523059441	1.521072081	0.4108881	15.09019586	67.99225972
250000	8333.333333	8300	0.290437215	0.212892098	0.148156886	0.075830595	0.489883256	0.290437215	24.52018585	6.33041825	13.78661633	0.045078158	0.042622637	0.023999152	24.52018585	6.33041825	13.78661633	32.61171351	0.491005072	1.702812071	0.404896688	15.17053015	65.33677179
251000	8366.666667	8333.333333	0.373591026	0.289646515	0.206445871	0.082962464	0.447401418	0.373591026	33.09290457	5.868984605	16.1380301	0.07821038	0.075802271	0.043755754	33.09290457	5.868984605	16.1380301	24.68278138	0.662669691	1.578691554	0.473954942	17.17209934	70.01498064
252000	8400	8366.666667	0.325981338	0.2507635	0.170595331	0.085988189	0.476671481	0.325981338	28.60006584	5.217449011	15.68139669	0.058540973	0.056837181	0.031221184	28.60006584	5.217449011	15.68139669	28.19547004	0.57270273	1.403435729	0.460544157	16.52658393	71.59689906
253000	8433.333333	8400	0.337357908	0.257351167	0.179536649	0.082175788	0.467815501	0.337357908	29.48370684	5.822901855	15.46713509	0.062555493	0.060282824	0.033956303	29.48370684	5.822901855	15.46713509	27.71558646	0.590397221	1.566295807	0.454251546	16.52690092	69.37018362
254000	8466.666667	8433.333333	0.300350883	0.221282079	0.153570567	0.076885322	0.488696137	0.300350883	25.49853729	6.3458807	14.23741459	0.048315247	0.045785125	0.025621347	25.49853729	6.3458807	14.23741459	31.57149896	0.510596095	1.706971298	0.418136102	15.58762894	65.9765773
255000	8500	8466.666667	0.274839755	0.196046264	0.139486388	0.06964471	0.492481035	0.274839755	22.69112829	6.915380361	12.72943685	0.039841344	0.037107374	0.021406929	22.69112829	6.915380361	12.72943685	34.74497704	0.454379063	1.86016037	0.373848572	14.48658166	61.48658315
256000	8533.333333	8500	0.302082358	0.23096419	0.155046477	0.0860535	0.486741039	0.302082358	26.29336503	5.010783448	15.04644449	0.04997004	0.048466622	0.02638162	26.29336503	5.010783448	15.04644449	30.36282821	0.526512143	1.347844992	0.441896358	15.85886007	71.58115354
257000	8566.666667	8533.333333	0.342332482	0.26153445	0.178410204	0.084515913	0.478839394	0.342332482	29.9407128	5.716010102	16.27489433	0.064303379	0.062118251	0.033924244	29.9407128	5.716010102	16.27489433	26.83020221	0.599548549	1.537543115	0.477974483	17.2494915	70.64788767
258000	8600	8566.666667	0.309093995	0.233983893	0.162082712	0.081514356	0.475619989	0.309093995	26.77476687	5.608931931	14.57053694	0.052140132	0.050140538	0.02820813	26.77476687	5.608931931	14.57053694	30.3246777	0.536151986	1.508740279	0.427919514	15.61283651	68.94577662
259000	8633.333333	8600	0.284604768	0.202856737	0.137113934	0.07429027	0.518230371	0.284604768	23.51584535	6.923689358	14.26789629	0.042343973	0.039531188	0.021268585	23.51584535	6.923689358	14.26789629	33.16277603	0.470893631	1.862395397	0.419031314	15.85907749	64.1143934
260000	8666.666667	8633.333333	0.309256487	0.243390217	0.162315452	0.091958389	0.475142934	0.309256487	27.4951628	4.096062324	15.47717082	0.053462141	0.052716785	0.028690507	27.4951628	4.096062324	15.47717082	29.13413373	0.550577572	1.101795188	0.454546283	16.01001384	75.17641168
261000	8700	8666.666667	0.288363254	0.207053502	0.145510892	0.071802115	0.49539031	0.288363254	23.99855374	6.958984807	13.52736976	0.043878596	0.040997644	0.023186629	23.99855374	6.958984807	13.52736976	33.23503361	0.480559637	1.87188948	0.397282922	15.21240291	62.77701618
262000	8733.333333	8700	0.319539015	0.249969488	0.170355259	0.088944256	0.466871802	0.319539015	28.34427904	4.549665345	15.34845269	0.056980506	0.055864875	0.031056125	28.34427904	4.549665345	15.34845269	28.57885907	0.567580721	1.223809354	0.450765983	16.00857441	73.48885894
263000	8766.666667	8733.333333	0.259079567	0.187970505	0.128611249	0.075828443	0.503583973	0.259079567	21.4975052	5.932344723	12.89354455	0.035771384	0.03377794	0.018870595	21.4975052	5.932344723	12.89354455	35.51610355	0.430477328	1.595734721	0.378668222	14.19282231	65.29274979
264000	8800	8766.666667	0.320372644	0.242563802	0.161415715	0.085083937	0.496162616	0.320372644	27.76694053	5.574255448	16.0411991	0.055711244	0.053711168	0.028552692	27.76694053	5.574255448	16.0411991	28.62417472	0.556019792	1.499412691	0.47111113	16.98211978	70.83785581
265000	8833.333333	8800	0.290889922	0.222979848	0.144945245	0.089114365	0.501717888	0.290889922	25.28711824	4.610469608	15.31830922	0.046273489	0.045088911	0.023731305	25.28711824	4.610469608	15.31830922	30.97363827	0.506362529	1.240165024	0.449880705	15.99709434	73.24937641
266000	8866.666667	8833.333333	0.339163888	0.266723787	0.176075475	0.092637189	0.480854297	0.339163888	30.22210371	4.421690633	16.99462456	0.06422631	0.063266696	0.033546315	30.22210371	4.421690633	16.99462456	26.07908016	0.605183268	1.18938558	0.499112113	17.56042744	75.41603176
267000	8900	8866.666667	0.306451312	0.232124104	0.154145912	0.085330956	0.496997057	0.306451312	26.51234381	5.333989324	15.50408332	0.050991001	0.049223351	0.026272245	26.51234381	5.333989324	15.50408332	29.9224021	0.530897089	1.434783777	0.455336672	16.39597639	71.01485096
268000	8933.333333	8900	0.287586509	0.213467088	0.143019229	0.081216924	0.502691451	0.287586509	24.44642985	5.713715551	14.52175755	0.044383406	0.042390312	0.022908947	24.44642985	5.713715551	14.52175755	32.17428304	0.489528143	1.536925907	0.42648692	15.60538329	68.5223987
269000	8966.666667	8933.333333	0.307721564	0.235642518	0.15702571	0.086948651	0.489714961	0.307721564	26.832551	5.004798024	15.4608058	0.051848339	0.050344016	0.027092574	26.832551	5.004798024	15.4608058	29.68335118	0.537309085	1.34623498	0.454065662	16.2506775	72.06277934
270000	9000	8966.666667	0.287704298	0.21106767	0.14438965	0.07754269	0.498131759	0.287704298	24.27476134	6.171577409	14.07192206	0.044175125	0.041852842	0.023100992	24.27476134	6.171577409	14.07192206	32.61556396	0.486090563	1.660085652	0.413275782	15.36578531	66.31899897
271000	9033.333333	9000	0.320976135	0.255794721	0.167165614	0.096037109	0.479196127	0.320976135	28.81389726	3.678102847	16.48118209	0.057993335	0.057658611	0.03056619	28.81389726	3.678102847	16.48118209	27.47571315	0.576984603	0.98936874	0.484032912	16.88661611	77.41946296
272000	9066.666667	9033.333333	0.277724757	0.200532416	0.14134121	0.072334246	0.491074504	0.277724757	23.13599995	6.584357686	13.02283077	0.040943125	0.038402132	0.021975374	23.13599995	6.584357686	13.02283077	34.18678192	0.463287407	1.771118953	0.382465206	14.59273406	63.17878849
273000	9100	9066.666667	0.348561343	0.283965444	0.182593131	0.101798925	0.476152088	0.348561343	31.82560762	3.009532419	18.0965351	0.06957118	0.070082167	0.036286637	31.82560762	3.009532419	18.0965351	24.14729172	0.637292672	0.809530734	0.531473928	18.34507749	80.55787741
274000	9133.333333	9100	0.261788122	0.191634026	0.122406277	0.082779491	0.53242234	0.261788122	21.83733137	5.459803416	14.39341804	0.03641063	0.034704639	0.017888455	21.83733137	5.459803416	14.39341804	34.33796143	0.437282186	1.468626368	0.42271774	15.39415266	69.22694124
275000	9166.666667	9133.333333	0.303967927	0.225711937	0.153893422	0.079758734	0.493718223	0.303967927	25.94874099	6.073280405	14.79579156	0.049632302	0.047291471	0.025914611	25.94874099	6.073280405	14.79579156	30.85099312	0.51961121	1.633644852	0.434534977	15.9937545	67.68314914
276000	9200	9166.666667	0.308974787	0.24274971	0.160493153	0.092330788	0.4805623	0.308974787	27.42881563	4.107152321	15.68337439	0.053232334	0.052475911	0.028229346	27.42881563	4.107152321	15.68337439	29.05463605	0.549249001	1.104778274	0.460602239	16.21224637	75.32496793
277000	9233.333333	9200	0.303033776	0.223921569	0.155009106	0.077591191	0.488475811	0.303033776	25.78995001	6.288425681	14.39944434	0.049259339	0.046756456	0.026080601	25.78995001	6.288425681	14.39944434	31.23951441	0.516431496	1.691516537	0.422894725	15.71267943	66.4084769
278000	9266.666667	9233.333333	0.335363419	0.265761844	0.185750018	0.08913175	0.446123199	0.335363419	30.08500994	4.426563966	15.25120282	0.063673441	0.062705421	0.036023928	30.08500994	4.426563966	15.25120282	27.35065101	0.60243803	1.190696452	0.447909869	15.88060629	73.81496748
279000	9300	9266.666667	0.258510963	0.189658223	0.129692164	0.077584508	0.498310778	0.258510963	21.61488745	5.609513631	12.86186335	0.035888796	0.034096149	0.019127773	21.61488745	5.609513631	12.86186335	35.42239633	0.432827852	1.50889675	0.377737782	14.03189837	66.43628103
280000	9333.333333	9300	0.292333428	0.217647532	0.144517609	0.082456131	0.505641178	0.292333428	24.92295035	5.66132828	14.92449784	0.045880112	0.0439063	0.023434271	24.92295035	5.66132828	14.92449784	31.54905288	0.49907024	1.522834314	0.438314928	15.96218261	69.22669868
281000	9366.666667	9333.333333	0.312328461	0.237259869	0.160679179	0.084164252	0.48554423	0.312328461	27.11516867	5.425565036	15.26378853	0.053204362	0.051347145	0.028056323	27.11516867	5.425565036	15.26378853	29.60987156	0.54296837	1.459416625	0.448279497	16.19938259	70.43207217
282000	9400	9366.666667	0.254832304	0.185873838	0.118781192	0.082190491	0.533884874	0.254832304	21.14579596	5.430658388	14.06196968	0.034494654	0.032836362	0.016995118	21.14579596	5.430658388	14.06196968	35.09243987	0.423434518	1.46078668	0.412983492	15.07418461	68.88370264
283000	9433.333333	9400	0.272106838	0.202467064	0.133842451	0.082721485	0.508125366	0.272106838	23.06348109	5.309095484	14.14429754	0.039840439	0.03818905	0.020500523	23.06348109	5.309095484	14.14429754	33.48192258	0.461835251	1.428087611	0.415401364	15.10786708	69.42625703
284000	9466.666667	9433.333333	0.312185719	0.239234726	0.157614064	0.088007363	0.495127245	0.312185719	27.24504157	4.987993664	15.92817558	0.053306425	0.051812553	0.027433396	27.24504157	4.987993664	15.92817558	29.06903792	0.545569013	1.341714794	0.467791762	16.69092142	72.61177273
285000	9500	9466.666667	0.306675418	0.235919251	0.160587407	0.085943447	0.476360354	0.306675418	26.83918294	4.94423359	14.8847583	0.051822113	0.050367404	0.027918615	26.83918294	4.94423359	14.8847583	30.03981817	0.537441887	1.329943821	0.437147825	15.68443418	71.62518757
286000	9533.333333	9500	0.262600937	0.1921843	0.132848814	0.076216461	0.494103808	0.262600937	21.95958008	5.805246369	12.80788648	0.036978915	0.035042109	0.019852237	21.95958008	5.805246369	12.80788648	35.19102234	0.439730158	1.561546678	0.376152545	14.06210658	65.61732316
287000	9566.666667	9533.333333	0.265898791	0.195535254	0.12366222	0.084217715	0.534927484	0.265898791	22.27857045	5.366029285	14.77938065	0.037595017	0.035932974	0.018286975	22.27857045	5.366029285	14.77938065	33.75128465	0.446117789	1.44340217	0.434053007	15.72336995	70.04528664
288000	9600	9566.666667	0.293808983	0.219126398	0.144243596	0.083444889	0.509056549	0.293808983	25.08080516	5.592393901	15.18337048	0.046343968	0.044416351	0.02345107	25.08080516	5.592393901	15.18337048	31.2629449	0.502231207	1.504291733	0.445917713	16.18053178	69.78005628
289000	9633.333333	9600	0.301244826	0.230310556	0.14458561	0.091201088	0.520039525	0.301244826	26.16716235	4.688319401	16.57410679	0.049279802	0.048034045	0.024066138	26.16716235	4.688319401	16.57410679	29.51996061	0.523984994	1.261105752	0.486762001	17.22444062	74.20537751
290000	9666.666667	9633.333333	0.2959377	0.234543272	0.143417772	0.099577698	0.515378498	0.2959377	26.32485998	3.291294356	16.93086686	0.048713212	0.048574979	0.023957136	26.32485998	3.291294356	16.93086686	29.16938611	0.527142814	0.88532156	0.497239624	17.24780772	78.99912862
291000	9700	9666.666667	0.25503264	0.193987914	0.125649022	0.088031355	0.507321801	0.25503264	21.81946708	4.299906483	13.7867159	0.035614912	0.034655506	0.018503232	21.81946708	4.299906483	13.7867159	34.66443317	0.436924462	1.156626999	0.404899613	14.44170112	72.67794433
292000	9733.333333	9700	0.258681378	0.191166064	0.117293219	0.087080423	0.546572623	0.258681378	21.67520778	4.983232644	15.01497754	0.035654211	0.034260445	0.016954115	21.67520778	4.983232644	15.01497754	34.09914205	0.434035738	1.340434133	0.440972211	15.8203084	71.63981394
293000	9766.666667	9733.333333	0.339043142	0.265770241	0.172406514	0.093380557	0.491490927	0.339043142	30.12953005	4.446901046	17.45546652	0.063873291	0.062887325	0.032560238	30.12953005	4.446901046	17.45546652	25.8516264	0.603329524	1.196166901	0.512646498	18.01300198	75.70752554
294000	9800	9766.666667	0.309119066	0.240954138	0.156397975	0.092277325	0.49405264	0.309119066	27.27627753	4.288590176	16.14655075	0.052835914	0.051924907	0.027203112	27.27627753	4.288590176	16.14655075	28.88663162	0.546194498	1.153583038	0.474205184	16.70637923	75.12543625
295000	9833.333333	9800	0.260298848	0.19573559	0.122580123	0.088532462	0.529079274	0.260298848	22.10849245	4.581564534	14.70420298	0.036599255	0.035456131	0.018054399	22.10849245	4.581564534	14.70420298	33.90455909	0.442712057	1.23238988	0.431845128	15.40143886	72.69390747
296000	9866.666667	9833.333333	0.256574659	0.191804797	0.124154663	0.085145919	0.516107071	0.256574659	21.69046917	4.818474041	13.87853443	0.035590997	0.034302096	0.018166075	21.69046917	4.818474041	13.87853443	34.72829448	0.43434134	1.296115902	0.407596215	14.69120179	70.8535629
297000	9900	9866.666667	0.304438847	0.231989167	0.148498427	0.089233589	0.512222475	0.304438847	26.41239316	4.930761689	16.27732528	0.05031741	0.04887698	0.025003683	26.41239316	4.930761689	16.27732528	29.509652	0.528895624	1.32632003	0.478045878	17.00775497	73.14727914
298000	9933.333333	9900	0.295976844	0.230887556	0.142875541	0.095810218	0.517274598	0.295976844	26.04150649	3.880358262	16.65614471	0.048217385	0.047605907	0.023683974	26.04150649	3.880358262	16.65614471	29.55742863	0.521468795	1.043773196	0.489171358	17.10217346	76.88579943
299000	9966.666667	9933.333333	0.259988883	0.190093545	0.115713002	0.085923975	0.554930964	0.259988883	21.62710807	5.285696304	15.22413445	0.035715044	0.034129392	0.016658383	21.62710807	5.285696304	15.22413445	34.03543855	0.433072564	1.421793492	0.447114903	16.11560905	70.8534125
300000	10000	9966.666667	0.328003382	0.253921687	0.167171291	0.089897478	0.490336686	0.328003382	28.88225984	4.845350193	16.60974402	0.059295081	0.057922884	0.030550058	28.88225984	4.845350193	16.60974402	27.36422163	0.578353531	1.303345288	0.487808624	17.30205233	73.73712006
301000	10033.33333	10000	0.256684761	0.186094515	0.123441425	0.07836926	0.519093286	0.256684761	21.24723454	5.777930074	13.42273936	0.034987395	0.033106108	0.017839177	21.24723454	5.777930074	13.42273936	35.39662021	0.425465777	1.554198899	0.39421005	14.61350088	66.71013597
302000	10066.66667	10033.33333	0.275295537	0.200873956	0.135168287	0.078150002	0.509006617	0.275295537	23.05082846	6.021957298	13.92702987	0.040295181	0.038151954	0.020727279	23.05082846	6.021957298	13.92702987	33.66293756	0.461581888	1.619839507	0.409020469	15.17320437	66.61665785
303000	10100	10066.66667	0.343666596	0.277478772	0.174466875	0.101469727	0.492336826	0.343666596	31.15723934	3.198288399	18.48043078	0.066919144	0.067184819	0.033749767	31.15723934	3.198288399	18.48043078	24.40118663	0.623908915	0.860303992	0.542748492	18.75514251	80.18144498
304000	10133.33333	10100	0.276765297	0.212448852	0.139458951	0.088597387	0.496111136	0.276765297	24.0095321	4.408286019	14.47433211	0.042066907	0.041031411	0.02204153	24.0095321	4.408286019	14.47433211	32.49611646	0.480779473	1.185779888	0.425094091	15.13073943	73.06142153
305000	10166.66667	10133.33333	0.290536791	0.21836148	0.138669671	0.087457826	0.522712184	0.290536791	24.89211951	5.136504139	15.82973597	0.045384644	0.04380714	0.022243888	24.89211951	5.136504139	15.82973597	31.00508262	0.498452867	1.381662459	0.464900707	16.64224191	72.02255614
306000	10200	10166.66667	0.320357624	0.254044443	0.164355235	0.095820335	0.486963247	0.320357624	28.64887868	3.796940777	16.7126294	0.057471269	0.057024003	0.029794401	28.64887868	3.796940777	16.7126294	27.45614598	0.573680184	1.02133482	0.490830247	17.1385163	77.20024602
307000	10233.33333	10200	0.273395539	0.203859599	0.127897301	0.087013995	0.53218951	0.273395539	23.18285473	5.053590359	15.28963	0.040018959	0.038540226	0.019433598	23.18285473	5.053590359	15.28963	32.70480336	0.464225652	1.359359575	0.44903843	16.10315376	71.71003737
308000	10266.66667	10233.33333	0.316153883	0.244581471	0.161080442	0.089743531	0.490499878	0.316153883	27.78815686	4.714111116	16.09768179	0.055052384	0.053789317	0.028524009	27.78815686	4.714111116	16.09768179	28.5292443	0.556444639	1.268043436	0.47276996	16.7737355	73.67764211
309000	10300	10266.66667	0.263927482	0.193121881	0.128258119	0.079683628	0.514040304	0.263927482	22.05117272	5.665716378	13.70677431	0.037146312	0.03529638	0.019025647	22.05117272	5.665716378	13.70677431	34.57380403	0.441564257	1.524014663	0.402551822	14.83158805	67.54216967
310000	10333.33333	10300	0.289129237	0.212980439	0.143409258	0.079571772	0.503996001	0.289129237	24.46067796	6.000373532	14.48545286	0.044641307	0.042435126	0.022984799	24.46067796	6.000373532	14.48545286	32.20409991	0.489813455	1.614033714	0.425420694	15.67905695	67.49897872
311000	10366.66667	10333.33333	0.314732373	0.252528679	0.168365264	0.095835983	0.465052602	0.314732373	28.3862645	3.479008575	15.69679332	0.056206861	0.056023705	0.030637286	28.3862645	3.479008575	15.69679332	28.30895286	0.56842146	0.935814596	0.460996337	16.07771194	77.5030851
312000	10400	10366.66667	0.257306582	0.188537808	0.127038956	0.078682702	0.506273978	0.257306582	21.47509898	5.558985463	13.11834648	0.035471254	0.033717425	0.018583918	21.47509898	5.558985463	13.11834648	35.37927221	0.430028654	1.495305235	0.38527039	14.24757291	67.03487887
313000	10433.33333	10400	0.314382554	0.242087679	0.159341872	0.08895064	0.493159306	0.314382554	27.53682113	4.847639925	16.04106197	0.054245484	0.052868401	0.027984734	27.53682113	4.847639925	16.04106197	28.76517796	0.55141176	1.3039612	0.471107102	16.75754403	73.18508159
314000	10466.66667	10433.33333	0.293881005	0.22947267	0.149094113	0.092525131	0.492671828	0.293881005	25.8983048	4.044386714	15.45277646	0.047864056	0.047121096	0.024922212	25.8983048	4.044386714	15.45277646	30.39566536	0.518601249	1.087895024	0.453829849	15.9732703	75.33321522
315000	10500	10466.66667	0.277118664	0.207165732	0.124667565	0.090190852	0.550129307	0.277118664	23.54162431	4.878729503	16.30052086	0.040973093	0.039608605	0.018999262	23.54162431	4.878729503	16.30052086	31.83066027	0.471409842	1.312323951	0.478727104	17.01496347	73.33761118
316000	10533.33333	10500	0.314435181	0.245960406	0.151775349	0.096505138	0.51730799	0.314435181	27.79719101	3.99147191	17.58812706	0.054470758	0.053822616	0.026451593	27.79719101	3.99147191	17.58812706	27.59181095	0.556625543	1.073661531	0.516542582	18.03535587	77.21379351
317000	10566.66667	10533.33333	0.302662906	0.243310036	0.152072424	0.100977621	0.497551829	0.302662906	27.24314826	2.965347126	16.76034016	0.051627482	0.051805748	0.026277361	27.24314826	2.965347126	16.76034016	28.54083538	0.5455311	0.797645382	0.492231456	17.02064293	79.96669324
318000	10600	10566.66667	0.250624897	0.184227158	0.115781712	0.08459882	0.538027891	0.250624897	20.86508117	5.075123599	14.1752949	0.033525243	0.03209753	0.016393069	20.86508117	5.075123599	14.1752949	35.24364185	0.417813337	1.365151777	0.41631172	15.05642271	70.30131407
319000	10633.33333	10600	0.281559285	0.213045247	0.133738499	0.089417677	0.525007676	0.281559285	24.1778076	4.73500457	15.66045917	0.042822067	0.041551312	0.020972343	24.1778076	4.73500457	15.66045917	31.66743689	0.48414911	1.273663543	0.459929246	16.36063109	73.17709118
320000	10666.66667	10633.33333	0.262630147	0.198955628	0.124607134	0.089777896	0.525541394	0.262630147	22.44365897	4.400812851	14.81430759	0.037427355	0.036399899	0.01855575	22.44365897	4.400812851	14.81430759	33.56260317	0.449423608	1.183769689	0.435078771	15.45415359	73.45515619
321000	10700	10666.66667	0.299968779	0.224018189	0.16060834	0.075834349	0.464583146	0.299968779	25.72953116	6.077023328	13.38035322	0.048886255	0.046553951	0.027342081	25.72953116	6.077023328	13.38035322	31.91983898	0.515221637	1.634651656	0.392965219	14.69571586	65.57363367
