# Supplementary material for: Computer Vision for Kinetic Analysis of Lab- and Process-Scale Mixing Phenomena
Source: Org Process Res Dev. 2022 Nov 4;26(11):3073–88. doi: 10.1021/acs.oprd.2c00216 (PMC9680030; doi:10.1021/acs.oprd.2c00216)
Supplement: Supplementary file 3 — op2c00216_si_005.zip [file op2c00216_si_005.zip › Collected spreadsheet outputs/Scheme 15 - statistical analysis/200 RPM - top layer analysis/Mutual Information_input.csv]

red	green	blue	hue	saturation	value	lightness	a_component	b_component	x	y	z	Hunter lightness	Hunter a_component	Hunter b_component	delta_e	light_ratio	a_ratio	b_ratio	chroma_ab	hue_ab	Product%
0.557898129	0.451042007	0.235615436	0.111406629	0.577673014	0.557898129	49.93876286	3.717625896	34.04971373	0.181517397	0.18367431	0.068742923	49.93876286	3.717625896	34.04971373	0	1	1	1	34.25206194	83.76899653	0
0.474901606	0.37490409	0.198069846	0.106463124	0.582924456	0.474901606	42.15532652	4.498117309	29.41397512	0.126329603	0.126006958	0.048412785	42.15532652	4.498117309	29.41397512	9.092915959	0.844140385	1.209943506	0.863853816	29.75592365	81.30543102	0.22
0.437443293	0.345850067	0.202376357	0.10172543	0.537365505	0.437443293	39.02104741	4.579364267	24.72835616	0.107415967	0.106711836	0.046955247	39.02104741	4.579364267	24.72835616	14.38147457	0.781377935	1.231798033	0.726242704	25.14880067	79.5084355	0.28
0.413675702	0.331387095	0.193859126	0.104274794	0.531374153	0.413675702	37.25814826	3.748176936	23.64998988	0.096565896	0.096779688	0.043125499	37.25814826	3.748176936	23.64998988	16.39979196	0.746076717	1.00821789	0.694572356	23.94516343	80.99435985	0.24
0.482415147	0.391264931	0.257455238	0.099135955	0.466320161	0.482415147	43.7600888	4.44131596	22.84716446	0.136795256	0.136728716	0.070176168	43.7600888	4.44131596	22.84716446	12.8139319	0.876274987	1.194664575	0.670994318	23.27484074	78.99933047	0.31
0.439781215	0.339865654	0.237125523	0.084494815	0.46081025	0.439781215	38.80927505	6.748820327	19.24592248	0.109099847	0.105484392	0.058001411	38.80927505	6.748820327	19.24592248	18.7671488	0.777137294	1.815357574	0.565230082	20.39490397	70.67615263	0.53
0.393195676	0.307164905	0.206764115	0.08975661	0.474144486	0.393195676	34.95283999	5.444524678	18.63346033	0.086691095	0.084748344	0.045133036	34.95283999	5.444524678	18.63346033	21.5689808	0.699914014	1.464516557	0.54724279	19.41259109	73.71212581	0.64
0.355566002	0.277104118	0.155958987	0.101153034	0.561378237	0.355566002	31.4004768	4.197313556	21.72164971	0.068929841	0.06822981	0.029403276	31.4004768	4.197313556	21.72164971	22.26834778	0.628779629	1.129030643	0.637939276	22.12346056	79.06342231	0.74
0.365545661	0.279285106	0.186859079	0.086208699	0.48882151	0.365545661	31.99628541	5.941208482	17.74558674	0.07329535	0.070835166	0.03738893	31.99628541	5.941208482	17.74558674	24.34545899	0.640710414	1.598118974	0.521166988	18.71373311	71.48949458	0.84
