# Supplementary material for: Computer Vision for Kinetic Analysis of Lab- and Process-Scale Mixing Phenomena
Source: Org Process Res Dev. 2022 Nov 4;26(11):3073–88. doi: 10.1021/acs.oprd.2c00216 (PMC9680030; doi:10.1021/acs.oprd.2c00216)
Supplement: Supplementary file 3 — op2c00216_si_005.zip [file op2c00216_si_005.zip › Collected spreadsheet outputs/Scheme 15 - statistical analysis/200 RPM - top layer analysis/Mutual Information_output.csv]

	0	MI NORM
blue_MI	0.0	0.0
z_MI	0.014947089947090042	0.016898459697921447
saturation_MI	0.062301587301587524	0.07043517272319451
red_MI	0.23822751322751357	0.2693285479288175
value_MI	0.23822751322751357	0.2693285479288175
a_ratio_MI	0.24735449735449722	0.2796470764169282
Hunter a_component_MI	0.24735449735449722	0.2796470764169282
a_component_MI	0.24735449735449722	0.2796470764169282
x_MI	0.29193121693121693	0.3300433677284283
y_MI	0.3197089947089946	0.36144758486615813
chroma_ab_MI	0.3308201058201057	0.37400927172125004
lightness_MI	0.3548941798941798	0.4012262599072827
Hunter lightness_MI	0.3548941798941798	0.4012262599072827
light_ratio_MI	0.3548941798941798	0.4012262599072827
green_MI	0.3863756613756615	0.43681770599671016
hue_MI	0.41679894179894217	0.47121280095708135
Hunter b_component_MI	0.4437830687830686	0.5017197547480183
b_ratio_MI	0.4437830687830686	0.5017197547480183
b_component_MI	0.4437830687830686	0.5017197547480183
hue_ab_MI	0.44457671957671985	0.5026170180948112
delta_e_MI	0.5530423280423284	0.62524300882309
Product%_MI	0.8845238095238095	1.0
