# Supplementary material for: Computer Vision for Kinetic Analysis of Lab- and Process-Scale Mixing Phenomena
Source: Org Process Res Dev. 2022 Nov 4;26(11):3073–88. doi: 10.1021/acs.oprd.2c00216 (PMC9680030; doi:10.1021/acs.oprd.2c00216)
Supplement: Supplementary file 3 — op2c00216_si_005.zip [file op2c00216_si_005.zip › Collected spreadsheet outputs/Scheme 15 - statistical analysis/200 RPM - top layer analysis/Scheme 15 outputs/correlation/DE correlation.xlsx]

## Sheet: mi_input
red	green	blue	hue	saturation	value	lightness	a_component	b_component	x	y	z	Hunter lightness	Hunter a_component	Hunter b_component	delta_e	light_ratio	a_ratio	b_ratio	chroma_ab	hue_ab	Product%
0.557898	0.451042	0.235615	0.111407	0.577673	0.557898	49.9388	3.71763	34.0497	0.181517	0.183674	0.0687429	49.9388	3.71763	34.0497	0	1	1	1	34.2521	83.769	0
0.474902	0.374904	0.19807	0.106463	0.582924	0.474902	42.1553	4.49812	29.414	0.12633	0.126007	0.0484128	42.1553	4.49812	29.414	9.09292	0.84414	1.20994	0.863854	29.7559	81.3054	0.22
0.437443	0.34585	0.202376	0.101725	0.537366	0.437443	39.021	4.57936	24.7284	0.107416	0.106712	0.0469552	39.021	4.57936	24.7284	14.3815	0.781378	1.2318	0.726243	25.1488	79.5084	0.28
0.413676	0.331387	0.193859	0.104275	0.531374	0.413676	37.2581	3.74818	23.65	0.0965659	0.0967797	0.0431255	37.2581	3.74818	23.65	16.3998	0.746077	1.00822	0.694572	23.9452	80.9944	0.24
0.482415	0.391265	0.257455	0.099136	0.46632	0.482415	43.7601	4.44132	22.8472	0.136795	0.136729	0.0701762	43.7601	4.44132	22.8472	12.8139	0.876275	1.19466	0.670994	23.2748	78.9993	0.31
0.439781	0.339866	0.237126	0.0844948	0.46081	0.439781	38.8093	6.74882	19.2459	0.1091	0.105484	0.0580014	38.8093	6.74882	19.2459	18.7671	0.777137	1.81536	0.56523	20.3949	70.6762	0.53
0.393196	0.307165	0.206764	0.0897566	0.474144	0.393196	34.9528	5.44452	18.6335	0.0866911	0.0847483	0.045133	34.9528	5.44452	18.6335	21.569	0.699914	1.46452	0.547243	19.4126	73.7121	0.64
0.355566	0.277104	0.155959	0.101153	0.561378	0.355566	31.4005	4.19731	21.7216	0.0689298	0.0682298	0.0294033	31.4005	4.19731	21.7216	22.2683	0.62878	1.12903	0.637939	22.1235	79.0634	0.74
0.365546	0.279285	0.186859	0.0862087	0.488822	0.365546	31.9963	5.94121	17.7456	0.0732953	0.0708352	0.0373889	31.9963	5.94121	17.7456	24.3455	0.64071	1.59812	0.521167	18.7137	71.4895	0.84
