# Supplementary material for: Computer Vision for Kinetic Analysis of Lab- and Process-Scale Mixing Phenomena
Source: Org Process Res Dev. 2022 Nov 4;26(11):3073–88. doi: 10.1021/acs.oprd.2c00216 (PMC9680030; doi:10.1021/acs.oprd.2c00216)
Supplement: Supplementary file 3 — op2c00216_si_005.zip [file op2c00216_si_005.zip › Collected spreadsheet outputs/Scheme 15 - statistical analysis/200 RPM - top layer analysis/Scheme 15 outputs/correlation/regression_summary.csv]

OLS Regression Results
Dep. Variable:	Product%	R-squared:	0.856
Model:	OLS	Adj. R-squared:	0.835
Method:	Least Squares	F-statistic:	41.57
Date:	Tue	05 Jul 2022	Prob (F-statistic):	0.000351
Time:	14:29:47	Log-Likelihood:	7.9871
No. Observations:	9	AIC:	-11.97
Df Residuals:	7	BIC:	-11.58
Df Model:	1
Covariance Type:	nonrobust
	coef	std err	t	P>|t|	[0.025	0.975]
const	-0.1034	0.090	-1.152	0.287	-0.316	0.109
delta_e	0.0339	0.005	6.448	0.000	0.021	0.046
Omnibus:	2.480	Durbin-Watson:	0.869
Prob(Omnibus):	0.289	Jarque-Bera (JB):	0.990
Skew:	-0.809	Prob(JB):	0.609
Kurtosis:	2.841	Cond. No.	40.9
Notes:
[1] Standard Errors assume that the covariance matrix of the errors is correctly specified.
