# Supplementary material for: Computer Vision for Kinetic Analysis of Lab- and Process-Scale Mixing Phenomena
Source: Org Process Res Dev. 2022 Nov 4;26(11):3073–88. doi: 10.1021/acs.oprd.2c00216 (PMC9680030; doi:10.1021/acs.oprd.2c00216)
Supplement: Supplementary file 3 — op2c00216_si_005.zip [file op2c00216_si_005.zip › Collected spreadsheet outputs/Scheme 15 - statistical analysis/200 RPM - top layer analysis/Scheme 15 outputs/CV_LOO/delta_e_CrossValidation_Plot.xlsx]

## Sheet: delta_e_CrossValidation_Plot
	Analytical Results	Prediction by Colour
0	0	-0.104949
1	0.22	0.292243
2	0.28	0.430037
3	0.24	0.521296
4	0.31	0.18976
5	0.53	0.408796
6	0.64	0.573824
7	0.74	0.731845
8	0.84	0.658922
