# Supplementary material for: Computer Vision for Kinetic Analysis of Lab- and Process-Scale Mixing Phenomena
Source: Org Process Res Dev. 2022 Nov 4;26(11):3073–88. doi: 10.1021/acs.oprd.2c00216 (PMC9680030; doi:10.1021/acs.oprd.2c00216)
Supplement: Supplementary file 3 — op2c00216_si_005.zip [file op2c00216_si_005.zip › Collected spreadsheet outputs/Scheme 15 - statistical analysis/200 RPM - top layer analysis/Scheme 15 outputs/CV_LOO/regression_summary.csv]

OLS Regression Results
Dep. Variable:	Analytical Results	R-squared:	0.711
Model:	OLS	Adj. R-squared:	0.670
Method:	Least Squares	F-statistic:	17.26
Date:	Tue	05 Jul 2022	Prob (F-statistic):	0.00427
Time:	14:32:32	Log-Likelihood:	4.8626
No. Observations:	9	AIC:	-5.725
Df Residuals:	7	BIC:	-5.331
Df Model:	1
Covariance Type:	nonrobust
	coef	std err	t	P>|t|	[0.025	0.975]
const	0.0480	0.105	0.459	0.660	-0.199	0.295
Prediction by Colour	0.9098	0.219	4.154	0.004	0.392	1.428
Omnibus:	1.515	Durbin-Watson:	1.169
Prob(Omnibus):	0.469	Jarque-Bera (JB):	0.857
Skew:	-0.703	Prob(JB):	0.652
Kurtosis:	2.443	Cond. No.	4.84
Notes:
[1] Standard Errors assume that the covariance matrix of the errors is correctly specified.
