# Supplementary material for: Computer Vision for Kinetic Analysis of Lab- and Process-Scale Mixing Phenomena
Source: Org Process Res Dev. 2022 Nov 4;26(11):3073–88. doi: 10.1021/acs.oprd.2c00216 (PMC9680030; doi:10.1021/acs.oprd.2c00216)
Supplement: Supplementary file 3 — op2c00216_si_005.zip [file op2c00216_si_005.zip › Collected spreadsheet outputs/Scheme 15 - statistical analysis/50 RPM/cross validation/a_component_CrossValidation_Plot.csv]

	Analytical Results	Prediction by Colour
0	0.0	0.028567249886992885
1	0.06	0.04148486467560632
2	0.08	0.10947971694266266
3	0.1	0.0906904232467213
4	0.11	0.10232258510797038
5	0.13	0.13277417988024945
6	0.16	0.1574070110649708
7	0.17	0.21081745182794326
8	0.19	0.1438163121170136
