# Supplementary material for: Computer Vision for Kinetic Analysis of Lab- and Process-Scale Mixing Phenomena
Source: Org Process Res Dev. 2022 Nov 4;26(11):3073–88. doi: 10.1021/acs.oprd.2c00216 (PMC9680030; doi:10.1021/acs.oprd.2c00216)
Supplement: Supplementary file 3 — op2c00216_si_005.zip [file op2c00216_si_005.zip › Collected spreadsheet outputs/Scheme 15 - statistical analysis/50 RPM/cross validation/a_ratio_CrossValidation_Plot.csv]

	Analytical Results	Prediction by Colour
0	0.0	0.14371454709693587
1	0.06	0.1068036263400931
2	0.08	0.08365473018340275
3	0.1	0.1075125733759803
4	0.11	0.10659891199691429
5	0.13	0.10358310978037388
6	0.16	0.11335258093812162
7	0.17	0.08528767205869703
8	0.19	0.07298831761793773
