# Supplementary material for: Computer Vision for Kinetic Analysis of Lab- and Process-Scale Mixing Phenomena
Source: Org Process Res Dev. 2022 Nov 4;26(11):3073–88. doi: 10.1021/acs.oprd.2c00216 (PMC9680030; doi:10.1021/acs.oprd.2c00216)
Supplement: Supplementary file 3 — op2c00216_si_005.zip [file op2c00216_si_005.zip › Collected spreadsheet outputs/Scheme 15 - statistical analysis/50 RPM/cross validation/b_ratio_CrossValidation_Plot.csv]

	Analytical Results	Prediction by Colour
0	0.0	0.13924494243024244
1	0.06	0.10473025680236114
2	0.08	0.08053205744875525
3	0.1	0.10777815560648463
4	0.11	0.10712719158707573
5	0.13	0.10419322166741829
6	0.16	0.11480470488919603
7	0.17	0.08211128584247196
8	0.19	0.08494305601645669
