# Supplementary material for: Computer Vision for Kinetic Analysis of Lab- and Process-Scale Mixing Phenomena
Source: Org Process Res Dev. 2022 Nov 4;26(11):3073–88. doi: 10.1021/acs.oprd.2c00216 (PMC9680030; doi:10.1021/acs.oprd.2c00216)
Supplement: Supplementary file 3 — op2c00216_si_005.zip [file op2c00216_si_005.zip › Collected spreadsheet outputs/Scheme 15 - statistical analysis/50 RPM/cross validation/chroma_ab_CrossValidation_Plot.csv]

	Analytical Results	Prediction by Colour
0	0.0	0.08916572302241305
1	0.06	0.07376662086539257
2	0.08	0.06690192858344961
3	0.1	0.06232261002448406
4	0.11	0.059355838316128555
5	0.13	0.17375421298743984
6	0.16	0.16267160928040025
7	0.17	0.15822357626744818
8	0.19	0.15278542820576696
