# Supplementary material for: Computer Vision for Kinetic Analysis of Lab- and Process-Scale Mixing Phenomena
Source: Org Process Res Dev. 2022 Nov 4;26(11):3073–88. doi: 10.1021/acs.oprd.2c00216 (PMC9680030; doi:10.1021/acs.oprd.2c00216)
Supplement: Supplementary file 3 — op2c00216_si_005.zip [file op2c00216_si_005.zip › Collected spreadsheet outputs/Scheme 15 - statistical analysis/50 RPM/cross validation/delta_e_CrossValidation_Plot.csv]

	Analytical Results	Prediction by Colour
0	0.0	0.12515057383450334
1	0.06	0.1122357852331134
2	0.08	0.10237937863653124
3	0.1	0.10412162655976431
4	0.11	0.1034137110657175
5	0.13	0.10439729460126479
6	0.16	0.09479116281750266
7	0.17	-0.1776894814146628
8	0.19	0.09445737319050607
