# Supplementary material for: Computer Vision for Kinetic Analysis of Lab- and Process-Scale Mixing Phenomena
Source: Org Process Res Dev. 2022 Nov 4;26(11):3073–88. doi: 10.1021/acs.oprd.2c00216 (PMC9680030; doi:10.1021/acs.oprd.2c00216)
Supplement: Supplementary file 3 — op2c00216_si_005.zip [file op2c00216_si_005.zip › Collected spreadsheet outputs/Scheme 15 - statistical analysis/50 RPM/cross validation/green_CrossValidation_Plot.csv]

	Analytical Results	Prediction by Colour
0	0.0	0.13074792234758914
1	0.06	0.11695851900918847
2	0.08	0.11061799495731364
3	0.1	0.10926084505157119
4	0.11	0.10777327869603909
5	0.13	0.10572694406070493
6	0.16	0.09572810636016965
7	0.17	-0.25923414636239794
8	0.19	0.0940357792266352
