# Supplementary material for: Computer Vision for Kinetic Analysis of Lab- and Process-Scale Mixing Phenomena
Source: Org Process Res Dev. 2022 Nov 4;26(11):3073–88. doi: 10.1021/acs.oprd.2c00216 (PMC9680030; doi:10.1021/acs.oprd.2c00216)
Supplement: Supplementary file 3 — op2c00216_si_005.zip [file op2c00216_si_005.zip › Collected spreadsheet outputs/Scheme 15 - statistical analysis/50 RPM/cross validation/hue_CrossValidation_Plot.csv]

	Analytical Results	Prediction by Colour
0	0.0	0.03598993473402945
1	0.06	0.04827523718933513
2	0.08	0.11046445133145877
3	0.1	0.08950335326681724
4	0.11	0.10041733242513384
5	0.13	0.13003415813155494
6	0.16	0.15206716677541232
7	0.17	0.22840455927080816
8	0.19	0.1359094404501764
